# Supplementary material for: Obesity dysregulates feeding-evoked response dynamics in hypothalamic satiety neurons
Source: Sci Rep. 2025 Oct 14;15:35837. doi: 10.1038/s41598-025-19800-2 (PMC12521569; doi:10.1038/s41598-025-19800-2)
Supplement: Supplementary file 2 — Supplementary Material 2. [file 41598_2025_19800_MOESM2_ESM.zip]

Archive with 463 entries (460 files):
- Fig 1/
- Fig 1/.DS_Store
- Fig 1/FIg 1c.csv
- Fig 1/Fig 1d HFD only cumulative calories.csv
- Fig 1/Fig 1d NCD only cumulative calories.csv
- Fig 1/Fig 1ef NCD and HFD/
- Fig 1/Fig 1ef NCD and HFD/HFD_matrix_licking_MPK143_1.csv
- Fig 1/Fig 1ef NCD and HFD/HFD_matrix_licking_MPK143_2.csv
- Fig 1/Fig 1ef NCD and HFD/HFD_matrix_licking_MPK143_3.csv
- Fig 1/Fig 1ef NCD and HFD/HFD_matrix_licking_MPK143_4.csv
- Fig 1/Fig 1ef NCD and HFD/HFD_matrix_licking_MPK143_5.csv
- Fig 1/Fig 1ef NCD and HFD/HFD_matrix_licking_MPK143_6.csv
- Fig 1/Fig 1ef NCD and HFD/HFD_matrix_licking_MPK143_7.csv
- Fig 1/Fig 1ef NCD and HFD/HFD_matrix_licking_MPK144_10.csv
- Fig 1/Fig 1ef NCD and HFD/HFD_matrix_licking_MPK144_11.csv
- Fig 1/Fig 1ef NCD and HFD/HFD_matrix_licking_MPK144_12.csv
- Fig 1/Fig 1ef NCD and HFD/HFD_matrix_licking_MPK144_13.csv
- Fig 1/Fig 1ef NCD and HFD/HFD_matrix_licking_MPK144_14.csv
- Fig 1/Fig 1ef NCD and HFD/HFD_matrix_licking_MPK144_8.csv
- Fig 1/Fig 1ef NCD and HFD/HFD_matrix_licking_MPK144_9.csv
- Fig 1/Fig 1ef NCD and HFD/HFD_matrix_licking_MPK145_15.csv
- Fig 1/Fig 1ef NCD and HFD/HFD_matrix_licking_MPK145_16.csv
- Fig 1/Fig 1ef NCD and HFD/HFD_matrix_licking_MPK145_17.csv
- Fig 1/Fig 1ef NCD and HFD/HFD_matrix_licking_MPK145_18.csv
- Fig 1/Fig 1ef NCD and HFD/HFD_matrix_licking_MPK145_19.csv
- Fig 1/Fig 1ef NCD and HFD/HFD_matrix_licking_MPK145_20.csv
- Fig 1/Fig 1ef NCD and HFD/HFD_matrix_licking_MPK147_21.csv
- Fig 1/Fig 1ef NCD and HFD/HFD_matrix_licking_MPK147_22.csv
- Fig 1/Fig 1ef NCD and HFD/HFD_matrix_licking_MPK147_23.csv
- Fig 1/Fig 1ef NCD and HFD/HFD_matrix_licking_MPK147_24.csv
- Fig 1/Fig 1ef NCD and HFD/HFD_matrix_licking_MPK147_25.csv
- Fig 1/Fig 1ef NCD and HFD/HFD_matrix_licking_MPK147_26.csv
- Fig 1/Fig 1ef NCD and HFD/HFD_matrix_licking_MPK147_27.csv
- Fig 1/Fig 1ef NCD and HFD/HFD_matrix_licking_MPK148_28.csv
- Fig 1/Fig 1ef NCD and HFD/HFD_matrix_licking_MPK148_29.csv
- Fig 1/Fig 1ef NCD and HFD/HFD_matrix_licking_MPK148_30.csv
- Fig 1/Fig 1ef NCD and HFD/HFD_matrix_licking_MPK148_31.csv
- Fig 1/Fig 1ef NCD and HFD/HFD_matrix_licking_MPK148_32.csv
- Fig 1/Fig 1ef NCD and HFD/HFD_matrix_licking_MPK148_33.csv
- Fig 1/Fig 1ef NCD and HFD/matrix_MPK118_1.csv
- Fig 1/Fig 1ef NCD and HFD/matrix_MPK118_2.csv
- Fig 1/Fig 1ef NCD and HFD/matrix_MPK118_3.csv
- Fig 1/Fig 1ef NCD and HFD/matrix_MPK118_4.csv
- Fig 1/Fig 1ef NCD and HFD/matrix_MPK118_5.csv
- Fig 1/Fig 1ef NCD and HFD/matrix_MPK118_6.csv
- Fig 1/Fig 1ef NCD and HFD/matrix_MPK118_7.csv
- Fig 1/Fig 1ef NCD and HFD/matrix_MPK119_1.csv
- Fig 1/Fig 1ef NCD and HFD/matrix_MPK119_2.csv
- Fig 1/Fig 1ef NCD and HFD/matrix_MPK119_3.csv
- Fig 1/Fig 1ef NCD and HFD/matrix_MPK119_4.csv
- Fig 1/Fig 1ef NCD and HFD/matrix_MPK119_5.csv
- Fig 1/Fig 1ef NCD and HFD/matrix_MPK119_6.csv
- Fig 1/Fig 1ef NCD and HFD/matrix_MPK119_7.csv
- Fig 1/Fig 1ef NCD and HFD/matrix_MPK120_1.csv
- Fig 1/Fig 1ef NCD and HFD/matrix_MPK120_2.csv
- Fig 1/Fig 1ef NCD and HFD/matrix_MPK120_3.csv
- Fig 1/Fig 1ef NCD and HFD/matrix_MPK120_4.csv
- Fig 1/Fig 1ef NCD and HFD/matrix_MPK120_5.csv
- Fig 1/Fig 1ef NCD and HFD/matrix_MPK120_6.csv
- Fig 1/Fig 1ef NCD and HFD/matrix_MPK120_7.csv
- Fig 1/Fig 1ef NCD and HFD/matrix_MPK122_1.csv
- Fig 1/Fig 1ef NCD and HFD/matrix_MPK122_2.csv
- Fig 1/Fig 1ef NCD and HFD/matrix_MPK122_3.csv
- Fig 1/Fig 1ef NCD and HFD/matrix_MPK122_4.csv
- Fig 1/Fig 1ef NCD and HFD/matrix_MPK122_5.csv
- Fig 1/Fig 1ef NCD and HFD/matrix_MPK122_6.csv
- Fig 1/Fig 1ef NCD and HFD/matrix_MPK122_7.csv
- Fig 1/Fig 1ef NCD and HFD/matrix_MPK133_1.csv
- Fig 1/Fig 1ef NCD and HFD/matrix_MPK133_2.csv
- Fig 1/Fig 1ef NCD and HFD/matrix_MPK133_3.csv
- Fig 1/Fig 1ef NCD and HFD/matrix_MPK133_4.csv
- Fig 1/Fig 1ef NCD and HFD/matrix_MPK133_5.csv
- Fig 1/Fig 1ef NCD and HFD/matrix_MPK133_6.csv
- Fig 1/Fig 1ef NCD and HFD/matrix_MPK133_7.csv
- Fig 1/Fig 1ef NCD and HFD/matrix_MPK134_1.csv
- Fig 1/Fig 1ef NCD and HFD/matrix_MPK134_2.csv
- Fig 1/Fig 1ef NCD and HFD/matrix_MPK134_3.csv
- Fig 1/Fig 1ef NCD and HFD/matrix_MPK134_4.csv
- Fig 1/Fig 1ef NCD and HFD/matrix_MPK143_1.csv
- Fig 1/Fig 1ef NCD and HFD/matrix_MPK143_2.csv
- Fig 1/Fig 1ef NCD and HFD/matrix_MPK143_3.csv
- Fig 1/Fig 1ef NCD and HFD/matrix_MPK143_4.csv
- Fig 1/Fig 1ef NCD and HFD/matrix_MPK143_5.csv
- Fig 1/Fig 1ef NCD and HFD/matrix_MPK143_6.csv
- Fig 1/Fig 1ef NCD and HFD/matrix_MPK143_7.csv
- Fig 1/Fig 1ef NCD and HFD/matrix_MPK144_1.csv
- Fig 1/Fig 1ef NCD and HFD/matrix_MPK144_2.csv
- Fig 1/Fig 1ef NCD and HFD/matrix_MPK144_3.csv
- Fig 1/Fig 1ef NCD and HFD/matrix_MPK144_4.csv
- Fig 1/Fig 1ef NCD and HFD/matrix_MPK144_5.csv
- Fig 1/Fig 1ef NCD and HFD/matrix_MPK144_6.csv
- Fig 1/Fig 1ef NCD and HFD/matrix_MPK145_1.csv
- Fig 1/Fig 1ef NCD and HFD/matrix_MPK145_2.csv
- Fig 1/Fig 1ef NCD and HFD/matrix_MPK145_3.csv
- Fig 1/Fig 1ef NCD and HFD/matrix_MPK145_4.csv
- Fig 1/Fig 1ef NCD and HFD/matrix_MPK145_5.csv
- Fig 1/Fig 1ef NCD and HFD/matrix_MPK145_6.csv
- Fig 1/Fig 1ef NCD and HFD/matrix_MPK147_1.csv
- Fig 1/Fig 1ef NCD and HFD/matrix_MPK147_2.csv
- Fig 1/Fig 1ef NCD and HFD/matrix_MPK147_3.csv
- Fig 1/Fig 1ef NCD and HFD/matrix_MPK147_4.csv
- Fig 1/Fig 1ef NCD and HFD/matrix_MPK147_5.csv
- Fig 1/Fig 1ef NCD and HFD/matrix_MPK147_6.csv
- Fig 1/Fig 1ef NCD and HFD/matrix_MPK147_7.csv
- Fig 1/Fig 1ef NCD and HFD/matrix_MPK148_1.csv
- Fig 1/Fig 1ef NCD and HFD/matrix_MPK148_2.csv
- Fig 1/Fig 1ef NCD and HFD/matrix_MPK148_3.csv
- Fig 1/Fig 1ef NCD and HFD/matrix_MPK148_4.csv
- Fig 1/Fig 1ef NCD and HFD/matrix_MPK148_5.csv
- Fig 1/Fig 1ef NCD and HFD/matrix_MPK148_6.csv
- Fig 1/Fig 1ef NCD and HFD/mean_licking_MPK118_33.csv
- Fig 1/Fig 1ef NCD and HFD/mean_licking_MPK118_34.csv
- Fig 1/Fig 1ef NCD and HFD/mean_licking_MPK118_35.csv
- Fig 1/Fig 1ef NCD and HFD/mean_licking_MPK118_36.csv
- Fig 1/Fig 1ef NCD and HFD/mean_licking_MPK118_37.csv
- Fig 1/Fig 1ef NCD and HFD/mean_licking_MPK118_38.csv
- Fig 1/Fig 1ef NCD and HFD/mean_licking_MPK118_39.csv
- Fig 1/Fig 1ef NCD and HFD/mean_licking_MPK119_1.csv
- Fig 1/Fig 1ef NCD and HFD/mean_licking_MPK119_2.csv
- Fig 1/Fig 1ef NCD and HFD/mean_licking_MPK119_3.csv
- Fig 1/Fig 1ef NCD and HFD/mean_licking_MPK119_4.csv
- Fig 1/Fig 1ef NCD and HFD/mean_licking_MPK119_5.csv
- Fig 1/Fig 1ef NCD and HFD/mean_licking_MPK119_6.csv
- Fig 1/Fig 1ef NCD and HFD/mean_licking_MPK119_7.csv
- Fig 1/Fig 1ef NCD and HFD/mean_licking_MPK120_10.csv
- Fig 1/Fig 1ef NCD and HFD/mean_licking_MPK120_11.csv
- Fig 1/Fig 1ef NCD and HFD/mean_licking_MPK120_12.csv
- Fig 1/Fig 1ef NCD and HFD/mean_licking_MPK120_13.csv
- Fig 1/Fig 1ef NCD and HFD/mean_licking_MPK120_14.csv
- Fig 1/Fig 1ef NCD and HFD/mean_licking_MPK120_8.csv
- Fig 1/Fig 1ef NCD and HFD/mean_licking_MPK120_9.csv
- Fig 1/Fig 1ef NCD and HFD/mean_licking_MPK122_15.csv
- Fig 1/Fig 1ef NCD and HFD/mean_licking_MPK122_16.csv
- Fig 1/Fig 1ef NCD and HFD/mean_licking_MPK122_17.csv
- Fig 1/Fig 1ef NCD and HFD/mean_licking_MPK122_18.csv
- Fig 1/Fig 1ef NCD and HFD/mean_licking_MPK122_19.csv
- Fig 1/Fig 1ef NCD and HFD/mean_licking_MPK122_20.csv
- Fig 1/Fig 1ef NCD and HFD/mean_licking_MPK122_21.csv
- Fig 1/Fig 1ef NCD and HFD/mean_licking_MPK133_22.csv
- Fig 1/Fig 1ef NCD and HFD/mean_licking_MPK133_23.csv
- Fig 1/Fig 1ef NCD and HFD/mean_licking_MPK133_24.csv
- Fig 1/Fig 1ef NCD and HFD/mean_licking_MPK133_25.csv
- Fig 1/Fig 1ef NCD and HFD/mean_licking_MPK133_26.csv
- Fig 1/Fig 1ef NCD and HFD/mean_licking_MPK133_27.csv
- Fig 1/Fig 1ef NCD and HFD/mean_licking_MPK133_28.csv
- Fig 1/Fig 1ef NCD and HFD/mean_licking_MPK134_29.csv
- Fig 1/Fig 1ef NCD and HFD/mean_licking_MPK134_30.csv
- Fig 1/Fig 1ef NCD and HFD/mean_licking_MPK134_31.csv
- Fig 1/Fig 1ef NCD and HFD/mean_licking_MPK134_32.csv
- Fig 1/Fig 1ef NCD and HFD/mean_licking_MPK143_1.csv
- Fig 1/Fig 1ef NCD and HFD/mean_licking_MPK143_2.csv
- Fig 1/Fig 1ef NCD and HFD/mean_licking_MPK143_3.csv
- Fig 1/Fig 1ef NCD and HFD/mean_licking_MPK143_4.csv
- Fig 1/Fig 1ef NCD and HFD/mean_licking_MPK143_5.csv
- Fig 1/Fig 1ef NCD and HFD/mean_licking_MPK143_6.csv
- Fig 1/Fig 1ef NCD and HFD/mean_licking_MPK143_7.csv
- Fig 1/Fig 1ef NCD and HFD/mean_licking_MPK144_10.csv
- Fig 1/Fig 1ef NCD and HFD/mean_licking_MPK144_11.csv
- Fig 1/Fig 1ef NCD and HFD/mean_licking_MPK144_12.csv
- Fig 1/Fig 1ef NCD and HFD/mean_licking_MPK144_13.csv
- Fig 1/Fig 1ef NCD and HFD/mean_licking_MPK144_14.csv
- Fig 1/Fig 1ef NCD and HFD/mean_licking_MPK144_8.csv
- Fig 1/Fig 1ef NCD and HFD/mean_licking_MPK144_9.csv
- Fig 1/Fig 1ef NCD and HFD/mean_licking_MPK145_15.csv
- Fig 1/Fig 1ef NCD and HFD/mean_licking_MPK145_16.csv
- Fig 1/Fig 1ef NCD and HFD/mean_licking_MPK145_17.csv
- Fig 1/Fig 1ef NCD and HFD/mean_licking_MPK145_18.csv
- Fig 1/Fig 1ef NCD and HFD/mean_licking_MPK145_19.csv
- Fig 1/Fig 1ef NCD and HFD/mean_licking_MPK145_20.csv
- Fig 1/Fig 1ef NCD and HFD/mean_licking_MPK147_21.csv
- Fig 1/Fig 1ef NCD and HFD/mean_licking_MPK147_22.csv
- Fig 1/Fig 1ef NCD and HFD/mean_licking_MPK147_23.csv
- Fig 1/Fig 1ef NCD and HFD/mean_licking_MPK147_24.csv
- Fig 1/Fig 1ef NCD and HFD/mean_licking_MPK147_25.csv
- Fig 1/Fig 1ef NCD and HFD/mean_licking_MPK147_26.csv
- Fig 1/Fig 1ef NCD and HFD/mean_licking_MPK147_27.csv
- Fig 1/Fig 1ef NCD and HFD/mean_licking_MPK148_28.csv
- Fig 1/Fig 1ef NCD and HFD/mean_licking_MPK148_29.csv
- Fig 1/Fig 1ef NCD and HFD/mean_licking_MPK148_30.csv
- Fig 1/Fig 1ef NCD and HFD/mean_licking_MPK148_31.csv
- Fig 1/Fig 1ef NCD and HFD/mean_licking_MPK148_32.csv
- Fig 1/Fig 1ef NCD and HFD/mean_licking_MPK148_33.csv
- Fig 1/Fig 1ef NCD and HFD/mean_running_MPK118_33.csv
- Fig 1/Fig 1ef NCD and HFD/mean_running_MPK118_34.csv
- Fig 1/Fig 1ef NCD and HFD/mean_running_MPK118_35.csv
- Fig 1/Fig 1ef NCD and HFD/mean_running_MPK118_36.csv
- Fig 1/Fig 1ef NCD and HFD/mean_running_MPK118_37.csv
- Fig 1/Fig 1ef NCD and HFD/mean_running_MPK118_38.csv
- Fig 1/Fig 1ef NCD and HFD/mean_running_MPK118_39.csv
- Fig 1/Fig 1ef NCD and HFD/mean_running_MPK119_1.csv
- Fig 1/Fig 1ef NCD and HFD/mean_running_MPK119_2.csv
- Fig 1/Fig 1ef NCD and HFD/mean_running_MPK119_3.csv
- Fig 1/Fig 1ef NCD and HFD/mean_running_MPK119_4.csv
- Fig 1/Fig 1ef NCD and HFD/mean_running_MPK119_5.csv
- Fig 1/Fig 1ef NCD and HFD/mean_running_MPK119_6.csv
- Fig 1/Fig 1ef NCD and HFD/mean_running_MPK119_7.csv
- Fig 1/Fig 1ef NCD and HFD/mean_running_MPK120_10.csv
- Fig 1/Fig 1ef NCD and HFD/mean_running_MPK120_11.csv
- Fig 1/Fig 1ef NCD and HFD/mean_running_MPK120_12.csv
- Fig 1/Fig 1ef NCD and HFD/mean_running_MPK120_13.csv
- Fig 1/Fig 1ef NCD and HFD/mean_running_MPK120_14.csv
- Fig 1/Fig 1ef NCD and HFD/mean_running_MPK120_8.csv
- Fig 1/Fig 1ef NCD and HFD/mean_running_MPK120_9.csv
- Fig 1/Fig 1ef NCD and HFD/mean_running_MPK122_15.csv
- Fig 1/Fig 1ef NCD and HFD/mean_running_MPK122_16.csv
- Fig 1/Fig 1ef NCD and HFD/mean_running_MPK122_17.csv
- Fig 1/Fig 1ef NCD and HFD/mean_running_MPK122_18.csv
- Fig 1/Fig 1ef NCD and HFD/mean_running_MPK122_19.csv
- Fig 1/Fig 1ef NCD and HFD/mean_running_MPK122_20.csv
- Fig 1/Fig 1ef NCD and HFD/mean_running_MPK122_21.csv
- Fig 1/Fig 1ef NCD and HFD/mean_running_MPK133_22.csv
- Fig 1/Fig 1ef NCD and HFD/mean_running_MPK133_23.csv
- Fig 1/Fig 1ef NCD and HFD/mean_running_MPK133_24.csv
- Fig 1/Fig 1ef NCD and HFD/mean_running_MPK133_25.csv
- Fig 1/Fig 1ef NCD and HFD/mean_running_MPK133_26.csv
- Fig 1/Fig 1ef NCD and HFD/mean_running_MPK133_27.csv
- Fig 1/Fig 1ef NCD and HFD/mean_running_MPK133_28.csv
- Fig 1/Fig 1ef NCD and HFD/mean_running_MPK134_29.csv
- Fig 1/Fig 1ef NCD and HFD/mean_running_MPK134_30.csv
- Fig 1/Fig 1ef NCD and HFD/mean_running_MPK134_31.csv
- Fig 1/Fig 1ef NCD and HFD/mean_running_MPK134_32.csv
- Fig 1/Fig 1ef NCD and HFD/mean_running_MPK143_1.csv
- Fig 1/Fig 1ef NCD and HFD/mean_running_MPK143_2.csv
- Fig 1/Fig 1ef NCD and HFD/mean_running_MPK143_3.csv
- Fig 1/Fig 1ef NCD and HFD/mean_running_MPK143_4.csv
- Fig 1/Fig 1ef NCD and HFD/mean_running_MPK143_5.csv
- Fig 1/Fig 1ef NCD and HFD/mean_running_MPK143_6.csv
- Fig 1/Fig 1ef NCD and HFD/mean_running_MPK143_7.csv
- Fig 1/Fig 1ef NCD and HFD/mean_running_MPK144_10.csv
- Fig 1/Fig 1ef NCD and HFD/mean_running_MPK144_11.csv
- Fig 1/Fig 1ef NCD and HFD/mean_running_MPK144_12.csv
- Fig 1/Fig 1ef NCD and HFD/mean_running_MPK144_13.csv
- Fig 1/Fig 1ef NCD and HFD/mean_running_MPK144_14.csv
- Fig 1/Fig 1ef NCD and HFD/mean_running_MPK144_8.csv
- Fig 1/Fig 1ef NCD and HFD/mean_running_MPK144_9.csv
- Fig 1/Fig 1ef NCD and HFD/mean_running_MPK145_15.csv
- Fig 1/Fig 1ef NCD and HFD/mean_running_MPK145_16.csv
- Fig 1/Fig 1ef NCD and HFD/mean_running_MPK145_17.csv
- Fig 1/Fig 1ef NCD and HFD/mean_running_MPK145_18.csv
- Fig 1/Fig 1ef NCD and HFD/mean_running_MPK145_19.csv
- Fig 1/Fig 1ef NCD and HFD/mean_running_MPK145_20.csv
- Fig 1/Fig 1ef NCD and HFD/mean_running_MPK147_21.csv
- Fig 1/Fig 1ef NCD and HFD/mean_running_MPK147_22.csv
- Fig 1/Fig 1ef NCD and HFD/mean_running_MPK147_23.csv
- Fig 1/Fig 1ef NCD and HFD/mean_running_MPK147_24.csv
- Fig 1/Fig 1ef NCD and HFD/mean_running_MPK147_25.csv
- Fig 1/Fig 1ef NCD and HFD/mean_running_MPK147_26.csv
- Fig 1/Fig 1ef NCD and HFD/mean_running_MPK147_27.csv
- Fig 1/Fig 1ef NCD and HFD/mean_running_MPK148_28.csv
- Fig 1/Fig 1ef NCD and HFD/mean_running_MPK148_29.csv
- Fig 1/Fig 1ef NCD and HFD/mean_running_MPK148_30.csv
- Fig 1/Fig 1ef NCD and HFD/mean_running_MPK148_31.csv
- Fig 1/Fig 1ef NCD and HFD/mean_running_MPK148_32.csv
- Fig 1/Fig 1ef NCD and HFD/mean_running_MPK148_33.csv
- Fig 1/Fig 1ef NCD and HFD/NCD_matrix_licking_MPK118_33.csv
- Fig 1/Fig 1ef NCD and HFD/NCD_matrix_licking_MPK118_34.csv
- Fig 1/Fig 1ef NCD and HFD/NCD_matrix_licking_MPK118_35.csv
- Fig 1/Fig 1ef NCD and HFD/NCD_matrix_licking_MPK118_36.csv
- Fig 1/Fig 1ef NCD and HFD/NCD_matrix_licking_MPK118_37.csv
- Fig 1/Fig 1ef NCD and HFD/NCD_matrix_licking_MPK118_38.csv
- Fig 1/Fig 1ef NCD and HFD/NCD_matrix_licking_MPK118_39.csv
- Fig 1/Fig 1ef NCD and HFD/NCD_matrix_licking_MPK119_1.csv
- Fig 1/Fig 1ef NCD and HFD/NCD_matrix_licking_MPK119_2.csv
- Fig 1/Fig 1ef NCD and HFD/NCD_matrix_licking_MPK119_3.csv
- Fig 1/Fig 1ef NCD and HFD/NCD_matrix_licking_MPK119_4.csv
- Fig 1/Fig 1ef NCD and HFD/NCD_matrix_licking_MPK119_5.csv
- Fig 1/Fig 1ef NCD and HFD/NCD_matrix_licking_MPK119_6.csv
- Fig 1/Fig 1ef NCD and HFD/NCD_matrix_licking_MPK119_7.csv
- Fig 1/Fig 1ef NCD and HFD/NCD_matrix_licking_MPK120_10.csv
- Fig 1/Fig 1ef NCD and HFD/NCD_matrix_licking_MPK120_11.csv
- Fig 1/Fig 1ef NCD and HFD/NCD_matrix_licking_MPK120_12.csv
- Fig 1/Fig 1ef NCD and HFD/NCD_matrix_licking_MPK120_13.csv
- Fig 1/Fig 1ef NCD and HFD/NCD_matrix_licking_MPK120_14.csv
- Fig 1/Fig 1ef NCD and HFD/NCD_matrix_licking_MPK120_8.csv
- Fig 1/Fig 1ef NCD and HFD/NCD_matrix_licking_MPK120_9.csv
- Fig 1/Fig 1ef NCD and HFD/NCD_matrix_licking_MPK122_15.csv
- Fig 1/Fig 1ef NCD and HFD/NCD_matrix_licking_MPK122_16.csv
- Fig 1/Fig 1ef NCD and HFD/NCD_matrix_licking_MPK122_17.csv
- Fig 1/Fig 1ef NCD and HFD/NCD_matrix_licking_MPK122_18.csv
- Fig 1/Fig 1ef NCD and HFD/NCD_matrix_licking_MPK122_19.csv
- Fig 1/Fig 1ef NCD and HFD/NCD_matrix_licking_MPK122_20.csv
- Fig 1/Fig 1ef NCD and HFD/NCD_matrix_licking_MPK122_21.csv
- Fig 1/Fig 1ef NCD and HFD/NCD_matrix_licking_MPK133_22.csv
- Fig 1/Fig 1ef NCD and HFD/NCD_matrix_licking_MPK133_23.csv
- Fig 1/Fig 1ef NCD and HFD/NCD_matrix_licking_MPK133_24.csv
- Fig 1/Fig 1ef NCD and HFD/NCD_matrix_licking_MPK133_25.csv
- Fig 1/Fig 1ef NCD and HFD/NCD_matrix_licking_MPK133_26.csv
- Fig 1/Fig 1ef NCD and HFD/NCD_matrix_licking_MPK133_27.csv
- Fig 1/Fig 1ef NCD and HFD/NCD_matrix_licking_MPK133_28.csv
- Fig 1/Fig 1ef NCD and HFD/NCD_matrix_licking_MPK134_29.csv
- Fig 1/Fig 1ef NCD and HFD/NCD_matrix_licking_MPK134_30.csv
- Fig 1/Fig 1ef NCD and HFD/NCD_matrix_licking_MPK134_31.csv
- Fig 1/Fig 1ef NCD and HFD/NCD_matrix_licking_MPK134_32.csv
- Fig 1/Fig 1g.csv
- Fig 1/Fig 1h.csv
- Fig 1/Fig 1ij NCD and HFD/
- Fig 1/Fig 1ij NCD and HFD/.DS_Store
- Fig 1/Fig 1ij NCD and HFD/HFD_MPK143_Early_0.csv
- Fig 1/Fig 1ij NCD and HFD/HFD_MPK143_Early_1.csv
- Fig 1/Fig 1ij NCD and HFD/HFD_MPK143_Early_2.csv
[truncated: 163 more entries]
