# Supplementary material for: Obesity dysregulates feeding-evoked response dynamics in hypothalamic satiety neurons
Source: Sci Rep. 2025 Oct 14;15:35837. doi: 10.1038/s41598-025-19800-2 (PMC12521569; doi:10.1038/s41598-025-19800-2)
Supplement: Supplementary file 2 — Supplementary Material 2. [file 41598_2025_19800_MOESM2_ESM.zip › Fig 1/FIg 1c.csv]

Week	MPK143 (F, HFD)	MPK144 (F, HFD)	MPK145 (F, HFD)	MPK147 (F, HFD)	MPK148 (M, HFD)	MPK118 (F, NCD)	MPK119 (F, NCD)	MPK120 (F, NCD)	MPK122 (F, NCD)	MPK133 (F, NCD)	MPK134 (M, NCD)
0.0	30.91	25.91	30.6	24.7	44.5	23.0	20.7	22.0	19.8	22.5	26.5
0.5	30.91	25.91	30.6	24.7	44.5	23.0	20.7	22.0	19.8	22.5	26.5
0.8095238096666666	31.045	27.105	31.46	25.15	43.825	22.35	21.15	22.7	20.785	22.740000000000002	26.45
1.10714285725	31.463333333333335	28.203333333333333	32.71	25.333333333333332	44.050000000000004	22.52	21.599999999999998	22.95	21.206666666666667	22.926666666666666	26.400000000000002
1.342857143	32.457499999999996	29.1525	33.6575	25.5825	44.6125	22.939999999999998	21.75	22.9625	21.5225	22.87	26.425
1.8285714288000001	32.5175	30.125	35.1075	26.1875	45.0625	22.8575	21.924999999999997	23.1375	21.8775	22.795	26.05
2.1428571429999996	32.854	30.04	34.926	26.410000000000004	45.15	22.926	22.06	23.218	22.342000000000002	22.926	25.860000000000003
2.4	33.598	30.379999999999995	35.466	26.85	45.779999999999994	23.026	21.94	23.15	22.227999999999998	22.689999999999998	25.32
2.5714285714	34.117999999999995	30.2	35.464000000000006	27.27	46.059999999999995	22.933999999999997	21.76	22.94	22.048	22.330000000000002	24.66
2.7142857142	34.029999999999994	29.78	35.24400000000001	27.604000000000003	45.92	22.454	21.419999999999998	22.72	21.694	22.33	24.18
2.8571428570000004	34.720000000000006	29.7	34.904	27.636000000000003	45.67999999999999	22.22	21.25	22.38	21.66	22.362499999999997	23.975
3.0	35.14	29.72	35.164	27.816000000000003	45.779999999999994	21.880000000000003	20.77	21.971999999999998	20.907999999999998	21.5775	23.42
3.1428571429999996	35.484	29.9	35.32000000000001	28.036	45.82000000000001	21.64	20.56	21.66	20.768	21.50333333333333	23.326666666666668
3.2857142858	35.804	30.18	35.62	28.215999999999998	46.2	21.220000000000002	20.18	21.38	20.578	21.136666666666667	23.19333333333333
3.4285714286	36.064	30.2	35.839999999999996	28.375999999999998	46.4	21.04	20.080000000000002	21.26	20.598	20.289999999999996	22.293333333333333
3.5714285714	35.964	30.04	35.78	28.179999999999996	46.339999999999996	20.85	19.889999999999997	21.288	20.428	20.042499999999997	21.77
3.7142857142	35.604	29.939999999999998	35.480000000000004	27.9	46.21999999999999	20.47	19.57	21.108	20.259999999999998	20.04	21.400000000000002
3.8571428570000004	34.86	29.1	35.06	27.18	45.45399999999999	20.468	19.48	21.074	20.25	20.192	21.125
4.0	34.14	28.48	34.348	26.48	44.374	20.528	19.532	21.074	20.29	20.212	20.65
4.142857143	33.4	27.98	33.548	25.68	43.414	20.268	19.304000000000002	20.933999999999997	20.05	20.351999999999997	20.435000000000002
4.2857142858	33.019999999999996	27.7	33.208	25.32	42.714	20.137999999999998	19.184000000000005	20.906	19.91	20.592000000000002	20.21
4.4285714286	32.322	27.02	32.646	24.62	41.434000000000005	20.2725	19.330000000000002	20.982499999999998	19.9875	20.631999999999998	20.192
4.5714285714	31.902000000000005	26.880000000000003	32.026	24.26	40.58	20.130000000000003	19.335	20.9125	19.84	20.698	20.242
4.7142857142	31.582	26.639999999999997	31.758	24.080000000000002	40.1	20.130000000000003	19.405	21.0375	19.805	20.922000000000004	20.07
4.857142857	31.3275	26.424999999999997	31.572499999999998	23.9	39.675000000000004	20.18	19.34	21.0375	19.805	20.97	19.842000000000002
5.0	30.8025	25.924999999999997	30.9475	23.575	38.849999999999994	20.330000000000002	19.740000000000002	20.9125	20.080000000000002	21.029999999999998	19.887999999999998
5.142857143	30.6075	25.785	30.7	23.474999999999998	38.5	20.334	19.578	20.830000000000002	19.896	20.998	19.624
5.2857142858	30.5325	25.635	30.675	23.549999999999997	38.365	20.484	19.674	20.720000000000002	20.004	21.112000000000002	19.71
5.4285714286	30.2575	25.287499999999998	30.150000000000002	23.34	37.64	20.524	19.546	20.560000000000002	19.972	20.944	19.658
5.5714285714	30.145999999999997	25.137999999999998	30.060000000000002	23.312	37.402	20.702	19.716	20.68	20.278	20.684	19.418
5.7142857142	30.026	24.798000000000002	29.65	23.112000000000002	37.001999999999995	20.826	19.556	20.826	20.268	20.346	19.212
5.857142857	29.974999999999998	24.6625	29.5125	23.165000000000003	36.8525	20.945	19.75	21.026	20.556	20.566	19.512
6.0	29.799999999999997	24.416666666666668	29.183333333333334	22.953333333333337	36.51666666666666	20.8275	19.6875	21.1575	20.595	20.366	19.278
6.142857143	29.179999999999996	24.24666666666667	28.316666666666663	22.633333333333336	35.949999999999996	20.836666666666666	19.1875	21.02	20.265	20.45	19.502
6.2857142858	29.013333333333332	24.299999999999997	27.349999999999998	22.7	35.4	20.439999999999998	19.099999999999998	20.959999999999997	19.97666666666667	20.722	19.936
6.4285714286	28.646666666666665	24.599999999999998	26.866666666666664	22.813333333333333	34.96666666666667	20.296666666666667	18.566666666666666	20.900000000000002	19.593333333333334	20.54	20.003999999999998
6.5714285714	28.46	24.599999999999998	27.0	22.81	34.6	20.384999999999998	18.133333333333336	20.88	19.416666666666668	20.464	19.904
6.7142857142	28.688	24.387999999999998	26.796	22.568	34.239999999999995	20.417499999999997	18.45	21.11	19.6125	20.516	19.901999999999997
6.8571428569999995	28.939999999999998	24.368000000000002	26.812	22.592000000000002	34.056	20.523999999999997	18.884999999999998	21.47	20.0875	20.472	19.742
7.0	28.96	24.328	26.951999999999998	22.412	33.916000000000004	20.779999999999998	19.048	21.576	20.234	20.259999999999998	19.470000000000002
7.1428571430000005	29.060000000000002	24.472	26.992	22.444	33.696	20.752499999999998	19.183999999999997	21.613999999999997	20.378000000000004	20.8	19.622
7.2857142858	29.246	24.652	27.072000000000003	22.424	34.116	20.64	19.024	21.466	20.238	20.816	19.602
7.4285714286	29.026	24.93	27.436	22.644	34.556	20.5075	18.85	21.366	20.264	20.324	19.176000000000002
7.5714285714	28.8825	25.040000000000003	27.500000000000004	22.65	34.575	20.419999999999998	18.618	21.322	20.104000000000003	20.419999999999998	19.53
7.7142857142	28.482499999999998	25.206666666666667	27.175	22.275	34.35	20.436	18.218	21.162	19.895999999999997	20.554000000000002	19.628
7.8571428569999995	28.725	25.736666666666668	27.6	22.5075	34.9	20.56	18.334000000000003	21.194	19.851999999999997	20.474	19.628000000000004
8.0	28.6675	25.736666666666668	27.625	22.4575	34.6	20.791999999999998	18.588	21.456	20.124000000000002	20.345999999999997	19.684
8.142857143	28.9175	25.7525	27.75	22.7075	34.625	20.772	18.302	21.296	19.798000000000002	20.862000000000002	20.1875
8.285714285800001	28.834000000000003	25.562	27.639999999999997	22.55	34.3	21.046	18.618000000000002	21.574	20.158	20.594	19.785
8.4285714286	28.874000000000002	25.222	27.68	22.589999999999996	34.26	21.206	18.842000000000002	21.701999999999998	20.362	20.74	20.005
8.5714285714	28.7	25.050000000000004	27.560000000000002	22.464	33.86	21.145999999999997	18.61	21.770000000000003	20.362000000000002	20.979999999999997	20.23
8.714285714199999	28.74	25.07	27.439999999999998	22.444	33.68	21.086	18.432	21.648	20.116	21.278	20.384999999999998
8.857142857	28.6	24.94	27.339999999999996	22.264	33.42	21.345999999999997	18.812	21.948	20.476	20.902	20.11
9.0	28.96	25.36	27.46	22.58	33.760000000000005	21.412	18.830000000000002	21.875999999999998	20.422	21.098000000000003	20.058
