# Supplementary material for: Obesity dysregulates feeding-evoked response dynamics in hypothalamic satiety neurons
Source: Sci Rep. 2025 Oct 14;15:35837. doi: 10.1038/s41598-025-19800-2 (PMC12521569; doi:10.1038/s41598-025-19800-2)
Supplement: Supplementary file 2 — Supplementary Material 2. [file 41598_2025_19800_MOESM2_ESM.zip › Fig 1/Fig 1d HFD only cumulative calories.csv]

Week	MPK148 (M)	MPK145 (F)	MPK147 (F)	MPK144 (F)	MPK143 (F)
0	11.46	11.46	11.46	11.46	11.46
0.142857143	22.92	22.92	22.92	22.92	22.92
0.285714286	34.38	34.38	34.38	34.38	34.38
0.428571429	45.84	45.84	45.84	45.84	45.84
0.571428571	57.3	57.3	57.3	57.3	57.3
0.714285714	68.76	68.76	68.76	68.76	68.76
0.857142857	81.8817	80.6211	80.3919	80.793	80.3919
1	81.8817	80.6211	80.3919	80.793	80.3919
1.142857143	96.4932	92.5968	92.1384	92.826	92.1957
1.285714286	102.7389	99.0144	98.3841	98.8425	98.4414
1.428571429	108.8127	106.3488	104.859	106.3488	104.859
1.571428571	115.2303	112.5372	111.162	112.5372	111.1047
1.714285714	121.0749	119.0121	117.7515	119.4705	117.5223
1.857142857	121.0749	119.0121	117.7515	119.4705	117.5223
2	128.5239	126.8622	117.7515	127.8363	124.6848
2.142857143	141.9321	139.0098	129.9564	140.8434	138.6087
2.285714286	148.3497	146.3442	137.7492	147.2037	145.1409
2.428571429	155.5695	152.3607	146.115	153.6213	152.9337
2.571428571	163.6488	158.6637	152.2461	160.44	160.5546
2.714285714	176.7132	170.8113	165.9981	171.9	173.5617
2.857142857	185.3082	177.5154	172.9314	178.4322	180.9534
3	191.4393	183.5892	181.2972	185.4801	188.2305
3.142857143	191.4393	189.8922	181.2972	185.4801	196.2525
3.285714286	211.1505	198.1434	200.55	204.9621	196.2525
3.428571429	219.459	207.1968	207.7125	211.4943	217.6254
3.571428571	227.7675	215.2761	214.0155	219.0579	225.3036
3.714285714	233.8986	221.0634	220.7196	226.3923	231.4347
3.857142857	242.4936	229.6584	229.3146	234.9873	240.0297
4	251.0313	241.7487	242.8947	248.9685	240.0297
4.142857143	251.0313	241.7487	242.8947	248.9685	262.3194
4.285714286	270.1695	261.4026	261.3453	268.5651	272.5188
4.428571429	277.1028	270.8571	269.4819	275.7849	281.6868
4.571428571	284.4372	280.5408	277.7331	285.4686	290.1672
4.714285714	300.6531	297.7308	291.1413	299.5071	302.2575
4.857142857	306.8415	305.9247	299.7363	306.0966	309.5919
5	317.1555	314.5197	308.274	316.2387	309.5919
5.142857143	317.1555	314.5197	308.274	316.2387	309.5919
5.285714286	324.6618	322.8282	316.1814	324.8337	317.4993
5.428571429	333.2568	331.4232	324.7764	333.4287	326.0943
5.571428571	341.8518	340.0182	333.3714	342.0237	334.6893
5.714285714	350.2176	349.8738	341.2215	351.8793	345.1752
5.857142857	350.2176	349.8738	341.2215	351.8793	345.1752
6	370.4445	369.9288	362.4225	371.9343	366.3762
6.142857143	376.9194	376.8048	370.4445	379.6698	373.9398
6.285714286	387.2334	387.6918	380.7585	389.9838	382.8786
6.428571429	396.4014	396.0003	389.0097	398.808	392.3904
6.571428571	406.8873	396.0003	398.0058	410.2107	402.7044
6.714285714	413.5914	415.4823	403.8504	416.9148	408.7209
6.857142857	422.1864	424.0773	412.4454	425.5098	417.3159
7	422.1864	424.0773	412.4454	425.5098	417.3159
