# Supplementary material for: Obesity dysregulates feeding-evoked response dynamics in hypothalamic satiety neurons
Source: Sci Rep. 2025 Oct 14;15:35837. doi: 10.1038/s41598-025-19800-2 (PMC12521569; doi:10.1038/s41598-025-19800-2)
Supplement: Supplementary file 2 — Supplementary Material 2. [file 41598_2025_19800_MOESM2_ESM.zip › Fig 1/Fig 1d NCD only cumulative calories.csv]

Week	MPK118 (F)	MPK119 (F)	MPK120 (F)	MPK122 (F)	MPK133 (F)	MPK134 (M)
0	13.065	13.065	13.065	13.065	11.39	11.39
0.142857143	24.455	24.455	24.455	24.455	21.105	21.105
0.285714286	34.505	34.505	34.505	34.505	29.279	29.279
0.428571429	44.555	44.555	44.555	44.555	37.453	37.453
0.571428571	52.729	52.729	52.729	52.729	43.818	43.818
0.714285714	60.903	60.903	60.903	60.903	50.183	50.183
0.857142857	67.268	67.268	67.268	67.268	58.357	58.357
1	73.633	73.633	73.633	73.633	66.531	66.531
1.142857143	81.807	81.807	81.807	81.807	74.705	74.705
1.285714286	89.981	89.981	89.981	89.981	82.879	82.879
1.428571429	93.331	93.331	93.331	93.331	86.229	86.229
1.571428571	104.721	104.721	106.396	106.396	97.753	97.753
1.714285714	112.895	112.895	114.57	114.57	106.128	106.128
1.857142857	116.245	116.245	117.92	117.92	114.503	114.503
2	127.635	127.635	129.31	129.31	122.878	122.878
2.142857143	135.809	135.809	137.484	137.484	131.253	131.253
2.285714286	143.983	143.983	145.658	145.658	139.628	139.628
2.428571429	152.157	152.157	153.832	153.832	148.003	148.003
2.571428571	155.507	155.507	157.182	157.182	156.378	156.378
2.714285714	167.232	167.232	168.907	168.907	164.753	164.753
2.857142857	175.406	175.406	177.081	177.081	173.128	173.128
3	183.58	183.58	185.255	185.255	181.503	181.503
3.142857143	191.955	191.955	193.63	193.63	189.878	189.878
3.285714286	200.33	200.33	202.005	202.005	198.253	198.253
3.428571429	208.705	208.705	210.38	210.38	198.253	198.253
3.571428571	217.08	217.08	218.755	218.755	211.653	211.653
3.714285714	225.455	225.455	227.13	227.13	220.028	221.703
3.857142857	233.83	225.455	235.505	227.13	228.403	230.078
4	233.83	237.18	235.505	238.855	238.453	240.128
4.142857143	245.555	245.555	247.23	247.23	246.828	248.503
4.285714286	253.93	253.93	255.605	255.605	246.828	248.503
4.428571429	262.305	262.305	263.98	263.98	258.553	261.903
4.571428571	270.68	270.68	272.355	272.355	266.928	273.628
4.714285714	279.055	279.055	280.73	280.73	275.303	282.003
4.857142857	287.43	287.43	285.755	285.755	283.678	290.378
5	295.805	295.805	289.105	289.105	292.053	298.753
5.142857143	304.18	304.18	300.83	300.83	300.428	307.128
5.285714286	314.23	314.23	310.88	310.88	300.428	307.128
5.428571429	324.28	324.28	320.93	320.93	313.828	320.528
5.571428571	334.33	334.33	327.63	329.305	323.878	330.578
5.714285714	344.38	344.38	336.005	337.68	333.928	340.628
5.857142857	354.43	354.43	336.005	337.68	343.978	350.678
6	364.48	364.48	349.405	351.08	354.028	360.728
6.142857143	374.53	374.53	359.455	361.13	364.078	370.778
6.285714286	384.58	384.58	367.83	369.505	372.453	379.153
6.428571429	394.63	394.63	376.205	377.88	382.503	389.203
6.571428571	403.005	403.005	384.58	386.255	390.878	397.578
6.714285714	411.38	411.38	392.955	394.63	400.928	407.628
6.857142857	419.755	419.755	401.33	403.005	409.303	416.003
7	419.755	419.755	411.38	413.055	419.353	419.353
