# Supplementary material for: Obesity dysregulates feeding-evoked response dynamics in hypothalamic satiety neurons
Source: Sci Rep. 2025 Oct 14;15:35837. doi: 10.1038/s41598-025-19800-2 (PMC12521569; doi:10.1038/s41598-025-19800-2)
Supplement: Supplementary file 2 — Supplementary Material 2. [file 41598_2025_19800_MOESM2_ESM.zip › Fig 1/Fig 1ef NCD and HFD/matrix_MPK118_1.csv]

-0.09415787928160767	-0.5067204299457708	-0.15186376847663385	-0.2632129869583847	-0.08654120910855805	-0.8004607586779908	-0.7453704483321844	-0.12056790273630187	-0.22462847934102065	0.034886730176963414	-0.6477576992808961	-0.28997502487449445	-0.08089753599307072	-0.7077029217223625	0.02562181811660232	-1.0387692846228227	0.9490677335882459	-0.1871189805114865	0.2623000653514992	1.047043470059935	-0.022828999714519523	-0.37539005750675036	-0.624463996462196	0.035132631534701704	-0.10571753522841072	-0.1788624949179519	-0.36215714867541426	0.0626917451045352	-1.1017952672253704	0.3473267208943486	0.05542922627793685	-0.5500911348422188	-0.05139947797483062	0.16109459449368413	-0.14766626200729593	-0.593181246180302	-0.6607506595573781	-1.4250078138519509	0.11580889478181937	-1.1719773386812242
-0.008921401214581216	-0.30006789344782836	0.020533219748232356	-0.12419568803400442	-0.20778791598368768	-1.0389189242092147	-0.3396828097198448	-0.15772731305513385	-0.25674377919543445	0.13501741283300372	-0.6163579555691453	-0.30588855014003513	-0.07883352384115824	-0.7883765383741557	-0.1128652924589388	-1.0211588710284842	0.8432552866324575	-0.17469663226344406	0.26912105625046806	0.9997188037722856	-0.045459245291991565	-0.35628699963553606	-0.6182640048546011	-0.008167820582386683	-0.13243430907411416	-0.2665519690100114	-0.2685586735925566	0.08850613789546558	-1.0622971508702355	0.41964436364955443	0.016380467298303017	-0.48067669211897074	-0.0379571229753429	0.2756506193496687	-0.19183405593555364	-0.6602204365983186	-0.6569235126665688	-1.4933135010983027	0.06599744899455642	-1.1926337446332282
0.020584984932723357	-0.21836446160372547	0.20869834187223313	-0.11680288753760594	-0.2733762493324163	-1.1622660174299135	-0.17312120601919623	-0.1995012906684593	-0.36236470810594074	0.14412410726589878	-0.5300133581092507	-0.23495446855411914	-0.11053749428267416	-0.7712560923966026	-0.17844904038477583	-0.9865994678245714	0.7658427172145879	-0.11591264336975564	0.23739952846054505	0.9122195624208075	0.010514163237156149	-0.36854818216989815	-0.653207977910125	-0.043850028627518696	-0.14923557922450367	-0.3887054958034472	-0.25087077278949793	0.1591697787676012	-1.0102473001878736	0.42975857581361443	-0.024650004939816148	-0.4283189125973965	-0.026416988022953728	0.3176808818420757	-0.2288943887719054	-0.6879954090011225	-0.6306636519655625	-1.5386354221256588	0.07192597615231311	-1.2178676409172404
-0.0245792182526629	-0.2415993576869908	0.44630153915207116	-0.18376953304361926	-0.3068977697517293	-1.1897757764231327	-0.3188564219762967	-0.2988966414722617	-0.38606302097561007	0.1717771003846566	-0.4871792971930766	-0.1750135233872691	-0.16792075104661663	-0.7176249983684384	-0.16197990725607653	-0.9723581826526242	0.7382398684978966	-0.04071678494897756	0.20521542772460014	0.8280830983480302	0.021860981047708512	-0.4018345830970912	-0.6793646855065383	-0.06987559756522671	-0.12232600391806107	-0.46622807434860214	-0.345697574317012	0.21683140453796934	-0.9715959278151345	0.4191212147445159	-0.031552222141233724	-0.39661679972464825	-0.008123971903367555	0.35054176195665465	-0.2493283394111272	-0.6708173136194666	-0.6085622928645263	-1.537763846721288	0.07184719173825654	-1.24865991831869
-0.10806650711071433	-0.2664521052798352	0.6941501962493802	-0.2669070550928585	-0.38681813428350714	-1.0818863177552527	-0.4416096015000489	-0.44346617736954685	-0.38981389187463755	0.22259632136974022	-0.4747152337556126	-0.16172298607929453	-0.22870311971478818	-0.6925539210391908	-0.12039961588136787	-0.9824407645203678	0.7102669052481302	0.00510409594036636	0.20302800650527453	0.7681362866468345	0.03343600301534529	-0.41936773541452776	-0.6744804173088006	-0.11746285621145205	-0.11849751776903787	-0.5105186900764569	-0.42325410603264907	0.2565770357524324	-0.9508357577056525	0.3979429161299918	-0.013345231578930828	-0.3428455502023809	-0.0026519189012176383	0.38342148972257617	-0.3051980603514096	-0.6686310105708919	-0.6017430129499941	-1.5541300959811664	0.08097042688600699	-1.2790213731006579
-0.161444485053545	-0.2326278111893653	1.0125593389368268	-0.3881956255082076	-0.5650008273500815	-0.8269222968280984	-0.41357379397076366	-0.5873192409763698	-0.4946666685748863	0.2740147800309495	-0.45818667925599854	-0.11064605739943252	-0.29852251456159806	-0.6360564493132691	-0.08686602095976256	-0.9685260574408971	0.6292887770116291	0.04024969856358674	0.2086729644906277	0.6831395772236915	0.08168850422982672	-0.43213020386465945	-0.6669457710192674	-0.20028346419803053	-0.1578951191184112	-0.6511320250980669	-0.4641082435819377	0.36222403831497463	-0.9199744299709233	0.3870368001332073	-0.014993656698487462	-0.22747789118760764	0.019870366456413185	0.43930854548153897	-0.3874669224901889	-0.6862999086777369	-0.5931741801710919	-1.6096010283838773	0.08661926937386316	-1.3015472414907767
-0.15198658879555307	-0.3202929679279537	1.0671660706049901	-0.5717516322812317	-0.6354339691216762	-0.40655192516418504	-0.5940543049405437	-0.6476729237491126	-0.5930718698081792	0.2501225939763415	-0.4894173040608612	-0.037948684048461724	-0.37376412511559054	-0.5212716410546835	0.008386565313479439	-0.9300063781282109	0.5874914862764721	0.04937076522242069	0.21490123480113504	0.6349568999891844	0.11272426959321473	-0.48594392433591144	-0.6476548047654119	-0.26803230283144297	-0.13932007552919276	-0.7733674040166696	-0.49977884353477514	0.4839143659839432	-0.9160096757945443	0.3240373625806738	-0.0061299937605493625	-0.1389922935642209	0.05804158206816421	0.4069207414156413	-0.4470680605037204	-0.6650838454206537	-0.5948243266227129	-1.6420881945675887	0.09037728592436155	-1.2777058254590223
-0.10037966320800837	-0.4874452157791457	0.9372626723515003	-0.6902696515957245	-0.6001920989751842	-0.09240448594292615	-0.8659184809183891	-0.6191354681121021	-0.5955234194153867	0.2067197446603124	-0.5269391522018654	-0.017996415818983678	-0.4590691895129554	-0.4436848926927772	0.06694348310440584	-0.9007383668024087	0.5735517270307653	0.00533098814581146	0.2319301913902881	0.5906888976997171	0.0721546416672188	-0.5825159785954976	-0.5895925932829987	-0.30000422011504446	-0.07892364079841535	-0.819480306531109	-0.44342322625391606	0.575395453824852	-0.9097935787943925	0.24471567919096704	0.01940708391125402	-0.11812520031025227	0.07556736943542043	0.34271056282410073	-0.4932411738114775	-0.627180489507106	-0.6155803856045547	-1.6598037716757168	0.0776378461714142	-1.2030888864167573
-0.06970195632337983	-0.5932967224225413	0.6920605357860479	-0.7512497611792623	-0.5523258977424745	0.10572374493783213	-0.9355328165631409	-0.47161503786596937	-0.6383029600611512	0.12305843297395169	-0.5006467994780585	-0.024647171895475987	-0.5312761443625177	-0.43061109758264643	0.040065857838369065	-0.870056561709173	0.5501795439421412	-0.11911938654002305	0.2624129645112022	0.582323290967848	0.053492612821260443	-0.6452309111386542	-0.5321551137793663	-0.29101057414036813	-0.07813040050278934	-0.8551764491165585	-0.29209340827218544	0.6981098235218914	-0.9038364858359131	0.18437506901462533	0.028162653398728598	-0.15854806675031852	0.0860168982274718	0.27026773012642574	-0.5242093971404833	-0.6212016199456984	-0.6699556933778676	-1.700993779674936	0.06140037843435512	-1.0787580943905644
-0.09120869209867247	-0.5524063942926234	0.33980348625298484	-0.7230125282422322	-0.453810576600738	0.12038917571981869	-0.8798769867857255	-0.28028050551841677	-0.7005232890920671	-0.008103740523241032	-0.4680857726056965	0.02445428468245898	-0.5521617159753713	-0.43935290105906244	-0.0064478538602253275	-0.7675193084711527	0.5239930246020197	-0.2821868145923664	0.25238375582388967	0.6011727189566394	0.04512512706152329	-0.6680529685741575	-0.508718198939057	-0.2734433151074164	-0.06365376510763363	-0.8855995916386984	-0.18928248485440308	0.8900323669493178	-0.8989751792075895	0.10980480862126044	0.004382094296944111	-0.2697822168554926	0.1156154421603028	0.177333730889851	-0.49034742179548674	-0.6081284200838156	-0.7231580054807506	-1.7024141247783562	0.008906323348464784	-0.9028209071591415
-0.17069814194054417	-0.4090701562530759	0.006215601079139865	-0.6771165302078129	-0.30687247049103117	-0.1824548682346921	-0.9039628341440432	-0.1496639638879069	-0.6800773653679599	-0.0680532817994191	-0.42627957882359047	0.08582561798237329	-0.5775769574999849	-0.4483541052321079	-0.03566775583789842	-0.6340274127461825	0.48195387684524915	-0.4043909564443099	0.1964798552422627	0.5543843095107758	0.006736116636549679	-0.7036781392637735	-0.5042693499992564	-0.26306603129048234	0.004366590242206208	-0.8834283563185114	-0.1530714212659183	1.0230724937627278	-0.8861843642265088	0.022137361522953886	0.008840949128529306	-0.42471753357041225	0.133572399404901	0.08132379495427916	-0.4099569600881391	-0.568440326987758	-0.7621054379955294	-1.6597521227628633	-0.07074471926272366	-0.7037577771747501
-0.34418427048237793	-0.17973680885474466	-0.1696832906694423	-0.785223993870596	-0.2498985354085487	-0.6283303369107562	-1.0689107949678307	-0.039812975082627364	-0.6437699156852227	-0.01975343642041836	-0.3272435469514194	0.12816657003371032	-0.5985071564026075	-0.4577444104500984	-0.037092640837477445	-0.551928160637365	0.4214456474380121	-0.4727535779444785	0.1510003104069238	0.4578044523050459	0.004809059310064841	-0.7274756719948298	-0.5339535846273687	-0.25160160345463123	0.004785244842674891	-0.871693346373692	-0.1666567117438237	1.0513189863703227	-0.9110288288392958	-0.0351012833811637	0.03821534429175521	-0.5993226513034189	0.09753167024589944	0.04090689141673739	-0.3362424350492562	-0.5178207186488291	-0.8206160525391718	-1.6247599843058462	-0.09679084654982603	-0.5387373273905884
-0.5571032647260633	0.14328519970924408	-0.23855023275221038	-0.9363449630083199	-0.3197244949234922	-0.8885692756290566	-1.2091195315629153	0.023285160870527156	-0.5821134430639645	0.09205271579628868	-0.2543194743023766	0.17992393910423826	-0.531387712586946	-0.45092217212874175	-0.006604005641000388	-0.4899692688646101	0.37586659236489994	-0.48693434078470715	0.12303895185280127	0.36977789172580905	0.050196330552273884	-0.6848189502164482	-0.5792182561808241	-0.2517745581849137	-0.0298969836382613	-0.8289148409581097	-0.26362080128503956	1.058003705164667	-0.9534058747345624	-0.061812651003086326	0.06315790798601288	-0.7413158090876003	0.0591068252945358	0.030774394055339875	-0.2682646464631257	-0.4616014973997764	-0.8799815622324495	-1.5760034105738552	-0.06303960356799285	-0.45329597003380967
-0.6228709089282747	0.37579247059414717	-0.2891843132098638	-0.9458320016264103	-0.39116960712284093	-0.8702809617487535	-1.1681349824205278	0.014153175066683921	-0.435804962505844	0.2191168767986781	-0.25395868730102145	0.23532495671832354	-0.41711953712816835	-0.4034518446455292	0.04223246379663381	-0.39948646774891117	0.34273218040388836	-0.4172103660518771	0.09329002326998329	0.28368185577700394	0.07973609088589041	-0.6405567586808054	-0.6049458549433289	-0.2696383110412063	-0.011299905596389707	-0.7547309675183997	-0.3230226681486478	1.012462280527451	-0.9850242912064889	-0.10716042903034997	0.10074740538440077	-0.8382109593201704	0.04069333523863502	0.01652556964087256	-0.21973084072127408	-0.3788566197756763	-0.9137598612843174	-1.4986333391220297	-0.021275985676605408	-0.4250001558470431
-0.5175086942439477	0.3443312436250666	-0.32243517420881307	-0.8766241948342646	-0.3936995331922236	-0.6834561261347456	-1.0228180266569704	0.06785216605683873	-0.30937854926217373	0.33973762192873413	-0.21952607785912556	0.23734432820029666	-0.35879166939740353	-0.34290772205218506	0.11033415918748324	-0.36585305812366753	0.302979680851459	-0.27456323648946157	0.085067201137984	0.2266241278109309	0.06944154779966881	-0.6699226295573009	-0.6292536082995138	-0.250440335979878	-0.012093145892014684	-0.6731287067347185	-0.28875236034272095	0.84269886876298	-1.042742345723925	-0.10920378710649634	0.11882603497428013	-0.9057439428156002	0.016826814381057077	-0.006951064870581095	-0.21645633186107557	-0.28837044462244	-0.9212948673706369	-1.4327809752361305	0.030036303198436577	-0.4168068328158018
-0.43023431426644426	0.1080940334603246	-0.27581967156525933	-0.7881904425240418	-0.3608104942902582	-0.44124465371366905	-0.8045901519480786	0.14586264053009584	-0.19158159063587207	0.4027542291601428	-0.14536179989292203	0.17733387568171158	-0.3436853318099019	-0.3676026683713207	0.16750522992402592	-0.3792965006139937	0.24746250089024016	-0.14571115301801946	0.06423730617202628	0.21479966444954038	0.0452011951138865	-0.7036374944597947	-0.686426049993966	-0.18849783472022558	-0.032629255767638386	-0.5830741370260286	-0.20687211954189105	0.6766049409324242	-1.0530825840030233	-0.06959218295564737	0.08145272447681678	-0.9428600021279909	0.008989667787016698	-0.017648991772236396	-0.253643583645498	-0.2089273307859814	-0.9189289947472263	-1.380822168907335	0.09318988950617964	-0.48025315679575353
-0.4299109047059133	-0.12156365648407971	-0.15381564912920084	-0.657862599325083	-0.3173716636789695	-0.20445301440767188	-0.45936957279508916	0.11601367629359624	-0.02360141155004263	0.39783145943368103	-0.12878814701813987	0.11457971191044705	-0.328177348614462	-0.45828915191302066	0.20055085053070698	-0.32993773575098917	0.164461568472973	-0.08497210962075849	-0.0042736672435598035	0.2316381292816319	0.0028059339312207832	-0.7018897678885972	-0.7614317499917875	-0.12213263392906956	-0.019628928700452682	-0.5415104894681709	-0.09099180275295893	0.6058322585480389	-0.9603790604719107	-0.044210229021822346	0.02770325623426111	-0.8814275076439688	0.04485285640828851	-0.010162704659239023	-0.2839518284445424	-0.14588148981382976	-0.9128850848521297	-1.3262550924795296	0.11122364188372949	-0.5967137427553174
-0.4518334527733173	-0.3068559195906417	-0.04597998390056617	-0.5481319845123004	-0.25495838754731587	-0.07000057686293353	-0.1889309463526326	0.03567163097680199	0.06710592391661974	0.4094296080038782	-0.1385519452423314	0.06881460821576871	-0.3533917673351068	-0.5650065985064278	0.25028519270780175	-0.2587271759913464	0.0958621223426767	-0.06845435706446093	-0.07319860424473959	0.27898960841136994	-0.047652540801739245	-0.7180867222751482	-0.8037810056442678	-0.0612031532324987	-0.02289002769357737	-0.5794037154133334	0.006758415712836752	0.5512166837176469	-0.8531713106071097	-0.0017920848627700492	-0.015507100588184742	-0.7231853838013701	0.054313230775851526	0.0324028311312778	-0.2727829610144076	-0.08852449861092758	-0.903202900250446	-1.321864934887135	0.07016908371885251	-0.6575982108015581
-0.5368208651442095	-0.482417906315014	0.0420842784826998	-0.5487756478993682	-0.24268824611081286	-0.19274385623391188	-0.192970003369564	-0.034032622366366776	0.0753431305968352	0.4780391002124709	-0.11119978070204259	0.04651372315399884	-0.4019685722508958	-0.6733842095582656	0.2956472850231738	-0.22266303322209663	0.07053309607918262	-0.09386628407414961	-0.11299555804148834	0.30220952966072046	-0.09664036652238128	-0.7461519594242407	-0.7894500326764862	-0.015419565344930603	-0.06034859720919792	-0.623526318884269	0.029015690890020273	0.5084913746576174	-0.7656478679094585	0.05625897951740775	-0.0883080394747833	-0.5703310750202457	0.03901938159719165	0.04891337370677141	-0.21323259058010394	-0.04658317482195122	-0.8879937190999572	-1.3610148108287121	0.01982584313670591	-0.6766390319304998
-0.6569213155155783	-0.5924858660573585	0.1031207346534232	-0.6934879685310662	-0.3587106556526716	-0.5255853722424859	-0.3304761356371429	-0.14089628602836432	0.16053447944728097	0.5538652181980759	-0.11158311689098255	0.08022844702691245	-0.410090738989226	-0.7401539488707213	0.24113079455981828	-0.17260977317509033	0.09891831561578958	-0.14589266678237772	-0.1500829320052674	0.24214876338064348	-0.09425690088172879	-0.7212570169856902	-0.7269579035263569	-0.007389524296112049	-0.06215542232701084	-0.6886892265293943	0.03842467145609203	0.4913671162993366	-0.6512477750412782	0.08242873415528948	-0.16359512772202342	-0.4157663487592874	0.017663791201780514	0.04280673467200034	-0.11296662160504187	-0.024184723181455217	-0.8836595995041325	-1.3673934515658956	-0.028933830722902183	-0.7323997881093166
-0.7401068746206576	-0.5523368923184654	0.09733398260112072	-0.8288811627326046	-0.5357548819880233	-0.7977653336528396	-0.3865774496443695	-0.22058257704541467	0.31020158296727385	0.5945102855207465	-0.14220491363105664	0.15825959505309087	-0.383314365126595	-0.778130210857291	0.13592353226211806	-0.09552080775086039	0.21384437488600114	-0.17266594702472696	-0.171703121089175	0.16583941479444023	-0.0655031770891794	-0.667057170876617	-0.6413696224334371	-0.02120119490007864	-0.05243822870560533	-0.7657939284355421	0.07134382017289617	0.4376049098256692	-0.5596400378403212	0.057292967941480644	-0.18388967304638584	-0.2415888353962365	-0.049852339003191415	0.06112665177631543	-0.025925607018842094	-0.015506438631501775	-0.8671978975530171	-1.3257386033510108	-0.06320505083750935	-0.7550410554153675
-0.7925454247924232	-0.49414057262308175	0.03519528794424744	-0.8138810072774522	-0.6783415152583939	-0.8224878879157561	-0.24714088571428813	-0.20676316235821668	0.4114015507527843	0.6284284266727033	-0.11354489621085459	0.23668583749965505	-0.3767541535302507	-0.781294899356171	0.07486818597877734	-0.05645545365074341	0.39649040020791804	-0.1634995019248024	-0.16637804405632384	0.0843015620008207	-0.04917390184896738	-0.6247865747360575	-0.5400873167826687	-0.03689065971853992	-0.048648302848730646	-0.7932445464121879	0.07699412181831869	0.373374718176177	-0.5555358199491955	0.012979178338292147	-0.1948881816309613	-0.12502388414557958	-0.1407784572544391	0.07218645358373443	0.028014945910779458	-0.028891967500323586	-0.8144528549487771	-1.2782216035274596	-0.07558996072720339	-0.709158446440415
-0.7940238684977052	-0.48248740828917225	-0.04402810324799878	-0.7337029375404961	-0.7918592979915626	-0.651893568582208	-0.017271023133064167	-0.16200185960161156	0.46744397477353894	0.6552845840285834	-0.07453480168925776	0.29566465458723407	-0.37822685409269524	-0.7186496311201287	0.022049846131360334	-0.036959981699826894	0.5242788556275606	-0.16100368766492115	-0.18218392641531572	-0.012948616257140517	-0.013726189448626974	-0.5821501753596668	-0.48677685459340536	-0.07983284846575914	-0.019276377457951552	-0.8294059537091083	0.019704976439520905	0.3297391495356445	-0.607117471017766	-0.044087135161812833	-0.2308292539097963	-0.04500485304736568	-0.17232994710229174	0.06992473542270883	0.04443825779099846	-0.07507204209776061	-0.7641134475330443	-1.2116719793180641	-0.08367324160940644	-0.6719999955099957
-0.7132407804137109	-0.40684609308000275	-0.16265652032021566	-0.6230208203294406	-0.8762323324054524	-0.366584278823551	0.11183030666546054	-0.09118039522924885	0.5129202199872306	0.6376811718653718	-0.10229285160607127	0.3416712048721473	-0.37403188885421723	-0.669571019317812	-0.047379139396083035	-0.011263659891749201	0.6078294630939477	-0.1711457692482506	-0.25140992784238025	-0.08555779263501775	0.021544030829535953	-0.5475411247695829	-0.508339573497372	-0.12304682321770608	0.015604161096889002	-0.9195380675363802	-0.047435347025425914	0.2929020821370222	-0.6423420206852929	-0.10789899219040337	-0.2396388701225025	0.08729593901775953	-0.21993617414764421	0.08819941816380174	0.011540866451332574	-0.13095662512509382	-0.6904930582516641	-1.1009883590769025	-0.08589496208580141	-0.6412577243054504
-0.592655215701545	-0.30277847044000816	-0.297405175252419	-0.5248761464838845	-0.9035555339547775	-0.05072683877988683	0.12053209862105393	0.003976839822502881	0.49534260930355567	0.60402076734831	-0.14502356207915085	0.36173322155173243	-0.3968810612169963	-0.6784165830728781	-0.1049991465023542	0.025569388259791093	0.7292636749457517	-0.1844189632667023	-0.32985602731218944	-0.09791851283819238	0.006786828671453421	-0.567822881956255	-0.5521086745561716	-0.11607921836919402	0.02864855706938777	-1.0459349808186726	-0.14250781384187006	0.32083567301381916	-0.6503113758136922	-0.16316813533437968	-0.20315733059135557	0.24171813048873164	-0.2933618679655978	0.11359851311212692	-0.010898403567391593	-0.16413042750499213	-0.5802115839487147	-0.985398092114829	-0.0880221412653304	-0.56274030190465
-0.48650757779878473	-0.226905481983645	-0.4270789404879617	-0.5179077906847566	-0.8893879479662375	0.07277000027554063	0.009606525398720634	0.018063413668857765	0.37926173540229857	0.5967525942443193	-0.18191403296778497	0.34028837440079596	-0.4037759774866229	-0.6663544506796025	-0.19751907661202042	0.057367346327316104	0.8360325564870094	-0.22630326439159795	-0.3718168816699916	-0.036624355822006294	-0.035583076493760815	-0.6321636066586654	-0.5765300155448616	-0.02453675041266955	0.03268086190548091	-1.1970684679273789	-0.35046348092228363	0.3922910500835838	-0.6839619778433611	-0.17754549818341378	-0.15084010056743133	0.3445997419007172	-0.3269423925303533	0.07711699917477104	0.009586314651057476	-0.20921735057814123	-0.49440396846439294	-0.8801376077230945	-0.08190059229313426	-0.5127725713056698
-0.3646052741615998	-0.18372158870649696	-0.5838723651432269	-0.6508382727966451	-0.8721085529123578	-0.04548090405352441	-0.21681825913864908	-0.04717199555753572	0.26384277989498683	0.5698191158979717	-0.2573861638139049	0.2997911963112601	-0.3338673280602694	-0.6108945817401992	-0.32312366527356196	0.026139866446651793	0.8734764208331287	-0.29865918870757463	-0.390671041341075	0.05279647254587483	-0.05279981234485585	-0.6592127237082248	-0.5785556616578778	0.19840189692113247	0.03206389723110614	-1.315349096798497	-0.5682457595599526	0.39857753031145554	-0.7162777128890231	-0.19975163052901038	-0.08233587633672258	0.4105933496642947	-0.3845669784904173	-0.007900986498210494	0.05086035656332351	-0.23694770455138378	-0.4136064361825853	-0.7250617468859073	-0.0931273712961943	-0.5043484504425619
-0.23173014614926682	-0.12951004886286696	-0.7199988181831218	-0.8552153908730882	-0.8550315519440318	-0.2092931862270242	-0.2829281188422422	-0.10993011076267425	0.21593950057016	0.45605416525607767	-0.28963150206008026	0.28394352011578883	-0.20634484753948978	-0.5767055699244211	-0.38242230402317523	-0.023243701815782458	0.8781376652496746	-0.34006701620103985	-0.38169555814436135	0.14500583649104265	-0.08023502322981087	-0.6360655078408687	-0.5781391736720233	0.48110875747675264	0.020429706228607798	-1.3543020923642244	-0.6536390139925004	0.36376010135707854	-0.7183696686102273	-0.25895977719327073	-0.014264025907864158	0.4448872201349575	-0.4789931816283245	-0.12944572047176975	0.07195428573250631	-0.21825258256459557	-0.3021718474917558	-0.5371888263878996	-0.14186340983158663	-0.4779451784770951
-0.20347801096861956	-0.014715954877745307	-0.7924939619494755	-1.0082113794427054	-0.7879885111054082	-0.2836347474044897	-0.022022854917689648	-0.20003560898676992	0.17605278846090117	0.32522704938424724	-0.24732922615111058	0.26653741592879554	-0.06846883579182635	-0.5452921455625793	-0.3510357960872389	-0.04358248934727297	0.8913078794266134	-0.33630060559067554	-0.33476714075944775	0.2447227962212219	-0.1079745063242095	-0.6122882975118035	-0.608921422081024	0.7589234699472456	0.01767539964657656	-1.3678464650758646	-0.6779107445389208	0.317678210093934	-0.7445290768192003	-0.2804765839228198	0.019758387625257404	0.4446591644709793	-0.5584045278611429	-0.24725861947963476	0.07170044783636684	-0.17633356799040004	-0.20594643995141362	-0.38988612693489183	-0.1962246555306186	-0.4323626066835679
-0.2894125513382088	0.14766382408122886	-0.8086371631112584	-1.0581652553521197	-0.6756850928855408	-0.30229984112701835	0.3034479233804542	-0.3050048713383965	0.19350782166421673	0.2509988985349819	-0.21731625747582375	0.20549532797920333	0.05394382005016708	-0.5026985511760028	-0.25623214618372736	-0.09482631256685549	0.884337999803759	-0.36302850739193626	-0.2861828690321639	0.29960868397805723	-0.14626209267936843	-0.5423182674579824	-0.6935442082976487	1.0010353845237634	0.01595671233939012	-1.3405509353363747	-0.6745696966094535	0.21026757959415976	-0.8251789507186078	-0.26176631720147314	0.01316468714703548	0.4267282878907235	-0.5708830913701008	-0.31544942203458015	0.025248112842858505	-0.14811241129196623	-0.13707767719940028	-0.3185848027431414	-0.22352345500121779	-0.4187455346034762
-0.32325505177945857	0.1922377568415466	-0.7557986056812993	-1.0363366709211141	-0.5877195634531296	-0.24244981234282167	0.47317741493752036	-0.3461716690445523	0.2564145845851513	0.18532760396417333	-0.18369541878697687	0.15834739381317553	0.12316074648506728	-0.4700918836096661	-0.12762163574225174	-0.17352749895394887	0.8277874307501939	-0.3772319594527088	-0.2619848158016106	0.29580126040137256	-0.18875877793184861	-0.42089191556382577	-0.7958298713688821	1.1453784608535955	0.025453561434233007	-1.235504502702584	-0.5701373822847247	0.10638420496884911	-0.8903284288932773	-0.226241429202916	-0.03793649155918555	0.4144988029099147	-0.5352481691544796	-0.29199540470473734	-0.0590514524650354	-0.10429711346135465	-0.05606145080954692	-0.3181974358967526	-0.265712508728509	-0.38751858795201083
-0.26931495721951454	0.05777460416956866	-0.6130127951208961	-0.8764562826463301	-0.5224980693844612	-0.04359700484240089	0.5356640029053356	-0.383403940952243	0.2244463777071703	0.1465124667492425	-0.13176463977932357	0.12472046870034845	0.08973490644654857	-0.4523229358905397	-0.06297479850106671	-0.18434178110483707	0.7839893228362349	-0.3388871767327348	-0.25953866734129094	0.271160258521287	-0.23505886580239133	-0.3535434753667995	-0.8641528323209606	1.1988461803294166	0.07580228575376	-1.1505419967805193	-0.45148104773086983	0.09025554302674968	-0.8918226829798531	-0.15396071460571598	-0.12260068663406128	0.4190029022734757	-0.47171401958143094	-0.18085457427190094	-0.140609568494624	-0.04256751616130418	0.05388204169005786	-0.3845662889111691	-0.3027963324249364	-0.3349659216361318
-0.24309568213363236	-0.12293052864253233	-0.47392407614946375	-0.7027791095965675	-0.44520882796483957	0.2152217637013627	0.4784638277979159	-0.4566784121495724	0.15648942259538887	0.17857490412996518	-0.15704227906181484	0.1141626678000414	-0.04341061258538443	-0.4727377707152879	-0.09094548623253315	-0.1655656077373508	0.7693020055237225	-0.3138609664723006	-0.27455425558233426	0.25308840295308854	-0.3175927026143402	-0.32940046180190335	-0.8582841379748409	1.234079529669771	0.15777044963500353	-1.1035761089617215	-0.4019549254823042	0.07981600346281545	-0.9039958729384839	-0.07259567313986191	-0.1722966504842649	0.4079136956125546	-0.3948643296787005	-0.011972079188059804	-0.21485715311539738	0.014343290745971796	0.14863623432172415	-0.4847393553870137	-0.2877169955745106	-0.35243731750838486
-0.2819048293973187	-0.29054612298811505	-0.37998120850671735	-0.7680409799723419	-0.42003606357448914	0.41303118086947055	0.28907363223196586	-0.4796540998369025	0.1116996112717152	0.23504500083508423	-0.26590975672093153	0.15156493959655473	-0.16836702394432862	-0.5397409706547087	-0.13498028841131118	-0.17489168592252163	0.6994273132794653	-0.3132937359586916	-0.28631458471848903	0.23531148864786947	-0.406059847510467	-0.27889929285512893	-0.7761034858570859	1.270152944842924	0.23383338020437378	-1.0518541818701328	-0.39954740565077695	0.00594274938232831	-0.9104112038168456	-0.04344704708976464	-0.1639194080734088	0.36053513142116717	-0.3091883387574425	0.17416732546441233	-0.2526282320609388	0.06775155093257243	0.22106374665012501	-0.5564280464251541	-0.2629944464435593	-0.44475645025476745
-0.3211528896360119	-0.536536776859766	-0.3084734867175413	-1.0084912330892535	-0.43197731462197275	0.535397680398223	0.16968385864326743	-0.48026127974407345	0.006748772587179752	0.2345295275652962	-0.35910554900865566	0.19294010528694716	-0.22432964531722627	-0.5849545120772441	-0.13107649389191683	-0.1691124938556487	0.5977374291920868	-0.2911944351484813	-0.2626057611800006	0.23204032191297302	-0.46480973995080077	-0.2381325544618779	-0.6636517296766061	1.2962196934783172	0.30960986288921116	-0.9882938526756222	-0.47027444233412086	-0.0589701369525442	-0.8682533151876101	-0.045170361129888814	-0.12533004625823932	0.28396544224061915	-0.25242609255206094	0.34506274971156625	-0.288647829523119	0.13269367516114047	0.28583696519690693	-0.5604824860840106	-0.2762302280050637	-0.5407452685278203
-0.3744230643919998	-0.7627657027456848	-0.3073023583260028	-1.179481811132123	-0.4058684775859498	0.5915378768897409	0.2699178103501958	-0.4992781544366519	-0.11992279561721002	0.2176477779797871	-0.44463461751756944	0.22724747079044055	-0.21390917315568686	-0.601737737149176	-0.04673501330038423	-0.1414070966938503	0.5425500542603409	-0.268187565516497	-0.206306713539399	0.23742970317292703	-0.48342105676185165	-0.23549064220309274	-0.5366228939912497	1.2960961543852585	0.39102716545404853	-0.920804621473154	-0.5957111388624825	-0.09697347443869135	-0.8360969672445151	-0.031580798984911944	-0.08022805405269555	0.22561169922029806	-0.2267334404492673	0.4861939629596141	-0.315097738300845	0.20997279516380743	0.33504313950730824	-0.5220040460095052	-0.29788018498780844	-0.6058994964635821
-0.4799931852223819	-0.7981653749170813	-0.3539867508749416	-1.2406578182682468	-0.3887661773569274	0.49377799936475747	0.34238324506572565	-0.4552454675686513	-0.20106908761576472	0.2091682426917995	-0.5321931129091076	0.2855019481073106	-0.09865919732194633	-0.6701157607807333	0.07432165474606159	-0.09822437828857847	0.5577870466219755	-0.2809162182418855	-0.1623701238867232	0.26349178568374537	-0.4530191918348079	-0.20291383181207587	-0.40794703763456397	1.2152027562503966	0.4477438465912325	-0.8565980912904928	-0.7182981180392403	-0.17272413890397192	-0.8441858626998403	-0.0031461173228660875	-0.02472206724012329	0.18570195802418157	-0.19160577691287314	0.5683169493864828	-0.3082694988946943	0.2665935822789263	0.3234324704983099	-0.4713622869584272	-0.30969784709629267	-0.6279176096235953
-0.5979221714016167	-0.7739091859357649	-0.366547676956727	-1.2842310310362914	-0.4301304685913241	0.21519278063657685	0.15429980324054599	-0.3609139971906504	-0.30795665048999366	0.1913844148841626	-0.5746757823187556	0.29287704395451003	0.05485867949047253	-0.7143176394864129	0.1677199386225914	-0.052809353934730394	0.6812000886506155	-0.307462606278793	-0.15123074012895668	0.2992333041888068	-0.3945482155864663	-0.14883592011494526	-0.3157517425842386	1.091787202284714	0.4555881117368579	-0.7753835510997013	-0.8621105781796695	-0.21510810062130803	-0.8729353113255435	0.03804108823609685	0.04410643734197082	0.1420007914144335	-0.18016709369633033	0.5727046826188745	-0.2619186990596408	0.2990981082153834	0.28365002411644546	-0.3562885091248704	-0.32602985613021873	-0.5774882833608826
-0.6422523818772198	-0.7558155053298353	-0.3789708232277419	-1.2394264622234215	-0.46914192858119447	-0.12585094270658873	-0.0858458955749292	-0.3089393971368588	-0.4204827774607988	0.12612549892918248	-0.5835827114147281	0.2029711136267381	0.13953896183104292	-0.6326064200480944	0.19668609395650455	0.007066052286019758	0.9055994307037597	-0.3538393730714722	-0.1689747247295883	0.30140514439804394	-0.34860311196027594	-0.13028156709747937	-0.27709408498818877	1.003110841287151	0.43729951603217165	-0.6908863098891039	-0.9987741784121962	-0.17613761233086858	-0.9090962602206576	0.09092221049590139	0.10007182131901145	0.11474813956908343	-0.17846777712092368	0.5306141076421738	-0.18259435651608014	0.31094430126429007	0.2779639773072432	-0.20624841729072202	-0.3829437168446827	-0.5004018075176527
-0.6580763496603279	-0.5844236370549741	-0.4351390594179553	-1.033845973466807	-0.47331630659567503	-0.34557155685331287	-0.22896512913809447	-0.26901124644132945	-0.5205060014348499	0.017025581378855726	-0.6066956286890842	0.10907033971506712	0.1840769970225517	-0.518184772764789	0.1544079993114556	0.07626753669194243	1.1138163393107827	-0.42957599124855916	-0.2176154460367261	0.28668489409100784	-0.2869372775127616	-0.13274057773834771	-0.2697866139636652	1.0061746107950085	0.41121072408717413	-0.6544922702364525	-1.0865995192051643	-0.16970890404354222	-0.9453767494426979	0.11925841706994089	0.18170939978093095	0.09265524712123556	-0.18772524801679674	0.48619396295961614	-0.08491753408163909	0.2960417457903356	0.28235774075071873	-0.09546149922385562	-0.40955709191299106	-0.4460027585468459
-0.69549945595031	-0.28649184116220233	-0.5004926163261105	-0.8627714393299735	-0.5026887482612004	-0.40127700737303373	-0.4172861625525037	-0.1931380452413105	-0.6343559651935478	-0.06970279626273398	-0.6097397690130237	0.0269565493449025	0.2383214677392659	-0.39886045231518685	0.08618919008502508	0.1209632624623603	1.3093467477840937	-0.5275480455591226	-0.322837462883734	0.26032787031720583	-0.2055951735211392	-0.1055898486788344	-0.2852534632565019	1.0920342804708336	0.3524448388529604	-0.6453420642442376	-1.1552384009325913	-0.1992923404100058	-0.9761982304017855	0.07400911413068625	0.2854791122250829	0.015600939654735546	-0.2315016720339945	0.41915663666679287	0.0008542910238657192	0.24013485354822092	0.2642458923479805	0.0035236422563988514	-0.3240444888959941	-0.42869292115689694
-0.7219035364993547	-0.047752559927753846	-0.6176054554798664	-0.8574262346808444	-0.535274196034841	-0.4017697194744061	-0.5687508006874196	-0.14691951070749631	-0.6649022732993468	-0.15591570063453722	-0.5860405728614648	-0.0642444126941332	0.2692035522608335	-0.2420786712722705	0.022811086062641716	0.13996266642470173	1.4994903407760187	-0.5950711658991481	-0.43880371642953325	0.1982829537225219	-0.15556775108489454	-0.030701797343274783	-0.3276027189089813	1.2162157768134778	0.27680056288405985	-0.5814715585754132	-1.218423513245742	-0.20091374028778214	-0.9801629845781644	-0.027715651780632778	0.36098238737324984	-0.12827367735726258	-0.30759047391788297	0.3539739192660126	0.05319566520780987	0.16174027280648356	0.2528936800121247	0.14718509335336258	-0.22342891370435355	-0.44874925274604804
-0.757409286109048	0.11518323482449044	-0.7832627146279452	-0.824235592199855	-0.456315203409429	-0.40174073640962077	-0.49693874284227724	-0.14184348668355024	-0.6047902769306288	-0.2874902527475575	-0.5804709235280343	-0.15296505976074598	0.28366279414665324	-0.1343236218923442	-0.011561824680633572	0.1717606244922263	1.558943194088944	-0.6133359884373601	-0.49578015902837735	0.16192473984940417	-0.11413601856547026	0.04341400271663949	-0.36811564116928835	1.3496132894983046	0.2385487530728109	-0.5165671313255498	-1.2229437545620803	-0.2503806593659344	-0.9238993373716606	-0.11592471186297928	0.4290272144394917	-0.29047826836147594	-0.3649107046704111	0.3203874045747714	0.0838338992718362	0.08774060737667864	0.2701705145477763	0.24947576525612555	-0.15500465009622483	-0.5137188424163152
-0.7947861910332403	0.24839535196161605	-0.89350952654504	-0.7395238933887645	-0.32746606869580297	-0.3620629207168543	-0.42649283663521453	-0.14815815771812293	-0.5470317681848313	-0.4004304461577949	-0.5633109917760495	-0.20380054185037197	0.330699957565343	-0.1239735340968247	0.055524884135172835	0.1862706131579857	1.5032940921159366	-0.6034207990594732	-0.5211072038560008	0.18962240572767095	-0.06400717205940912	0.10135317079199421	-0.3874066074231447	1.455461584431032	0.20485807496140648	-0.44447694908744956	-1.199261620709094	-0.33833449133238075	-0.8485490846326407	-0.17491128957922325	0.5016660131503958	-0.4362343446012913	-0.38494742249983493	0.3313115032925294	0.06807056592157937	0.017823528251865638	0.26669129010158577	0.2810074265520795	-0.06835755151681347	-0.5991140402067202
-0.811857595692684	0.30483095497831825	-0.9390457540042355	-0.6823777787629809	-0.2725666729902127	-0.28450423934808583	-0.4762979735278143	-0.20001132179048015	-0.48978808485654424	-0.3916674005714236	-0.49906835634712976	-0.22004331246623007	0.3841411370661787	-0.18713760372612617	0.1658265982806836	0.1471308488595819	1.4243607550621653	-0.558609588484354	-0.5599068817420033	0.2048252871923153	-0.057744235748332484	0.17969603046596355	-0.36868357933181617	1.4975142917082274	0.1434039865031301	-0.33645799190816517	-1.1248004716339928	-0.3395860982555755	-0.7863681912433004	-0.19687123420480346	0.5306080345117717	-0.5571323534675265	-0.38025527971699635	0.3897543005734514	0.0683244038177192	-0.055239150157122496	0.23621328395296173	0.28937455043405125	-0.0009259715257974865	-0.6767544308464302
-0.8031024368754602	0.2458237789177505	-0.9936524856723981	-0.5550443695821207	-0.21232913327822706	-0.21224945883525273	-0.4179692383715463	-0.31168385031727003	-0.4388939150109252	-0.37024948621179277	-0.4348482701057944	-0.261111182496322	0.3921294219351972	-0.2935178294139125	0.1997896105994214	0.10032683413772865	1.2847432925854385	-0.5045638651476785	-0.5902955722298275	0.18037197520685563	-0.09755318315071715	0.2554985898911025	-0.3279813443506663	1.4699156583189035	0.09602991329219598	-0.26532418713252703	-1.048251167602975	-0.3313937620310163	-0.6503512225893358	-0.18872242067221823	0.5416065430963432	-0.6184223131615608	-0.342084064105245	0.48893064193445895	0.10845617519735792	-0.11078909496273497	0.2115604935913873	0.2921377672716176	-0.03652076979655405	-0.7618265116722254
-0.7983205955161843	0.06898758933380707	-1.0458710339538964	-0.37386711880478307	-0.13812640166325335	-0.19517843367598292	-0.2282820533190571	-0.4018622101302246	-0.44188480553171805	-0.3759454658429344	-0.3815870890306424	-0.34467365240789977	0.3473905639397175	-0.3870058404792124	0.19973105368163097	0.038491959362115954	1.112233275169314	-0.48055866981174206	-0.5831264755884262	0.17050484931798363	-0.1399738003508367	0.2441993343843003	-0.2765829406419112	1.4169173873967051	0.02805362684766887	-0.2363743828633731	-1.0437800593444233	-0.36689388567077275	-0.4802453373736397	-0.179244193451536	0.5566315327106512	-0.6296255476544697	-0.30416647783310696	0.5805076102744172	0.15610154830272246	-0.17602123898346062	0.18412432367286058	0.2685600385548223	-0.08442957198435061	-0.8515607087017104
-0.7835592591462469	-0.1877063685582546	-1.0661935560423417	-0.3400328129367271	-0.16471592465245727	-0.2910833950546277	-0.0385354703692604	-0.4498294227966901	-0.5006239341203992	-0.27888184914212344	-0.312879714459945	-0.41344203124503653	0.3179365526908226	-0.4267460272028633	0.18817582190422236	-0.03152803722495077	1.0303976538561832	-0.470212385243512	-0.5523802710948627	0.15208442680262194	-0.17149133004584505	0.18922723699958108	-0.17918154576841547	1.3654015855912118	-0.075287956110134	-0.20388339717915055	-1.039652882490375	-0.35981092830995703	-0.36319543392526593	-0.22456735270679568	0.5649547283962753	-0.6309938816383374	-0.2982569142201263	0.6358970880379534	0.21291046945872036	-0.26648510492191724	0.13247275160885183	0.23803553105947522	-0.1265713550632082	-0.9152147507303431
-0.7304738898534205	-0.46967587771929137	-1.0245840531900654	-0.41346640979179805	-0.22991211946043338	-0.4935301025885785	0.18646376463272157	-0.4784397400225628	-0.5990536508497627	-0.11261594597246524	-0.23531050916844398	-0.43580876537687396	0.31356307829325736	-0.42786145019837046	0.12567607164870645	-0.09624010633428767	0.9795197313095464	-0.467398921896012	-0.5272790245866533	0.09864643251860639	-0.20181712692052853	0.17416833712450802	-0.056374383757848576	1.2943171914452125	-0.1494338892984087	-0.2042452697325159	-1.0172236416109404	-0.34041102100041154	-0.23457004215289165	-0.3167646538534294	0.572142942852041	-0.6481835773106641	-0.3482726199918032	0.6712251257131855	0.2623327078370622	-0.35344642413969785	0.07284878524243099	0.25608682610113936	-0.14959216085053634	-0.9292241791246065
-0.679790991581678	-0.7651751045165146	-0.9328915891232139	-0.4272352092021231	-0.25328863634152415	-0.8038517772580145	0.36133117430691175	-0.43982309792652197	-0.6989788128395241	-0.020320457017181225	-0.14730103002521047	-0.4791155037891519	0.2908477877997916	-0.38303700982077943	0.06987132899395168	-0.19590016523858458	0.880424313454018	-0.4818973338238607	-0.5064114965674601	0.05124132770468881	-0.23376570891225218	0.15569527371500397	0.0479179941543177	1.1691720901767089	-0.1781007122041879	-0.2477475202548264	-1.0590604403159545	-0.38100290916862667	-0.06884730225781685	-0.4327683075257764	0.5756289566294619	-0.6683665035727013	-0.428698483583071	0.6539908333261648	0.27956830098492513	-0.43177407723708805	-0.0012089922550420685	0.3244958111731987	-0.1154627526812313	-0.8801796398530891
-0.66932638223022	-0.9895043097754337	-0.801656319365623	-0.41539739995300123	-0.3590395460416918	-1.0896537791180412	0.3854467206138809	-0.33937125408424196	-0.7818411895631244	0.030891812336114134	-0.06355334733549207	-0.5336604834924018	0.2566186565453944	-0.29224676600042937	0.04980582516425976	-0.3117568439697885	0.8485431606050025	-0.4694863301860934	-0.42303546712377427	0.03472461697766774	-0.26401543773457264	0.09718707838391197	0.135683371536928	0.9998741170490119	-0.17045475713246896	-0.24766997613624825	-1.1296155112970472	-0.39832628681014204	0.020230164689873764	-0.6057890371542239	0.5571449766003475	-0.6797122728555983	-0.5368460339940374	0.5636804271563809	0.23567972874242202	-0.5009103338445529	-0.06538577232533557	0.392620727224572	-0.09534909177258998	-0.7532408323268109
-0.6555121738589802	-0.9690938966975542	-0.6145742996429455	-0.4537653348951888	-0.49234135063743006	-1.0974212404808323	0.3422644492711028	-0.2541960567063709	-0.8665422284921295	0.0633924019961563	0.030183625454265554	-0.5493106124776812	0.2112103892033493	-0.20498437165423847	0.027964094828245245	-0.3918222173254575	0.8579316104439865	-0.4176868396833098	-0.3160070637214539	0.04225902560476741	-0.27646524230436414	0.03839436942495037	0.18467750369098085	0.8366789751184166	-0.12239761588919044	-0.2483678732034514	-1.1533713447367124	-0.323457436313478	0.08243098146703422	-0.7857030229431681	0.4966396677038766	-0.6794272032756254	-0.6225473878492568	0.45493701797423264	0.17079876248919204	-0.5322547806123769	-0.08671838850111724	0.4124797342160451	-0.09189833443691368	-0.584573776799168
-0.6519777693760368	-0.740432401716087	-0.45256820548024895	-0.4567037981839771	-0.5624709012806994	-0.7593337897458952	0.21530144377566146	-0.18811059560993976	-0.9347198230685596	0.020427704959446014	0.15979635569134257	-0.5888200545162519	0.16058072895809267	-0.15152188807888284	0.002491835589191982	-0.4790309697165762	0.7978851080780119	-0.406501053954939	-0.2942551589512212	-0.01321674467803571	-0.27674415849635625	-0.026779573759076615	0.15005220704887706	0.6997482443721097	-0.0649978667196641	-0.29096544234235144	-1.2262356694337588	-0.2053512557427526	0.23884949924970197	-0.9292058449414945	0.38487103992548966	-0.6296255476544717	-0.6735522480454227	0.3886008243113274	0.10634932065939703	-0.5617921809829108	-0.06355669433076735	0.3980696875304256	-0.09014932044485766	-0.42541559194440204
-0.7130790756334461	-0.5300267586135875	-0.4070779046246426	-0.4478884083176113	-0.6510942114911498	-0.2896342418152996	-0.07346143398625346	-0.09781079981554969	-0.9451634243952624	-0.0630531910824892	0.26361281533147773	-0.7154478162498714	0.12659704779743838	-0.11193734177320973	-0.016265897076502812	-0.542031604265337	0.7590340756061423	-0.4356113239133578	-0.31647747688690037	-0.10901902946317499	-0.30108593525195365	-0.09156739130528155	0.09568159362289555	0.5884395215261866	0.0005105610273619416	-0.2999864081369349	-1.334009031687955	0.006966791410401662	0.39212012175665245	-1.0484837952900743	0.28361450020459794	-0.538545816853334	-0.7158322589589015	0.3249786924416541	0.07413729163930652	-0.6328024116320133	-0.020692649153706843	0.3649369099360698	-0.11106658237687679	-0.27855893152809286
-0.789819544210806	-0.42315588968253337	-0.4412702609971797	-0.49968931829426566	-0.6932933783284407	0.16311021321517116	-0.31372592859634185	-0.01708015935816733	-0.9011090779537504	-0.13130185200222935	0.3094102153160816	-0.8732441378139205	0.12237976891407357	-0.08490778918440747	-0.06715185863681787	-0.5372941549744663	0.7344306204074877	-0.41367084764695805	-0.3136549978942237	-0.14146256839125215	-0.336356155530117	-0.1049598542171224	0.04657387383633509	0.5504636043199318	0.056213657342357025	-0.24875559379634024	-1.3938776626005314	0.2546142885319661	0.4920757584546097	-1.1628626100103021	0.21373208448049025	-0.41462607043939215	-0.7454308028917349	0.26108515439265795	0.08099091483507093	-0.719362164983729	0.04177434061731558	0.32772386822642896	-0.14642502740546498	-0.15586680410814907
-0.8181409814401384	-0.390397292529159	-0.49991853378123696	-0.6142893865570398	-0.5172358231601462	0.4846773170217835	-0.36552089504875	0.01830628563172615	-0.8149861402525644	-0.17681814172438326	0.33410157572137	-1.0094419643968844	0.13951664818615767	-0.08187280103384001	-0.14526678696991543	-0.516856153845262	0.5829401768697489	-0.383358048999687	-0.3505730231184433	-0.12534805029557045	-0.3841015363955245	-0.06110411072129113	0.0034673673004843057	0.5803600648401473	0.036867407910169785	-0.20858774037288788	-1.4086175799364142	0.4430095760849313	0.638831433144094	-1.2148082189340408	0.1383098794201742	-0.28044381914645067	-0.7773120108810859	0.229805592225663	0.1032524983264967	-0.8004115422844473	0.1226712793118709	0.2721496379980162	-0.15819541886551552	-0.07728014235778882
-0.7899350476252802	-0.3881268947066488	-0.570760319818363	-0.7678170970551051	-0.2207284878285746	0.5317168311703295	-0.3180619750998096	0.04004332630842923	-0.7120210567498668	-0.19576178438903874	0.3264574011301444	-1.1175002883723768	0.15928653755473357	-0.0799013557394553	-0.16041350970516946	-0.4965173663137718	0.41491550785445186	-0.4065237431754832	-0.41505725983781006	-0.15267033638458632	-0.4718333567854919	0.023254179941913578	0.004129961823434511	0.5682285259017793	-0.033951322927013326	-0.17578657821435373	-1.3717923531255996	0.5834740076018461	0.8064269714943443	-1.1710606610868945	0.12860849224115117	-0.15467112046269113	-0.7908558176164194	0.1905647821318535	0.12749401740780983	-0.8880198287308886	0.18706675349021062	0.22995247619818873	-0.2161965044939585	-0.013372222714103576
-0.7395524582311745	-0.3634305265556637	-0.6285819137378066	-0.8255788897033017	0.026951274363923215	0.3393272471173069	-0.13092889963155555	0.03819749939063184	-0.6288399785773298	-0.21607143121863048	0.2628461429535966	-1.2147593648573267	0.16948387326741837	-0.09045896409227905	-0.11235779917141561	-0.4977327328857757	0.3108950015588008	-0.3949522406978579	-0.4453142346393101	-0.15674588838216236	-0.5620754229033789	0.16268617999978946	0.023345202988954226	0.5060883620932337	-0.1046819159535703	-0.13727299932056666	-1.2726664090417885	0.6511745639020203	0.8777327765057017	-1.0316199364688607	0.15463199044003612	-0.05740537977615691	-0.7730764009095504	0.14458405191818724	0.11911736683521064	-0.973531048987879	0.23509993213018204	0.18375252365235664	-0.27755380616121206	0.06140627481046903
-0.6989645583845705	-0.33435553403269064	-0.675312232890335	-0.7289734109137787	0.2964389992744936	0.05227897347145938	0.2164894017218228	-0.007438142432300096	-0.566766742522846	-0.2595773751886168	0.2116369379486544	-1.2837033412146333	0.16727482242375089	-0.13888907415302162	-0.08774437472662885	-0.5423788518573367	0.1711236300683215	-0.32949383942736793	-0.47611688871272745	-0.11245107325060626	-0.6086290709484609	0.31378323880030023	0.0009684393853635718	0.41798028092374	-0.19469265505434527	-0.09968994984971598	-1.1743020273536637	0.6084492548419937	0.9119611567821793	-0.8176581890014679	0.1328781835344263	0.016855245806614	-0.7212852897605841	0.12786995470820436	0.09738884292567826	-0.9994989749933927	0.25957379094880983	0.1251568320221188	-0.3064361723543481	0.0895174507317433
-0.6398268101732394	-0.21409395141376533	-0.682614562861098	-0.5994291579251632	0.5435621777317252	-0.2569993108656621	0.49046220305409366	-0.09351196607278348	-0.5715717797529726	-0.2154786369583766	0.20647317399174941	-1.3007363006712622	0.14647850539044183	-0.18996507131938647	-0.057626600009495155	-0.5739783827294304	0.030868544534615062	-0.31313491141488103	-0.5079732682767444	-0.08443165326726752	-0.6042424799289619	0.3687756585870104	-0.0497295072562733	0.29933333595012435	-0.3150889043680868	-0.04535737076599803	-1.092962250188484	0.5319305588556604	0.9511504606260832	-0.5895406476330558	0.13255390318304056	0.06811075628562577	-0.658588117008261	0.1244321431034436	0.03900612681361709	-0.9562414075323167	0.2686992996391022	0.06436606159568496	-0.3653826709514714	0.08047017572259811
-0.5751910994328865	-0.0011862372415610222	-0.6577223437154763	-0.5072453667511505	0.6152602825380088	-0.567552850053391	0.4936993884573688	-0.20749177824682058	-0.6328360044370787	-0.07209974696724208	0.1924701285016262	-1.291056487371812	0.11356587918429126	-0.18814926644298052	0.012095170106903141	-0.5884883713951896	0.021787912723137536	-0.3282232430768835	-0.4973419307376596	-0.14248145639064605	-0.600261585188723	0.3519690321407392	-0.07189802686693755	0.22849601999024327	-0.418540659589172	-0.023205600892188205	-0.9906180908196708	0.4759495946545063	0.8951458174612521	-0.364500452764864	0.17492653576440104	0.05930210626448338	-0.6120217702553213	0.11814456661579036	-0.04336427048361832	-0.9122922544130161	0.2844651567009812	0.03368660736178345	-0.4246127934391991	0.021478249897658053
-0.5841772650790625	0.053951995590849955	-0.6569415914544521	-0.3731394993237481	0.5613981565208658	-0.7573629413404115	0.311971521644126	-0.32535754182674936	-0.7087604957722826	0.06594399468160105	0.1375177583576185	-1.2673947215287114	0.10564453524992896	-0.1612494142024939	0.03649388585312259	-0.6557055838468189	0.06888407093182328	-0.33786616180823775	-0.44589754696446154	-0.22734410160334334	-0.5850986867513811	0.3383733452089906	-0.07918656661937665	0.23373407753593475	-0.49947320419557056	-0.008213737967089876	-0.9249517590883137	0.39092566071281876	0.7634920707400852	-0.1867283001400732	0.19486977737475947	0.03832098517852493	-0.5792782225112878	0.1164256608134115	-0.14233566618837018	-0.8759282343193832	0.2933719712832275	0.034073974208170446	-0.44491553694157676	-0.09918285660186683
-0.6466184109443851	-0.08771619506889233	-0.6485829496011254	-0.2657316697773434	0.5087250957563316	-0.8101990684462665	0.06166878238901603	-0.4284809772605792	-0.8017232568775754	0.18537915129115104	0.08617325822717084	-1.22773163165999	0.08029623465997295	-0.1184482992586137	0.03905087126332637	-0.7065525526755417	0.06321142442489447	-0.38201938498756804	-0.3970122108112918	-0.30421651987342263	-0.5444276347555711	0.300289163878506	-0.10483844029354314	0.2193788349225087	-0.5807803344971276	0.01853898294235263	-0.9371367574193098	0.3661779783677979	0.6804314669143385	-0.10058721690587658	0.22227146706704298	0.028799661207452233	-0.5399149490033575	0.11350804438568789	-0.24574922507556146	-0.8208467830241812	0.28128415149303726	0.07712334307004716	-0.42751993831788715	-0.2233982497121283
-0.679675488167202	-0.21314409110026622	-0.616985446331406	-0.19713954100760964	0.4744192982555132	-0.8513260373783605	-0.17375478359048863	-0.5102559671582955	-0.894686017982869	0.32460848146050336	0.06601428452641538	-1.1747889793283046	-0.015987143021071182	-0.024830587844998652	0.0792013978953057	-0.6833117674109008	0.01629116223192819	-0.4269213524448639	-0.3496698298407853	-0.399455734974686	-0.5128340370082002	0.22550272455289977	-0.13378435531037067	0.18202061318154555	-0.6313494033432172	0.03508172823901214	-0.935220568165646	0.4529939858586097	0.6098827506401795	-0.07815951561226396	0.2685354638650598	0.012721736897018087	-0.49180146327878005	0.09236097958008924	-0.3605854892890263	-0.7980244563028404	0.26072690533669196	0.1455065036856779	-0.4235728391736543	-0.2977613111393406
-0.733615582727147	-0.2768310667541726	-0.6371931519108783	-0.13411649980424764	0.39224729952198656	-0.8815843570155026	-0.3930518204509201	-0.5287385235325631	-0.9878939340488821	0.3688360880081916	-0.003031327858054228	-1.1287604793533694	-0.13139331436901108	0.0934301897484257	0.10205811480636422	-0.6201623124655709	-0.0037829705619688014	-0.4646081477690519	-0.3292350819338009	-0.5542730851984172	-0.4943495002844183	0.1684983869691147	-0.12710161626462857	0.13485338745172	-0.6290357858143105	0.030325688966221044	-0.9045369735781165	0.6223876046685014	0.5275593121638099	-0.051792810798367075	0.2596988242897374	-0.011708726106604544	-0.47432640177944674	0.061578995408520576	-0.46402443196583165	-0.8206906185207113	0.2417601617843191	0.19284273231424884	-0.4599239678193534	-0.36037676292457504
-0.8423042957483624	-0.3510360078307303	-0.6592608849357338	-0.09997435492498401	0.28932990701952754	-0.8548329882175318	-0.5436848880235237	-0.4320997695073133	-1.1205227677987857	0.27404055369444047	-0.09602417745751476	-1.083544117909227	-0.20770597987750933	0.1939998398317123	0.07904524611452948	-0.5161368552618317	-0.03238806011822421	-0.5195387507069569	-0.34411895448851854	-0.710270200474078	-0.4431810570627551	0.14114443388969472	-0.10703446785531716	0.06416431840350921	-0.6293883370568112	0.047359547013875646	-0.9056179008494144	0.7995184299126992	0.5140711786089938	-0.028011077044655767	0.23810715755982273	-0.010368899080734888	-0.4206837964513045	0.04407329684217676	-0.4998663429007152	-0.8784937940192428	0.21352874056380436	0.2222051392704313	-0.5185632072016547	-0.40189729287726134
-0.9319118446982646	-0.34364563124521014	-0.6107394282432054	-0.04982458146298473	0.23025613329945824	-0.7503200565972843	-0.6035876674584484	-0.31685702312636244	-1.2023800091834302	0.16692520823279097	-0.1492177109699126	-1.049961092176441	-0.2823897493093629	0.25202777566774887	0.03366363482656036	-0.37044168701796787	-0.15553725812328634	-0.5530280402304382	-0.36654825421699366	-0.8076008172583078	-0.413134176380065	0.10686054173146128	-0.09421799665427621	-0.013541771130438706	-0.6377834635188432	0.07687800815260268	-0.9155182119933485	0.9514179974097289	0.5276987758785582	-0.026607807040556077	0.2625362773643837	-0.013020046174476918	-0.3215147246626371	0.03317181530602963	-0.511009826541236	-0.9553044205114981	0.16332850212591926	0.23643441476107058	-0.5595468593938795	-0.40182805352770046
-0.9554976419341117	-0.2564438210010102	-0.5705766134040052	0.05226602879894365	0.18152975720316059	-0.6508211951851086	-0.6387215237160198	-0.2423439049184056	-1.1507258589595766	0.06906260796381063	-0.24385665126306053	-1.0161146701633976	-0.33966887573050897	0.27119748714867475	-0.010156458653651687	-0.26438235106107977	-0.3235399401366199	-0.5503053337651151	-0.37787580324093817	-0.8939381687859178	-0.45086393035124184	0.048921373656107534	-0.07420764206121767	-0.0842308401786499	-0.6439531102625924	0.09316227305400154	-0.9058144330805599	1.0433257694289992	0.49880986353810713	-0.007503639967181347	0.29212685942853583	-0.0773887573322133	-0.23069005814723392	0.01089389141991905	-0.4905504921124001	-1.0244406771189642	0.08998645080023289	0.2268793658835097	-0.6564516886834557	-0.41586056170515195
-0.9644145055316026	-0.17656288536817413	-0.5422858255927452	0.1332556741108994	0.0732236221729158	-0.6829634140333772	-0.635721929901975	-0.16758791474757906	-1.0754142550261747	-0.058568573635343825	-0.40506079330635447	-0.960011262468627	-0.3395796211509673	0.28782507180263023	-0.03676081830333086	-0.25069087457646816	-0.4491516823617438	-0.5437481490277934	-0.3650805651408019	-0.9524706030669028	-0.49204210269612914	-0.011578417070068125	-0.0585893425917066	-0.15872491329306954	-0.6946764202772767	0.10443201828735064	-0.9311179578404927	1.0106133157545458	0.4472680592451798	2.9704265362022204e-05	0.3374180151723878	-0.09492053650050689	-0.12528170460408652	-0.021335592374706693	-0.4178259348684614	-1.0674082247878824	0.03571054943966817	0.18902071276322563	-0.7652687213783852	-0.4613738941491198
-0.9536495873025078	-0.15564279114646568	-0.46129426016229563	0.17968339407376707	-0.0034078384686637153	-0.7051064755302893	-0.5898667531803456	-0.13892902312913424	-1.0053489672521962	-0.1681581907919689	-0.5253381598833485	-0.881650869092127	-0.31030411906115823	0.2922608237149956	-0.05081447857315392	-0.2950641561543133	-0.5323504977966941	-0.4995268581868292	-0.32104989285503843	-0.9686923725309408	-0.5204154862268724	-0.014179684524870301	-0.024513052840045724	-0.26496853332358483	-0.7986790368147685	0.09691023878527663	-0.9988970110566614	0.8696937544473752	0.3902074765258371	-0.03677535987728605	0.4014633845715097	-0.06404750098951281	-0.017387783532732487	-0.051733084458901145	-0.3063657146736515	-1.0844301556660678	-0.02926148193261157	0.1599681992841529	-0.8059923850042233	-0.5076719392214307
-0.8517986764182284	-0.2008422416742101	-0.37894785992594937	0.25387259577452687	0.023409377866786898	-0.5860730284519867	-0.561355762472597	-0.25451179025810095	-0.869655696493283	-0.23318514377554406	-0.6132574422762438	-0.7960251283185339	-0.3171544080410151	0.22460912203400185	-0.03763917207019499	-0.369896012230535	-0.5962667125084794	-0.40382372593070254	-0.2743472737895393	-0.954508379065692	-0.5404974520502407	-0.0006652872010857374	0.024897567299862946	-0.3952528608633313	-0.8771877916289815	0.11032537129928546	-1.0998163117496713	0.7236539829998556	0.3221093369536602	-0.054180831682539565	0.44337661998840333	-0.10173369946184496	0.043736887313991155	-0.11544568505501558	-0.22947821593302686	-1.0389193575120736	-0.12353852378308643	0.1520659156178446	-0.8416580892476313	-0.498578504645911
-0.6922422596621115	-0.21756905012168884	-0.3648024660203196	0.3084720422166944	0.038361240936833255	-0.5386277513964288	-0.5208760954573254	-0.4009635838676127	-0.771029855795341	-0.2883923309696856	-0.7188101893604032	-0.7299565613540341	-0.3691675142691752	0.14214564057545886	0.028920524485493003	-0.4553437232622201	-0.5890329888620484	-0.3283593784001485	-0.2796159012425376	-0.8819260155299048	-0.5533529528992913	-0.02576345365954179	0.026601381787446664	-0.5288233282784396	-0.9271178613480411	0.11541743508591604	-1.1673988327346934	0.6207377591788352	0.2876817227989713	-0.02483525545642675	0.4496460401152378	-0.1562960170685358	0.050483427747695465	-0.17615020049696442	-0.15591599363182812	-0.9034354961448141	-0.18338118425755484	0.15823796070362312	-0.8943412269272579	-0.46698228146346166
-0.5511663892220353	-0.1568011573824409	-0.3642743100790376	0.34991836727094927	0.05855005097050144	-0.6695732381019943	-0.4680713647506801	-0.48021270535149957	-0.7682105737470529	-0.30277403519673246	-0.7823988983493646	-0.6619564216676485	-0.42298802573306277	0.0883718761641469	0.07787410775871009	-0.5380382569573238	-0.4981607097413697	-0.3070995787500795	-0.2987711253395061	-0.7704114052804241	-0.5619993548510193	-0.03023438209748519	-0.0005081998372070407	-0.6208846604258124	-0.9914364286516297	0.10189891041380335	-1.091389992339324	0.49520727390460506	0.3105338486296593	-0.020699301760127693	0.40581414595263154	-0.14090225975003318	0.05225883312498575	-0.18544586213878192	-0.06940803862752001	-0.7338854638064005	-0.21230845036730644	0.15730828027229582	-0.9106023299885349	-0.42273833709475533
-0.4234427134952973	-0.08470444285535575	-0.39109544657542694	0.36668160069937683	0.16235291759724493	-0.7357705580744393	-0.512174303501727	-0.5987827976237462	-0.7507310250476652	-0.2934439690135947	-0.7923205408866493	-0.5656631315436407	-0.4518618822149333	0.032107865065191664	0.0661627242005258	-0.595011665444923	-0.38499361062834503	-0.3721268848302279	-0.27743318415486595	-0.7763906690663426	-0.5666902180799633	-0.008347155153550783	0.008313772954056765	-0.6491009892804283	-1.0544990321538124	0.1072236065561655	-0.9229864367768628	0.3413165135752164	0.36263350778157327	-0.04721371920603629	0.3141779233229161	-0.11960756212610615	0.02509513085243793	-0.19358804751847694	-0.03694217171129062	-0.5594050950013055	-0.2284719330801781	0.1725963584763947	-0.9210491432924368	-0.3596843694289739
-0.2728262610195654	-0.07645687525521364	-0.4878168737353505	0.26425516606158644	0.2922140227386225	-0.6989040996659671	-0.641721117530061	-0.7101638797950937	-0.6950808489640636	-0.3058668748154492	-0.7907646469433023	-0.4738475781840042	-0.4495412631468385	0.0047151515011095435	0.04264236222117048	-0.6275537254953072	-0.3537500808363085	-0.4671039620289357	-0.22294052306957712	-0.792719689898737	-0.5795457189290136	-0.021536394045487062	0.020751618713412908	-0.6568098286872943	-1.109430922625841	0.12190529300695223	-0.7493010775023754	0.22247074709532821	0.4224036712445713	-0.05760284099078363	0.19324837561782088	-0.09862644104014726	0.013022374286860419	-0.2368773331205219	-0.05151246694969258	-0.38456777875970904	-0.2302612485096467	0.21130721865873087	-0.9498842388371417	-0.3187408340559537
-0.1656621930694228	-0.04603817789850989	-0.6137476207783296	0.09015821254199867	0.3602437347443038	-0.7216268224586112	-0.7491422148112349	-0.6959801571635911	-0.6688982991590917	-0.34514593797318527	-0.7704703781170379	-0.40428901050609756	-0.45308913268363665	-0.015414342557345135	0.00483411230082878	-0.7015918727898147	-0.4174024515245168	-0.5437254598072522	-0.1557090734640046	-0.7393353212989011	-0.5997037528047442	-0.05210128663943089	-0.0011518630880726465	-0.7030381573098752	-1.1817700306963042	0.0610331599231488	-0.5644133810526195	0.10877363636768025	0.47458302394776836	-0.05944924889091523	0.06907602439884633	0.003399961631921344	0.016319555701828754	-0.2751003700418667	-0.07702317551170333	-0.2356314608792817	-0.2259271289138204	0.24239986419544596	-0.9567148475358458	-0.3270264762199425
-0.1372021517427197	0.03620582485571657	-0.6946702963033966	-0.01002939292338222	0.3875922355543234	-0.8210967008060004	-0.8238350706758049	-0.6495187506669097	-0.6671086679458307	-0.38919312887644686	-0.7235906171283676	-0.36126761806409813	-0.47111855775114125	-0.042417955076484104	-0.051380528778462	-0.7838399452952036	-0.5196200236590521	-0.6492303353385445	-0.0850718325406014	-0.7879738168489266	-0.6077416103375821	-0.074821732064983	-0.022033056197007485	-0.7765686254984369	-1.2404918470252067	-0.03959325795169376	-0.42404023495723103	-0.007455133818250315	0.5081140856505122	-0.03694769128129733	-0.04277367346738774	0.15405923464726023	0.010333903286964244	-0.2961343489394126	-0.08776051851840018	-0.1538458794907785	-0.23316391576189535	0.2603736858678324	-0.969312475343491	-0.3366507458087532
-0.12606762258730472	0.13255872836411697	-0.7284722765454223	-0.06804305385347612	0.4002671651619278	-0.8361968775597859	-0.919049900060225	-0.6401924672927711	-0.6609307629356687	-0.4296835542181824	-0.6935100008903264	-0.3464735269896551	-0.5187135622919685	0.016440062988767698	-0.10548712081727914	-0.7842616030854914	-0.6060069543789042	-0.7486998782050367	-0.026834682658361263	-0.887717589421196	-0.6134213582472217	-0.10770337848586194	-0.02455091538421401	-0.846294089620789	-1.2252440057870841	-0.09819076355720771	-0.4024953891179477	0.006312542336910787	0.5101861179838959	0.02644564662326123	-0.1430843954967329	0.27475769480751483	-0.008383941976472613	-0.3549616383077092	-0.10012242406038892	-0.12024820203003632	-0.21817342871945358	0.3120225987195169	-0.98429727089705	-0.33092695957847795
-0.11248442104501508	0.23653368170523303	-0.7559823120956591	-0.0986030720568821	0.3795217713929951	-0.706816476352693	-1.0394791368518093	-0.5948482718252804	-0.6990523593277395	-0.47849887286697157	-0.718990582861081	-0.36796227352063315	-0.5909205171415295	0.11428600575744433	-0.16125282552683978	-0.7658822841088642	-0.6617220173578052	-0.7427779916429567	-0.008281587413162924	-0.8522173864949367	-0.6080965945819333	-0.12912319018401214	-0.02508099100257352	-0.9187374137904338	-1.196048356017555	-0.1696864408862116	-0.44659230848112996	0.08951595711758727	0.5858750683158743	0.10753988159709618	-0.17735001929339472	0.3357055710055848	-0.057004686380277336	-0.44104263151637346	-0.09359879012960619	-0.12178753784995114	-0.21614553789938812	0.36114071484147026	-1.0047654616689459	-0.3304192043483726
-0.10719436466204904	0.3681935880861532	-0.7646394768723204	-0.07000202937933517	0.2984882393906894	-0.6158676190525464	-1.1409010465048934	-0.5686180998355166	-0.7741678392925659	-0.5504073940021998	-0.7826920377879665	-0.4186221580900912	-0.6597134843236041	0.16126347191705945	-0.2118460024982029	-0.7899663849540788	-0.6874907836605966	-0.7263963744099253	-0.039178324119669594	-0.7373779838263818	-0.5573084916220753	-0.1421295274580303	-0.052909960966430344	-0.939467273605692	-1.1716341824744312	-0.1851694165623046	-0.5192355344181401	0.13104655047820132	0.7776177527051773	0.19651212361149717	-0.1717021365067219	0.3243027878066953	-0.09269033446381938	-0.5199765953361952	-0.0745355641295373	-0.1387648502985729	-0.2229449365313708	0.36222534201135603	-1.0569522575400163	-0.31590202072400314
-0.1109597759739425	0.49487251965237944	-0.7803923019035895	0.025288137271396276	0.1826176254129927	-0.6155198222751077	-1.1929336045465362	-0.5982970536980103	-0.7800760738459348	-0.5879596217061515	-0.8901840150044137	-0.46096311014142743	-0.6967541348335771	0.1994991346002593	-0.23993380406525305	-0.7986723781535338	-0.7315967096020636	-0.7861370921032359	-0.09273015887406619	-0.6460534436701595	-0.48932900882857683	-0.15924098993416064	-0.10919263287292287	-0.8985017103474131	-1.1197210120163092	-0.09265928309863783	-0.5817327839222834	0.17980232925908363	0.9917941717809249	0.2330710000341259	-0.19680684037667454	0.24853129345007083	-0.07726967061535164	-0.5932336465718413	-0.0373990799243422	-0.13191592136069202	-0.21801437845905655	0.3529027132416273	-1.123934766370909	-0.2954302530374927
-0.12542080346624346	0.5358323497564514	-0.8266403917184248	0.06147321377048538	0.11878759068248601	-0.5851455703788179	-1.218029216159086	-0.603275928936808	-0.7366346148062256	-0.5853049343667511	-1.0163692687286094	-0.4566170715171845	-0.6840130436039421	0.24585403908796577	-0.2520160481027808	-0.7916778195146549	-0.8247996109310141	-0.7968237149796313	-0.14428744180697095	-0.5880304533888713	-0.42730819013670784	-0.15639585365546757	-0.15237486449710996	-0.8239582215957698	-1.0922440495539665	-0.018423713579874466	-0.6394641268211563	0.20088052767018766	1.2152349661934356	0.20569492556815755	-0.2642571534653705	0.12578033231401736	-0.07181663981367332	-0.6813954204886512	0.01862294375362323	-0.09889828348426458	-0.2167419763758786	0.35026861868619125	-1.16425662948506	-0.2918298068603838
-0.136509131255868	0.49452500978158226	-0.8527496658591736	-0.024525811814741227	0.0904777179661019	-0.5500760619871108	-1.2170194519048523	-0.5878778464909651	-0.7134184400259754	-0.6376770185770647	-1.0740049921952013	-0.4579999019885353	-0.6316206054127274	0.21532257709466535	-0.24295924481778397	-0.7971345673889567	-0.945838056747452	-0.7172753077510917	-0.18436664350298843	-0.5610567342470165	-0.3927225823297953	-0.10558984867883345	-0.20269418569706232	-0.7221125932781458	-1.0998900046256845	0.02404461536139462	-0.7283703948854245	0.1066971066996488	1.435468095166766	0.1683236296694705	-0.3190605328499361	-0.044548741719407814	-0.09644404869009185	-0.7764780519782027	0.07147199372984477	-0.02246691364329042	-0.2556496463255581	0.3346706470049818	-1.1754597731639016	-0.3075471392104555
-0.1453335921217775	0.49531269882204665	-0.8239766487102193	-0.046886118174192616	0.05842355466703212	-0.6151140593680959	-1.1745499553297687	-0.5702939163793087	-0.6485504374192749	-0.6943533045900979	-1.0639029561572384	-0.5109645040102432	-0.5746092427302089	0.11345592352822961	-0.21949743975621794	-0.7942573730552345	-1.0318731954358662	-0.6457588845952562	-0.20683357628469867	-0.6078183308507911	-0.40314390550328705	-0.04628907967010549	-0.28532918834483884	-0.6157948497917944	-1.0706943548561552	0.11510725861160402	-0.8201509468301872	-0.009360989814936682	1.5388306311821125	0.12871202551862024	-0.4212358668997614	-0.24771783136563758	-0.09885352741641522	-0.8285654212266411	0.1488925520523611	0.09603963527534735	-0.3065059670875815	0.31995070684225135	-1.151233565841506	-0.3448440688399959
-0.17675052085904447	0.6066548614239637	-0.8062260164227959	0.10485052898594324	0.0729200310445913	-0.7075410529723563	-1.1336248040846868	-0.5695410132944174	-0.5342346792352073	-0.6699971925926829	-1.026989936081022	-0.5463254546347641	-0.5462262864358205	0.020668294343830624	-0.19402518051716353	-0.8087177549221355	-1.0965809422183859	-0.605213247482477	-0.20233642642303273	-0.6616585177661467	-0.46240091829269725	-0.00893650481128282	-0.3525541355160317	-0.5105395425057478	-1.0010875189150679	0.15574037674652458	-0.8829429946810483	-0.07979232485663157	1.5126712229731396	0.09363027541609596	-0.5841867434722147	-0.4474375790942018	-0.10321595205775866	-0.8504588530253769	0.2581951501299865	0.18520956675648398	-0.34720295246673094	0.31463086881852886	-1.090750771170279	-0.39765061277092806
-0.1760343996892978	0.7528870150534481	-0.7650757796064174	0.3145448663468599	0.14168342161039446	-0.7295391991453365	-1.156819682983385	-0.6430097820620413	-0.4967504857410109	-0.5954339841180558	-0.9607404229570602	-0.5513738833396926	-0.5285985069762553	-0.005764636642723134	-0.14563764744925897	-0.8091890195112802	-1.1422259582973915	-0.5481271685928578	-0.1954495776808995	-0.6857096371202637	-0.5610104701703226	0.02782672038981021	-0.40198368692802255	-0.42680474523053424	-0.9587813698150713	0.12032856259586108	-0.9343361731254929	-0.17736077364217656	1.4649945559174868	0.08265030310330689	-0.7342744994396119	-0.5907990708622508	-0.14389809813167803	-0.8298998349416464	0.38574869294003544	0.21597397393999382	-0.39366550978528025	0.2966828716025681	-1.0185684910116521	-0.45853508081716754
-0.09361116311975616	0.8896205655479402	-0.6940732504567281	0.5491181928861909	0.21163587742880577	-0.7522909050027675	-1.2380166086031617	-0.7545123002148222	-0.5260465035471358	-0.5212831542592581	-0.8530455030523504	-0.570974956528828	-0.5049237297527133	0.020486713856189012	-0.0989092270520984	-0.7708925707934513	-1.0920076458097001	-0.497144490029672	-0.18639882837771354	-0.6854415086993704	-0.6175543890921827	0.06491510402275247	-0.4517918637816997	-0.36881549494876215	-0.9265229311263242	0.12859993524418964	-0.9464229053409173	-0.28653503207917996	1.3861577103097908	0.09225162418399716	-0.8588251777352083	-0.6740108812561532	-0.16357973488564465	-0.7558285651680303	0.49929038388318914	0.21581780943652434	-0.4447405246553492	0.26853421409839895	-0.946882552661582	-0.5572473135062396
0.015516462876465553	0.9690844893358266	-0.7075527086103071	0.7346891459143841	0.2388831811960502	-0.8197344967610354	-1.3001171102384765	-0.7935175374514521	-0.5165344910711718	-0.4181627266384552	-0.7339632434173472	-0.5929904956203217	-0.4921826385230778	0.03371614938429721	-0.09914345472326255	-0.7484951011093838	-0.9849309462409337	-0.505879839939251	-0.14667714068743667	-0.6385190350430603	-0.6001348051014582	0.09052133053097713	-0.4968672226143127	-0.3491727791524215	-0.9162989450938234	0.13723318044588395	-0.9109488376192252	-0.3655284963000134	1.2924978641632712	0.1077122130011097	-0.9583522222486994	-0.6620949728133129	-0.17045308998915568	-0.6487588274250393	0.5781578182136999	0.18514263911214085	-0.5090962362685898	0.2580236603330799	-0.9011009296533133	-0.6619372100406384
0.09327336150120744	0.9535623817737597	-0.7740314673064098	0.6781027385817021	0.20804338241028364	-0.8968584321580078	-1.364593527766105	-0.7750835554697582	-0.4956718039138397	-0.31615056654769297	-0.6388958685600906	-0.5910369732084139	-0.470940048592057	0.034598111752839014	-0.12014586923760955	-0.7487927419025271	-0.951950443293676	-0.5449506777166473	-0.09869499781192329	-0.5459074784665494	-0.5294422284404079	0.0897694016573227	-0.5410906742031347	-0.36083486953716604	-1.004635065792723	0.07786023365458998	-0.8946857954919685	-0.42108277632280544	1.2753438272493907	0.12403445883828404	-1.043286650949732	-0.5657984686986846	-0.21960645600614698	-0.5166066352762678	0.5921696700805942	0.14697157262121746	-0.5556979625649865	0.29696694062324935	-0.8595500296798797	-0.7344077292465494
0.16677973447325756	0.8924933138131559	-0.8297863640643165	0.4905728100276493	0.12799652157503713	-0.9900389854467196	-1.4738856588124756	-0.7376569859917717	-0.4945931220866683	-0.29321200604219	-0.5967514369642157	-0.56671671666467	-0.4202657610570283	0.06409197095962309	-0.14817511388686677	-0.7131254535241339	-0.945420303710119	-0.5840215154940428	-0.04245239975117421	-0.5472749334131033	-0.4145794693749295	0.07934400943611736	-0.5958588443428858	-0.4050618648521942	-1.1400367773653688	-0.00268225750852365	-0.8676134806517297	-0.4588585489138285	1.3174419457151627	0.10618584913699994	-1.0965226753025905	-0.4686752628021371	-0.2854486325696726	-0.353287966868552	0.5477480382561999	0.11647487601508386	-0.5848836853478825	0.35915223169667876	-0.8277605186080544	-0.7792979075444787
0.23488054764786748	0.8593640394642694	-0.9285974516875747	0.24928299597108516	0.0004882476781840173	-1.0848136072986914	-1.589533364870781	-0.6650139818978996	-0.48373275732674204	-0.3082380518564679	-0.5458804697730469	-0.548235077666626	-0.3497323295738818	0.09366365037539416	-0.20155950393959596	-0.6385664348416243	-0.9057337651635844	-0.6375000083171084	0.007110331360238026	-0.6346847986242871	-0.29053783199119537	0.07105246942393158	-0.6638221111253649	-0.47192122201558384	-1.2184353599163011	-0.05665296403887625	-0.8299529918585484	-0.4688145130756184	1.333181422093753	0.04668227720871992	-1.1244378088845726	-0.4182464541050435	-0.3173552034929819	-0.1875492600285363	0.4911675712067267	0.07799148051721884	-0.6088207495376691	0.4216474162472186	-0.8183772948939186	-0.824003447576915
0.21420543645679677	0.8335556397267461	-1.054436345523376	-0.09672805262498965	-0.17602469418259684	-1.1704295806781162	-1.686767722763666	-0.5853276908808484	-0.448430442982958	-0.3413314357767655	-0.4721897247461214	-0.5646314961126329	-0.2808501078122641	0.07768456746301225	-0.252738250088868	-0.5747224847122909	-0.9324699595528282	-0.6996684726086652	0.04478101764916968	-0.6744214306006595	-0.23477994961040216	0.05617647116677279	-0.7529884026422102	-0.5582256324264195	-1.2925592586519206	-0.09118594484565222	-0.8227549988928582	-0.476267263391016	1.3430634224529705	-0.03377186969306851	-1.1218435660734685	-0.45299643590366234	-0.32455827673798915	-0.04834050721736137	0.41420392109726023	0.03036130695899334	-0.6040890042908518	0.4986042963962306	-0.7778899845102496	-0.8716401200740499
0.08823741263008196	0.8323277715166124	-1.121925489498453	-0.2923737369290315	-0.3749527810181032	-1.2318736780255708	-1.7681428420753647	-0.5633963526338517	-0.42720002338454427	-0.42305972270142644	-0.4839153022901848	-0.5920247092593752	-0.21482403259599386	0.05846297584276021	-0.2763952448764029	-0.5302251861373006	-0.9875913734786792	-0.7486544997639468	0.06726676695749897	-0.738584561720401	-0.1996872214544143	0.007483995997166676	-0.8579433750773241	-0.6183150472901906	-1.3628050937200413	-0.09229741054527088	-0.8199544145990408	-0.4951835952984173	1.3344565189142983	-0.13978030193269622	-1.1174387579671143	-0.5322457791359505	-0.31514862823834766	0.07003782133075973	0.36726929410108544	-0.028155763412540235	-0.5409261696305905	0.5673489994018246	-0.743004245966001	-0.9167841759870331
-0.02100571678061436	0.8648083607733529	-1.1621571942430378	-0.16428472290248256	-0.5136180288809303	-1.2114696004158485	-1.791515914665986	-0.6322019797144067	-0.4288425616213739	-0.4924166511512097	-0.5339519495407193	-0.6001899939473466	-0.13558827960749217	0.06710101904052497	-0.2940599150766654	-0.4364435328975896	-0.9605693480638919	-0.7892455153178134	0.06768073054309123	-0.846104058498573	-0.13340659183031825	-0.05356449958275613	-0.9569728593500655	-0.616881993810711	-1.3393163671884802	-0.06714726808644253	-0.8116754943620548	-0.5191632461223858	1.2025836149271005	-0.2615939857974602	-1.1234919911930217	-0.6113240806202543	-0.30657595655942976	0.12133358922283828	0.3798088861703724	-0.10440865953526206	-0.4622360532990467	0.5625972994194706	-0.7497403133678379	-0.9735373628428723
-0.09592123140926448	0.8630708114193917	-1.2124468251737681	0.06735014034806167	-0.5922734303780166	-1.1400553287818243	-1.7182486083368034	-0.6954944132378541	-0.42224789317798805	-0.5058189561656597	-0.5365225569253793	-0.5992681069664477	-0.05728969970418183	0.06178330475961824	-0.3289598380800586	-0.29486572895888113	-0.8240960268681388	-0.8226440479591173	0.07364556948094889	-0.9222257171901523	-0.06152228234894175	-0.08644614600363507	-1.0550936425627633	-0.6091731544038453	-1.2963051156034835	-0.09082407229228687	-0.8366105211885907	-0.5773629680510233	1.004027131903018	-0.3449285290234564	-1.1296262945067774	-0.6676253226647735	-0.34895741920875517	0.13361471883721104	0.3975775389001293	-0.1810408123092672	-0.3777604837455544	0.5477224125181849	-0.7354882128650058	-1.0337986767430751
-0.24501303881392245	0.8022565840307039	-1.2204150908965814	0.2587980199538327	-0.7066766872354708	-1.0675107176211263	-1.6314682803700937	-0.6919727697762648	-0.3585076033906028	-0.581361563852882	-0.5685649524832925	-0.6539228351198056	-0.014135110495574383	0.033327048339353606	-0.3682710488903684	-0.21822322472436567	-0.7207351306314319	-0.8101649766597164	0.09613131878927761	-0.9733041813703072	-0.004978363427082378	-0.09811120474627125	-1.1262184317833122	-0.6131016975631135	-1.2913473637558273	-0.17170258796923998	-0.8821322992275759	-0.6263463117270318	0.8593235661590969	-0.3814381679020839	-1.1344904997775969	-0.6770041118458615	-0.452488915638767	0.11163081831203339	0.4032381239840375	-0.23906707995561	-0.291217260806898	0.5433322549257916	-0.6513937293010261	-1.0938984321609708
-0.38278551160000684	0.7108846553369952	-1.1867049638617353	0.43264310519152505	-0.8366389894196242	-0.9979223790686561	-1.5750996758249813	-0.7050635685748601	-0.29037903980631913	-0.685255201378365	-0.6347919164196691	-0.7122212118167205	0.02529310001714994	-0.006698479150589765	-0.3882194388844764	-0.17712399187109953	-0.7081365785055798	-0.759726839389595	0.09944302747401876	-1.0016185426166282	0.03642801307488863	-0.08136554550597251	-1.1642513574005822	-0.6099638045994209	-1.2438190493762986	-0.25839691253955055	-0.882967561209943	-0.6258058451011064	0.7333280615790945	-0.3680455559331194	-1.129464154331084	-0.6677963644127585	-0.6203154496606638	0.045113687196247095	0.4099648282317318	-0.2910921688257653	-0.21222892523710843	0.5229051098929497	-0.5864438583527923	-1.123140517458387
-0.4165125086267795	0.6313975642243906	-1.1802293127555863	0.5241832329784694	-0.8257097087998947	-0.947288964886579	-1.562655816338995	-0.7432916155303114	-0.24983040930311412	-0.709070066442504	-0.6464272972133938	-0.7053070594599701	0.08502672737570319	-0.02397456554611973	-0.397042014498308	-0.10745124287603378	-0.7178328463720736	-0.7273266324522435	0.08615855968181871	-0.9626862959029359	0.05448149750195732	-0.027694081848655995	-1.190433306693108	-0.5994135660522043	-1.1859565767009903	-0.3883350072369094	-0.8119948592376677	-0.6282521677237184	0.6102015248453158	-0.3188572494735797	-1.124059481807952	-0.647100312906772	-0.7993270375594931	-0.05241159990720967	0.3785650804792887	-0.33687067755713657	-0.14037797010264685	0.49855264748337946	-0.534706133641845	-1.0904826242493537
-0.4516948486759421	0.4881308281590016	-1.188335358289169	0.467512869551822	-0.7371369971108299	-0.9667945674879175	-1.5881078153353914	-0.7608026840531085	-0.16927248921028826	-0.6813891518549644	-0.6429321731377594	-0.676289569251642	0.09426457635831101	0.02266567970787752	-0.40037975881239135	-0.10727761908003478	-0.758838605036498	-0.7113987996300993	0.08075821654249674	-0.8850094923701768	0.05503932988594005	0.06920313084278	-1.195014674537499	-0.6145594588612046	-1.17469697139365	-0.5745442839824377	-0.6955495122841937	-0.6968629836043987	0.5235746345996101	-0.29995003257621977	-1.1025759085284996	-0.6310223885963356	-0.9170364140738693	-0.13693200758476487	0.3028706198505206	-0.37640260614972654	-0.0841139404871178	0.4457932830053827	-0.48594645978223666	-1.025674593061392
-0.5314384060296585	0.2679485740248732	-1.181974523691995	0.2849363505417272	-0.6741418379832174	-1.041918671414617	-1.5875138363623134	-0.7912102538042053	-0.04500343962096063	-0.6310016397333287	-0.6311163988433555	-0.7081166197827132	0.061954418564070045	0.062587446919169	-0.39036652587014276	-0.15274225023274185	-0.8520854803693794	-0.6428319751450307	0.05356833557970525	-0.8100139730463487	0.06216437079044122	0.1757534844797787	-1.1655765464464813	-0.6013654837225307	-1.1382740211528708	-0.6977877364425547	-0.5495506310722748	-0.7595571122117855	0.4431439179662341	-0.30231343468838934	-1.0153985407303672	-0.5894592438363818	-0.9815850810053677	-0.1819628161707993	0.24568094185031467	-0.4118965668668871	-0.07618130874980422	0.3664089039523417	-0.4878372857195937	-0.9748759902676929
-0.5618389047195469	0.03988942948611605	-1.2015851834248017	0.09774224636353737	-0.48730679775935604	-1.116115317268146	-1.5670215617911192	-0.8959852185855384	0.024939270672657287	-0.49695281592533214	-0.5732551835009158	-0.7512038612947778	-0.004919575157850858	0.040901548680937656	-0.36060009265975557	-0.1288317731835285	-0.8997752876311159	-0.5726542160013137	0.04107416190545247	-0.7942748347399166	0.0857961790573335	0.259766294309141	-1.1270135452108518	-0.53774285079728	-1.078891171244282	-0.7670863304118434	-0.36090425570186896	-0.7726420936815673	0.38799598047770767	-0.2880591656993642	-0.8870916150311947	-0.4618620998407995	-1.049101211210337	-0.1988804680152776	0.18031768359442144	-0.4610437670302461	-0.09550591538807043	0.3244441622603468	-0.5347061336418457	-0.915907144225941
-0.5770853554302794	-0.19718180436852734	-1.2546763371745056	-0.08365888733104188	-0.2756025842734706	-1.1831821291841877	-1.5726049641380517	-1.0804221871876356	0.04043306419020523	-0.3127484429671	-0.5509991353547804	-0.755023107358506	-0.13458416558764022	0.03423495077755715	-0.3152380003443839	-0.11516510009834473	-0.861847709241769	-0.5380758438917042	0.05351188599984983	-0.867313016591224	0.1349614969001514	0.3554441628811398	-1.1083662422078604	-0.4850657815170331	-1.0303052031372553	-0.8583816060177855	-0.1992564955850205	-0.8229623811164455	0.40526955771851264	-0.30706485768473213	-0.7728098145295507	-0.29743396611280043	-1.1076895886609315	-0.17800480938900431	0.09081444141566977	-0.4814120801256362	-0.13236581323513605	0.296476275951159	-0.6172879564559393	-0.8714324020253705
-0.673161095590797	-0.4943490785455551	-1.3489636543441756	-0.40294391268146673	-0.29908029819733467	-1.3005635415696566	-1.580296991839414	-1.278605708888072	0.028543048595250663	-0.24669054344395153	-0.6006298972287902	-0.7896158188322759	-0.3108842738281797	0.02126491594607758	-0.2790303061769941	-0.15380879640817388	-0.8676742647624515	-0.47218634743087246	0.04927816751083387	-0.9934942514635635	0.18285901387028108	0.4008444089282602	-1.1011344962716743	-0.4635946871434246	-0.9167837030522648	-0.9061229350223663	-0.1379630059966394	-0.8617621957355366	0.4315684296422327	-0.3348102137307286	-0.6923612640227184	-0.18759665694948932	-1.136476518707002	-0.10648928113735168	0.03347246067778071	-0.49586845130396406	-0.19703962536917113	0.21626551429249252	-0.6898484018020378	-0.8785409752468416
-0.7976506757122276	-0.7708279317480693	-1.5100512164350772	-0.7798787892214664	-0.47700999865697097	-1.432494452477967	-1.6116887805665923	-1.4455558961636596	-0.08329664448553775	-0.3145268257478648	-0.6643088029680919	-0.8482653905695337	-0.4869612456198632	-0.07678854737990196	-0.25115721330851304	-0.15182452445388267	-0.9655603975099133	-0.420591059912989	0.047302432215958645	-1.1367284539047098	0.20996459652833738	0.37751429144299065	-1.0762209422087925	-0.4150438235713402	-0.7060241633952469	-0.8454058901757187	-0.13302513368911884	-0.7847599243470622	0.4546795595145925	-0.2780639442666464	-0.617587619665178	-0.09158522241483139	-1.141752008970951	0.007410845451936937	0.050048075295683	-0.4932582731745422	-0.2544965319376803	0.20350823281812636	-0.6864921857632283	-0.8507990758565531
-0.8884363594897776	-0.9324431889913024	-1.684136007341865	-1.0059445649056376	-0.6586839896992928	-1.5218202581500697	-1.7166151661608382	-1.5888017798633118	-0.2922667330038696	-0.451462299866667	-0.7277847660191318	-0.8606889151216626	-0.6487797983296962	-0.18008190477779917	-0.20105201065207554	-0.13262669329611063	-1.114500348819731	-0.47127877860909856	0.04067901484647638	-1.28966890518219	0.22145087243488643	0.37735171222706543	-1.020752315001924	-0.3319267217614213	-0.5169905940572921	-0.7182076876681185	-0.08283571516043794	-0.6766950447738013	0.49141828665651516	-0.16137096497825168	-0.5613249786993662	0.03874858954848592	-1.0993451833876642	0.12158237822054974	0.1162236148192232	-0.3896542797298595	-0.27875169664826177	0.2566807885989367	-0.5942435153443946	-0.7867988370801229
-0.9205001073481087	-0.9795886947954868	-1.8098141580650993	-1.1268413402158184	-0.8897927361373377	-1.6152326759570752	-1.7883975250573272	-1.6083529728742	-0.47176919524357164	-0.6498164140805383	-0.7802116271536487	-0.758886252802276	-0.7591207722886212	-0.22456912424977213	-0.17298372805762305	-0.11933207120235612	-1.2167838819601602	-0.5171563825498013	0.005398027438012037	-1.3283598363170792	0.23572631026134622	0.42043520444725235	-0.9344825081139707	-0.2504650437984888	-0.3279129558140234	-0.5024024056652829	0.03633651650017443	-0.6028786819170978	0.43826268795008716	-0.022028715448226432	-0.559703576942425	0.11967984330260939	-0.9597729577986522	0.219831415135537	0.24639168795950397	-0.1545597743637804	-0.2931059826491139	0.26682979997429246	-0.4869391433993506	-0.6898868274796062
-0.8511980586629567	-0.8793668480589302	-1.8819878156063254	-1.1765713332079915	-1.09524803223185	-1.652359981948629	-1.7773792151067291	-1.4318093430653194	-0.5751755576755659	-0.8075254609717406	-0.7897950318771606	-0.6054579195524921	-0.7718841771631428	-0.25935475766779803	-0.1823723538767685	-0.024235837792929725	-1.268607245591285	-0.4823284290142028	-0.0019404179429479238	-1.1452013120049365	0.2713261587664074	0.437912470159214	-0.8215953326755517	-0.11368255996385354	-0.10477005376419594	-0.16885930362137422	0.16258390848201043	-0.4412507151534043	0.28031006930520275	0.137944065019282	-0.53686883553219	0.19103275916966558	-0.7179881083456163	0.3280093947774291	0.4743127349030704	0.1715786365250693	-0.2571208612342334	0.2695155434425789	-0.35852842692855125	-0.5406760291782629
-0.7638543766367694	-0.6407897380975182	-1.9048133375904108	-1.03009593460302	-1.1067591958475385	-1.478142779516763	-1.7582530921736148	-1.1241877148964812	-0.6516148744282826	-0.6733993161732761	-0.6901952703153716	-0.4179636673894517	-0.7241106634632318	-0.26498375278466	-0.15420647641933327	0.1472796692561539	-1.3054574608843552	-0.47320736235536814	0.047603496641847	-0.8415190625013009	0.302108363955258	0.45929163705338166	-0.6727955340933012	0.06485613732463644	0.03442158366532524	0.20211175965622658	0.31212036985453995	-0.23416666058816427	0.15439425827648587	0.2981630332068083	-0.4256136516435015	0.3465097080865352	-0.4538838770066387	0.4655218589678354	0.7246222842861301	0.5720736602802259	-0.11051628371306006	0.3218875410741867	-0.21579470398226785	-0.414614253413076
-0.7243291082033358	-0.3582642131432141	-1.8846056320109383	-0.831763655292086	-0.9741657705512292	-1.0839730984198794	-1.6858173564067411	-0.669167092462944	-0.6560521792173275	-0.2615103999503172	-0.44993367659998523	-0.18255324190963101	-0.6133457302514819	-0.23504891239360748	-0.11811589608752535	0.3156451445777992	-1.2785013964754632	-0.44777274612513585	0.10177627677463338	-0.488045365237799	0.30507501799734704	0.5099350628140911	-0.5176726906349095	0.20620956760244552	0.08615847850219645	0.5500780677556582	0.5323593013815227	-0.10829482797124097	0.10594057909581418	0.4553785112101186	-0.30581908516826184	0.518492185683796	-0.21227656809133158	0.5779292515708472	0.9174883177728453	1.0168524753764026	0.15143949516122582	0.3503719165118902	-0.08970024928473169	-0.3501062594065407
-0.7140031029492485	-0.15205185581494451	-1.8308715058109801	-0.7847202573068063	-0.7934278521545797	-0.5530033515305492	-1.4422859774447232	-0.0635415658548514	-0.5900074327991691	0.2460761288085199	-0.18906212543214576	0.08628656147282572	-0.47752257383328695	-0.2244653639711202	-0.13521451608247648	0.4433330448364673	-1.1861999622270702	-0.30601049616394954	0.15943011433172022	-0.04721542844729463	0.2822038902540672	0.5431215452648284	-0.419741220143054	0.3087223070225883	0.19104247314593864	0.8378184437594383	0.711129932136887	0.010152699942174891	0.07193135608536835	0.5743856550666808	-0.20664334436877327	0.6275598069811823	0.01586302289052761	0.6623591905219615	1.0499155481887699	1.4006155880455318	0.5142530204099222	0.3294024578941052	0.012404351332578977	-0.28199781922289513
-0.7302659837073635	-0.0625796477482344	-1.7923161220974204	-0.8348980161334609	-0.568517424586521	-0.011715633577211459	-1.077523490077463	0.5176510412887044	-0.5613243023948472	0.7343581836138469	0.022764942738886285	0.3618649196918594	-0.3736525568911632	-0.2355158336475415	-0.15428455230972138	0.5222822652178465	-1.1023415367331746	-0.16492892281909452	0.2417336017581888	0.4762248748204058	0.27916116815961856	0.5827908739505849	-0.3548448194382252	0.4241572355766753	0.3936492653201412	1.0484799658965929	0.7978989121874505	0.15545288548053243	0.0719911262488319	0.6635548472570961	-0.08625426391599063	0.7261083607775909	0.19048682321405147	0.7412253027969516	1.1543190748709073	1.6959895917508725	0.9626753483174424	0.3282145328985172	0.11443804597723735	-0.2474473837925606
-0.8217215872888712	-0.0869748406778674	-1.8260951390376505	-0.9017550522945756	-0.24959494428022655	0.4645051039303548	-0.6408004501217939	0.9695629025975281	-0.5752981351559281	1.048513367885271	0.22960864045368937	0.5850713175197677	-0.32121549141017686	-0.272272912359953	-0.16269722949901796	0.5790820499094452	-1.014921216920975	-0.08830742504077661	0.3258434757399704	0.9692057894746388	0.3094616090168468	0.6238624483736962	-0.28106965212588086	0.5525884767205396	0.6640340338649655	1.1671741634001278	0.8576201439266683	0.23339386206140628	0.11205705915686201	0.7347277171142175	-0.0041032415643713505	0.9202407447386987	0.3112143888698223	0.8100946208002062	1.2391009321814654	1.903532216861959	1.4140599873248618	0.34427734479539374	0.2213642527348081	-0.26554193381085034
-0.9537188893511924	-0.1897914277830106	-1.8604941651263434	-0.9559067329022592	0.13864751032713496	0.7676969446623022	-0.008985016458625327	1.3312721168971087	-0.5305328393283277	1.127458099153085	0.35534291042619026	0.7587592146593318	-0.25333738366840847	-0.3081739687734856	-0.20284775613099662	0.6069362674678136	-0.885395788346109	0.009619250828699116	0.37277189312488257	1.3566513576653085	0.33415837001679594	0.6761316662936581	-0.22561995619109618	0.6551506317779053	1.0110105598429109	1.2209639336537998	0.8871491116562193	0.27279103453020503	0.12634212822451757	0.7469632467990971	0.028189676761346417	1.2033148376511498	0.38948440307438187	0.8435228152201768	1.2908838629939035	2.0399753744648192	1.7595370341902565	0.4262183450345932	0.3507440174985003	-0.23473042325674398
-1.0574409555499726	-0.3112577112873508	-1.833489322215597	-1.022232047134926	0.5415129376155245	0.755263209868877	0.7012356416508532	1.5529899317994698	-0.4055283248568383	1.0508072239358206	0.34469969388619537	0.8768704966646389	-0.14667816111559545	-0.3394836328566756	-0.24469643337891162	0.6163615592506998	-0.8023948559288419	0.12417712535719198	0.37847330069009055	1.6566602478027064	0.35069049339663894	0.756059673322898	-0.20345143658043377	0.7684359801127695	1.4045018153781952	1.2025342814717412	0.8683311505240752	0.3635894276857328	0.08874669540629034	0.7466924403070792	0.07564270151445251	1.4627281554259053	0.4331593753557346	0.8567538664621818	1.3361431598755584	2.1158936323658204	1.9776744663250962	0.6066021731691067	0.4774293553014591	-0.1833548258833801
-1.1052362684598322	-0.37364731675696433	-1.775300315467438	-1.1299757010571916	0.9710690849358927	0.5353397142686451	1.1848830204796925	1.575892757897941	-0.23720492882599817	0.911655214756934	0.3117778800124764	0.9097950316967814	-0.061551605877313696	-0.3905596300230404	-0.2403437024897853	0.6785932884171726	-0.77075556010144	0.2117121382173476	0.3780593371044986	1.8968496872388336	0.3675268889859259	0.8555378310671482	-0.18323283799444795	0.89975803603421	1.7775891677537927	1.141403667992677	0.8237183340541389	0.4346750118009142	0.04646926645012971	0.7927787814943953	0.1273924409234478	1.6666384259800586	0.4568483556755856	0.8723823389548755	1.3939420488265015	2.162408345184977	2.1124695620117726	0.8592944792959811	0.5933369852614806	-0.16369085060840152
-1.186065557909616	-0.34897411593069616	-1.6686817052339316	-1.188772952197628	1.4720450451949159	0.2736226392462295	1.4250881171924736	1.496352190058613	-0.02107631545462072	0.7803899466057856	0.28424532197150987	0.8509040133692889	0.010967740000644285	-0.43266036308601913	-0.22234720975537367	0.7787990221089007	-0.7162717692325693	0.3118169792590813	0.36919675306749206	1.9863509541329822	0.38350117998178734	0.9254875387189785	-0.1809800166164216	0.9817632860066009	2.0496044857951796	1.1065346626720594	0.7649797634706463	0.4342483276225518	0.00885391024408273	0.8534886732507629	0.2051386551687131	1.8178963451133376	0.5108714050131462	0.8888476471671481	1.4284640027014586	2.1632784045614515	2.1753341774337898	1.0972668452601226	0.7092682505457203	-0.120970171930012
-1.3070207335481028	-0.22435707626450463	-1.5015088681673943	-1.1796217379553986	1.9754750337412386	-0.014034278760135754	1.496395292910498	1.4289552203626932	0.24180334892619676	0.736007698077163	0.23463710928508646	0.8024390978019726	0.07476245072836259	-0.4161624787803772	-0.1959770777768593	0.8266199762073299	-0.607985784555739	0.4322286726880197	0.3363807306459653	1.8060614039243963	0.38664532614605307	1.005232644130305	-0.1903509962981286	0.9951302158755576	2.1887300198667328	1.074638181896936	0.7092383094121164	0.43433366445822585	-0.02623117570869866	0.9310870426003465	0.28215523862335556	1.8767632133776087	0.591804527283643	0.8888928815303677	1.4040955646720765	2.142106959733931	2.176865036190113	1.2689736560355516	0.8139018308542477	-0.0012784163243251489
-1.2110835974849565	-0.03278646815895729	-1.315689830043433	-1.1916274593924518	2.370447091693155	-0.28502593451424457	1.300055543359535	1.2610335452356338	0.46173186418874634	0.7355695457978442	0.22591057368979298	0.7887424912286018	0.07429386418576808	-0.34041747536454064	-0.10511626033793661	0.8719357869634659	-0.43013292566215855	0.5392083475546948	0.32072538049991595	1.5135332967299173	0.3767564793390906	1.110583976049854	-0.16093179947919417	0.968791681235434	2.2188290821951666	1.0484282698175382	0.6541601516337019	0.4236665599991659	0.009272301388323106	1.0406651967802312	0.29050545767159575	1.7952333135055425	0.7151444751374264	0.8839171015761093	1.3471089569887815	2.145810289387638	2.157341616726348	1.3565443877755863	0.8912129763679566	0.11395894112634819
-0.8975842299162183	0.17154933586703427	-1.1146690861312798	-1.216562419300177	2.678516189161802	-0.44240397630513134	0.955399244230971	0.9942144068286514	0.6174788107346139	0.7060329274390739	0.2448518912609723	0.7626004104130806	-0.0023758196408991184	-0.19717641068568798	0.01798989983118988	1.0097930809878775	-0.186143164858343	0.6037818692239547	0.34716260039799307	1.3135899332698622	0.3630388738966131	1.1976045013738348	-0.08143938799740298	0.9144838959268122	2.1745177979034507	1.0876914418575794	0.5892062492402456	0.35602289492277267	0.12130151110580534	1.12488601579829	0.2744535802778902	1.7078309802860467	0.8456114074343329	0.8834647579439039	1.280781114727556	2.1791179470562243	2.119984686815542	1.3777204420447773	0.9464723643872324	0.2197335874705164
-0.5373521808507938	0.3727575510558935	-0.8759196373701809	-1.1841273816648763	2.8644657552613793	-0.57326251381634	0.6862079736319783	0.7602072706051588	0.812842798932947	0.6947956101577268	0.2681677512235927	0.7400800284510965	-0.06097145111029133	0.020642354274167985	0.10918253980426047	1.1661537109860576	0.058132426971016546	0.635456021103886	0.3733175723968018	1.118821448333044	0.3432104682477828	1.2547510957715544	0.0011577521062044738	0.8626716002979764	2.1111026431587687	1.1710772173685573	0.5633131277868781	0.2691215505962893	0.2478747939326163	1.1475845235839224	0.2589421701365	1.7019015330226241	0.8741954340087142	0.8844825311163655	1.199451452804492	2.249213499899289	2.078989482198147	1.391329930581195	0.9571791662575189	0.3658978543912303
-0.17809036046696075	0.5060391701671765	-0.6668617378298294	-1.1415336566597614	2.8651741345608053	-0.7111059699411031	0.4873141144967791	0.5800205613532535	1.042454935143963	0.7352344881724825	0.28095314058413895	0.7280296486293317	-0.08451234646452091	0.22154819381377472	0.16705629355429377	1.2628869687577748	0.22923527626139037	0.6374980509528776	0.3996983427150255	0.8475022992312183	0.29703716046450623	1.287348228564563	0.06749292948943762	0.828970135711552	2.0888258115233014	1.220498668942329	0.547836214584201	0.22212939975263896	0.3685507539644096	1.1209223935060038	0.24213363858955547	1.724393522882437	0.8641263492260807	0.896786277912349	1.1087805563034998	2.386705190596873	2.079744970935034	1.407754284868031	0.9117993437609357	0.4941522095591437
0.11845310585681061	0.5344654775980022	-0.47504927793741236	-1.0770833618589877	2.7576522766120712	-0.8564560398455772	0.3126842964118187	0.47038815731455674	1.2227909242501156	0.7269353685289195	0.2588774859386798	0.724342100705732	-0.09013538497567428	0.38618981596456503	0.1870632404661949	1.3421586333317266	0.2610064941005811	0.5968843461784659	0.45908330072095416	0.6154371509481552	0.2499256800354417	1.2820237592430108	0.12104949821579754	0.7817782021631139	2.1040736527614254	1.2955355276863973	0.510789889013349	0.157358741477219	0.5051056540895421	1.067253470542142	0.22510892014168765	1.7891043175361396	0.8846195998668085	0.916078733825904	1.0316646034563515	2.5567460256604755	2.1057298072274357	1.4319776249954723	0.8552636482339443	0.5534672523486952
0.20286300115532696	0.539006273243024	-0.21643657312376652	-0.948966362467784	2.626804500303634	-1.0300066317873497	0.15804187077093532	0.5014271941691103	1.3800088005603057	0.6034537467515458	0.26814520203600756	0.7209618484424316	-0.07690339355855894	0.5754226241558416	0.13201973774272271	1.4000497675981862	0.1807759239308843	0.5363948842071913	0.5499671242851615	0.474776981347585	0.2556561399799917	1.2540398117018807	0.15315693567069483	0.7394537088811896	2.1253809684800173	1.4352958774036502	0.48236641508398775	0.071196983059895	0.610261295008779	1.0003642670133304	0.23745859685704657	1.8450064621686981	0.8757932988482764	0.9184309207133712	0.9808208728596298	2.6741594230548267	2.132609301234573	1.416612073422095	0.7799142346302442	0.6099434818062968
0.06920244992456166	0.5267275911416895	0.0686987452629362	-0.7419026493844482	2.4916052511558595	-1.1927755236285338	-0.11765346958326195	0.689507242214231	1.483194523527652	0.47144104235920653	0.3156112419018834	0.7524596536231815	-0.07016467280313018	0.8243435326415838	0.036103506401183386	1.3237545109556736	0.10859259648031849	0.4797625897284587	0.669997747580416	0.32433012438441083	0.2839027434234685	1.2112611555115536	0.15898776747264484	0.6702718167682962	2.1626852968270454	1.572884991800715	0.4350021473780189	0.06516651333903896	0.6444896752852569	0.9143955151831455	0.23616147545149477	1.8491684780362934	0.8734345459898751	0.9066926034576452	0.8869770026568942	2.7094526008389535	2.1413371842738735	1.32669131614731	0.6954652212030109	0.6917151536364076
-0.19523106717508654	0.5279554593518232	0.28558713071533426	-0.5010326157977103	2.4685829239244823	-1.2969406584713414	-0.5444273617398717	0.9822893934518226	1.4263676036325907	0.3798414423181334	0.31087591250908747	0.8496309313480441	-0.1044607449921838	1.1471158194577646	-0.03273990994835111	1.1875342412935532	0.08801276264122943	0.4441178242532631	0.8002269283025447	0.17573335352540032	0.28035290097994403	1.1298292907350032	0.17218286411537093	0.5451267154997937	2.178263654855013	1.7048133855415775	0.34098604130397925	0.08701274327119637	0.6599103774587093	0.8638531762635104	0.20303083288469	1.8128791205058252	0.9835096793818993	0.8767022206424346	0.8068403788456854	2.6856486686672314	2.1251737015610033	1.1776842025701957	0.636211463391068	0.7237729724825889
-0.479808379759219	0.6062610169037344	0.49691839713337727	-0.29861447324712653	2.564568318996837	-1.3651667929788462	-0.9431060484698894	1.276965945999785	1.2633150392572468	0.27819011351622225	0.289769872929772	0.9336982441301156	-0.14908803476323482	1.5772540546089284	-0.049370074600974284	1.1103956690704666	0.15195096435498198	0.4244462700412989	0.9092687000529752	0.14438914112298532	0.22170443260942596	1.0076510099671925	0.22051440174647507	0.3885285611385352	2.092285220590333	1.844625431337882	0.2302155625248207	0.048639612830466104	0.6631180428978902	0.828968376337001	0.17930432050813866	1.7279853995900887	1.130842962763068	0.8090089960829141	0.7497776197935473	2.6036176859161335	2.0595455878645854	1.034048575929657	0.6151287541895305	0.7109867725972142
-0.7020600498925059	0.6684884511003112	0.7779892111023913	-0.1343123973568357	2.692936767757279	-1.4026708788126245	-1.2359376821973904	1.5781271799563275	1.1000173199211827	0.24380804642145626	0.27164032611164257	0.9443438437905085	-0.19454092939504947	2.076055654157943	-0.043651015630061026	1.0766878492469374	0.30671747118548304	0.4021200770256452	0.9737529367723416	0.23008298444045194	0.12448946169175715	0.8641748519131764	0.3177264838991286	0.23729200341602658	1.9516393092854998	1.9634230209995216	0.10421383583191571	-0.0004290676812154115	0.6352452233363125	0.7879535021820488	0.16157699463226327	1.5755301882209258	1.2438855594285638	0.727677611012405	0.7149510604432227	2.472551049075584	1.955228498326535	0.9188198513575454	0.5890353562539948	0.7072709275041721
-0.8576893505564653	0.6611444091642298	1.0509080529342336	0.009196552594691255	2.802153676172499	-1.3580949251709327	-1.4392863836306762	1.940929318088815	0.9139201892380913	0.3056390651323566	0.16892877666315886	0.9220868581087803	-0.26166037321071084	2.5078021736282103	-0.04976045405291413	1.0934549472607011	0.47808416449943525	0.39935199211923317	1.0003406888833628	0.34822036668599415	0.02017480588703783	0.7528080890043942	0.4724517706437501	0.11357995562700589	1.83904325621207	2.0026344969605097	-0.04058128546423957	-0.00597596199992564	0.6193862066307971	0.7662397452764853	0.17849361962966862	1.4588227021802853	1.3594137236222679	0.6273930277524944	0.7947323111998367	2.3656229826284765	1.8944116550071335	0.8880629237543658	0.5572222098579528	0.6531257561484173
-0.9546429166669947	0.6792380897701586	1.291058263104818	0.07361886203081044	2.739841597083619	-1.3344447443051204	-1.4952095039459792	2.2071412765886267	0.7658711084588556	0.3158454358741305	0.03086010108180558	0.8851894291827594	-0.3281550349695777	2.792390677900517	-0.0650242906237489	1.188824018063843	0.6762969872124551	0.43551860966695016	0.9893330208119201	0.4254681647453233	-0.07531595584377827	0.6887925227338347	0.6651531891893907	0.027670870313958918	1.732771091050984	1.9578398444618952	-0.1813229294930284	-0.005577723433452919	0.6117953958709956	0.7291392558698172	0.2542671284039903	1.4529217618748596	1.460332837854265	0.5288725846581839	1.0036155159329487	2.315092611148673	1.9004356836196785	0.9246045295969345	0.5341541334221891	0.56489174502606
-1.0027154377715957	0.6917252777939689	1.469620897861602	0.06947702806184995	2.4738704694094906	-1.368557811558874	-1.3461801796006865	2.362652194413122	0.7423117167335971	0.2136013128119653	-0.07541422000506466	0.8109994769103306	-0.3416771037702056	2.973971165541221	-0.08430903554955962	1.293593577250442	0.8747736539490543	0.4574137074922618	0.9422728877406819	0.5007854381742229	-0.13832565921634227	0.6542850841537045	0.8761800791125914	-0.02428967222654794	1.6525436489295828	1.8853102455518524	-0.29007895290294916	-0.0064595374020697096	0.5449325063437218	0.6610929700569215	0.33495888917436234	1.4961383101986534	1.5181349643520594	0.4593926027514528	1.2510313133000224	2.296464416806229	1.9483694558469011	0.9282457779529795	0.5193111498139314	0.5257715125247797
-1.01329555053753	0.625142386550125	1.5764232145094685	0.10834869956783126	2.1692926699165915	-1.3811654447410162	-1.13620861261758	2.539390121792299	0.7907788524680817	0.1237543218881673	-0.1620481987056288	0.7478721684087016	-0.3053281762516846	3.1056688992200567	-0.09350247164273559	1.3438204610934479	0.984906546790931	0.4707322799518036	0.8756247504602624	0.634822835778732	-0.18067020836410141	0.65475249939949	1.077078738470714	-0.028020552836922404	1.615085079413959	1.7911458375585212	-0.3618377837998062	0.03410390515425293	0.47536003607279226	0.6012939728646189	0.39735583345393016	1.5762428621708562	1.5110587057768572	0.4234312839911335	1.5298214746299257	2.290686330177854	2.043223054891315	0.9248885986176196	0.4878052626327111	0.5411426481270538
-1.021334588185009	0.547694020012836	1.6406515696296755	0.15472044880138935	1.872076955285594	-1.396961215049679	-1.0538831269489564	2.6622104734147394	0.916641409302094	0.08042879356260693	-0.19672884921095643	0.6992316553212176	-0.25474314329619796	3.1575490385459712	-0.06043733206345843	1.353394573272904	1.0679074792081986	0.5156569366296437	0.8158446453953584	0.7995073118913336	-0.20579802166076594	0.6890363915577238	1.2662589404086815	0.006002113391454254	1.5793451972055244	1.6798700273989577	-0.43082059693173846	0.11810379706787377	0.41833930012909126	0.6037804688367994	0.5018281533260859	1.662134326616497	1.4569595676374132	0.37797074895450306	1.8241718989931712	2.297959134196581	2.1984561090390384	0.9456256371275717	0.4973775689405846	0.5938799527084264
-1.036511736847057	0.4802771050790914	1.690780457447841	0.12122196730919402	1.618274772005193	-1.4510146308765677	-1.0369547262162304	2.6581059372422673	1.1620170094874533	0.03550529810070603	-0.15614031155842786	0.6553981243484246	-0.19097074621336416	3.1575490385459704	0.007547249491808438	1.327673448065399	1.1405525337000262	0.5638034626247841	0.7769697014028834	0.9192534646622363	-0.22631103978084913	0.710232656833975	1.4457084684953438	0.02902980033760268	1.5501275129833394	1.6035149186390634	-0.49029616338202464	0.1451840195879442	0.32250780471008217	0.6687494081494749	0.5905998995185413	1.7127626840195713	1.3895702521022493	0.35410962235567417	2.0066051949485573	2.3047634447048986	2.330606994146611	0.9367936730299338	0.5391884574804051	0.6872838352645809
-1.0173612707270596	0.40616483330141157	1.7271772907926846	0.0765853106842561	1.5732420879701947	-1.4774761690266733	-0.9383245177366119	2.670638130526266	1.3903298244066493	0.04398483338869539	-0.10702818099886832	0.6392651021826748	-0.124900043707322	3.1817770636111726	0.07445828755424067	1.260257808418341	1.1080117707920651	0.6055289392058697	0.7547285669405864	1.0438795546933954	-0.26751456814318975	0.7066152692796375	1.5957766623072402	0.026361355927532682	1.5384712875281852	1.5736862810260237	-0.4627079514350294	0.08997108690784435	0.2575974071892647	0.770080273708764	0.6479704983515967	1.6971978849530853	1.3017384117942807	0.36302079191011816	2.104053563276472	2.2847966974755716	2.4062353929655065	0.8905420715712487	0.5367303837618407	0.7744330965771676
-0.9563292665183344	0.2951006785961285	1.8110163056456972	0.07468230588770661	1.7289590375406547	-1.5248344968878722	-0.8370808017754495	2.7280773497445914	1.5152117613977771	0.17775014689830945	-0.07115242355155091	0.6366750387601454	-0.08426689637077966	3.188729002280847	0.13461576109811912	1.186046037327833	1.0258243574474986	0.633890464886325	0.7381888400434972	1.162151001149386	-0.3183026711030463	0.7007420951043389	1.6930644695482304	0.0299192818076227	1.5360254632833414	1.5558511337530603	-0.3859129821150815	0.037432041745480926	0.2809874644911172	0.862252956083395	0.7613605278869244	1.6306626449875607	1.205562166213047	0.377608874048739	2.171574443649551	2.2624205550498577	2.4341884762303247	0.900122944905236	0.4967866858351611	0.8555123749116811
-0.8962905916740966	0.2112349631115388	1.9418841625745706	0.032900156457591236	1.9183746023552846	-1.6129719969037268	-0.8120445880602093	2.790033987472264	1.6277869193607273	0.32947970385998443	-0.012907872020172326	0.6360165480595031	-0.083128900481619	3.1882880210965774	0.1783968166331362	1.1539752418665947	0.9977689429403638	0.6460745763186491	0.7090044072592147	1.1766031230355298	-0.26982196573147965	0.7065339796716752	1.7690356644223484	0.09322071309092173	1.5485630668447468	1.5389982119820875	-0.3329966788792621	-0.021421929256644344	0.3131438124342097	0.9394820438529525	0.8993688407651191	1.5905818620434615	1.134926395130838	0.4223230420922305	2.208787079223586	2.2666369966435367	2.4444869805910474	0.9819348228623059	0.48168371366051677	0.9353222651709313
-0.8335029355653469	0.19221458951683007	2.074566120345238	-0.06916246843968335	2.1018448409068684	-1.6583594763594398	-0.7688920156660857	2.9309240131320946	1.716704623614127	0.38252190332102237	0.04215724406175846	0.647145040900366	-0.06804487653900512	3.2385339360337255	0.17468821183971084	1.142020003341988	0.980465172394035	0.6639536821076084	0.6656887629849282	1.1588262087303105	-0.1546802904740103	0.730290867598749	1.8483576944553803	0.19262026736598387	1.6191834876080224	1.517053226424486	-0.21770595878376464	-0.11418306963264024	0.3186227440849838	1.000807404909364	1.0140289683433807	1.5756727230109127	1.0361377673515875	0.48605825986995493	2.206781759844085	2.282632703641779	2.4279457535097326	1.0736116431740483	0.46083735770114814	0.961194702123105
-0.7530201563589891	0.17673881660420193	2.1783372811561845	-0.15261482584129443	2.327185355906723	-1.7193978107998837	-0.7412422944692992	3.1034602555536503	1.7327132425491896	0.41208429534328284	0.06105346325777098	0.7067384493085443	-0.027724120230860988	3.271348124157368	0.12897477801759216	1.1259474005122263	0.9659317640952783	0.6654511706635355	0.6018254716439511	1.1828505152423405	-0.07034617642284456	0.7671150600058136	1.8867124516980822	0.2501153612755215	1.7369796715083268	1.5052665204006155	-0.07580968789699936	-0.14937029154159928	0.33733080524890185	1.0292420865714085	1.1443085995134978	1.552240003537191	0.9095260010167971	0.5784268295662738	2.207847879007871	2.2688679181216753	2.363649685744142	1.1520663417957593	0.4030017193422223	0.9861439477478153
-0.6935127972213383	0.1846388743335511	2.1380596498080107	-0.16884633734127244	2.6133705928752127	-1.7867834364285795	-0.8109457269600145	3.242213007940241	1.748844438964614	0.4668275565946158	0.09938708215182701	0.7948225553645358	-0.00869058114350666	3.247924241251718	0.10256560809388482	1.1686340509289248	0.9692518013919698	0.6692402704944435	0.5374165010310578	1.193039395236283	-0.0014792330184644578	0.8134501365445059	1.8771900218397004	0.2529073447786495	1.8208648327706647	1.539075756100665	-0.027880390026487557	-0.13389587867298852	0.3610396367558914	1.0782088240829322	1.2722371981360512	1.5300900971733469	0.8042444621434581	0.6869666841139302	2.227774153854814	2.2591411004769997	2.290605853656702	1.2538921734828574	0.40527071046705093	1.0134934908239317
-0.6593006858537682	0.2538628405954169	1.973895005276599	-0.1791449515343606	2.9220974711218988	-1.7676256306046803	-0.9155454241190671	3.410596139796752	1.8461464428746646	0.46700797223904084	0.1762121642530317	0.8546793600529711	0.002287732140172984	3.2494806454314946	0.1373093793165036	1.2819855863178362	0.9481003055017941	0.6983732296734066	0.5195219842174842	1.1997157929165225	0.058563816312009444	0.8737263808487846	1.8697311006385025	0.21233710661816083	1.866035460715974	1.6423128259676338	-0.008472832200906623	-0.14786267411138387	0.40441285204220917	1.1598200532688039	1.369278093288898	1.5268973178776575	0.7178583090712823	0.7645662342187447	2.2507972510346574	2.2501504869201066	2.1920742173406014	1.3384672682774934	0.4559684809124519	0.996945286279141
-0.5856788094672402	0.32162726539995373	1.8309714149054273	-0.19851082387571353	3.2053226945892126	-1.6899800000415515	-1.0355588756294953	3.631075307688486	1.9968431972296847	0.4331671520775526	0.2342312239085637	0.897152010244436	0.022436953471803103	3.24190614508991	0.1999848003253936	1.4082844962085008	0.859778518609037	0.736649944731748	0.5583216621034868	1.2692146796120396	0.07963466681607294	0.966030730690334	1.8666263720166856	0.12388311598810406	1.9031194445364399	1.8214138918435037	0.04638422681747019	-0.17719009997083018	0.4685661608258288	1.208959122184337	1.4243246829370055	1.4933161213569248	0.6666505454034253	0.8157262990211611	2.3121752543211636	2.222598606665115	2.004693129310082	1.3452074514046404	0.47988742902002707	0.9974068819428726
-0.4949855284212693	0.37602414384133975	1.681388467013748	-0.15057189422146997	3.4620595921100956	-1.5893507991027014	-1.1379608505881578	3.7950381698207947	2.1750218226814972	0.4787865364536639	0.2763531063168537	0.9594891299052932	0.013556122807365761	3.1475102315864065	0.2632848284573877	1.5435126298934772	0.7303190510400659	0.7506718830281645	0.6269455346787789	1.3308037778912056	0.04783822092907127	1.0863393504750054	1.8371503813815004	0.038789388689244184	1.8874529486978475	2.032695766929284	0.06547241976743716	-0.17562559131683417	0.5285355581670386	1.1854235761506442	1.4524830267825284	1.435931614908508	0.6779877768841251	0.8684469493546867	2.4315806006651357	2.2187837309375005	1.761187180641878	1.3333023769923265	0.49553401365166233	1.0098930446468208
-0.395999102215976	0.4940848306119138	1.4718483381357044	-0.04934883026384871	3.6968620306094393	-1.419365124129671	-1.1263782606131363	3.892648411697516	2.3564364936148223	0.58559259795344	0.32722407350802307	0.9833264932685643	-0.021007713120313208	3.028263731345791	0.3423366674751417	1.6911176598933462	0.5947691839268348	0.7727031161767426	0.6920883498297694	1.3338336290472987	0.015255738501005261	1.1816717382131618	1.8006130262588875	-0.0026209153040454404	1.839219531833319	2.203086043484882	0.09249560154988826	-0.16197169760923535	0.5785831083733906	1.144457939539698	1.5150421112377899	1.414465875536598	0.7192279075051927	0.8870382726383239	2.5620532792807853	2.2733966887222943	1.5760327962569196	1.3224302808370454	0.5412683660114993	0.9993686635137327
-0.2958345411830348	0.592800801241703	1.387802653566538	0.03858118548258144	3.8458746760960407	-1.2094987520103664	-0.9841499955095868	3.9860083942240445	2.4888446879000767	0.6483772422134434	0.35687625518195387	0.9609597591367288	-0.032454612946587934	2.8655157342803954	0.4460800068280687	1.8407565686463658	0.4832071359572424	0.8069184607576434	0.7287241271547193	1.3424941770421484	-0.006372944387040965	1.2771870275692339	1.7774790117719292	0.02423648352692473	1.8435823534592555	2.3490499226883808	0.1525607646936099	-0.12923079832289197	0.6176329485025502	1.1099424211932138	1.6224599776350535	1.3828516591176745	0.7651855438430599	0.8694194881639288	2.6827785826846835	2.332560726322486	1.470661998743736	1.2951854793077817	0.555449560541682	1.0046077742970903
-0.2582959314785762	0.621574618543322	1.4667045585336564	0.10949609951868985	3.9157006356109845	-1.0273981559565635	-0.8154005692580997	4.039294502877321	2.553369473561766	0.6686611153795461	0.36763221765987264	0.9530578707290163	-0.01241695983938571	2.6771389483879973	0.5350279649524873	1.9425001131026693	0.42527138577989254	0.8173328129875053	0.7496104717005314	1.3897920304877087	-0.031424689631343504	1.4101158589901013	1.7437624161898704	0.10404273764287127	1.86552866830488	2.4860445321763485	0.14523993908345378	-0.06684957144630335	0.6028298713515462	1.0534177206771473	1.73017510102109	1.3654054008233725	0.8080489022376517	0.8367376607370979	2.784567579036582	2.372382674707232	1.4194478148958183	1.2459124164472724	0.5459245248822429	1.0274567596518203
-0.30856301745820713	0.6524334950696958	1.5079007219536238	0.2144971877047523	4.030103892468437	-0.8916704635612174	-0.6557093223460517	4.00847405078935	2.563518888935603	0.6935327006467467	0.3822215420271976	0.9600817715358726	0.031005393107847667	2.581108810495727	0.628387210883823	2.0199859329177565	0.3716450879876502	0.7878822047209211	0.7846844773162017	1.448270839084515	-0.09917596826775736	1.5418050238895384	1.6925722564740422	0.13917725570877582	1.8981837271414412	2.5508714153076357	0.10662135566344255	-0.004724355076731535	0.5632221763633994	1.0031215694775288	1.8257837579553087	1.3717624524567562	0.8258790448124443	0.7865727519255337	2.8563529360648046	2.4142793800666458	1.432430292400745	1.1949091150062314	0.5706470740131916	1.0549447814270554
-0.34746456745347387	0.6818559974634613	1.481286255173387	0.3374928653640673	4.172235139046319	-0.7680576922466441	-0.5029082315217122	3.9011246432016136	2.5100260765063456	0.7203630843391369	0.4018393352259208	0.9619913945677367	0.11780547171254196	2.559656372884463	0.7371859641393665	2.114759722134612	0.2948664771264337	0.7573878923092955	0.8289409479213818	1.521282208093734	-0.20858718358067935	1.6238059159218259	1.639545763366041	0.1354710829170125	1.9916759097619035	2.5351816553153355	0.05033943796926501	0.03527017524177485	0.5553723615619252	0.9742683686914514	1.9334988813413456	1.364578699041456	0.8345531682272078	0.7352317496702343	2.8964847074444444	2.435941627619355	1.4709999805470813	1.1274814592783549	0.6260010033293344	1.10128898606574
-0.36763146362085297	0.6579009837034983	1.4844322275192823	0.4162156961389587	4.187996578458566	-0.6581539105761016	-0.40418892619613195	3.7476295626689238	2.43419964715543	0.7306467760713788	0.40632662355528265	0.9636376213193442	0.26248714515029176	2.518463542259685	0.8352297634939768	2.1920719181537014	0.23866770010430582	0.7666224050708512	0.8568458568956514	1.65422027917258	-0.31853087526013174	1.6618697748503208	1.580366606830655	0.1712232964482113	2.0558843048022126	2.5406355916553265	-0.06445995154836821	0.067499053514085	0.5458489821834869	0.9581923105742943	2.0097317872801344	1.3710212715488286	0.8752860401690494	0.7172963246532957	2.9095319753060105	2.4439506357258667	1.4430071347171627	1.0064680564668564	0.6771714802590754	1.1659816183377685
-0.41071423722012235	0.575332638403201	1.5076481256338794	0.45153322633373766	4.101953792838884	-0.582595060677603	-0.3412271550498536	3.5503689544273866	2.3776178822210903	0.7580699540240254	0.4335885913452312	0.9442999444104666	0.4392781535783106	2.547412660003544	0.9197664338114796	2.212609132880619	0.18257885809200194	0.756230742061533	0.8927477896825067	1.8140516308670143	-0.38060240598690676	1.6604268843089858	1.5288356842173099	0.18730808636445911	2.0750983475184603	2.5500184300032758	-0.1526537902747332	0.07003071297236932	0.5137922511794981	0.9700831774511498	2.041457214990924	1.352520255808629	0.9525668999491195	0.7375160850128715	2.9117911325816523	2.4778383329787674	1.3200016395824328	0.8476992983607747	0.7121044894517562	1.223981113485684
-0.4186839728189152	0.5179471750729996	1.5283610238528378	0.4660016598604432	4.01973119558397	-0.48327009765414486	-0.2925802771547589	3.3503881802017275	2.3405014211679758	0.8779174892494013	0.498778292652711	0.8911377951785664	0.5944472401122556	2.6619121274958393	0.9921818221462605	2.2252340631898	0.09157465695953358	0.7670308110406527	0.9525843443272637	1.9429677756324626	-0.3933057707312345	1.5999880607887809	1.5214335568323667	0.1519759057496596	2.103280412465801	2.4745163065477374	-0.19257439972608453	0.05302023706165374	0.49201598829114673	1.0558795978773212	2.092882674048533	1.3331640313285147	1.0076551925130541	0.8084661837242703	2.912831867955824	2.5337675344356625	1.16878460450974	0.7297590058639505	0.760296915530157	1.2748951151953154
-0.36612991923267496	0.49705024817601273	1.5610378023069154	0.45438773352856315	3.9074530766247966	-0.38582903384181433	-0.22804446172982645	3.1368308632517357	2.3182413507345347	1.035549215150135	0.6031810311700518	0.8683979163163661	0.7008833262162126	2.760588152493731	1.051753726512231	2.2446551249424305	0.02398661291961987	0.8530002676832474	0.9987036510676095	1.9984167330731757	-0.39736273352383333	1.512053027375222	1.564767238633229	0.1358417001961881	2.1387999501476718	2.386219403526815	-0.2647017285563381	0.09841943363941821	0.4883500849320823	1.1953695600393575	2.175763327190775	1.3490424069329687	1.081664233812114	0.8958589734663303	2.9279859903553467	2.5705108111805797	1.0227367028999574	0.6504262757237618	0.7899592474224546	1.2926203886826215
-0.30181761805285395	0.4607933849899954	1.6350714872935257	0.4152641937406852	3.767143376816872	-0.3734532651779645	-0.1573015660362253	2.955041199044903	2.282497757461455	1.158927742273551	0.7617920166411021	0.9115949062785397	0.7709481711567625	2.8586416158197094	1.0956128579376365	2.245721671117861	0.005451570263260922	0.9642682052328098	1.0168427827272142	1.9719792707731074	-0.363943502519793	1.425134114061196	1.6222993744972825	0.13156724757635713	2.175707658346888	2.3696766582301536	-0.29860353842886916	0.1870559602912431	0.4822535282588576	1.3121363956437602	2.2327826223098244	1.3859874244973713	1.2056128920809686	0.9668316893593388	2.9590811326324227	2.589875209610809	0.9408655813604676	0.5990872563491866	0.7858703363329179	1.274295040832464
-0.28301366217628204	0.4541906974449386	1.7212527589296123	0.3884542144010671	3.736632468420125	-0.38716225482199534	-0.09576534442533365	2.8821553229881616	2.240502712689998	1.2903734260691275	0.930572685712869	0.9704420252259895	0.7997327730590891	3.002660882588451	1.119640713204513	2.2705002671470784	-0.026385608581826425	1.0348543703463269	1.0382183569650891	1.88674124577116	-0.29038569588647056	1.3712187815799919	1.6808348677818032	0.10011419448360322	2.24423480610782	2.373476320040481	-0.2915038115787523	0.2362953144742715	0.5111822873749491	1.411325428038897	2.271885428014689	1.4503561356551065	1.2979339717000862	1.028915852879512	3.010051782177213	2.5775159046219307	0.9226742078275315	0.6223034426760192	0.7866266667078604	1.216387864817295
-0.2797795665709757	0.5095606035245428	1.7422412167701093	0.3832209512105576	3.9015836481438297	-0.38985767984714337	-0.040317407288492965	2.847108898746284	2.2271172518346467	1.4156849779542424	1.094347435140823	1.0289159994430743	0.781948798085326	3.1861868754538767	1.1350411825835272	2.297436758926589	-0.050373427725465145	1.1107725022877672	1.0867649956391374	1.8146683262350698	-0.24761009444199863	1.3559363352830192	1.7473404266137933	0.04941375069229599	2.345262771536718	2.4067685949500097	-0.3436585524188843	0.2887774684128536	0.580276596338176	1.4969987546050603	2.3400653718940094	1.5357914887727928	1.4006538542433358	1.066890100803145	3.077978803184115	2.5495401492860945	0.9045225968596936	0.6875360196076973	0.8013278383708171	1.1535646949833818
-0.2507651088547932	0.5918741082529254	1.708944429167571	0.45058172393546414	4.098715487470076	-0.3897997137175707	-0.009668092277661928	2.706170298693879	2.2395220928471145	1.4351698675521762	1.2741546569415267	1.151658666042902	0.7759241139662347	3.3375731220068987	1.171951559764409	2.335286746454702	-0.03821461563890823	1.210378180477522	1.153413132919557	1.7687647405781555	-0.25022176423973413	1.3744093986925232	1.794498225375674	-0.02787230592525246	2.4908223657838953	2.5069814441924345	-0.38050834575858955	0.3461238219847666	0.6582567362695676	1.5452269289565312	2.3631973702930194	1.587218040999787	1.5730964422461873	1.0981470457885298	3.196241878995461	2.5364446402094303	0.8948801748231086	0.7074724999684489	0.8058185499720422	1.0883643074812466
-0.23935337150463698	0.6557000878551472	1.7148919243324392	0.5406666127603394	4.187870082155098	-0.3138351009120607	0.01700156361354551	2.4602867234861336	2.284875760580446	1.420169595401388	1.4015801159828816	1.2936512107915241	0.8265984015012657	3.4111650996407095	1.1939884798263953	2.3799080620268342	-0.027946685721327913	1.2964157047817497	1.2160157169771382	1.7311195102847503	-0.27286468782593193	1.4062342802098864	1.8058759198983112	-0.0780291777071002	2.646848325042791	2.610916411126605	-0.36306611024446134	0.32174593259432577	0.7458797959063241	1.5949568484001104	2.349469502084263	1.58285647642621	1.7275820730044427	1.117394267338864	3.3101135592035944	2.5486700899096215	0.9066101315274062	0.6737715843327233	0.8108292387060396	1.0037076627528132
-0.28074979525256716	0.680489125305012	1.7423789965808787	0.5998836443706035	4.226400856191787	-0.1443711211051848	0.08049791583559339	2.2112943871536737	2.430939086177845	1.4583403910290844	1.4357872335489295	1.3406674468174231	0.9102968834668737	3.417001615314876	1.199102450646802	2.438741725471583	-0.020910845092580115	1.3601724145114122	1.2557562211940347	1.7408525719631722	-0.33123424000445967	1.4754523813900533	1.813808122901614	-0.09665887294035685	2.7263486302265356	2.711077564289976	-0.38065574493194815	0.3386710716693705	0.844978726927976	1.683535190062481	2.4109746753975143	1.5639848702320474	1.8368455925097067	1.145258635082709	3.3763652500959784	2.588335873790898	0.9047810535328382	0.656675794178815	0.7970498446875469	0.9335682016487492
-0.302233430344965	0.659754369681058	1.763206711308812	0.6399866719214102	4.222125281134532	0.02938235229009577	0.18836449734657365	1.964220739327874	2.634442219072104	1.4785211695412293	1.4884395865592943	1.340447949917209	0.9830170521488029	3.4080522912811544	1.2273854419398205	2.6015512393212132	0.027306650216311353	1.4312123640358143	1.2893813542601305	1.7910462123543798	-0.3745930298503678	1.6266713746025079	1.8471839555861578	-0.08613334221175194	2.7792092821488765	2.81583966848898	-0.4197902254587181	0.43888496236076247	0.9244929677215866	1.7856292375538263	2.507772360286822	1.529519958013403	1.9385509576945044	1.1449193773585553	3.44878520186455	2.628827098619083	0.9297320631326581	0.6471982186705298	0.7916846260902946	0.8769304137088417
-0.2958114405001402	0.6092264344678288	1.8307417818874778	0.698560040144607	4.103825938130231	0.168153266488028	0.26620544176845745	1.740317076759699	2.823162507834907	1.4869233838387497	1.5391752586249554	1.373109088669094	1.041121783430712	3.3133450969416955	1.258323013506027	2.8614412585345623	0.06927983696718873	1.5458156170053967	1.3172298136545455	1.7705343881560496	-0.3780414482240778	1.7995946931409819	1.88349413544376	0.04785715811975648	2.8363225834338732	2.8888086840709652	-0.4298379357760112	0.5194713808474816	0.997412567146446	1.839224304201684	2.604056601286432	1.4881848689174257	1.9833418990701523	1.108822355508575	3.515189195494618	2.651359405548265	1.0221999082711157	0.6214770600703907	0.7783306679077068	0.8039752190560108
-0.2926928483093084	0.5270982683372021	1.9527687676253325	0.7590643985290071	3.929463433428423	0.2732168763392194	0.32028722726721764	1.5968768954897532	2.973025735323477	1.5371562539794494	1.5297947965897027	1.405506831140723	1.100721528919952	3.0783021257256364	1.2780957327467628	3.0941715553735443	0.07466665244857396	1.6722172646580487	1.3235709831247604	1.6947344835695433	-0.3807291860741759	1.9495333750280266	1.92126202325185	0.2873253361048169	2.8562857975404357	2.949887601470976	-0.43590586841261486	0.628190509494231	1.0800547798279538	1.8494410945824185	2.746821025984983	1.4453959249635902	1.9639392545897618	1.050537878498926	3.52724649556124	2.6411864036079598	1.1406923522670733	0.6266419513555608	0.7390014884106701	0.7490453350719125
-0.26598845888262995	0.40530764228678884	2.0756683588313902	0.802889479578948	3.8503779444995407	0.3259370711859274	0.42179823376626435	1.5643320524654183	3.048067668800085	1.560378324783334	1.5377321106195316	1.4164816761514358	1.1501016250516194	2.790419232606133	1.3318509832788354	3.31291273493477	0.08810071064909013	1.7839616758390402	1.3201651918069315	1.7091061669294176	-0.33866355311840746	2.09321275710195	1.9580265536394754	0.5501424026779779	2.851195838976842	3.0118970482939247	-0.42887984114917826	0.8426704231510866	1.148611157320013	1.8547587493347995	2.868291040942392	1.435161927042585	1.928228243572257	0.9953971897331023	3.495618293702271	2.605670133676019	1.256799042357073	0.6563917251581318	0.744177624414186	0.7358667788723645
-0.19855756551197595	0.3309636972619117	2.1363374021733965	0.8254456834909869	3.8449386034503705	0.3219663913101713	0.4920956452300572	1.564647786017148	3.011049269731258	1.5322592579164762	1.5780726072086284	1.4677781017315117	1.1318267498903727	2.5546758795091735	1.4342475135225716	3.5678668776618183	0.0992041466413345	1.948912309196564	1.3524919845363947	1.757985978058246	-0.22828880914224214	2.1931583300919857	1.9537859486926012	0.8089815104546476	2.8622791686629334	3.0426045192508506	-0.3573666755412534	1.0163308837446006	1.2002326551642226	1.8239114280165807	2.9472262831427467	1.4462511337035056	1.8816872597532774	0.9562016140025138	3.4410431460322988	2.5798360629591928	1.363322954258137	0.6548164333161546	0.7830577327511017	0.7632394017316664
-0.13664773535323962	0.3887198377876261	2.1691978870418325	0.8499608629288848	3.8247244941560083	0.30344621291157753	0.4645944187765439	1.5155876495177758	2.9016611262576775	1.5204033727113841	1.5455566787114345	1.536612329638711	1.09518774498834	2.3525767967650713	1.536917309382665	3.7888155597721935	0.07805265075116098	2.1550665670626565	1.4347202058563906	1.7692473717357586	-0.1395934600890311	2.207282399475491	1.9479929794348187	1.0234700838232311	2.8918273696749615	3.0481359997094226	-0.15061476837660406	1.0889240852899968	1.2274878497033506	1.7660573138124183	3.0189462875247193	1.4231890046837503	1.8372260365191253	0.9250125205619597	3.3516668228016173	2.5896967358925598	1.4364661927583255	0.6191012100792154	0.804400430519026	0.8229698806185773
-0.056442164341621436	0.5375235644609757	2.2478701589910024	0.9413330785278967	3.782601225100798	0.29309925878278353	0.4353409543524494	1.4514694513205757	2.8081590242387984	1.5491667811654755	1.463161947276801	1.5636543477451106	1.0905018795623802	2.139375364205221	1.6170817298384457	4.033253061141496	0.04155422748952932	2.2995061450480767	1.5161581330584382	1.8163307224446048	-0.11715338464246325	2.186350325425118	1.9487312990461056	1.1162232348917327	2.921177260613085	3.0139390434164843	0.11706213044302705	1.1572788906636606	1.2121069943055391	1.7544126346555786	3.026242595430948	1.3979318398982072	1.8245192066045175	0.9523340759471589	3.2776223084977545	2.629407138203399	1.495553364495906	0.576904048279387	0.8723283523185963	0.8839697475807498
0.05820652486651673	0.7291405072159612	2.3112488719448003	1.0889838624483832	3.6563832134993297	0.21310599997194526	0.4464186622003551	1.4077039236117284	2.702350143191739	1.5746827080199122	1.4058870108115662	1.603471085443982	1.075640992068619	2.027158622843265	1.6521182856500183	4.355052365328743	0.018335953414659517	2.376195710488027	1.5632558991829117	1.891621183031414	-0.08330310134170857	2.1397917024645285	1.945399395159276	1.088550478046575	2.950769530530426	2.982042562641362	0.32553369463019466	1.2429001824550594	1.128070144476562	1.7821826094735773	3.0050562791402684	1.4070255594993213	1.8267004189251874	1.0353617496384362	3.1987548741672436	2.6716161725697516	1.5437853559613748	0.5400009000468564	0.9702967711979351	0.9451542528084171
0.19399233892362605	0.9956574107890905	2.3103992297783917	1.2739951081834735	3.4348122883428545	0.07039338896304657	0.3820610404673436	1.4073639028637124	2.5861221763140514	1.5821055231048375	1.3493561975366277	1.6831045608417252	1.0377970503427663	2.009856596378071	1.5917461034075715	4.65671130917993	-0.013633147442216758	2.4435146278431557	1.6076817185276506	1.887357941139213	-0.009618514621117773	2.0544985813097543	1.980990186677677	0.9965632693550381	3.0145152020649535	3.0065982001910934	0.4917753956500591	1.2463136558819587	0.9595780536743673	1.8167719841360666	3.01240663377173	1.4503561356551065	1.8022759135204598	1.1060856765337321	3.098793510667549	2.7237081890842507	1.5602470579124894	0.5213039935945466	1.0038589315860338	0.9973376425933118
0.3586540065995497	1.279989987071516	2.3345795865683727	1.470676250979754	3.1948235014012787	-0.008846310163342124	0.27740194541098234	1.4365571128004686	2.5211806272191355	1.6051214046008062	1.302769575986559	1.7549239465918407	1.0244088634114512	1.940103749054377	1.446232162697116	4.916700541990993	-0.05956399454676527	2.4850812798804305	1.648099617702788	1.8040236279256099	0.0395721592391524	2.0017416257420164	2.0667867117635246	0.8947670566746364	3.095668091197916	3.0738289509983	0.5954215810502078	1.170676773864244	0.7806261842661485	1.8706624760479424	3.0084341994672266	1.5381860732445598	1.7485064935225136	1.1358951218960613	3.0454367848990476	2.756948919108492	1.5502865353551114	0.48866188067228367	1.0201200346473087	1.028518429678402
0.5000763872830525	1.4581235468397524	2.3622044386275824	1.6732623057182685	2.966345878075389	-0.07875346242846824	0.23528883621974278	1.4775296129363316	2.4661433385373366	1.6307661997726886	1.3214177541191376	1.8351720133101845	1.0694154851455562	1.8073424725193612	1.2722790789128668	5.059444105702847	-0.07291010473942286	2.4679962968105245	1.6790151709359133	1.7038776627220007	0.07296603422573864	1.9984697190215208	2.1591334569905243	0.8235838312541889	3.1278824609813514	3.192212972027523	0.5611512732442809	1.1542921014151255	0.6846353017445709	1.9283688776200933	2.9906798502287355	1.6357938974270607	1.6888782357795074	1.172240932743756	3.0444214333144894	2.754539523912103	1.5513203620476945	0.4454059161589957	1.0725195484363308	1.0387427736300645
0.5593989409575426	1.5974518377028257	2.327047623579662	1.7782633939043304	2.751074468831672	-0.13573416779879716	0.18551339827579777	1.5221694797115028	2.347561884036728	1.5996058406140907	1.3506865996041273	1.9457545516381423	1.142983572333134	1.687966271930432	1.1204409910809898	4.952194206573384	-0.031090827002300137	2.4400431770998687	1.7418059202596734	1.6220180558233062	0.1256811945120802	1.9994858391210535	2.289399540202288	0.7932179221803509	3.1428658887875995	3.3457244787726226	0.4637941192407749	1.1664099320806192	0.6542322119297249	1.9573697910381795	2.9997867234302147	1.7179509503750663	1.659863039327783	1.2159599447963962	3.0438883737325964	2.703161402270607	1.5525132390006748	0.43280358142318603	1.1471599023135237	1.063622779905217
0.530084174363724	1.7967603322646852	2.312626670052495	1.742078317405242	2.6107900682844423	-0.017628178793664205	0.07675584830519937	1.5280712684091995	2.2873763411797947	1.5248622164950374	1.319568720737189	2.0028017960038342	1.193033077811369	1.5126114010088383	1.0020389033077333	4.685632072913729	0.017258590318380264	2.423775005969559	1.8122361793902801	1.5422498506075806	0.17094168566701948	2.0138334549264556	2.4833125601613206	0.7835818729217696	3.1432184400300995	3.457646489920337	0.43338075647106955	1.12633006492644	0.6639548251863732	1.9424261964331049	3.032457968832552	1.797941474515283	1.6792403208742144	1.2298468943050982	3.096737423708819	2.6349844418987396	1.5361111808972077	0.38619043757454	1.2352251203459552	1.122614705730156
0.46348490557729366	1.9932887478602044	2.3370596231622196	1.6820776955846362	2.5136156079594794	0.17406581170448104	-0.030100968951552943	1.4671104057292859	2.300418585090137	1.466794152653581	1.2815056920941503	1.9930122342542773	1.2249192763527852	1.2585024785905057	0.8968316410100329	4.344510920571567	0.07198423820886482	2.3898773104762787	1.8727689455198977	1.4741720445427982	0.20993924051088433	2.0696590931947814	2.6446069983191793	0.7606777250686798	3.0895865822647908	3.5775555452815957	0.4388836589431335	1.125846489524296	0.7180866698960309	1.9084276722986586	3.075127858402683	1.9395925488034969	1.7568508987957805	1.226816191969323	3.199059479642611	2.5744149237673204	1.5328705318416136	0.29619220693047854	1.3215176890621119	1.1937004379448726
0.34453948935067585	2.21689976605282	2.3372662928783727	1.6184109909942073	2.373280608890858	0.3032723145228565	-0.08661806823993329	1.3542720917807283	2.240159495744986	1.4079528789074462	1.2338141603524277	1.9979948138891417	1.2464073163775464	1.0729012801520454	0.7881890395352639	3.9482766146989525	0.13807716611517043	2.3283895228010536	1.9506693657177905	1.4971238373712552	0.2569746528875881	2.1695843437828257	2.7752517069726292	0.7414056265515164	3.06715550946073	3.734763321678919	0.44244580563263874	1.197131192922714	0.7494859291019262	1.866698853755657	3.120364967421305	2.215482888300648	1.8595961442729916	1.231497948562647	3.27475394027138	2.4818316824246347	1.5597897884138496	0.22525242512868773	1.3513927388723632	1.2506151832830192
0.22834305438856886	2.472991373502174	2.3636511266406597	1.4755177190650932	2.1691661736131205	0.4278125439105989	-0.1381160452058033	1.2557146492488198	2.180660386778071	1.3384928558037053	1.178410806456726	2.03702136274724	1.2523650595619817	0.9737064537608952	0.7216293429795752	3.704161557522223	0.16795750178538488	2.2951951931446475	2.001605703272306	1.5766507270081789	0.290495307961442	2.286864925670889	2.8802066794077423	0.7772566713571635	3.099832602749946	3.8545172888030224	0.4372131349784006	1.2298152009852779	0.7056544758957272	1.8290075138209474	3.1195002198176036	2.594710950537743	1.9394893862510727	1.2255043954359266	3.3238461893847395	2.3687239634830872	1.5957152659810803	0.16983314163882945	1.352101798598873	1.3233165003207952
0.17595070558259207	2.675612795498921	2.4058117487360104	1.2778291031412272	1.8862698405348284	0.5346731037785564	-0.14660994452082093	1.1595859263455934	2.144671638544271	1.3576684614397645	1.126863363638015	2.0437379678937972	1.2401371821647131	0.9146668552080026	0.711752742845506	3.6671796889741115	0.14944444613099056	2.2813774578331296	1.9937968447258985	1.6075927467792546	0.3101462214880965	2.4062387149639886	2.9150780825869407	0.8651176743405398	3.1288519768982264	4.000403623887943	0.44863657091371045	1.2583177040998885	0.6357034612561974	1.823074389768521	3.0707230502963303	3.0881093795537256	1.9683270421650676	1.1667223404308493	3.3391779983115577	2.2905078564596053	1.647824107543731	0.0700474420093719	1.3210922532262075	1.4348841722448
0.1473289594756248	2.7880669896873753	2.399496840742425	1.069114253543239	1.5838677774615988	0.5683804081252957	-0.054721397385638956	1.084392766641605	1.9814229502003502	1.538161426855531	1.0181762794795755	2.017595887078276	1.205930364555201	0.8702055758056935	0.7471016022186305	3.6545299552655033	0.14020990530575794	2.255625192515276	1.971668609423309	1.5967603585751688	0.34120734286893756	2.535468869222556	2.923123873222749	0.9886320595806692	3.186097484899159	4.201604763558572	0.45836491635539434	1.347693816660874	0.5951593670404633	1.8317894350571478	3.035835889159507	3.5848146156973875	1.9775337871930172	1.0773844730703073	3.261351299355218	2.250953618652237	1.7318424075985834	-0.017755709838493915	1.2713871663979195	1.500084559746933
0.09967225066313519	2.7727997226972243	2.382503997414233	0.8243822396340901	1.351620564292332	0.5691049847449585	0.09350605534600284	1.086821486270286	1.7478883346178022	1.8968019543095356	0.8676830015390316	2.0068624886577986	1.1833489559310502	0.8176769347382047	0.8687438394429836	3.7221688255074215	0.15162115932550937	2.283442176902668	1.9461910323827432	1.5340719337703406	0.3535303673514595	2.6651664387269087	2.9334603477807537	1.1576829545222478	3.226949360123842	4.357752770335326	0.42122032466896914	1.4081407419288865	0.5952988307552092	1.8405783366617812	3.0394570197500066	3.9364194356351705	2.0261038057289	1.0275814391645055	3.1013826572081693	2.2449970583056107	1.8160396391963824	-0.06067595641824547	1.2550315220397776	1.506685377738298
0.09091709184591194	2.627054082886848	2.35680806270579	0.5617395923456568	1.1973709718421142	0.49337223645774114	0.21895441446009717	1.1340357958518605	1.5745882928843338	2.3904449311206433	0.7526821448568664	1.9493104014216123	1.1887711716382339	0.7784814894774748	1.0390468753515996	3.846458660044366	0.11611215115229453	2.3535972468258413	1.9013324329257935	1.441299500141294	0.32627264858867877	2.738916435550992	2.905139164742707	1.3237936190490291	3.178671874354003	4.442094923308767	0.3966783623047244	1.416731316719917	0.6350459894581026	1.8811993104647038	3.014541479418363	4.072027034827972	2.151853232309006	1.023103237205672	2.961289522328836	2.305455030363124	1.85379419475818	-0.09440269651039743	1.304476620301679	1.5163558068934821
0.1331682408609605	2.459739663762618	2.2850247812950757	0.3695920786235084	1.1073815015541961	0.35378979644578723	0.3033291275858402	1.1393304046423873	1.4246515189075475	2.908547114583123	0.6464754713327484	1.8056057808513208	1.1738210295649312	0.7531639814864283	1.1690041949022665	3.818257194893996	0.0696316289986271	2.4166505907186293	1.8772284623283304	1.3601638399790121	0.2684609287941331	2.748813445320441	2.8428742108575906	1.4250215519013607	3.109571830824008	4.523490399776239	0.4585860151154316	1.4436124199567515	0.6342490539452623	1.9735197054713445	3.0128119842109617	4.03103402922796	2.3764166496023233	1.0848481430016916	2.879909092826544	2.3895830793036694	1.826755650490646	-0.1181095475093207	1.3462166028688463	1.543359153221801
0.15684644082838797	2.316125417826436	2.1803121251105404	0.27013209263916116	1.1474049319718185	0.28744756114940717	0.2986663926471787	1.1469565842764493	1.2946948742294997	3.442319685447116	0.606405564994668	1.687340851015864	1.1766771761102781	0.7803232344235453	1.2479194011118406	3.708154904830239	0.05140440436977654	2.554328780981828	1.8683094287114699	1.2290758550043273	0.21414833940820496	2.746049598649713	2.764858438598373	1.4963777320520886	3.0610960349802605	4.523852272329604	0.5276425278340418	1.4413367710054863	0.5544758091099798	2.0543923714971637	3.078235545103484	3.8942006308412758	2.6487131086107985	1.219917951578188	2.827694637590672	2.446159247989223	1.7825993219478573	-0.0884372470760281	1.3902728472092782	1.5728089565678967
0.20863817187909145	2.120940707064647	2.0653807996272957	0.20058846147115217	1.2202668027700203	0.3232416461607803	0.20772821186892138	1.1880990947863188	1.2358821991526014	3.984674886253054	0.7454664048297494	1.6840483975126488	1.2827339302511833	0.9840824816260778	1.258596279122386	3.6681966283506897	0.004506129178776003	2.7868706023410144	1.8323510463447605	1.0163695787097535	0.19515668233534794	2.728816201761639	2.642373108213239	1.5850540930496497	3.022315398305264	4.352221289876755	0.5408347538496553	1.3534967214866045	0.47735237485488946	2.1047131414687845	3.074073947260673	3.749641846837342	2.9043461200067022	1.3657535386011699	2.802513918293643	2.483482564318455	1.7708693652435588	-0.021087064717429556	1.4723583282148154	1.6408943169683556
0.3194290470437558	1.8821319238560406	1.9679704734135242	0.13364746921607248	1.1720970104089863	0.4672295120202891	0.1322037854420406	1.1990769075079601	1.2313223168831957	4.369398361158261	0.9881858599918718	1.7385494778358541	1.4505325397903364	1.3626777983569431	1.1792906934608733	3.6657906986061106	-0.027770789705607292	2.950732153112409	1.7993656751836717	0.765535440964167	0.22195799278395864	2.661914854408407	2.496999869878238	1.688975178130662	3.051092393474323	4.082626237620249	0.5860126004841353	1.2790830007801954	0.42385807855550617	2.1804897216902357	2.981681070477719	3.6322501938047664	3.060049171595099	1.4956440125889154	2.812058223188484	2.480894695403816	1.8269544633161423	0.036604770937903555	1.5411843923346318	1.7638403220033534
0.37517099486951316	1.6185572705222893	1.9116644574125428	0.16182873142379203	1.0899756101968472	0.7240484490937805	0.05219481776842193	1.1882205307677527	1.26522724795087	4.475173476118464	1.2114453662683664	1.8076471020233118	1.6547247041377813	1.8179779010811756	1.107187608687644	3.6763569467627137	0.028537922326344493	2.9801373829379023	1.7899009622948945	0.5015630105948153	0.29685966834233035	2.5636560407835947	2.354447391083791	1.8170605098139625	3.1190466454661925	3.894064789277851	0.6618986082350385	1.2650308685061256	0.38444961744557	2.251268691195329	2.874614507794459	3.521472155027547	3.092589815867441	1.5649656742243754	2.7934519054014646	2.40363788461593	1.9689863458508952	0.07849203926062047	1.6025889646503184	1.9013265904459054
0.3365235523860922	1.2947012382683976	1.9082429254451099	0.23909632323661517	1.0807160807829097	1.0869454032859907	-0.0241908781694214	1.2220768823915769	1.3122234539210305	4.336691582190302	1.3406747603165035	1.9063329083596532	1.834461113690691	2.3409556455560625	1.0911430132129287	3.7198373059611294	0.07044514807132618	2.96936000317933	1.7891671177567985	0.24466917053704434	0.4178078715967085	2.472286521433615	2.21698742448001	1.971953824691009	3.1522525656191593	3.796023175355613	0.6686544036806521	1.2438104420355665	0.44362207927393993	2.2640704526362514	2.7699800477466083	3.4631469189652244	3.0394544692185237	1.5523679040674587	2.7047355607007435	2.33994507641512	2.1669840387629327	0.13006347874302815	1.6458416079673746	2.0026006790686877
0.31515542070817104	0.9972096215452971	2.0352070210688584	0.32445168543477576	1.104092597663999	1.4613776172632431	-0.07524337090548475	1.3117452110825079	1.3319339127629768	3.979391285237741	1.322206975684602	2.029317021549717	1.8670390352235593	2.8281360938960702	1.0591514171264849	3.7099903563879577	0.054416623638957495	2.927974864906413	1.799591473503088	0.050678258020815534	0.5862225395245014	2.4107299658039247	2.1183554969210374	2.1314675016484532	3.1789362877858762	3.726517797070116	0.6175068905251395	1.2291609519117876	0.5577033979369833	2.259712929991937	2.7163116495919004	3.4110647067042925	2.9118028225913197	1.5050979945020067	2.6236089690945916	2.3198444738971054	2.334444081678696	0.17277712967137293	1.6478978811742504	2.0126173049716716
0.27657728027343476	0.7944260282755131	2.3146474406104374	0.4876623321035172	1.1452544948128445	1.6684616151630398	-0.1266225520767413	1.4452519290711467	1.3993270114650997	3.4135562769930248	1.1972168289023961	2.045471993405489	1.7328670885268935	3.170337492889808	0.9946802506386735	3.6089661105150848	0.04891987314774717	2.813598504142275	1.8645273068612824	-0.08373451937294493	0.7288754937192873	2.407234512661532	2.073147619183834	2.2482613602261856	3.194272266834625	3.7352544344299146	0.5880516223822676	1.2762953308148948	0.5891425039185215	2.261066962452033	2.7819243740227337	3.319642892407191	2.7074790265991187	1.439259378834528	2.6071602734247596	2.28881235613622	2.4514255482008798	0.1688518122946439	1.613437578465907	1.9887066495903585
0.11660505122520463	0.6812536470207559	2.6412085554350595	0.6785225190515309	1.2492344562644444	1.6802867055959463	-0.19020800114475178	1.6548018586338142	1.4715741783894938	2.7389821824868315	1.0402744833126178	1.9195905211325968	1.5000465177913171	3.3563537324428787	0.9578284303755821	3.5057591654924893	0.0036706231041074787	2.682159849528775	1.976636172450423	-0.1571212681714143	0.7949279191863003	2.477854859579053	2.0105419024012	2.301309046785609	3.2041216671719694	3.7513319150151068	0.5360934137732807	1.3341252597889521	0.5493953452156275	2.235094157990165	2.979789435094624	3.286945411584374	2.4895860609376244	1.4036373177983625	2.6450582713183715	2.2546123298763785	2.5014667363783674	0.16146601775685177	1.5651742464148533	1.9908069098603387
-0.03678348319793366	0.6729134101217358	2.999665696452733	0.7902121093901717	1.3724924543647348	1.5581520705854859	-0.24417099084889804	1.9439652176246693	1.4441413382848463	2.111651213156578	0.8972900848377918	1.7935993004095967	1.2563145747067215	3.391165305930568	0.9641135395518095	3.440154174003721	-0.12053395099526623	2.622192239630023	2.0978710534492193	-0.1885727319421869	0.8120178749501263	2.6016182877021357	1.9236662948065504	2.277762495648613	3.2230933309090006	3.5949771239221433	0.41129544699613946	1.3606650156830973	0.476894136935009	2.1958025978753386	3.288396236165506	3.3684182975404466	2.3737281786024242	1.4341931301538289	2.711665335265351	2.225900370452756	2.46307597977498	0.1990406018564527	1.5149019118053582	2.010332406436199
-0.03421930739658194	0.7240205284529531	3.3906847994155087	0.8595318576409394	1.4136290522528867	1.3214183974090643	-0.2669203855177888	2.292753643499663	1.3685110329025072	1.6496325214468768	0.8153463371548512	1.7158095989736553	1.1747805162950116	3.3143826997282133	1.0039322436496412	3.3717215949800883	-0.23636147734603558	2.602634131520781	2.2171301991531416	-0.18219127552493003	0.8057295826215984	2.7136963346805905	1.8566306603562004	2.19926575591909	3.2107099685161886	3.2749783945898763	0.2994931740034678	1.404897942173337	0.40230097293318606	2.156904938112538	3.579681061799748	3.5230400377173994	2.3417201559432708	1.4821415551675887	2.801879323553294	2.1686103068941978	2.3944457924135625	0.2582819048973354	1.489328491002596	2.012871182586725
0.015608865608043943	0.7116955117021797	3.6884958603929703	0.9355121226796269	1.324752749435498	1.0533540311983969	-0.24096350439427644	2.6489982386347117	1.3225935087595175	1.290940446665893	0.823599339810867	1.6630205944721197	1.2918825246542511	3.2032554412921024	1.059190455071679	3.3375177071679865	-0.3118428550913269	2.572139819109155	2.292866718789981	-0.07853282800762018	0.8027375725620575	2.767408443141889	1.8060084388028996	2.1299603247131373	3.14773550282463	3.0063138717563076	0.2322545844229486	1.4435555287329738	0.3569154954769491	2.1402872670113426	3.769466137449556	3.768741508695489	2.356405294706862	1.5139639296932317	2.8641711432659007	2.109290104790535	2.320706115436884	0.29944608844012977	1.4955918519200937	2.054207074273919
-0.015923566543699284	0.5966929117945814	3.823680818059276	0.9493928635485748	1.2291721425342446	0.9337119397595778	-0.18293175872454553	2.9811985094458096	1.2955529165920237	0.9985382343794618	0.9507091102260385	1.6916210405700418	1.4870376628230586	3.077575803775072	1.0977794638959	3.260577562140328	-0.3989113828720884	2.5999114250554554	2.293355948482046	0.10392856241020092	0.8297163751328466	2.8020378161339634	1.738878147992129	2.097444835420078	3.075087912416979	2.8541206150270346	0.1099624035929078	1.4385206554282948	0.3464557168709237	2.145334115271707	3.842321123061386	4.026159339410438	2.4250120310721686	1.534794353956285	2.8360459043736546	2.0767632696392964	2.226051329217966	0.330461260607568	1.5412080276588462	2.1692597934591005
-0.03214024593602566	0.4639673084765638	3.867862210712574	0.9004744461314015	1.1819131235581917	1.0354135140955303	-0.15219334686775404	3.2036692274330614	1.276357283167591	0.8111121534850654	1.1439556478272457	1.8154611916709413	1.6822151146367539	2.960093228271536	1.0936414417053415	3.0133868834344444	-0.48932193495150395	2.734934976514965	2.279149470885571	0.28204627240955404	0.8571769420352563	2.844572603500403	1.6787902903967016	2.1135296253363256	3.0073319704990156	2.8084988252635883	-0.06040647428100413	1.4265450528222539	0.3327882728257184	2.1060671739288823	3.7686824599337028	4.144349187266935	2.513376492993323	1.5098928370033842	2.772891035814171	2.0762055392697625	2.18169618784968	0.35233457520025685	1.6066306050914203	2.2862512144319553
0.015562664242254342	0.3635601231422492	3.8360580377267013	0.8508563945978482	1.106951414122404	1.260582944422125	-0.11290163779863789	3.263148571139478	1.3186955448840572	0.7220125988024566	1.3307531177792173	1.9725331734642837	1.7773828100735205	2.8611837426466793	1.0728342169169647	2.6589463055990974	-0.5550190968224424	2.919352961099554	2.2783779932942396	0.373799818039206	0.8674461291040243	2.875096851290364	1.60885817131746	2.2103595664757654	2.974390463777925	2.865442056339435	-0.15292402209256167	1.408197633152668	0.2668617825260306	2.0857320682554183	3.611190302609613	4.1265038315606715	2.4927817906167498	1.4756504240454449	2.7187474125676383	2.1225863968002328	2.167083445175681	0.35117247466109514	1.678174731496189	2.3818476763908376
0.0074543245460903405	0.31701696778077365	3.7395662435847257	0.7880292509470733	1.0320403032080019	1.4536681220300252	-0.020448810639031544	3.2772594321821193	1.390967227304522	0.7223218827643267	1.5524567301123655	2.0888226311978118	1.659120492180233	2.7432083058195493	1.072014420067892	2.309937672238624	-0.6010378919348507	3.0989608309287373	2.2329360815121366	0.379055135088712	0.87500222230524	2.9101936395282237	1.5315239248532746	2.35801349049957	2.995168952632768	2.943761616103311	-0.19952672740284438	1.3543216442314372	0.16150690772858406	2.0919852363438696	3.481829465768429	3.9896704331739876	2.360691630546319	1.4656988641369293	2.645769017427561	2.195336746202281	2.132947283037919	0.32080291390430454	1.7650109126693376	2.5111637015853354
-0.04389849352960893	0.31678529453357757	3.643258155857109	0.6292123065291879	0.9873618088227143	1.4652033818150645	0.12412567140817518	3.2917103139727764	1.4374731233532407	0.728352920020828	1.7080235752594735	2.111321063469775	1.457137378676455	2.639707427864349	1.0667638164393063	1.955025829814133	-0.63593126405305	3.249639944563858	2.1860641137070767	0.326904157224986	0.8845614408853031	2.9695553757429236	1.5226072957015906	2.478340567138783	3.046068538268701	2.961364131020537	-0.28794166488924705	1.344593244964776	0.0800003281528747	2.083959516671292	3.3675476652667853	3.7222466602020132	2.2307319569286355	1.4695211678290634	2.5441577076029596	2.250306651423577	2.0752120385137145	0.29564989334553393	1.8205775599034333	2.623654564836804
-0.0028947813908937305	0.3837156956482134	3.5457559764361575	0.4312998076880801	1.0036545327095348	1.2400919176180427	0.25714726242901387	3.300016535102867	1.401950169544809	0.751652311815181	1.702183335675026	2.08790074421691	1.352173993134942	2.5863746446373077	1.096178908142949	1.6421061426223396	-0.6714182852242991	3.3873635132681463	2.2059531823421414	0.2852906263023635	0.9129094683985925	3.0030670166255105	1.5193700481751828	2.5817180802103366	3.0907323738029158	2.948776135771363	-0.3375660532533865	1.4116395521914626	0.058483069306194777	2.070640761018333	3.233727973594017	3.411292762368275	2.1077724530842734	1.508264399927447	2.43675889374638	2.294099640039408	1.9689267020032477	0.30783903677853125	1.8153068826030487	2.642880024231239
0.10713377123823506	0.5280712959754202	3.3852424968901276	0.29190470634085586	1.1032071235397143	0.9202637976986235	0.3613311743069134	3.3810871963082656	1.2442910143053207	0.8787680201445479	1.7172236437940462	2.1022119421108814	1.3199530899202416	2.5653113080709864	1.2070661914663687	1.4303347183005644	-0.6956699483915165	3.491733927772221	2.2425325100872384	0.2870870867223472	0.9646864560391453	2.9941048373476318	1.5352344541817888	2.656360400236425	3.063365583603855	2.9368860375893893	-0.28821189670707204	1.4642923798013892	0.15146552026679916	2.084033372987297	3.160332520729874	3.123515021386279	1.941087251090634	1.5457863042188753	2.326542479242654	2.3395658197638403	1.8149660499387021	0.3265875921436937	1.791907911628248	2.624416197681961
0.1574470585836556	0.621829459115237	3.1920981654936087	0.21474905598665242	1.266665646882483	0.7355837088788182	0.48556187652619903	3.5541577570481317	1.0408614278992765	1.0869934474748315	1.7862016086157602	2.178882209355733	1.3095995586933573	2.530525674652959	1.3238872424592696	1.2143219126764906	-0.7250665700185068	3.4655051888229367	2.2665423980516124	0.3167689029152231	1.0189229773727135	2.952423590864801	1.6329576806807178	2.627551083735127	3.0016470817137018	2.885603527169741	-0.24804562196679045	1.4792547716559652	0.33470091805653424	2.105131660592815	3.1325525039609707	2.9214577031019417	1.7561407366448631	1.571253250712033	2.2092439874366363	2.35959949463751	1.7006685565607202	0.33554867852346	1.7503806469790313	2.5908581929286503
0.1436790515782047	0.6786357393274512	3.0498864374780754	0.16818140920050828	1.4312879362171693	0.7239035337698455	0.5284768573310921	3.696723599251753	0.9355183412775883	1.2693163429983423	1.784690813047583	2.352504257425233	1.3391205108769084	2.5164661568956364	1.343777075535588	0.9270985472927743	-0.7819029700976152	3.3526716950558155	2.2964606753739902	0.33274935680045675	1.0775968017606867	2.90267435079168	1.6977783562972106	2.4522738185033885	3.007662487288857	2.8264373646946543	-0.2639155996317575	1.4747888105891032	0.5053048879677549	2.0887355584396348	3.175195370168489	2.888304110951168	1.633358773338228	1.5559866531251048	2.127584336248591	2.369103220134372	1.648877815518862	0.3339733866814831	1.6979574978657919	2.516102775187265
0.13309893881227022	0.8643913489284045	2.9113258744479253	0.18217409152807326	1.5633753762996054	0.8577183438892824	0.4115223975320158	3.73390729676687	0.9658685254148132	1.4916657379207803	1.8448294963360805	2.580385939227704	1.3242596233831465	2.56359926347323	1.3183243352691314	0.6832067207109016	-0.7697441580110596	3.2807468659301806	2.3165190927486163	0.2922619652455834	1.1163154404125588	2.8655453223547545	1.6261802852745546	2.1681586122868977	3.0514890136221355	2.8170028302676533	-0.23129124926167166	1.411241313624989	0.6517019416764609	2.0612856276576594	3.3185002621193562	2.9759059928766423	1.5911548512266314	1.4842223358757376	2.13060500721265	2.4033478648237745	1.62344965513785	0.31964081336513883	1.662740864782507	2.4534873234020305
0.09553722842491766	1.180555829375421	2.7393537073062646	0.24046760610471712	1.6066371120860374	1.081699468559629	0.2604438457296023	3.6910646825169247	1.1201690576924288	1.6496840687738525	1.9345527137357539	2.7875910130299886	1.1920735910812916	2.6165170055856626	1.3047391303416365	0.6127898697329767	-0.6557415528233709	3.200926188055109	2.317083588547152	0.26252652336852755	1.095472794065577	2.823640529450027	1.505644875914098	1.8979044923115993	3.102344530352758	2.825015722520721	-0.18299345345776127	1.3309109056452857	0.772756446076855	2.0481638221807144	3.5061504921225266	3.1307272817595755	1.6128655226975	1.39721403822105	2.2189913626483877	2.4640958566734446	1.615218804162291	0.2929641498772439	1.6100104564544477	2.4146209685158
-0.023292684387224004	1.55408260582792	2.5986345939073994	0.24374189376936797	1.4820382531689735	1.2178908899915606	0.1106720476679611	3.4723099055615547	1.3833429080261106	1.6039358160802952	1.7990771947266473	2.953442870831902	1.0838970406762622	2.61472714077892	1.2738601156932212	0.6845213008806196	-0.5269856693172759	3.075023703254435	2.289856074531125	0.32572439217305516	1.0435690263377544	2.783971200764271	1.3860181676136851	1.7300395726633844	3.220162748705718	2.8227410950424288	-0.1844674451913501	1.2983122344183957	0.8265495931935547	2.047893015688694	3.670614677001457	3.3196143854491935	1.7383613199379941	1.3291363215741547	2.3425342666994338	2.5114806288690734	1.5726330969409243	0.23475582509339427	1.5274049983161375	2.359760323881263
-0.16023353258908568	1.9625225406327083	2.5138540836807977	0.19000999363151008	1.2750650014328335	1.1502733998445744	-0.06847201061239484	3.1385552541880997	1.6031978768004413	1.4952998244727764	1.491776866321834	2.9515551974900585	1.1024173659312495	2.5531194753293955	1.2479194011118397	0.8950277518315339	-0.356894222117283	3.0421470226856497	2.2270841417339833	0.4268892453760592	1.0203429143501217	2.7777322233531416	1.2435792764517437	1.7203541077675801	3.3303350119869615	2.758922285452658	-0.17692552082115715	1.2635232510759136	0.8348576459149104	2.0040962202975443	3.773465595116675	3.373578056937943	1.9437249962226093	1.2628679794560813	2.473133864263155	2.5389209630501584	1.4843999649855468	0.143543844997318	1.4173116581134901	2.334534120858314
-0.17305441159583826	2.33595664778633	2.400070923287297	0.15494433171862823	1.1201829274652693	0.9635065303601384	-0.15094599102428916	2.8581352858604996	1.6810100613331933	1.4000145905527286	1.1612959730799084	2.731685152545409	1.1870083936922777	2.445001264974189	1.2795791746641343	1.2172487138090704	-0.17222539261460174	3.042328536450005	2.1730995268673774	0.49872084933334787	1.0045461154764346	2.7994568710811505	1.1590132840513734	1.846660476510835	3.307992076993525	2.5845255627705246	-0.15307142126591905	1.2616173950792302	0.8256131939659663	1.9520275175137982	3.805731490079777	3.2264251397562633	2.0787065307646277	1.2256853328888064	2.595331427464661	2.5669859552451224	1.445551938883517	0.08595530716768907	1.294904313993802	2.3412041781992405
-0.02555655131093648	2.5819936363074207	2.3147622571194146	0.11861932839626714	1.0805642852187454	0.789550175511353	-0.15145087315140396	2.5771567120183017	1.6910614147227416	1.302693237217025	0.8290562432063746	2.4685083691884806	1.3293471344170467	2.3226678964436798	1.3214668898572444	1.4999578604967727	-0.11730186170643311	2.9403404901030887	2.1515734204165584	0.593155679171933	0.9607562733338121	2.7938275657297393	1.1547916103765852	2.0049881781749175	3.1969825045113467	2.405682977289915	-0.15282575597698655	1.3098895984579668	0.8009679632313886	1.890997581721408	3.702718431788864	3.058718705858582	2.0518725466335765	1.2303444723005201	2.651378834932241	2.540103351433572	1.5228106028714845	0.04675378231326015	1.2384631597636775	2.371138656992255
0.1735944359272984	2.687845142950818	2.3521465124414362	0.07465432052305083	1.075479133819288	0.716136072407058	-0.1855452662060846	2.198762193869675	1.6697819641321843	1.3020488956297922	0.5185539301645281	2.2722342410168674	1.5230965129580676	2.235613022654795	1.2902170147294858	1.667256789642988	-0.1580217893453145	2.852510517375856	2.131665535254875	0.7131431475216377	0.9272863302948655	2.7616368809765435	1.1409528504829938	2.085733329398111	3.037827652975264	2.2747368090510416	-0.17591829313653612	1.2879295860782474	0.7580330624771351	1.8021730523390178	3.5682772027759357	2.947570076627398	1.9356595832229189	1.218425217591912	2.659679334136001	2.468713864133188	1.697248975962178	-0.004378641409909445	1.2582695614574988	2.453995078632135
0.3825632133959282	2.595894031139122	2.432816591646758	0.11943090397126666	1.076364607943572	0.7698706745212933	-0.21791712023884252	1.844460574437574	1.6350680216941318	1.4248604021564426	0.2966924735182861	2.068848413278311	1.6684475957423828	2.1812685767108984	1.192114658457084	1.785469791319914	-0.20577755761294486	2.82612295388276	2.111324869980981	0.7833659809535648	0.8628059779099843	2.7089612150167697	1.1116851038407345	1.994561478720761	2.8185187456876237	2.1156938218473713	-0.2012218178964666	1.177759731225063	0.703642213725806	1.7203894917491347	3.4327550392583803	2.775872668610109	1.7932720719642	1.2113008053846794	2.6433321736246236	2.40245549623252	1.9149291385983755	-0.056105027630873015	1.3099600155200113	2.5583387784187352
0.6703515209024735	2.3871564354164256	2.475206846760058	0.17822815511170478	1.0860795240499992	0.8258659556888789	-0.21762013075230283	1.5448780082396758	1.6722335137393913	1.479552116080799	0.22453507324712502	1.8764374305504685	1.7320637973110151	2.1881167551019196	1.0404717603511788	1.8605744847898535	-0.2887345160262811	2.805702655392834	2.109198602473165	0.7898546887391804	0.7702058021688956	2.64494564874621	1.0697334049020237	1.7703874404563724	2.614854299785919	1.9637073494343078	-0.20380130343024727	1.1315640575143522	0.7000360805302052	1.6909208216630134	3.2618863174395374	2.5829375768848855	1.6650117149219246	1.2201215062126816	2.5806595970678057	2.3401458593481523	2.121952933787958	-0.10300224050020326	1.3829458967020158	2.6010825368803108
0.9490612600312632	2.241155955034137	2.455665076932637	0.1660825068513762	1.023868642003895	0.7581904994123175	-0.28073039664185045	1.1547284870882295	1.7358267105503433	1.4576187284513813	0.30467488592328573	1.7732080383796913	1.7350984530154476	2.268064049803154	0.9106901115538861	1.8282308519348986	-0.36696426901717827	2.8781039581498993	2.1438962775564763	0.7861813293729428	0.7229168296176585	2.555466112781361	0.9837664983674177	1.5872283810874857	2.5670836064271714	1.8866801916467353	-0.16528098612580763	1.1185075216564613	0.7055548589566216	1.7225067061412864	3.093125417904715	2.461041824488749	1.6218186383858366	1.2269518950589815	2.493161674268557	2.2907309486074166	2.1979789582578477	-0.10770229156970583	1.4398361220922635	2.610614487336375
1.1256659807639278	2.087649261442729	2.340986347769136	0.12726680607470595	0.878676184882063	0.6672996082417407	-0.3908243993018742	0.845309606394167	1.7043978445859485	1.4536753579375135	0.4150982575257477	1.764230615160928	1.6655021946174926	2.3796582294931983	0.8665577145121232	1.745585925038652	-0.4090254037759162	3.0508823725952308	2.2221353952334897	0.7499571797102719	0.6944420220170996	2.429487542841298	0.9244737541995285	1.4879523659054812	2.644622845324509	1.7878889845782435	-0.08131259036906288	1.0085936773102961	0.6996176893859628	1.7810501459615005	2.972276940287468	2.386496129326005	1.6138039512540672	1.2141731874491826	2.442444862619904	2.3069274385386906	2.1217938835275616	-0.07074749442432482	1.4273803062299213	2.600990217747565
1.3501584171380332	1.8301444471854846	2.1275654208877604	0.04924360941619339	0.7801608637403283	0.6379397636129807	-0.4761197798358898	0.7865588785763545	1.593931019285195	1.4507371602997303	0.5543620400490907	1.783634141139871	1.4924152512404678	2.4865053764349225	0.8793231225905446	1.6660662264704134	-0.48554017061355526	3.1233290537933867	2.318099680984516	0.6333213166217313	0.6388109197235767	2.2942826023974776	0.9593262261066435	1.3907023918496397	2.754222212836689	1.6779572724740306	0.0506096697870877	0.8875291531029228	0.6792360636450792	1.843409495441988	2.8636700459351148	2.2640872516859183	1.5858286350947572	1.2069130721522878	2.4084813521164508	2.3736319907349874	2.020140885851164	-0.04166915648882635	1.3585306067858869	2.5148564668951883
1.5634470223080403	1.5633958703651607	1.9259705944307377	-0.07767001929484021	0.9000034616469549	0.5659168476184402	-0.5467438797348763	0.7850287852102846	1.5044249431260643	1.4082879365328054	0.7680606907896562	1.8039156547196715	1.2767761870667478	2.6142342794553257	0.852621168077882	1.5302428111991486	-0.5567340829757017	3.0459815009576503	2.37202784627127	0.46035167230353047	0.6183739696558568	2.1933005869059166	1.0087936400628033	1.315985948367713	2.915095751679959	1.6985323119367528	0.17869955143590838	0.8261719682544024	0.6228528761116502	1.8898897369813326	2.7666291507822653	2.146724105611338	1.4884096057494214	1.183459054822444	2.3306038855808837	2.4666614163733	1.9413911256719725	0.019483156327569723	1.2701344942144182	2.388910090045933
1.5817889645267098	1.34599369519737	1.811314828569032	-0.14125276779130608	1.2051378448751175	0.4713740902847622	-0.6235453609538737	0.7290467977691689	1.449632809404986	1.378596676193099	0.9198843707976991	1.892438754576093	1.1328531775551074	2.749044821493716	0.7534647872852438	1.3893346990450142	-0.5350548990383708	2.9289505013898207	2.397900570370811	0.34706741447615574	0.6439328352492347	2.1021342915758447	1.067120889354395	1.2783065249847971	3.0846508648697917	1.8476496519624273	0.22591641996852024	0.7254176109370843	0.5783639511073588	1.906876689662555	2.7457941382055875	2.1295629168970085	1.3386922065758902	1.111694737573078	2.245872795849553	2.615173859172882	1.8718066367481712	0.10367088427581808	1.1835346662834403	2.2941214204985823
1.4604641779619028	1.1021112678751919	1.7291062081434532	-0.15874362070076434	1.538809794165908	0.4915173203114051	-0.7464396104837316	0.8008154627967171	1.4063384433417077	1.3918185655631248	0.9729651583721731	2.059168599978863	1.0905241932072638	2.8350620924960857	0.6104883130123937	1.343547623699734	-0.43373879398439363	2.7437383940861793	2.402322454126005	0.27620107283408346	0.6851363636115745	1.990178179009332	1.1402713246879599	1.21898305249799	3.1353080715265085	2.059836208431618	0.20719672495194946	0.5597219216730014	0.5647363538377957	1.8315678661091368	2.7148253646480365	2.1199845790099414	1.219182061750264	1.0192130819687084	2.202720353505854	2.7219234519017386	1.8245488281276359	0.10080436961254866	1.1331677903770783	2.200717537942428
1.2933538378991023	0.8648315280980722	1.616402322934308	-0.19291375094468424	1.7192188221735385	0.5219495383372688	-0.8838863448540035	0.9813664799929231	1.4228864031903552	1.374679079342721	0.994567280078353	2.1621345958693823	1.1376059839157233	2.802221964302781	0.4723525439435943	1.3188186344693738	-0.32455134222700377	2.4424936129186596	2.3758664177013107	0.17846826341851202	0.7228407615652984	1.911693062521427	1.0816601063151037	1.1481210287194972	3.0631452390772953	2.2630276471457487	0.16644085351823362	0.45626523122605267	0.5566076116068286	1.742201723742705	2.692152763413493	2.0656503170672296	1.1728693443369367	0.9540077473863162	2.2011719423394034	2.7606076303326357	1.8137930542682716	0.048897212196604666	1.1158667330502556	2.10415172508971
0.9656706510328034	0.7149621044876275	1.5577081235466612	-0.1580160012197327	1.6646483168569683	0.43827543029854066	-0.8716503780085951	1.1184677030320112	1.485229309701633	1.3312762300266923	0.9668543285367107	2.1430383655507392	1.2353397485143283	2.6994474082981426	0.3967750820481025	1.238926884909707	-0.24579390118895067	2.1463992848147093	2.3732697370280476	0.025259683720139637	0.6872916250951442	1.91364401311253	0.9318380190403044	1.0910953833635832	2.9363369640405854	2.338762402957021	0.06702011108770359	0.47077249329037746	0.5696175838539415	1.7091879504883285	2.6778844279524217	2.0323541901264695	1.239802127060798	0.8666149576442553	2.2338662633621587	2.7619461832195165	1.7781459146567358	0.04171801331022205	1.1221300939677525	2.0110709594981686
0.5435980738573268	0.7200125812764784	1.6159889835019996	-0.07786591684742976	1.4580545540312344	0.3128946920319874	-0.6254757926163781	1.3002330800425579	1.5180310434460644	1.324497756528999	0.8640976807130579	2.0933003679621813	1.3293917617068192	2.6122109540216156	0.4156889664945716	1.1771168135335215	-0.22723687153062735	1.9972403489560608	2.4368507804697574	-0.1473345808088129	0.6184500377082183	1.9519110960609332	0.8102424584431294	1.0613965853922636	2.730909761926381	2.200863112085645	-0.04920413710573307	0.5057605959160998	0.5670873136006749	1.677528209694049	2.619757174966128	2.034093114564301	1.421730452365176	0.7499781520801234	2.328573182411768	2.6946169730093406	1.7279257949363007	0.04881973882732822	1.128180736967297	1.9201135339597948
0.18348152820637614	0.8358723721987003	1.6607444587001705	-0.08382679951897289	1.144090728820926	0.20919328622576122	-0.20149360163323662	1.5117745597007421	1.530068152017451	1.3350391848961327	0.7987726842800706	2.0253221779658164	1.3588680866005987	2.565155667653011	0.5337592317336789	1.0964809619909925	-0.2803134942737482	1.9608468392029017	2.519568231481819	-0.24190347485784458	0.530566081213528	1.9885523868500807	0.7157943420147781	1.040049030111714	2.5118211991653037	1.9750287907467101	-0.15218702622576646	0.49264716883442733	0.4996665692144112	1.6455976624077515	2.526094200140236	2.0304727308986528	1.6085791868580437	0.6782590691939749	2.4553144439541676	2.5631710795175073	1.7465545566853293	0.045720804056226305	1.1407310941265079	1.8172930998635093
-0.16041833805224776	0.926827289047458	1.656358468057355	-0.09821127695171297	0.8371094995621153	0.09876780938906084	0.3820313415186831	1.5222909156929345	1.5953038870652323	1.3232348470180209	0.8187963628553181	1.9024697629158802	1.2987774409238775	2.544766772897925	0.6507559534799535	0.9870235603123791	-0.3740001096459272	2.033565791047587	2.548282251100656	-0.17795484647481657	0.3777960760546972	2.058522416903902	0.6422274186953599	1.0057792856972203	2.385101061939219	1.7893106267521748	-0.26332600293832237	0.4759780402664001	0.4588037007935409	1.6676068445773347	2.401165194768022	2.0201247051456597	1.7530718216355463	0.6067435409423207	2.5456045836109524	2.475830503648443	1.8301553498066383	0.06224845616876697	1.1657372671480606	1.7406912994671977
-0.551536000148355	1.0366635755426072	1.658448128520687	-0.042856225663859014	0.8553755657830535	-0.02441021595371473	1.0553362064513565	1.366731423475866	1.6788772131749234	1.3343690696454105	0.8691036003568691	1.8009743962567963	1.2036097454871093	2.530707255140602	0.6801515262110006	0.985882603938661	-0.44218180273889285	2.2487276694697913	2.524121830923338	-0.01066952467954918	0.23080724287532087	2.117355770666846	0.6100821186962933	1.0135128329226966	2.344866151388908	1.6832302725373434	-0.39394623706313714	0.4950650458451487	0.44989794643755426	1.648453439959956	2.235809238922775	1.9878833356507974	1.8634766731690686	0.4877319313091119	2.607312576162441	2.4179827097203495	1.9207145918203274	0.057935771945650985	1.2127479270156143	1.7313439872766268
-0.9026432794702359	1.1852356289687613	1.6047828922261136	-0.042380474464722505	1.2181669641324313	-0.09098431576838747	1.7324128378630774	1.267591088233075	1.6916988176206165	1.370220235559066	1.0105095557007628	1.8074934541931598	1.1691574777838571	2.4396057304842924	0.6439047940984175	1.1009951806870062	-0.47349129353682373	2.5043217389020507	2.4735806404277967	0.12074021440020719	0.13980449623381958	2.0976836855398937	0.588330087071482	1.0991995478682388	2.364454779800313	1.646422664252275	-0.5347124476208176	0.4659082936570484	0.462688761418636	1.5296924838234132	2.0371605003350304	1.9461206421848618	1.8728102328668244	0.39563476779211715	2.6027688778215454	2.362075817478238	1.9812729784665848	-0.0023126848958417655	1.2762560431866135	1.7971213693584258
-1.0705852441172568	1.2261954590728372	1.4871878237346672	-0.09138284797586074	1.5857146234922466	-0.11396788614410928	2.3179573095234636	1.3026132252786662	1.690129825872003	1.376148178161613	1.2638045798401287	1.8860733444698756	1.1780159948034115	2.2854438964773354	0.562471640423835	1.2067816792501802	-0.5283488634390958	2.684950623655731	2.4416301782306897	0.2286887166518091	0.03729011766831717	2.026128508130801	0.525572920112175	1.2127813900264444	2.3851451308445304	1.6639217870113967	-0.6176981822218364	0.36654777132238014	0.5329187034876595	1.3934768183376134	1.8493211067935516	2.00347664167528	1.8133087897936229	0.36157329228706014	2.552204368910577	2.3591756195566607	1.9990667263485278	-0.06217377489094415	1.3278755912764768	1.9115970939639415
-1.1121433726454522	1.177636746460763	1.4126259828067762	-0.09322988204309965	1.8751634650902411	-0.1148083950229181	2.7235855502384974	1.4341769675643605	1.7153317558340926	1.4040610557205584	1.4979778929076364	1.999750789090853	1.1757400030250877	2.158000334223225	0.41842162265815197	1.2106758129604782	-0.6375583021984499	2.748934225590837	2.4333885395720722	0.3199864439659426	-0.048007525046091	1.9495740198320075	0.4320713672880359	1.3076347056769428	2.346827217675313	1.685323963738951	-0.6246750764274875	0.31221665261089576	0.580196902786891	1.2650406848043727	1.638295668127833	2.1589820975501466	1.7644344160502066	0.3465328665162357	2.5154994091288203	2.3964320082415496	1.935546028602373	-0.05757702164714416	1.3240703040775452	2.0014697696925468
-1.1084472633822444	1.1300278941621889	1.4305832848103517	-0.10725054973532142	2.1902404577710755	0.006601663367877986	2.906531073946552	1.6400595304877164	1.7101344706668136	1.4674384942408156	1.6957342680257916	2.1109259690493887	1.202516376887719	2.041062500182611	0.2899672639974538	1.111983086633898	-0.7644452905375317	2.7021490528283585	2.4400684065214078	0.3326421054321024	-0.04179530076992392	1.844812037570188	0.34436278372167817	1.366043988875114	2.2764491758912557	1.6237797816274706	-0.5948021772934319	0.31636971194695596	0.5099669607178664	1.1458858283158007	1.4234058886080747	2.318107937090661	1.6850484327513513	0.35946989439730664	2.4502630698209957	2.452294282054101	1.8129779216837356	-0.011480366927015428	1.2730416390931079	2.0558457388801665
-0.9848817105766164	1.0085384433331306	1.565860095683838	-0.18054421976711682	2.3439081672253375	0.21510583144221376	2.9795310897378497	1.8503137887426995	1.6488212149905632	1.494784351202993	1.986032508991713	2.149842769457382	1.200954421745733	1.9357717574206645	0.2744887187280517	0.9881893200855272	-0.8730390932418693	2.5802398708434904	2.4305660605793946	0.2740828583090263	-0.0034570023798584427	1.7365749245679645	0.33165990015314306	1.3390136353138637	2.2279954145001666	1.533389187404938	-0.5475116091741421	0.280727360247745	0.3698856209484177	1.0582922375334995	1.257887792587135	2.4236692025543882	1.6029486155186354	0.3924005108218519	2.3159574389736397	2.4998798371827635	1.6961356241393997	0.09344439953118483	1.1780512710651048	2.050006553733957
-0.7128942701702842	0.8430310755370224	1.7804751142585438	-0.24580609014288832	2.29682624307414	0.2890706127774537	2.943506265020663	1.907728720764736	1.5923620275365837	1.4762788608176542	2.2397785168827733	2.0793842644885983	1.1247086971718905	1.863061742155396	0.358576452675824	0.8964663489983937	-0.8880562155838534	2.4531802357950534	2.361565857471745	0.27242046209948545	0.023876784435281496	1.674733855310404	0.3890595171126063	1.2691646320984524	2.218586703215949	1.5189401333098878	-0.441138539066854	0.17983077487097238	0.2725997182184766	0.9953174187529665	1.1755476066972066	2.5166303925833398	1.6254201750083446	0.4047721091626678	2.171269838174183	2.550967939032101	1.6043437426076306	0.23762233975666472	1.0240671337915443	1.9783669067227634
-0.4166511127241511	0.7725792410650223	1.955248804219177	-0.2683343086902722	2.2497696181836355	0.16661716405434013	2.6838780558882265	1.7770150303490808	1.5447529341646231	1.461768288273162	2.258945326329801	1.9274046107802274	1.0038133691821112	1.7707929143642551	0.5263029842016381	0.8344826538262099	-0.7775715307105392	2.3722931645543985	2.245806585718742	0.3324544155374718	0.02636167414574845	1.6216720637128077	0.45645484573255607	1.199785077436665	2.296720872335006	1.5863518203937783	-0.36802854908087523	0.11466187802908016	0.23968628153818533	0.8978763191699546	1.124176194364829	2.5925159147719548	1.7011792587507357	0.38043602175002383	2.0468131176970363	2.591570709934194	1.5571256965521942	0.32578703399449077	0.8813334108452621	1.8437886909617212
-0.11255372309369971	0.786688141819198	2.074726863457802	-0.2848176884721464	2.2256341234817314	0.0492937177984452	2.2226533832930855	1.5557343849798817	1.4601009262277609	1.4058136648378294	2.201557643926642	1.8269847789321925	0.8859973241865345	1.5643877800560997	0.7073219360659941	0.8762019716651916	-0.6616780433538738	2.324486976867423	2.149258987642562	0.3370662243768361	-0.00969458267348181	1.5473123948290044	0.47470459202177795	1.1436242057321635	2.441222812854683	1.7033141992490677	-0.38792743748431696	0.07114009183611042	0.23333072082328746	0.7671998773845544	1.073075015658609	2.608422797334406	1.7729309989272426	0.30634213479479816	1.9424857423837445	2.614906148595506	1.547403749385412	0.3271557301850605	0.7672457008499471	1.7120031289662578
0.2322470697978317	0.7828655332404819	2.0992746330765	-0.32757932566519127	2.1723285811998516	-0.008585462580265168	1.7547464472508167	1.3720260322663904	1.3425736380582534	1.304368525343833	2.1307757440981474	1.8185121985839214	0.7957163169796986	1.2819004214264913	0.7702315847460476	0.979756164279786	-0.6040281242020674	2.2776791148844007	2.1401329722329057	0.2729030932570942	-0.10721382580059621	1.4927467454840984	0.46487926181004957	1.1500976542084413	2.561707199979049	1.8416012107133362	-0.40885812010127137	-0.0005712957406704272	0.27889550876991437	0.6379020868312507	1.087694654833681	2.6668620612287177	1.8540670246694275	0.2078443088820984	1.9207064508949827	2.6207734720830067	1.5644420085304682	0.31610286283479916	0.638905890351799	1.6176298955162671
0.5069372901028836	0.7517981507916327	1.9332040344961157	-0.3774772308452952	2.105816824835799	-0.10243262635906669	1.4093179754572498	1.2530430576572686	1.3088157999670127	1.2367126586843469	1.8441530207085381	1.8435567948983707	0.7662623057308041	1.0272467575452366	0.7344728269483864	1.0199624747536218	-0.5972781145988618	2.2839186505341003	2.2026226571307794	0.25448267074173336	-0.25562259595738285	1.4838658558141826	0.4477275293017131	1.2340548218511587	2.602448902940451	1.861659289385536	-0.4202324229787939	-0.06076221050166601	0.35506262040959546	0.5310319975715616	1.0861543231645867	2.703892599667114	1.9024341397336197	0.1601899072292728	1.9431457209137037	2.6498869973726946	1.5845419851881715	0.29335151672363124	0.49042878362079306	1.5353273886728664
0.6185597898517692	0.758586176934446	1.7071073650239819	-0.4860604457072137	2.0590131925522313	-0.10391076266318033	1.0636222131257989	1.1621360819557096	1.3630195617823622	1.173051709865707	1.446520646839263	1.8722669894463984	0.7882189322981614	0.88247522875627	0.651048738068911	1.0185238775867618	-0.6748042835268844	2.318406265761533	2.277625332229525	0.3248127555420225	-0.3933311267486882	1.5018715039779027	0.3898546305401436	1.3341214872287384	2.5328200325467067	1.7549585822220792	-0.46698252746243474	-0.08565212090614208	0.34583809184847214	0.4722916075753365	1.034999097733135	2.6176305447675086	1.8416391870283917	0.130357844685334	1.9784799560563084	2.6737801664035414	1.6248612261988769	0.2374157441052561	0.3953911449443571	1.4616798005244374
0.5758697278617155	0.7868039784427984	1.5019073001851666	-0.6193267521949614	2.0006730973922826	0.042453714508824625	0.6899797401110244	1.084417053837893	1.3776307974413151	1.0919677645282795	1.2069806271265877	1.89717988762072	0.8219794770099622	0.7819833988819721	0.5369993811847795	0.9944645801409735	-0.8113655527304988	2.2847127732531503	2.3153336515716925	0.40227505633806687	-0.49325919153390896	1.5173368518927899	0.3386455395522324	1.3847230997455982	2.3994014217131214	1.6000254333030461	-0.49287564891580143	-0.11671472909092633	0.28395604927644624	0.441862805381149	1.0334317427014263	2.478630617573036	1.7331111926080058	0.10120429758970377	2.0104127633906437	2.695888598251879	1.6885608554879787	0.19222294536003132	0.3381227543666393	1.4149432395715809
0.4877868239828855	0.8266981116097785	1.294479795072251	-0.6105393476932491	1.8794390401474974	0.08529068426332369	0.4371525902203329	1.034628301449916	1.3828525981046673	1.1058597691490262	1.0694756812348545	1.8700500707542347	0.80702933493666	0.6192354018165769	0.5054567214680654	0.9164330855384538	-0.862947059340011	2.2350006910404496	2.301522321034191	0.4528977022027014	-0.5825123729711018	1.5226409988123517	0.33427241570076927	1.3877868692534547	2.301987106519848	1.3969890828260725	-0.41954456016978564	-0.17869771740104312	0.24819356813775237	0.4098830205508491	1.0901537808317046	2.350206771795535	1.66432691570497	0.05594731718756567	2.010285844442573	2.74537043663696	1.7403317152472872	0.1738875812976828	0.296666395690075	1.3806005221899267
0.3946679712329355	0.9255530861878857	1.1916271663331002	-0.4530097300495005	1.725012352872421	-0.06721820264342696	0.278738398100403	0.9188512367506542	1.4221999693003415	1.1838251012042444	0.9349697772918908	1.726279601113878	0.7071980877188166	0.4499245671264525	0.6312369808829784	0.8084390844261321	-0.8415756934301882	2.2462999228715423	2.2684805002932498	0.5176775286904982	-0.6666689949000923	1.5281077249478376	0.31927884821003827	1.3661922357867884	2.2663353621220375	1.2341205857725508	-0.2644314967385132	-0.275327460994191	0.2253414423070657	0.3701483225399921	1.1079081300701972	2.2355232797726954	1.6265615070366006	-0.018078718222827462	1.932027621062796	2.7296201310013117	1.7627379206807519	0.15098128844796044	0.3055060069472223	1.3556281967820287
0.24409772012299197	1.0965974445919546	1.2096763215438557	-0.2538658751635665	1.6144545836404265	-0.2534343938969182	0.13490638976954325	0.6939517991347192	1.3930265289745765	1.2149596866993542	0.9355335069815102	1.5361294364582434	0.6054701806857058	0.34715001112181404	0.767674599335841	0.7512920521425329	-0.8382776431354632	2.245573867814122	2.2422878952412044	0.5590765568764068	-0.7453487170590724	1.5220516491546232	0.24732108301778263	1.3663651905170717	2.277462760713443	1.1789867174635271	-0.10381553083517744	-0.3607211878904605	0.22422573258909032	0.305548664807345	1.0782635012808142	2.201742534545981	1.618597545772754	-0.12132615227368401	1.814449907571026	2.7329665132185172	1.7635331719827374	0.11294186413269569	0.3640507050326568	1.3110611354487105
0.14478788435716727	1.3321164676903918	1.2498620996848513	-0.034292704079386074	1.5462477768098881	-0.43069481813137	0.11067204766795587	0.4948939383679586	1.3098699662981121	1.2883115329899817	1.0949562632056082	1.4303538802449787	0.5708840311131419	0.2570860892520239	0.8046240144619177	0.751912137128248	-0.8353093978702107	2.253152067475939	2.2014936655337096	0.542881600254457	-0.8414987352436839	1.488926133909858	0.17540118036969538	1.3869962190578806	2.3566105146546863	1.1314263247356278	0.091660339567521	-0.4011992936111105	0.28630700903932577	0.23777318548646947	1.0315130839557152	2.288147124235574	1.676272857600741	-0.18558156522844485	1.7186768693576322	2.8126773376323526	1.723313337384781	0.07800137458853165	0.40631066473259897	1.2303511336451867
0.18782445659064875	1.513516620244077	1.285638923881233	0.1421270347065791	1.4337925630258588	-0.5108040092013542	0.20389704749256418	0.39424779695538303	1.2819468162720244	1.398236207771967	1.285271406420799	1.4366534412811265	0.5874407556182015	0.19449270115530692	0.8055218872013793	0.7758226141774631	-0.8253492859801378	2.3263928713931463	2.1365201991222786	0.4646149141957336	-0.9022517530628644	1.4704733929023435	0.15900669874472914	1.357272713267945	2.4495959048640557	1.077636554481957	0.34779096980737656	-0.43302993331695083	0.3658013264451142	0.2253899431695781	0.9373907119653561	2.37409560259721	1.7434085437962927	-0.18490304978013689	1.6288436379139004	2.854328641629169	1.6423965174076756	0.07283648330336245	0.4081305846973059	1.1480717065849713
0.24479074060984524	1.4656529273735892	1.2822862818191834	0.14375018585657515	1.3634353190363453	-0.39455293634255895	0.2819755835036812	0.41474619062145746	1.2962393504820429	1.3867153801922372	1.402324239173174	1.4406263351750055	0.6492049246613375	0.30123608781837785	0.7939861743965664	0.8354747898033568	-0.853052908455834	2.4152665482654196	2.104193406392816	0.3563714706811492	-0.8811048345064372	1.4740298132507086	0.23228965298288368	1.2477429533620659	2.4953614630310827	1.0718724416676495	0.5992293930286445	-0.47990830171303883	0.40889561430193594	0.25559717641574975	0.8071381041578561	2.419022568400836	1.7183246021085705	-0.15500313569136734	1.5486054789442367	2.7778972717881945	1.5902876758450235	0.08711740770685442	0.4007563635416105	1.0698081617992237
0.24481384129273948	1.2566836584036964	1.219160165185129	-0.02880757260697896	1.3728972425358343	-0.26853457065070135	0.2828071540659913	0.5615137177826994	1.3188426378604912	1.3616633792806092	1.491213136632212	1.426666332321377	0.7345546163484739	0.5028682493085479	0.7242253663349749	0.9460731478556885	-0.9374170349949205	2.4360952527251465	2.1012392117138132	0.28019618630539095	-0.8009291073176857	1.472464988297429	0.3840048674661104	1.1199788233207173	2.488685023876239	1.0700372308612986	0.7743887440367196	-0.5274124735707252	0.4553171079248652	0.29808917689080655	0.6840466874435062	2.4475010194400655	1.6062204339996409	-0.10780107767074651	1.5000716732023842	2.681075279637049	1.5917787720362473	0.13264592438561432	0.3533675384865854	0.9943603505622411
0.2419262559308585	1.056656976775533	1.1964494597100168	-0.21983567174292404	1.3424369326604757	-0.27682372717965154	0.15361672742150656	0.7587014644353749	1.3437013508775704	1.4738045891226759	1.6151434715979343	1.430046584584677	0.7675118698443941	0.6056428053131873	0.7028716103138837	0.9891566526632444	-0.9503234051482797	2.3677553204455224	2.1236120618624352	0.29872386018911223	-0.6880187615961468	1.4560851322929629	0.5302678755890706	1.0113879605220848	2.4400990557692133	1.1381209669728656	0.9189627665728377	-0.6135742319880493	0.5179761626219088	0.34796680896639426	0.5634414200897984	2.4596734905048825	1.481510887711948	-0.05259253736009203	1.4747132673780583	2.573991048686473	1.6282012816672196	0.18243547637463836	0.2619224690911293	0.938876551781665
0.24176455115059348	0.80563901343975	1.2165423487805143	-0.2627372357592437	1.2649958956766922	-0.3731344514653082	-0.08436094814223057	0.9141880950635842	1.3469864273512269	1.5872860294661906	1.6731174328782985	1.445082122249356	0.7385264451380965	0.642140483328971	0.8560955452001441	0.9160610345470254	-0.8090789045261542	2.2545587991496916	2.2192000170811044	0.37825074982603335	-0.5079149696221752	1.4178383717465517	0.6000485444916371	0.9093693774741777	2.40969151110359	1.2955355276863976	1.0180887106566485	-0.7396451838882083	0.6021524761656321	0.39572722664983073	0.4729672020525554	2.456680259915174	1.333036272302521	-0.04960706938753624	1.4061770354204186	2.4342907457255345	1.711722549658329	0.2536076782842589	0.17655167801943344	0.9090805516877696
0.22808894687672301	0.6024847429744529	1.2182186698115385	-0.16400486925593064	1.25292814832574	-0.4681699209003586	-0.26617791180143724	1.006309430579486	1.291164642795121	1.673962859780803	1.6675026851696988	1.4067360137819236	0.7024452813582011	0.6806355467088017	1.0097293785109418	0.8474796351268195	-0.6427472346621481	2.1375051103613187	2.3730815717618685	0.45994947967218935	-0.2857455446924362	1.3753442291840952	0.5992344997920147	0.83388699161529	2.480906862088584	1.378895455157848	0.9521275805785724	-0.8564713119238456	0.6670429502986284	0.4472296976775351	0.4402419099249886	2.438920425082901	1.1872501278929892	-0.11888349665977445	1.3163691877662984	2.328991251957468	1.8242704901719393	0.35664725942337366	0.10370760878273164	0.874714754522928
0.19493946692232478	0.5935189883080078	1.2158304864248737	-0.012100309907861484	1.2696256603836613	-0.5300777472843993	-0.3335351273484931	1.0176758384417162	1.1991825015327107	1.7461033438874338	1.6697801531157572	1.3381432324649591	0.6982949434094925	0.6855382198751008	1.0245833166572416	0.840807520680514	-0.5176411934822167	2.048381852063056	2.4891795409939927	0.5589961183501362	-0.12435449359933023	1.3447590141881602	0.530248944316987	0.7979618233538088	2.5965216351759204	1.3783267982882788	0.7977269464851993	-0.9820871340337488	0.717389351322294	0.48393628673217537	0.41846107965676343	2.4244103834623147	1.0944725154625683	-0.19636996085653916	1.2270690159044577	2.3501403875702076	1.8681087181939344	0.4297046466520829	0.049464539704785274	0.8465574190352797
0.1579783742902443	0.6274359516973574	1.2302973665556323	0.18334947684359307	1.2264651216400058	-0.4716189056099573	-0.38007337988916123	1.019303080592932	1.1647627450475235	1.7044788773521689	1.614963078097258	1.3367165026135657	0.6941446054607843	0.6737873683177804	1.009768416456137	0.8907863705292348	-0.37773789997994733	2.0219489101288715	2.504496193660921	0.6729506972297454	-0.04245455722372349	1.3248227378353277	0.42088298548624054	0.7780967371899633	2.680274589722321	1.3646531853790105	0.6893885540664614	-1.0674524153181275	0.7678951394485288	0.49942149432128957	0.39673429611377065	2.4214456598306033	1.0447865278323898	-0.298418684282051	1.1575174323622628	2.456332249929529	1.8466766956054026	0.4277419879637206	0.040932187662459096	0.8197617907556418
0.1653936934995562	0.5925459606697892	1.2598281726638159	0.362847605741623	1.213815491293096	-0.21581437580399437	-0.45779552851642985	1.0488848856702775	1.1870228154809648	1.5803271403240742	1.5198731540524162	1.3562517267326366	0.6679930136549486	0.6499743843671845	0.9844327900252612	0.9426750821339628	-0.31217266012079875	2.0580474600149543	2.460728952747806	0.7671173986474351	0.016827811583139934	1.339028096826794	0.36673954732526876	0.7609000954361876	2.7589155512524695	1.274133350958848	0.6126427178042995	-1.0732268745319653	0.7660621877689971	0.5210121573668431	0.4390799053325166	2.4378656676370034	1.0168112116730785	-0.4293043142606474	1.1041860903833762	2.5302426785002083	1.8307915508482253	0.4031829299027437	0.047597349091643974	0.7854883127235464
0.207806547294871	0.5281871325990177	1.2685083007422704	0.5202652819267511	1.2436686189118047	0.12476561850258361	-0.4697642048239549	1.077980946821885	1.2182065264846391	1.4907636596986569	1.5015406645460239	1.2947267456025722	0.6580857553257741	0.5853836109064179	0.8813726147132271	0.9831046232026562	-0.40385845831417655	2.055869294842695	2.418636382703679	0.8509611558607375	0.027451982896259823	1.3873954135645503	0.4064194936138697	0.7615424987200929	2.8050997640199666	1.1749285752579393	0.5580804571326411	-1.0415953541093625	0.6690751358563709	0.5265759998392413	0.49339686419000106	2.4456765741282416	0.9600743284016595	-0.5074692939057207	1.0842344317468202	2.572741732658719	1.8523627424146039	0.4104654266148325	0.034574285448093836	0.7381978369742092
0.221574554300319	0.46222975912260206	1.2788647498517505	0.7075433421989079	1.2312972804325264	0.3898447290402397	-0.37532154810453633	1.1308298859420003	1.3187936068683457	1.479397474099862	1.458900150823284	1.1877439564381285	0.6876067075093252	0.513425857661373	0.783211701523035	1.0658239602971917	-0.49497259445646824	2.0210640305276426	2.3581036165740596	1.0032580989280748	-0.027240946751473528	1.4218418849387082	0.48394305279889627	0.8050776751139918	2.750322114716534	1.1773324429338596	0.5722553443039815	-0.9854152706249735	0.5591378818600954	0.5170731538465576	0.4638873522136948	2.4458191089182297	0.9116818504035068	-0.5625195139451047	1.0671511413366384	2.6152184776024474	1.91582379631311	0.41782539669619656	0.03790686616268592	0.6987314077251314
0.23568907154919497	0.4144819028757115	1.3469739029752885	0.8213318348866816	1.2095652154965346	0.5238044544836065	-0.24826944576313145	1.1368773978174196	1.4277159559165564	1.5192693315178523	1.3200873520516356	1.140661871342165	0.6940107235914719	0.4424278869938572	0.8064392789134363	1.1423672509339913	-0.49457682842110107	1.9898209738380532	2.2482903672322965	1.1670845640938197	-0.0855090748601874	1.4641124810792685	0.5682440073900868	0.8627951393910351	2.6133779914579502	1.272840948982544	0.5808781959454731	-0.82893595961352	0.4769539070984722	0.5047883866176747	0.43872860161851096	2.4232415981844277	0.8835036307725066	-0.6340124250151494	0.993690454193897	2.6070756142072473	2.075947645968049	0.4389498020525348	0.07579429088248867	0.6591726593433066
0.28145152436429033	0.47596798268126417	1.4270239730321497	0.8495690678237107	1.2649958956766927	0.5411073441611679	-0.10509081430265735	1.0271721321898626	1.4114621820207738	1.5340376406972376	1.238436743807299	1.1711938901619725	0.6860224387224537	0.37641040970163075	0.9002474612145026	1.1449468044745692	-0.4903553240438521	1.9386794707310575	2.164124043670662	1.2623774048792604	-0.14329543863727817	1.5218484251347166	0.6521095427233401	0.8752478799713572	2.4620013017095235	1.4513733579888426	0.5536584819318761	-0.6460022295435945	0.34239134575543917	0.4930206136008282	0.426135714639611	2.3813363699285057	0.826411666425629	-0.6330851205691286	0.8782703628193135	2.5860603338831956	2.3272868199608174	0.45147466341906767	0.12202498505088251	0.6166366189304107
0.3304249721017975	0.6255593983950766	1.4764409984946751	0.8927504854865818	1.3143294540296409	0.4504483175088863	0.09861427451447392	0.8968956113073686	1.3451477651458212	1.5189342738924916	1.1733823376253294	1.1915632025018574	0.7256960993289194	0.3328051525982003	0.9342495114784353	1.19033702542899	-0.5365280281700133	1.8670496014725018	2.1383830352574464	1.3076106694839436	-0.20564588555604332	1.5228239004302673	0.7099256476686575	0.8460679461908827	2.3580427540773443	1.5952435459907341	0.6005805521177688	-0.5142706008771623	0.18589313442148744	0.47423649056347783	0.3541454766314818	2.3044816111679873	0.7440835827872622	-0.6088395018829258	0.7606672655379304	2.623138248849832	2.5644307582131307	0.4545735981901676	0.14856745414653996	0.5948723833854509
0.3441698784243513	0.7835605529820674	1.5516687751746174	0.878869744617635	1.2633261444708996	0.3165755412598793	0.19947190414313548	0.7656233153771174	1.3194800407583636	1.538316068836468	1.005819324683138	1.1324526872741516	0.7862553315482369	0.264530889245297	0.9108267443620657	1.3534193766723346	-0.6184296104890381	1.8191753461238946	2.0959705842608165	1.3113644673764495	-0.21976918727778072	1.4776675232070349	0.7418059098585441	0.8048305969278748	2.253224862791569	1.5676636878164587	0.7384233457371646	-0.4328592596456068	0.06776736803078096	0.44092729204508263	0.2612661793214464	2.24897856394739	0.6754261205540325	-0.6120059073083616	0.6404496379263104	2.6804506216231703	2.7180335471917836	0.3853640549689089	0.17031195242615169	0.5900487086994529
0.3716365903865685	0.8497727670303981	1.6315581021189138	0.7438963308859242	1.1805216642200278	0.19707836514499247	0.0675491742224902	0.6028748130591508	1.2599809317914474	1.4658405271044768	0.891337099315422	1.01919228676358	0.8010046508175688	0.18051100360697683	0.9271055675079429	1.497874374944766	-0.7415348344901707	1.801863470848544	2.0018503181183407	1.234411610580102	-0.22167088858681172	1.4559835202830074	0.7861808116240397	0.8124900206975167	2.1226707308032973	1.4559226129454264	0.9185942686394398	-0.4193760396093535	-0.036172946231375055	0.4094152638828164	0.22810851339202629	2.273095450413041	0.589724766698814	-0.5852723986450288	0.5565562132522388	2.6949069928014984	2.789009725894059	0.22192107024975086	0.23552181194077254	0.6100127211558573
0.43167526523080524	0.828620999561495	1.666875660279398	0.5976168298335407	1.127696807891334	0.11905595473963919	-0.22789596698655554	0.4947725023865224	1.1923181626325323	1.338931008083024	0.8978312653398263	0.9094438366564376	0.7498394630950567	0.1676447290541505	0.9262857706588694	1.5403625981660367	-0.9644390604097041	1.7304378045748883	1.9094047228448516	1.1448299051596837	-0.21966776320796427	1.4590522029835955	0.842444552258448	0.9087516820088861	2.1035227914450187	1.3265014790385874	1.163596261290705	-0.4762672633910136	-0.15288415208679146	0.3872829878532234	0.20565209905841017	2.3643462229621592	0.5139403200224615	-0.5345420602932058	0.5236334381229578	2.6530549058716484	2.7837411860183994	0.03996195027326292	0.32448517229344853	0.6226604423421127
0.4717780507366129	0.8702758494071574	1.7243757679737128	0.47218642544923056	1.0074241225529146	0.042975409674983346	-0.5127088845775021	0.4503755075742192	1.1966819209333601	1.3570756671795106	0.8127306313950232	0.8570279768852664	0.674285461512666	0.21057554434634476	0.8363618639046007	1.5457201324426246	-1.2060762120032826	1.5954369423359225	1.8631913334714163	1.1221998664362993	-0.20131000657145273	1.4425707349691748	0.8898863201015939	0.9988858043045413	2.1604818515614217	1.2015003598906993	1.4089176188175803	-0.5786145749742183	-0.22556467085779836	0.3519796688026832	0.13471577219229341	2.45146348660168	0.48690343241972	-0.5219442901362884	0.48276553684451323	2.577270503259334	2.6647318286761514	-0.09355048944834501	0.4028126367484869	0.5893793949870416
0.4876944212513051	0.9525661868108223	1.7932197467546853	0.29268829655120066	0.8343012816251052	-0.027627336145017667	-0.6898928122466975	0.46674507787153596	1.1945000417829457	1.37171510804145	0.6050075153644141	0.8876697441551809	0.5739410004624564	0.28053591222734064	0.7456962361916476	1.5763275273375736	-1.2881097163340967	1.4863925483997098	1.8134592536204426	1.1018489192905045	-0.18325652214438426	1.4235286443039328	0.9082496540233223	0.9764263971864613	2.1676430486747025	1.1699657516689395	1.5006736042334512	-0.6595707864155187	-0.23090413879382776	0.33994108929381667	0.08928949963536136	2.5202507762489845	0.5648183655488227	-0.5089620278919971	0.4238497611505586	2.427932619512844	2.464030281337361	-0.1926647532107298	0.4905469602418787	0.5443276582068048
0.5091549556608086	0.9651460441335104	1.8125548468659514	0.09183733442130483	0.7131684214230953	-0.03293123700095402	-0.7042374044465324	0.556389119366181	1.097296099857185	1.2202948350416434	0.4716290708006876	1.013770713328287	0.4624397169694836	0.3298220445869597	0.7053310008611007	1.6019742423467935	-1.2330322764121753	1.4367031554075527	1.7649878810528652	1.010604817660549	-0.15348855765368408	1.4169238636569692	0.8959821897127241	0.8998074516714324	2.188553744245484	1.2375583750295112	1.4236575361534638	-0.7220942413515626	-0.234868892970208	0.34836070931842233	0.06150948286645856	2.567429791734393	0.778501084172744	-0.5099571838828493	0.37757511268434707	2.265856174126191	2.208277462618569	-0.25061483343032115	0.5931951733161813	0.4938060128113456
0.53468121025984	0.9983448204565544	1.8159993421351799	0.009756259887795627	0.6338552391479693	0.01741234653325833	-0.5540201221550827	0.666628703312048	0.9226477058397512	1.0415287050796604	0.45566424599069155	1.2349138402941788	0.3869972836115216	0.33194913029932066	0.6594028583404173	1.5948556667107727	-1.1496795519634722	1.3818633093518253	1.7841242886232167	0.8651719621680781	-0.08188316436430096	1.3800183816419416	0.8823327425399767	0.8747290157805085	2.2378668492901683	1.3332995134339307	1.2876817987299436	-0.7857839663751304	-0.28591261256760897	0.339891851749813	0.022974167776523273	2.524840396486539	1.0431633000588687	-0.5878281401669885	0.33934712552575463	2.1526815275402997	1.934909827560782	-0.25040823777891597	0.6538906859053606	0.4341909328403676
0.5205435923280695	1.0928906726368335	1.7953094072180178	0.1009045925695661	0.4962019617128927	0.07094406719398956	-0.46192368237932485	0.7760668097804503	0.7541036703442623	0.8658554147363974	0.4820918938400059	1.4556399231496626	0.40770434606529077	0.30185864949028873	0.5682102183673458	1.5539796644523647	-1.0462526947208723	1.3501437790308028	1.8441301920075355	0.7112662485753833	-0.036115552860285866	1.3037280845690289	0.867869250667605	0.8986461841966815	2.2036693787676684	1.4051053672372456	1.1261077381997753	-0.8489616703846622	-0.3575172683962816	0.3300197241771021	0.011056864863016347	2.420390902384704	1.3244636006236044	-0.6723259306629353	0.3159686552913167	2.078681862110495	1.7038097992035652	-0.2063000662035769	0.6353605917192551	0.3870620155733386
0.4752200524879804	1.097964316750402	1.6751654122273412	0.27069179993226455	0.2953005325432677	0.14719851064736492	-0.557138511763743	0.8928882239200451	0.6172581712699634	0.6779138605722138	0.5383070184887588	1.551889313893626	0.4976729622437307	0.23669719449694013	0.4802967657905658	1.5249100803219908	-0.9728380951602743	1.3887381431767651	1.8702475309531081	0.5899381381212127	-0.0449140909167362	1.22792552514389	0.8524213326468517	0.9894721254134676	2.155546134166422	1.4172022497354289	0.9169974442613844	-0.873168886103759	-0.41228666151621074	0.31244192096783824	0.06032045491137006	2.259070027078404	1.5700275272368738	-0.7330756804681037	0.3081758318798378	2.011798836195948	1.5522150197624278	-0.14661974740345296	0.5586403293109703	0.35652746241747135
0.43788934892957576	1.0303157285694624	1.5531384264894874	0.4787070154138761	0.1323226951536796	0.22380075087817713	-0.7496767958870066	0.9287118384431011	0.5086300081746175	0.6598207488027045	0.6300145643958893	1.586635673197548	0.5544835021222771	0.13332601689005386	0.4416882379937471	1.5071508463310805	-1.0157567229956395	1.421047593231938	1.8777741416002467	0.5454556330950318	-0.058935968568659125	1.19276776970006	0.8519859133889127	1.1364836461533674	2.159732680171109	1.339192866445866	0.7791546506419847	-0.914443468957354	-0.47512502670364426	0.2800928545575107	0.12736541756083164	2.096238282998251	1.6540549274506486	-0.7908173451191071	0.31287183295841575	1.9591937077414776	1.4949966885845138	-0.09538402585458018	0.5087934305373808	0.31371446460633734
0.4371501270769341	0.9591457070311586	1.4941227408767135	0.6640820708894853	0.009874273395590516	0.28878078212958946	-0.9256430666613943	0.9075091160847102	0.485683503851158	0.8428137595769378	0.6728129224317232	1.6258817189558616	0.504813328607097	0.050629074804543275	0.4274589069705523	1.480834439537288	-1.1196013332755732	1.3939566639019663	1.875139827873749	0.6146059528433871	-0.08703043590741114	1.1684824993212293	0.8535761402439898	1.2581449449976139	2.146159457334858	1.221946159155788	0.8221706427338706	-0.9592737532973027	-0.5428645452950429	0.24885163288726436	0.18354698843879597	1.944609773411008	1.6246592869895053	-0.8500291265747772	0.321781543112907	1.891909115960863	1.5554954313831204	-0.027310758716059168	0.4712369003566142	0.25730747449829716
0.449578294474472	0.8698356702374858	1.4226839089929217	0.6730373875791293	-0.10845036886940637	0.33961707776517214	-1.047141465604518	0.8840962588642176	0.5461632326609569	1.108488682824937	0.5926731097555633	1.6042832239747764	0.43336503768364365	-0.014688020606783637	0.44381580600681847	1.4855718888281584	-1.209748041331412	1.3782784125058114	1.8318430001260797	0.8127528558834618	-0.1362464657851348	1.1513100696391276	0.7991676642738388	1.3398042855094405	2.154973238397358	1.1396976973839568	0.9690784855148367	-0.9506831785062712	-0.5928324019501103	0.23668995951839072	0.2535645209759798	1.8334041302638284	1.5587663845580573	-0.8872570075052717	0.29543316949363735	1.8109266663044892	1.6546235061757126	0.05519837956450989	0.4192155517550635	0.18652177946500742
0.4376121407348358	0.7966037567991464	1.4049103134037044	0.5431852955793074	-0.1416935974210852	0.3551230174259711	-0.9984648887607659	0.7854659547434484	0.5742579911595501	1.410762208227781	0.45942996031734457	1.4893546470225785	0.426514748703787	-0.15336363302495304	0.5297578423513036	1.5706475488684128	-1.2837782769470243	1.4200265783074408	1.7761837143904835	1.06543707973321	-0.2168786012880545	1.168726368145117	0.7162486925447984	1.384945470113103	2.151712139404234	1.111523334300583	1.1080759059922112	-0.9610658268464249	-0.6173182455821189	0.25109194113942834	0.30082838219077584	1.769947641762005	1.4459774172321727	-0.9125430165455473	0.25509832779708674	1.7472338581036777	1.693491413560292	0.10436814459931518	0.40850874988477637	0.1586644811587848
0.3980637716185089	0.7674824296267351	1.4486783666246954	0.48727053699834955	-0.05663748296846177	0.38659862578415016	-0.6712715714406963	0.66218414639156	0.5148814596729927	1.612595767012713	0.38763334704753866	1.395848967531293	0.42667094421798585	-0.3113386572723648	0.6491358787544088	1.6835526230676083	-1.314450144687976	1.4193912801321988	1.728446186361003	1.2849538179184687	-0.2816378698649272	1.189434895773593	0.632250638306955	1.3735057500958632	2.0571402686036144	1.0771195936914322	1.27505460287887	-1.0391490314867522	-0.6557504606888264	0.27123009663687675	0.31055679273241543	1.7191482426109483	1.358779650273235	-0.946875898229929	0.21666727032158078	1.7246792419597117	1.6887795495960234	0.10429067123003795	0.45076870958471893	0.19543057577503137
0.35442658162975865	0.7199430793023209	1.4267484134106083	0.5859749181370084	0.025787508372003824	0.4639834087642017	-0.20876984405343793	0.5647924892814192	0.4392266387945812	1.5725950412772747	0.38803923242406296	1.391656576737198	0.47868405044614804	-0.36788800913761316	0.7172375741452581	1.7312991669677515	-1.2867465222122796	1.3590606427047363	1.666934960847258	1.406121051320106	-0.30316512868316015	1.1877278140063763	0.5636247770015278	1.3576433305471212	1.934210057234404	1.0875105055808976	1.41071097542678	-1.1003924338877078	-0.7434930606525085	0.302225130587106	0.29774771885259127	1.7015594495266622	1.3168293575012506	-0.9958873307793716	0.18011461327750833	1.77106009949018	1.675518734135402	0.08538716912631983	0.4988902296904695	0.24491363092709362
0.29533503478421785	0.6844275705073264	1.344608682890414	0.7780944464945005	0.06965642641508965	0.47163493786784655	0.11373103937931413	0.43233012073311394	0.38083072715090804	1.4532887529851717	0.37629110569241464	1.393873495429363	0.6315771452017709	-0.3088224705150569	0.6710556849808118	1.7080335783036809	-1.259834431807317	1.3367344496890818	1.6264606120922647	1.389738404803531	-0.3272026332293131	1.1861629890530956	0.5163912531513098	1.3776072479854125	1.840695840161287	1.216905791448211	1.3931950403259727	-1.1184838430502742	-0.8526732259115881	0.39090194733748584	0.2539968947778318	1.7063771254281943	1.250530648126421	-0.9899616291974835	0.14452654023876504	1.8345744339727426	1.6662540564672628	0.052151093706259866	0.5638164653144861	0.29885108423416834
0.1875010470301187	0.6885050196579579	1.2833425937017442	1.0087498219821138	0.13280338110686513	0.3391823317933785	0.2072827276391136	0.3043608834978688	0.32498442709873065	1.36581293910239	0.34927717896589855	1.3634951244397069	0.7499287176745997	-0.22980901832168663	0.5460757034423738	1.5701514808798394	-1.3043361237841498	1.3127065651326006	1.6807086583315212	1.3189793145298168	-0.38240268322612225	1.1869149179267489	0.4711265815978539	1.326807972919659	1.7652498742662925	1.3772928767072354	1.2823262954312398	-1.1723882775833965	-0.9512939956255376	0.4883430469204951	0.17427797506162326	1.682516801584517	1.2122072549109022	-0.9165914920537868	0.1265802009817097	1.8836100880621942	1.6662938190323628	0.04993019045363652	0.6545288396592163	0.33737124237259775
0.07322196874830138	0.6974012723502462	1.1657704885120908	1.1966995310059958	0.18137796163900013	0.20102006195596092	0.160803872995751	0.27441477047622287	0.29556583181224727	1.2137998718423306	0.31281514264137633	1.3792769515651124	0.684616679094666	-0.19829183368119443	0.4404975806653315	1.3838283443718529	-1.3992320242643936	1.2124882779881467	1.7733800519244247	1.2701531290851673	-0.4183575159755376	1.1541552059178148	0.41361337700588513	1.2377609946429198	1.7448239366539506	1.532174329547215	1.2016743810750676	-1.2045318190200327	-1.0413277851886353	0.5303180531835145	0.07045421589224217	1.6247331977241402	1.1909277533173763	-0.8361647942476871	0.11114685689643493	1.9399408553851536	1.677824962911164	0.07474749307887127	0.7200459583886576	0.3374866412885319
0.04691029093083797	0.7480450441870748	1.0247987787934822	1.356747831468707	0.1652117340556488	0.08975407624045018	0.00449830623024825	0.2731032618767333	0.3571977889374357	1.0785139121868457	0.21285459407823054	1.4119600400070211	0.5635428419458031	-0.18026348526543873	0.38309228225762465	1.2169758764153535	-1.4442614042883821	1.1275398362700488	1.852108399293502	1.181375808927429	-0.418332159958083	1.124342242197526	0.37264610421555666	1.185751036465191	1.783758814497542	1.7469973860480636	1.1901035459664002	-1.1417523535769716	-1.0964557992893416	0.5348479072318397	-0.06455450373561518	1.5896981463455497	1.1152447583768688	-0.7543810655449729	0.11249219774597327	1.9730031116911455	1.6745047887253708	0.09419330876752927	0.7382687933599421	0.2976278557252814
0.07398429128383767	0.8910337723558298	0.9486524700417472	1.4742863630202685	0.1414051297427629	-0.0656241340801675	-0.32501152908482644	0.26880442813396555	0.4518276037756282	1.1498296390618183	0.09323115394119437	1.353639713620088	0.5227758127399472	-0.15925202883844272	0.3686287235632645	1.0624010911760344	-1.4412052110152693	1.0986110800759847	1.9083321808276321	1.0666436576272278	-0.44875938090258016	1.1162539262052467	0.37997250651216263	1.1251427574105737	1.8241038973111343	1.922919143062232	1.2202466769182803	-1.0529735988656932	-1.1009385615490652	0.5282746951073667	-0.20131974193349017	1.5325416955611106	1.0810555233970418	-0.6669204242580833	0.11099455415874974	1.927447695107586	1.6196722114534154	0.15222086235639903	0.7021776532806294	0.2483063590555247
0.06252635256789187	1.1376731113196283	0.8665357028233498	1.5055180299753974	0.17118235957938716	-0.18433876744581507	-0.6894473280168908	0.2975118941449836	0.4829622837871591	1.2971003522398417	0.03275423283892488	1.286034668354087	0.5509133189405955	-0.2184991479486383	0.44330831271929494	0.9317367829859291	-1.3990121542447436	1.0280022257419246	1.9206193727090877	1.0481427965855983	-0.5401931798407957	1.0944073440652942	0.42881518848954203	1.0737504946981382	1.851602894226133	1.9795780457032914	1.3194217540598774	-1.0238168466775934	-1.0840236052890349	0.46682624019094526	-0.30438684694963186	1.4581100282303523	1.1121504804335933	-0.5943418884707455	0.1167566744011149	1.8113505413853357	1.475890776054293	0.22486505828229553	0.638196830625291	0.20676274931965147
0.03117872587930906	1.4195499511817855	0.7620756429585576	1.5479438427925805	0.19003030879628233	-0.21990098793889407	-0.8464062716527779	0.29360165554280754	0.4935039470981491	1.341456827104977	0.03951898911434716	1.3257636072928716	0.6130345063018983	-0.280288393885805	0.5540589632345368	0.8748873914954736	-1.2562285634850812	0.9106081986453862	1.8864485603710754	1.0996770790812693	-0.6347457689258232	1.0449629400220333	0.5047106582753236	1.0168483884352826	1.8174715270616033	2.005968894059369	1.4162138778988416	-1.002710202654598	-0.9790671982480077	0.3477944775623817	-0.36910780041414704	1.4084794143571817	1.1310205033007985	-0.5362383489139778	0.1593506733733055	1.6637973948213531	1.2984105667335022	0.24555044787939612	0.567952647052455	0.19111465631913913
-0.010518006746257424	1.6065797636423091	0.6782595914073399	1.6711634033691343	0.14396035507283605	-0.2460147293115626	-0.7867113848584293	0.26678859084216233	0.5370434681221466	1.4115611917959499	0.09093113680755072	1.3821304112679003	0.7146062178208119	-0.16316897935755148	0.5697912551476992	0.8854040328532206	-1.0324668444889171	0.8327614829576738	1.8649412704468737	1.1498170937882972	-0.6805894484821982	0.9786306199245385	0.5739044577432788	0.8890595505753224	1.725433618316453	1.9943631243121807	1.3650909312722228	-0.9746628293302397	-0.744907621187798	0.23656686565837876	-0.39188849509915225	1.3302848285707913	1.1797426994404465	-0.46773090581648963	0.2269730889048406	1.515820373176525	1.1780095196127784	0.22130128329552817	0.48577262475005023	0.16632696917673373
-0.07152691027208788	1.5919843490690244	0.6424598039091627	1.7525168584216089	0.13505501530861247	-0.3089079798983446	-0.6320095613202396	0.28570831674959357	0.5433439506126684	1.5698630329474057	0.19736330220751513	1.3828986504186496	0.8065161211042925	0.08079737582256492	0.5195299007104868	0.9614016487025921	-0.843554523607023	0.7635139818562744	1.866371326469831	1.190009544080188	-0.7250639030960715	0.9663152443182021	0.578921244845606	0.7938603254642574	1.6374941177653661	1.827798357606434	1.180252367880252	-0.9955419084581087	-0.4578912962384763	0.17196720792573167	-0.38769987389372407	1.2286860302686802	1.2751580570028431	-0.3984318613626398	0.2593881882418427	1.3734875828713835	1.1130772508055984	0.19330757252991543	0.4349566776835636	0.1378234369412869
-0.11800548425692992	1.3974019887499427	0.6419546112696759	1.7154642356182124	0.16569242000882928	-0.3656278376855945	-0.400714149203628	0.305623817704786	0.5260850413779314	1.5996316142775793	0.3475634407094571	1.3375725405243999	0.7751654500401297	0.3926748333803046	0.44002912532300387	1.077853609020082	-0.749692012219126	0.6662679826031307	1.8514686373884945	1.2685175457177174	-0.8182726232560477	1.0456945464936969	0.49155342417676645	0.8490081766056787	1.5326982609322501	1.6412272083075403	1.0144774309093567	-1.0874212348654884	-0.15266499482076118	0.11096189090534356	-0.3561636097212436	1.1368651185596161	1.3126698363315998	-0.330964808619221	0.22735384574905088	1.2399000047605395	1.1131965385008975	0.14344054717161378	0.4155520765014321	0.12575271033469684
-0.12426576932148892	1.0911762906075904	0.6352722904473731	1.659101711202774	0.10375982983035656	-0.42434752694311706	-0.16410262527797	0.3055995305084988	0.5822745583751173	1.450917575944155	0.4778977449492453	1.2709332816193437	0.6117849421883103	0.833863538207888	0.32744369138364643	1.1579437857751802	-0.7021121399672154	0.5719942712412991	1.8171661093641567	1.3811851081770383	-0.9174400075176571	1.181651415811171	0.383228685310655	0.9765499362795234	1.4237819614524136	1.5876183743305528	0.8498325542675456	-1.1754035124438242	0.19350386856910784	0.033314284011757164	-0.2936315486285981	1.0291373242881017	1.310057454133586	-0.2969711846589935	0.19623331968236	1.1340650898377198	1.1821647076656587	0.08029975121042905	0.3903804562103602	0.11705163207335012
-0.11278472992265014	0.7018030640469527	0.6293018319807101	1.6148568496830085	0.0178435405141446	-0.5048045147905389	-0.0796388153062647	0.30999551303641115	0.6807778215926998	1.4102209612945047	0.5108195588229612	1.2125032067823012	0.4537373954641315	1.3122762430018167	0.23779305024573544	1.2169262696164997	-0.6867432255937935	0.5248233817295669	1.7721946107475	1.4235225858360736	-0.9967029180780711	1.3258998251408325	0.3620824543925418	1.128157111281208	1.3642448703752315	1.566500526037786	0.6651905231067212	-1.2127526008564837	0.48205429438064656	-0.018680562455982815	-0.23339647335828234	0.9383996769829327	1.270973172899228	-0.29310364660363825	0.1627267173919602	1.0625863656782102	1.2743343335658692	0.04468782579919203	0.36837596936436146	0.09937251815241763
-0.0722661321247312	0.34752833443635756	0.6464783817232614	1.5880468703433894	0.0251044283332702	-0.5701033597546028	-0.18495128723300983	0.26535564626123753	0.7476560948773081	1.4972070755709883	0.48942037980504427	1.154731622645901	0.3918170309067972	1.6743996154967065	0.23853477120442115	1.2497659704600248	-0.7071471634171635	0.4862970852452362	1.7382872297821386	1.3722296189192045	-1.0940953811179177	1.4585238205318405	0.42256786870173846	1.2757122040305664	1.3236794430350787	1.5272890500767962	0.5293376183276671	-1.2489638647935104	0.6230919567655034	-0.03620912812124264	-0.18010640228019273	0.9327552992994821	1.162039371535461	-0.3282959811892081	0.10160255200159314	0.99762193223486	1.3366025105113954	0.06723257625895393	0.3586618511111859	0.12005200388760726
-0.03322597803209483	0.2471443164267623	0.6265462357653288	1.5337832482770843	0.055665935251403856	-0.5810879413087005	-0.3285457039746379	0.1805204696313833	0.7851157728754322	1.4566393292387856	0.4612564445117065	1.1054106691677497	0.3919285991312251	1.876628398589125	0.3143659797436726	1.2082450798164706	-0.7745812984433247	0.42104288695964665	1.6982268446127395	1.3250390168420032	-1.19714223604995	1.5291238450473716	0.5242287997941921	1.3023472324940306	1.2857140811083618	1.4854152260446256	0.4139977651743839	-1.3195658735065499	0.658316506433031	-0.03931109339346467	-0.1406522928613249	0.9401100944627652	1.0569860990677729	-0.367649877191068	0.06471990569253824	0.9457753170829546	1.4007395280165895	0.12562167223778298	0.31644916205967816	0.1767821109602609
-0.06623685388912305	0.4415413381480874	0.5733173022048556	1.3916455811936583	0.07178156431336721	-0.5865947236181445	-0.3888642686907182	0.1310960251877089	0.8217174085110349	1.3957877097404816	0.3584997966880536	1.1130711109852272	0.4065663501761301	1.9472372682116947	0.3917977440358757	1.1074688679378837	-0.8674763817447684	0.38365105150253553	1.691829225562671	1.2574706547769163	-1.2543961234605128	1.4955309145568205	0.6649070826522976	1.175274921373811	1.2565845346968012	1.3694092246517973	0.29344980789575653	-1.3450815873726236	0.6343486708843675	-0.02749408283261544	-0.13878768084084564	0.9483486053239641	1.0218837984653375	-0.3689616737244644	0.10426784991105738	0.933572176597545	1.4660893037573124	0.16415176122513972	0.2496321004983051	0.22612668741320457
-0.1126923271910697	0.7512421349983663	0.5620423210235824	1.2702730546843424	0.13482732196236805	-0.6739496808847623	-0.39052740981533735	0.09155646963276895	0.8041397978273606	1.4975679068598378	0.22821059082343584	1.1082421791805126	0.35473175310705385	1.9530737838858614	0.43464188888623856	1.0374736747502447	-0.9358779448573813	0.3791585858347513	1.7185675098866333	1.1441327712653624	-1.2423773711874357	1.427247643868224	0.7709222063241301	0.9673339199373387	1.2188395172966486	1.1901530705387695	0.22930660095577443	-1.3141896528591817	0.5261845984041608	0.0014575930414659239	-0.19326677987402482	1.006160716142337	1.04952939648315	-0.34772414019242764	0.14305428044115776	0.9323228605697883	1.4645385637184394	0.18672233614132616	0.1899292715262383	0.2916963514463245
-0.10026415979353218	1.0631206603722774	0.5804129624594667	1.235543217147319	0.20374250809233435	-0.7753904076376383	-0.3471669447806376	0.09250367028795613	0.7390756712520836	1.6231371953798466	0.15312179616625976	1.0768321727598493	0.249165899153632	1.9052662354970291	0.4472706641564826	0.9638323818465959	-0.9587884009047423	0.34855082732040393	1.6956866135193291	1.1084985041286575	-1.137023118667114	1.372438125699429	0.7696348798224003	0.8201988601043801	1.1821741880766505	1.0411908187502492	0.24065633730440322	-1.3369461423718445	0.39196073465408554	0.021743461170924676	-0.29565830082477607	1.0918241249239995	1.1390859163004863	-0.31958836626925824	0.13833289557296397	0.9287533862047701	1.382866255004447	0.1996345643542476	0.10004413352910133	0.35908931835118485
-0.04909614718099495	1.3335760091477218	0.6044325761368846	1.1704772443241325	0.2219073772704979	-0.8754399472807609	-0.17654648476395537	0.21114662414906288	0.691344000399762	1.6724164399714418	0.10500182986042786	1.1148709855669852	0.18124316412209168	1.8144759916766766	0.4245115421084078	0.8290011025524789	-0.9688584478046384	0.30870855604450115	1.6086978109650154	1.2164201935381684	-0.9978946508983977	1.3095606139403462	0.6862804888354221	0.8508859708201708	1.1427545522746219	0.9532816363222173	0.2938674388869413	-1.3937520293178303	0.2906503075843014	0.019281583970747078	-0.3878349907068048	1.160497386739317	1.2589765051355337	-0.28113915753180985	0.13807905767682455	0.919651226573972	1.2633996281635564	0.20446373770587895	0.0024066091887995356	0.3890699567105737
-0.0008388206132340815	1.4491577921733074	0.6351345106366028	1.113582997980246	0.2267901345844055	-1.0236883236638898	0.03015819786722037	0.341957463349865	0.6706284062188632	1.7307937877747694	0.07958889545242791	1.193692322433935	0.12777967097637233	1.7853193533755118	0.32556987001433557	0.713838919005278	-0.960459413054069	0.3323734130722721	1.5534524888150125	1.408936399739484	-0.8909936813133961	1.2284539075956469	0.5906018397215926	0.9473947103176584	1.0772240900749397	0.9817144798008519	0.34285309749985915	-1.4283134477651893	0.19679122755957185	-0.005066381539005818	-0.41853353063819654	1.1934799371421092	1.3648413914899846	-0.22294514924860231	0.17041800564498405	0.9048825263887048	1.1494202353063705	0.20616815182998532	-0.07360459349297507	0.3737449806746739
0.037138702066229747	1.3901969507621792	0.6396123544866004	1.1530423621439856	0.29231521978139813	-1.1205497261804904	0.09816879028466066	0.44835967028241547	0.633879677606829	1.7865937692291651	0.10820381449746004	1.2760256097043141	0.025069963568296695	1.8011687359395796	0.2154243076496007	0.6877457428063432	-0.8811303099649308	0.371580386172932	1.5741318515680276	1.6020961141509447	-0.8100319175835807	1.1318412085320777	0.5298513876032155	0.9748945124325342	1.0327144957093175	1.086812608513695	0.3727259966339136	-1.4930272148168282	0.13851531818314747	-0.045736592885930426	-0.40388686810050684	1.1797110764294478	1.4246218268367619	-0.18711953357794392	0.2021223588727945	0.8817701798752056	1.0223390772489611	0.1977752034915879	-0.12456235250476444	0.357773770709549
0.05712079277044877	1.3007710773449062	0.6514614182127464	1.1691059614560313	0.43783656729225057	-1.0883205581378625	0.07081605857441589	0.5850480109846279	0.5892859902517313	1.7135512069004086	0.1329402732779176	1.3870032424526566	-0.012126882455874306	1.8015578369845247	0.17611309683929122	0.6524257020199526	-0.7657425236534573	0.39261329361755753	1.6159421737128867	1.7533473563767956	-0.7591677465713619	1.0239089315597145	0.5361365699351881	0.9368691795890541	1.0106580086004113	1.1272389423324087	0.37827803216376293	-1.6065820974850218	0.12325400311226109	-0.05972005538293499	-0.34524617122451595	1.1196184089712964	1.475626687032928	-0.20627628640183754	0.242711038465485	0.8617588142163168	0.9304477893044449	0.1673023449090939	-0.17757638472342738	0.3012744614687611
0.054210106725674036	1.2720435946927258	0.6869397194857962	1.0388061036217278	0.5968930192742967	-1.00267560169365	0.009012546425641643	0.6718018761211404	0.5861970377466496	1.6244001048908214	0.12222940917516605	1.4538839479479484	0.02788148282387279	1.8163177366227479	0.14441428534180126	0.5819096374443125	-0.7132375629614225	0.39690155630044216	1.6469141765258652	1.8303270260152307	-0.759979139129882	0.9375387230994372	0.5562983747049198	0.8660812792663973	0.9512971931444791	1.1276783590043524	0.3579860792980313	-1.6733723942046896	0.0897627881851601	-0.05713508432275072	-0.23258577247981171	1.005590576982393	1.5078629760977362	-0.2409936601735941	0.30345444701164287	0.8338946049543849	0.8889157900582105	0.12035348312691116	-0.22149081711855648	0.20293150531067544
0.039009857380730185	1.2985006795223935	0.7066422324257798	0.8867896028150397	0.7508896191175785	-0.9501872713652333	-0.08260871017165514	0.6653657691051333	0.6055152486514418	1.680277407335686	0.1300314280794859	1.4051556361003783	0.0245790633808144	1.7704556934586375	0.09415293090458839	0.6012314855992283	-0.7010787508748659	0.3679501108858343	1.639406382405345	1.7998944502438525	-0.7808471414943177	0.909087360312523	0.5612962305351638	0.7550196346065909	0.9270592952226062	1.1697589673527302	0.4338229539911465	-1.653232900985983	0.0284585238599457	-0.02714942002459384	-0.14284118523319267	0.8558720335809605	1.5000258295036957	-0.25890646800892264	0.3121610868492245	0.8041118032212546	0.8204048903920913	0.05310659859401762	-0.24042271181635044	0.11345118589624248
0.030739812904302388	1.3426807677624824	0.7523621662993354	0.77434440763071	0.9087317065863211	-0.8948586006877374	-0.19193054016667682	0.6665801289194736	0.656262325520627	1.8054858645668446	0.12967064107812956	1.3126815920401014	0.04218452919549414	1.599951615564016	0.0766248935125051	0.6682502708554303	-0.637404393184695	0.32606580976093896	1.6012464664243489	1.6530673269627372	-0.8033886410107	0.9524960109645582	0.5651582100403532	0.6888520963643303	0.9517819511029166	1.206127158965857	0.5500717687134756	-1.5556075609766546	-0.04772851116755642	0.02260511819098516	-0.12395185476484497	0.7281608617533856	1.5242474314367331	-0.2759372057614499	0.2631196053150926	0.780887910633848	0.7010177886814009	-0.02793054567027633	-0.2487423459407247	0.04121146452219704
0.04229015435182698	1.356256820048111	0.84596058441516	0.6669925488136158	0.9936107262140885	-0.8356172162640589	-0.23490491886887582	0.6716318657471299	0.7619976600794689	1.830305902507068	0.09778608983331052	1.2427498796318297	0.1962156198402775	1.440809288181771	0.08531083631815997	0.6819913541388993	-0.5168716484134501	0.31236152055214367	1.5536030210279577	1.4524804552925363	-0.8116800587180741	1.0484787155664173	0.527144215695168	0.7126951413246683	0.9838641141704139	1.2885048609353187	0.5205919340417107	-1.4243879533242558	-0.1377224539550112	0.05795767478552764	-0.12630288731240644	0.6139049741005053	1.5669332492935935	-0.29138474080126	0.18998890743733104	0.7273234859437783	0.6491276412267973	-0.10620447309700742	-0.25261853911230836	-0.016811110408906704
0.05721319550202919	1.3298229025431616	0.9256202783415077	0.5594447924439366	1.0137489377263695	-0.8342839952838785	-0.21616488226826158	0.5977502146426299	0.8688852229536984	1.7830627773311296	0.08301637196530624	1.1814004960219369	0.4037325172756658	1.3598762708333425	0.09048336405635798	0.6884898447892037	-0.43145214578005053	0.3142447258573264	1.5404126358688475	1.2793231210797114	-0.8085612685712634	1.1422869231552764	0.4256915285956426	0.7612707127153648	1.0811902915530651	1.4287304753640373	0.4021566982478908	-1.240231061943025	-0.2020152264533775	0.10323159649678448	-0.14003075552116245	0.5134179471602852	1.5176277056728344	-0.2743992374119512	0.08119398515198456	0.6356326131923471	0.6771006057741651	-0.17492335164617628	-0.2317721831529429	-0.04875353033915529
0.07098120250747765	1.279040126758016	0.9650482675232726	0.4270180468958422	1.0708999676337077	-0.8878157159446088	-0.1597665787744958	0.5296003418618196	0.9496637825111727	1.6319775619566872	0.09618509751479289	1.0962137490487731	0.5271939144272803	1.2135742779342618	0.11400372603571463	0.7410234447790734	-0.3911939451824316	0.3402692618217113	1.6214554160119197	1.1622582525177432	-0.8601607640896397	1.2047376644725556	0.34440064626584854	0.7570950913699785	1.2212853415414926	1.5052148243215648	0.28652204674789156	-1.006038339245825	-0.2593148898265728	0.1499087882121444	-0.20983210115742282	0.43810256413161514	1.4347670004212802	-0.2607610769009616	-0.04237430268867505	0.5697311927281781	0.7246765149154946	-0.24095648672705713	-0.16987126902869942	-0.028235603086271866
0.052893367800654054	1.2294852191830066	1.016922366277848	0.2737701900443269	1.1285316834942287	-0.9266240396937789	-0.09041953366762753	0.5077661523999698	1.008574519572359	1.348054884958246	0.10827146206021317	0.968576301574166	0.5762839331754367	1.0500221387093145	0.15411521472250164	0.7639169824517129	-0.3012890941482075	0.40257386143653395	1.799365675183673	1.0759745266743135	-0.962700498672597	1.2157930511554704	0.3522381929087306	0.6902357342065887	1.3484461678207027	1.5156832803296096	0.13509396265058995	-0.8185248656614762	-0.313068190167631	0.17849118250620158	-0.33203174690545495	0.3758718748236737	1.4516079885715818	-0.26186931879986497	-0.11608882772755691	0.566719448732693	0.8205042968048433	-0.32230352446846267	-0.07863891755119481	0.01598526149924608
-0.011788544305488624	1.162415814120052	1.0658571624026811	0.17414229187204988	1.1335915356329922	-0.9229431904658887	-0.08537071239646374	0.43713898559790304	1.0091383759820176	1.190423159057514	0.11841859647334618	0.822237718201302	0.6250392472503103	0.9696338628238085	0.17638636245565129	0.750671967156815	-0.21208782717685543	0.461475077969702	2.0035061724607095	0.9615373166370971	-1.0538046693839138	1.1593374184254357	0.4024817890203446	0.6069703854849976	1.461042220894131	1.4965040350012941	-0.007244505756253024	-0.7427742011961959	-0.3460613203992078	0.22984594090189656	-0.4181822269241918	0.3121588236998766	1.4645938107597662	-0.26953654336574384	-0.13296904782082675	0.5821574253614019	0.9067890630703548	-0.41775071541837805	0.026160110026850435	0.060783120664429834
-0.06078509272589159	1.0670359382498693	1.0639971349572972	0.19655856896081234	1.138879081118001	-0.9493467624864218	-0.1580143408039162	0.34574626597060737	0.9552042846234604	1.200861492770691	0.0961399991396241	0.6847887592871171	0.6188583676170213	0.9051987297810221	0.1814027384130728	0.73814625044535	-0.19522379666982267	0.5284990354577529	2.159043581483844	0.8568063554362139	-1.091661203442359	1.0586399165617453	0.4428243298318929	0.518689349585221	1.5177368675786582	1.4210019115457557	-0.08381837631616448	-0.7010729341642394	-0.41005524208026045	0.32974891768508413	-0.4854974231998101	0.2659490447863742	1.4482854442226525	-0.23264792015940433	-0.12723231136807614	0.6209754590809867	0.8817585283403353	-0.4710265690248917	0.09836602550969403	0.0944565243336745
-0.0675535928141402	0.9732546077853325	1.0135697242157984	0.25432036160900856	1.160282255664972	-0.9741852490084824	-0.27009817302375305	0.3544896566338619	0.9330667916703789	1.185706578638966	0.04786218852069997	0.6062308187004248	0.5327500120037781	0.7378852804549438	0.16990606355345383	0.6998249983280928	-0.14680841834324848	0.6239072078468018	2.224637993273663	0.837661986184439	-1.0778928859649737	0.9631449496076623	0.4987662388408678	0.48824931705554897	1.5127350468256888	1.3376161360347785	-0.13646444773415728	-0.6898369174673621	-0.5055281165184906	0.4557231740181484	-0.6040489149947272	0.27578394529541744	1.453966741429983	-0.1588028222018929	-0.10870214494989912	0.7088737653195845	0.7988138175431648	-0.46648146469394325	0.11866876901207217	0.11559760573259681
-0.09943253520931047	0.9400558314622909	0.9800433035953116	0.28381693595552043	1.143736539171215	-0.9239286146686299	-0.39014132348283737	0.44250645597729116	0.9065900559125435	1.1484378612333963	-0.01132942888923789	0.6564517094694529	0.4505465442455018	0.5449689823715274	0.14072519952097473	0.6626447025845544	0.03438646484898796	0.7144598870393595	2.2040150801005014	0.8602383992236451	-1.0185851611406558	0.8903297832751493	0.5667295056233471	0.5464362298862151	1.5043178859110014	1.3038327483742547	-0.16459312331680134	-0.7590166455858594	-0.6022960111650854	0.6128155581614505	-0.7168444305525099	0.2869586728303308	1.427437112506467	-0.08341975589488397	-0.06976341168211449	0.7758237188784765	0.755492502867462	-0.43789379143053486	0.07333621716392424	0.11213563825460734
-0.16000252576013527	0.9577788348727069	0.9759558358758273	0.25874204922452054	1.1028529338900026	-0.8028083869256986	-0.4820001716693653	0.5027872771611742	0.8449580987873568	1.2072275876525551	-0.07604559725743829	0.8695173505074585	0.40556223615628256	0.47936654619390806	0.084881418921024	0.6512103354479486	0.2467369298254018	0.7742459831737573	2.14606017811753	0.830368893136143	-0.9220040906593285	0.8444824443842325	0.5582293644575165	0.5769750936903351	1.4653830080674095	1.2878586599471666	-0.16174340596519798	-0.8409968990552293	-0.7101413094401569	0.8075254259234574	-0.78153836065441	0.277750925397226	1.3379059556230921	-0.013849305261710063	-0.0029278936286105616	0.759002570933324	0.7452934049194871	-0.41064898990126875	-0.011987303259336845	0.08508613235991687
-0.200659727655424	1.0004762143307473	0.9689290655266017	0.06721021352478491	1.0939981926471645	-0.6725005276454353	-0.4840790980751392	0.5865781043506983	0.814044058240475	1.2485427702259488	-0.0996320474710748	1.171545085202314	0.34939879197941404	0.5153454228164315	-0.0004945672181491057	0.6262581156227314	0.3977876333238434	0.816221041180831	2.05380274811022	0.8351683918701293	-0.8260822766317997	0.8339351177510828	0.48242855103215626	0.4995160823425057	1.4287617477527246	1.2935452286428941	-0.12943842047071946	-0.8958969300045299	-0.7883007598619385	1.0156771431984326	-0.8268295163982609	0.31033437838805356	1.3267209017461599	0.020619279512332174	0.042712160097252115	0.6978307040028057	0.7722325427742736	-0.3709309759183227	-0.09908347299887081	0.04107298582307786
-0.2503030951968893	1.07125239134882	0.9464020664658499	-0.20892137952742312	1.0827906201598005	-0.5085433301480041	-0.40127842922805107	0.6836783151053968	0.7491515401377052	1.188129303006964	-0.09365651276111799	1.4144842543594842	0.293726247990026	0.4795221866118866	-0.09248748506769625	0.5819096374443129	0.4903968855997448	0.8012234664010067	1.9662494497573717	0.9290669648669259	-0.7279037770508885	0.8532820444461855	0.4323742676413847	0.4177826183748441	1.4439214511802239	1.3028763709117914	-0.10094124695467954	-0.9146425882405869	-0.808602692051536	1.1899041926549674	-0.8724989992187335	0.3256141078745659	1.4494775021188335	-0.02990750420499696	0.032482492882833405	0.638198172892203	0.8387751954679766	-0.34650104013947614	-0.17689096032113621	0.005322401667040318
-0.34316784043499543	1.1164981765260045	0.9631423134742993	-0.3235214477901979	1.0527097991948489	-0.33116697365440684	-0.2698902803831772	0.7042738575566175	0.6156156330331364	1.0969420815817184	-0.08894373255590685	1.5270203150993482	0.3207926992361686	0.32165092264312534	-0.20474109647290462	0.5612732091196792	0.47515989323811186	0.7263490386046069	1.9364440715947004	0.8802139665801855	-0.6346443448560031	0.8782989212966811	0.41340513301296056	0.38472355707232475	1.4173479012767882	1.277958860808698	-0.15216245969687398	-0.9372568496937947	-0.8155161076254224	1.309379093179563	-0.789618346076493	0.2773803349432587	1.619307707923672	-0.14278985762182508	0.025755788635137788	0.5654478234901564	0.8591137475162759	-0.3732810014530756	-0.2176618945954107	0.004029933808590182
-0.4543283265259799	1.1199037732597699	1.0431923835311618	-0.23617912470152547	1.0278406259328228	-0.2531155801842655	-0.12775111212558954	0.6543150947946315	0.539960812154725	1.0337708323693744	-0.061027838325999915	1.5250228933073984	0.36836539013210867	0.15342957087884662	-0.3360257061601649	0.570748107701422	0.30992757347234845	0.6932908442714663	1.9372343657126496	0.7026057005805312	-0.5942268530347303	0.9136395783584282	0.3798967814238269	0.39947412478353983	1.359243049622261	1.2150188845628125	-0.2376048471872083	-0.9893123194540134	-0.8087620791541041	1.3711475921320062	-0.5853217247020723	0.2226754825465819	1.8314432875759536	-0.25304861797186146	0.004484172938656039	0.5150513072990419	0.7930482456037654	-0.45282032724467164	-0.22640696455568915	-0.0306820601040516
-0.564841993495904	1.1008833996650604	1.0927931154080468	-0.08654137989052364	1.0054001816974032	-0.25589795440377383	-0.038773061958491	0.5906097789343074	0.5526353236239847	0.9692335789920941	-0.02098048117550434	1.4608200499947208	0.3266388741961742	0.019423171000007212	-0.44107681667708876	0.5728563966528561	0.06967560300255553	0.7014816528879837	1.9334522438624622	0.6399709014598803	-0.5981823917575152	0.9953762791648391	0.3969159950275717	0.5168115553707304	1.3280863335663258	1.104673603826185	-0.3269533127715505	-0.989909677303722	-0.7821045862496068	1.3948062320257095	-0.3971310274465887	0.21894107104894706	2.0764238667081134	-0.3590327309975589	-0.0765408835090401	0.4973600999774163	0.7221317107491385	-0.5636330697679643	-0.2688087362009323	-0.08997402311041676
-0.6602478138524657	1.0861489811434584	1.1299018111085322	0.026043742117079473	0.9694752315121793	-0.2596367697612373	0.00693362001986726	0.4844747311609104	0.5444226324398398	0.8256227260295548	0.00010300921622597991	1.3146570641420285	0.2657895645933452	-0.10054965119117235	-0.524344753775789	0.5672756317814105	-0.1785136751765442	0.6739369391471258	1.9105525309685398	0.6646387161820552	-0.5940240048951003	1.1029427529013707	0.5490287662245675	0.7501521943400775	1.2601761504797684	0.976234695421334	-0.4315084597407471	-0.9412961265822963	-0.7825229773938476	1.415510619279199	-0.204400405271676	0.23213979260166395	2.245696087965804	-0.4653561017474094	-0.16502877410323322	0.4572481318005136	0.7186524863029472	-0.6780354117344485	-0.33685483462158927	-0.12166256542561334
-0.7375426988193052	1.09020326296937	1.2454072191366492	0.05719145297824317	0.9283892321454166	-0.23546489372926666	0.006666329481981559	0.35805987448802223	0.5667072183693527	0.6665734486369096	0.05778383105798683	1.1671112478179864	0.308921840157067	-0.25740925244307594	-0.6068124129980118	0.6226120159067189	-0.35539910598367197	0.6418770705179393	1.8150774749095766	0.661716116394318	-0.6129649499330502	1.1973809549519383	0.7755982305289406	0.9902874834276553	1.1703857559055562	0.8522933458940154	-0.4812311142204577	-0.9629716828431096	-0.8355590357733481	1.4516263578057973	0.012705289982568157	0.25018469701390844	2.276714956200468	-0.5605970535082303	-0.20503362653480064	0.4153514264411002	0.7397465270881332	-0.8046527215903556	-0.3848818134304724	-0.1630446166791807
-0.8116034881808398	1.120065944532806	1.3719350120262928	-0.07243675610433624	0.8990167904798916	-0.22004590326283005	-0.029982173156936843	0.2591381240118128	0.6309623335742509	0.5450506252847266	0.11478817727220454	1.1070788456093794	0.385747719497931	-0.37388016522975354	-0.6523306570941592	0.7185267614972922	-0.3994610579212087	0.6621612336846013	1.6851681751399519	0.7649455584381983	-0.6470687934083408	1.2687938755470949	0.9740736870602777	1.1400909876706815	1.1152555553596217	0.7518995603749101	-0.463641479532969	-0.9847894671633769	-0.9137583329707721	1.4981312181171433	0.1369587112893905	0.2865310684603707	2.208514026778542	-0.6233597324767117	-0.2326511896347671	0.4033936873182854	0.8244010281845746	-0.9124698271682494	-0.40535000420236783	-0.23343795539829687
-0.8542935501708943	1.1115403690360306	1.3871596811162785	-0.29413681490230775	0.877082331458349	-0.17332520282693736	-0.04236663474561439	0.1451825990340629	0.6430484731377816	0.39450665684355946	0.12010978554220057	1.0944358241570376	0.4665677412733049	-0.3492630391196074	-0.667087000377473	0.7482164306133814	-0.3918755422433394	0.6644982234006734	1.6295653389842104	0.9488012166446659	-0.6210788755182497	1.2971639487260478	1.135065224864788	1.1704568967445192	1.0402062096124391	0.6844361772119683	-0.456345220451707	-0.9109162130828927	-0.9718549318568076	1.547811900016718	0.147768056335654	0.30699906430237844	1.9948059452206597	-0.6780933119735504	-0.2613094881089048	0.3983964232072589	0.9900518743883199	-0.9689737378279932	-0.40241922399946384	-0.25280189349184967
-0.8316317802508488	1.0637461781397022	1.3438508939311848	-0.5028796498649507	0.8594487467547587	-0.08379651570132891	-0.013350761910750514	0.05490709043596115	0.6347867509614944	0.22942634219441155	0.1892455946770093	1.0794002864923584	0.6176311171483161	-0.29113134300491844	-0.6839123547560664	0.7358395342984878	-0.40513370442813734	0.6493418240770369	1.5975584272072498	1.0752237670958082	-0.5542150574927175	1.2310754974524412	1.234946616381323	1.0907741817216343	0.9420427230288528	0.6146206224521569	-0.4293711717270421	-0.8865098780805607	-1.0319637929127627	1.5743016986906233	0.1365263374875385	0.26235716807872184	1.6992516757696745	-0.7379609916959207	-0.27199606353637334	0.42750994849694585	1.1141110774981813	-0.9886777980809104	-0.3537304561125073	-0.2031111202911085
-0.7700453596526432	1.0422005661505653	1.281895905688669	-0.6071531185699784	0.8464955252795233	-0.057653791263873266	0.009190740117564758	0.01337598478550256	0.647853510367909	0.17378100272095293	0.3208877517967119	1.069325378772523	0.7337736387774785	-0.3100675938588774	-0.6515694171628764	0.7386671218333543	-0.41480798529266616	0.6687184184219224	1.5052257310934682	1.1507555432614218	-0.4987614473213717	1.1066414300636669	1.2002455946508817	0.9501866938207882	0.8862955578085456	0.5562815972419047	-0.33321777763929944	-0.9331606815815213	-1.1001814728118653	1.5996836526244493	0.06823830015775681	0.23652986413323546	1.4354264367042708	-0.7703487957618208	-0.2885462943646629	0.5188884922414384	1.1973937700986963	-1.0044565409571	-0.2781446892666385	-0.13973403566071602
-0.7046011250109636	1.0569813193216056	1.1864833867310511	-0.5994851286544712	0.8192988200336669	-0.13457484520733898	0.040344937255511616	-0.05800408510145518	0.6492754091400881	0.2292717002134758	0.4040491556092266	1.0578895902713588	0.6683277183282305	-0.27009394650826224	-0.534045683156484	0.6792877836011754	-0.47516230568614903	0.6384509982157412	1.4149064033277967	1.211272127857018	-0.45195423910175264	1.0105571134518556	1.0465615278708928	0.8308726377446574	0.8364095569947997	0.5502590040323391	-0.18800502535196018	-0.9573394516887259	-1.1422995146654593	1.606724621416955	-0.053583018513655455	0.36372791071685534	1.1804782245253218	-0.7788302388656709	-0.3062641795151945	0.5853030246455765	1.2811933760455012	-0.9799491318089745	-0.222908936571579	-0.06887910127786549
-0.6408432402206214	1.0816776874725926	1.0924486658811245	-0.5811827001700134	0.7508896191175785	-0.22334997264849682	0.10621720536987311	-0.09142326719211642	0.6638866447990419	0.3416964203539279	0.4691937585415361	1.0891678985518944	0.46112321192123956	-0.0791231536495681	-0.4109200040147606	0.5804214334785934	-0.595343258425957	0.5539563409085295	1.3730208150764658	1.3066722200108183	-0.39561316831952514	0.9208946758690907	0.8615083432472931	0.7726610170953796	0.7902253442273026	0.5294513322138834	-0.006728608649496282	-1.049247223707996	-1.179396862788161	1.5814657613431364	-0.14654338591153804	0.5473412271769851	0.9261133598274836	-0.8054506616209519	-0.33677549463115025	0.598398533722241	1.3210951101226636	-0.9326387276368304	-0.2154638094432333	0.03292582235820788
-0.5600601521366286	1.12344837394185	1.0074844492401653	-0.5698486274846845	0.7092470360155516	-0.28427237482979273	0.1329462591583886	0.043686405751451704	0.7029398300418516	0.4676780874897659	0.5596385499439227	1.1841222575845933	0.23559920306323176	0.07410483784952335	-0.32263569095863814	0.5346839649321714	-0.6694834290513925	0.46900789919043034	1.358042859888658	1.430788866042279	-0.37175315589554825	0.8034515147651022	0.6745809626873521	0.7869174284343574	0.7746029172940218	0.5316742636131215	0.16580212376701314	-1.2212009475880605	-1.234046715581162	1.5737600857065825	-0.2157502175702508	0.7581216746084731	0.7411161195137901	-0.8572213903268452	-0.36566224721181473	0.5809081093336472	1.2709147529673277	-0.883288191407045	-0.24822236880795367	0.12432176377712918
-0.4467051011706135	1.2091211407545621	0.906675554360756	-0.5384490483416245	0.7128648302947672	-0.3712505522541846	0.11875016170182337	0.30438517069415594	0.6973748124334919	0.6022681582310387	0.5864720831697607	1.2459325846849354	0.03069300207944827	0.06092728246074132	-0.22564591612426438	0.4500795694810618	-0.7120502648553205	0.3591466933146206	1.3933238472971246	1.500824009579582	-0.3844565206398742	0.7046846410905253	0.5427814464367632	0.9000792376761622	0.7471259548316806	0.6261488480807662	0.20014613115961993	-1.3569434075311015	-1.2475946192994427	1.5341731003277355	-0.267283770078322	1.0149978731214744	0.5671517554732598	-0.9167498123250603	-0.39213753977915367	0.5231272430499001	1.1923638056136312	-0.7936256786965188	-0.30489987628024695	0.1786977329647509
-0.35684344470886403	1.3167796987260796	0.8383826948228604	-0.5515182136355739	0.6976852738784756	-0.44350533276701815	0.08367570334156202	0.6806909899621144	0.6663381944062502	0.7386108380895842	0.5413737080002851	1.2995995767873292	-0.15636228299591387	-0.011756792734866073	-0.1257087764277476	0.286104295858285	-0.7694583269855133	0.20855833656167766	1.4646761162320054	1.4696942999138816	-0.4018253925956907	0.6340642941730036	0.5023253179927087	1.0632743796067579	0.7346985235335561	0.680972539915478	0.0693047982747667	-1.4568443964916948	-1.2305401993246667	1.4554915050100754	-0.28457872215234625	1.1663698200867423	0.41246322124331486	-1.0058162735062786	-0.44034135625602494	0.4424794316152477	1.0680262645480745	-0.6758403329382501	-0.3556921880225146	0.22215696470511176
-0.2745357115537984	1.3858646610396292	0.7859804401270034	-0.6066493820061882	0.6657070083614871	-0.4608661885741512	0.000964131340436536	1.2333947158612328	0.6994586295996171	0.7723485635971152	0.5263559490688492	1.3490083290255652	-0.2242403907376823	-0.05012215576637998	-0.07935121650993024	0.18366625621797858	-0.7821668141211898	0.11675775023918174	1.518754813731701	1.385367911542971	-0.4425725126438639	0.5727109625632201	0.5393359549174279	1.184367398622935	0.7634975531552725	0.6744071378758647	-0.08895278085482869	-1.5793880925173884	-1.228129469398326	1.383481596904895	-0.2598793687216296	1.1388035917034265	0.32980541946345215	-1.1422431129793904	-0.4697611684185799	0.3846762561167184	0.9234495778469671	-0.5767777180887169	-0.36103377129554937	0.25765367124609495
-0.17079054467212562	1.4028231427343034	0.6639075277855591	-0.5840092220001848	0.6196117553773466	-0.4453312658485672	-0.14491710444754463	1.8670233797880293	0.7625615164891278	0.7271157841733433	0.5324442297167276	1.287417498825436	-0.14156833643681024	-0.06828020453045129	-0.07952688726330195	0.12527905396294664	-0.7283866073151949	0.09311558243195396	1.543065766121962	1.2595084307757045	-0.5101716551755551	0.5522666261606217	0.6346738411337404	1.2543399409314056	0.7888592081626156	0.6704265397888565	-0.21048339928918133	-1.6438742946738998	-1.2320145300234209	1.3312898002611395	-0.20480575571090615	1.0586135188572312	0.29513428873836056	-1.2707313217073006	-0.4299340025143076	0.3584629287486088	0.8034660376597855	-0.527814548705317	-0.39745580591389906	0.2741326364413261
-0.10174260349881718	1.424113914151524	0.5670253575130701	-0.5466767455502355	0.514771619062155	-0.4580548312898561	-0.28512584104263067	2.3558760666491034	0.7987954196836484	0.7383531014546899	0.5300991142079143	1.1858343334062664	-0.07255223280587941	-0.11380502678894255	-0.07066527370427471	0.038814403554687446	-0.7049044892167482	0.03448663654531674	1.5164591974843245	1.1731710792480947	-0.574373091368445	0.5956549544106672	0.7486400990809601	1.2455686653242346	0.8209413712301142	0.5792605043805463	-0.3276411755805568	-1.5843091833745035	-1.2459609014981214	1.3278924097248956	-0.16289252029401213	0.9882583465200773	0.37396228749006843	-1.3551386434768062	-0.3837101216273222	0.33381124641519444	0.7386132939828032	-0.4964894830607699	-0.4527624645816088	0.29130399513215294
-0.08083648547879482	1.4328711628954953	0.6081067044240629	-0.5513503014476429	0.38394914201441066	-0.5066014648073048	-0.37633131235877265	2.6328715403002634	0.849763136017484	0.7433016448446416	0.5464923735820183	1.1483223131596445	-0.02406468246963213	-0.16418064207440697	-0.04279218083579271	0.0362596534135368	-0.6665371707881051	-0.0191506808215584	1.4167692394629625	1.2254293084801788	-0.6080965945819319	0.710842328893692	0.821847328230777	1.0886987249582465	0.8533320166347982	0.4074485856510167	-0.4009231312687865	-1.5162672797316392	-1.2719409992167046	1.37772080425648	-0.15067796039173226	0.9364326968811214	0.5151070149846816	-1.4062760910976135	-0.357793272431491	0.3098065313104389	0.7242391266994019	-0.4632792320971372	-0.5064619212025651	0.28888061789756025
-0.07681696665505594	1.3559556448267558	0.7295596076170447	-0.5651750715872776	0.3097211111387429	-0.5346280884558853	-0.4411641172702475	2.715180848516291	0.9049720331717876	0.6747179262995394	0.5874416982359012	1.0963234974988794	0.10988412777817884	-0.19206621696208706	-0.027743052963523605	0.09620946983257338	-0.5216428278398186	-0.016813691105487694	1.3071253388607593	1.399659156376578	-0.6492494109093636	0.8672028898097828	0.799375908266765	0.8195564568204761	0.8366078670687059	0.23530064240764847	-0.40841592258119286	-1.4664590133107964	-1.3074444763137265	1.4260966912399602	-0.1147909348381316	0.9117171642975277	0.5601008598320216	-1.4413779569567438	-0.30083204853781	0.2507986582137144	0.7019124463961368	-0.43425254307448935	-0.5974106487894668	0.264623765768448
-0.11042846026735423	1.2264734669694701	0.8587741068166878	-0.6422467658475156	0.2755671092020867	-0.5451779240381843	-0.46037933704932293	2.546797716659781	0.927428227573805	0.6650785761545298	0.6426195602557563	1.0489999658126798	0.22339363931084813	-0.18257215146544403	0.009264919080343392	0.10087250892516027	-0.37149359142193655	0.013158769233615707	1.225216998493266	1.5724947364843338	-0.7045001729410799	1.0185641398361729	0.7459897209891644	0.5915527066712665	0.7853336957376156	0.06157596875319399	-0.39659942218359456	-1.3657899928291497	-1.3540452804270444	1.4565008746621484	-0.0951179268539302	0.876682112918937	0.5507419372003028	-1.4235782350294657	-0.2555727516561555	0.14935865860282535	0.6546148752105023	-0.43076624145700226	-0.6917864983878277	0.22328787408125672
-0.19597028902772645	1.1054705299595222	1.018277201083745	-0.8193941241145131	0.28854562993801686	-0.5785084485427024	-0.4397088687862061	2.1308794802480224	0.9329932451821652	0.6876047580442017	0.7293437357066619	1.0571433008106292	0.23285462474231172	-0.20425804970367673	0.1307119665787269	0.080533721393671	-0.34097563269474096	0.06602465310198408	1.1676948766225035	1.6250747198214888	-0.7656335310220672	1.1591545168075175	0.7130303762904747	0.4676924119705731	0.739678309833869	-0.06094373860019407	-0.35689991149228484	-1.2715781262467236	-1.3972192618351507	1.4525126335978638	-0.14835395120678943	0.8248564632799813	0.620515368527828	-1.3854909011977807	-0.27615900503306057	0.04287677645134383	0.6113929669475471	-0.41033909642416316	-0.698758919031834	0.15910299703933245
-0.2597281738180686	0.9912092844429485	1.1722002130146503	-1.012353213411662	0.36004134065875404	-0.6266203360883528	-0.434214563285234	1.7009232443824829	1.0081087251469907	0.650593777273528	0.8205101011117598	1.0180070035024218	0.2655441144996065	-0.24941971098688726	0.27136568311253567	0.11305097804462456	-0.3755611867854318	0.18296489578763672	1.1391502057432275	1.4985717308440776	-0.8486744881830912	1.2589375105816276	0.6628814365392819	0.4112597542613413	0.7331561118476201	-0.13789335226919067	-0.2987018045444427	-1.290210002035217	-1.4523074291602154	1.410414533474834	-0.20040094760455823	0.7710638335392167	0.6710636959126919	-1.3725312561350993	-0.3195145176936699	-0.03904266022584768	0.6273775181174719	-0.3810799872936824	-0.6310200798259984	0.102972964329531
-0.29271594899220266	0.8970572767829005	1.262721548689965	-1.1135762773692812	0.4213414493198805	-0.6715151034426958	-0.4271462135056039	1.3826395370437325	1.1113925100986255	0.6106445988650687	0.8848429332910195	0.9468022090729097	0.3090110947366119	-0.2007820803688424	0.3628706266471585	0.12949563186581572	-0.4117517920195553	0.30063119353070744	1.1262797015366213	1.2924346008613883	-0.9192656407743245	1.2654610016206287	0.6068638024419685	0.41318696411305805	0.8073901828465211	-0.2500996918516935	-0.2881136305915	-1.3416396683338345	-1.5394324041014484	1.3682425770358002	-0.20958889089388463	0.706524080633497	0.7139777801752055	-1.344666888391252	-0.3406338306524666	-0.09410180230626926	0.686703265245648	-0.4151682697757947	-0.5521490029139697	0.07336160250112661
-0.3235784613399912	0.8465293415696706	1.2702535116786784	-1.0156834718056234	0.43553433456911383	-0.6960637593168899	-0.40908925272403013	1.10000943385403	1.1619189475031644	0.5979381827648294	0.9451394608926105	0.944277994720446	0.268311006465413	-0.029811081220287482	0.42322328991700886	0.10774305056689178	-0.48892616891613816	0.36028115434183905	1.1300430068601919	1.1542680255751236	-0.959378860386154	1.216016597577368	0.629297359861811	0.4548690541110763	0.9370849711811984	-0.33296850657214955	-0.31707756815650995	-1.3358083178962148	-1.625102971731747	1.3479320901343381	-0.2049678958866053	0.6694935421950996	0.8296327590387165	-1.2482498431866964	-0.39104603682575056	-0.1049663899047965	0.7787734847331108	-0.4875283966810063	-0.4628783833464734	0.04721220815071303
-0.3461016271626662	0.8335324724020315	1.2251995135571754	-0.8076402709593575	0.4680185852999788	-0.6696022211667841	-0.4398870624781305	0.8654922665085142	1.18246293321156	0.6184540189023366	0.9658396150953996	1.0011057421859237	0.19001242656210227	0.11781385523160508	0.4271270844364034	0.0937787366885644	-0.5918693121155123	0.3737131729041035	1.1484455698924472	1.1244253323297104	-0.9664785452732041	1.1614712706344528	0.6501785529707452	0.4398467003951331	1.1227252348100911	-0.3786678404541738	-0.34520624373915204	-1.3315983673363723	-1.701130619656682	1.3832600279568799	-0.18829448115274003	0.7005091124960809	0.9285228385538099	-1.137606590749285	-0.4433620272200818	-0.07993545092010047	0.8546404589426025	-0.504133522162822	-0.3906724678636303	0.027271275477493064
-0.3433757465810517	0.8520199975281912	1.1894915792661762	-0.695726797703478	0.53498572835652	-0.6368513579579981	-0.5339436328650458	0.6775093672485415	1.2068313363071972	0.7440233074223457	0.9299413084604954	1.0977721770402957	0.11624351657055398	0.11693189286306371	0.33702750692876227	0.08120341317824177	-0.6667570408077519	0.29577570033421335	1.1507223696132054	1.1460364830537029	-0.920406661559743	1.106986910897511	0.5855282588030117	0.3352090885743816	1.3212997221482012	-0.39986323286552017	-0.4109708415860812	-1.3659606665004946	-1.7359965483434316	1.4315866773963566	-0.1390579144670012	0.772603209271067	0.9469109656757493	-1.0482234890255218	-0.47565020760901505	-0.05938866410645751	0.8605451998598509	-0.5020675656487533	-0.3496651803471872	0.004583848605068963
-0.44099923249553613	0.8885317012861226	1.2001235879971948	-0.6739541840017836	0.5798413175666612	-0.6387062741043347	-0.630287022298312	0.41647058155782213	1.1581680766041367	0.8723246042722206	0.9237402818746908	1.2095399986294102	0.04481753929198633	0.13576438343837147	0.2350018371643685	0.0510176760735804	-0.7003971538139548	0.1519714205240348	1.1772348556177543	1.1524447523130514	-0.8401295103011774	1.0861970936610716	0.572692856329886	0.24297480169672694	1.4254125109489748	-0.3512689185565802	-0.5217413203652391	-1.3807808302956168	-1.7042386681567567	1.4232901512317588	-0.06074420960680653	0.8625711687103115	0.9143703214034049	-0.9628662456283854	-0.5448718018862296	-0.04089432505270106	0.7803242247719826	-0.5570736578357997	-0.33068601500096056	-0.02694313522782173
-0.690879319371302	0.8862381361388921	1.232616660036914	-0.7280778792448132	0.6200418428091412	-0.5532641991136269	-0.7148399291159795	0.12478135415313771	1.04147431530108	0.8161122442019945	0.9657945167202261	1.260485229169144	0.0001679358760473204	0.21708650183174544	0.17878719608507823	0.02100556276491931	-0.728848334356457	0.026409274031524904	1.298300387876989	1.1039939466576494	-0.7991288300784675	1.0974150595599128	0.6415648241724085	0.2030963824573655	1.4472045846260053	-0.26118850080836015	-0.6268614974989769	-1.3804963741767082	-1.6404240569660935	1.4025119076622625	0.015353579518902583	0.9184733133428711	0.8384083341893221	-0.8659290052467952	-0.6275721884484458	-0.03942191687713008	0.694973878786304	-0.5691336789866687	-0.3101705535806307	-0.05604674182611939
-0.9436007902431592	0.8847322600321241	1.2251535869535857	-0.8373607282231111	0.6878438614685789	-0.40640700984025113	-0.7827317257388053	-0.0314338923636759	0.9696439118099114	0.6532226909494401	0.9937555093253021	1.2473373648463078	-0.04461554940920328	0.18414261335978924	0.1605955136246951	0.03834313896554308	-0.7690625609501487	-0.06577702904022593	1.4279274397473456	1.010658443344729	-0.7497860201134738	1.0831893781664554	0.6731800485531156	0.20868034946362077	1.4158054895908518	-0.18307572536069355	-0.7118616874692338	-1.4393218995669426	-1.5405082670437802	1.3536190264667465	0.030081312144438897	0.9734632353195198	0.7431705171646535	-0.7708237565756351	-0.6524736860597203	-0.047453234198422824	0.6708181204884716	-0.5509790861193014	-0.30610527781531127	-0.11450783263776806
-1.1070843230914347	0.9437394360926913	1.2096074316384695	-0.8642826490213501	0.7021885422819734	-0.34015172373823094	-0.8008777833663407	-0.08836308045997683	0.9010985847924017	0.5892524581689257	1.0268802658872833	1.2022746512323157	-0.11829520482120856	0.06668597792591695	0.1711162398544652	0.08546959787996866	-0.8271082461373224	-0.13969850957376373	1.491245051816406	0.9231949524493686	-0.6636009167881849	1.047117114633044	0.6554414466101681	0.23202923805172335	1.3144690418247653	-0.1259774060476909	-0.845994935225767	-1.4921169552363214	-1.4089142904860767	1.2590337044359412	0.03799915739082919	1.0633741808427692	0.7007383286474053	-0.6803776473161889	-0.6218862195749213	-0.038328765352841486	0.7094872150475556	-0.5768551914579969	-0.32023920169705855	-0.17903890642749049
-1.1477646256696183	1.0080982641634637	1.2048081015633454	-0.7411750299034144	0.5951473702864202	-0.2861562740409157	-0.7747130096022488	-0.09810224617099038	0.8126466749643697	0.604330051310183	1.1199407630494975	1.1238923081657952	-0.1581473745867576	0.048994850415781194	0.21905483655263777	0.13857367605669987	-0.8523932983968878	-0.15263136528405036	1.5334693375468595	0.8731353762686073	-0.6111139606589281	0.9985059290713989	0.6366805559746713	0.21903292546194483	1.1872641466402436	-0.13199999925725586	-0.9655356648197777	-1.471124093660886	-1.315852145974187	1.1690767115414686	0.06634666477466009	1.0997490592472272	0.7071044250716895	-0.5717699412237014	-0.5743169978383973	-0.017982761472232333	0.7903443911770116	-0.6254309939950079	-0.351059664475988	-0.23230704602215466
-0.9553821385196336	1.0456524975337746	1.1580318558072253	-0.506909542375287	0.46834747568899526	-0.16993418424690904	-0.7541910360824009	-0.030656702082497968	0.8189961884470355	0.5844070094329318	1.175456862883125	1.0674157557406587	-0.13279907399679963	0.02928039747193456	0.2708777087976081	0.17027242052650934	-0.820292275528223	-0.11707735669103222	1.5325849607958202	0.883297443420458	-0.5894092097185196	0.9598933652891575	0.62501889237077	0.15274184812662422	1.080815705857908	-0.18917586268883918	-0.987498141650244	-1.4314424650731774	-1.248690405629596	1.1147923192775653	0.08547920550654933	1.0815616200449951	0.7212062163541707	-0.45689727582516976	-0.4649128646023167	-0.023560065167575684	0.884283451224143	-0.620033682602007	-0.4136460030025246	-0.28497511125396696
-0.5545159882418141	1.0886047175637272	1.1117148760870048	-0.2589871968954541	0.3620399822535649	-0.124952467698207	-0.7272837886019634	0.06705068857937149	0.9554494395841815	0.5937113019525804	1.1407762123778002	1.0674157557406603	-0.08955523020864997	-0.08374048604957368	0.2939686533798301	0.22441824147924225	-0.7877075386163319	-0.08769481608608108	1.458541928554587	0.9618858835842552	-0.5536572251087346	0.9592633708274466	0.6328185764694847	0.1017449105119769	0.979236879112603	-0.24273300058677633	-0.9122262971216694	-1.402655505839658	-1.2000374925707153	1.074836052318691	0.12533866536465504	1.1217849377790785	0.7518953664473389	-0.3980699864568732	-0.32758656279090176	-0.061084164429840423	0.9942468250062984	-0.5705023751772398	-0.4681726959710747	-0.36360793257069823
-0.1152796036753154	1.1187222396990761	1.1434731224692882	-0.2236136959713652	0.2272455212768913	-0.17033994715392198	-0.6930409008040119	0.0965839192641427	1.1535101323504426	0.6797695643434474	1.0997366909735757	1.0567921057702905	-0.04972537408798656	-0.15006924417775852	0.289557365572915	0.30475645222862546	-0.7998003896969917	-0.035464230392954474	1.385928952336311	1.078950752146224	-0.5276165951837359	0.9535324534660825	0.6681253989066229	0.11911450699603647	0.9105334557304209	-0.27904949612084995	-0.7422750502389421	-1.3537290533874338	-1.2281095460105045	1.0405421029202229	0.17416988161116034	1.18692333680274	0.8121830604733405	-0.40019600152823837	-0.22473144727521857	-0.10686267316121287	1.0994386909765346	-0.49271911242260114	-0.5011203379295315	-0.4187916941698487
0.2188255730358069	1.0836932447231908	1.2297462473125553	-0.42911022863401377	0.14107623935374153	-0.1819041900037483	-0.6890612416843872	0.09447093318718926	1.3878537593033689	0.7393582743307743	1.0484598384058796	1.0193898339737744	0.03205413441746549	-0.13779959122718002	0.27968076543884557	0.373933133235119	-0.8326049966285318	0.05713047864859373	1.347298623189867	1.1398159036889788	-0.5651435010152832	0.8805750303196357	0.6978664273509884	0.17925333749703024	0.881007289171049	-0.30572467291171357	-0.553554975281856	-1.308159183138325	-1.2759655235565464	1.0378832755440313	0.18935701140116354	1.1961880981518382	0.8414011603967537	-0.4129068575932077	-0.18693498454006283	-0.13376758618754547	1.1793415655436068	-0.40574234318036106	-0.5301681513921901	-0.4688517439015759
0.30083299731323787	1.0226705114120271	1.2957198133691716	-0.684504666476767	0.15170192884514655	-0.17880300207158967	-0.6717170556705077	0.13733783463342336	1.588929858086496	0.8130451782467635	0.9380139176158322	0.9676983139733097	0.12434336966399999	-0.15198880933281816	0.25698020030856356	0.4572477519159387	-0.893091239033804	0.17243709745504976	1.3190362002098572	1.142094995266572	-0.6556137712902551	0.7884129372920203	0.7119323625095896	0.23968866182136467	0.8560202198588636	-0.3324515457816292	-0.4258335915664305	-1.2882472548147443	-1.309098117502869	1.0481493034687683	0.1577667005034546	1.1888333029885536	0.8146939909355121	-0.4161184973818649	-0.20021070650815317	-0.13642238274652868	1.2489061731848576	-0.3223551733813153	-0.5299554334742363	-0.5212197719519619
0.12365075950819664	0.9857881304585832	1.3222424269422306	-0.97297780534189	0.1476287478734426	-0.19436690786195868	-0.6063793686319165	0.19861443086506644	1.6366370134427455	1.0222500047896441	0.8449534204536165	0.8812604346689252	0.13550019210676215	-0.18210523021151204	0.21321866374614365	0.5593881507631016	-1.0262005489289387	0.29180508673894645	1.2975477268122753	1.1155770944402357	-0.7492028317120393	0.7159838965973297	0.6815287395422748	0.24161587167308257	0.8698137872216739	-0.33935297233507844	-0.3186989590634548	-1.307135141110257	-1.3866399429022005	1.082640203043249	0.07329166896688956	1.1784567702775655	0.7718306325409221	-0.3732815554120264	-0.23821023956022094	-0.10860279191415945	1.309563966243863	-0.18316135324602165	-0.4832283974972856	-0.5529775536167167
-0.14939931231130682	0.9595858862008276	1.3367781969783725	-1.2385029451898022	0.07719560610184817	-0.1904541941157747	-0.5926584543538116	0.21070945461590185	1.6115576609610163	1.2467128401182048	0.7969462000857068	0.7784041872285099	0.08355402681325805	-0.15626892082720573	0.12899429699019296	0.6270766278038752	-1.1820224318537502	0.413237795092383	1.2879136651839365	0.9971447709317101	-0.8178669269767891	0.6325401140237054	0.6011276270004395	0.15647272873699986	0.9297034295413562	-0.33653553602674097	-0.20692125259967722	-1.3972508395804055	-1.4555549413750388	1.144260989363682	-0.006238087211010384	1.136380500273663	0.7168945175807543	-0.2789905252788358	-0.31986989074826644	-0.042701371449991796	1.3083909705734338	0.0042209025798927826	-0.457962235909344	-0.545892060178432
-0.37375314458804193	0.9223791627013117	1.3431390315755471	-1.2517680080363358	0.030543769382444054	-0.17326723669736013	-0.6534819011970074	0.1366577931373935	1.630042344999358	1.3854524706812592	0.7334251386594985	0.7421432993131079	0.0618205366947561	-0.1275273236406476	0.024157895171834975	0.6758153076811644	-1.256448433504732	0.5320839323037608	1.309082257629016	0.7661253234901313	-0.8285671663422706	0.5650697394147346	0.5311765766491141	0.020406771642104367	0.9777165018793209	-0.3323223055839991	-0.11641816015735702	-1.4944494954113696	-1.4831488335071235	1.2126273192126005	-0.03739602430687048	1.0793095703632176	0.6110803570942264	-0.19682230448874713	-0.4170136536008144	0.021593785549917248	1.2784497590536499	0.24815871797840572	-0.42425826357594365	-0.4969167602564754
-0.4638227071958463	0.9222169914282758	1.3176956931868484	-1.0010471260909914	0.04997360159529795	-0.16384774064173782	-0.707504288798461	0.02959983190509944	1.6361957345134481	1.4815109145059862	0.6731737094330792	0.7430212869139651	0.055595029771694296	-0.15569823929461962	-0.046754532272979196	0.7323918617779033	-1.2301959531587143	0.6095903096833081	1.3760879089151752	0.4840542247104883	-0.7705525984080949	0.5496653587058188	0.5184926243526645	-0.09954968771793196	1.0257516086699412	-0.29564393749656054	-0.030852940022558163	-1.5873813094587104	-1.5169388992515387	1.2661239107724498	-0.08276825013856919	1.04835101397823	0.46628336710918805	-0.16253465716758572	-0.5283469548475552	0.04461689520429042	1.2669782590224983	0.5136341300360711	-0.3643899873343573	-0.429431474218868
-0.33286493586380195	0.9745983126190657	1.2813447864455945	-0.7081243142457041	0.07777748909780643	-0.15845689059144122	-0.8004322991365307	-0.06334726828455295	1.6759353536462758	1.5160733972451752	0.6726325289310455	0.7053336691471721	0.017884969915155348	-0.1768653361395926	-0.11105002800741884	0.7532763240968229	-1.1308147042776424	0.6261307514601504	1.4763423627350725	0.244025662326898	-0.6975272681413027	0.5812666938012864	0.5316309271791382	-0.17120236169200154	1.0953804790636856	-0.22626779940869235	0.002926037205506077	-1.7311454319549653	-1.5607902758455594	1.2546023254756207	-0.12324924733683573	1.1122065998920165	0.32993223413325845	-0.14095786591139448	-0.6304913242540502	0.02453860190105754	1.2725847807015016	0.744633892765237	-0.34886157932380885	-0.3163636163877332
-0.1538808447929469	1.027512482278403	1.2891752723576402	-0.5158368737002772	0.12523890215941152	-0.15332688812422485	-0.9418883915750789	-0.08061546484448247	1.8197922845971903	1.548728628886153	0.7016307841650187	0.6562322125692359	-0.05880702755639674	-0.09113340590351746	-0.1904141705867221	0.717212181327573	-0.94759701690464	0.625336628741099	1.5471113193447998	0.1295080137634125	-0.6400958886085621	0.6052064833462769	0.5231497172853915	-0.20470616372953243	1.1386341096279018	-0.1898479117165157	-0.06814493088234304	-1.8759904877030693	-1.5634201630379314	1.1694706118934952	-0.14527328786860216	1.217197726195799	0.250140443891022	-0.15735532257883564	-0.732940299135912	0.0017385843944969586	1.3175960043939259	0.9253534388332856	-0.3585047916043336	-0.2002030676095971
-0.11236891763054044	1.1154324795889061	1.2994398682599395	-0.45555639823311883	0.24700424387876563	-0.11202602080341235	-1.0647529421562845	-0.0033093190635412164	1.950778580110266	1.7383970185041207	0.7002552837223492	0.6260074894097295	-0.14670047476048248	0.026608570296647416	-0.23007672290377762	0.6328558198707489	-0.8141579019800347	0.6312358260826335	1.513956599444151	0.1707461648967854	-0.559818737349996	0.6201637712113979	0.5291319992640163	-0.20087645184471184	1.1827691182983677	-0.20918224528198728	-0.17085758818455257	-1.9462227034615283	-1.5533588521883266	1.0476569280287318	-0.2035626810305881	1.2559956960300216	0.22744061799566334	-0.23205987343753706	-0.7819310130908154	-0.01724655738444835	1.4055706796761585	1.059614787791244	-0.32269727541562443	-0.14744268324503867
-0.12916311409524273	1.2445439802506801	1.2799899516396978	-0.5465927894562709	0.37681475049875657	-0.049132770216629894	-1.1487415689495277	0.0966324936567146	1.9738721774101549	1.9882726860331617	0.6956777986426479	0.5720112519570172	-0.21656449689706275	0.08035639463829539	-0.2137588618127067	0.5161062187601132	-0.7897083557951319	0.5953187899609056	1.4344191414305056	0.33977432142785646	-0.5074585613080086	0.6575773132761908	0.6030586167530346	-0.218270756147382	1.2213294104468018	-0.2528912801205051	-0.2579213665818324	-2.0210346627344116	-1.5543151748037334	0.9045972439264386	-0.3184660188723923	1.2820510556394848	0.24590483391948642	-0.31596961721161526	-0.7536534714608853	-0.030587467823706842	1.4594688366682784	1.1213868875618598	-0.2637744121427195	-0.15023533701061692
-0.15937880732196838	1.3830845820732915	1.2707127777145768	-0.7399436738585918	0.44815866565532925	-0.008759360968984432	-1.2040113123944445	0.15176442922779126	2.0086106353442785	2.114434768813427	0.6864100825453198	0.48465148567173183	-0.30224889325748105	0.13623130469230657	-0.23493694708042442	0.3999270958363391	-0.7888068887145724	0.5610807561594612	1.4315402128579735	0.5938260002241618	-0.5749309237524328	0.6879186594482366	0.7121406065025162	-0.22948810579711512	1.2104003219293018	-0.3106616484611857	-0.3613464532219427	-2.1066559545258094	-1.5184331533381132	0.7692678542327025	-0.3805116594379577	1.300780127043663	0.29186247025735357	-0.3573364423767901	-0.6823504064353278	-0.025835605075274465	1.474101460624826	1.1519113950572053	-0.23245760755523498	-0.1456424601564835
-0.2904982834342784	1.4774682629805347	1.2824010983281586	-0.8662416245472124	0.5173521436529258	0.03865693302178772	-1.2112281569173418	0.14821849856991515	2.0852460760655713	2.1531468113743983	0.6086604837531413	0.44226663424035434	-0.3990901120606623	0.25278003768797486	-0.2951334585694987	0.3223916692223929	-0.8466546908840626	0.5542286115550626	1.4353976008146319	0.9111827991933492	-0.6603553465541078	0.687776402634302	0.8062668913054367	-0.16230754699177172	1.1970033747143023	-0.41816364484995105	-0.47101143820091096	-2.092234029297159	-1.4586829132629353	0.6627424277810403	-0.372188463752331	1.1883486847026041	0.38395528347082	-0.419669394894677	-0.6176725104990084	-0.0014293241044556094	1.4998477215266317	1.1903898351317106	-0.21087855654514093	-0.1560514423736396
-0.5133505713228355	1.5216483512206218	1.3163638216827467	-0.8392357476550073	0.5757681365949573	0.10355001507884229	-1.1625218811249387	0.05055968230062097	2.093238127785065	2.095130294859921	0.49677141495766985	0.4409935522191109	-0.42916890536635155	0.38746087937805	-0.3324927721201111	0.2979603207851766	-0.985128829258618	0.512979608605409	1.3836709691421671	1.2771512808704741	-0.6912389758127739	0.7017175703998897	0.8669984121517288	-0.039361441579715176	1.1891811440213342	-0.5116043077365527	-0.5618584620477332	-2.0550556145558447	-1.4224621942043576	0.5724900096225471	-0.3645948988573293	1.0053910282764107	0.47069651761845144	-0.5033755840342633	-0.554009966147247	-0.00812208853886567	1.4937839303489846	1.176780346595292	-0.19485380672603414	-0.1942946431138286
-0.7353250332613793	1.5420587642985024	1.3556999576573316	-0.7407272640689349	0.5524675174959488	0.08262424230296325	-1.0534079437704917	-0.13834613041825067	2.055165562385138	1.8766727231243727	0.4492377275290421	0.4324331731107537	-0.38126150979712775	0.5604552039603133	-0.3537684522508159	0.32841889528355506	-1.0847519351613024	0.4266925028751918	1.3306083640798345	1.5841046971090065	-0.7322143000180305	0.7411227078597673	0.8294955621528182	0.061298211444544434	1.1578701867968044	-0.5377366756973714	-0.6429280073950895	-2.0563072214790417	-1.415090540710588	0.46709704668296437	-0.3447057039722009	0.9049895222101826	0.47576910441070924	-0.5523643994020946	-0.49720104499124834	-0.040559686830978964	1.43374245704902	1.0693506078637847	-0.20002994272954994	-0.19284061677307393
-1.0036394650873963	1.5353170728051277	1.396436855041404	-0.6475919704966471	0.4686510668173224	0.02031065301191192	-0.8955580316749883	-0.29691723497488487	2.0370486107878794	1.6623904848740942	0.44254061881637374	0.3984989523376244	-0.3271955482394999	0.7692468246774607	-0.37008631334188696	0.3906258210506003	-1.157814742690461	0.3769350422214017	1.2947628808728342	1.756377207532886	-0.8025011803998175	0.789429057391551	0.6627867801788626	0.1955852055993939	1.1381493516694632	-0.5802825487572202	-0.7567938688147856	-2.0618256701858613	-1.422442270816537	0.31281120254786515	-0.3188713693116248	0.7717765074891461	0.4495438306947291	-0.58959228033259	-0.506237674093812	-0.07266264690137217	1.3893276718330871	0.8893283221192327	-0.2232634664348311	-0.1578285856790074
-1.284497567725428	1.4508721742025485	1.4515028527454643	-0.5618448131933157	0.411727730256228	-0.006730546433925717	-0.7400840354717977	-0.33587389781894134	1.9777701412856121	1.6114359521556902	0.44928282590421	0.346851331717204	-0.296982873064498	0.9433306321855692	-0.34592182526683113	0.45454418137821884	-1.2723450359253072	0.3553122150426236	1.2511273556460445	1.8598479651555713	-0.8349315267231601	0.8671012777998299	0.48017572965413047	0.3320959034293006	1.1254134380341523	-0.6587313487187239	-0.8152622075804536	-2.0180478734858744	-1.4667518853304402	0.118962991805919	-0.35070489047287734	0.5291537879747585	0.46884502343927553	-0.6633016752004386	-0.5350736590952481	-0.11877579385446371	1.4092884795129428	0.7329354140043288	-0.201920768666906	-0.12888653756301766
-1.4436843735552236	1.34562301800186	1.49671759397953	-0.5046986985675304	0.3744113207328452	-0.050089211354581484	-0.6135071163088558	-0.29803444600407836	1.8261417980798538	1.619503108827852	0.49717730033419494	0.2558698665783822	-0.26349009209132446	1.003174372898013	-0.2777615729581906	0.480538143979439	-1.364074808122615	0.3116354654947237	1.2350015923345485	1.9349775486898444	-0.834424406374086	0.9535730982700621	0.35009895916320855	0.3415095823203772	1.0720459937007194	-0.7157262758736207	-0.7479007853554684	-1.9920485842176556	-1.5324791417519186	-0.04950326500220283	-0.4413412486858146	0.33550602229960413	0.48528020464619537	-0.7276475568816398	-0.5192087905865361	-0.17057779057680436	1.4204617603058507	0.6671346990312814	-0.13689999174602166	-0.0912434111856785
-1.3828371748096586	1.2854343083805986	1.4548554948075119	-0.47928798746067003	0.3199420124590497	-0.06533430343230015	-0.5667906700762642	-0.27248431551034547	1.6712528938965097	1.57847143655284	0.5694925449184518	0.10889474219489673	-0.21551575558744435	0.9102570433652994	-0.20208651619971474	0.48438267089087805	-1.4423705221194054	0.31202118224397823	1.2782231539757456	1.9278453326940856	-0.8335623017806577	0.9960469184305293	0.24273971517339463	0.2741066531475297	1.028219467367441	-0.7593060705145109	-0.6270825962590167	-1.9978514890433847	-1.5868500671154275	-0.1622326219983124	-0.5420573211543941	0.2249845461443578	0.4815264904199233	-0.7558059479864191	-0.4789247164692124	-0.20716490281825198	1.4095866987511894	0.6184039497557159	-0.09818533067862562	-0.010210292417539207
-1.136999707440526	1.2045340104601032	1.335859664906578	-0.4201828973090291	0.3279871773596847	-0.016121059424763485	-0.5952422628867036	-0.24501549650995216	1.5246747428815977	1.5655588311446873	0.6009937599743318	-0.0475406985878236	-0.21357446848240436	0.7642144511628499	-0.16265819155382286	0.48874806919032	-1.5316377500966507	0.38086027737557954	1.3762196246015008	1.8398723977990272	-0.840940902859699	0.9953966015668293	0.17687781959226836	0.1907177653328816	0.9836878385491643	-0.8066338308866732	-0.5156979542575283	-1.9368640971494446	-1.637475395568588	-0.19802831648888697	-0.6462323840377785	0.14924155874572845	0.5401655937384398	-0.7534989954621738	-0.4645574915477243	-0.22226824122523992	1.3787309482341206	0.6197984704027117	-0.07256463922743059	0.10816591554651214
-0.9007259227899451	1.1153629776147465	1.222673550359742	-0.3292304621798435	0.4125626058591241	0.01891946590215855	-0.6650644911720327	-0.19918555711672756	1.3353170512209211	1.52597048402508	0.5743857186243408	-0.12399146893245852	-0.28984250670113093	0.661413955088548	-0.17388160079708465	0.46808683746625634	-1.540498511888481	0.4396253585854829	1.443413441153837	1.7698372542617247	-0.8427918921338231	0.9653804138266338	0.1549364752466148	0.07688884498855764	0.9546464299482276	-0.820307443795943	-0.42627578908650526	-1.8572732750789036	-1.6713252314764666	-0.16543306235854155	-0.7375173029534923	0.2038323833104175	0.6187653260844971	-0.7224003707480613	-0.42353728753159736	-0.23654613868531618	1.3023072981132373	0.7273056825034974	-0.052285531049269626	0.24602146052004983
-0.7443111989075535	1.05445608092718	1.1262047195195586	-0.3018607755471222	0.4646790828883914	0.03955540803017177	-0.7858798142961168	-0.2054273665624403	1.1316913408462994	1.3576169141127863	0.5627052394554474	-0.11417995749288039	-0.35778755537755746	0.5295087008524078	-0.19105829668242408	0.4046893485266386	-1.4602019807128892	0.4426657141384266	1.3952619495387626	1.8030315527683005	-0.809398017147237	0.923780456951766	0.14009435793255856	-0.060017177939137425	0.9668975856251014	-0.7510605459057063	-0.3914158845871435	-1.8733166001853312	-1.684853211806925	-0.14509795668507858	-0.834720338282035	0.41777710307959603	0.6555669432623369	-0.6732758522905681	-0.3983311844449545	-0.2599038865614108	1.180514561214037	0.8438514543533253	-0.06849936346211187	0.3763760759579461
-0.6670625153065028	1.0153033021512243	1.0479228237009028	-0.28294266904025245	0.44155555861423845	0.09813018196375961	-0.9158721125542575	-0.2404980780006054	1.0001657044196373	1.154623540470833	0.5822779342789985	-0.08266020262210802	-0.4226086937700095	0.4122336459061756	-0.21830678242780274	0.34779035023732574	-1.3620300169398842	0.45255821429576953	1.3049426217730908	1.8502757805296839	-0.7762830583526428	0.8954713509787862	0.12845162560074092	-0.1333252757601936	0.9570481852877574	-0.6401466082995078	-0.4325893870120437	-1.884524171270319	-1.6983014985860994	-0.12326110591950731	-0.9163308933813414	0.6692939934891191	0.6350990555555708	-0.651834764124038	-0.4454942655476556	-0.2918060636987708	1.0602328017886093	0.9291754583843084	-0.0915674398978744	0.5048150693913538
-0.6786128567540286	1.0099748174657401	1.0062903575468327	-0.13277320230080356	0.39260148917169724	0.12409900801249525	-1.0130173736011785	-0.23151181537448337	0.8939400599393533	1.046193738171229	0.5634944610209112	-0.010489621831650354	-0.5217928452861702	0.42818678874889404	-0.27153502069975577	0.3300559196458436	-1.2642977932061759	0.4756331515893872	1.2227332169797125	1.7750925713112309	-0.7808471414943177	0.889638821607468	0.13859878743790155	-0.15786013964165946	0.9237541273241667	-0.5634037789467199	-0.4778163667043107	-1.822683411019657	-1.672480787970083	-0.09832228988171213	-0.9727286511602327	0.8859183673100388	0.6172689129807792	-0.6989915877814379	-0.5142081840325912	-0.33245345303042784	0.9754192504317688	0.9911283293499051	-0.08941662539413067	0.6173520922091964
-0.6536179178615849	1.032609293716693	1.037244888366296	0.12396453304539672	0.3405862091852028	0.12079493862683204	-1.116963693889845	-0.25562900128729515	0.7597177189447653	0.9664242496717577	0.5463570784565104	0.06626844417328477	-0.6223158154954627	0.4380958953601429	-0.29944715151343076	0.34429307091788547	-1.1601893389026645	0.49925263017606947	1.1491229648506887	1.6633366454829464	-0.7907106322838251	0.895593285390729	0.13341161888681558	-0.10019209100184093	0.9108419380676052	-0.5036689596020618	-0.5221343848275317	-1.825755537103868	-1.5885037083045679	-0.12060227854331436	-1.0460160105739147	1.0335559027776713	0.6369505497347459	-0.7848690263556088	-0.5590613402804223	-0.37390397409421333	0.9353385848116599	0.9747297995194945	-0.09534909177258999	0.683683389087474
-0.498589234952898	1.012569557834326	1.0709090887975516	0.41615972540964996	0.2718734171407899	0.13244613067101865	-1.2261073301929457	-0.32547897780818424	0.6940652204637596	0.8567315378611757	0.5886819035530649	0.06343693416051954	-0.7080894664354233	0.4048666661218941	-0.3085429927436213	0.3983644816723324	-1.1280663290320343	0.518833427505855	1.1285753177839974	1.5620645409115874	-0.7995345263577296	0.9066486720736447	0.07690177171531294	0.10421569237315034	0.8832548033419831	-0.45590178255795627	-0.5680737938577	-1.8589515661804648	-1.512735064421305	-0.1424145105368842	-1.0442865153665115	1.1032554150808878	0.644914510998594	-0.8818967354636396	-0.5906133907705503	-0.41285586310248534	0.9905290251695081	0.9015432900086537	-0.10303057214310604	0.6830833147246235
-0.38243900135658276	0.968922318062789	1.022502448614	0.6562741541506992	0.18107437051067077	0.08792814315889907	-1.29800848488405	-0.34767747521433456	0.7269895316885508	0.7663690736675917	0.623700791872163	0.004041072962534873	-0.756643957706328	0.5130367566164293	-0.35228501033344356	0.4977765065823439	-1.159002040796562	0.549282361476392	1.159490871017123	1.390328287329496	-0.8614792769972361	0.920406938221317	-0.042838524217604666	0.4201298611429597	0.8419622390641738	-0.4659566699335823	-0.5171473794622239	-1.7999838127307737	-1.4617112682117253	-0.10231053094599873	-0.9365984153430894	1.1613240885212364	0.6852162130630941	-0.9885593639376447	-0.5629450600913558	-0.473447690448687	1.1078484734950353	0.8573318206076113	-0.11617181240774177	0.6573955160379406
-0.41374042667937816	0.9708683733392268	0.9574474146291768	0.6919554940859951	0.1287807986565465	-0.01270105777995345	-1.350367731360884	-0.35870386232855134	0.738119566905272	0.6501298513307221	0.6625981404558383	-0.03178082115243684	-0.7248470137444546	0.7135016149717672	-0.40198031456534444	0.611103238571827	-1.1788343165688473	0.5712455269633357	1.1295161441148902	1.193334336499262	-0.9527102277958214	0.9389816136407735	-0.18569390336539823	0.7425916018448808	0.8204345788190202	-0.4897627143370567	-0.31302409088913946	-1.7458233676906336	-1.4021801854025786	-0.06941985155163123	-0.8321801421961638	1.224467000485091	0.7726929722956044	-1.0819457068064249	-0.4651667024984588	-0.5579996144700795	1.2480115154701206	0.8668352205723242	-0.15762817108430782	0.6179290867888605
-0.4760429684473306	0.9669530954616311	0.9864041381924871	0.48791420038541383	0.16483224514524028	-0.16949943827511033	-1.3409531646375963	-0.4030522827482824	0.7483425287673258	0.5223440277506299	0.7670008789731767	-0.04435799353471582	-0.6413716682277026	0.8381177096326169	-0.3882389578570741	0.6807511841674654	-1.1901796095827049	0.5240519482310592	1.0501856678940409	1.1110993498113184	-1.0265976626560438	0.9833454171863709	-0.2831520920551467	1.0216911208831854	0.7854659024535529	-0.4758306210325263	-0.022205521852172994	-1.7683238466962798	-1.4002476167839424	-0.10388613235411233	-0.7275997288735441	1.2936818945023558	0.8653944959241434	-1.1423109645242207	-0.36594146889756796	-0.6238341072899019	1.4255513686385624	0.933100775761037	-0.17065123472785726	0.5459894025962402
-0.585239896492235	0.9302097184565037	1.061608951570634	0.17758449172463203	0.213988708673334	-0.3798005563662121	-1.294860396326737	-0.4127428740667221	0.8403491855258078	0.47275549919716137	0.891359648503008	-0.053906108694038536	-0.5744084199262398	0.9255876245361104	-0.36587021526094	0.7180554969081487	-1.1860020792093855	0.4217008743554338	1.034210436795489	1.1151749018088934	-1.0880352929464747	1.0563028403328176	-0.32362715177128665	1.1996862461622197	0.7216100586557449	-0.4300278949923985	0.31610014753523036	-1.7541579319746456	-1.480937337458992	-0.1603369765541743	-0.6129125779326643	1.3806851303098877	0.9003953447907331	-1.2350414091263047	-0.30865025573890603	-0.6873484417724619	1.6058944826465038	1.0525647111869871	-0.17821453847728735	0.45438574312864055
-0.7612208987867325	0.9290513522205293	1.1216120591605876	-0.15930332799387045	0.23207768006941354	-0.5923913365754501	-1.2995231312654005	-0.3882370930133219	0.8797946187057691	0.5640973626033403	0.9854799574817056	-0.05408170621420969	-0.5231762912690743	0.970956806376625	-0.3730336782040301	0.7544668872694013	-1.1905094146121797	0.35597020243841265	1.0831334060018956	1.121931738015402	-1.1162565403724958	1.1353569840764615	-0.316868687637208	1.1664295223108065	0.6321942497766881	-0.3684578648413898	0.5839981451148992	-1.6876520913738868	-1.5749558045862908	-0.23256845360737127	-0.5292482472745696	1.4413764438859817	0.8420352337457906	-1.3474488017293165	-0.27900198946982313	-0.7815379465794069	1.7058774525887308	1.1307611652444403	-0.18017627038729497	0.3943552270603027
-0.9395119693707354	0.9752469977112117	1.1948879551879659	-0.4859764896132489	0.29383317542302934	-0.8050110998494745	-1.3413986488674061	-0.4317354615630135	0.8427762196369422	0.7258786483258539	1.0643119172779512	-0.06354202261344591	-0.4952619215172801	0.8463147716461119	-0.3472100774582313	0.7640906062477157	-1.2877799113046273	0.31408590131351627	1.146375751964483	1.0622463515245746	-1.1125292058067946	1.1868133059167965	-0.23309780866437646	0.9633559611408493	0.5524736000663824	-0.3257052074653336	0.6816255309362287	-1.6670290227530373	-1.6758677638996535	-0.34172808866322546	-0.4615817472849487	1.4379841158843125	0.7443372121268786	-1.4290063586159283	-0.2668431542447463	-0.8164741769270325	1.7259376666813355	1.030588098768596	-0.12683134362959309	0.3830692130820581
-1.0472073530274635	1.0540854037316705	1.3032058497542933	-0.6204741521458235	0.38392384275372216	-1.0225579841372097	-1.383868145442491	-0.5495283635540803	0.831891339380942	0.8830979956107561	1.112905416523061	-0.06384931827374703	-0.5197623036015874	0.651037927223365	-0.3061421591141934	0.7224953054058758	-1.4137874195651168	0.23192823372237456	1.2225638682401505	0.9460931195936432	-1.1080411907174796	1.1766521049214698	-0.10029493499332172	0.7164507297536533	0.5100793131557597	-0.3034500454334207	0.6894376871242448	-1.6551672025945607	-1.7703843157224752	-0.431365037521675	-0.3709994357972429	1.3750122456684415	0.6252836001125556	-1.4545411566539155	-0.28159113601044533	-0.7584256000659074	1.6740077566616296	0.8155478501106017	-0.0589979631268896	0.3765145546570636
-1.042517914399769	1.1837992548361511	1.383967782166795	-0.5357624533347336	0.4494236286900232	-1.1797041614098047	-1.5079503529185057	-0.6635567501206892	0.7975206138878983	0.9993114442841395	1.0721139361822687	-0.07067567187041124	-0.581481845354953	0.5817520011536044	-0.3096946121268427	0.6806767739691781	-1.457805397498723	0.1694648095637403	1.331812621783378	0.8434535600757288	-1.0880860049813799	1.1074340037413037	0.060204389736998855	0.5188128886782811	0.4913720628506054	-0.3138926534019363	0.6291514252204843	-1.6229667699341412	-1.829576700938666	-0.45231561249518226	-0.26066304623748643	1.2627518450753654	0.5016900229191584	-1.4304990926022036	-0.2824288010677061	-0.6787817032964168	1.5538254036489512	0.649651542030987	-0.032620941300752146	0.38724665383883056
-1.0007749804084114	1.352804888664904	1.368444590153474	-0.35648820735394393	0.5487485261739591	-1.3022445593272773	-1.6746208527642186	-0.7450645808592523	0.6993360521192543	0.9954969420877197	0.960157219824042	-0.0736388800233027	-0.6209100558676779	0.6165116945019667	-0.3109438263730485	0.6183706346044203	-1.4934243406817622	0.11491992337508998	1.4207207100527104	0.790793138212307	-1.0545399938900717	1.019417680719783	0.2809808847835914	0.4126680999222104	0.5216694352529467	-0.34253228119677726	0.5043780249722369	-1.6393514423832598	-1.8746434041897675	-0.4241271185531549	-0.21183182999098324	1.1517742575921646	0.4127422135168916	-1.3818721521401351	-0.24635843602629764	-0.6112517101532103	1.441178056722593	0.5563219565079907	0.02542741497612664	0.43587575701298753
-0.9329282747456469	1.5559359918054811	1.3340455640647817	-0.08335104831983615	0.6758267126390182	-1.4029896925252752	-1.7959707569640737	-0.7293750520579675	0.6208374336964829	0.8378652161869873	0.8632182623972522	-0.03959491080006587	-0.6346998884069321	0.6536059941199943	-0.3032338321972427	0.49011225615889475	-1.4842777478643896	-0.013886781655265478	1.41249788792071	0.7443532957136042	-1.016886307971256	0.944610918992187	0.5276742913135297	0.4069853016415078	0.6130683448710663	-0.32567935942580617	0.437900997787407	-1.6891597088041024	-1.9345131845918715	-0.3622847632847049	-0.22250605822417108	1.1176229219114888	0.3977273566118026	-1.3317977120550122	-0.20835890297422974	-0.5227064366859507	1.3599431362246925	0.49757131813919797	0.10777288454804897	0.47977350463389445
-0.7820808154409629	1.778527647710439	1.3266054542832488	0.260141317457278	0.7465887447996321	-1.4250458048278287	-1.892640834832532	-0.6038345344514048	0.48641896873331875	0.6676817161669523	0.7962697244581648	0.02083258582892743	-0.6627481400280374	0.649689043600888	-0.33270748081867624	0.3718496476831131	-1.384522719949916	-0.15474146279467674	1.370330051770113	0.6857940485905308	-0.9515438509929478	0.880717287133572	0.7005357367148688	0.38153624847140843	0.6926788223180917	-0.2858475305161926	0.3562664222755092	-1.7414142978475546	-1.9921515455580245	-0.2950016594038649	-0.26782423733063915	1.1208157012071802	0.40231804765879653	-1.3031643601364187	-0.23348885469202846	-0.44141165802263804	1.2870185918325505	0.5078494517966821	0.17570080634762014	0.49782189508581276
-0.5773856643079148	1.8994379154215089	1.272090575822265	0.487410463821622	0.7660185770124839	-1.4252197032165481	-1.981886175537515	-0.4525253015845296	0.24753997500706149	0.5971391991966609	0.7234583977470449	0.08665970620319205	-0.7034036010094635	0.6032303788345319	-0.3419594738296425	0.2840208103062791	-1.3442205453483669	-0.23217977251258937	1.353526893500375	0.5936383103295387	-0.89832157035753	0.8175959065506012	0.781864481588831	0.29629427426087834	0.757834698822618	-0.26762466265034013	0.1470087291637594	-1.7735009480604098	-1.9925300899266234	-0.24438546416822202	-0.38207901446966636	1.1099830571682334	0.3781218086597192	-1.2983016660902122	-0.2844595042368188	-0.4114726917860402	1.2049088949024669	0.5032526985528829	0.2402725121083828	0.5112312491172256
-0.5083608238175029	1.8952909642967188	1.1610859749459397	0.5028024143819462	0.791747925138097	-1.4020622344521074	-2.0457686140920637	-0.2916712005769343	0.0629628050804387	0.4718534209750359	0.6950013230151062	0.15386965704880576	-0.7362492862809564	0.481026710652339	-0.3345032262975973	0.170545257920226	-1.3793777614901441	-0.3190794871975031	1.3404682240275878	0.41479665359377593	-0.8721541603452613	0.7397204621224148	0.753448642190363	0.23773674415103702	0.809483455848864	-0.2357281818752186	-0.05035876396371149	-1.7425236767112946	-1.9184748573959667	-0.22545362849885953	-0.5220330094561909	1.0990363852972993	0.3630815888206704	-1.3038202584031173	-0.3343386508282105	-0.44377643478946266	1.1169143383376832	0.43621240967139496	0.26277334076293873	0.5290719215204653
-0.5807121626448033	1.8535202778274602	1.1174097749321272	0.38341684876314364	0.8138847782451899	-1.3021865931977066	-2.0901685423296508	-0.14259638976844374	-0.057874075058797714	0.3136289008140476	0.695858192143328	0.19950306260335599	-0.7406004470336335	0.2722869700745196	-0.3792016735446725	0.0730182913667915	-1.394966545883215	-0.4093825849640716	1.318772768837208	0.13862438007378325	-0.8633302662713561	0.6259963005827155	0.5905639771774258	0.238057945792991	0.8221753005788633	-0.21838414735325387	-0.2165021988680036	-1.6808535901319757	-1.7848686186683422	-0.24253905626808817	-0.6053460364002818	1.0747199501256683	0.3581104537642564	-1.2773807731007174	-0.37162743777108853	-0.5105032962005408	1.0320809056982956	0.29420372378568493	0.23975253497560772	0.5229557789760175
-0.6278375557507065	1.7857095183734835	1.1248728480154573	0.14131545913157884	0.8431054243465506	-1.1635895773884926	-2.1250945059466426	-0.09924374439647432	-0.14294284642888194	0.27463334795469396	0.6826669174062562	0.19605696126999148	-0.7099638126058062	0.1004340085574262	-0.4018436817571649	0.04255971686841347	-1.4209112082017241	-0.4643585663430663	1.3024212072062986	-0.1369311980781561	-0.9118109716429214	0.4777443780608941	0.40433705368460143	0.2876712455653818	0.8254584340246435	-0.2380028093535111	-0.37574243915332595	-1.5656773075860067	-1.5768286030414633	-0.29313063273172735	-0.6670133498892261	0.9911375492778001	0.3481428207174673	-1.1991479419108146	-0.38472547321188305	-0.575110782207391	0.9665521984146246	0.15575881288674226	0.1757244416718356	0.48575116847922467
-0.5984303864253059	1.71219959703851	1.1026673351798348	-0.1141629348051398	0.8859370727011868	-1.0394551109077612	-2.1392609044545554	-0.11891637338879668	-0.04277252947840018	0.25264841299829544	0.6833433930337982	0.19232551396634795	-0.6466153747757998	0.08071955561357866	-0.3635669764944952	0.04898379732043269	-1.4354885905044117	-0.5492616296200754	1.280763385069156	-0.2813183527291434	-0.9650332522783387	0.3461771475733996	0.31469748036564993	0.41644839616981166	0.838392657733861	-0.23844222602545323	-0.4646732737464857	-1.3151283580515787	-1.3057310649611196	-0.36543596610092915	-0.7417599708841526	0.8918763215314586	0.33987450424608534	-1.1176356193874226	-0.34276606898004197	-0.6455632824869582	0.9091946982588622	0.14171030859108402	0.05069357656406519	0.41951219073369356
-0.44631238956139513	1.6473542551486307	1.1112556100511106	-0.28702853227990205	0.9238100659598352	-0.9458108285824647	-2.0995534101042854	-0.11592904824551642	0.28843182245527765	0.19009573170969465	0.7026003992311647	0.18124092050552745	-0.5527418707423929	0.0811345967281849	-0.3697740097803336	0.09263778031484886	-1.4319486831880721	-0.6698321475928265	1.2610436651736507	-0.3019374282958294	-0.9667067494302877	0.27130941863983155	0.30593230139063904	0.6112201302862192	0.8454216481312049	-0.23727906424678286	-0.5369725682789885	-1.0464879993545844	-1.0929094362572005	-0.40696783446791746	-0.7707830623333756	0.8533919282352045	0.3497406855570294	-1.0459165365012755	-0.25795882787986846	-0.7325022924899572	0.8843629763543392	0.20900884203682946	-0.1003361451823727	0.36125881797072623
-0.08702746849466654	1.488241068975104	1.1938316433054066	-0.42961396519781003	0.8976000318810373	-0.898829280563491	-1.9814406913077065	-0.15517715744501465	0.7458664636640512	0.2981389290569591	0.7469997495855136	0.15639387140127212	-0.4586675439050169	-0.06309219059786034	-0.3834372905982166	0.163600306080203	-1.4905000694204376	-0.7332258297937789	1.2428669004608097	-0.3034925731370105	-0.988918620719773	0.2361923079999828	0.3140159545706166	0.808240275896296	0.8402435517569863	-0.251753966381359	-0.6805639296593793	-0.8496443650700451	-1.0019591708543367	-0.4504938233670489	-0.7844839071795175	0.8377416082947283	0.3221458134071403	-0.9717547980012193	-0.19764694375714706	-0.7817833479420041	0.8975243854022124	0.24524055440228762	-0.21189487548647054	0.3115680447699837
0.2947344170289462	1.2090748061051277	1.2717231629935521	-0.6165002303647942	0.7885602182906737	-0.8653248576702574	-1.8604174755430456	-0.22327845583325226	1.2850357687771066	0.5730408238341365	0.8038237022990534	0.17276834015725645	-0.39346707354951105	-0.2230905402789823	-0.29552383802143817	0.1843111446031215	-1.5680042513464931	-0.7114441780711904	1.1867936511396229	-0.3479750781631923	-1.0496969945564074	0.24990992934367484	0.3633129870780189	0.9338548257184204	0.815741240403239	-0.28649373150434393	-0.8411553290338233	-0.6108434532465292	-0.9591637338148292	-0.5284860930686606	-0.8267754696730325	0.8322682723592602	0.2653835672017603	-0.9174961793181966	-0.19251941825513094	-0.786512901475653	0.8913214252467194	0.28787673196135516	-0.2966038774800894	0.24429047678105578
0.4847837352065299	0.9347273467768075	1.321783160906333	-0.7477515905973726	0.6550813188700788	-0.8574994301778934	-1.7511847423939844	-0.2899468096405674	1.8430084593774403	0.8059574207871977	0.83246117053167	0.22571099248894133	-0.3570958323861035	-0.3139845443779868	-0.18182582264405397	0.1787551831311041	-1.5897274092877531	-0.6619589880639319	1.1202395964922922	-0.40814309581162445	-1.1235844294166297	0.2910627933747499	0.44496356357741373	0.9509526361977491	0.7670891689382417	-0.37685847768734954	-0.918662727691672	-0.3741475167029355	-0.9456357534843706	-0.5808009835724257	-0.9044406138304492	0.801338222932271	0.23479586884443787	-0.9029307143611854	-0.2251375879090419	-0.7764960640388177	0.8521552986238948	0.34665319478657197	-0.3571339427997494	0.1952459375095388
0.5607849819312463	0.7803866294954984	1.4267254501088154	-0.7330033034241169	0.566179716791996	-0.8979887716846824	-1.5845736404455781	-0.39343455301869873	2.2770062863413125	0.989440131167728	0.8405112304994216	0.2683811898905982	-0.34268121779005445	-0.4047747881983386	-0.11329470985607155	0.17362087944937415	-1.6176509017830987	-0.6048275307332228	1.0827006258896843	-0.4623854753583174	-1.1887240382553066	0.2983382132874052	0.4720163513858161	0.9400811960085796	0.6977247119763721	-0.4805608122657866	-0.818603255509921	-0.2843162743516962	-0.989068738934149	-0.6422002009448435	-0.9820787346252509	0.6983140767302969	0.2082916028548837	-0.8761067369714125	-0.2817942063273552	-0.7664346081724196	0.8357532405204271	0.3370981459090104	-0.39391050728135524	0.18282901415514993
0.5524687360890281	0.7714208748290515	1.5066147770531115	-0.6508942435259535	0.5510760581577865	-0.9336089583073358	-1.4124088350988926	-0.51822216754037	2.4563616556045837	1.167974298158306	0.8306797847124756	0.3324084356831044	-0.3386424480657745	-0.4429326306725483	-0.021945918102223926	0.13346417577439773	-1.6659123710959212	-0.5380985331122486	1.049865786941539	-0.5252884028998632	-1.200920282650559	0.2692975008427595	0.44503928866575126	0.9266154348651765	0.641911443398095	-0.5493165974050289	-0.5749769884766718	-0.2669075598745079	-1.04646801924645	-0.7264948762789089	-1.0746337515839	0.5161831220860214	0.1843489931954198	-0.7995701944022799	-0.3444667828841735	-0.7707402866252228	0.8612808073141875	0.2948235107399061	-0.4146859572680718	0.15723353460121445
0.39700114020533395	0.830752393435691	1.4934568051246604	-0.509931961758044	0.593958305033812	-0.9607081238827464	-1.3321028779387345	-0.6366708238311812	2.368228447225487	1.2790072404703314	0.7458722902062749	0.43122594015957433	-0.3510934619118965	-0.39836759099158764	0.0861306331672323	0.07202615538964421	-1.6876795030411125	-0.4500416681795727	0.9783253527404797	-0.537461433208412	-1.1705691297584213	0.22838850563557314	0.4490337870755293	0.8800906124192558	0.6615882096201247	-0.5796621958085902	-0.2985544053710846	-0.25470439237334125	-1.078524750250439	-0.7736890622063044	-1.1730798615927616	0.31130361495995906	0.19482388492143446	-0.7191661137777912	-0.3965035515927497	-0.7658768778028839	0.8731101704312337	0.2992394927887242	-0.4326488036729697	0.13279204420660992
0.16190549038240012	0.8443516130460379	1.4615837422334024	-0.3054149168583252	0.6833658923257718	-0.9848799999147145	-1.297741194346167	-0.7660730056473486	2.0963270802901475	1.3154254269807535	0.6638834441481667	0.4904901032174309	-0.3996256395379145	-0.37821215686346965	0.15518875821533396	0.030926922536379114	-1.7491551605348015	-0.40282540022675145	0.9162872644814326	-0.45881936736043655	-1.1042885001343248	0.17392446830062028	0.4985201323037739	0.8120452799625033	0.7392376207807436	-0.5512810484090085	-0.04996569950142079	-0.27441720141368575	-1.120642792104033	-0.7918577159436113	-1.2622839815870672	0.1252957140280619	0.22860731295788148	-0.6536441386528571	-0.43549305243976183	-0.7565962444538349	0.8983792805518478	0.351534017051056	-0.44994986099979173	0.1627265229996254
-0.0354436435900207	0.7347701671228035	1.4258069180370199	-0.17032956166799348	0.8082177438497741	-0.9945023774238437	-1.2351655095323877	-0.8918321080204924	1.7583074204484326	1.359240654912611	0.6295635806441952	0.5300214949460227	-0.4532007009080615	-0.43131147946354365	0.16980846869046973	-0.04301201116041185	-1.834354793148551	-0.43263903602204473	0.9103976916500462	-0.3364991817489607	-0.9403364912783907	0.13899025927868677	0.5268981091580736	0.7812840457908787	0.8307907715674565	-0.4813621014910951	0.09708954245290277	-0.27012191401817004	-1.1772849836791353	-0.8220649491897835	-1.356865750741894	-0.036823356102161434	0.24752806169300828	-0.602665011303323	-0.4849914421869455	-0.7539191386800708	0.9351198907036153	0.4055846043503465	-0.4903426300865929	0.21744868893504457
-0.16325972204833847	0.452800657961766	1.3329203622768346	-0.19000327302055367	0.9068595612949777	-1.0025306863697154	-1.1915377539598029	-0.9472554899470114	1.3656672353581445	1.374730626669697	0.5700111762329001	0.6062966677704871	-0.48356957159726155	-0.4727118306456243	0.16779801451298051	-0.14349058224585534	-1.8357839482762661	-0.4599568575574593	0.9199753036985303	-0.23225085170568655	-0.7316818236514993	0.13417385000690224	0.4780175646365251	0.7955898727670819	0.9186200998552618	-0.4362055764391176	0.03955473178517368	-0.250039312023244	-1.202687303150911	-0.8270379411341399	-1.4429621840354003	-0.14497875474363572	0.23005300019367433	-0.5669524815407165	-0.582668264621387	-0.7526252042227519	0.9468100848428147	0.5150802995959206	-0.5564269965972409	0.25760751167972123
-0.28024158022887713	0.15887680924546851	1.2260491557235844	-0.24577810477823653	0.9114387274805598	-0.9384781131914707	-1.1930227013924983	-0.9439767184482907	0.9822693922870263	1.2368930743287687	0.5059940326798281	0.6805085697329366	-0.5364305963310734	-0.47930060834001526	0.21409701751300708	-0.19714033521001734	-1.7931071774625127	-0.45178873816148873	0.9355177546848734	-0.21192671740198205	-0.5968892348673742	0.12771132617387423	0.40804758301311567	0.8193093786343602	0.981726772262759	-0.40720407609091047	-0.1283820597283177	-0.30351706237800347	-1.197108754561032	-0.8139407544291976	-1.5530013166063843	-0.21376604439094155	0.21468306221312888	-0.5949751695558335	-0.7245636485633118	-0.7141194995101083	0.9487783318152303	0.69404378262701	-0.6344944724858936	0.2733248440297923
-0.3911248581251214	0.11263482910534665	1.157894075996458	-0.30250443893419166	0.8739452231323194	-0.7641449785004586	-1.1915080550111485	-0.9535215865890105	0.7618995980951808	1.0732818584985124	0.4931860941316966	0.7219495844933942	-0.6124085571662886	-0.48705668916923955	0.27195125229044337	-0.1963218230288741	-1.7617097386567218	-0.5022041862110649	0.960412019400286	-0.27981683357214104	-0.5294675844578582	0.14884662424415324	0.3732708361943371	0.8297854937257412	1.004422258498696	-0.4041023113477875	-0.24659619676209604	-0.33898874040586785	-1.1824252177369547	-0.8099771321369109	-1.6715257850386869	-0.261885789490259	0.21673745986399276	-0.6633695267452723	-0.841278313208208	-0.6756137947974646	0.9518400493278776	0.8894832688577899	-0.7187544033193916	0.266816345171171
-0.38544209013293856	0.31196649099192475	1.0869834000539491	-0.427039311649537	0.8214239579319488	-0.6094043956051467	-1.183370543079978	-0.9523072267746701	0.7328487352497782	1.0385131864514083	0.4642329372728913	0.7546326729353021	-0.6514797493608433	-0.46822419859393316	0.2785096270830278	-0.14993946609730702	-1.6877894380509357	-0.6011518770050364	0.9666026566575594	-0.39023211729595886	-0.4994714158100738	0.19038561391305006	0.3385508831918118	0.864969427428871	0.9914219314315093	-0.43284533130073494	-0.34535364291251003	-0.33514858280060666	-1.1836604677818559	-0.7939995491077617	-1.7296260146623648	-0.33859801346079466	0.22231730533547694	-0.7174245907938032	-0.8917159031711058	-0.6382904784682332	0.9435495545046712	1.0424156998116316	-0.7931820392786305	0.2628697022462639
-0.2880265103645091	0.5358786844058919	1.0219513293709226	-0.5537290574433273	0.7365955368255712	-0.4988629865092998	-1.1644226138387879	-0.9387549712466259	0.8425555801722971	1.007842526899108	0.3858294120407565	0.7489038038397103	-0.6141936487571311	-0.4398457623826569	0.2802077776989643	-0.01672040776605066	-1.6548089351036783	-0.6484815910605798	0.9486893233173678	-0.560118284773889	-0.5068500168891144	0.22708787190817042	0.307787566054896	0.9334842084392478	0.9419545852182318	-0.4353008950557059	-0.49334241296477294	-0.37400528864347893	-1.1848359476632948	-0.7715472290421472	-1.7143578147845127	-0.4536520959375984	0.2133134637792169	-0.771276100207841	-0.9283447115840211	-0.592623515810768	0.9229326645006755	1.1782781650679914	-0.8298640624633675	0.2673933397508371
-0.27703058530646435	0.7367162223992378	1.0005265687963227	-0.5749139784872636	0.6193840620311033	-0.3456585060476724	-1.1288135744027552	-1.0195584732928693	1.0353699567791341	0.9399546972682163	0.3166710537183642	0.7004608379624165	-0.5416073619445159	-0.44443715471300055	0.3162788390581764	0.173422452253946	-1.7414377228451428	-0.6523160693325775	0.8991077756793373	-0.7985917023162992	-0.5678058828479247	0.3006956119183186	0.3653764957352025	1.0168730962538959	0.8729426794988617	-0.44122009610716856	-0.6233239173383649	-0.3625417070514747	-1.1989018594649203	-0.7705132406180734	-1.6874425456193123	-0.5706446515582122	0.18947230585559838	-0.8228206570976321	-0.9214657045986439	-0.5487412903358121	0.9192943897940868	1.2489338778490977	-0.8381364259393077	0.2763252158440501
-0.38271620955132263	0.9259932653575534	1.0362804296909103	-0.5222175368416461	0.5008064271591672	-0.20845267734821463	-1.06632698643494	-1.1508064820268349	1.2255366598101882	0.9783832295308061	0.2674687264084656	0.6487254185819099	-0.4791291562650429	-0.4325047226680404	0.31475635919561123	0.28159007716227014	-1.7972847078358343	-0.6635018550609477	0.8076406397899761	-0.9777819259992224	-0.6328694236342425	0.4093391729603543	0.4812737434350172	1.1183975229295677	0.8310551849993318	-0.4464672481309534	-0.7085697725975534	-0.2134867007435275	-1.2476743128507273	-0.7938518364757515	-1.6545010665908173	-0.6416269769713032	0.16717828690362	-0.8422261989192386	-0.8835930904946458	-0.48141208012563597	0.9325154426896104	1.2621301750827036	-0.8609917844571168	0.30032819035811076
-0.446982309365354	1.0536220572372796	1.08813156514369	-0.43585470151590167	0.4050234261723647	-0.1528631590876391	-0.9434327369050823	-1.2248095691127694	1.300505046798581	1.0106776298829345	0.21698109540623686	0.5607730106660455	-0.3887588944786643	-0.35279088859377195	0.276382059069957	0.31420654741094	-1.7757154589083288	-0.6855784666506142	0.7019482097775237	-1.0840412191991975	-0.6777495745273774	0.4660793193182604	0.5682818699342571	1.2266918919048588	0.7949407170957401	-0.4372136499806336	-0.8683750430474163	-0.048018576374571895	-1.3025233995219385	-0.7847921283791013	-1.6078317193535667	-0.6714167480784048	0.11267334182079573	-0.857108304418792	-0.8803947330032893	-0.43195255095533786	0.9388575718229509	1.2330776616036296	-0.884768920619388	0.2983433290040647
-0.42741603095324504	1.1588017114638105	1.1137586099467458	-0.27552654740663934	0.34501357980662367	-0.12008331281406637	-0.7825832309955351	-1.3019457045197025	1.3089138619513006	0.8557263649850917	0.17120624460921893	0.44841254744635267	-0.27678902444309655	-0.3043867186026927	0.2997657882411349	0.36924529074310514	-1.770218708417118	-0.6664968321728049	0.5992099744440709	-1.1456571303204548	-0.7357134304266454	0.4968067911281289	0.6013926648096201	1.32285472194178	0.7493073656446488	-0.46244133655803943	-1.055006963048586	0.04235313260259427	-1.3656406921388655	-0.7565297781210671	-1.5649726662451253	-0.7232423977173614	0.05423714197396847	-0.9076124709545116	-0.9185211850034264	-0.43048014277976715	0.9189564079907437	1.1575669510144642	-0.9053552880123696	0.2656392762286577
-0.37340663434461524	1.2524440379800306	1.1073288854441883	-0.07517932184053605	0.3133895039393477	-0.08144888745361378	-0.674063272614167	-1.3870237531124254	1.1488276726006763	0.671521992026862	0.16766602215841594	0.3874582582568455	-0.2594736360119276	-0.3492370990499464	0.38158932136765705	0.41912492699410997	-1.7714939545310788	-0.6070737635671168	0.48523827271976305	-1.1092721036052473	-0.8367825159972841	0.559257532445408	0.5700614095101761	1.3864279392298058	0.7382020015058999	-0.4863766211591452	-1.1717962414065641	0.08459486626047581	-1.4479242838395943	-0.7471007884443884	-1.5732418152055185	-0.7823658286036065	0.017993509343275378	-0.9480293744920536	-0.9563176477385829	-0.4387345522488742	0.8834285560745071	1.0938580170119094	-0.920481895511231	0.2221800444882971
-0.16346762819439184	1.3022769534516765	1.097500592275992	0.03883305376448205	0.31966372059141546	-0.07982583582556621	-0.6363753067723609	-1.4164112606194765	0.8048507472134494	0.5477826336145974	0.1606983231947331	0.32057755276155353	-0.3382408024578346	-0.39655178611518005	0.4316359671063033	0.37016301652196393	-1.7358969983500052	-0.5700449556387145	0.385529498171785	-1.023739137340317	-0.895228136228174	0.5891517857736601	0.47008536163322107	1.4035504575277473	0.7492412622866814	-0.42485828708719053	-1.2829843511769066	0.044315879823060754	-1.5364438959282958	-0.7096556362296946	-1.5951847856494377	-0.8093619178269809	0.011500598249184455	-0.927131098684171	-1.0267830477068802	-0.4138374685528644	0.8447992240805245	1.0095928156943836	-0.9235544876594368	0.1880450451553222
0.27567635364052884	1.3085784657753794	1.0826662993165173	0.011323440308484584	0.342154763348223	-0.1276478927233477	-0.6087552845242293	-1.4643298988933684	0.5339300001209935	0.5069313769840121	0.08885661154975684	0.2034101074271685	-0.40435613225364764	-0.41873054567700896	0.4487150681286584	0.315868375172659	-1.7608302585781328	-0.5722231208109745	0.33728392392362194	-0.9567874706432835	-0.8762618351727702	0.5873024471925101	0.3690302312474628	1.3586069354729786	0.7458038876723071	-0.3248263741214504	-1.4053502315936268	-0.0735342902406459	-1.636758153607029	-0.6495612137733724	-1.5740795394466047	-0.814664212014466	0.023370451343071634	-0.8899710692985071	-1.1101180290094437	-0.41470752792933724	0.7885550757475428	0.8920657145003734	-0.89701201856378	0.1822289397922991
0.7600514725839591	1.2354855562853573	1.0542836582980784	-0.1021012426387746	0.34741700957253635	-0.24462354220180696	-0.6067357560157637	-1.5802769739666365	0.3975993264642069	0.5962113473110465	0.015278612460754648	0.1327101558681483	-0.4623492953111281	-0.40819887739384697	0.4948774383205056	0.32246607942067895	-1.8407969847242498	-0.5736071632641806	0.31148646593055035	-0.9171580900352676	-0.8053664103720892	0.5924033700921639	0.3128422157013918	1.255624747499213	0.7843862142733965	-0.20372830894199315	-1.420704312151839	-0.22088255983514263	-1.721631785724489	-0.6192062678951891	-1.586834566601197	-0.7754956517262753	0.08284653148231151	-0.8543716254439522	-1.1897215932387581	-0.4151760214397461	0.7499257437535581	0.8230111180176699	-0.8475905556260954	0.22111837446171334
1.1158019891677433	1.0064533841083798	1.0274165951980998	-0.20936914536190185	0.36674564474261473	-0.3982337855704467	-0.6668464280912673	-1.678688693320824	0.1784553070759654	0.7482244145711052	0.004522649982834345	0.1427411642079422	-0.559502905142707	-0.2813778768116464	0.5352621926236478	0.29691857800917365	-1.823207383152378	-0.6131544746730054	0.2757726984098747	-0.9402171342320831	-0.7086078477685864	0.5664110179461169	0.2854865275396431	1.1352976708600004	0.8541472913830793	-0.018397865540349046	-1.3068384507321436	-0.3433978102489463	-1.7622754968793295	-0.6000528632778124	-1.6484208100022948	-0.6750086247860541	0.2149620544867032	-0.7847333232659489	-1.2999380077424862	-0.3736139543020542	0.7290901596415166	0.8509015309575801	-0.7970345971259959	0.2622003885338546
1.3350736712075677	0.7620381083176533	0.9973576331486355	-0.27121680124974856	0.3847587183566151	-0.5215277431723697	-0.750953850679126	-1.7779504645450501	-0.042233188564817684	0.799462457587889	0.019765900790117287	0.15711821117197627	-0.651970649548326	-0.03466187424725673	0.5085212001657926	0.2206729281655179	-1.6867780359605533	-0.6584648481000982	0.25769001633012273	-1.0735305851001808	-0.6302831098539595	0.5203807774372864	0.29703460351103983	1.0468683880485556	0.8873972804413572	0.20293889692105727	-1.1690202236416383	-0.42296018670759616	-1.7971414255660787	-0.5913131992171843	-1.724437529040157	-0.5441901945367851	0.39841215582875833	-0.7087395930554615	-1.398325576286118	-0.3347289929381253	0.6877967357858783	0.9272386241523713	-0.7687903846867157	0.31175268303547593
1.3927791770794054	0.6489352290370531	0.9630274969653285	-0.27717768392129216	0.36259656598882894	-0.615780669858184	-0.813143449160403	-1.9043896084142233	-0.04929365143357496	0.8116018530913636	0.04883180358684405	0.17928739809361807	-0.6914881146405918	0.1533258106001964	0.44892977682722546	0.16580780862935435	-1.5338584372950987	-0.6496387413083411	0.26832135386920797	-1.2085064321778134	-0.6194053783663009	0.5083702378608098	0.3206608310721907	0.9856424135286439	0.9183777208760426	0.3918880658563453	-1.0833321708623727	-0.49521204091030435	-1.8227429789160627	-0.5788561005842883	-1.803210631064816	-0.4265419788822341	0.6209719013391314	-0.6800610067736461	-1.4538145403821896	-0.3173724238382206	0.6244152070175703	1.0372249840700376	-0.7681758662570737	0.38814676538310877
1.2816417916713143	0.617404500093814	0.8920938577210233	-0.25204682646098314	0.3338313065799546	-0.6720947647384231	-0.8335466268856347	-1.9714222701658415	0.004248191987828725	0.8536902455694362	0.11981664610360017	0.2160750785695318	-0.7051217516656475	0.22128879311714625	0.4014205975261865	0.17004918993165344	-1.3364811206567404	-0.6413117973685584	0.2892829645214921	-1.285459288974162	-0.6967412316002315	0.5229414000881093	0.2970346035110392	0.9537940353381009	0.9295932572780728	0.523842307636736	-1.0514939494168658	-0.5576501590106773	-1.8368288141055107	-0.5533510527904533	-1.8794975837288361	-0.39053769093173857	0.864075623358155	-0.6718283526675094	-1.5244068592985567	-0.2947508800499122	0.5794636271727958	1.1310452342651256	-0.7751482869010803	0.4336831776102642
1.0444439797049294	0.6378149131716928	0.7689416701952208	-0.2601066114816618	0.30698879098381243	-0.6560381468466824	-0.8162024408717544	-1.9324413201254997	0.0233947944201175	0.8001325728386106	0.21023888831840293	0.24241470659524517	-0.7308940115084306	0.26095115963180776	0.33983823898272797	0.17322402505852047	-1.0532665483476529	-0.6317142570782914	0.3369075933912663	-1.336296437575513	-0.8163962779644697	0.5680774549093517	0.2412441446787373	0.957969656683486	0.8826378386676087	0.6302328383258804	-1.0976544572070717	-0.5727263333128175	-1.8620518230868957	-0.5441190132897882	-1.9237078049680618	-0.4419072292427403	1.0673341761239805	-0.6387620331533029	-1.554461266201462	-0.2966694725211097	0.5210921816070025	1.105995511532059	-0.7896840112945169	0.43490640611915393
0.7687835307182856	0.7678762741469661	0.6737128576519613	-0.32573229159795186	0.2382254004180097	-0.5694657323293008	-0.7934827451515163	-1.9166060681464927	0.12238836755913933	0.6709034241031191	0.22699293469386203	0.24338049295618677	-0.7520919741496802	0.26012107740259305	0.22949748689202357	0.1634514856836339	-0.8633428253753763	-0.5542986365809222	0.4034428315119774	-1.3593554817723275	-0.9224604989734981	0.6521309095426956	0.1792442286027993	0.978724224317354	0.8058698056132391	0.694051647915651	-1.2219365268774574	-0.5680896985746118	-1.8738863154525685	-0.5455469020658896	-1.887091148623838	-0.5018288549529079	1.1502709701774188	-0.6079348146185132	-1.4962562366166996	-0.34084171778822187	0.4148664889441833	1.0136214308968188	-0.8425562315678793	0.42371271127365373
0.5822917177065392	0.9669530954616296	0.6372930610053213	-0.4394927989210721	0.15438365047868993	-0.4987760373149405	-0.7650311523410751	-1.9470622122901624	0.30260177918493325	0.5823708900172777	0.13636774979079794	0.20753664915119555	-0.711815845131307	0.17752789559573773	0.10781621172247476	0.19495180295801404	-0.8187751723926479	-0.499912574936083	0.44743587074450686	-1.365736938189585	-0.9836952811243002	0.7214912675367965	0.08763580298708536	0.988286150120101	0.7303136674549642	0.7016509715363017	-1.2876274251377087	-0.5743192875787052	-1.8849039489175816	-0.5543111848985195	-1.7731876751988143	-0.558757250073368	1.1336075225648468	-0.5887554446130083	-1.4117536009918923	-0.375532546773253	0.31102655018732317	0.9251984920947323	-0.9195601178667694	0.4005406089543123
0.43153666113343636	1.0651130502981516	0.6079918879150876	-0.5906977241527624	0.07605713937062361	-0.45396821915495744	-0.6877247889949623	-1.8946018683106367	0.4823493963853583	0.5037612163748244	0.028808125011596453	0.13931701256459605	-0.6385824626170105	0.07981165317537697	0.009050210381775881	0.26120168283192646	-0.8255691559997839	-0.5423867957951323	0.463072404363938	-1.3634846594540837	-1.0404674042032405	0.7702243875103836	-0.0007164438301367482	0.9661726524625867	0.6343756605896569	0.683221319354242	-1.171108378597556	-0.5519041454087308	-1.904608179472551	-0.5961630973015293	-1.6415298525353	-0.615286547781866	1.0586093268412942	-0.5852497814634178	-1.3166405413084585	-0.4142613436337112	0.2506868576491138	0.8732138613095094	-0.9876771222600775	0.3635667962893837
0.1962100044815511	0.9859966363810588	0.629462575093276	-0.6780680326060886	0.0028916774440971293	-0.39971192187456445	-0.6160018279957824	-1.8006832802695107	0.6521927531726648	0.3448665809631142	-0.049865990471554066	0.06857316162553317	-0.5816826681589206	0.03135560304497062	-0.06924038870469654	0.30934508112292586	-0.8738745993165352	-0.5598348063937486	0.45057823068968517	-1.3769447061829236	-1.088846685504992	0.8005860560844203	-0.08797067686647154	0.9136191222753991	0.5378427235026323	0.6417610639544885	-0.9605977925122572	-0.5262746490950925	-1.8762571986032675	-0.6427418139288804	-1.5146281416921412	-0.6564791020878562	0.9555597261565476	-0.5927813029396356	-1.1994943522401251	-0.48415611354374477	0.20102341384006855	0.8359491706870179	-1.0401002713733167	0.36490542371420454
-0.03736100027030993	0.7710038629840971	0.7212239290655119	-0.6540845750966398	-0.017853716324835563	-0.34820901574888957	-0.5770665063105135	-1.7506030815260913	0.7177226741733097	0.22922015288649872	-0.16288251864626338	0.011196671909518962	-0.5023353469459916	-0.01627036485621943	-0.14015281614951053	0.3641357904608034	-0.9444528756236673	-0.5384388714204137	0.41653913403799764	-1.3908873840693705	-1.1083201069094697	0.7908109807269162	-0.20674547792309256	0.8351717981831003	0.44928625827717006	0.6082103086497003	-0.8181119249320554	-0.516233348097628	-1.852767524362309	-0.6915608388083938	-1.3832945993800139	-0.7276039622909348	0.8338430060762873	-0.5823321650356945	-1.1172762576805741	-0.5316970502428443	0.16155906797899944	0.7812271475206563	-1.0576849525907424	0.3956707747019369
-0.14237670471121153	0.4912352496714135	0.7981969166818622	-0.650614389879404	0.06507726022950676	-0.33783307855530903	-0.46040903599797617	-1.6952039867958604	0.6298346207549347	0.2761024467735858	-0.26642838803538005	-0.046728560057029724	-0.4210913659177932	-0.13808493199346938	-0.17962017874059577	0.44742560574219514	-0.9938576690386597	-0.5358976787194446	0.39279267744627344	-1.3948556846985913	-1.1188428541527753	0.7670947376038233	-0.3325816434671415	0.7468660544647154	0.3618755845898324	0.5906077937324746	-0.7399166634651976	-0.48315110146859386	-1.8689054684973196	-0.7493903342405547	-1.2867671481168608	-0.8413752316578631	0.7310470347311553	-0.5660477942763048	-1.1155247761972105	-0.5042120976321949	0.16507805499028977	0.73076615966456	-1.0310952128466488	0.41833512179117527
-0.207243422280515	0.24624079076270083	0.8810025829541059	-0.6956988123388246	0.19324331490439797	-0.3182405267596118	-0.2984309700395788	-1.5917891050065898	0.44010919665317616	0.41262554227655635	-0.2917511256930411	-0.1046757417136005	-0.395341419719896	-0.28887455694424524	-0.16121378758164684	0.4712616725931216	-1.0530466783280048	-0.5135714857037909	0.37907542954186235	-1.394587556277699	-1.1529720536455195	0.7278725017618621	-0.45360926590178946	0.6488748458505231	0.28724489344311904	0.5189570281663171	-0.6971217701333521	-0.46545793087249654	-1.880640343923887	-0.7600010249733176	-1.206669901324035	-0.9547188966548334	0.6625163871677342	-0.5336373730287981	-1.1200684745381058	-0.4773741122502068	0.1817783323320017	0.6448740175922074	-0.9788138756787095	0.41108806987058355
-0.1795457034893491	0.13133086015397913	0.9863582115888956	-0.7647107215783843	0.3389417572401069	-0.27583830297691064	-0.22341142573981587	-1.5223762980188624	0.19814125042183703	0.5214934968554792	-0.3381348045548481	-0.17601223428324184	-0.38527796587652363	-0.37787493595785426	-0.1348436556031321	0.47669361706799523	-1.1459197746274832	-0.43962731594970794	0.3703069281379444	-1.3999233118534742	-1.1756910452840788	0.6692423720188263	-0.5607413346265921	0.532575143645026	0.24905918698984073	0.43288305654463366	-0.7326941039706163	-0.46651041851245695	-1.9157652766523081	-0.7379918428037355	-1.0828218304564474	-1.0316591762893457	0.5742280140484627	-0.4359763828356777	-1.1127833269189051	-0.4609991486006807	0.16963086869416033	0.5498658424015314	-0.9094914697503368	0.3732141456613797
0.04878144624533638	0.1336244253012095	1.0294144024542469	-0.8331349381601877	0.520489251978959	-0.27763525299367514	-0.2241538994561644	-1.48742702256213	0.03474546910148571	0.5497156583762952	-0.4720769788081953	-0.22757205614357856	-0.38523333858675174	-0.45828915191302216	-0.1548701214876294	0.5470360578476343	-1.2624948590450589	-0.3641175899780652	0.36528291553097914	-1.3999769375376516	-1.1642047693775317	0.617338957334697	-0.6200151475223968	0.4278387005498259	0.2604289645604651	0.3913969531053543	-0.8031017757783504	-0.43385485606178464	-1.9787231821666675	-0.7143578216820344	-0.9481103678173621	-1.019116114770567	0.46103323977919697	-0.3159017656667865	-1.0850642286604821	-0.3876018319699719	0.12955020307405263	0.5253842577098322	-0.8280441424986582	0.35142683033323385
0.3051297243317178	0.15549437983641884	1.0383241635506502	-0.9153279541523144	0.6415462143988873	-0.30093763708204835	-0.23793421163157694	-1.3688083558973108	0.05823131433852859	0.5389422670377554	-0.5866494009262515	-0.24122476333690587	-0.4220285390029822	-0.5490275155940478	-0.20073970709052347	0.5935424317763457	-1.39795677815043	-0.27363297844714296	0.3563826984407371	-1.4178342903691383	-1.1277174602615885	0.6000039484366695	-0.6580480731396673	0.34321442180459005	0.29830618867655534	0.3078819373967475	-0.8203966121191199	-0.42950267744248843	-2.034209817248153	-0.6958445051367028	-0.8497183045337307	-0.9121580083649766	0.3867452062065623	-0.23205987343753756	-1.0526237455338667	-0.2670874537210104	0.08139773673878102	0.5590076999762791	-0.8036052172583116	0.3884929621309082
0.42518397333729785	0.21100328986434186	1.081977400262669	-1.0209447203607898	0.6084041828899823	-0.30119848466512705	-0.29053104969764015	-1.139877243697764	0.13373904224050884	0.5109005211613649	-0.628072258519417	-0.2262770244323137	-0.46346497755540356	-0.5800258988412825	-0.24623843221407488	0.570177629514561	-1.470074144595102	-0.1888660504934005	0.34302296454206577	-1.467518486760647	-1.0676490549136588	0.6292478849012213	-0.6749347678388236	0.2550816328164843	0.35317197579061343	0.22793395114273243	-0.8205194447635853	-0.48622322755280256	-2.0867677143199486	-0.7361946724476065	-0.7645676889317741	-0.7393203220277963	0.32389585585047126	-0.18162355844664835	-1.0046991507427492	-0.15998091355565372	0.04449807632661672	0.5077203295145543	-0.8206226506945313	0.4647947253457949
0.4255766849465149	0.32795194504837777	1.0771091802821597	-1.1052926094313622	0.44135316452869044	-0.3050822153465219	-0.41354409502211487	-0.88542028820077	0.1604609329590686	0.40682646799145683	-0.6689088372353773	-0.1863066389032932	-0.5176201936925744	-0.5734890012862173	-0.29374761151511564	0.5660354618099774	-1.4427882751567367	-0.15927930690355013	0.31412077965705076	-1.488995573274191	-0.9629794148645867	0.6924708774941444	-0.646632516072861	0.15919058878429174	0.39691036431326593	0.24587249057379798	-0.8514978376978315	-0.5514774612303672	-2.0983033558683077	-0.8035023951004499	-0.702440978278361	-0.5426793257629321	0.22612174542967484	-0.15237954262457667	-0.9808383885056469	-0.08198789867998242	0.019348253901300533	0.4098972885734617	-0.8465269660363315	0.5575754537559112
0.27470612495893737	0.4658670291035632	1.038760466284754	-1.0798539129598468	0.26314517220142253	-0.3124439138023015	-0.537448108806206	-0.6284617514862354	0.14325105471647331	0.2625970471051757	-0.678604987896815	-0.12418901614265136	-0.594713836772067	-0.5925290124188287	-0.3291550278060304	0.5449773756950576	-1.3852482910147539	-0.15807677821469937	0.28536912698497946	-1.4892100760109042	-0.8616821251368645	0.7335627743192457	-0.6294429210203569	0.06132291926315876	0.4273840123368581	0.2823699223845543	-0.8637074025577197	-0.591045307370511	-2.063556967508485	-0.8696530354692087	-0.6874970587518991	-0.41245954163160575	0.1911462594970476	-0.16748781994023348	-0.9879966171767783	-0.04700704990279424	-0.020871580696655682	0.3096209242719134	-0.8728330818898191	0.6743360768969017
-0.006475387239624553	0.597387931536165	1.0670282907942201	-1.0039576040151235	0.13495381826583625	-0.27589626910648124	-0.6496804357693108	-0.3179013725666936	0.08463450360815139	0.19305970301096673	-0.6175192387297586	-0.04740900044769416	-0.6667645961074308	-0.622489792879543	-0.3388364382141292	0.46672265049768147	-1.3044020847900417	-0.13942623892723296	0.27539636787752086	-1.4969589873747187	-0.8007769712129622	0.7484590949783947	-0.6211131613032842	-0.014999532428530526	0.4657239599587307	0.29092562346766854	-0.9059863987828093	-0.6890688859463098	-2.0435140393605593	-0.9968828491743631	-0.6803628910213645	-0.34623787820405016	0.235683571533084	-0.23312288097322015	-0.9722840514057512	-0.06632682990346166	-0.06570387284613387	0.15211756453069572	-0.8859979574786705	0.7629393645502441
-0.24157103706255878	0.7708185243863425	1.104711069039577	-0.9001598865092324	0.03231471763100978	-0.1750641867141257	-0.7837117910443822	-0.025993560395426794	0.06877297764952177	0.15821370997339462	-0.5341323430413965	0.0076627718160683115	-0.7341071763719474	-0.6431640284009199	-0.3238849052048448	0.4220765315261197	-1.2664085453948009	-0.13357242002678588	0.25426540848567736	-1.4834453149617017	-0.7393393409225311	0.7385011180029742	-0.5862606893961686	-0.04763856081465092	0.4725105713768555	0.28800479500122517	-0.9731021557188635	-0.8167612377242456	-2.0280534904114624	-1.1471065959291709	-0.6175335729399473	-0.31961237943463966	0.2898587984744124	-0.3030552065121558	-0.9223287534455185	-0.15391280713512015	-0.1120471424693847	0.038644902995543115	-0.8792618900768339	0.8302861718887307
-0.3177108878846465	0.9076447441797099	1.0969724363347098	-0.6667899306500693	-0.030199755543418992	-0.07284091721201476	-0.8892618545603608	0.17563874317773714	0.11638207102148193	0.07599572344243868	-0.4880869019933615	0.004699563663176466	-0.746022662740818	-0.6620224590458891	-0.3064739816483423	0.43217151509357976	-1.366185560311239	-0.18489543689813695	0.2283550513328993	-1.4744898257038699	-0.7040691206443676	0.6848702991496387	-0.5703205583012247	-0.07743619006041787	0.4486031902448258	0.27417609385479763	-0.9994866077500942	-0.8829257309823149	-2.0146450504079305	-1.2532873595728096	-0.5368688355321911	-0.3218359221584248	0.34941096741553473	-0.36450608894724223	-0.8253880609098809	-0.28725498388336923	-0.16964321801574175	0.051273062187781326	-0.8673733219956983	0.8896935338110283
-0.29865282449623	0.8741911272847533	1.119246839075718	-0.3807515185099451	-0.008821880257140462	-0.08136193825925608	-0.8888757682278599	0.34263750484589617	0.2273392062436746	0.044165249033117894	-0.4978281510299686	-0.050942900541143324	-0.6908187052940272	-0.6400512200413628	-0.3067667662372972	0.4723778255674148	-1.527812011754769	-0.2301831211046868	0.2486957166067935	-1.4734709377044761	-0.7061229580581212	0.6401610147702004	-0.5726869673117572	-0.11761110312312098	0.4359994833254516	0.22467709816244802	-1.037294495716633	-0.9146425882405887	-2.0513439307742134	-1.359345029356439	-0.47293155958353167	-0.3561297926290882	0.43630437916693393	-0.4452268101142747	-0.69788528567906	-0.414038251485897	-0.17495152045650014	0.08900259302593713	-0.8584155341174654	0.9761042420616434
-0.29119130392112824	0.7054403340279144	1.1847611390964374	-0.16210186445938185	0.02305518821707265	-0.08654990685604509	-0.7896218818265093	0.4652149845054657	0.40500300627797314	0.11359949847336834	-0.5293744644610173	-0.09073768854999414	-0.6684158058289599	-0.5408823337198745	-0.31348129281065645	0.5385284918436113	-1.629985609885375	-0.26723461825363426	0.29596283147082775	-1.4570882911879015	-0.6814515530756243	0.6298372345589482	-0.5572958431072562	-0.1273706914747617	0.4309976625724829	0.14289390110208353	-1.0998654448074563	-0.9931809226711701	-2.120298776022694	-1.4493758785669164	-0.3745665196625154	-0.41277311816957596	0.4786858418162603	-0.5688523247959771	-0.5695194616013654	-0.5390814003354772	-0.1308349544788108	0.059795132808309524	-0.8525067030632222	1.1045201557118645
-0.30606814370554086	0.5002010043378641	1.2175527340594894	-0.01537459757251336	-0.01749952667511977	-0.038322087051249155	-0.6447801092414162	0.46681793946039474	0.5076003573395896	0.17022423715942314	-0.5289911282720775	-0.1240792676925437	-0.663283667505289	-0.419664388184876	-0.2951334585694985	0.5871431547237572	-1.6962104598034693	-0.33807036479313857	0.3014008076633846	-1.4302486362564921	-0.6233102050541813	0.6298982017649194	-0.5498369219060601	-0.1356478107096959	0.41597016586092234	0.08171159154396689	-1.1072354034753984	-1.035394210717164	-2.167935596302704	-1.4853685232335048	-0.24017933737481786	-0.4321578496076898	0.4435835412138259	-0.6875699110682525	-0.5130151459207356	-0.6323562273363859	-0.06932226627017116	0.07376616373469135	-0.8624808098827839	1.2555080973185757
-0.28444590451577356	0.3662707001344329	1.2577844388040729	0.07451439369977635	-0.0663776983355801	-0.074724816423138	-0.5084322359713387	0.3754252198330982	0.4559462071157365	0.177750146898308	-0.5358235321102527	-0.18854550728547795	-0.6164473268905715	-0.2937772301105435	-0.25484629912934015	0.5708969280979916	-1.7213196160473145	-0.41253638661974107	0.28971574463370137	-1.3700269929238782	-0.6115196569381892	0.6451400032579093	-0.5838564178414687	-0.18738598288269445	0.4190329547801423	0.06571165507735457	-1.0499216915677063	-0.9839645444185432	-2.1810252621011004	-1.495462219754231	-0.015236866962029593	-0.44903396874204765	0.36848389375442725	-0.7937123443652216	-0.49204813569962125	-0.6508059479605804	0.02571026431719185	0.1385339004507033	-0.8260824105886501	1.3799312084775146
-0.2812811109591518	0.34599929100486965	1.352944361441948	0.0878074419109635	-0.1079949821769135	-0.13509654037348987	-0.4309179799846484	0.27674634131975623	0.43714282162845847	0.20251863751155183	-0.5606727368286331	-0.2352763973411005	-0.6102664472572806	-0.15551665880697899	-0.2306622920816877	0.5464407762613446	-1.649576028636045	-0.42485663337533064	0.2732136507898485	-1.2477604329965792	-0.6224481004607552	0.6704820385402541	-0.6455345022919744	-0.25511011369749637	0.441089441889047	0.025156081061012435	-0.9562986499559575	-0.9822293620932031	-2.158691144353759	-1.4693663214323542	0.36765715793931264	-0.5149420556316329	0.2889964587197253	-0.8922327874595322	-0.4792547057341947	-0.6546877513325389	0.11340660164373073	0.2466867239621326	-0.7652214507299518	1.5133554350792253
-0.3029033501489192	0.4592875088832248	1.4578866506444317	0.0785442862101127	-0.12385761863194038	-0.08026058179736598	-0.4242060175888643	0.18756375655456028	0.47303350787797094	0.22246745305229326	-0.5248646269440698	-0.20933186373577323	-0.659222584136124	-0.035440076337148206	-0.2082349925677613	0.5260771853304266	-1.5972909379636595	-0.38619420156773504	0.21606785945144277	-1.1474267778983454	-0.6155005516784279	0.6373362008934983	-0.6982391637745421	-0.2987688291844549	0.43787241180123465	-0.046856557058511175	-0.8573692381032914	-0.986154856534138	-2.1010527833876056	-1.396642468939122	0.9051788637274866	-0.560952285839155	0.2171686297413359	-0.9518742953657977	-0.5040292843974006	-0.6574764031802107	0.15475966934701754	0.4210534537494247	-0.7358900133766925	1.6958472807356415
-0.2538606003627267	0.6677934313587262	1.5513932155530767	0.036398327039480996	-0.08808446401087956	-0.031018354725042212	-0.4663488257287547	0.06025027361906114	0.43741249208525207	0.26636000197461984	-0.4650867306569279	-0.14936531059722974	-0.665715854797811	-0.0036116108606995987	-0.1691775284012121	0.48244800573544	-1.6312608559993365	-0.324910616877406	0.1509626773536886	-1.1207480000194732	-0.6052313646096593	0.5622042807340518	-0.7079887688979349	-0.3152983598357146	0.453472804281859	-0.1194637000871325	-0.7990974315687692	-0.9361759164419498	-2.048694120194018	-1.29014166125946	1.4921262997397087	-0.5435060275448531	0.14536616369690553	-0.9543169509797063	-0.5134466703441734	-0.6579672059054008	0.14718490069559811	0.6456745757414069	-0.7001061325122	1.8694072502988432
-0.21724601797407	0.8250763988794126	1.6927323381004036	-0.059759385915560057	-0.02794812134166965	-0.04217683466785741	-0.5471596650160312	-0.06677176296099643	0.37435863618788584	0.3666195529481074	-0.45410527630316044	-0.08994749970922296	-0.6316429190576132	-0.043844658907947656	-0.16441489908755128	0.43909166353416695	-1.6845793357640695	-0.2923742746167859	0.13156283841068714	-1.1114975694986566	-0.5896627698930565	0.5182875700322487	-0.6909506240221044	-0.288688039190863	0.5077656956268539	-0.23660701521910465	-0.7720251167285306	-0.9265044083990661	-2.0253040628921646	-1.1503808926054053	2.071453147494311	-0.5088415666202267	0.10719494808515528	-0.9315640662797797	-0.5011355323814125	-0.696115963181543	0.09678584943221723	0.8502042706340829	-0.6608478589878133	2.039366773684936
-0.30957944750558825	0.803113775045327	1.8057347462328805	-0.1736318346973007	0.0120247105545658	0.009181156133883261	-0.6181995501961733	-0.11012440833296736	0.36805815369736283	0.4048676695662706	-0.4800593912131948	-0.01165295540278874	-0.603907058464905	-0.07904533344058069	-0.20362851503487667	0.4196954051809693	-1.7233863942320107	-0.3049441027983637	0.15354054150033355	-1.1246626749645139	-0.5755648241887716	0.4938193980355005	-0.6635002794999334	-0.1518067240817797	0.5592602114845047	-0.33790548212162114	-0.793201464634415	-0.9783323132641574	-2.010500985741163	-0.9919098572300031	2.580735439349112	-0.46596710179240014	0.09575626486861011	-0.8967336065999725	-0.5091314261098021	-0.7708072142695696	0.010481201884154634	0.9545092501380621	-0.6709874130768936	2.2249743900715417
-0.3784656838986309	0.7096567871268641	1.8438079006087496	-0.2170371352774131	0.022776896349438403	0.09726069002016414	-0.6474827135689221	-0.16088464857241722	0.3478819004300492	0.3164124564708964	-0.5102527533891591	0.07972360415641885	-0.5991096248145164	-0.08366266584058768	-0.24288116892739503	0.4014897100003438	-1.7605224405506228	-0.2994533114266275	0.19542612975166432	-1.1542372397890337	-0.5425259334465363	0.4336041209371938	-0.6300865842712222	0.108317190262702	0.6068105603166883	-0.3817954532368243	-0.9142898855486925	-1.0220247731284728	-1.9566879152366448	-0.8151224554852835	2.9203380373401613	-0.4063020387042068	0.09387940775547368	-0.8535574069059791	-0.5523854036119556	-0.8506742031868739	-0.06387479485156397	0.9743940815859604	-0.6875085047045559	2.41775981902918
-0.33716166288228067	0.6866052990309617	1.874050569072572	-0.23802615876876212	0.009014098532000168	0.1653998753333108	-0.7074151919525046	-0.25494895979126286	0.22979075585088307	0.14223403861001369	-0.5302087844016519	0.17088066681541147	-0.6025682397717724	-0.10036807070353289	-0.27801531960195125	0.34987383578933323	-1.7371502574619981	-0.2898103926952721	0.26307154294282914	-1.1479094090559534	-0.48669198301338384	0.3873300116044756	-0.6142032469925318	0.3780277382285414	0.6638797926963723	-0.40728162020949094	-1.0351572077029325	-1.099112381352623	-1.8331429873586251	-0.6238099782595202	3.0546171261773942	-0.36938552809779857	0.13293832605586964	-0.8176187053272708	-0.5901564825574985	-0.9441051946912509	-0.13727649002489933	0.9469943333181403	-0.6917628630636101	2.5345204421701686
-0.25496943314168863	0.6754386485161623	1.848699083891054	-0.2976629708488528	-0.024659217451473793	0.2721155198773343	-0.8164697314096416	-0.2683797793378738	0.10299661016613215	-0.10475497860822067	-0.5319225226580925	0.2475948334403048	-0.6028806308001687	-0.12916154802941562	-0.3442431936234908	0.308898619933209	-1.6041069085727577	-0.31168280130004045	0.32279519842787835	-1.102944272872166	-0.44959612947855165	0.40507146854231585	-0.6158881302080303	0.5730218427124558	0.6978569186923066	-0.39272917395633555	-1.1007744063765028	-1.2313560310330907	-1.6461420692707214	-0.4768359094089451	3.0108663021026336	-0.3739466413773531	0.256202185107769	-0.7891889080431692	-0.6774513350398377	-1.0252884272806568	-0.2041770058044965	0.8761836737984785	-0.7298393703771495	2.6152073641905074
-0.09927083042904647	0.6658473760822882	1.7294047310667882	-0.3672345873815156	-0.06986899631133155	0.38758404998689233	-0.9150702409406039	-0.24309680800329647	0.09711289110883523	-0.3181609122998613	-0.5150782795322933	0.286818929508598	-0.6265330943788265	-0.13899283443167407	-0.40434211024958006	0.2984811921731766	-1.4208452471958275	-0.305397887209253	0.35660849676015205	-1.030951791862343	-0.43220190150528104	0.4026327803034381	-0.5991907482297163	0.7238136596999537	0.7173133403877744	-0.3406453743113841	-1.219946638037116	-1.3278435465667837	-1.438321210909875	-0.36120153731662585	2.927337088257617	-0.4240048596204817	0.4320941321293569	-0.783059651826788	-0.7522827468217317	-1.0705092056424943	-0.2312155500720307	0.7801166958943436	-0.8051887839808494	2.6988254186755456
0.09033957477353184	0.7289088339687676	1.5662734351161438	-0.3931490350521688	-0.13349663695628755	0.4640413748937748	-1.0180067969750368	-0.32659618883737496	0.14724708057622204	-0.38079091457892905	-0.4625161232722683	0.29994484414141215	-0.6879402451037935	-0.2266702698924708	-0.43075128017328773	0.36532635363337673	-1.2694647386679123	-0.27946410812704453	0.37469117883990466	-0.9242366803468508	-0.35349682332884763	0.35808607513992474	-0.5061246146635148	0.8328245554149841	0.7380477603373048	-0.31226422691180133	-1.3633906002441503	-1.337543500221557	-1.2681954023063577	-0.23938785345186248	2.9322553402536693	-0.49812295041326937	0.6188667778203425	-0.792174376015727	-0.7744681789443157	-1.1369460472614146	-0.24686211943861106	0.7334777275892732	-0.9180238217926633	2.764233524226359
0.1514639817138375	0.8118015218151378	1.355011058603487	-0.4293061261866006	-0.19578341678447164	0.4969081703617052	-1.1202305782417776	-0.4039509090108904	0.20601072466097606	-0.31836710160777565	-0.398566627281951	0.29869371181019	-0.7333708260907246	-0.393724318521918	-0.42516885401055104	0.5291032000607258	-1.2020306036417523	-0.30923236548124966	0.3657909617496614	-0.8023723130508914	-0.2568903968300691	0.35654157258863467	-0.35151291555139713	0.8406075182776835	0.7272068096304307	-0.3348037173785001	-1.4357635943633333	-1.2937088122977884	-1.152560059393274	-0.14174980369283868	3.048212589237484	-0.6142032833779727	0.7571708567112903	-0.779983715127794	-0.8422682810031494	-1.2344373158560031	-0.26149474339515877	0.6875101951512731	-1.03544411250257	2.8652537352340897
0.042659765278146834	0.7948893747699016	1.1159860502208512	-0.5052024351313251	-0.2985743129834604	0.4411737367771968	-1.147761503643946	-0.4241578563215234	0.35486881681058896	-0.1296523375389121	-0.36724580572675014	0.2503385446929828	-0.7539886339649504	-0.48609690659170945	-0.39688586271753284	0.7306060170190418	-1.1639271292366877	-0.3749630373982723	0.3346307936705051	-0.7138363084719574	-0.20267923151395525	0.3960483220584657	-0.20613967721639642	0.7773555026316092	0.6871922436066837	-0.4136919340119469	-1.4773547277794148	-1.2270607436375718	-1.1114381869307308	-0.0822954693085612	3.1961925229208594	-0.7622684232155634	0.8311291721424297	-0.7600805953107604	-0.9260094029395374	-1.318431509507862	-0.21366037758068276	0.6269260203762456	-1.128354571999481	3.028773999111122
-0.15563649669297175	0.7100969662965312	0.9966228074911996	-0.5485237796174736	-0.4375431519746133	0.28307111836664495	-1.1556020260885767	-0.46423173019477265	0.5200787448402738	0.06921724994474657	-0.36003006569963303	0.1811970211254825	-0.7757890650181096	-0.46490386967707353	-0.32931117958680217	0.9246182073499088	-1.1640590512484774	-0.41922970668032633	0.30744091270771445	-0.6653318771323775	-0.17582720903043506	0.40694112952545647	-0.0889551030148526	0.7095325405423601	0.6329654556196562	-0.5151196411120937	-1.5648607036967732	-1.1261072670370171	-1.1370795870563588	0.007119910601870788	3.336795078610159	-0.8781777144322834	0.8578870674715982	-0.7613923918441545	-0.9413412118663571	-1.3798487778009747	-0.11409491457199805	0.6112247508693336	-1.2086910390129613	3.1358180335305557
-0.3616945881168254	0.6933006558748949	1.005234045664269	-0.5429546920511031	-0.5194874573618957	0.127779857240385	-1.1768070754274642	-0.4856530373197459	0.6004895719566672	0.1364091906614271	-0.36072909051475993	0.11668688215250408	-0.7499275505957839	-0.457900050868077	-0.22507986591895035	1.077580771626368	-1.2761048132612958	-0.46964515472990326	0.300347082172786	-0.658092409768262	-0.15181506050173554	0.3965157373042515	0.003770267653832807	0.6222151095684423	0.5375562756181005	-0.6181757747023793	-1.6235747077513718	-1.0027955394902706	-1.2056558879362387	0.11394076231755554	3.4052993028408687	-0.9668913677196496	0.790345574332667	-0.7425748967444147	-0.9315430690753745	-1.4774962108990324	-0.037532095473267524	0.5918564085499513	-1.2254721192070115	3.1492735471283413
-0.46807323284853436	0.7174873428820536	1.0716209511531938	-0.5280105073252626	-0.51976574922953	-0.01432410940800059	-1.158512523056657	-0.47547670207557147	0.5958806586951161	0.13764632650891354	-0.3771448990764489	0.03336585883116261	-0.7046531651230504	-0.4688208201961815	-0.13392626389107257	1.143855454899708	-1.4756368560922073	-0.5341279195169852	0.3107714379190735	-0.6741264893376739	-0.13944132398430667	0.39190255205237434	0.026317412706182763	0.5262005264431904	0.40510718070139146	-0.7381365261426905	-1.5760139078142559	-0.95139431880354	-1.2657647489921948	0.218422830693072	3.3222835328855487	-1.0413515420084019	0.6656867539128968	-0.6995796345033009	-0.9720555972992233	-1.5349424389610609	0.014139357873291392	0.5400525489597102	-1.1634530284616826	3.1273477531010756
-0.39696933089756736	0.6876941632927769	1.2404471459489608	-0.5185794394364835	-0.4938593062790588	-0.17581774639857736	-1.1823607788257422	-0.4701335188924717	0.5351067439324529	0.14823930220302745	-0.411757902019022	-0.05085510178105716	-0.6790594144393521	-0.4621542222928012	-0.0683620349378324	1.0867084226161083	-1.618948134899026	-0.5604701045689913	0.3417434407320523	-0.6900533175387304	-0.1600050541392964	0.3647721453948515	-0.007172007610866324	0.510436938168896	0.29442812500905624	-0.8215223016536672	-1.5404170074481003	-0.9597004374756614	-1.322167859913446	0.3689420027119009	3.1512796942536263	-1.068746728643735	0.5517564545587561	-0.6389429706061837	-0.9802545613445277	-1.4943396680589671	0.0664072496963399	0.48354863829996697	-1.099377664509477	2.999647312729639
-0.15688393356930083	0.6521323198483449	1.4948575665341477	-0.48424139700463337	-0.45069876753540317	-0.24285557524983442	-1.2930487604588463	-0.4405274266188397	0.43282809431977454	0.14086803444507942	-0.4520533002329489	-0.08825737357757124	-0.6512566129119877	-0.4746054557310216	-0.017241845706353686	0.9772014141386384	-1.7209458370139128	-0.5834542849804317	0.34936413401227984	-0.6839936152265451	-0.23199078769048778	0.3066094308975978	-0.033827238705498926	0.6093917517089464	0.2298231098209341	-0.8747175669982397	-1.5865775152383075	-0.9547793466185498	-1.4145326858516014	0.5181809985866387	3.0233510956310723	-0.9999309320384336	0.46917474158077577	-0.5708426367776795	-0.9640597035708343	-1.4263634906201315	0.05676482765975584	0.40506811522182995	-1.0190175621717787	2.7767196869303072
0.06809361714560117	0.6490278983359317	1.691515283105278	-0.46865354889172295	-0.37593945218516434	-0.22624827912714895	-1.384580920210181	-0.392948809092963	0.3460432382246431	0.105996267744018	-0.49618206033628304	-0.06758076557738457	-0.6332718151342547	-0.4750983170546177	0.0017305956579072718	0.8723078379548971	-1.8460518781938446	-0.6379311035074497	0.29874767741026786	-0.666860209131469	-0.3254277120075499	0.2709029706000192	-0.06358719842194896	0.8027551401644862	0.20410890357109324	-0.9179871851648155	-1.6173102428836224	-0.9334735833123172	-1.4928714467637711	0.5986843830324314	2.9861669486719187	-0.889751539379158	0.38169798234826463	-0.516199526007282	-0.9357060105720627	-1.341722329739612	-0.034967410024363474	0.33908662905380077	-0.9426754649509664	2.5990515159598897
0.15393575478361102	0.607118207918355	1.7894308019585352	-0.49106982598048443	-0.3113504396338418	-0.2581876165219123	-1.4337623791810474	-0.32394888444211384	0.258719041215925	0.08156283475613454	-0.5019546523579754	-0.009238489500428016	-0.6647563680677316	-0.3977709693893409	-0.016129264268325248	0.7741111796168889	-1.868104841164578	-0.68482972237265	0.2489215149262048	-0.6866480865933864	-0.3807038300567204	0.2733416588388977	-0.10745095584116966	1.0767401407501584	0.1911967143145316	-0.9116027194018864	-1.6340400490598501	-0.9734112224070424	-1.5208438832644546	0.6220229788901104	3.015054923308064	-0.8397218280940276	0.3009170376815379	-0.490529024879633	-0.887273739988667	-1.2182185167099473	-0.12262398478580198	0.3179880481538867	-0.9188510581402589	2.526742555236285
0.12649214350428967	0.5387050980216707	1.8700090279566772	-0.46291654913741864	-0.2915664177712741	-0.30125645079470487	-1.5300760696656635	-0.1552014446413021	0.1715664526797141	0.07261937352533838	-0.4439806910776132	0.045065043612584996	-0.7386145326388235	-0.31605974995102387	-0.035511604057123544	0.6802055093800367	-1.7774744190655127	-0.688165037792673	0.26250704714429113	-0.7244810067814174	-0.43466143519829653	0.3109177801196169	-0.137892441352653	1.3331578823028782	0.18017948798640804	-0.8601392727055591	-1.7202194324169782	-1.0922285432750385	-1.549174940745917	0.5964194560082688	3.023864539520769	-0.8123551484166919	0.23370526268410302	-0.5183255410786483	-0.7942675348431906	-1.098105704327051	-0.17260552911564014	0.2850102172980858	-0.9022117898915119	2.520580253125464
-0.012828075035763309	0.5153061000549751	1.9001828065151156	-0.396871088551301	-0.30340647177598085	-0.307053063752011	-1.617331580810837	0.0282640361093222	0.10733585297088755	0.06986159153197842	-0.3665467809116222	0.0722607095491344	-0.81358837945419	-0.2942441513644759	-0.07509608048379066	0.5751879161991504	-1.731455623953106	-0.7153013455637331	0.32497791551554756	-0.7477813665570378	-0.49389309197025283	0.35652125018664443	-0.15852752792449193	1.4791316746610867	0.1808845904714082	-0.7523787959215337	-1.829417653346976	-1.2041620260654529	-1.576011744140803	0.49720580484113164	2.9114743744022227	-0.751920397462574	0.15847880055489721	-0.6065777837218983	-0.6700392684725688	-1.0268054538857905	-0.19079690264857666	0.21084237844306425	-0.8709186206282438	2.5116252972490645
-0.208675664620006	0.522117293522508	1.8388248641192664	-0.3574117243875612	-0.26932836762140366	-0.34073138503396705	-1.6372001774602984	0.12820584882957928	0.05497075336094248	0.06720690419257694	-0.28277654903431937	0.08380624650040622	-0.8950778105761301	-0.3060728231307853	-0.14626225457236447	0.48783034341146003	-1.7625232577294239	-0.7809185713780342	0.4194556956637655	-0.747593676662411	-0.4872498153973712	0.381619416645103	-0.18014704064471238	1.5491783404253927	0.17550818402328533	-0.5746476761405441	-1.9023556776307018	-1.303579439623902	-1.548417852008718	0.3902372404934341	2.7424162178786307	-0.7038006523632562	0.10600289018897505	-0.7299092750426678	-0.5426634121898176	-0.9652320210892084	-0.15246578989283677	0.1448350678186105	-0.8470942138175372	2.4769363831196114
-0.29620415210935364	0.5331217727642708	1.765962307524194	-0.26307306013510473	-0.2300892142852899	-0.34907850769248944	-1.6730171095369095	0.22860911827928548	0.040138878237341157	0.11169224737515697	-0.17438260431448294	0.07904316376575554	-0.9750052865560823	-0.3852159756724691	-0.2089376755812536	0.43611525560273307	-1.7692512803306635	-0.8229616970467403	0.5194279015843939	-0.7273231680428862	-0.4116635273677476	0.3795871764460369	-0.19568961502588683	1.5820397391790175	0.11932032974985193	-0.4180085566127946	-1.9640176651524768	-1.4247577462788361	-1.5056821851326743	0.31185107043979376	2.5821406542051286	-0.6555383724739523	0.1077782955662665	-0.8408465508410135	-0.3974173680188527	-0.9125599649903942	-0.0011692296899440623	0.027876104665967405	-0.7990435996844367	2.3987420776834245
-0.2573719041627735	0.5495705733151155	1.7179001168675647	-0.14945247963525926	-0.28162380831860095	-0.27166474164764975	-1.767964648383445	0.32923097249557165	0.08255068644202365	0.20460630425418622	-0.08783882236425729	0.05516190102244144	-1.0111310776257487	-0.5340082152591938	-0.25629070310151814	0.41081578818551423	-1.7469124863343868	-0.8525711298571352	0.5618591691076418	-0.6721959647072474	-0.3842029604653371	0.34300685286285887	-0.2188046982407637	1.5586908505909167	0.044601500792513515	-0.3029330846429026	-1.9973053118026793	-1.5017600176673118	-1.4597986229809121	0.26930983242073475	2.388923611503131	-0.591112647400221	0.12784037632965087	-0.9032247377221203	-0.23866714777327291	-0.8869043679918184	0.23832069990322663	-0.14969285771812793	-0.7344955292478915	2.2270977301247092
-0.23302378439139013	0.5510996167466032	1.6498368903476166	-0.14206434336630314	-0.3496029218028945	-0.1624565535319827	-1.7920504957417598	0.3137114540682962	0.14001500923495708	0.21223530864702717	-0.06409452783752814	0.0494988809969132	-0.9808737751609751	-0.6232420548997689	-0.33300026540763333	0.4187032692038238	-1.7167463196386286	-0.8895772485649915	0.5426663119574375	-0.6463215720910533	-0.42751103827633763	0.3156935445874186	-0.24127611820477615	1.5064091064084566	0.011880338597984957	-0.2320319122229993	-1.9470667602162126	-1.4327225176082692	-1.3958445480755015	0.29922164040288673	2.177681985936486	-0.5389734212232946	0.1606853758095283	-0.9182651634929453	-0.06466126996971591	-0.8861681639040331	0.4852661104525208	-0.2864333544929667	-0.6957572328562782	2.019218122963038
-0.31535461822935124	0.5387050980216727	1.575343939325108	-0.17959271736883836	-0.3807463117169864	-0.02171479092856702	-1.7123385175546784	0.2661814109349928	0.21108543234788918	0.1041921112997636	-0.0668004303476961	0.08968876342614869	-0.9290838053816696	-0.6331771015806822	-0.4103734727820452	0.4747837553119913	-1.6774115731235308	-0.8949092153929161	0.5017027335103822	-0.6563495750324576	-0.5027423420616082	0.3325001710336901	-0.236543300183711	1.4360906546394192	-0.023440889009981494	-0.262403358666087	-1.7695490224343977	-1.3399329316203838	-1.3501402964141271	0.3545400210908667	2.0731556193390963	-0.48626405588642496	0.23312191520299103	-0.8756770105208187	0.11508134428659375	-0.8878190457978562	0.7292690911844655	-0.37534695796714324	-0.6636840978938503	1.9023421009061163
-0.45585297159705246	0.5206809193899019	1.470792026253138	-0.18793235603606995	-0.46792756406789027	0.1758627617212475	-1.6072636372171645	0.24898607596392455	0.3460187227285692	-0.07939369373472274	-0.06880730804273731	0.14357525242875532	-0.9119022988198144	-0.6706864423133165	-0.45774601927490555	0.5526168227190824	-1.6477950814768918	-0.8915738999728935	0.4466832096797931	-0.6469918931432865	-0.5948607534710744	0.35487513562540063	-0.23370360937107257	1.3154176685396415	-0.04871440620669787	-0.33353716344172424	-1.518086032684239	-1.3041199062498294	-1.3553203772475872	0.3906557596174661	2.030377636318499	-0.4391990682330051	0.23418715842936533	-0.8002034754873693	0.2731462022125976	-0.8617841921479987	0.9365712243297416	-0.48148547387735796	-0.661556918714324	1.8521204926920838
-0.5571263654089567	0.48773698363877216	1.2433634852769024	-0.23897766116703262	-0.6258708485794079	0.3125179121897638	-1.4765882631399823	0.16500095120410738	0.4834035627164549	-0.16457565156695253	-0.07724070419942843	0.15637192171124892	-0.9061230647944649	-0.7576116157538879	-0.5204604782289909	0.603488594947235	-1.6659563450998491	-0.9336624040826882	0.3845698553142755	-0.6241741645252749	-0.6858381440951214	0.3632479652455505	-0.23803887067836774	1.141054592596537	-0.06914034381903958	-0.4002509534584112	-1.2839670123326352	-1.2436729809818168	-1.3964621730979516	0.4472543164495364	1.9377145259093873	-0.42272204651060763	0.15677948397948976	-0.7333244694658188	0.3504144577974301	-0.8357047200685761	1.0583043173812927	-0.5506433681857646	-0.6549862985820065	1.7785652236764027
-0.5753759048960461	0.44045247388627173	0.9346218926450881	-0.30295220476867063	-0.6967593770434918	0.36384691992671836	-1.2719922058632316	0.033218624151832965	0.5445942409123445	-0.0966362746090832	-0.10015067878552217	0.12028663131602102	-0.9155840502259283	-0.8584147264641416	-0.6001954812876366	0.6229096566998642	-1.7323790780356283	-0.9610256040591905	0.3472754995576999	-0.6326738354675868	-0.7607398196534942	0.4080385392329524	-0.24233626944149336	0.9343489820906546	-0.12173658230950468	-0.4622345522418341	-1.0350098085295734	-1.1485224092069917	-1.4555150945993944	0.4778062125037332	1.8611032928939781	-0.4233777065445434	0.07564345823730345	-0.7068849841634216	0.3923230944500453	-0.810763017943003	1.098722964804746	-0.5634781230294067	-0.5966070477660905	1.6459718692694074
-0.49288336627781837	0.4031067464384382	0.6580748491296609	-0.3427194079436166	-0.6756597936248452	0.404452193692656	-1.0733062393686081	-0.05239374275920129	0.560014487941677	0.020273062978510215	-0.1272999006375472	0.05511800164239914	-0.9578460936391148	-1.0026415137901865	-0.6634174335292415	0.6242242368695817	-1.8045843924881582	-0.9563289354065075	0.32781921103484296	-0.6613635765031578	-0.8214421254377685	0.41340365335848644	-0.2906488758005136	0.7046651002758477	-0.17997364067996974	-0.4813104054120451	-0.8063936906500297	-1.1083287596052482	-1.5384960048738585	0.46456131316678073	1.771574892548283	-0.4424488614446874	-0.024743034381505703	-0.6852629585440095	0.4182145598562651	-0.8133955052872051	1.1085244371017258	-0.6054686891778261	-0.5060601206908781	1.4662034380290099
-0.3642587639181751	0.3890210130089822	0.4190957673506146	-0.37764514303322416	-0.6563564577154622	0.38100489428034845	-0.9986430824526906	-0.12513389563822136	0.5577590623030474	0.21581784787204605	-0.1349215260411889	-0.02660069430738086	-1.038599174479834	-1.1050010286802177	-0.7355595562476661	0.5945345677534941	-1.818150372700464	-0.9776114242771211	0.3105080065464227	-0.6892221194339611	-0.876058987033139	0.33058986524657147	-0.35577245177035327	0.5011467983708819	-0.2290884356507472	-0.49438951341221554	-0.713335679202824	-1.1069633702344888	-1.6262386048375415	0.45665868735421206	1.5565770195780626	-0.49495867807557603	-0.1545251674614596	-0.6679381974305465	0.3859009956777192	-0.8444276230480909	1.0666743373346974	-0.6162891364202551	-0.41123519993239377	1.3025216156696704
-0.24838573851659812	0.3711358383255282	0.26574683796457965	-0.4060223027935298	-0.6187364570637528	0.2976785830190588	-0.9901788820863263	-0.1848318241112192	0.5267224442758054	0.5240193158774364	-0.14811280077826067	-0.13959769853769316	-1.1108953839089373	-1.0430302022554145	-0.8073893754045374	0.4930142538920473	-1.7699328773915728	-0.9934938786581764	0.31519332167426695	-0.7011002084795296	-0.9563361382917044	0.25883146381757294	-0.3711446447027685	0.3316264548756799	-0.27450144257527476	-0.5500920385908115	-0.7243169176180562	-1.0707805519093527	-1.6762861550438928	0.4494700059296946	1.297585112269541	-0.5443897432427661	-0.25052387250496533	-0.6603162072278853	0.3502621550597472	-0.9070049705098334	1.0009070546604313	-0.5358976035666067	-0.3232408878726135	1.2448221577031804
-0.092594733072375	0.320121389293189	0.2527266458468983	-0.46118145652880066	-0.5247244043255176	0.22843804124402256	-1.0012862888828855	-0.21171775040072704	0.45746616787220373	0.7506213652756133	-0.18159834434159694	-0.2398199831755367	-1.168375333134051	-0.8501917243809876	-0.8175002032097692	0.3762894561808403	-1.7435484750337664	-0.9587339927842111	0.35295809059628974	-0.6628382828180699	-1.0122461567772185	0.21605280762724655	-0.3760289129005062	0.17875918112479522	-0.2889119746124626	-0.6000821470341563	-0.7403588609852744	-1.0101913985818853	-1.6988394300572658	0.450307044177757	1.0960448738819188	-0.5887465698864486	-0.3297069523321334	-0.6411820715856019	0.3369356655124295	-0.9761858455468622	0.9607667451926737	-0.4714397603277023	-0.2864406880667907	1.3165310440639342
0.042151550254455585	0.25472003161004125	0.3017532951789129	-0.542366999393344	-0.4378720423636337	0.16305224708559915	-1.0808497723266968	-0.2244442412550196	0.3728386754314144	0.778405374517109	-0.21797018391577777	-0.27410539898900954	-1.234446035640092	-0.5611674681963128	-0.7910324763682711	0.273404955350819	-1.7626331927392465	-0.9535608505000959	0.4031229505594737	-0.5962351830682007	-1.0106740836950863	0.16504357863070468	-0.40677329876533913	0.0365903928327969	-0.27132848139277554	-0.633503662141315	-0.7944789241368589	-0.9756299801345273	-1.7167704790961662	0.4669247152789529	0.9441465526192736	-0.6329038478241522	-0.40062171568791805	-0.5949751695558311	0.29921535414611633	-1.0145800041856008	0.8820567475785811	-0.4547829859330359	-0.28506983926220614	1.462856869466954
0.07197453187196541	0.19865510578885034	0.41992244621523245	-0.562460491215731	-0.365971543471798	0.10720188124194492	-1.2395312549845092	-0.16807365867331372	0.2962767811983371	0.793354099340919	-0.2565067454980948	-0.2837852122884577	-1.3065414222652252	-0.22218263784078313	-0.7485982299424452	0.12106247606007747	-1.7930851904605478	-1.0154343549245761	0.4675695542256051	-0.5203280271133377	-0.9825035483039711	0.13768962555128283	-0.41063527827052787	-0.08778876605874134	-0.27108610241355674	-0.6682175792247741	-0.913258091335182	-1.0052703077247727	-1.6881007240217483	0.4726855079273672	0.9031791348939283	-0.6357545436238742	-0.43265510128103496	-0.5611851002300962	0.2209317469767255	-1.0216966437008572	0.7861693218415847	-0.40463189155404927	-0.2790664669110974	1.623076724348305
0.10937453747905297	0.1446289045429752	0.6094385759281641	-0.527422814667505	-0.24435799731660574	0.15766139703530357	-1.3472790407008772	-0.06929763137482456	0.21851362765772894	0.8136895198339997	-0.2864746157982113	-0.2853655899699986	-1.348044801752302	0.058488915912419115	-0.6609385240094251	-0.031180789632950224	-1.8197993978478273	-1.0467908577168865	0.5436824043948015	-0.4732714892465816	-0.9180739079539986	0.13029227122668388	-0.3974023190836335	-0.1696210613008505	-0.24427017353090283	-0.6505116721494432	-1.0221123808606756	-1.010162952969996	-1.6000791966285717	0.4838870491881721	0.9612523411549898	-0.5916542796021662	-0.43531820934697035	-0.5669072471774937	0.14084589074474535	-1.0116128786196772	0.7131851336017919	-0.3784458927382439	-0.31203774419377095	1.6917159995452422
0.16185928901660915	0.1156234139941601	0.7769558625216237	-0.4846052067451502	-0.08823625957504244	0.27579636910522154	-1.3778095599170928	0.030109863027120005	0.0994418632356798	0.7716269010194157	-0.28906777237045655	-0.2633061514984647	-1.348981974837494	0.20593227187667162	-0.587898528551541	-0.11300720434805203	-1.809509480928283	-1.033721866683333	0.606623685931503	-0.5142683248011516	-0.8520468385044397	0.10310089736318886	-0.40222979346511856	-0.23074820454631534	-0.1984605464585631	-0.5972130146467677	-1.0814651146664973	-0.9711355734557781	-1.4872132046226079	0.5253450612391549	1.0220008603150013	-0.5782560093434695	-0.3924548509523804	-0.5883935697072455	0.06109002377774586	-1.0147807871186327	0.6344751359876987	-0.434691558833728	-0.36438998733435835	1.6329779513353557
0.11122259211065777	0.1642284612556719	0.9644741849784033	-0.3942684496383773	0.0531866077034107	0.371556415159937	-1.4269613199393079	0.17095131429437813	0.0022869523020627837	0.7946685561788738	-0.27880789201940126	-0.2708129454857945	-1.3291674581791468	0.25446614221606706	-0.5846193411552507	-0.1597864156704783	-1.7419873978942637	-1.0403924975233747	0.6369747433660911	-0.5993186599084739	-0.8339426420424655	0.06249673818586363	-0.39128751820041796	-0.2609164510712593	-0.1948689306755945	-0.5505831513418074	-1.1360765083959439	-0.9637397143641611	-1.3408958444651857	0.5412734067243008	1.027351486112902	-0.5792537528733737	-0.3242792844644168	-0.630461527502337	-0.029707791671317797	-1.048623865941972	0.5432796929324206	-0.4987103863133927	-0.394643202332081	1.5296497620089649
-0.00016890080927654954	0.25590156517073426	1.2754891444879075	-0.27812918631957184	0.17454716125166522	0.5203844528387963	-1.4778059200347924	0.3005477936808404	-0.022669822699305824	0.9298256475169137	-0.3099032216987585	-0.329967360093543	-1.285410400558632	0.2219632349283806	-0.5986144445072819	-0.16685538450764253	-1.6805557144045042	-1.0400975376562993	0.6428643161974773	-0.6735634196537994	-0.844820373530123	0.005553367808051851	-0.34780238622288157	-0.2220016367577567	-0.2173000034796569	-0.5398303668989792	-1.2203888355571926	-0.9366026006203096	-1.211493440567792	0.5365958400439642	0.973331784244189	-0.5503762044221834	-0.2562305326462592	-0.6999188922274578	-0.1264961814692725	-1.1062262585074705	0.4857034986686129	-0.5462532105933697	-0.4314906727863378	1.4505553450284991
-0.08286934557355863	0.31998238534487056	1.5555725364797428	-0.2615898358083881	0.2723288038332788	0.6741396115313669	-1.4236350376900706	0.3372943216627954	-0.05402514217548508	1.0290800256143178	-0.3583163274431921	-0.3755349165780292	-1.2032292464452403	0.1388512517282649	-0.5975799389596425	-0.13515664003783262	-1.646431887355074	-1.0327235409793807	0.6234080276746214	-0.7381287434048811	-0.8554952568781513	-0.018528678550872382	-0.30990197951020215	-0.13905748967811998	-0.2388056292721558	-0.592379431255401	-1.2893470821602322	-0.8450646215556208	-1.1421600509507126	0.5318197982756192	0.9140155033028071	-0.5344408149017349	-0.21897238265711624	-0.7656896563501057	-0.2109988170940781	-1.143527265621921	0.45924151159501925	-0.6010785315854356	-0.5191540903070788	1.3839701705351692
-0.11273852855686009	0.3798004177706196	1.6795054762665695	-0.3470851248298209	0.2905695707935228	0.7001374206448902	-1.3265194755918015	0.34873359111388635	-0.09334799787508832	1.0384616391244326	-0.38584888548415847	-0.432340714353486	-1.0692134952627736	0.04046056749666727	-0.5950815104672293	-0.08299509103939134	-1.6127697873469053	-1.1075979687757826	0.5862453876043715	-0.746655227189285	-0.8582083507457028	0.01160944360126721	-0.3292497395803117	-0.09571997583311319	-0.2715267914666837	-0.6822789127269384	-1.3555538775272384	-0.8057243403106022	-1.103648142292721	0.5139711885743365	0.9152585779831286	-0.5368068924155041	-0.20035598912952457	-0.8182519864123583	-0.24770377687583425	-1.1635609404955916	0.45949996826816547	-0.6444119694680011	-0.5801095914626433	1.3419880449187505
-0.0914859002934135	0.44654548028749963	1.7632985645159915	-0.482562275125323	0.2511027241111647	0.6663141840390051	-1.276031262880164	0.3460862867186238	-0.09055323132287192	1.0009867324109483	-0.4273844890152465	-0.5039186535133637	-0.8729873021394594	-0.08278070347204503	-0.560571966915776	-0.009502618532313944	-1.6443651091703786	-1.251629140791405	0.5514348133613531	-0.73383868867059	-0.8098544254614053	0.014800060713799506	-0.41362641925983945	-0.08010463447048768	-0.3163669026221492	-0.7539296782930965	-1.4453691071605501	-0.8395461728487985	-1.1270182762067544	0.4543445227860469	0.9944640538096398	-0.5227814690808695	-0.20710252956322966	-0.8622876390075408	-0.2606241257893288	-1.2036729086724935	0.4897393990261943	-0.6926520540714766	-0.5935344556178825	1.327309302812075
-0.09344945833949232	0.48463256212635725	1.8017850583241668	-0.6728627547802353	0.2557830873395203	0.7066875932866484	-1.1603538578732038	0.2856597423570195	-0.10585090087184337	0.9080469018684303	-0.5098468680126342	-0.530324130609141	-0.6744628035929366	-0.24957535140486345	-0.4475766345518819	0.05761538032160032	-1.7329727270886786	-1.3658693662322776	0.5364944912267825	-0.7712426033851913	-0.7120816221597532	0.006793034329480774	-0.5161392575960859	-0.07760914479070131	-0.33644028899199113	-0.8282686399699613	-1.5142536541769087	-0.8819016889542457	-1.2064528234490788	0.36143327725136143	1.1444437163265748	-0.5094687196961656	-0.19924002003522678	-0.9029985659060156	-0.25613119502766113	-1.2206948395506785	0.5081892292322762	-0.7863948308972863	-0.5899418863369028	1.2920895536693298
-0.12696854922021264	0.49647106505802235	1.6880707878360492	-0.8492265228368898	0.26134892469216	0.7679288091805964	-0.9713200496911011	0.233053675199771	-0.18116250480524368	0.7133526478700404	-0.5439186904531728	-0.5341872760529114	-0.5517377567225453	-0.42975507528376655	-0.3128957236327476	0.09963233895372459	-1.7814760534231122	-1.4382479797687973	0.5412362559344808	-0.8052680999965396	-0.6169712006907447	0.022542895872237827	-0.5846515312690073	-0.11983480679817719	-0.29629351625230554	-0.903279650674504	-1.5229747719339728	-0.9570549955698183	-1.2674980837326213	0.3157408364160742	1.2918831827576371	-0.5069601073924105	-0.172735754045673	-0.933644846987924	-0.244226197698723	-1.169182862620494	0.5235773419257106	-0.8957872283171568	-0.5717426866898364	1.2628243885887263
-0.08340066128014612	0.5365505368227574	1.4623874577962233	-0.9794704099418821	0.21608854731091554	0.7788844076699059	-0.8442085494523891	0.19737578385443463	-0.2346553172345029	0.5249987150900292	-0.5288107347713996	-0.5307192250295261	-0.483145612344439	-0.5489237553153943	-0.2271293580416353	0.14261663016356746	-1.8212725269794703	-1.4548111107661839	0.5518299604203296	-0.79266606421456	-0.5625825432524556	-0.006396204562452814	-0.6284017010557215	-0.16920102838444884	-0.22842740207106077	-0.9180647292833939	-1.5266843177968363	-1.0657456786046795	-1.3286429609552692	0.2932392788064574	1.333985581712841	-0.4854088471465071	-0.13121663115103058	-0.946604492050605	-0.249302955621512	-1.117804740979	0.4992227708023803	-0.975507325303733	-0.546311077832377	1.2187881622687002
0.02313968823182847	0.5709771813559351	1.2368419075671668	-1.1236510086451323	0.18669080638469843	0.805751708727024	-0.771030339969167	0.1367306547262496	-0.3025142103619963	0.4750751289112003	-0.5597933185128301	-0.5224222422014264	-0.45822127100730725	-0.5864590361176949	-0.12996391245388889	0.19331477859571877	-1.9072856786659194	-1.3932552554293234	0.554351374987121	-0.8054826027332542	-0.5316989139937912	-0.08368229933290891	-0.6230441510558776	-0.18837429562716518	-0.17574302576997053	-0.9449466903904667	-1.5145238859947345	-1.1240591829808821	-1.4142139116464625	0.25338148693558926	1.258401236476829	-0.4931912466797498	-0.05989606085186605	-0.9361779713282745	-0.27377292880935106	-1.0790090164741977	0.41564185896362094	-1.0026488290072932	-0.5164832986705619	1.1185526638893137
0.08213883234578806	0.549755911912875	0.981834441135313	-1.2621505783233915	0.16371907767470908	0.8827017457352747	-0.6765282853524404	0.09825973580792993	-0.45767278500213315	0.507833455206136	-0.6029975619251874	-0.5017895335812835	-0.49901061385805	-0.5603892661064208	-0.006935828175149777	0.19108247264713876	-1.9942662584388215	-1.3059471347746103	0.5422335318452268	-0.8237957738802599	-0.48641306682139673	-0.15385555340663565	-0.5469025747330007	-0.20132119257972128	-0.10428529580575682	-1.0374826718936596	-1.478116290175103	-1.0856860525401544	-1.489245390180346	0.23947188075458845	1.0961259439697677	-0.45390865855957196	-0.00835857904251036	-0.886714195146627	-0.318067641685676	-0.9711885814358361	0.32675264468410264	-0.9995757186926169	-0.4765868713923173	1.0057386836732325
0.09355056969594384	0.4786553923487288	0.672174316431704	-1.3016659132164397	0.06345810754510214	0.934755330091893	-0.5542874126929679	0.09160504402534253	-0.5992007438261986	0.5346380652350365	-0.5983524292827307	-0.4697210364599769	-0.5715745870257795	-0.454164680836609	0.06877826652852038	0.12116168965778837	-2.020232907759296	-1.2299155567304487	0.5276507237163944	-0.802265061682537	-0.44881009293748775	-0.22494331556994301	-0.46990909116633117	-0.23341664895638217	0.001259732417672499	-1.0667168045976008	-1.47285905299197	-1.0590894054222288	-1.5824071516313407	0.2535291995675994	0.8765070759922672	-0.3470930869439663	-0.02223210391933871	-0.8192019080399888	-0.3609154785540076	-0.843066760946428	0.252973205142324	-0.9411607982573598	-0.4570877289133163	0.9307524680999816
0.13302963676358565	0.42015789743199033	0.36770389793373204	-1.2669360756794175	-0.06799685101998648	0.9016856531704575	-0.4611218107656681	0.08529037299076984	-0.6620829912510617	0.5764171737512394	-0.5316293832194909	-0.42810442417935074	-0.6182993594160703	-0.2949964133847019	0.1299897645926375	0.018599633020339845	-2.0181661295746016	-1.1487335256227167	0.5086836648856021	-0.7853193454820855	-0.44640127127938267	-0.3104396607446237	-0.4322358597186614	-0.2610152823457056	0.10790648327391417	-0.9962550488496384	-1.4619515141634167	-1.0684764573462031	-1.6986601195668747	0.2666510050445429	0.6969638547737964	-0.22049368647828596	-0.07115720353067795	-0.7409690768500856	-0.3946251511613201	-0.7524913489340659	0.17153947181892806	-0.8381470415746719	-0.4803448879428145	0.904764632231875
0.17077615261409823	0.38028693158973204	0.20333258368616614	-1.1556662658106047	-0.15702494940153827	0.8812815755607379	-0.3965562963920798	0.11669371778962653	-0.7714956502207133	0.6221396527813075	-0.43148844115566715	-0.3732740985058226	-0.6267116035379134	-0.20423210963401245	0.2058404921044859	-0.0692292043564954	-2.030083084639544	-1.105782831132235	0.48292383994576893	-0.8070109347323452	-0.4042088582363451	-0.4081700919176777	-0.4191354194363569	-0.25686436881893265	0.1995918407765642	-0.9142133713940156	-1.3685741378405982	-1.0580369177822675	-1.7929973608993077	0.28513970281787293	0.6043818144525307	-0.08152226624181065	-0.12175625678346366	-0.6637314016510338	-0.4218111898378468	-0.6361487938492192	0.11676653839462192	-0.7804552059193381	-0.5019003036286902	0.9365224138966319
0.13344544905569772	0.3297358290517817	0.14659026495108168	-0.9252907439695427	-0.23259384109397813	0.9349002454158285	-0.324714539598285	0.1646366432598037	-0.910130780508273	0.6297944308376373	-0.3343014426654449	-0.3144269795583722	-0.6064954412716268	-0.23222144480034404	0.23123467545315207	-0.14864968932701816	-2.061502510447299	-1.1107290812109079	0.45738981332534845	-0.8520296966003134	-0.2987024696112984	-0.49832026714821664	-0.4123580240301933	-0.26091645107125955	0.27558866798796416	-0.7891347081275504	-1.2649033859115555	-1.088445276893562	-1.845674798298031	0.29747370759076075	0.5308782681379239	0.04718664911566352	-0.12791944973605834	-0.6146068831935398	-0.4303909107273591	-0.4935482929667011	0.0909606336451659	-0.8119093938460139	-0.5663065621199331	1.0395736458247842
0.07068089362984467	0.3011010156984771	0.08075447870523403	-0.6898498711258986	-0.29991517380023336	0.9342336349257376	-0.2926396750520686	0.16997982644290408	-0.9300618788148661	0.6096909733159613	-0.25283122792178636	-0.28503634461967875	-0.617295245396221	-0.3395355129960024	0.23023920785070767	-0.22683000432610817	-2.0744748416065537	-1.082526380074264	0.454736683072231	-0.8766975113224861	-0.2304187146083557	-0.5364450932826833	-0.4056184911681984	-0.3022032159714899	0.35722631507936414	-0.6357007455010286	-1.2147876669695556	-1.203507776991967	-1.8757989606833838	0.2924268593303973	0.46937309482467293	0.09584802641692715	-0.047518949078750115	-0.5934598183879449	-0.4173182590761801	-0.3637309721539087	0.04479629556486091	-0.877942528926894	-0.688430282349017	1.1501258072885796
0.06049349247312683	0.3167389598841409	0.1022710924870133	-0.5498950624855731	-0.31334908122865246	0.8032591651553836	-0.34731543952390775	0.23276222884432857	-0.8580843823472659	0.550437320953997	-0.16310801052211424	-0.2735786064284921	-0.691465800995709	-0.5100395908906236	0.2563360742128639	-0.26413431706679075	-2.0726938944474016	-1.0084687642174592	0.4679458847579598	-0.8830789677397426	-0.2200734594872266	-0.5281129084665153	-0.40739803074411995	-0.3258485983829328	0.43588931106217127	-0.5124572930409123	-1.1509883914340777	-1.2223103264518047	-1.8959614291582365	0.27211637242893755	0.4599959879970381	0.03330376057101315	0.03151195314464732	-0.5589686164322927	-0.3910460368257523	-0.24053948813118323	-0.003395933335508636	-0.9479526302973543	-0.8247824677567175	1.2135028919189714
0.03887125328335981	0.34194500917895726	0.16902541080465525	-0.42773894576591437	-0.28777152866719863	0.6551846871609729	-0.4491828334067999	0.42339243249956376	-0.8264839079103657	0.5332720610701045	-0.13124600846487844	-0.22715501203317068	-0.7760568287567364	-0.6616333580009457	0.2787633737267888	-0.24109195899757835	-2.101211035995797	-0.9333901334361577	0.5132560808537393	-0.896485388784404	-0.22917626975312172	-0.4867974652195161	-0.41391038834110566	-0.31757147914799666	0.5072809376684161	-0.4312427528501218	-1.1135981344587218	-1.1514238616198558	-1.890801271712597	0.1774571940821287	0.47480479071042253	-0.05107683510077647	0.07338615711474732	-0.5095726917954752	-0.349924297651169	-0.14706387819724095	-0.02150778173824685	-1.028809003366669	-0.9469770939584526	1.243068094181
-0.048102817816505765	0.38610193009432264	0.15136663172441184	-0.31266312630400317	-0.3055569089349542	0.5618302354835412	-0.5289839084398421	0.7091312968139768	-0.7716182277010708	0.5676283545013795	-0.19185822469265398	-0.19412072855092002	-0.8390259346236905	-0.6825410541492896	0.3146392453600314	-0.1830272009351179	-2.0792899950368535	-0.8346920240681748	0.5802052825600438	-0.8726219593249093	-0.25985705087215816	-0.40227659534038746	-0.4119036735001746	-0.32614509220627247	0.6056647687785641	-0.37809918358460076	-1.1836127418041658	-1.0943050729430688	-1.8855215739400326	0.05231997599712481	0.5325807399827125	-0.16829744638536895	0.14569588183840176	-0.47589570837779316	-0.3074572176270488	-0.12687403882010026	-0.016040429037091446	-1.0824463993631444	-1.03849306932656	1.277895487009573
-0.1350306875505834	0.4686934427193421	0.19851029030924655	-0.2961237757928171	-0.3674641998527333	0.4261025430881955	-0.6028451937421025	1.1271139449101175	-0.6525464632790219	0.5195862457572724	-0.24703608671250846	-0.16444474764194886	-0.9031776636695767	-0.6138258096121153	0.38285805458646216	-0.1538832066064595	-1.952359032693839	-0.7082449979744331	0.6329480066698727	-0.7974387501064562	-0.3049907619398313	-0.29322658625854	-0.43227372226283406	-0.3433417339600502	0.6998400194313703	-0.36618323736310077	-1.2767198863091584	-0.9702537594871604	-1.9255277366846009	-0.037809348301360096	0.646970633934817	-0.3188141846107203	0.1956608617421552	-0.43887138208179194	-0.310097131746897	-0.16709755307091037	-0.021130037369802856	-1.0754221472153151	-1.093421562806798	1.3099302260725674
-0.17665811812746526	0.547555016064522	0.4314270604144507	-0.2771776839212924	-0.40133990992175794	0.22730770171734788	-0.6691332471376177	1.6770489304325384	-0.5751020111873503	0.45110562186612624	-0.2702392007372044	-0.11202888787077822	-0.9349746076314517	-0.5046440564007246	0.44438185621213017	-0.1151154932994853	-1.7597528954818522	-0.6384983340210578	0.6553396733451129	-0.7318009126718025	-0.36100220449515963	-0.16448416964774829	-0.5015432468191261	-0.3349163678134445	0.7476768161480866	-0.3378796340820969	-1.332731572185514	-0.7725567568458935	-1.9661316010637975	-0.09349701056936724	0.7584149813618161	-0.45268285936569147	0.18647947964816572	-0.4184480670877219	-0.3413953443408859	-0.24843695016378584	-0.023078403059668507	-1.0427800342930502	-1.0785785791985412	1.3126536404885847
-0.22015670401884635	0.6038747824576258	0.7318329744947327	-0.2225222667498163	-0.39794980898878657	0.08247932697902871	-0.7315604372081255	2.191354599002197	-0.5638739139863421	0.39427469387215625	-0.30839242613057993	-0.04363365376400715	-0.9006785354423983	-0.3377197081195914	0.4923204529103032	-0.07595092560165366	-1.5668609272443221	-0.6358890736584561	0.6587830977161792	-0.6777462230197343	-0.4565690342783368	-0.024381530324180455	-0.5561788980542873	-0.3099861788341899	0.753031188143555	-0.3283934035760432	-1.3544238171981546	-0.6373832091406717	-1.9629637824002582	-0.10142425515393794	0.7717915458565696	-0.5654278782447182	0.21435334407163148	-0.41666130974051097	-0.39477745389900126	-0.32930785374625055	-0.02085169941410641	-1.0306167153164778	-0.9996602316380778	1.3042295196254787
-0.25781081713777976	0.6222696382849071	1.0792677306508753	-0.2780732155902558	-0.40991635929696546	-0.0056002069072531805	-0.7824347362522655	2.6106001813052506	-0.5605152910244688	0.32362908224790776	-0.37038014280102544	0.04416510632170784	-0.8627899664267765	-0.24861556882733238	0.5266543257083831	-0.11556195448920181	-1.3758158671718381	-0.6387932938881346	0.633136171936052	-0.6382509066221635	-0.5582973763027737	0.08489202517956537	-0.5769086409865463	-0.3082319237127558	0.7120030372976206	-0.3839666885570103	-1.328530695744786	-0.5708204773161317	-1.9563292942558657	-0.03438733899311604	0.6455654190788024	-0.6540275037000945	0.2629487255414748	-0.40720732782742103	-0.49801332625889627	-0.40065272261707274	-0.02973863271380218	-1.0261749088112322	-0.9019518013251236	1.2847963421823656
-0.24471272993628673	0.6065853594498062	1.483904071578	-0.4157891950581704	-0.37232165790594823	-0.1172719555297751	-0.8528806424593274	2.965314683074229	-0.5714492022726121	0.302623546504105	-0.39105774781623104	0.14146808218669948	-0.8633701211938003	-0.3135435631937148	0.5682297373399422	-0.2062431828003312	-1.229976083139063	-0.637726900522549	0.54272276153729	-0.6640984863962662	-0.6542699023652088	0.16530776985658305	-0.5730845240255269	-0.36753068838095043	0.624944914852784	-0.41229613987754127	-1.265615815249459	-0.43442376829960294	-1.943677942989531	0.07201499359853955	0.4318376441515161	-0.6943933562241669	0.26563719654137335	-0.3745255004005906	-0.5552283880487174	-0.4741392761069078	-0.07196647684927458	-1.0239540055586098	-0.8183536595697027	1.2345285744019592
-0.17247689452346376	0.6059366743576594	1.8111770487582617	-0.5088405325364916	-0.24926605389120668	-0.1775277472209837	-0.9623212682489679	3.1864981796582805	-0.5904241962323942	0.31880940717540224	-0.39166657588101855	0.23190080507498498	-0.8753079212075561	-0.45943051497818843	0.6223168104061623	-0.28846645190629194	-1.2114850144866336	-0.6439210577311607	0.4407371872685519	-0.6861654554357781	-0.8064567191226031	0.2584046933757677	-0.5280091651929135	-0.44830054742275305	0.5392969973779458	-0.41480339971156555	-1.2064596136747825	-0.2775462187216773	-1.9429607010279752	0.18447354410262978	0.25915835703742496	-0.6840168235131779	0.20552704305310193	-0.33164332406752994	-0.5660164986346429	-0.5148312838681269	-0.11455218407064109	-1.0121264045155742	-0.7431933285597387	1.1741287818026382
-0.11738176581876847	0.6079753989329751	1.9754335464968549	-0.6120505573846259	-0.13220637466090207	-0.05258175492622865	-1.0693859781462942	3.257926823937813	-0.5772348593456197	0.3146598473536214	-0.44522089639477214	0.31904107446005536	-0.914089036018599	-0.6530212548728411	0.631744474170501	-0.3869855544368722	-1.3070844990297523	-0.6187360229269168	0.3684440920027782	-0.6720619004967963	-0.9392461825278821	0.31987995939749525	-0.4451659185522095	-0.5092053203007111	0.4954925054973226	-0.4382217235221491	-1.1763656157806879	-0.22162214574430683	-1.9888442631797383	0.2777786899893441	0.2416201946998572	-0.6349278418419546	0.09502073978373435	-0.27901314246044634	-0.5910702989836006	-0.48777020633832446	-0.1397616503436072	-0.9832030133186306	-0.7175726371085421	1.17431342006813
-0.1011881871093387	0.5703516635885065	2.008271068063496	-0.7281338499741222	-0.07201943347030355	0.160327838995662	-1.1439600382162491	3.2408043505556066	-0.5683112187753864	0.33677365062746734	-0.48172803109446455	0.39140920246070404	-0.9922091067628248	-0.8662745675720153	0.6052962663015993	-0.5050745391166551	-1.4410293149995503	-0.5844752999049277	0.2997261367943969	-0.6793281807030025	-0.9708144242577978	0.3093732775683271	-0.35179688463265935	-0.5819451382936972	0.5136929633913845	-0.42281629196463566	-1.156712392666178	-0.2584592131429332	-2.0589148181461945	0.33134913786519876	0.34390362220014387	-0.5515734966580668	-0.025453196532422645	-0.22409862551072512	-0.5708140348716768	-0.4707482754601406	-0.18505121199172617	-0.9014169598179869	-0.7485112765085575	1.240090802149928
-0.06637545798649666	0.5477171873375556	2.0070310497665735	-0.7720149017533721	0.006484172462619684	0.2404660131304342	-1.2340072505348885	3.0958097887233036	-0.5757639295812961	0.34419646571239443	-0.4611857212047685	0.4094957470383596	-1.059016159550087	-1.017401413428408	0.6155827648602062	-0.5944659906574936	-1.556878828352286	-0.6034661775005603	0.24067987626758872	-0.6828138501746159	-0.9737557222824312	0.3165674078730183	-0.27658294064191175	-0.6414909811480114	0.602513842048722	-0.36954348250148705	-1.1456820211931615	-0.29020451601309877	-2.101989182615196	0.36913895288791776	0.5466869352680863	-0.4951012128655633	-0.12178161971742503	-0.22477714095903348	-0.49440882813371784	-0.5107263883483556	-0.26000364720393404	-0.8236853459761997	-0.8106958145234057	1.3084761997318117
-0.055171626782397086	0.5694018032750077	2.05238357081141	-0.788386340076625	0.10775711301998048	0.15389359861305277	-1.3446952321679901	2.829889276578933	-0.5658106381760357	0.255483515982125	-0.46777008397951203	0.36831812855816	-1.0986898201565523	-1.051875766010479	0.6039494571924086	-0.6694962739291466	-1.6264017285651065	-0.6653850603661303	0.21469425300834052	-0.6552770613488852	-1.0210193388162179	0.35184709772879325	-0.2355020802190751	-0.6552038204775326	0.7499463647716795	-0.38014117870715985	-1.165482643481031	-0.3434262558608412	-2.0835202021051296	0.3679326330598308	0.7669003172231316	-0.49743878342133574	-0.20393216281806376	-0.29136212361965036	-0.46107991237061485	-0.5047252095721666	-0.31928963176701164	-0.7846904167731779	-0.8878887834160283	1.371091651517046
-0.08201462030644555	0.5713246912267262	2.146533108170311	-0.8123138268567646	0.1799106045187551	0.03158506521387365	-1.378373839941518	2.585390071559535	-0.495255040480617	0.1752758752033347	-0.46869460067048874	0.2845142120563455	-1.1285231633685	-0.9908128420238764	0.5605783000819283	-0.7299917651356119	-1.6790605982708957	-0.7321594364281946	0.19806044347816237	-0.6692733649195102	-1.059382993223738	0.36517859343466286	-0.2264907947069689	-0.6693119849048405	0.9111944893101056	-0.4211878654744975	-1.2044451583055484	-0.45006885483956116	-2.0319584744243815	0.32962582382507594	0.9248518717116863	-0.5354385584316379	-0.22026589228913895	-0.4070263903745407	-0.41879051887379004	-0.4792257770770604	-0.3570243060462613	-0.776013399414096	-0.9684379683474613	1.4256291791869713
-0.10603933051729726	0.6111956570689866	2.2624977822343246	-0.8041980711067771	0.23761821816135895	-0.08768024638272101	-1.3750772566409344	2.4210143270903504	-0.3753497491921179	0.1625179117761172	-0.3859390822344987	0.213660612667174	-1.1511491992824232	-0.923316780760862	0.5567721004255182	-0.7681393934568701	-1.6875475810293235	-0.8038800625689287	0.19870020538316965	-0.7733876307523392	-1.0629835477021694	0.36066702019273855	-0.2396101662613596	-0.6599230138323761	1.0371213862405655	-0.4399793902099217	-1.2162862252320399	-0.5407250199356343	-1.969996738301072	0.2986554086468479	0.9368232213504271	-0.5915972656861731	-0.18843541016771234	-0.5162673775521158	-0.31872762021564044	-0.5305369710742113	-0.42955122478741015	-0.7840706298189593	-1.0367440553345046	1.4416003891520979
-0.1319813974084378	0.7609724113805553	2.3550628517693815	-0.817015368118828	0.3231803178278584	-0.17773062867448694	-1.3927184321413528	2.259455897390436	-0.2863339829544289	0.14254332257188512	-0.32185429111867214	0.15959852614439696	-1.1617258669581625	-0.8858074400282258	0.5514239019339465	-0.7726040053540276	-1.5763153380892028	-0.8980403278280381	0.22152465217061962	-0.9100794997236905	-1.0875281725973958	0.35788285112001955	-0.26367181308044907	-0.6095684795016332	1.112457179872277	-0.46132987085842253	-1.2689814297078197	-0.5374253289562951	-1.9046679496360137	0.24946710218730833	0.8378636674518669	-0.6220141898692135	-0.18156205506420173	-0.6070075101724965	-0.24544461960019565	-0.5829859350252119	-0.508976948573291	-0.8306063002983279	-1.094248799154392	1.4117351497086437
-0.18416584006835757	0.9101468152494171	2.420255665564971	-0.888378047989419	0.43125875951185744	-0.12422789107854224	-1.325569109234873	2.0517760819418545	-0.24578535245122324	0.11684698007302327	-0.30744536025202424	0.07849442151521997	-1.1321602874848415	-0.8077537704123859	0.4967317407172209	-0.6981193968698052	-1.3878427572466048	-0.9845997042047868	0.2465318160457402	-0.9518002820146713	-1.1260186070921856	0.36631664794614094	-0.25821960672018285	-0.586689039467154	1.1078960481724338	-0.4926835428034969	-1.3680828072627371	-0.48909623435377547	-1.8844457109977	0.18351341199456409	0.7712510786042559	-0.6115521362842316	-0.152876576753977	-0.6773243277988057	-0.20556668611669374	-0.5843021786973127	-0.5728555094053411	-0.9103780461977573	-1.1385650320612115	1.3910556639734544
-0.22831124508079997	0.9705440307931544	2.474678690818775	-0.9590410937436339	0.4878026071625456	-0.007165292405725018	-1.1769555701707342	1.8479822178991632	-0.23757266126707915	0.15048161092659806	-0.27880789201940653	0.0018022045803483266	-1.0715118006859816	-0.7237079447044038	0.4348175596396119	-0.5901253957574809	-1.2304158231783595	-1.0454068152636822	0.2543971241720006	-0.8927047780498121	-1.1455680965490245	0.37414077271254315	-0.23926940336384456	-0.5869855332904954	1.0410655532660336	-0.4808451407005735	-1.41186036175031	-0.46887140429939655	-1.9274005351397754	0.16064257280491936	0.7875191428988855	-0.5750632300477818	-0.11873806764207125	-0.7214956834836502	-0.16675487179698073	-0.6184352773128086	-0.625779483552529	-0.9767468992121741	-1.1788396245269275	1.379469612813784
-0.3108268843819212	0.9954952395160552	2.52593278042489	-1.062139177133147	0.48334993728043313	0.03825117011477552	-1.1338326967252637	1.6493858138618531	-0.263117808174176	0.17375522905746293	-0.30997086926151285	-0.024910568175730636	-1.0389785064428858	-0.6513351503447514	0.37229829041149787	-0.5182947510121249	-1.0963170981948074	-1.124569505742967	0.22641694909126078	-0.8154033543063036	-1.1516281847204701	0.37773783786488807	-0.2327570457668609	-0.5445375009155129	0.9746757474127575	-0.4213429537116495	-1.3829946903008719	-0.43211967373644644	-1.9762128353012252	0.12492073463034836	0.8909375516290334	-0.5274566101924151	-0.15437298985769274	-0.7473923564274022	-0.14837700811648985	-0.6736059654671367	-0.6836340157720311	-1.0358332555145018	-1.2474293354045751	1.3683451573178451
-0.4374648280125907	0.9926456585755566	2.622562354377636	-1.223390848276029	0.4912939051382922	-0.00394817221441901	-1.1241805384127448	1.4418031471984192	-0.32345044400754336	0.17617795342546036	-0.3810684577161934	-0.0423386220527442	-1.0365240055054783	-0.5597407643648482	0.31114534926517234	-0.41813862411925384	-0.9153420850222203	-1.1983775401737824	0.1796766969725255	-0.7031379844783208	-1.2244760228650895	0.41281430370075595	-0.21677905212774778	-0.5062156742486925	0.8921346877624512	-0.3739634972604347	-1.352777859762313	-0.34245910505655197	-2.033313264796211	0.05748991811749617	1.034458630480824	-0.4908251691659812	-0.23342925501505346	-0.7863617603418868	-0.16761792064385542	-0.6720889388620037	-0.7186847169070766	-1.0885926199924982	-1.293281864385498	1.3433497521267608
-0.5145980081991668	0.9202014341776813	2.751432404050359	-1.3446794186913809	0.5384770263322658	-0.16660113179645603	-1.0547443964599157	1.3589352334677973	-0.4035425696749989	0.20888473239341837	-0.4238442665644423	-0.10162473480062324	-1.035475264195858	-0.498833480796223	0.28434579988952496	-0.2978917436891787	-0.7827824501762085	-1.193794317623821	0.1617821801589519	-0.5515649881473956	-1.345322802049653	0.4706112149621758	-0.2161353888768831	-0.5325542088888159	0.8012205361027716	-0.37194735017740344	-1.3204237412100497	-0.26087709015365246	-2.097805271172786	0.014382448342395212	1.2225952810110765	-0.483413360086702	-0.2945285629278164	-0.8522229931909742	-0.2132833581593332	-0.6208892909387593	-0.7191022238406195	-1.1270968845234293	-1.3117174172747341	1.2876120757311305
-0.5461073396680171	0.8548464111439728	2.8619547755889925	-1.404456157594749	0.541841828004546	-0.3828147951040127	-1.0602387019608885	1.4436975485087926	-0.40540574737647717	0.2351996428160228	-0.47045343730209604	-0.1635448103510724	-1.0642375524533	-0.5376138849423449	0.2835455220130478	-0.2759655385942568	-0.8186652373828261	-1.148415876535093	0.1545566339376973	-0.4706170178797394	-1.4359959204642543	0.4735376408488296	-0.2789682809245282	-0.5728032454073532	0.749020917760119	-0.40865156630436744	-1.2439727032946033	-0.22418225081448093	-2.1417761880937314	-0.020108451232087904	1.3625492759975981	-0.501800347994912	-0.3654940521515216	-0.8742973624425938	-0.27280834480402416	-0.5324109451158464	-0.688405523583949	-1.0850546694621577	-1.3404107008741355	1.1888536834756853
-0.5686074048077968	0.7873368269113492	2.9228993785525352	-1.4640090135808732	0.5211976312783885	-0.4257387140528717	-1.1365353010527697	1.514397576899721	-0.25238002089461037	0.2120291193391169	-0.5231959870627984	-0.18872110480565057	-1.1506359854500556	-0.6576904674121767	0.2771042610560466	-0.3042166105434849	-0.971562849046315	-1.1380015243052297	0.14614564653951875	-0.4851227654500601	-1.4662202932691206	0.4514268674829979	-0.3276027189089806	-0.5868125785602137	0.7410885148038696	-0.45654798354610354	-1.1693150219883564	-0.14433541823692256	-2.186464346976234	-0.04598278060595075	1.3926533019514489	-0.5223538647109119	-0.4566991626763432	-0.8326591310980976	-0.30375118434341614	-0.428963116174633	-0.6544284117065851	-0.9457317270447353	-1.3839469680817946	1.0795478303039674
-0.5262176516953795	0.6373052320278664	2.900188673077426	-1.5214069964885524	0.5726310282689238	-0.3400068084142994	-1.1444946192920153	1.524671060929044	-0.009897249245756967	0.19607522163922184	-0.5321029161587698	-0.19741318205413622	-1.2463392083640754	-0.7927604101471963	0.24786484010577606	-0.2795868349108382	-1.1316282233503405	-1.1209165412353246	0.16483045747104225	-0.5386143854182528	-1.4269945342681727	0.4589461562195402	-0.3259746295097349	-0.6006489569827931	0.7683892016449608	-0.49351068006832843	-1.119567800979753	0.039764581920527606	-2.249521869429697	-0.044973410953878364	1.3477674966468296	-0.47138342381187215	-0.5224145245700612	-0.7912696887513139	-0.31933683116637457	-0.3232620565405012	-0.6336325901596445	-0.8047560194160598	-1.4087640585096133	0.9892597184780033
-0.3819538870157869	0.43658353065811717	2.8444567396213154	-1.5280954986411286	0.62451981195195	-0.3412240971353348	-1.1398021854047	1.5441251051547848	0.26604917454147387	0.15803329432897245	-0.5423176981346569	-0.18312393385018677	-1.2876863923369548	-0.8662745675720173	0.22692098250922096	-0.3205372473675329	-1.2788531885069	-1.0916474467330954	0.200393692778775	-0.5879768277046912	-1.296030704119564	0.4618522597042041	-0.3258989044213989	-0.6515223555043819	0.8091529390590209	-0.5096657047720984	-1.0693292493932847	0.3229975395175183	-2.2823954593343467	-0.06565317943536517	1.2590768205422216	-0.40242509241658286	-0.5657344157759545	-0.7427558341972987	-0.35637178021311233	-0.2570036886398328	-0.5909673578080791	-0.6920839160301071	-1.4526784909047439	0.94162304598087
-0.23450222809667656	0.2865519357746323	2.782593604585977	-1.4717609595903425	0.6229259585282397	-0.38519140641651034	-1.1752924290461169	1.5154662135363386	0.5481980188349391	0.06104699861862893	-0.589535696937098	-0.12893014918727938	-1.3219155235913522	-0.8355096449517498	0.19387536190254065	-0.4282088042872845	-1.3956261559421588	-1.1250459793743985	0.2588754575070475	-0.6103387380071856	-1.1039842279248784	0.4376686013353256	-0.29948977986386105	-0.7185793752166661	0.8713561989076105	-0.4939242487007463	-0.9951874651937949	0.7434805744877628	-2.3111847547356916	-0.12318724960350388	1.2137856647983685	-0.38010414430475564	-0.6115145115760943	-0.656968864349567	-0.4013518554090133	-0.2627371568386461	-0.5416617770849291	-0.5769068403708489	-1.4817972103400507	0.9568326231008367
-0.13893470295984986	0.18273915370655072	2.6324136108476304	-1.4317139027688466	0.6330962613271536	-0.3826408967152945	-1.150256215330876	1.4107641103438648	0.7248811990263546	-0.03122271667316669	-0.6311840464061094	-0.03077113541145139	-1.4144055816418564	-0.790892725131463	0.13810965719298116	-0.45112714535935244	-1.4232198434080308	-1.1849682108320638	0.31991626985534877	-0.6384385965167926	-0.8850350172117665	0.4268164386723166	-0.22183370177424364	-0.807403983125899	0.9201184426358887	-0.4287354930160972	-0.9302089962714464	1.2519743326482355	-2.3699786721954625	-0.23345472939943718	1.229918612279922	-0.36322802517039826	-0.6451457620087735	-0.5898410693303029	-0.42871558061284026	-0.29921272300618557	-0.5316018481148019	-0.5000016091346878	-1.4724139866259136	1.019240356837393
-0.06189392550485449	0.1300103226449692	2.426960949689071	-1.416405908302489	0.6676297521742178	-0.38420598221376784	-1.0499331667779868	1.268416852906825	0.745523246719037	-0.12619866663134305	-0.6740500520046978	0.08308190672969798	-1.5104211955842746	-0.7843039474370712	0.12382176925199459	-0.40114829551063236	-1.3550161633131013	-1.206273388923221	0.37527449116505907	-0.6684153539726518	-0.6814769090930788	0.4326896128476158	-0.15441944188220988	-0.9265203766531342	0.9027112250374527	-0.3542931391811287	-0.9010239599463977	1.726048900420804	-2.409666060734893	-0.3796163787739527	1.2816143049636874	-0.3330961705673307	-0.6229785577266	-0.5342254197506638	-0.4859052586130481	-0.34064093485519037	-0.5411846263037358	-0.5497911611237126	-1.4550183880022238	1.0933726204327383
-0.016893795225294186	0.20148151940462786	2.2891581756181503	-1.3408174383689728	0.6737774725228166	-0.3606427505423139	-0.9331272017221798	1.0568267988560667	0.6673433297452045	-0.22808195840465836	-0.723703363066293	0.15724990931210586	-1.5541559395599056	-0.8149391697090257	0.13879282123387543	-0.3648857255459528	-1.233845795484876	-1.205138927896001	0.4268505906245809	-0.6339072262036967	-0.572750306251409	0.39720669897193306	-0.12691230354378558	-1.0483052145904386	0.8263398121308946	-0.27943721671374194	-0.9083939186143386	2.1158391201608433	-2.409307439754115	-0.5055906351070143	1.373115410780326	-0.3061856022179482	-0.5818652417753387	-0.43740126527712314	-0.5506339221285955	-0.3739932109533396	-0.5417214209325765	-0.6364322124324147	-1.428712272148736	1.1452098134698325
-0.061362609798267	0.34039279842274983	2.1258890998567357	-1.2315066040260199	0.6930302099108128	-0.27259219972081705	-0.7949973915328673	0.7717922632339703	0.5661678774557684	-0.3266919949148293	-0.7712595996825042	0.18227255593653463	-1.5633937885425122	-0.9504760336979796	0.11168096829667498	-0.27963644170969637	-1.1910810766632658	-1.1927506134787784	0.4564866200476927	-0.5337612610000877	-0.5385957507412107	0.3383123780030174	-0.1185825438267121	-1.1496813943544395	0.7467734035891812	-0.19333739705253178	-0.9201612859541519	2.365989831128799	-2.4145672141388586	-0.5993143001177567	1.545740651169185	-0.26804329241765934	-0.5476506438615514	-0.316942156020856	-0.5529438469834649	-0.40339675603518427	-0.5796350267547739	-0.6972229828588493	-1.3795507977774375	1.1722593193645208
-0.16751024770102713	0.4468003208594147	1.8804802935751301	-1.1955733958088284	0.7461586573678339	-0.1344878960129747	-0.6279408053546522	0.4700967109591169	0.5214516126203106	-0.40189954497668906	-0.7848342106085167	0.18914280891324156	-1.5076543036184689	-1.136570093460038	0.07436069269125622	-0.13289953068982663	-1.2773140983693634	-1.1707420695507456	0.4535324253686898	-0.4419272768441672	-0.5063936085749486	0.35607415734284953	-0.13446588110540308	-1.2345774591044065	0.672274919158405	-0.13610983754189876	-0.9658795962242828	2.4145180450145536	-2.43233887607519	-0.6337313433762336	1.715879742197405	-0.2007953785022029	-0.48421794602434937	-0.2228999148853795	-0.47983853289531836	-0.435276623957761	-0.62110738215336	-0.780377732550064	-1.3078648594273676	1.1439173456113818
-0.26335498103259336	0.511877335996491	1.6773009992942634	-1.1725414406976535	0.771483217322348	0.017528278792404553	-0.4583598085408571	0.25435354634331303	0.5217703140692487	-0.4633439587352486	-0.7955676238988527	0.20321256021697748	-1.374419530006995	-1.1849223833117903	0.03358555893617258	-0.014438495018615377	-1.3888761463389538	-1.16733868646909	0.42956017045755057	-0.3457764251118673	-0.4846635016170868	0.4291535149012417	-0.15975806060996905	-1.287427483114936	0.5979086414435661	-0.06432983177810711	-1.0498479919810286	2.3961421797330757	-2.4146070609144994	-0.6091618089184655	1.8669943859441969	-0.12935694176115484	-0.42948473453587255	-0.1704959050943986	-0.37058670239692104	-0.4805866391787239	-0.6162364679286947	-0.8547521670564914	-1.2289228765426867	1.0890336211936562
[truncated: 96 more rows]
