# Supplementary material for: Obesity dysregulates feeding-evoked response dynamics in hypothalamic satiety neurons
Source: Sci Rep. 2025 Oct 14;15:35837. doi: 10.1038/s41598-025-19800-2 (PMC12521569; doi:10.1038/s41598-025-19800-2)
Supplement: Supplementary file 2 — Supplementary Material 2. [file 41598_2025_19800_MOESM2_ESM.zip › Fig 1/Fig 1ef NCD and HFD/matrix_MPK118_2.csv]

-1.091547720598562	-1.2967747205941158	-0.6129353614625696	0.97675110886521	0.8955167847343104	-0.01922413226602132	-0.4515345331699795	-0.36300541463692837	0.3698967978899243	-0.13679915483022115	-0.698283362285515	0.378036990121651	-0.17847828951388417	-0.4494431168202242	0.0939560830470819	0.03852558689327913	-1.0431741658046891	-0.5953794577407006	0.2842981630892843	-0.5243400500410315	-0.7241467672465333	0.2718488120995825	-0.6513274798056916	-0.23540840125910661	-1.1181482498059883	0.5134490005559874	-1.7919764143299097	-0.09705619566266428	1.2667324157399107	-0.22786095006375673	0.24830178788038046	0.42404796539906187	0.09827792840647429	-0.18278070306472552	0.04164588895761363	0.9460694127932057	-0.7163241736877289	0.6122685381458526	-0.5554426859604888	-0.6088369080259664	-0.5150238941673289	-0.8430224560862298	-2.4088358500480735	0.6468720609490679	-0.11651955479036191	0.4323687392906308	-0.08395981729402302	-0.847282822103184	-0.9884430046313313	-0.6499178156029727
-1.0558734758329107	-1.3210411180895885	-0.5541833455500284	0.9839622064101732	0.7665528161481154	0.03876717253265867	-0.5682718973200368	-0.38358035230975196	0.40804420421039195	-0.1278133057907886	-0.808256037338698	0.3724725438929586	-0.12881087136843672	-0.48804179499310996	0.07984869455759748	-0.20345669603627187	-0.942222588342119	-0.561819783158952	0.2734754866922009	-0.4533715770680688	-0.73830017120411	0.0010121313060756087	-0.5575282722068742	-0.303318139703337	-0.999682988748031	0.4908614143253497	-1.7298237191594739	-0.1989354653420844	1.3108860801030953	-0.3730815545343059	0.2427253788633879	0.4996662140972836	0.06322354744394018	-0.0081091617320352	0.08549684167090785	0.7539971902940354	-0.7087552034304879	0.6161522461576947	-0.5602493169239889	-0.5637555341933196	-0.5473649810768577	-0.8729365144305654	-2.325613311765606	0.6130019400949349	-0.19548489336139724	0.3362380967436319	-0.014829214355149535	-0.8852876279512916	-0.8409612152505745	-0.6100131703506483
-1.0864247725111553	-1.3614798733587399	-0.49851666024616087	0.9911733039551356	0.6258438113918899	0.0751728249896094	-0.6625360122869478	-0.32345697268037077	0.4962773069881261	-0.14793256527530133	-0.899645813090732	0.28562678080553094	-0.09840224801408197	-0.52344464431513	0.08862323601087513	-0.3197445861321544	-0.9655001473626922	-0.5513186408359951	0.2433695495717496	-0.4234340932464559	-0.7925534797554622	-0.2616403380351471	-0.5384698603597975	-0.3636476561101107	-0.9064223986173848	0.41168989429709474	-1.8066760061355875	-0.26116712394537883	1.2758300051956888	-0.4608474837050076	0.25187233669189096	0.4995303604166472	0.051496240441922275	0.05565528426668793	0.0405093631853528	0.516802019218509	-0.7135927819604522	0.5793939733715056	-0.5615383916775013	-0.5533169787821334	-0.5596456518664659	-0.9439797356386341	-2.2944453435260908	0.570098433696851	-0.22713927044042892	0.21087698525218979	0.03722471357470929	-0.9165739665292346	-0.7422413555569518	-0.6300606983335807
-1.1476757149616255	-1.4057298234402413	-0.4674672526377331	0.9307560002000734	0.5189958037711824	0.1444632292550195	-0.7213764221838492	-0.21412433010592194	0.49386934081229605	-0.18058397585725822	-0.9842166988052694	0.19061668171447876	-0.05968835863324788	-0.5210100860160022	-0.03031857112215297	-0.37312648916909197	-0.9812015829041353	-0.5220356756990774	0.18447829953406172	-0.4617528110165466	-0.8917384303875984	-0.4160726834050438	-0.5143190565814094	-0.42365359885976284	-0.7711416197344014	0.3644061557397743	-1.887968187662842	-0.29110998759062084	1.2434221080955057	-0.4635910528734134	0.1979508732356671	0.48301891307789674	0.04479082265365589	0.05834235583031035	-0.020712352751785724	0.3673923046551605	-0.7282063928130014	0.5089567152205474	-0.5909405167487147	-0.5625292786313317	-0.5635392504632933	-1.0241849564751437	-2.2479156830241824	0.5101583681577287	-0.20033979936243226	0.07692529275375296	0.02539398282967817	-0.9156532028795017	-0.6674570751713021	-0.6719283873707558
-1.1803658096994576	-1.444366613310666	-0.4461706273770466	0.8230572838934671	0.4788052157144736	0.1354110627250154	-0.7992216939692427	-0.1459763766464451	0.46501552346490493	-0.19135851748850102	-1.084402243916868	0.14609009317952798	-0.04550266445669578	-0.550922742566855	-0.14435964942496454	-0.30681064486769954	-0.9795090104804745	-0.5244937483662993	0.16156385909095555	-0.49589904618500535	-0.9711536272985111	-0.5406443924394141	-0.537554506593167	-0.4505228838167765	-0.6552323835398401	0.31358628823995827	-1.9216568893508779	-0.3334338810088669	1.2488127016883768	-0.4210044482903137	0.1443935234061861	0.4915965054675476	0.028084990052684354	0.02319403301445845	-0.06571446831168118	0.36600388863959604	-0.7504044931939691	0.4431464612398984	-0.5846112640875004	-0.5573948279233966	-0.5530373394537069	-1.0676476780530884	-2.1835643985137905	0.4579423547522553	-0.16218491762177492	0.014099223368217662	0.01566162979023797	-0.9584260271013747	-0.60521958563591	-0.6579440805376144
-1.2074027471840107	-1.5885280376543565	-0.4053815108556577	0.6773151556739971	0.37264860308012954	0.05271822357279772	-0.9467265720266294	-0.053775589958282646	0.4499445563682765	-0.1631395606182597	-1.2493384733129678	0.09967300961751643	-0.04197926152530983	-0.6315510925279963	-0.20033166645890818	-0.20843038435887662	-0.9656373105600554	-0.48170666262178924	0.17808132473507082	-0.5441396311242073	-1.0999538231705193	-0.8081670798798916	-0.5989401730330536	-0.5013778015025825	-0.44134329681495527	0.20473437658422608	-1.975886842593694	-0.4363618231418015	1.2834777795987553	-0.4039207804788063	0.13241836151083747	0.48166769146973215	-0.020530723737738548	0.013185285924822848	-0.1072906474716913	0.3440967016812116	-0.8071810816859811	0.32943425855192265	-0.5720012947780613	-0.5363427888882389	-0.5219630693125163	-1.1669283314881607	-2.049041021519314	0.39269492145927076	-0.15552258276011552	-0.09054396710793888	-0.001003093767375035	-1.0819647060854487	-0.44723791011812936	-0.5813989736936899
-1.277824509498743	-1.7226275932600472	-0.3982904798296323	0.4832391844504732	0.32293759284717255	-0.031347076459653914	-1.0734374161977356	0.08513134966026815	0.34808584643222684	-0.21128336615102947	-1.3753715403053934	0.039885514098923366	-0.031243447082832464	-0.7010091161754852	-0.19615282921985908	0.036056379924612435	-0.9823990819123326	-0.4655479834639715	0.23984788502984097	-0.63933404899848	-1.1912310411084897	-0.8207648467599906	-0.672862846802388	-0.5044162260255369	-0.26191382448911704	0.10500262482694671	-2.098065979528259	-0.4851736571241034	1.3026996087945126	-0.35549442763828487	0.1653403509478549	0.38546133998538445	-0.0394423613914551	-0.10447634637947183	-0.1493799852379686	0.33186381633201867	-0.8797766849933021	0.1828255785573904	-0.5912372126990666	-0.5356756003781691	-0.49208109730624267	-1.243437353838734	-1.9345539431705572	0.376162810926696	-0.09921444707462977	-0.18002485847364116	-0.04982706484856244	-1.169361040401372	-0.35568159400399085	-0.49376289614477925
-1.3650858359400526	-1.7689624987985382	-0.40600903572521696	0.2650742495362205	0.3070384010268541	-0.08699111415934332	-1.139782031560324	0.1902410820152381	0.18117027298619756	-0.2973508455166252	-1.414940672693453	-0.008596789675830047	-0.02206946522015004	-0.779587311779464	-0.21683654843005842	0.2939121362241788	-0.9591531347224007	-0.5084036107955802	0.3260943086037229	-0.6910879715175913	-1.2108314378592806	-0.6076008345863575	-0.6937529483219607	-0.4637002512965781	-0.07395379490323413	0.029273302258484995	-2.1469872935099326	-0.5311473257848018	1.2860385154356124	-0.2971949970206071	0.16907795673835796	0.26826245975794527	-0.03588144337626868	-0.1722262188743276	-0.09001889975073026	0.33426866542669753	-0.9338502598539072	0.017087257941493194	-0.6387023020441109	-0.4998320184458307	-0.5031068743088579	-1.2155261016018275	-1.806906009160486	0.3581853587070885	0.015320389559403725	-0.22126297968064698	-0.09925737697228651	-1.1945170229142068	-0.3146787163886886	-0.34665339229751957
-1.4047530141941587	-1.797657690705723	-0.44438218149879705	0.10003756302077753	0.21803069834717478	-0.1442920462818517	-1.1154775281852154	0.17720680677885145	0.07628971055768594	-0.33075785862472745	-1.3678986560595463	-0.026673762940419864	-0.08488254551803784	-0.8475499287193742	-0.2270426720810462	0.47698619575834533	-0.9291979783241449	-0.511535961325855	0.47274157378416926	-0.704128950775148	-1.1998868139760455	-0.34290690452065753	-0.7340569960915293	-0.4461295228890358	0.07228952736831315	-0.0380608940436162	-2.1037697941757765	-0.6174282100685262	1.3026860167783925	-0.2653582809798256	0.20751988522763937	0.15368451053845553	-0.035889095778881545	-0.1834798172591477	0.027384212524416873	0.3854046518269263	-0.9726369091967243	-0.11222205451698689	-0.6767639302924939	-0.4438883937318353	-0.5192327065835656	-1.0961625156922317	-1.6623662494009572	0.3850297385797266	0.1519245760029589	-0.2447728742354293	-0.10861511166060714	-1.19333164193139	-0.28651789220248497	-0.13662493495448022
-1.429070578564769	-1.807883064810715	-0.5100526590982322	-0.008050942342311962	0.09351017201643838	-0.13917500400604402	-1.0441237742248746	0.17929563293852765	0.02506443685480015	-0.38474077058990824	-1.2386338820902587	-0.09456472923279372	-0.16653469594663411	-0.8606679016723309	-0.2534547535795141	0.5514504230563481	-0.8704353357180358	-0.4630085176620763	0.580787959815029	-0.7176840000735721	-1.1577692545783782	-0.11446025510146722	-0.7236325702556685	-0.4472427972897597	0.2173520008838142	-0.06599670407051816	-2.095824320920621	-0.6797789486940127	1.3303539247906113	-0.2905651762672673	0.3225915558541995	0.04906045599628039	-0.0386184527102927	-0.1900393631956559	0.08265380523149427	0.42826916525652886	-0.9659113004760538	-0.22746006142164177	-0.7126242155002709	-0.39890459292240055	-0.5249736221031744	-0.9477865914483115	-1.544137601617209	0.48952063464477974	0.3132068930710464	-0.34474740953493843	-0.08956364438141859	-1.1518276071224158	-0.2631485442957081	0.034255079684305044
-1.5200561584167303	-1.7674626514897838	-0.5422760611501285	-0.07817399360383481	0.00714076317593979	-0.07219228547286083	-0.994545519518339	0.20122830761514177	0.021485560861423177	-0.5098373527645015	-1.0396946273334893	-0.23165316545822603	-0.17435527992481054	-0.8407120609516643	-0.3471705165959107	0.5262292375906599	-0.7717678469677398	-0.4517128641086998	0.5717432945403267	-0.7204719627491906	-1.0766331995476375	-0.0009548347256226441	-0.6369666399176264	-0.43567017412905223	0.3437788948711701	-0.05266723960354679	-2.092257251061353	-0.697229385126133	1.270016246834309	-0.3638250727145806	0.40090480881496493	0.0017175383515062315	-0.03009877780289926	-0.13872224117904636	0.09787980656237785	0.3926768496029636	-0.8874573940030229	-0.2993631526484875	-0.7397167048137268	-0.3415448408174642	-0.5685789456423062	-0.7581217675978453	-1.4712423602738063	0.6098534499873672	0.5137817776836475	-0.4293830299321538	-0.018386157668373947	-1.0810894082074072	-0.24354908906223982	0.12155023138420842
-1.5948095539154825	-1.755794028087685	-0.6105821432017131	-0.11656821566753406	-0.08554666512154144	-0.08344536009450954	-0.8993148715753829	0.13083486603401157	0.05353530054531443	-0.5944128421009094	-0.8373519154459912	-0.36123628920320505	-0.174615109476478	-0.7627428817890773	-0.46747222514189246	0.45081260189045763	-0.6497579681543673	-0.38366820351941366	0.5251800177557435	-0.7227427015800123	-1.004220435113527	0.008477417949367594	-0.5779705182354793	-0.4559263376154175	0.4563994507416512	-0.032028731638941176	-2.0467631218464293	-0.732900711221531	1.1625604857992267	-0.41692020717776224	0.4010918655731307	0.012314125441058314	-0.016041314205698855	-0.03322020218500622	0.09868570665544021	0.41020259916967045	-0.7662554333671289	-0.31022023571411167	-0.7399390310667625	-0.28837809160190664	-0.6101186126626982	-0.5750488279585063	-1.4123064587204275	0.6978731347482295	0.7234289023054135	-0.4225649938925945	0.029116994071746893	-1.0639798860084002	-0.16392536780102365	0.17449891723184868
-1.6037839701203225	-1.7917620644920516	-0.699282783513992	-0.20840251737523072	-0.09780084571667624	-0.16850203528994728	-0.7921437404059131	0.10831732003268704	0.10532804193975824	-0.6590194012512007	-0.6949429970480372	-0.41515553704412794	-0.1898936581684201	-0.6581940543724638	-0.5727972250428225	0.41324538158142304	-0.5014609768846171	-0.28131505150935476	0.50977058802847	-0.7297378387005107	-0.9356156705993077	-0.01912133500910314	-0.5680676083331826	-0.5251937277678522	0.5471594199771457	0.013730577230383493	-2.043161080714028	-0.7927227828319489	1.0827753511795892	-0.46490532621387964	0.4119552750378735	0.06443177744600605	-0.00541467777929063	0.05069490260144884	0.04814130594699677	0.4377512985590693	-0.6598216111839376	-0.2895959297376307	-0.6990873649105771	-0.27269520595214175	-0.6305784486578168	-0.4616954894178792	-1.366153369457685	0.8331059613026394	0.8736122023410188	-0.37647493697024337	0.01346412626664768	-1.1353775021588823	-0.004336566854107338	0.17155389819573147
-1.6201648659812484	-1.827456543840104	-0.7510880991205016	-0.36151165876225677	-0.020769608491167962	-0.2820158721973103	-0.7638522885046237	0.2038602285763363	0.1308780136473488	-0.7041283634291413	-0.573834602834886	-0.42330937904261	-0.12529317897665165	-0.6197385855112898	-0.562362332929845	0.4397717193019798	-0.35127049053882237	-0.24931298449435654	0.47663258363169375	-0.703283731321456	-0.8560966651799393	-0.0314313278705588	-0.5843937088296508	-0.5610167257404549	0.6503530319968622	0.04454890963265737	-2.0518759219780462	-0.8277421869625217	0.9568208562062918	-0.5065396954498678	0.4139387825489786	0.09112702569083986	0.02454447844446391	0.07951909548503974	-0.026466444976071257	0.37635901510664377	-0.5670917488584082	-0.27634461420501416	-0.6572430590049281	-0.27657175579326465	-0.6485314778242791	-0.409812751478689	-1.3644080103444787	0.9654399845858681	0.9241207726047886	-0.2148981464276863	-0.022715509952982986	-1.2703774807119188	0.18986398500154497	0.1018925920051954
-1.6209019578021053	-1.858069779475469	-0.7959561272940249	-0.4974700816639756	-0.05708086317250307	-0.3458615372899545	-0.7105355059666001	0.26159538362982254	0.14327526793958575	-0.7131142124685738	-0.5051695923395264	-0.3990682271552321	-0.030075641735233156	-0.5584811792924504	-0.4678809581273173	0.450777327505189	-0.26381609317263316	-0.20641965928984884	0.4397839473273466	-0.6263119925645148	-0.8034767230244876	0.007862071377576874	-0.5914120757999778	-0.5567048239152083	0.7721822235447242	0.03664692365047624	-1.9611394567147393	-0.8540660056936179	0.7936622947115517	-0.5069922429415625	0.337859622567808	0.08408876000561986	0.04237712732996958	0.1324698618947549	-0.01609995232600157	0.2880768950304849	-0.4937006720512924	-0.2904539783674166	-0.6559779913116032	-0.2700686456516256	-0.6737843523217508	-0.39323427243050385	-1.3512153566426446	1.009794922593823	0.9025983308809284	-0.01226318284338832	-0.03792038055467791	-1.382388133382966	0.37258044212403557	0.0362389779758782
-1.525791250040426	-1.8478727043763006	-0.861043006764767	-0.6514367589752643	-0.19869475642971163	-0.31775784638823057	-0.5960176381870963	0.2196935308666909	0.14778019550323465	-0.709418146259903	-0.5194353704261074	-0.36001478700420275	0.02097943753230228	-0.44279820475672393	-0.3619947129329676	0.3793114229548578	-0.225428614899229	-0.1985168142977121	0.45643025435714185	-0.508965255874018	-0.754114511296957	0.05762554662327194	-0.5742963353589036	-0.5483606965166026	0.8921591033184024	-0.016641580629062937	-1.8562186430698688	-0.8905308327664001	0.7121971868995847	-0.4939475614934382	0.25178880820239424	0.09912149228206987	0.046083440994773614	0.1822211107922082	0.043898276397202216	0.23848649086804602	-0.47236123077419984	-0.34754881098340085	-0.6438189372195829	-0.2895463307717151	-0.6817608268443232	-0.426332701033323	-1.3076485080091858	1.013091600823795	0.8504724334975376	0.047849501476061276	-0.02502887482227706	-1.4019155187787133	0.545392521601847	0.016472532474839326
-1.412088370955246	-1.8151024556302275	-0.9373876823954117	-0.7670871720341494	-0.3138597539491469	-0.31847307248074846	-0.5188321066072599	0.1548313009563856	0.1457992806781071	-0.6617422830544699	-0.5207287542378871	-0.319720955444913	0.010671913559604396	-0.39992585922901897	-0.2538634865649408	0.28953811245110844	-0.1981738589489817	-0.29762452215878465	0.4561210350315097	-0.35700236722923867	-0.7445742561785045	0.09217067456374742	-0.5736157128693369	-0.5254543968958285	1.0308641782089343	-0.11251040016028298	-1.69590333278695	-0.9508665398642508	0.7068963006131018	-0.4792623953879163	0.19638471405763616	0.11985380897532787	0.018606214017992135	0.21171231568783067	0.07076505685008917	0.2453112110157333	-0.5266423204608376	-0.4415501143007986	-0.6044891099221978	-0.2818881670039441	-0.6683713187892433	-0.46592790342025125	-1.2442891457073604	0.9773396938125339	0.8334246942927004	-0.02643243467144305	0.05843763862548842	-1.2604037950253666	0.6798802658462522	0.029235490588260814
-1.3404449856830976	-1.809093633393254	-1.039307134084964	-0.7620199142998516	-0.39488661776530837	-0.2953152114311415	-0.5251077835008656	0.030491834975426412	0.12128676524096922	-0.5749525448792907	-0.5741290316700862	-0.29292976030704576	-0.019385511609532967	-0.3376403608987194	-0.21757165775459483	0.25638019030041365	-0.22048431026942633	-0.3516866989805431	0.38376371283388355	-0.2717518931515984	-0.7708082698110202	0.10634507569494227	-0.5793936379863869	-0.469863990051814	1.0769205873942194	-0.24422582177708732	-1.4677647353955507	-1.0010908714370015	0.7913244679390524	-0.4623522041148922	0.11819498914471878	0.11952462505686653	-0.02543846461253644	0.20849139672064038	0.05681334199114328	0.3011278683137122	-0.6012891280101048	-0.5146468618876309	-0.5921954075360885	-0.1854411892220576	-0.6346054356084874	-0.46469512596234414	-1.1587347511198047	0.8404625880916952	0.8772358339887776	-0.14987021129770114	0.19913579480795693	-1.0066576877532223	0.731250971229982	0.03450170689422591
-1.2222516656366316	-1.8364870710324581	-1.1958808642888303	-0.7051886698644444	-0.31726523586524447	-0.22850922830306022	-0.504330039496207	-0.13823936455100122	0.07232788090742912	-0.49602966322165215	-0.7200500654593815	-0.2542037331165732	-0.03838447684895964	-0.22089612998987246	-0.2969390628348786	0.2608600372292854	-0.24406780751536053	-0.36348270611971845	0.30447472408669773	-0.25934482848431095	-0.714579505036452	0.01592280532540785	-0.5520066854300496	-0.39872847114889504	1.0459505960697562	-0.4199569491155898	-1.3153879041131575	-1.0241847131605695	0.9175399296218384	-0.46294428708319496	0.058502707053350325	0.11791319139886866	-0.0932336501480769	0.22206705296552967	-0.01513562742832215	0.35899249070830397	-0.6640251166343575	-0.5608569324499332	-0.5618525710303814	-0.039801585088946156	-0.6207956424608494	-0.4872253228859469	-1.055691434244063	0.6102269652548004	0.9613485427777778	-0.32127417108789147	0.3801421131621044	-0.8182409880241593	0.7123666245207949	0.07860808189204613
-1.1242766449219666	-1.8734990263183917	-1.3625169557760883	-0.6656640595369376	-0.08415808941670884	-0.17468777446847536	-0.45699164351224686	-0.24105974343496617	-0.03485388485923928	-0.44818425569472026	-0.8429425582096506	-0.153741473651888	-0.054916488982455526	-0.16791169958875318	-0.3969505339252844	0.2902083257711793	-0.23496360029065227	-0.38290053774393945	0.25968945842449015	-0.2785420330165356	-0.6134008121294736	-0.09782140625739702	-0.49582144623728047	-0.36295977924462264	0.9590110198685193	-0.616984104797603	-1.2408081670359423	-1.0645347317408798	1.0098460294904732	-0.4931895444448484	0.012147924756415485	0.06053173178345941	-0.14494603619526042	0.23374154663066796	-0.14948674978021156	0.3621111077991229	-0.7610968276276611	-0.5912207823492114	-0.49513590698594595	0.12081943377029902	-0.6577777498605349	-0.5655816823767091	-0.9512843347414031	0.3913713782290091	1.0634244037706027	-0.4287532113537165	0.507937177477603	-0.6845127427109675	0.6570690514218405	0.17147048016884486
-1.092213150714615	-1.8868813117399328	-1.481109743249848	-0.5835355053357	0.08449831569208636	-0.07910705819742976	-0.43530573860734273	-0.22397314544880514	-0.17550231884025083	-0.3892506495417745	-0.882655399910132	-0.03639540930771984	-0.06734833368525935	-0.17345013128596545	-0.48842741626032404	0.3891177020590023	-0.289344521693624	-0.33401667782726385	0.19045009776030836	-0.3382687718749685	-0.5447285298861801	-0.05505635023112494	-0.4142321936027941	-0.3645346552261362	0.7890779530849789	-0.8100543967708556	-1.2243646744101784	-1.1362626105472495	1.06455661277343	-0.5008753093454779	-0.060733623471974994	-0.04291666590706117	-0.16965564422757357	0.20343351953849315	-0.31905295098490727	0.3189995208323958	-0.8556198308858362	-0.5916394270435849	-0.4563196220195135	0.33785084558971656	-0.7194940820690037	-0.5997811970769492	-0.8334054654034191	0.19612033212571367	1.133182968792689	-0.42622060754625546	0.5576610050104541	-0.5188851886316955	0.5607262423629418	0.26039046995764087
-1.0530309012900205	-1.8911355956157174	-1.5173681302130129	-0.5502864988175915	0.1660597811546064	0.08096551199116189	-0.4343609254734577	-0.14419669675840147	-0.2493044513145959	-0.3309274029462236	-0.8077688277185381	0.06141921265862155	-0.01278983837492494	-0.19756657937851793	-0.5412576797495837	0.43896040844084655	-0.4272931926751185	-0.23489526164877125	0.13847548277718538	-0.3883701011338703	-0.4078160788656821	-0.03431825233421266	-0.31662916074843817	-0.3786813860255948	0.5865408913761747	-0.9555043623737763	-1.2853231006032246	-1.1451392853814004	1.109581525369855	-0.5405976654290552	-0.13198813084161287	-0.1778162356929668	-0.1646560745214379	0.12349908536930025	-0.40455412923427925	0.2292294690104435	-0.8793057859649979	-0.5267944777714493	-0.4212390443751951	0.5407130721735187	-0.7719581807505411	-0.6315590539815346	-0.7430036361937629	0.04255277787849618	1.1111223929096767	-0.38029050454858754	0.6185963487629454	-0.4071924692706065	0.41554426192961713	0.3252207843303114
-0.9937822969002076	-1.8678958231649183	-1.4999951041992499	-0.621695853965513	0.16446639053331283	0.17326833879573028	-0.3819034341908201	-0.11912242753763355	-0.2805116929533522	-0.30573311677151704	-0.535369578578835	0.14850476376363847	0.054931450706636666	-0.2738926201224968	-0.49833461578764027	0.3731031311479187	-0.5436772372218079	-0.12785729216072256	0.16104849354823897	-0.40412965938054934	-0.2291979265948795	-0.11595116943211681	-0.1794675238035604	-0.42392105624628107	0.4296500841026577	-1.0667192378911932	-1.3869216433007359	-1.1287095348537979	1.113604762141135	-0.6165539906810549	-0.15191849901816165	-0.353337101017137	-0.14347422409299615	0.0021064660886113253	-0.39704961511982706	0.17851350762332574	-0.8115388930326818	-0.4214032708683158	-0.34789016900784053	0.596234759489843	-0.8132206384545668	-0.6912737697764537	-0.7253027269687511	-0.0015788629587081492	1.0493276285145883	-0.32622607800616515	0.7195965458611305	-0.38349269981944634	0.2697219229919721	0.4063865244895247
-0.997632631806536	-1.8057763610436925	-1.4537967233022593	-0.6578682784072521	0.0006144573632325568	0.18373438856654029	-0.33361208013216603	-0.13840647064377729	-0.27802597558052067	-0.33014749906732777	-0.0967372111260711	0.17128200193314042	0.0751667477688265	-0.354186312534162	-0.42909402795818397	0.3038595128693892	-0.6604663418356961	-0.05212911965800465	0.21503303414796485	-0.39065345518041933	-0.12416397135765536	-0.15057283301584973	-0.008268869544985402	-0.45794652335722297	0.3111947461434904	-1.1142192145493133	-1.5239320971697699	-1.142673176534669	1.0723910508645322	-0.6768521727203873	-0.1930709858144345	-0.478934873792774	-0.14353289251301685	-0.107622360254403	-0.280769252546979	0.20945535025590162	-0.710276978821397	-0.2885545078119604	-0.25241200307435274	0.5880175286701582	-0.8161745570838146	-0.6815286091002916	-0.745844261147237	0.009159700980059351	0.9935868734099449	-0.32601947085344973	0.7776237698363616	-0.33258411919977765	0.1650395033728868	0.45437727804360195
-1.019477059146634	-1.7415281848175859	-1.3692346095047274	-0.6516706324091512	-0.21825978811078278	0.11375821410946556	-0.39244298759812474	-0.14271780783734947	-0.2319218366891707	-0.3671081611540445	0.3323612702344339	0.09706000233615428	0.09442554255991922	-0.39485172719503925	-0.3914295883758886	0.20364498432669773	-0.8034139684084387	-0.04248874543298921	0.3015113722160691	-0.3650634900786504	-0.027292909565731722	-0.18970091527455388	0.08580140848257878	-0.43714729918757717	0.1948232589302809	-1.103939587911275	-1.674630307341919	-1.1527779669894207	1.0071792759278881	-0.7266814227851642	-0.24000811462263677	-0.5369214048011653	-0.14970072901783	-0.18287344270275313	-0.09527447044309208	0.24236280013937925	-0.5897720551652545	-0.11858822177025238	-0.14495953303376252	0.5957126119602228	-0.7968682695342248	-0.6468169613314837	-0.810913651406128	-0.019868931217367276	0.9323068460366508	-0.37749797561351894	0.835233892967042	-0.2685774712302368	0.1395771549072345	0.41217501018120445
-1.0205374368538334	-1.7201467137493354	-1.2784945133663796	-0.7053445854870379	-0.2861264256844073	-0.08834424460464504	-0.4893922180518569	-0.19599958551840174	-0.1598186258926178	-0.4201416249188359	0.6197798950746293	0.02178650342353089	0.06407973514112958	-0.38644006446491935	-0.39167360806867857	0.1130956373470815	-0.8616043833005655	-0.028626209442878043	0.40844972233008275	-0.3238716569267875	0.08029321583056784	-0.318384884421123	0.10633793987770188	-0.3572875104077545	0.09115664586822583	-1.0454672399301999	-1.8350540285715422	-1.162734593361257	0.9201360047006043	-0.8027546561391847	-0.2488880165762745	-0.6387991249378813	-0.14044897426060993	-0.2745394410835723	0.05839070200234564	0.2773923371806061	-0.4714753020938261	0.06820688901052799	-0.025131945359470866	0.5995733391489327	-0.8160404235436381	-0.6457890371010022	-0.9505211817688279	-0.028195885712042217	0.8870860288149715	-0.4424925870091916	0.948229601390819	-0.25953403485801624	0.20299258017382601	0.3405805818893735
-1.0312608297037824	-1.728696157842657	-1.160322167555226	-0.7244832281604173	-0.23377712161227143	-0.22625309039732025	-0.548939880309037	-0.30398354266909056	-0.14836831155193397	-0.4437421944714536	0.7386169811305052	-0.033936663901999765	-0.03439280967061256	-0.25777780388863236	-0.3700168603334729	0.07136603957657664	-0.8507513453095232	-6.150302073369973e-05	0.4418969460524885	-0.30715649608880596	0.10800924361630557	-0.3676922072330043	0.13241373655587213	-0.26167624650938015	-0.010111884986176396	-0.9575297599695064	-2.017719479511895	-1.2331026551399933	0.8047098854132292	-0.8759278143172555	-0.2837758666604211	-0.7188315732284423	-0.1333730526459061	-0.35335029886886316	0.13184470706569124	0.28627874873252285	-0.4020509509997317	0.19896588846852908	0.07978412658311798	0.5790750929482206	-0.8783290588568665	-0.6461804530891216	-1.0930647312065722	0.016828943808159125	0.8688625834580777	-0.4005080141536686	1.0257562898486408	-0.25666870996577745	0.3311465060603002	0.2884660763105816
-1.0346714958046863	-1.7178953706192133	-0.9796703081063525	-0.663013493952846	-0.17569994275770778	-0.21749916486342244	-0.6446999494046022	-0.36602585726382897	-0.23021943361449812	-0.43451898338192496	0.7234398756968687	-0.0871412699924766	-0.11084551379608303	-0.04725107087115048	-0.26005548626951064	0.018842479914464416	-0.8376865507610661	0.00881463250816307	0.4357898643712786	-0.28528801962643413	0.11032847761006845	-0.2646538014289851	0.1420897722949804	-0.16430546599717746	-0.09792800158055559	-0.8453374099602369	-2.133768152266758	-1.2845452247278177	0.6837626891782411	-0.9074024923646808	-0.3578256372841441	-0.718659143556867	-0.14281611746841433	-0.39551473199309733	0.1755768411755142	0.2741474380597039	-0.41412139671400283	0.272543558472865	0.133712334044551	0.5362616326280668	-0.9253324320804994	-0.6571291264764172	-1.193422880215846	0.0008286865368238638	0.836428301800567	-0.2265014707139704	1.0353187129143755	-0.28048230739210916	0.4637679914730402	0.2699037518932779
-0.981872444847388	-1.7039879814229113	-0.7432848273675224	-0.6958727114144722	-0.17899086717815652	-0.2137186840886894	-0.7406799319020173	-0.41608248735433995	-0.32595784783424414	-0.4217014326766238	0.5580339622065191	-0.1342005866694246	-0.21325833092979868	0.13499860668189365	-0.09537269609715987	-0.02846047072817831	-0.8122931422624816	0.024801957698242567	0.43831515553059675	-0.2571213967124678	0.14108280320422936	-0.12811727528424766	0.14226655735720461	-0.09454117531954138	-0.21702172556189483	-0.7285923183988265	-2.127438351830215	-1.2736699810419128	0.5951862385327112	-0.9385302173351402	-0.39076174421234466	-0.7310301887211796	-0.125297217089977	-0.42651473946139173	0.18371505450844222	0.2274972089890476	-0.49105884868909877	0.3429312251035531	0.14894951076661106	0.44260999010576396	-0.9350437003893717	-0.6534198198226526	-1.3017623373966387	-0.052494677838139235	0.7623061706618874	-0.01597877921880806	1.0296646792438438	-0.3033617304015195	0.565019385175968	0.25880552744682495
-0.9069832692763707	-1.6844365127313843	-0.5340743111049819	-0.7560951206412934	-0.2760870233384767	-0.2515759601594107	-0.7601707752587963	-0.5040847334615536	-0.4240531677422372	-0.2642286668686359	0.32585579501853823	-0.187956128030071	-0.3369943029189456	0.2855191306249789	0.02587458875838744	-0.09073739791653404	-0.7664570594199913	0.06865143804273685	0.37149801291719003	-0.24683999589514322	0.11742796682242133	0.01985061453735355	0.17265296313595788	-0.08422302233721041	-0.34885670838995464	-0.618061381489822	-2.0924286102996925	-1.2365532320043082	0.553004775708422	-0.9494177557395149	-0.41453206999046605	-0.7506370099217909	-0.10149059256581276	-0.3636907685099381	0.1526190205757288	0.15453639347614154	-0.5609221734536484	0.40438203846511644	0.14997972678419194	0.3583543660078954	-0.9210640047575087	-0.5592422066065164	-1.3815824853430403	-0.08158420926394878	0.7076416838755462	0.09348968798524651	1.0446725855578372	-0.3016778613895053	0.6093635886834738	0.27783571818883146
-0.8603040201475155	-1.6559928675426512	-0.45364444857350394	-0.7790926749738668	-0.42595599916090493	-0.2776554783745895	-0.849435254058902	-0.5175200633205967	-0.5476427570077285	-0.04758493285760625	0.16321891462115912	-0.22827514520171244	-0.3792465853976088	0.3741280079146591	0.08175509840753442	-0.18684246057565448	-0.693723059257882	0.1635815361703259	0.2872615149599099	-0.2582315356964233	0.07687681873931997	0.20336777993896105	0.18956834717317542	-0.15702845284121975	-0.401978363913919	-0.495028751305147	-1.9822131459029275	-1.1755260925195223	0.5250215329222367	-0.9476565917510023	-0.4553316195071833	-0.7179662897856297	-0.09308825449846045	-0.25398691053101063	0.14372312339462506	0.10568720992507656	-0.6371413048770911	0.42706842905189424	0.13708480410818452	0.3407384796550391	-0.8615325588812686	-0.4169826144386254	-1.3808899946827395	-0.1079048557724683	0.682492685861757	0.09314312114843379	1.0257987723420663	-0.32828613186141903	0.606513121255672	0.3390282812151613
-0.7957987872457876	-1.6158743102838578	-0.48365582546020064	-0.8348325100511161	-0.589946789901467	-0.2647482708208254	-1.0010655446362269	-0.483405354480743	-0.6256887122796664	0.05064904701873464	0.027676497272743416	-0.2643472384907471	-0.40930401056674615	0.36550831481594664	0.04246792786817686	-0.24134138581270106	-0.619735301744913	0.2905205554716227	0.2557726802998317	-0.27449254876824114	0.06749860617064986	0.29333695930041637	0.20002223718607365	-0.24800197850437739	-0.47290536636724134	-0.3879879560502352	-1.7556097874019385	-1.0931402773488537	0.4709715216226712	-0.930818053830831	-0.44563290306497344	-0.675890314836255	-0.10005704247660423	-0.13423863637089467	0.13977972336660655	0.1134508095138362	-0.7453789097788781	0.4183357083196942	0.1105872723732751	0.3549129391081246	-0.7861346055746647	-0.2643523276322505	-1.3749826253765096	-0.17218602130839075	0.6398718755285829	-0.0010064253939140455	0.9872517026251415	-0.36258760341387164	0.5819402980275422	0.36451067499319734
-0.6734835721484655	-1.556653924092765	-0.5978496635983436	-0.860714503401673	-0.7097114444431556	-0.26422358758693315	-1.1114050577805348	-0.4911256559669125	-0.6319064871086278	0.1133126282446526	-0.07102726462359422	-0.27914378574667986	-0.4449777514295933	0.31685935789365166	-0.07740674621542107	-0.22024730342321625	-0.5625928994076108	0.3918935627862082	0.15914164104018094	-0.22803701685437897	0.023926039711394627	0.1552972731221119	0.16242005445084082	-0.317646795831691	-0.602183497407005	-0.3011952660349542	-1.5709649624024231	-1.0041232963339803	0.40224213291438227	-0.8654060851353373	-0.41204386216959304	-0.6571142911441445	-0.13237824030641857	0.003864952302149596	0.07192569074479525	0.13618432019082563	-0.8570218861848016	0.4478311299686622	0.09574464646645842	0.3716506682520734	-0.7500586447575153	-0.07983809921422869	-1.3860236116695561	-0.21707281257758368	0.5733859850939391	-0.1750596220616451	0.9584215377682306	-0.32472213870778643	0.5900157918505368	0.34449034854077054
-0.5876059093006976	-1.4969587434705984	-0.7813065592141517	-0.747285887964748	-0.6712201259052348	-0.28392682376496103	-1.2766292545686704	-0.4512332539693918	-0.6435343526902264	0.11934840609000566	-0.036291672280102646	-0.24162981615057846	-0.3957643211821095	0.2625965959521871	-0.17678376610456942	-0.18285645504051667	-0.5057591142643677	0.49551130707817687	-0.010619768731173939	-0.10015026742415753	-0.03563472499308092	-0.08714927616164461	0.05133716060183646	-0.383435882307713	-0.7025258723743139	-0.24760441979547348	-1.4345350316673486	-0.9237953156482333	0.3507963519032543	-0.702364537564725	-0.40350278000432943	-0.6529603036016429	-0.16769407835817468	0.1162368583292039	-0.03110209251992312	0.16948983299522755	-0.9148599928253702	0.47532328485695674	0.08224537214487872	0.3886784793569228	-0.7692486832389511	0.09561137389015464	-1.364722457634106	-0.17484122766602894	0.5217251058154663	-0.3182750350001132	0.9492144228293329	-0.22442791727418593	0.6018761283508328	0.3577102923666929
-0.5771411451598224	-1.4844788819014982	-0.9909030032714712	-0.5813137077137419	-0.4814365414474331	-0.2850258970654317	-1.4872289166057109	-0.39849874874217206	-0.6377656780588782	0.00524507772138535	0.004584864340460204	-0.14930880587819612	-0.30002426956756095	0.2350129750497294	-0.19972161722692677	-0.13825199487077872	-0.4673619917036505	0.5912467688541384	-0.0921248293120468	0.04196329154193925	-0.03391639878809347	-0.2882971923439313	-0.06190545742401499	-0.44802208937026944	-0.742866576656396	-0.21672150949884106	-1.3017595989743656	-0.8627253732061615	0.30509999371054103	-0.5151644963957669	-0.41659675307587174	-0.6629925754024025	-0.188618297898699	0.0913112971523011	-0.1130765968577736	0.22983068128411216	-0.9566928533964963	0.5053549868995422	0.053878421071072935	0.38538736765507264	-0.7851688440853848	0.2123191840298959	-1.3331752683187086	-0.12200099716959785	0.4521098482596754	-0.37136307612729164	0.9102618384024341	-0.15144848477907927	0.6146234984213169	0.37593894467645794
-0.5383856331051992	-1.4877521335753294	-1.1476587156875069	-0.45311208703605993	-0.33118917874543896	-0.25575409559562157	-1.5451435182306157	-0.44380538814557663	-0.6305000027688218	-0.12218443431703303	-0.06412921762743282	-0.04722207441689974	-0.20947224317694432	0.26812598285076905	-0.15171074267029164	-0.08691012711509902	-0.4811918997123743	0.6268541233503704	-0.10029337316412831	0.0865486177243066	0.06792734375028567	-0.3542862239601064	-0.17251987085812298	-0.4687670074715841	-0.7933850725977106	-0.21161398512699875	-1.1573177495651887	-0.8619911378619414	0.26467190096562443	-0.26456255164026177	-0.4688138235862381	-0.6920924337944822	-0.20575202734569392	0.036141913248020255	-0.18260442198056195	0.23305636357435003	-0.9519306541836805	0.5265328726371757	0.07846269448761561	0.3130435637152671	-0.8059207931235577	0.26640043607057917	-1.311121560657527	-0.09599702664868578	0.35704142990448423	-0.34070857293672446	0.866616869474376	-0.11441121671992924	0.6388873549002798	0.3761275419546341
-0.503108677187611	-1.4518564168525148	-1.2196107172312352	-0.3363702646190193	-0.30596917250644395	-0.24467223339766558	-1.5598573538027154	-0.4913763151060717	-0.675483131864581	-0.1947494039184749	-0.11452211481435567	0.03619897009111502	-0.0707061309683312	0.30775727553443116	-0.12462455677048682	-0.010047241618963226	-0.5009112525077063	0.6777805225624969	-0.12582973580581253	0.0993404464712599	0.21977134055596456	-0.25596853663217933	-0.25876740988223546	-0.4328951340374867	-0.8112433427206179	-0.22222530731332357	-0.9838217664395416	-0.8984197470477898	0.23602264938959938	0.09356844837119986	-0.5205544287692032	-0.7115236902385778	-0.1933627875177863	0.007453262912329353	-0.265987529472527	0.20021754522896273	-0.8920040970503426	0.5558968190928704	0.15032730726428917	0.23415973011152622	-0.83195164215406	0.3592721099618709	-1.2768362067414558	-0.054865687796639875	0.2724666276527354	-0.2825220004603189	0.7864369561998509	-0.02750944533060986	0.6709576051303802	0.4374361648444551
-0.5435840701575726	-1.437433356883389	-1.2681780045108173	-0.2644931626033184	-0.31664037679807266	-0.26641068822505787	-1.6723593487319046	-0.46656106032910055	-0.7158847426653134	-0.2785856800131478	-0.08420646010407726	0.06276979112091538	0.0417772227448045	0.325216751831966	-0.15088717620712208	0.04575683587295276	-0.518569942580213	0.7111602754781197	-0.12771082003673478	0.19785897368954103	0.3369584870268848	-0.0347101148276858	-0.2891243514839509	-0.351957369801355	-0.7318122446040258	-0.2481944269211848	-0.6826876306437228	-0.9338243777939415	0.18299747610542139	0.37243198398308996	-0.5180238684747851	-0.712294921133261	-0.12289691347085566	-0.07541673749163666	-0.3305490813722575	0.15755343589058407	-0.8231623837370343	0.5759883045492418	0.20201659541699285	0.2229546550945681	-0.8408908974205754	0.4982211276508119	-1.238304047857628	-0.019475116207136465	0.19747295314760424	-0.21927022036898908	0.6782340454435103	0.08377898846348987	0.6489312659155475	0.5448205535407313
-0.570032088519173	-1.4162971438656287	-1.3393048108510712	-0.23467429978227186	-0.40634236733016565	-0.24273090543226314	-1.7367206710074115	-0.4777237473264175	-0.7400943765738284	-0.3820111070137795	-0.04260086160586851	0.024934704967344547	0.062343731103625497	0.3568976665158685	-0.16934116547444575	-0.004015321738360061	-0.552498545351962	0.711674337381341	-0.08588890624515735	0.288187072097209	0.4392816054417025	0.1577953965180215	-0.296899947804142	-0.21417744384624665	-0.6951993177674913	-0.2839353560887327	-0.2027908379888666	-0.9721659499169704	0.11664125341154216	0.511616736283151	-0.4831254302722511	-0.7062630177130547	-0.031055328129327903	-0.19771535169775553	-0.4029457730656466	0.11087026368164518	-0.7747129927512295	0.5671967659674199	0.25461084536021805	0.23658850725688324	-0.7976879745019796	0.5707464863466016	-1.2057993842109005	-0.05471546969995267	0.15179881638968182	-0.2206331611022133	0.5998113625788836	0.035453125349428405	0.58593444076073	0.5931921285218935
-0.5054395684281336	-1.3860517953059972	-1.3994216933548995	-0.24484779415651353	-0.5711663034936282	-0.15589859171370163	-1.7072726375111973	-0.4884352478732449	-0.7918000830462515	-0.488691784987188	0.020519072493183334	-0.038564520171408954	0.04640561508822529	0.35668360628151563	-0.14268201403702574	-0.03865476807025729	-0.5906127688181246	0.7280900474907692	-0.08315746886875162	0.2973772567541679	0.5017996466797083	0.26895576478447253	-0.3201795940814554	-0.04177196872516999	-0.739102414515285	-0.3236331489650423	0.3509547921347815	-1.0154101069168722	0.07762129353657582	0.5634522802277766	-0.3990487115363311	-0.6750313015633134	0.057383488850983745	-0.3182233775079406	-0.4660263974439408	0.05191577246218141	-0.7698257525534961	0.542064244811044	0.30702660802987936	0.28746624609006466	-0.7180037094003621	0.6605892589466519	-1.1567774050697754	-0.12916274642781145	0.1294194545102152	-0.2537536206316222	0.48828323120073297	-0.14808467185764568	0.5714503785598469	0.5874906877278329
-0.42990705394329803	-1.348609066264714	-1.4243877702903371	-0.2301527467270578	-0.6426744808531737	-0.09249476513380885	-1.7410945042220376	-0.4475986964515527	-0.8285183759471847	-0.5513011120302261	0.17216394304301513	-0.10149706903227602	-4.676926407991e-05	0.33177121590912323	-0.13240268447820375	0.013904065977123565	-0.6055967765421295	0.6970407085364027	-0.1309318546787242	0.39348627776863265	0.4505705697432222	0.25829588039163764	-0.3358692683539117	0.10110458174252579	-0.7799326583376882	-0.39298100142753833	0.8971920899174023	-0.9869132149697014	0.0332787001493347	0.49331496147316417	-0.30285212662044714	-0.6141730327519526	0.14600341269309974	-0.4277060871192429	-0.4722325169640159	-0.022478069566045995	-0.8099772109444544	0.5375802487456998	0.30805369269178656	0.38849651885417524	-0.6122587878148675	0.778800545451972	-1.148796096898258	-0.2202882918363734	0.11176631437633455	-0.16233995267601692	0.33469356928586463	-0.30873519585012044	0.5334798600875829	0.559382439538284
-0.37722761876394456	-1.3396760134257577	-1.4320153350798368	-0.16404452274732423	-0.6435249834723816	-0.1547139122013858	-1.7631265691113327	-0.4059683910891804	-0.844417915501424	-0.5777500261840205	0.3477241462426607	-0.15718875434236626	-0.09696890257521851	0.3291090301776919	-0.14667783650647906	0.031576532995739995	-0.5670646339590102	0.5673565986719246	-0.152577207472886	0.5003529239941078	0.3072743174385783	0.10788497283727438	-0.3629439006336526	0.1479435656754734	-0.8509357378817375	-0.468466689212742	1.3108008343541901	-0.8731231992915649	-0.026822476726493422	0.27542465790905174	-0.2584843812074166	-0.591885713929579	0.20455704667490182	-0.5056073830699448	-0.47555943786101496	-0.15256503212369163	-0.8381752832665965	0.5314355133968947	0.2976450664229553	0.45637042348737966	-0.485141922161047	0.7653533943087385	-1.1159487210369936	-0.33971573865028415	0.07552414861439784	0.027258766046721193	0.2154413481938759	-0.507074554932037	0.4153972535570306	0.46966091131724585
-0.32117631179004924	-1.382256584191381	-1.3757828315185827	-0.13371893415284644	-0.6513565504476294	-0.28607250204251417	-1.6570875847143625	-0.38983429783183554	-0.9146028766167011	-0.5497955584553187	0.43279655409017775	-0.2016413601410377	-0.1845857116129467	0.3112304782100904	-0.13499539371410893	-0.010717454939032466	-0.4137719018604454	0.3853238516630827	-0.14389329807808546	0.41055781845089534	0.14258169678971983	-0.048146712357882405	-0.41387567706064143	0.17216678745320335	-0.9372137741636225	-0.5236074049167808	1.508461967212725	-0.7785780517164017	-0.019743754731619257	0.09165643521878161	-0.30990028409318726	-0.5932682863871225	0.19719288456183365	-0.5270766092754087	-0.47379265688776495	-0.3083641141114414	-0.8338733412961365	0.49502726448051926	0.2995771128753819	0.4656161267138925	-0.3656855720240465	0.6592357644082952	-1.0094005534723844	-0.4727521330342313	0.024731888060206604	0.16136013765176113	0.13060767086675992	-0.5538657029325827	0.3201657281282001	0.34107383630921373
-0.28622910747653035	-1.4151557506306596	-1.222120816709475	-0.14120288403734393	-0.5400274933127922	-0.38586725312893144	-1.551227789015201	-0.3944130047738458	-1.0134571410446906	-0.3866227125585478	0.46409714335630986	-0.23068037118118884	-0.2101432315796003	0.28968275292974804	-0.14695235866086914	-0.01671410043437105	-0.1950073179474501	0.2136991446547262	-0.17115613528787535	0.20200307205578785	-0.05069793034995488	-0.13118482386598623	-0.45895292151028066	0.18294654201632193	-0.920384198615308	-0.5565714846269953	1.5793592292293404	-0.7446517692642167	0.04242069019110138	-0.055783537575625555	-0.35700682279557583	-0.5517064653675352	0.1787352894630622	-0.5228177197440379	-0.48668017034177335	-0.40932934242666424	-0.8549813237288078	0.4545052259640725	0.2979675960576385	0.5439725385705423	-0.2906840578473018	0.5587589144487841	-0.9102789949279317	-0.5532933925492699	-0.049010039596464924	0.21735400841065614	-0.001717572065906192	-0.2979490139270024	0.3109764590078046	0.24461358226415122
-0.32111812033050907	-1.4079898134888156	-1.0152541058347402	-0.1312632630969928	-0.30098418572610397	-0.4760796314700443	-1.5307269729980582	-0.4803138917644203	-1.08738112240986	-0.27882304206324876	0.5053522313364194	-0.2697810343553734	-0.20674546051934892	0.27613062964233487	-0.22991905420982134	0.012351993025388313	-0.03360695497998717	0.11340909441625295	-0.21241114698246175	0.06471483310518415	-0.25346379842482236	-0.15053609590708547	-0.46253576543803643	0.17794495312330869	-0.8110746500411835	-0.5418213064841784	1.6737257126435527	-0.7088882521838943	0.05824995216350866	-0.1993127457959621	-0.32233779382475436	-0.5051128330228821	0.15953286051011129	-0.5478645558322156	-0.5535767661008875	-0.47313196549681613	-0.8978517584301023	0.4042886218804232	0.3350303218452074	0.6004145768355389	-0.26790222123443863	0.4254214119540025	-0.8663659009643258	-0.5400092408639596	-0.15466566260451162	0.2098661653114941	-0.1328339949583548	0.038585357217930924	0.25364319369861055	0.19155246342375148
-0.38596926913062035	-1.3865894764166833	-0.7971139106783636	-0.14209939886725503	-0.08756009989354788	-0.5329083486820488	-1.4860519726587573	-0.6197221496612937	-1.1578167441005474	-0.3363867300984831	0.4613631613151462	-0.3364379056425722	-0.1970289773949456	0.22139452323899378	-0.31669855745863434	-0.02048845965790807	0.08656729448122734	0.025686144171781555	-0.21965203285765078	0.10551559456951973	-0.45218873041448476	-0.1676953871253006	-0.43244694784736337	0.19485314749724997	-0.6472475967132623	-0.46797354892856174	1.8243644716513785	-0.6902821359050415	0.009337722956997368	-0.2721050098351915	-0.2154436799655129	-0.46518752634079663	0.10115523178837246	-0.5801129815048484	-0.6281466328315463	-0.5059900006728707	-0.9276993075745612	0.3713610057123025	0.34797534621203685	0.559484012152504	-0.23563863370367527	0.3206024051917118	-0.7804652610466183	-0.476146250029622	-0.2665653966440081	0.09742855338053463	-0.26040119862729455	0.26533853396413376	0.15799805149266918	0.085455613838092
-0.4209811306214097	-1.347420508020039	-0.6031051843809079	-0.22734626552036769	0.08989987518387761	-0.5515815488272235	-1.402024690799067	-0.7645362896594137	-1.1870361081204144	-0.32885896222394007	0.41288755666221766	-0.39578150474348794	-0.14125984769003616	0.14550564776235006	-0.36875100817712275	-0.078056256413161	0.1653161151650296	-0.05695444738954073	-0.24763638182724584	0.2876950786838669	-0.6126614929960882	-0.19235517138270114	-0.40209884549875846	0.242042405570913	-0.3902889535389675	-0.394290171467674	1.9550731021023708	-0.7020990446512471	-0.036964839154631376	-0.26054242142236866	-0.06920411818132918	-0.40426655583068216	0.024450098812254118	-0.5146780330517526	-0.5965891005549407	-0.4899082586675811	-0.9476659584640487	0.36944423578930846	0.29553453269696234	0.4983347347947169	-0.18357991638800722	0.2914437431235103	-0.6854103185736188	-0.35544397936815997	-0.3852824715801394	-0.09174028916962004	-0.40372940735732776	0.41959114073147086	0.1378479377788301	-0.021210654452824867
-0.45702104123076515	-1.3025571507844833	-0.4680869334464225	-0.30577182368500544	0.23108330997258958	-0.5237843833937228	-1.374311529695245	-0.9486120061548308	-1.161970050579244	-0.2639234870899408	0.44509947327540444	-0.4142866334180315	-0.0781669509518929	0.07504666639930682	-0.41723467088854116	-0.06003104554187529	0.18246044324743926	-0.007028755349012428	-0.34818419921155586	0.46734521204499496	-0.6746495200608498	-0.19453796792838968	-0.33654399800806833	0.27794957794942204	-0.08765759433261126	-0.33886766131553253	2.0315028195281646	-0.7292130718245532	-0.1034651372193752	-0.20902366072192552	0.09073293942243452	-0.3621278791825528	-0.04066929661015533	-0.36609843218973426	-0.5183823513530259	-0.45064278309542793	-0.9748370984419745	0.3685827272860129	0.2495537059425977	0.44239374718945657	-0.13693423260484655	0.30149984173415556	-0.6452564596230677	-0.1485530607459805	-0.513697659949661	-0.3186216018369213	-0.577633425219598	0.4044637953414803	0.13977399662646264	-0.06554552230689414
-0.48232786041358	-1.263611430100465	-0.39797671739485435	-0.3698531445710202	0.23469360680515297	-0.4031900843195112	-1.3587628376901892	-1.0748272380271835	-1.092376926933688	-0.36405636336706776	0.40321346636271904	-0.4335977016877951	-0.05252091762148514	0.02542388615735693	-0.3975910856188628	-0.003944772967823246	0.2434541309855902	0.12638401685347128	-0.4334514282542723	0.5790403320898945	-0.6924978317421161	-0.1691097658126865	-0.253602339647564	0.301078532450341	0.20132619633751253	-0.25878520159567003	1.9931533214137165	-0.7447801781360783	-0.23168134367490567	-0.08406775580659268	0.18221075291065084	-0.39540367071169735	-0.13057227329012083	-0.1712988224939623	-0.3610389682264329	-0.462642321215114	-0.9881632748983955	0.3587463069050115	0.22656642392109197	0.3581855910488258	-0.14285101209935505	0.325178679968688	-0.5392806567878905	0.06816699333773439	-0.6283816533343284	-0.4695148031601109	-0.7994654197562518	0.17991652625204377	0.06992259464132793	-0.08575444603749625
-0.46254276416947676	-1.1874053517460408	-0.3819434569776008	-0.5072148080760801	0.0406748664476156	-0.2509187253716954	-1.249706152723355	-1.1242530426174746	-0.966458283154995	-0.47815969173568823	0.2772329759480115	-0.4822059335243022	0.030558867706377002	0.024338510321212835	-0.34473031966800394	0.03094159406094208	0.41318715819261786	0.15559644127367106	-0.5040049710523874	0.7072109238739693	-0.6784507682078349	-0.12259752469254818	-0.2036369882274062	0.3281989829733723	0.47183979245932894	-0.20450454603010693	1.7914215323628422	-0.7547861925355542	-0.3515928282816117	0.07228363134511925	0.12711724357190118	-0.45018300982878295	-0.23025757130836824	0.10143061842575354	-0.1382558087397222	-0.5172702802733733	-0.945965933158466	0.3723470696618534	0.16647257713254587	0.2455203945438745	-0.1817258927882152	0.31259483885532524	-0.34300195198024086	0.24468949673799606	-0.7103593733397403	-0.4713576056673817	-1.0069074351560208	-0.02769000004984732	-0.003207841552711116	-0.10248157386332654
-0.4354740369061004	-1.0816865546494703	-0.42310908842072303	-0.7069037417129763	-0.22613995523569716	-0.18950593358989024	-1.0773388428454158	-1.196935837669614	-0.7900976799715792	-0.44831989115191817	0.16267211821292743	-0.5500559731966077	0.22364077729245038	0.0485182720042097	-0.24529229485565557	0.006672816997452186	0.5479049929238162	0.12594192361670298	-0.610247577683733	0.8062498287409798	-0.613674258932232	-0.08066211503917999	-0.16697765915737212	0.35647886805520634	0.6437938636964908	-0.19049407831355725	1.5537602572981206	-0.7643279594752308	-0.3878672009005012	0.17928471452743294	0.037082943557068454	-0.5010717085381371	-0.25781387311213383	0.4017893376620508	0.012888342901778682	-0.5891137743461713	-0.9139128738757819	0.40201894485968814	0.06474109391300273	0.16044462962927938	-0.2582326833602883	0.2665613921778395	-0.18847407438057162	0.4191048868360909	-0.7748067881823822	-0.4157902787076366	-1.1457633959417381	-0.24177687073131177	-0.015369669800176716	-0.0850871018224125
-0.4234962948171467	-0.8845053707244839	-0.49317224010707605	-0.8949418804515569	-0.324208114389401	-0.17970264158820723	-0.9522732767177985	-1.2714526220899496	-0.5613977560834463	-0.4934864983991716	0.04804466347940458	-0.620424574103968	0.40919048514999795	0.0655194785042612	-0.07650692359825322	-0.06355848406854599	0.582383320072483	0.19271856484471733	-0.5993991330095154	0.7803413294421073	-0.5485399056925264	-0.11239991558499025	-0.10017942339570067	0.3847397460131262	0.6837773364221256	-0.19085219209135268	1.500359123228486	-0.784330110668653	-0.38942756435098336	0.2727395427916578	-0.035145670704143143	-0.5445678769643064	-0.24661585729073762	0.6405011659681308	0.07083049318242754	-0.6618906573369953	-0.9177944653012002	0.43654502258813854	-0.024574564049046545	0.18542859778900475	-0.390285663292652	0.25542615602985397	-0.0988177325654216	0.5622952125662986	-0.8485399419125443	-0.37576514142946615	-1.2798883517777286	-0.5350134351826779	-0.0567363308459506	-0.05834981077036885
-0.4051336564729455	-0.5916232377651978	-0.5773547013585226	-1.0626057452077045	-0.3060872014413546	-0.2169247747968462	-0.7618852852991682	-1.269430638367381	-0.3448618328965427	-0.5922291112400089	-0.09395065250719352	-0.7019944761042225	0.5448072347708337	0.09182476786637325	0.08245665502430798	-0.1393278636214177	0.5834891983511923	0.3243458287033595	-0.43471407383393146	0.6594276405048612	-0.5061792824701845	-0.20194049534420805	-0.07577424555555502	0.41563175298154087	0.6387959296057864	-0.1885714182770313	1.5471227096580313	-0.7373884366662452	-0.38199816834023476	0.3206982632240923	-0.1026272785553203	-0.5677675055035621	-0.2525311645093743	0.8645030609179505	0.072986448132244	-0.709765273047179	-0.9282952475877855	0.5056767551357086	-0.08489386844630378	0.35118934157365816	-0.5122607432396578	0.255111560002023	-0.014952167241248145	0.640562900888252	-0.9019907021986289	-0.34044198306225154	-1.390756073485345	-0.7660920749853871	-0.12023647280183151	-0.07321635390959158
-0.39905588180972545	-0.3067465791205816	-0.6555756763491505	-1.2323549814160448	-0.34496732117662854	-0.4026543551227961	-0.47155479767936753	-1.2491272480953168	-0.16591455183075357	-0.5386259785549823	-0.2004357479053039	-0.7672472495028801	0.6733086520537291	0.09221067927477974	0.19040486662274253	-0.23622659994903925	0.5956635037042946	0.4564940086239309	-0.3230085924497752	0.6009939612584222	-0.46151968057280185	-0.2754973713656338	-0.10392726671486532	0.46020888916862496	0.5110823404752891	-0.21746415528394297	1.5413139811911252	-0.6183237796363609	-0.3777438672949283	0.26816881312553453	-0.1680512620666841	-0.5605756206563944	-0.2595484177040577	1.0523329301243602	0.03267766740918833	-0.7294899770942964	-0.9267867744293123	0.6373249420850631	-0.1632153366280101	0.5144659289295096	-0.5601076673937427	0.21936467181604108	0.007235798813258132	0.6938537856747425	-0.9336090086909067	-0.30613519859145366	-1.4326438120035068	-0.8837156243631508	-0.12319906525957376	-0.10213702114358461
-0.3544359637768695	-0.016436511357446015	-0.6947332282096828	-1.3103361800562912	-0.36447680982950625	-0.5995817802563027	-0.2635533717605101	-1.2308333085888605	-0.00476417161919303	-0.5111428440400434	-0.16516737957430538	-0.7524160720299676	0.7342658069825717	0.013647558335189602	0.3211079145739407	-0.36511920371355605	0.7064120696969873	0.5292166325325036	-0.29378736617765594	0.5958469532418975	-0.41322762485112596	-0.3689137160993828	-0.10631975789030894	0.4764762719362931	0.2928932442746174	-0.2724258140990842	1.5826255461396888	-0.49748444614668513	-0.38187312179193744	0.18718921071571445	-0.19098865586505148	-0.5510637729552997	-0.25067673227653686	1.1494848347859574	-0.016261821148113226	-0.6961405401055171	-0.9387268582656905	0.8006413512459135	-0.24209105476446316	0.6320730672047089	-0.5603848767101111	0.2168186388465938	-0.06840820647766224	0.7360569509463831	-0.9658473393230753	-0.29020312121847036	-1.4820355036786623	-0.9412537032608925	-0.11712188863684059	-0.13123903191428687
-0.2639870384962343	0.28441336390874283	-0.6878618308880018	-1.2863173783957298	-0.34654682604087406	-0.6474632675850817	-0.12190877861545676	-1.0974659359457717	0.09109609149138045	-0.5739861422467498	-0.07997930325581686	-0.6731254679474371	0.6610738209670238	-0.0778858038463249	0.4393354557311973	-0.4312234017033493	0.9126390801013754	0.5368350299381954	-0.2320465741600218	0.53429416190701	-0.3872501785890985	-0.4688110991041333	-0.09356471565078436	0.48218112441415356	0.0980598149266681	-0.31256097544171674	1.6492668042163732	-0.3816069631670479	-0.38226185345294794	0.12249377554873768	-0.22741531248806462	-0.5752979795240112	-0.2810312626352135	1.1622722041075364	-0.038410297637346255	-0.6262571627605735	-0.9256481033326157	0.9029705700951682	-0.21935428119708078	0.7010993883553094	-0.5612403506219114	0.2147115770787737	-0.15210418225237302	0.7378108487239061	-0.9601940060098226	-0.32471984521541425	-1.5668575948712058	-0.83633963607638	-0.1514446061350643	-0.12364436459700745
-0.21843605711071054	0.39080504847716757	-0.6420525154101342	-1.273255547112941	-0.39981606151745996	-0.6232698475212131	0.10171057130533703	-0.8658192924898593	0.056668557737959716	-0.49219796155577955	-0.1648063537406621	-0.6239725972438486	0.5585410825017704	-0.14254103941887444	0.46340189793271047	-0.4550688861436344	1.0887759140851074	0.5265709272706096	-0.21784825345813683	0.48724886865792116	-0.3702897250451853	-0.49441992533792156	-0.11042411775163172	0.4585878530290298	-0.04039718249410594	-0.347888019013615	1.721146759007942	-0.2709448559059918	-0.3613981087099936	-0.0008178734801007282	-0.3197719398023753	-0.6334255893546012	-0.3346873589457	1.0456342747307974	-0.038792583578925524	-0.533124165572202	-0.869909088970769	0.9257296180255981	-0.16847288280892764	0.6939633721171609	-0.501312465615813	0.2028849612882185	-0.2450851858600865	0.7063421874424745	-0.8871949374641523	-0.37347580088246246	-1.6046515658410285	-0.5796928779886658	-0.15474606534995589	-0.12017344930443921
-0.16709825835967576	0.30276369701967154	-0.5752524930454925	-1.2396089557572192	-0.49878679487930355	-0.6162446151684593	0.2726728788936614	-0.6555120970812116	0.027609337974605724	-0.40539126894844807	-0.3349056030683418	-0.6162626516630441	0.5301111611177959	-0.213566828163016	0.4790191582713358	-0.5199384806490929	1.1771818811329724	0.5592721184739823	-0.29404504894901473	0.5206981131574755	-0.33656799525813236	-0.5051716525026639	-0.09836148367248834	0.4101033952257424	-0.08261004474795668	-0.3800448750443706	1.7837383436561616	-0.1954601944639523	-0.34372848775504716	-0.169693512464488	-0.4134344350510462	-0.688443194926956	-0.350382436701745	0.8238367296389251	-0.015331936425347798	-0.4347339925661247	-0.8306861264039824	0.9507998614588434	-0.1434971899328174	0.6166011502537795	-0.397671950238442	0.21591508978990254	-0.3747328633075543	0.6611914995169391	-0.7953816458433909	-0.3300949635594085	-1.631994843428026	-0.330668669134832	-0.16005331676710424	-0.17284286610555036
-0.1099801079608538	0.18290168567825132	-0.4967805081070402	-1.1901720097233173	-0.5543992518577928	-0.5267308939756378	0.3271218082041868	-0.487808600025346	0.04059842973656453	-0.5048730950310211	-0.4711700720840426	-0.6194832618423687	0.5227502755771825	-0.30859449755033985	0.4564778391497638	-0.5576115241139284	1.1943808601768298	0.5865173993445353	-0.3813995084397389	0.6320084691227075	-0.310533158926392	-0.5452977595494388	-0.013130458756169383	0.35970464851389033	0.019842642562085365	-0.38389313047625906	1.7906731471178563	-0.1482518251123002	-0.34680572020443146	-0.36584645151082645	-0.446575245601392	-0.6851419504875177	-0.36718711283644956	0.6466826195341847	-0.007755097943570007	-0.34230652758932173	-0.7710442370448184	0.9354830014424236	-0.09166385941899266	0.5466544781545054	-0.33626263479971397	0.27655530320159144	-0.5247030217654558	0.6493608094157766	-0.7115877230508434	-0.19271120412496123	-1.6455892413243842	-0.15939289242551627	-0.23571777863778162	-0.2322292475062823
-0.09061528336899291	0.06247369422031751	-0.4360047244901725	-1.228114076481495	-0.43473874049396466	-0.4126233365667643	0.3744439143065284	-0.34888494979751494	0.03310646364925752	-0.5647968400215202	-0.6524961733063945	-0.688010164846595	0.49109389932086644	-0.3677354208886987	0.37634787252950763	-0.5518265249301896	1.157411092138632	0.618594862105335	-0.4631364835148357	0.7430002908908393	-0.2803291028242024	-0.6047139101227048	0.060291324003527505	0.30032639340399525	0.17444782941424203	-0.360912206161811	1.782664725571069	-0.09308539824056668	-0.3497497508958483	-0.5453644990082532	-0.49657586999614445	-0.6676293660253165	-0.4227027429815144	0.6058129744333074	0.022049429429750432	-0.26380851958329954	-0.6677683648424173	0.8533698234958014	-0.043860583660881435	0.5384609813134389	-0.2859238075436595	0.3700049558416933	-0.6648652512795187	0.6158702937519213	-0.6067831709140635	-0.03661950024961284	-1.6024502002725824	-0.04683665049416587	-0.3187800008171509	-0.2794329701110528
-0.07809765384984826	-0.0024253591397798034	-0.37008323694291706	-1.3073620895553133	-0.2435839375276415	-0.34303653229904996	0.391344666485936	-0.26473032147642844	0.060181287190600966	-0.5624300012933966	-0.8276042179376919	-0.7767516699636599	0.4597230500444027	-0.4007429060390044	0.30167784653545265	-0.5599396335415314	1.1265815203572125	0.6870918971694523	-0.5518308934166279	0.7445456548173714	-0.22742558620662998	-0.6715570795176283	0.07446653957625875	0.21703446110584212	0.25045876614778506	-0.3268913972712145	1.687644279349324	-0.047951326049714	-0.36219460085457567	-0.7043406616117974	-0.5950983115843057	-0.670557535357162	-0.46268144502450237	0.6279028428317831	0.09811399975181594	-0.20138127253647564	-0.5769034755046999	0.7670598189849324	-0.0464596088724137	0.5780149752365663	-0.22195999335087796	0.4900343147404276	-0.7678732369991244	0.4782461574962129	-0.5271393153597513	0.02669892731033424	-1.5373206758054776	0.12122054208962182	-0.3820259927051682	-0.3366577365542408
-0.08097489823828877	0.10853818703647207	-0.3327455072041101	-1.3610789194294142	-0.24457329771733277	-0.2281170966229949	0.35053851303107525	-0.23993177730873735	0.07732020403437563	-0.6333944724998885	-0.8561848455833886	-0.7535179425703037	0.43506779533408463	-0.48214307881695834	0.2347859482491113	-0.5552834146863294	1.1635191407710297	0.7613738421844509	-0.5825982163169022	0.7129823850689703	-0.17738144541542805	-0.6942238756246171	0.04298701282941593	0.15510110548111128	0.2727923538251078	-0.2830077826970648	1.430948140319898	-0.032614697200501634	-0.3910857903175219	-0.8057376983552796	-0.687878463634085	-0.6706609931601077	-0.4807870296031487	0.574356402593142	0.13925623270787052	-0.14801064325603022	-0.520765394169712	0.75771124076845	-0.048773680717378275	0.5704148278609779	-0.20418878964998982	0.604276569964356	-0.8294872401877429	0.34298085135332973	-0.4635575945992211	0.014799021788701294	-1.468305934212309	0.2689417781436865	-0.47665204297232416	-0.32838847128041154
-0.12642889385790843	0.48576393469203916	-0.3281959518998039	-1.4173566634046133	-0.36881610890710104	-0.08355581972269757	0.2617586582091261	-0.20765941314171993	0.06962631692798744	-0.6422107772178214	-0.8104151821301789	-0.6857434597350497	0.419692167468993	-0.5802520096057816	0.12683773665067638	-0.5394452157015799	1.2065969574416286	0.7987564237864626	-0.4879771026738508	0.7544706757904158	-0.13355231158568287	-0.6720805833175036	0.024848865445144287	0.10645101416942271	0.3006696460266005	-0.2767789512504872	1.1872822976587418	-0.03857747840400679	-0.4521220979023516	-0.7934925174758176	-0.7935161207781022	-0.6744669862745212	-0.5131133290347061	0.4717364261965443	0.16300962134824185	-0.14373078054072727	-0.4697752767882447	0.7252161087887317	-0.029280991630894603	0.501259288382341	-0.27161026843402053	0.6460337055193067	-0.8975880436432536	0.2945213053521464	-0.3672929975967894	-0.03523656527579962	-1.3778916020669427	0.24002554734761272	-0.5998326008641374	-0.2723859602746282
-0.12057741931512704	1.0663023175348112	-0.29664086383399035	-1.4625566023945296	-0.39589333515130987	-0.06079561333456661	0.15233137843546568	-0.2070787194693287	0.08548756111654061	-0.5573029810112765	-0.6917112900711779	-0.6093303118635653	0.3965844689894783	-0.6510546933169374	0.06360613375619865	-0.5108729636355525	1.1677626271893282	0.6918658187106688	-0.3263327002003057	0.6868972727499243	-0.07006876682188709	-0.6498974924758972	-0.013560635740915223	0.04063748996265287	0.25112030606713615	-0.25940456230972486	1.04451906935981	-0.02313219589399257	-0.4984464072397703	-0.6971677838684192	-0.8961114585723431	-0.7176621865466684	-0.5117818109803159	0.4284412828700951	0.16233459391986457	-0.19460322183468895	-0.4276071999596794	0.6420511292959172	-0.05558124795818374	0.4894133959426668	-0.32714155406762657	0.6054398436486721	-0.9876542268696022	0.24427944193352752	-0.2817091937966328	-0.16465928458389892	-1.2604197836539928	0.22787735482503377	-0.6911198169064207	-0.29132547924828345
-0.06911030620955612	1.6821201276401951	-0.3140703670860153	-1.4832154223881973	-0.3453491794954551	-0.10885659755914986	0.08709040255254669	-0.27352010195635124	0.07580231499438446	-0.455654378499952	-0.4636270857345785	-0.5259155637586354	0.3434907270857909	-0.7427900560012903	0.05735312912842834	-0.4830767480453937	1.0049349096993458	0.5475857778741563	-0.16247222589307264	0.535839525833541	-0.019386583490919963	-0.5973634269442998	-0.10826439357478387	0.06166208431585869	0.127921726886214	-0.24086777127054365	0.9369719131028692	-0.017409769758325803	-0.5059220161053243	-0.5868932738295065	-0.9291216823292514	-0.7795080071134146	-0.4384998527723785	0.4160712419196818	0.08781638745157924	-0.2512846365126052	-0.3888923826720278	0.5692380913366726	-0.12879860638712284	0.5214595412959466	-0.3635185701638417	0.4768944434383376	-0.9933531423546198	0.1984020232159182	-0.23618421378934426	-0.32342021957737127	-1.1302572858412039	0.3100022763597538	-0.7119227474612421	-0.3572257204875221
-0.03613514580272062	2.2206502085018194	-0.3773939016732932	-1.4235504115121496	-0.30879492406577363	-0.16094383523118466	0.05019382068617877	-0.323476468391197	0.07638370827346545	-0.32200258986253405	-0.1828401198967961	-0.4777228945259108	0.2872447673245268	-0.8962350648362094	0.04432857802570526	-0.49676320952887154	0.8020512522305848	0.5375787061581805	-0.02103015269408025	0.5795007874639208	0.01666788383571305	-0.5536554517931002	-0.14414586837102772	0.15619265745450367	-0.01892359671194479	-0.24266714623602792	0.9605285626832932	-0.05502698414266265	-0.5030160430590435	-0.4686162156457791	-0.8872915559562307	-0.8267850879744951	-0.3686257645273992	0.328335977427948	-0.021327970878431628	-0.3033649928769541	-0.33782777278890685	0.5196788632193896	-0.22479344600724147	0.4959428771716604	-0.3938178465173354	0.31089748354236285	-0.9655687211678942	0.26110792871091393	-0.1995940156092606	-0.4109816638468926	-0.9588018044182188	0.31869637860127736	-0.6665893520229338	-0.43804328105625867
0.05522544567739829	2.6567064449348794	-0.41002519489040107	-1.2845087571736395	-0.24255986294532744	-0.27788192061237427	-0.05051837242147602	-0.3921696054783508	0.17994133988730626	-0.22384320948765168	0.07323585441509275	-0.49102089784698605	0.22864892051907026	-1.0473284260261486	0.07062169992393907	-0.5339424115999721	0.6533717042307028	0.5382641220291392	-0.003997321507245588	0.661975914081669	0.05971718789462943	-0.5904017448336466	-0.12271951882937122	0.26200803159171865	-0.06860524465527737	-0.21414719980108368	1.1018754544204583	-0.1201796702028188	-0.5304990996520443	-0.33057414576225075	-0.8761952078869797	-0.8551450663212676	-0.3054194697578472	0.20963280765031955	-0.10552386649844332	-0.3749998470739576	-0.2832221086307817	0.4296114360796916	-0.33694921227400015	0.42389970362769586	-0.4458229104169337	0.1252821690269224	-0.942790724805889	0.3483846428854663	-0.15780087900999817	-0.41847283931948676	-0.7839438614762878	0.18484645510773115	-0.5391904013380537	-0.5958049042496764
0.18906580262279396	2.961801171074912	-0.47007932490727244	-1.2000804475391447	-0.12227449251432779	-0.32138920666491083	-0.10879542391239853	-0.5502143703718693	0.2835790436294058	-0.17006375070826735	0.18768454878438584	-0.5554834726581463	0.13132990470593386	-1.18151705856814	0.13626299728472838	-0.5926742630690252	0.4798291835345214	0.37977541018768035	-0.15329871923269073	0.6099507644244324	0.10746235001078915	-0.6548539407332211	-0.10891260546960954	0.3377758581230227	-0.07687118594757993	-0.13819772532004287	1.1778575395501867	-0.23717003007189988	-0.5808439273575176	-0.2303424188098835	-0.8500460848446476	-0.8519190639203366	-0.22737261552385837	0.14313848717811362	-0.18761891144850326	-0.4081818231097959	-0.263444349441914	0.3233967792818403	-0.49956677526825544	0.4170616806766536	-0.49957469108418007	-0.07552886525157279	-0.8466475827238469	0.3733736262666062	-0.18101376390771318	-0.36438508616304743	-0.6026478897578715	0.10595189300631866	-0.36367486280502814	-0.8091374408315131
0.23752635698539026	3.117665806494488	-0.5626298302942987	-1.1129547976337792	-0.09085796719252134	-0.1768693521251852	-0.12288617151258023	-0.6978191821193193	0.2965716167882441	-0.11681327021195576	0.13524817527695612	-0.6513021348457071	0.002568657871372787	-1.2903651802690357	0.2009587183359523	-0.6847051342298417	0.35059251876029185	0.20015532704460898	-0.31110364841298577	0.6901046913484546	0.2185425178867766	-0.7227349334507094	-0.06277170422891525	0.39801214911250177	-0.15743682502586193	-0.07591528157192805	1.2089539956174558	-0.40092755957906656	-0.6050594632754625	-0.1482880161072871	-0.8120700335643816	-0.7745953290159792	-0.16059009793389697	0.05072700478384744	-0.22162169614422683	-0.37609520642187627	-0.31314681072338113	0.2559015669031801	-0.6346315396646054	0.449883135998156	-0.5022305351796985	-0.21338045493644006	-0.646447119584909	0.3680388538599736	-0.2321072626053419	-0.1843036259588755	-0.4371360953696885	0.12546357799169677	-0.2330317612538911	-0.97610043507743
0.21926070440709383	3.116125082843983	-0.5889074342071148	-0.9447997986664622	-0.18229567735565494	-0.06421433882698332	-0.2094261676119582	-0.8098763502813785	0.30269539390142663	-0.14763303697398653	0.033249614510495976	-0.7779794685657455	-0.10563750168356253	-1.2882215629926508	0.23643308117544884	-0.7957136246641419	0.42814223305468024	0.1633690572503282	-0.3970408526612378	0.8674273174079922	0.26622691404676946	-0.7780304049910187	0.01945692104728493	0.38598607028125437	-0.2507007228561027	-0.016832378953300413	1.2509090319916152	-0.5300838369229959	-0.5765733158928682	-0.023068125155132645	-0.8341109666726764	-0.6038366577122345	-0.1306768561258113	-0.17008607338117815	-0.21540180055418734	-0.37071723909712795	-0.4064965570805225	0.1977376333734681	-0.7034681315020619	0.4225415926289323	-0.44340850669373266	-0.2951498155198654	-0.5552220744372423	0.3885253542890947	-0.2771847723607266	0.020783964470539852	-0.29432540065048357	0.10339272611626209	-0.17252909509840067	-1.0778377860406578
0.21825851815943387	3.009815150959054	-0.6138452725234207	-0.8254775726954946	-0.2051377477001294	-0.06821297736738854	-0.29421500143732604	-0.9837042856374196	0.2797738768387778	-0.2773819153305056	-0.0037993472524409933	-0.9145169695210116	-0.16825071309555256	-1.1964952451069337	0.22478114084467632	-0.8905664466462955	0.5234277917200914	0.20546044588581563	-0.44051193618951234	0.8647686606935754	0.25538019087069413	-0.7992828224106177	0.08345016715498799	0.2941192097941007	-0.3093263905090742	0.03431624873596896	1.1632500387637503	-0.5779671759857028	-0.5347479638909007	0.08916742401445751	-0.912688922593107	-0.37286554509430436	-0.1027098753819006	-0.3465624707464191	-0.1971416198131018	-0.3718839752446608	-0.5005859075612181	0.1438293442576244	-0.7422280520663156	0.3904479793184138	-0.3008036882673822	-0.3790628188045804	-0.5861085711328606	0.4301317071225517	-0.3089727080988234	0.14572797388755154	-0.23430536152908302	0.02678257372345676	-0.1934267090118386	-1.1718897979182548
0.24864739147553613	2.8620000105298784	-0.6458804171144488	-0.7221444938215134	-0.16722963095823642	-0.03616311624865137	-0.29132354745000244	-1.1319482781897305	0.19452839281751325	-0.42909356509396535	0.025257974697867447	-1.0213354479026642	-0.2223123914609396	-1.0458330193185748	0.22188340699278247	-0.8955048605836333	0.5039431165827408	0.14815625199442795	-0.42744741968160704	0.7558173500692488	0.3026155941323275	-0.7873708148940992	0.1071423119108248	0.22578859932032597	-0.4446609195105067	0.029619674600944827	0.8999023635849838	-0.4716084121995112	-0.49155525506734177	0.15421358348749784	-0.9318675343641987	-0.13879696855788745	-0.08741527336251914	-0.30383803288481104	-0.14809192269606541	-0.3290469144302968	-0.603321709126635	0.09866415549450033	-0.7835306334399224	0.42492817603452177	-0.10772590904479788	-0.4980715696595276	-0.6055124420837115	0.4040830771674905	-0.3549714801375369	0.1977196641559727	-0.2490467867479486	0.026766873313088274	-0.2679624455811223	-1.2861870022337933
0.33551430913550584	2.645984266060949	-0.6063463503321815	-0.5638121790775972	-0.1879194089602195	-0.013008016689748745	-0.2853370159551292	-1.1889982982628424	0.150095324428908	-0.5607277763055482	0.18715878300724034	-1.0843844802206517	-0.2728620879741346	-0.8334912967084266	0.21151257004916363	-0.7956078015083442	0.577410082580738	0.042160114630235175	-0.393459062139346	0.7281553357843523	0.31642296972838724	-0.7767874661445238	0.08426337844122075	0.20606735060699055	-0.661186242814009	0.012031004465272421	0.6787475294376601	-0.215004683267933	-0.41827254095912547	0.19126590937007068	-0.9129395080615911	0.08985731629105757	-0.12159345422604177	-0.21383778107949708	-0.12144211534515945	-0.3307599576210284	-0.6482460085163606	0.00861748759584453	-0.8007249074598224	0.46868835839070344	0.0395139683810288	-0.6228783984693214	-0.6109181089727871	0.2804860631834035	-0.3825011368771356	0.2254583405945271	-0.3002883979095675	0.14968538608760748	-0.34142427353031646	-1.3715308974787308
0.4774044846508061	2.3920792971254907	-0.5766644240020022	-0.45233250892309157	-0.17743566238874384	-0.05490259217073895	-0.3205638849555811	-1.2375342629091086	0.1460046830940653	-0.5600631625652748	0.4065433162846518	-1.0983499022690162	-0.24131992250976064	-0.6365287467098715	0.13909972621342315	-0.6763803793069026	0.7395337670967743	-0.009376304707045124	-0.37196831900799954	0.697039906194253	0.2296626878656093	-0.7703554106852064	-0.014815809682714454	0.18672895967537007	-0.68703260746309	-0.008669146034854112	0.5971910233709965	0.0608834241887267	-0.3940053553799284	0.17639218180967714	-0.9404792039853767	0.2940109123515831	-0.159202462260356	-0.2203117211962799	-0.1230435834788081	-0.34711897104020334	-0.5667113050106818	-0.1564426978126392	-0.8185673721047688	0.4585302155417213	0.08888703414780329	-0.7673621113921325	-0.5729194505466373	0.12740164281471622	-0.3670765740762609	0.21294527836161414	-0.4015241797440242	0.32145180062093914	-0.37426444896600464	-1.4314105332993057
0.6171933019048848	2.2113744232589783	-0.5202499382285763	-0.42352709764890284	-0.11613004502044726	-0.044160393329461055	-0.2858257124036888	-1.228117834581281	0.10019994433445774	-0.4231764682736584	0.5030739129687859	-1.0416067176432906	-0.14945447201181952	-0.5014296044386696	0.0574141340516237	-0.5888999038454892	0.7644063840803857	-0.13101020516712847	-0.34720500468039195	0.537924190232389	0.17551009326012887	-0.7254565409249274	-0.15118486026528483	0.1597035447719132	-0.5235065547984751	-0.013891149401236494	0.532469688189156	0.2814141377334557	-0.4449292029720783	0.14305074535900933	-1.021284194139809	0.42632403706385497	-0.20604792024666824	-0.21132667703419972	-0.11121682741225011	-0.34432704007069714	-0.38545774625653045	-0.29014604962527324	-0.8645607242818409	0.39195376840636037	0.1078296707662438	-0.9673610489476143	-0.4641807513014882	-0.04753748064750113	-0.3443082347882783	0.20888644752281627	-0.4944333928669605	0.45198108732156195	-0.33424827161417203	-1.5412140447752525
0.7269811889064708	2.102454694170133	-0.40365581746436696	-0.44718729337749774	-0.07645149425489492	0.03454209175446353	-0.22245807290691905	-1.1410889814644791	0.03591943232887915	-0.3217211462888395	0.5111707059368454	-0.9880180309644692	-0.040223270599211235	-0.40301013556339393	-0.022044778413456322	-0.4943292769454694	0.6868663140733097	-0.31232326551146755	-0.31762302252836955	0.3421833492117557	0.1757396535389891	-0.6795351549707345	-0.28412428064069023	0.16812370066617932	-0.2930095083982605	-0.01714646234857724	0.5186840123212789	0.45137480351196535	-0.5380562606143107	0.12753213762295063	-1.0993856847328387	0.5032402109263059	-0.27980177661564315	-0.18357612380633953	-0.12914638247412952	-0.36309364784607595	-0.15228291385024795	-0.38606758273917186	-0.934430663492557	0.3109971673365516	0.11701334715041586	-1.2060406655532958	-0.34998338843305987	-0.2963392482450695	-0.3090838445012569	0.276053766395417	-0.4848709698012243	0.48679674731357964	-0.21562746493991053	-1.6764382932267519
0.7847200482070702	2.1183964674518996	-0.30328321457827834	-0.536955713085826	-0.041980102382461894	0.05667543975262853	-0.2237612634364151	-1.081202335466524	0.012158898617979622	-0.33202605014953096	0.47454235679562673	-0.9745720621708326	0.0731966116078408	-0.38220408377108017	-0.11855456691231032	-0.4081892281241915	0.7160242093869169	-0.4145050635537822	-0.31520080447759413	0.23861873570276287	0.1433243918095585	-0.7022448110379473	-0.3823637397190568	0.1857460198386329	-0.03303755089131868	-0.020777501226719834	0.5438878088661279	0.5133962886198661	-0.6267387289855689	0.09343645535278797	-1.1620673455820523	0.5554613207341975	-0.32588454514168325	-0.19647763422088538	-0.20434650440577418	-0.4097878011011099	0.08856730667278004	-0.46102920214639254	-1.0222119571731016	0.30371874722668774	0.09898281860518353	-1.4241837461094387	-0.24197604411996254	-0.5652743007471174	-0.2712711458944075	0.260638206904217	-0.362567733272267	0.4728508578038112	-0.11470247965747368	-1.7319693110370982
0.7245888733475448	2.279197707221057	-0.20469905757043358	-0.6440307669020587	-0.016013736702118773	-0.019039112388812174	-0.21406878387328226	-1.0150575662941752	-0.01987691547838995	-0.3828757830534181	0.4052113763158813	-1.0040644142332935	0.17080972021022567	-0.4129654439271396	-0.18669706612420756	-0.4111875508718608	0.8432002114383208	-0.44742216075650576	-0.2650299688939829	0.27687122359028954	0.12405145604478893	-0.7172764113736205	-0.4723620684800389	0.19992804958250504	0.1751457540291554	0.008294292669091503	0.5138789593932056	0.4828909502154133	-0.7019759750117256	0.07086942043357168	-1.2575757028028014	0.6206773576090111	-0.2989684943564085	-0.22806261479063936	-0.2376777056906137	-0.4458632827828309	0.30063681709287887	-0.4696062285707675	-1.1212536058664972	0.30833632462247385	0.07668386273695982	-1.5909050084881016	-0.11562123042453268	-0.7422961778201421	-0.2270447070102895	0.14553469622856352	-0.13632528350901146	0.35233450781566356	-0.09117117337411754	-1.7186804566672258
0.6243702485816682	2.4100648874946637	-0.08587722351928682	-0.7579271292067681	-0.06037873047147455	-0.14238661769561028	-0.16552493664953657	-0.9203877870852726	-0.07097337749668942	-0.3881655658841778	0.4439077375138771	-1.0301724496361528	0.26196706379813206	-0.44426647706839395	-0.21588792187433561	-0.4091416365263932	0.880877227212902	-0.42582813374199524	-0.13987344684488187	0.3753266747299361	0.15204768240618813	-0.6946647209297764	-0.5503949949461001	0.18325608660579168	0.1993250380814702	0.04993822845259937	0.4680351174469825	0.5220293158510028	-0.7398732343552462	0.0572515121626338	-1.3828613782997217	0.6554266390588935	-0.2845233090268968	-0.2670846009490933	-0.24900852323836395	-0.535320374791091	0.46309166096560317	-0.40410736320576823	-1.234458376284897	0.1915862466862999	0.08187035962383572	-1.7247509859581023	-0.1535880908101576	-0.8547486330095536	-0.19768422427270946	0.0832059835775859	0.1553208959061938	0.11912061220284911	-0.09061054822441855	-1.667915147001533
0.5489153227095549	2.492823757864709	-0.00790725847648217	-0.8657817611359674	-0.2712131226145187	-0.2554475701274023	-0.1620633368055629	-0.9020896699264963	-0.14400263986351397	-0.3284181469880408	0.6195836091844923	-0.9806354983442203	0.33788583247127774	-0.5240506458236459	-0.24410269885329744	-0.33047975738165725	0.8210504982397812	-0.3355383010607894	-0.05401354742803934	0.5359593703829442	0.18185675979328347	-0.7312610041095365	-0.5777937331732527	0.13932247732839437	0.0566077235800713	0.0885176496130059	0.42650673060501143	0.6685043282200163	-0.7638930452410773	0.025954081882789866	-1.4453030417988342	0.6719642121054593	-0.279526290121632	-0.3664301547411691	-0.31224757242127466	-0.6481012087039164	0.4965467755472576	-0.37802683670841736	-1.330559681998015	0.034762664406114585	0.09291700184381148	-1.7337279470314133	-0.2770916802052722	-0.9496905300636511	-0.17342431747838555	0.08960747293828522	0.425806931550334	-0.12052652655843477	-0.09230488201017448	-1.5333364815407093
0.4680291939469038	2.5846383100989554	0.03542333376662199	-0.8510867137065115	-0.5982643583734091	-0.26756499133961875	-0.17077842347157152	-0.9222635529766599	-0.24986495621239024	-0.22362619275613085	0.8333249231205289	-0.9070714728698899	0.35738446992544565	-0.5666154681977773	-0.23717864007035055	-0.24053007495157347	0.8681146203336272	-0.27450201775204	-0.03069325662004408	0.7281963352354641	0.1579521078138924	-0.7893913558760847	-0.6127353007220018	0.06411128799745311	-0.08510405024391424	0.13815456750256405	0.3507344731140623	0.8018223700262469	-0.7371276470991717	0.04098620106527669	-1.4261773706196745	0.7105194866697542	-0.2716596202370804	-0.5025077390140306	-0.4068134047088458	-0.6891620853125076	0.42410281768972746	-0.38836147887445555	-1.3772231442898666	-0.041106953912998304	0.05991120872406488	-1.6591394236879684	-0.2978840655923355	-1.0217505570387702	-0.1655775025381606	0.14464162014908866	0.6283711842958105	-0.2509537605916634	-0.0832825546010224	-1.312402023900125
0.43350226128562674	2.541843924622652	0.06444635898376365	-0.7433490184942579	-0.849339674442461	-0.15571081034577972	-0.16076014627606833	-0.9045043529670819	-0.3853852925881049	-0.18123333060859836	1.040161179850037	-0.8720256932841398	0.3706757508376085	-0.5584841942253287	-0.22641127112594722	-0.2225048640802898	0.9804384199209883	-0.2298917257907834	-0.018453324980488163	0.833189621925514	0.10676016562839938	-0.7917608993913217	-0.660031197702565	-0.042040783763396386	-0.18110010794108033	0.22074088830816327	0.3023587109932218	0.8606961915060131	-0.6625319442338419	0.06210885524016663	-1.4191503893837074	0.7878494917439857	-0.3143727808132198	-0.6313052617010222	-0.49254877614765447	-0.6865376152959382	0.399099941599198	-0.38132755603429713	-1.379850351702486	-0.14002226547127355	0.006922498863163973	-1.5767555034222611	-0.2986472185649112	-1.0550543150689058	-0.17263173945050542	0.3333472627923504	0.679381072766014	-0.24511713303719626	-0.08265963776802356	-1.1236741783786628
0.440840850905579	2.3440653172413466	0.07771850997495208	-0.5866148388819308	-0.9370907161092707	-0.005684543340885839	-0.16181898858128566	-0.9300548745522578	-0.5269040757892927	-0.26707022969695826	1.0657133966193684	-0.8279256860583768	0.40986147355265007	-0.5734141418380736	-0.23675160560796807	-0.23901327638510597	0.9307703402522769	-0.09412455007155932	-0.0637797244625498	0.7831576763531081	0.0894114851422967	-0.8119020192708302	-0.6936645557908484	-0.18023886644463077	-0.21353871788650397	0.30288690528860257	0.33975699047852925	0.8956299897220144	-0.6103875335941871	0.04915468329038021	-1.435286681805024	0.8688067900911804	-0.4020922719480581	-0.7876286223390915	-0.5717680664921337	-0.6491059744215546	0.4683753076899874	-0.3746984383944819	-1.3823460421766902	-0.25335465048629435	-0.005984128447276094	-1.4809207739199752	-0.3513507041755913	-1.0570802293998858	-0.19049545382057445	0.573921297887092	0.5882368141426924	-0.1989265257332452	-0.07613894436019356	-0.9943327142579308
0.42926721617455355	2.139494948461892	0.08982973995745741	-0.33266726858242013	-0.9195009333683226	0.10366220409308675	-0.1753803150288602	-1.0083942108448032	-0.639144311223643	-0.4093925149358194	0.8282425206081104	-0.7918787783816932	0.39554229551301584	-0.5389202947788274	-0.24468224562367719	-0.26910232701759956	0.7783745268739445	0.1671182820644638	-0.1701511724795734	0.5884418216102749	0.08072532929665836	-0.8190351412223812	-0.6990299824293751	-0.3066498169952611	-0.22132173503767932	0.35619302172114853	0.3910178826326024	0.8695465260587563	-0.5667979378999489	0.05691964400205559	-1.4489524132694471	0.9531029538970646	-0.47406056770769983	-0.9510929351059773	-0.6465859024821989	-0.5577683782696228	0.4880227050009629	-0.3549045020597321	-1.3782314408177119	-0.21535918782582297	-0.023275432148861148	-1.3376734965484225	-0.30987192686987464	-1.0289772654739304	-0.19659918202789936	0.6858357271894047	0.4256138293074877	-0.15439231172316442	-0.009307443181436736	-0.8824401252391223
0.40637857542157263	1.9275039514881633	0.09814444447912411	-0.08534611224314473	-0.8927396080969627	0.15180051005740283	-0.2062089159922628	-1.0112475473789235	-0.7582568241005304	-0.55699780123258	0.5658503467600992	-0.7959305137685827	0.37687739684001664	-0.46635689026681393	-0.24529229485565626	-0.3162994545044411	0.7356021126349697	0.4448145221828185	-0.23941630142089104	0.34227480952577527	0.05558847876162777	-0.7956274800886646	-0.686540117783187	-0.40139489910380083	-0.16861684966290794	0.368054806770923	0.43929222806136375	0.7210597746972848	-0.517342028048668	0.04124264464390178	-1.4711168744255876	1.0729509808968913	-0.5407895184793811	-1.0187607686902596	-0.744991814273036	-0.4487430621210913	0.4934393740497282	-0.26882976894735344	-1.3821581608360975	-0.11052093004771087	-0.07111341406693515	-1.207028350756964	-0.1924523625616828	-0.9436899260933274	-0.19175889923771214	0.6841295519927989	0.25224277363547026	-0.08046692950336332	0.06871662765263867	-0.8452465658605645
0.3486720447096094	1.7811666480298816	0.12945793547015855	0.08581026245910225	-0.8784719927298212	0.13812560808772995	-0.20372470904540824	-1.007675654645874	-0.8843704261045415	-0.7066138831823178	0.43192027779493036	-0.8197057318274743	0.43122174691546133	-0.44842708444028423	-0.2546565505665132	-0.3576410340370112	0.6847124232397803	0.5785528669240104	-0.30723840684259807	0.0910743263662893	0.09004615179561111	-0.796766330460328	-0.7119765418196433	-0.45489180701376686	-0.07310371610686743	0.34028337683874693	0.5192155756728548	0.5214728774062802	-0.4873526036832886	-0.001594746674178267	-1.5145105129470444	1.2040821785876354	-0.603273936602588	-0.8988305821632239	-0.8302966835253816	-0.4180180951488791	0.5287035922429555	-0.16462875853069744	-1.4127796879970158	-0.0955817090613441	-0.13900883135959577	-1.1021325240343862	-0.10245684164761248	-0.7861923416409196	-0.20766310335435234	0.6274792036680235	0.13798803858833525	0.04930481239698241	0.054932723972045974	-0.869517584813398
0.21583387401187415	1.8030197691952226	0.18417810409577232	0.30592414265577583	-0.8216584177666529	0.07925062626354343	-0.13950185076365845	-1.129153428788078	-0.9961754869288022	-0.7856520549785784	0.24954965522864633	-0.8497238335477512	0.4726602775015455	-0.44649752739824944	-0.283145849699865	-0.3790525858938951	0.5300180547182045	0.6347569683425105	-0.3879961873865293	-0.07942031418112659	0.17719466060057895	-0.8270989365959374	-0.7440188343479037	-0.4490158904206707	0.021704877435060943	0.2652145100080239	0.6390691229442719	0.43374327764517134	-0.5150341037116276	-0.0009008405202453829	-1.5259703864142387	1.3663698503896158	-0.6318352539493206	-0.6890856231069465	-0.8573976571677033	-0.4258777788909656	0.5086996951026427	-0.11305588403221971	-1.447287227552526	-0.1004313520258503	-0.19356541326790916	-0.9706716234265667	0.05032920995446631	-0.5820378283475611	-0.1814056659583986	0.4917916223098894	0.055077659599967285	0.22503558054834588	-0.02999575703898657	-0.861114125322407
0.114968677473316	1.8770059477593262	0.20381963251299623	0.46289219570199586	-0.6543419882130193	0.015195087877343593	-0.07641928419521754	-1.2449036416004462	-1.1330083099285477	-0.8271259869035887	0.06532132691644364	-0.8268647421381102	0.4818485357132194	-0.4460302128021306	-0.3249952270135277	-0.37450219019448994	0.4867473523013204	0.7195223491037995	-0.4092292477465155	-0.1767813953564727	0.257250431966102	-0.8788615228435048	-0.7274393419289135	-0.38985485958408794	0.11232923098708958	0.1764022931146813	0.7165514756912815	0.4975032213259327	-0.5583491406802585	0.03693212978550324	-1.4304655585662833	1.4946732014665216	-0.6477088877663	-0.5070840834602188	-0.9184807514008009	-0.45888405818929423	0.4461286541606217	-0.07159621979531886	-1.4404859230230735	-0.05974867556394683	-0.21603725236569513	-0.882350617658828	0.21544230193300812	-0.4180118466121523	-0.05922289005165153	0.31785839108567016	-0.060779824062791234	0.3532883077455457	-0.050058662396205614	-0.8278629744318546
0.04877265938602336	1.8850868860895325	0.23745496552139925	0.44277908038740604	-0.44920422789904696	-0.08073081473179052	0.02917987339804664	-1.2011176676412856	-1.2883412759524289	-0.9582346107185297	0.10892483536780981	-0.7790089304705757	0.5003049996909241	-0.4985865227345466	-0.37416519511092056	-0.3801108174518951	0.5886392477770366	0.7541015797935964	-0.40033919213462815	-0.22243586107168517	0.3024197927180063	-0.9281963984869595	-0.7001643532453173	-0.2842349872928536	0.18166522993437056	0.1394138364425173	0.7036750529247875	0.5903395431448208	-0.6169769430087666	0.09054015140593658	-1.2257972301515432	1.5105398663364102	-0.6484256628109041	-0.3966811112868599	-0.9654054897254485	-0.5102561370805552	0.44192780915669116	-0.0680879080590073	-1.4463446894938858	-0.00986248961529761	-0.20243313064633148	-0.8969061710861727	0.2603164033435615	-0.3163913341783676	0.06864246559004293	0.1599705379310863	-0.14419613092741715	0.37479001974512527	-0.06379024106282742	-0.7971107374771235
-0.09235779429637272	1.89458277471102	0.3109067515033742	0.450730777139686	-0.2662073071986083	-0.16335185512568323	0.19395202597126193	-1.1126642350835836	-1.374791323294421	-1.130874811527788	0.2230510600604533	-0.7681444869428691	0.4481392204717595	-0.559931362006855	-0.3757818255756617	-0.43266965149927594	0.674489478686611	0.6980002907557403	-0.3816829594882312	-0.22912192540687887	0.40676506711865346	-0.9971182759527426	-0.7298347795220601	-0.1392242083398649	0.17228128617836247	0.12664502551291365	0.6778312820816591	0.7101022176319859	-0.6784128558675004	0.06701899552506074	-0.9686365401483836	1.4568139157584037	-0.6238104344108001	-0.4025308423014735	-0.9199410148172878	-0.5295004203610402	0.45525132516662525	-0.13309547138598324	-1.4804921231465937	0.026824967112386196	-0.17872428223357353	-0.9395741718845022	0.25858164357719965	-0.20361408310423124	0.12816185837741936	0.0018427538894795648	-0.20633643267526783	0.3719482454684369	-0.18703309063793985	-0.7217226023973857
-0.2007523191278274	1.8886085401478332	0.3316464484423253	0.4545117309875838	-0.1105063134158871	-0.19695367402046085	0.2549169079292682	-1.0397433138492447	-1.3930686569181914	-1.2776323762170536	0.17191157546998592	-0.7489593467348585	0.3067262731599064	-0.6159277103532719	-0.3664785747880034	-0.5446305503357806	0.6944853010516201	0.6435782706017276	-0.3329036108699597	-0.19740096546189342	0.5624980851191141	-1.0429753719665988	-0.7396581361463566	0.0034514096750161483	0.07505807193079853	0.1456661507597687	0.7094418158639391	0.8456394281467535	-0.7555720129729121	-0.029283110707750092	-0.743840198680541	1.3883373905483456	-0.5652465972255164	-0.5669368190853452	-0.8486739608611824	-0.5299122095895828	0.41915172677629203	-0.21427102361215491	-1.5015442273599962	0.037291651683418026	-0.18854285737458623	-0.9883438723854759	0.31159957647750713	-0.08165728833801354	0.14414502783263078	-0.13651739096021168	-0.2595708589830584	0.343620780061178	-0.34787769192018225	-0.6728686536085814
-0.22661519003515168	1.738749582631252	0.3424398761987533	0.30611903718401956	-0.007300424154308416	-0.17107850611743106	0.250274291667936	-0.8327155755112894	-1.375616414355152	-1.2911145406626283	0.05953790336783392	-0.7132587412279949	0.14365610442619364	-0.6588965337330788	-0.39871967669802094	-0.6620237045033561	0.7383346607073629	0.560711491802987	-0.2535115490142327	-0.08003215214387371	0.6544302250291193	-1.006470931558746	-0.7166436674623794	0.055625964821194765	0.020947414227403205	0.20395650649311098	0.72539571066588	0.8479672505160952	-0.8028858210838081	-0.10953863713085706	-0.5481541240305098	1.29840434402441	-0.511730794962907	-0.7781549116227415	-0.8291877098930474	-0.5212454189595565	0.4027793390915617	-0.25121901279565395	-1.520047408052692	0.050946600715617275	-0.2073692449248714	-1.038145155210278	0.30982595243939237	0.04507806588224346	0.11900480374534886	-0.19679669395120467	-0.26142850255923694	0.21879859252948367	-0.42192257002506395	-0.6535156713712347
-0.2874252652559944	1.5331730269779968	0.3929242519548364	0.24659824825887044	-0.12131290383873161	-0.05300820954731582	0.23072643372548668	-0.5688675879777877	-1.3270230766940887	-1.096925256590885	0.024066238936335905	-0.7229426091767696	-0.047304339699569986	-0.6927482000892727	-0.414733469037432	-0.7945072406880229	0.7645028269535324	0.3098561371913215	-0.1663116991863236	0.10426668821257161	0.6940631319967849	-0.9251288499052176	-0.7578021763660353	0.028578827490407698	0.033916904346298016	0.2334040263197245	0.7280255504052605	0.6880850349109289	-0.7806085066644574	-0.20257485896526636	-0.372423123166598	1.2367685741484908	-0.4500192695034538	-0.962681822951388	-0.7909591157349861	-0.47127342344533574	0.3921322322481597	-0.27312693184330983	-1.538005732857669	0.005419555506677493	-0.17539777043716023	-1.0378817724893001	0.22096456163734107	0.1820810300084136	0.013401824296349129	-0.23833472876698897	-0.17060093161418183	0.12846628147465972	-0.4076104328700887	-0.6044622446920549
-0.34937977251448504	1.4081228645685457	0.4162368008589851	0.41038760979356537	-0.4440699692304298	0.055120720485883956	0.14605977401226097	-0.5055260235117259	-1.2467838413872978	-0.8366509868853825	0.020526082703547652	-0.7309547821057784	-0.22570730725139346	-0.7262169699699381	-0.3912160711446947	-0.9673517284948481	0.6519990006696356	-0.04765678110001166	-0.10297327398626548	0.29126518473454704	0.7211850037666535	-0.8586591744493894	-0.8508382617795822	-0.05750986732664194	0.07841207932191294	0.17589154067749566	0.8386326930610798	0.5380738397630276	-0.721377218820258	-0.33744155394873143	-0.2912828425965877	1.3342446350326231	-0.37049805236632805	-1.1583731599359741	-0.7404043829740679	-0.4094666055028456	0.41609487376203136	-0.28795594969521315	-1.4610338789725528	-0.08706121073708102	-0.07914354200557885	-0.9578939033658168	0.1620392594308051	0.31704995990648427	-0.10972853567325272	-0.3189148506988403	-0.025778111524522928	0.12860758516797363	-0.33070013733341386	-0.5814932723327766
-0.36308386123650216	1.217198905265002	0.38344862642448535	0.6005267115465946	-0.676212055564107	0.07694754301582626	0.05442918990703781	-0.555620252473112	-1.1609151873243877	-0.6120963148332248	-0.03467932389685504	-0.6212966259316074	-0.3400779943013573	-0.7210765094126438	-0.4192173308924655	-1.064363342855324	0.5407842941234193	-0.2286476959849987	-0.0507667445089192	0.4168591187064267	0.7142813159686229	-0.7956091115342823	-0.9067583233790153	-0.1821748777805264	0.08070762284206479	0.07098475129518636	0.9835816259306422	0.4676135869993674	-0.6829852100899982	-0.4295802232579442	-0.3135284793270269	1.5130322588619152	-0.296415142685062	-1.3479508146284576	-0.7134687221713487	-0.397513736829061	0.49110616248009914	-0.27123784090837333	-1.3149874502185641	-0.08883598491604236	-0.04157720851978632	-0.8767829995848349	0.19933836096542615	0.4286944853326376	-0.20813689538578006	-0.40634966477798695	0.10821939683119133	0.14178022946709606	-0.24720187337094596	-0.5823274526016297
-0.4076520535275476	0.9193361472804062	0.3325563595031837	0.8505763912812613	-0.6507316913804556	0.07055193054374284	0.022093774893907448	-0.5334870504851699	-1.1038968692119864	-0.41043012618339014	-0.15189004114875854	-0.37435799323783003	-0.43406491025960764	-0.7239105463181312	-0.5011774452086555	-1.0417877362846357	0.6145984544647305	-0.1860833703985481	-0.00953750109146665	0.45294809709680955	0.6726802671983879	-0.7499999910045785	-0.9491837918952818	-0.3234548298393777	0.028545200201160935	-0.042563734495571104	1.001521889046373	0.39268207146687517	-0.6905559630683851	-0.5305548823425135	-0.3225213212101221	1.6774988146956193	-0.24753924720585085	-1.506282345120934	-0.7196920617788811	-0.39539439493283685	0.5431258726522695	-0.2333695253719565	-1.1618610262799092	-0.0730660746780076	-0.06457067805159734	-0.8269561101066071	0.2649518510288382	0.5275988921803959	-0.2858592610348648	-0.48350077444947115	0.17599442202528875	0.15223277766988513	-0.20324138663256686	-0.508730991664557
-0.45307695341739623	0.7120302079378067	0.2842055683036019	1.2648831794184003	-0.5210040061566023	-0.017594852750253565	0.07344762669687802	-0.544900396621649	-1.059025144816411	-0.3119486115976606	-0.09374034619633369	-0.043844054160387926	-0.47403583216924705	-0.7281555718106063	-0.5321831974239156	-0.9983649680213305	0.6725606212237507	-0.1291732906329614	0.014736215970558056	0.36723401384120946	0.6509766931868771	-0.740074848787013	-1.0447154931039033	-0.43517327360385216	-0.07990765417740361	-0.16998179077882858	0.9357689013071937	0.267819259992284	-0.692760588082917	-0.697160241410226	-0.1932121607262562	1.8828688237119848	-0.1662630790698377	-1.5765825576617924	-0.7379763506424081	-0.3990977527281817	0.495453332040846	-0.22760191623543466	-0.9753230372725354	-0.10886482576184364	-0.04373228739864454	-0.7715725768344246	0.2335424532223797	0.6220657752530795	-0.328889521271742	-0.5331064853413905	0.21221267869348867	0.14565038062291674	-0.14843965533267905	-0.4179395365769496
-0.4590706737501681	0.5472356640132564	0.24743261094739893	1.5139973654175036	-0.3679378347737981	-0.1981217845885503	0.1641822673130721	-0.6193043844293609	-1.0156747908577102	-0.3146511480823505	0.1705796355012174	0.3222256731529035	-0.4606503273537356	-0.6746254385585381	-0.553702684081925	-0.9014732865707616	0.6168487881714034	-0.053236066289603	0.017287275407012154	0.21649164731799586	0.6556657994712141	-0.785910514820757	-1.1169027268457299	-0.5065314473869174	-0.2454613266948366	-0.3049026242427896	0.9661659319118632	0.13251581947500438	-0.6731010959681216	-0.863825940143499	0.11187741184066095	2.1348732211771972	-0.043873102503475855	-1.4411077810361699	-0.7447472890311245	-0.41153927795316897	0.3709949849041215	-0.28169011877365374	-0.7596916226743972	-0.10599565145766605	-0.006887294284474972	-0.7473267341311212	0.19639880877476323	0.739788043672175	-0.3713524009277732	-0.5684563026960519	0.19012950620161834	0.1956875884671368	-0.11946903926357755	-0.36499447760004394
-0.5053684455331398	0.3770643089818356	0.19045335279136782	1.4159264388060593	-0.13460504477322754	-0.2851197877493922	0.22526932338322153	-0.5489360087621468	-0.9693165099940704	-0.3173299483620294	0.3169878789106659	0.6629083032168668	-0.445588779166484	-0.6294074752516096	-0.6314473582051499	-0.7195632817503933	0.6460581196840172	0.0542851213874707	0.004970038936049748	0.0816192221790697	0.6739327210727507	-0.8583897689851246	-1.123882790385909	-0.6006791627438497	-0.3817815501761035	-0.3818295732156823	1.0528037639643277	-0.06443704967530335	-0.6696106662287125	-0.9748509247728053	0.5245669728259287	2.3678351127305928	0.050611112539865964	-1.2036015680245673	-0.7615368743032457	-0.4060515001674777	0.23658390745725963	-0.31671095841363817	-0.6121358804843162	-0.12580824938715782	-0.09873598110755037	-0.731520112779134	0.2871892807019357	0.8557767140565424	-0.42223532538921316	-0.6131067742962666	0.09740567123181637	0.2933127401381034	-0.18636034045830224	-0.19638488404082782
-0.5357411545549274	0.336691060670611	0.16268537731334803	1.3037841272555348	0.08642843592180245	-0.22248089409470256	0.2585821312934756	-0.36982334322212285	-0.8660652413057323	-0.3441518600231218	0.2766791693294177	0.8582321715997949	-0.39423389657010155	-0.6338092772537494	-0.7208775253669037	-0.6199413628801815	0.6534359994794634	0.13839250291264313	-0.015464204832723833	0.008905118729914558	0.6850191321870452	-0.943932126740596	-1.114309879266431	-0.721825139970074	-0.4421966833109228	-0.40588777422235334	1.1335034738393037	-0.2615249127678218	-0.6752649449342946	-1.052666465969853	0.8849547583537383	2.5664019874320694	0.1316092433809962	-1.03930616542451	-0.8116404407727471	-0.39260795448637315	0.1478633379885562	-0.3209458435864628	-0.5083846728534003	-0.17233739591557068	-0.2448193293425088	-0.7118176220126884	0.4634670180200045	0.8953733923532546	-0.4478698140031077	-0.6553779312668426	0.010895866436796848	0.3616644766771107	-0.2645513530036224	0.08254686350931406
-0.5139743158275507	0.33543332707836193	0.18455461901750922	1.2300360377687087	0.22761187071051547	-0.20102687280989545	0.3048046703865519	-0.27993697591888045	-0.766970760492972	-0.31176889461687207	0.25035582942027335	0.9137034828018195	-0.3372998167873902	-0.6038438593775297	-0.7756965493524094	-0.6361675801028636	0.5850226400341667	0.2253032353500289	-0.028245270292135284	0.03251134115865	0.6543357002084156	-1.0466796971002383	-1.097851189973295	-0.8205617181007272	-0.422866486867458	-0.45789352669126393	1.1858484754604108	-0.23623165754677472	-0.5977469586033388	-1.0807394953713665	1.1133228250906875	2.7167606610459574	0.22700409433509883	-0.9446047273525714	-0.8430154401222918	-0.3946367027523185	0.11525424538996236	-0.31414373227128634	-0.4214206630044347	-0.1377490777413115	-0.29273779138468925	-0.6674047106878825	0.6117554134457466	0.8603157365455955	-0.46729236264941393	-0.7320625086580053	-0.08028701263509584	0.40133548857557033	-0.26993584610806226	0.29838194089770526
-0.525111514612018	0.2696853035434966	0.2095301088259875	0.9146187332616288	0.2647215564221281	-0.2833690026426138	0.29144696745921467	-0.17751765165757408	-0.7151153539546758	-0.25703998763709285	0.12007106984332165	0.900355108256044	-0.31599950409034633	-0.5723468555991957	-0.7750132942125953	-0.6312644405507928	0.5670521180051626	0.2929332193373864	-0.04703034432421173	0.11928510253529714	0.6239729774428963	-1.136257013968216	-1.0706881651624445	-0.8931987997929166	-0.38075616330110656	-0.5265574405453448	1.192828741577175	-0.0467297954994659	-0.5096652573445495	-1.0711530310056165	1.1860737865256397	2.7026245630616996	0.2814585913180444	-0.9803558578156618	-0.878685129284006	-0.4094199360569437	0.0903444849265018	-0.28562745482486107	-0.4230677560902968	-0.10330052633002942	-0.33653686337074207	-0.6315810025416166	0.7738688902681925	0.8044670841668857	-0.5099043990560798	-0.8507383236515507	-0.14201407558325443	0.4006485956219509	-0.32150588487835274	0.46988215043202963
-0.5392811350103676	0.18614034967829296	0.2877197075731385	0.5808423641941393	0.31693200292377943	-0.35631930258865074	0.2979221954026515	-9.275765456907558e-05	-0.651541565515884	-0.36071634023354304	-0.19155030627152744	0.8216185876452251	-0.31444909258974396	-0.5845633636215777	-0.7222287844157356	-0.6396950186295324	0.5435200569582381	0.3176424614853989	-0.0727728531829831	0.11418855538167635	0.5588723830677262	-1.1607974026221375	-1.0886613131553078	-0.9367169676476031	-0.38182785797045493	-0.5638981402776357	1.1051872339858775	0.12302014802778612	-0.5532929106839226	-1.1220269115303902	0.9823513300201092	2.4864416460950753	0.2878611015029432	-1.1559690631653332	-0.9713946361435418	-0.48249605255384054	0.03895264012540571	-0.2243184962770915	-0.5064776772463865	-0.15474788065006878	-0.4482134681774325	-0.6274985703664678	0.8438705099239143	0.7231381946313882	-0.5705263819412809	-0.9570277066025543	-0.19013515450048352	0.2853055308502015	-0.5081442263814024	0.6284054164796159
-0.5125971179517369	0.09715569802661024	0.4191547915024385	0.49337369991906643	0.4367313718580904	-0.4145066732273673	0.37798696355859007	0.1178005907976271	-0.5106250639750558	-0.5137300903861125	-0.4548853534132201	0.7951107306463021	-0.32084775220825096	-0.5538020034655177	-0.6358214111984303	-0.7166284528962027	0.4832754088681659	0.335826544541895	-0.08050333632375553	-0.024036363336639076	0.4603133780489008	-1.1331772196835568	-1.1161278189896486	-0.8905622401755883	-0.39127464801880046	-0.5844221692476994	0.8295436591745744	0.31580137511026274	-0.6181567300079156	-1.1802471463370205	0.5778181495653897	2.132603419682275	0.3245492704230155	-1.2937694645601798	-1.0405987236221088	-0.645438305026017	-0.0729377578038651	-0.17789737343084874	-0.5929813778108985	-0.2436922840795795	-0.5495319829370591	-0.6886436006600282	0.7086016455349295	0.621180706467203	-0.6121937589272646	-1.0481148019619335	-0.26154050186008665	0.03558265373497036	-0.7154609150726745	0.6463729340965223
-0.397316603741208	0.07074329258936099	0.568882225379405	0.3915607983653698	0.4878656721884974	-0.5103773460224079	0.4744637874453792	0.20252337983414614	-0.2733365339821899	-0.6003774113312368	-0.5925483593961272	0.8906271654856548	-0.3030708424425967	-0.4360477700424806	-0.5396807024849222	-0.7771592980138595	0.43418598643831635	0.26032798635594656	-0.08570852830520803	-0.1714924661630249	0.4067481876863829	-1.1032425988928833	-1.0919642474012128	-0.7395207723347691	-0.33158390109567126	-0.522876500567017	0.46037640863149354	0.5158261795796596	-0.6139105841722797	-1.1734099079833196	0.24451124149794135	1.7628703126351462	0.4135722208026671	-1.3069884298895438	-1.0391005760132122	-0.799145497732779	-0.22872020188567185	-0.16328286773639222	-0.6308927009868097	-0.3333645295200759	-0.6030661691946847	-0.7866841604505003	0.457916493390763	0.5916567605455695	-0.5534435470304131	-1.1110033533492985	-0.28201706369147855	-0.17425725594183153	-0.843430457576581	0.5321736552908056
-0.16313477339312638	0.11441809158024005	0.7610930929255693	0.18801295306927762	0.4117717235637463	-0.5554559202859164	0.6883906578030414	0.37907096685008645	0.040389545923719086	-0.7191771174053687	-0.6620230491882925	1.0004993993648057	-0.16157223703678752	-0.27391372465264724	-0.40872753434861187	-0.78153332178693	0.2842044596509999	0.07362070310717658	-0.09745886267918155	-0.2886878202648015	0.3855071101190436	-1.0331390110952134	-0.9868007067190385	-0.5132925528937581	-0.21100832769498457	-0.3194267797553571	0.21928794880002292	0.627492510069357	-0.5962980496850341	-1.099090296159618	0.1129326943065317	1.4816688691447868	0.518545329025413	-1.226533226983682	-1.0483236548560309	-0.8399016503122498	-0.3365986465116329	-0.1325418916248267	-0.6330658618263307	-0.35479367510440196	-0.6781481634955361	-0.7433064895428674	0.20236977416204427	0.6741102558319352	-0.39950793109160115	-1.068045727451964	-0.17889660396684576	-0.26792590419995	-0.9106232505184769	0.43934027197987746
0.10323986551684664	0.1783738447461491	0.9422908990109624	0.15955835194592655	0.35369454470918293	-0.48526711104457815	0.9970839144775254	0.5295917799164457	0.43336962581917754	-0.8142880908797056	-0.6792681666787073	1.1109697915372798	0.12871447757048168	-0.08903201069695287	-0.28775172140129446	-0.802662678561681	0.1323390820749546	-0.05304072276637954	-0.08019411699812376	-0.3762878782715523	0.4363479601133425	-0.8395620007439104	-0.7670686600443241	-0.2610001359586964	-0.11052702934461085	-0.03386626626927045	0.15092260695802695	0.7234007672073319	-0.5574874068583027	-0.9803267494223189	0.1096327307426812	1.3632535759615063	0.6577858961421474	-1.058917031960085	-1.0608770986133411	-0.7432080489277602	-0.33202799944592554	-0.024244390975635244	-0.559914261866599	-0.27712291151897245	-0.7176042895251669	-0.610378693502937	0.0375534638950592	0.8383148753039444	-0.1945343846563768	-0.8852783742625098	0.07516029285595169	-0.2413176337280336	-0.8792506671413349	0.4109309935193943
0.3725919674400239	0.36445552971952894	1.0170918634624906	0.3257644056308243	0.3464739510440596	-0.36843396231016723	1.1713856477976834	0.5754624023829635	0.8621523912359436	-0.8368374856390318	-0.6487912771301036	1.2186697663511985	0.572194982678344	0.1445529289728456	-0.1558285749861399	-0.8279544127979044	0.16173486980898097	-0.09706155707861362	-0.036388045867081456	-0.300132974732919	0.6179672754415774	-0.5821940624507704	-0.46489289960103897	-0.011993236157481314	-0.006351030544657482	0.24763171059001868	0.13544082434334023	0.8866446612270632	-0.44357271976338286	-0.752084421985674	0.21521744729476472	1.3992945124057348	0.8309495640353554	-0.8523822911435334	-1.0279144072001145	-0.5018638726028903	-0.22548775940323126	0.1918800675257645	-0.4302166410998427	-0.1308293044194682	-0.6467609150939333	-0.5176606595322181	0.09399498582511343	1.092577273713476	0.0954263385764691	-0.6273626678335241	0.4403475304366381	-0.12329372388587308	-0.7320604028384238	0.4444215178783989
0.6879799795782325	0.7106152576465228	1.0625246640186206	0.4665172339272968	0.34192636561073736	-0.24241057251051662	1.2381334377303348	0.6577203765510647	1.1989984278267045	-0.8628828843076611	-0.609782961571	1.2080288451331018	1.1230222111317814	0.3818522659485584	0.025508559219199943	-0.7504213139817024	0.22064217672480185	-0.133816983158698	-0.018839849137528897	-0.06386890699394103	0.8841255393459863	-0.376444823395872	-0.1550947565581579	0.2199262592443107	0.11093999715644812	0.5413789398652233	0.23536424305792308	1.0486900724427768	-0.30651082921748435	-0.48158170128286015	0.42527159859553587	1.5150104974576248	1.028391754613766	-0.6252522168645579	-1.0146583838744934	-0.13802338183314616	-0.06910937530820171	0.49481621219658045	-0.2509778421744942	0.06830405041239769	-0.4997773817671133	-0.37775322138639	0.30186230984594503	1.4539857745456988	0.45912021553947807	-0.35100227446467847	0.8047739451805113	0.12285730987053703	-0.5345160334232337	0.5491220222314174
0.9259507205142341	1.0384120751266686	1.0343487973753844	0.5727347518192626	0.31050984028893447	-0.091332177547131	1.2605320249560534	0.731372386941292	1.363435246693662	-0.8515471509722579	-0.5432034886583255	1.1129216764944465	1.6159788313085908	0.5286644224514843	0.19006933954515456	-0.5118959208082845	0.2764183050259101	-0.1877455038856181	0.002573589162408295	0.17668748789607444	1.1945788094107674	-0.1718742332471328	0.14377512322152197	0.3946071586283334	0.22797963968819981	0.7918002727448121	0.4493919317413361	1.1071128166034474	-0.2019012363577622	-0.22993889729645717	0.6595160710371004	1.6810038396560092	1.258310741875092	-0.3663659503763739	-0.9742325065567169	0.21405915383098878	0.08099035507607673	0.8209404291127207	-0.0678749503442905	0.24405416208696162	-0.31865835283771327	-0.12849805691479516	0.4791399188827102	1.784989320618969	0.7684654670704276	-0.05847986995611383	1.1338317531247042	0.44737301687842856	-0.33672997227683965	0.6897793230426519
1.0384671403965435	1.34284649113077	0.9047335355678084	0.680277552503276	0.2120251084237824	0.05629435403537936	1.1201539701068497	0.6780655433463203	1.4492168658345554	-0.8008771350491598	-0.4559579155986029	1.0161774430530053	2.0055404215409895	0.6498586942885243	0.34453380508187853	-0.25876693213445656	0.44162494672009067	-0.23391511695330286	0.0514560108892248	0.3919409138421047	1.5167970437670584	0.02149153872878387	0.4111036014825798	0.515212790474695	0.3387842684800627	0.9529191838057143	0.628063663290238	1.0672303380181092	-0.14237364256216373	-0.02869479896854681	0.8215989873005685	1.8358707654103636	1.4959943669861502	-0.12731883260970112	-0.8324388624052264	0.4754876634625697	0.20862261487251663	1.1384149622608333	0.10305949332686444	0.312262979529568	-0.10361844197002008	0.03820857309047874	0.6105470879058364	2.059307864910358	0.9771299119233072	0.2005955024268172	1.4264357196644268	0.7214001292440049	-0.16625009342177433	0.8419809534006412
1.1178338254933906	1.6020024978138732	0.7977091690643853	0.7254930830554521	0.08177670731061687	0.1801499736318402	0.8430223590686092	0.681157006062641	1.4996623066361596	-0.7139721067353606	-0.3550108863864344	0.9268314832395286	2.302479914778835	0.7890882946028303	0.515896634344384	-0.04913126049446578	0.6368253219617818	-0.24946377598597005	0.07915690881032658	0.557458851785307	1.748426741021954	0.10830744958805227	0.604035032724	0.6132732580546628	0.4406514929614783	1.1134862474057536	0.757090175503673	1.0368567010206893	-0.09252356424342803	0.15863723521882156	0.859712684119861	1.9099559575740384	1.7013312862586858	0.038774292204602184	-0.6259011334269464	0.6307596552377882	0.33197953716337414	1.4053580428361383	0.2753936529854367	0.325366772836056	0.08519687142024561	0.13372139037823677	0.718144590807738	2.3301389133894945	1.139596709069961	0.31954123966826375	1.5801103465661503	0.935208317641427	-0.041910910220583596	0.9491078342747933
1.1475761270368126	1.69164745960149	0.6973051899348176	0.658956091113586	-0.07350077088213039	0.24604466482737325	0.6861100743764211	0.7778278807325142	1.4976082824765338	-0.5632980682194738	-0.2719048425454463	0.8960420721410143	2.454151846476811	0.9165475969607236	0.5973687092749914	0.16120989885085973	0.7726040282975537	-0.28473527670543314	0.11626322788603224	0.642425483509095	1.877611787949697	0.13775836511334094	0.7505633315490934	0.6869394397416697	0.5573471347351703	1.2647482235007723	0.8824412069111374	1.00278225448559	0.0015658081400434232	0.3248503864603998	0.8418893515022651	1.9416579364644406	1.8735077942150216	0.09087613423536596	-0.3932026475815807	0.6674583112853687	0.42398309759778624	1.563387765277971	0.4755405137630662	0.3166168460518088	0.18447357562383374	0.32150595424839423	0.7989681435884496	2.5960696039578224	1.2878468206316573	0.32929176432698687	1.6251842720912677	1.0807628970646497	0.07508532935322013	1.0178769302647326
1.1433410819257392	1.6407092491153648	0.594171477622665	0.602124846678177	-0.2057973211599217	0.23281712435186588	0.7022370571789397	0.764960711588899	1.467737897239972	-0.3890539781288367	-0.23015903983999833	0.9326556560955869	2.4352785131085213	1.0853235394811829	0.5675678042928849	0.26308232350108496	0.9250352040627045	-0.32599045797835396	0.20395267497952485	0.6775651669160383	1.9752964383769878	0.16971352688599836	0.826200820422011	0.7640431955538423	0.6314892211965447	1.3856292356598385	1.0063374333563906	0.9259904565787294	0.0888401436413544	0.40972566852789827	0.8309271195992443	1.9643371409040333	1.9727416004791931	0.1053399508599118	-0.16192654096029488	0.6154905106434864	0.4590557636439043	1.6703082362712909	0.6708212478193476	0.2741303872148535	0.25785356433709533	0.509462448505857	0.8798376268721396	2.8113402564059458	1.3765599915529632	0.38064697127011293	1.7203605055452158	1.1787295326611278	0.19660145346726007	1.1032389598633392
1.1779326717642826	1.4731162479480577	0.5941087251357108	0.6101155223361058	-0.20985890509655594	0.19216798117869552	0.7039067700448608	0.775488395433675	1.4417318625410067	-0.26267564088371126	-0.21564790439074857	1.0206478892452202	2.371663101997247	1.2660386161992316	0.5373093623867969	0.2678090911268219	1.0104192944187538	-0.32597674966093687	0.23804410563033035	0.7067031614409661	2.028729969167808	0.2630410902735704	0.8504321596176357	0.8275677189805842	0.7067790794179961	1.492220921013089	1.0544474138014437	0.8847843788526928	0.14643495274480473	0.45889118227152076	0.8632244100514486	1.947392006815564	1.9614747130342944	0.17100318149894106	0.0145586913852619	0.5759807067957325	0.5015271313720554	1.7633788336152474	0.830939988983723	0.23191027636017858	0.31959374250826084	0.6551606484198385	0.9461294751333973	3.012340189668902	1.4296802672739173	0.4715407889705016	1.8343873799457924	1.2195545247216653	0.28472425199790885	1.1939687581484681
1.212394947248289	1.2332664519059904	0.6679370260394215	0.6604372895282273	-0.1428948417310712	0.1138797197004755	0.6765397689254355	0.9158992898871968	1.4297558572713367	-0.21072047900365326	-0.22164163425021938	1.1291978784759695	2.3068770302685744	1.3765057568557093	0.4837775422807639	0.2608600372292832	0.9946798175217932	-0.27622583866750067	0.18704868517836998	0.7332455753301084	2.038455898041221	0.43148073395355063	0.8795545522014798	0.8665296077025484	0.7998412075728366	1.5520229865461423	1.0399832952348405	0.8853803277195258	0.19539611320934563	0.5244313727563268	0.9019028065180323	1.9347607496014192	1.8987709260362258	0.21984486856180535	0.148999358191934	0.5771913671276444	0.5686395544684218	1.8578956580852206	0.9487885598704386	0.21937609854054982	0.3579350697817462	0.7718574842795395	0.9696458926586835	3.162883082239606	1.5567939898781011	0.5349758496005267	1.855002975392035	1.181096369524171	0.3278300968414129	1.273535048313928
1.2127828903118982	1.0548883851851414	0.7046472309086683	0.7395644679945376	-0.08030479183580497	0.05754530932461362	0.7210518704485501	0.9373724228086822	1.4075445451723563	-0.20871985600996906	-0.21021499136023208	1.1969471756988739	2.17719067601929	1.460954026773503	0.3788185719190189	0.2175078177365092	0.9736231235522101	-0.17369790561035034	0.13082230446781964	0.7321385901500838	2.0990733152057373	0.5855469838298679	0.8686763780392417	0.9056571299329121	0.88528570355634	1.518841690282182	1.0433615202192084	0.8575682830889356	0.2537058623606652	0.5860042302306053	0.9245507917471633	1.9724005793638935	1.815971929780541	0.18234595261264408	0.22274266072458496	0.568233578776115	0.6110257879089687	1.9844232322439033	1.0282748923638165	0.2278174836027497	0.40675669766112377	0.833258581107386	0.9770301042914733	3.2078794921198943	1.6782631530955399	0.609144485051383	1.833209456264432	1.1260193299516803	0.3174448274016602	1.3537976976603427
1.2680324482876657	0.9605583657663944	0.7910574054470525	0.8294108455141626	-0.03965423807687096	0.05149764468132206	0.7581928005391999	0.9283486937988734	1.401173588880643	-0.20563414935869187	-0.2302641929954258	1.2424701700224428	2.0375394301731293	1.5307195735745656	0.26199414399531035	0.21440367183303644	0.9079455269417409	-0.03441454647311455	0.07158103533236995	0.7026915228398519	2.166540405985021	0.7115277140566	0.8588824855919837	0.9467396706230851	0.9703729679833908	1.4802064973039228	1.0883205889552414	0.8197699792699262	0.25918344485669953	0.6111130735615143	0.9524328368321161	2.018674433044898	1.720304143133296	0.14596704613822753	0.24980919419199096	0.6012041696746364	0.63341078465569	2.1115978027484337	1.0365385399942153	0.22801790386664383	0.42976209017428235	0.8483079771365656	0.9679994607826652	3.186105987997544	1.7277861189482562	0.7012712809211928	1.8250875759303284	1.0893863474595142	0.2642676632022326	1.4133146464075028
1.3192409326841656	0.83805511388125	0.8817661253419213	0.9530519342309759	0.004120611017932985	0.06950256407595903	0.692544577615813	1.0498765997689101	1.4121051750860965	-0.2079399521310735	-0.30015599030412676	1.2504666019437334	1.9355777456675813	1.5191422313223593	0.17341499551216527	0.2562743671446105	0.8210826458641656	0.1002936617254806	-0.017474130449325866	0.6921357410804688	2.14900605174396	0.8004315172639165	0.8961870801391354	0.9641447655222264	1.05943608732575	1.4206568726306283	1.1104224335734498	0.7997579504709771	0.2052258592667439	0.6182670951594006	0.9780560833279097	2.0895869192515812	1.62655455874065	0.08854337564782741	0.32084205495865886	0.6890772457837759	0.6270363548713852	2.1694122890539176	0.9712466427826072	0.2322847458006149	0.40725448213245147	0.8352156610479835	0.9450412755243578	3.0763899381369546	1.753777413906804	0.7387138287904401	1.7759237449017298	1.040597322239585	0.16660177879004354	1.4640037917877788
1.292828475770063	0.7547931500743017	0.9011252675678424	1.0658179082718784	0.07945084300502528	0.11139437806624497	0.677394987710415	1.0858044097153645	1.442358513979537	-0.21746834299929935	-0.3376746361613154	1.104956726588595	1.8374706753900523	1.48899290254057	0.12174382556366208	0.18459681628268002	0.8512049699092012	0.22946713676609623	-0.10119526286388672	0.6969200616448483	2.1193320098150177	0.8123129105231296	0.9293725827364492	0.9669958341094491	1.15223359951285	1.3230767388989588	1.0981020540497215	0.7451150366922057	0.14728581295386578	0.6022921687025474	0.9556622129400584	2.1562889863868837	1.5735106546390791	-0.05138647051270231	0.3625249986609139	0.78146627709925	0.5789008965711202	2.1784148799196776	0.8607974653595647	0.21120369856936944	0.38220429831791597	0.7786249569713215	0.9017853410649128	2.9440071954710163	1.7690820663787392	0.6816669280273896	1.651384384400616	0.9616438835992891	0.050537422798407616	1.518809435451296
1.2936366904859156	0.7243559971418527	0.9489740388717767	1.1323159213080944	0.17751900215872843	0.1708492729384175	0.7681703530306561	1.0028780111761697	1.4800272282289075	-0.2269967338675248	-0.40350051146008303	0.9304833970303543	1.7628910282524182	1.459054619060252	0.055644991278890596	0.08004353835218611	0.9732373520596396	0.31080886525195306	-0.12348482258644652	0.6968317551347594	2.0942728046684236	0.736652835025	0.9454806483228404	0.9885281902015224	1.204766484508591	1.2433611990333957	1.0485862284248395	0.7094206628505791	0.08091327984064435	0.5487784278095493	0.8992522475485621	2.1374910171002104	1.5250428872991428	-0.17277552288423603	0.3146290474036024	0.8522857886237409	0.5315236655198206	2.137968958620386	0.7520173005121208	0.17884637438530654	0.32319150213036396	0.7083273771237975	0.8390160090705898	2.816394892361999	1.745866256838855	0.5863643802779608	1.5348549049327525	0.8389177008517807	-0.032497391040309055	1.5171048062062513
1.4267658184813594	0.665839941762423	1.025971340366765	1.1783500088788867	0.2734001545773223	0.17414649283982814	0.8464432342085395	1.0003714197845572	1.492664698905916	-0.21963851031447987	-0.5233610882288051	0.857539567260156	1.7845339733252845	1.395288788686766	-0.034642295053793	0.014750651223527889	1.0636364718191318	0.27203831651125254	-0.15278335368997195	0.7058043273204322	1.9819064240535353	0.6312938685174305	0.9503098269392833	1.001833176941896	1.2539883622079753	1.1905570289615308	0.9914991221672927	0.7196966651344765	-0.029945922030681187	0.43339013111447783	0.8358364771578743	2.044817906340692	1.4480444122229197	-0.2566228563967422	0.31557270819633076	0.8779677101770839	0.5031446828365223	2.0232706919828574	0.6780171031640485	0.13867002280061075	0.20140420913960763	0.6662702779143986	0.7458618827978019	2.661812350975011	1.7200943100430053	0.46755193797374883	1.4811068266589913	0.6145078103530679	-0.07897695345133442	1.5029128610235798
1.6335717999740402	0.6214733892958051	1.0287010735493503	1.204543833474632	0.3005815239993922	0.08272458157005894	0.8683938496897452	0.97956671123417	1.4860500448325529	-0.20546460503718994	-0.5973398381785273	0.8013441697030531	1.857114931603947	1.3005294483255991	-0.10269328688089263	-0.08003162198809152	1.195216698410739	0.2115675012960429	-0.23655602265880513	0.6820971831658815	1.859267220959722	0.5891962033003562	0.948273852305993	0.9946647759225925	1.2901448265001574	1.1631554542424873	0.9479109273379592	0.7657658173152757	-0.1209091307067395	0.32578188004747244	0.793349887444878	1.9595655416287971	1.3773770249072226	-0.3665193274700519	0.35591592909430536	0.8740227693676601	0.47814446719248294	1.9157378233787603	0.582153780482346	0.09293728311030726	0.09775177078088756	0.6701039597419572	0.6162636689689269	2.4709582291611993	1.6972762518381455	0.3130297819843434	1.4306453485584694	0.3546071422164959	-0.1231841152555814	1.5020097702107826
1.8860904057954138	0.6475399179951851	1.0157113087494622	1.205050559248063	0.21560069086372158	0.01573357856476213	0.9059827515249095	0.8813501052061335	1.4961809097554428	-0.25398818985011784	-0.6551039715610436	0.7839660971811927	1.969498350874133	1.1813793009799647	-0.1951767504486957	-0.14892249641395483	1.3465998616210677	0.15367727683498814	-0.30466157912900665	0.6068442675517128	1.7940282152399476	0.5892268175576613	0.9112049711751405	0.9735125623088139	1.253548438161603	1.177940856691315	0.8914707896333232	0.841625827767365	-0.13645296034064394	0.217313788746247	0.7612043600228837	1.8388835820355318	1.3402042038217612	-0.5048048285100126	0.36244923027609316	0.8512453345062923	0.4866046870230706	1.826223976000217	0.47523990361812346	0.026561256238840585	0.0489390851375204	0.6841656705674687	0.462431815145169	2.3106389804602303	1.6676291541679755	0.11240757195229181	1.3524041818021184	0.11907743607433263	-0.15825682462073615	1.4427648367686823
2.2405087229916383	0.7202369196272339	1.0266302414798028	1.2527997186673872	0.07830526804853818	-0.02066010743246801	0.9768030118622342	0.8689007012944552	1.5609697057056058	-0.3629712797094754	-0.6966394679556321	0.8961994822182046	2.1134039487201024	1.1123976367272297	-0.3217619660840442	-0.1306856392310717	1.4058157857309492	0.06639984690663867	-0.33751613247728945	0.539220403648316	1.7400646702758813	0.5793690267061626	0.806984284158166	0.9640633064197331	1.1390656474181449	1.213711139447207	0.884438066606865	0.9377810250435281	-0.14950129581506458	0.10242706552113892	0.7010603182136823	1.6879699983876624	1.325378949162548	-0.657825231270319	0.37968653782213685	0.8117245496124446	0.515999960264635	1.7476467887779656	0.4162670821617794	-0.016853464872996004	-0.012085714152698535	0.7094906508081105	0.3351513251589301	2.1441689096922554	1.654339580150685	-0.09318653923861653	1.3000734739908466	-0.1198592591177807	-0.1696537109972796	1.348241331695649
2.5662839106580053	0.8538082271241809	0.9888846205757821	1.313294980233747	-0.04854112258779115	-0.04879969771335156	0.9932150675930822	0.9772272259353281	1.6658990076904483	-0.4413007562418706	-0.6622543861302386	1.0272591124872317	2.1644561727178395	1.1100158397534687	-0.42330466074671336	-0.08472311522856363	1.4066516239648563	-0.030637905024140093	-0.3620733005878084	0.49198588216332445	1.717047876433842	0.6230678175801747	0.6488264746563805	0.9410103804144742	1.0184801509186654	1.2543599885858583	0.9610916001806908	0.9884202160484371	-0.14334683091629646	0.024943392484667717	0.6595090122915094	1.612630772248893	1.3225424585945782	-0.7997739480127233	0.4180873328547854	0.7805548502734095	0.5223398042446015	1.7205940378250886	0.40831970145471086	-0.024005303763556807	-0.08023747554436293	0.7739499136739693	0.2967958220557893	1.9831554097876836	1.6496689266063165	-0.24807858867885085	1.2703241424579879	-0.30233335352238777	-0.20645314582350696	1.299071845152977
2.739953088800679	1.050706420990912	0.9038863769939077	1.3839247572686975	-0.1478242854832219	-0.019318022949983294	0.9081818855434353	1.1124996080360412	1.740714226657078	-0.5185248037980953	-0.6204525017418965	1.0724987686718572	2.096757725794664	1.1093224051914858	-0.4820218993245561	-0.0002762369000876341	1.3677529984637942	-0.05333202451153772	-0.3702933809941631	0.45167396030840123	1.7153430537746719	0.6371258845336193	0.5052504863704436	0.9138844992846107	0.8962573431187874	1.2872741671958878	1.0525204966519754	0.9679768651414484	-0.13690965208224856	0.011121837842464417	0.6638042589837109	1.5629020549665007	1.344435982465884	-0.8973360472271752	0.480592806311963	0.7890843778272577	0.5265406492485318	1.717397114704425	0.36981342070025464	-0.06473281107396192	-0.08984143702109279	0.8222769848799659	0.36574104014299225	1.9204657440869233	1.6466272987502464	-0.3454572050757128	1.2316496252607858	-0.37814671008899403	-0.2325782777994696	1.2423040644222916
2.807164224571082	1.2438628574207	0.8195470345250708	1.51380247088926	-0.2074636120057219	0.09739914317482935	0.8543031020895635	1.1648455915975595	1.7805762209413	-0.6349000260747987	-0.5753908695352437	1.1003918343500607	2.004818038281962	1.1265376719258886	-0.5029465879813878	0.06762695473830803	1.3126198226503056	-0.0658442912358622	-0.3865016273126488	0.43003255772911125	1.720197578495244	0.5411532493150881	0.39522535647708457	0.8966966286587805	0.7514098700770744	1.2855569822777695	1.1184833120299342	0.9037197486491315	-0.12369549401117289	-0.016694747980421726	0.6465844491141558	1.5419784980920406	1.3729003693795374	-0.9516814751165924	0.5446446436229204	0.8187606548974516	0.541580153242972	1.6988521927057765	0.39122563081645806	-0.09177899826481463	-0.07275878549311662	0.7900272339336283	0.4887817913927	1.9401970940840527	1.643024139597674	-0.3874950959061291	1.2168425452793525	-0.42181740152881114	-0.21759588213218523	1.1611745929704185
2.802282607687323	1.4365790870932003	0.7455932286474486	1.6076636756906737	-0.24103242967001376	0.22315466837612377	0.8911589592518864	1.1921674377661402	1.7812725003174434	-0.7180106524734561	-0.4894106394458551	1.1076326979008366	1.9182748106884842	1.1788166080335123	-0.43709177338940697	0.046603421119356406	1.3145808277375526	-0.11341557975965441	-0.414305598342292	0.4089556860535959	1.744969833293263	0.4543587684359327	0.35731969271836495	0.8910759505868281	0.6577027405008671	1.245727098253916	1.219123641843681	0.815937468325209	-0.07282601448349851	-0.028634459302988656	0.61261070658406	1.5922245043891592	1.4226715959642855	-0.9358979021046023	0.5668792205494463	0.8184971097911861	0.5565877318795617	1.7016789093611664	0.5071985196529212	-0.05360948642780198	-0.0979222376304691	0.7808820005663605	0.6091797721633062	1.9798506116605914	1.6390495508895984	-0.3749353804451824	1.2247829095051805	-0.4285411022690952	-0.18530885684419962	1.0916511078677793
2.7159006188568657	1.5884504183573838	0.6898062677435816	1.5574198663098495	-0.2504747444628664	0.3099179448270668	0.9169784216175353	1.2057030312808479	1.7087898172608944	-0.819771154236971	-0.4604093991784439	1.0687838908501566	1.8465789860473678	1.187982003983175	-0.33966691104258634	-0.002427974401355071	1.383794663029938	-0.10689384774749482	-0.45270033127479276	0.36524080975637474	1.7489432516493904	0.36707139801420213	0.4042679124098859	0.8977555969911772	0.6030033122692467	1.1863946901343656	1.3149833986205475	0.6911174598079054	-0.007603365933960637	-0.016570297420203616	0.5885792072190665	1.6632153677192876	1.4721188708384847	-0.8457478401147668	0.5857834325614834	0.8309276539700778	0.5758679875752468	1.714594617163581	0.6171873877915116	0.007845695543297847	-0.13581943384869977	0.749949163224911	0.7059023452060064	2.071499890433273	1.6271550311870655	-0.3238767547374036	1.2556522340465464	-0.3605544002711552	-0.16659145184625607	1.0082766034314772
2.694402107415153	1.6791644536984116	0.6812719295175682	1.4753692699199088	-0.26078491907123785	0.389945945449247	0.9124987041723912	1.1173874612496852	1.620153452677813	-0.9771591478842098	-0.4411663717348747	1.0270387383791675	1.8319600046788889	1.21855342336791	-0.2656679392037041	-0.05971357607447351	1.439152872214094	-0.06146791089979929	-0.5563918784696831	0.34226850191791025	1.7481600459921072	0.2382741561156107	0.49223026653757707	0.9018557051499438	0.556831133598073	1.1771248269353567	1.3901226760678396	0.5729516648810382	0.08239480959763457	-0.04263326171276839	0.5424714810178232	1.7425361517289837	1.4971396765769946	-0.7338039631863421	0.6378156488263473	0.8774763083643599	0.6218298610951387	1.6815943436518108	0.6799710691062086	0.08193262835724115	-0.12400972082238013	0.668783388043724	0.7858991489330972	2.1793443040081257	1.6019767867515822	-0.29221587477071614	1.277094307092168	-0.32178223686629137	-0.14125368674720382	0.9071485667515837
2.7708268909462914	1.7550057893110818	0.6854449699001406	1.4565424584917168	-0.36149137206411946	0.4226972252069781	0.9943553593063911	0.9736762214638736	1.60772486581365	-1.1437093166652363	-0.34793057392086	1.0077717449310177	1.818683000115719	1.3095742469601357	-0.18145064272919847	-0.12264307939026171	1.4852847132008893	-0.032563923621528996	-0.7035003958108634	0.3716367241298507	1.815984980735496	0.16441419894688475	0.596937112475669	0.9033762750631311	0.5443875677150634	1.1984091138435287	1.4687730693373928	0.5230434166851713	0.17692456330336695	-0.05795953676485508	0.4809368663271685	1.8673188024208092	1.5419393922651845	-0.6544223999362095	0.6542849404717396	0.9365982605367631	0.6590388656708048	1.617832334787434	0.7571996941567996	0.19520699698008265	-0.09008585813875	0.6291003914164703	0.8327871262435023	2.18655883259761	1.5527579836844712	-0.28512458410982505	1.2468158754139111	-0.32263790923137214	-0.11016266177857625	0.8001921488019347
2.821841403810986	1.861189947836784	0.6972424374478645	1.4206428863895142	-0.4853523249350607	0.416732405284827	1.1132714951229485	1.0037970946864245	1.6546540957657299	-1.2951802134921675	-0.2808428607569417	1.0040253850938767	1.797611109002558	1.403730600745665	-0.13438534448212827	-0.13128530378060138	1.5142497227682092	-0.010558647084444744	-0.8270721688161066	0.44302938373162537	1.914263787178654	0.1711952569394546	0.6925896168101451	0.9321041852086743	0.5463523412755391	1.2199370355349533	1.5195513579222721	0.4571663728863255	0.2574762876321264	-0.009303138949389056	0.4079070844413648	1.9804828283333813	1.5788673364670829	-0.5565892156259602	0.6627951076937717	0.9887609747468213	0.6864308227072022	1.5415594233209826	0.8099411178168209	0.2903749770252723	-0.050978479313582334	0.648543157555283	0.88168897945376	2.087337749762244	1.5003396220841485	-0.29805419302159747	1.2181865368895592	-0.2827863426136794	-0.08602089699888167	0.7125161756749465
2.8988481019375416	1.993849398479347	0.7571396862473466	1.3006268358980049	-0.5320778974026308	0.36202727442473737	1.1855985695100073	1.1417431742715278	1.7130719354241801	-1.4017354286676664	-0.2639132027328177	1.02219050800169	1.7945845230161144	1.4996054662717584	-0.19194348951921367	-0.04539217565619247	1.490781956970046	0.04718421296435419	-0.9300061286632012	0.5150149584725596	1.9466047794061043	0.22269456057421655	0.776544842860742	0.9913521057545813	0.5432530267533752	1.258199437941242	1.5667695709025102	0.37313758266289565	0.29622168878148586	0.09536355342159511	0.3165598577465837	2.0548439079715757	1.5409981467439786	-0.459023549502357	0.7048224531451958	1.084425103059958	0.7302749808229596	1.5090296926061901	0.8067346096040406	0.3372865043203247	-0.002180697396902842	0.6773872235956494	0.9493976070761407	1.9663025633189375	1.4526738040089353	-0.32147078112031674	1.2819295872530314	-0.2733817968029809	-0.0470337782551628	0.6661829020463667
3.010898990143517	2.1439284593745715	0.8617480820029645	1.1822089205380812	-0.5978269570263866	0.2894552987052433	1.2804871299389713	1.1856920766711434	1.7601404212514868	-1.4347117991991643	-0.20176768787407667	1.0411111992800213	1.7600072057559015	1.5842949308198087	-0.27048732813632825	0.12572386727256266	1.480912636285065	0.06961102026207819	-1.0087797518676689	0.5370222023079252	1.9366796732319191	0.3075787117976775	0.8624947936967743	1.045929704424277	0.522794904747417	1.3576816841975972	1.6471685278285677	0.3437023181906013	0.33208830091680125	0.16211053721759044	0.29541538532836153	2.149993735831906	1.4683895999658456	-0.4474524962027188	0.7328050952653968	1.2153493703823055	0.7825022058211646	1.5218935023059992	0.7856887681019925	0.35072257332748114	0.0673898987753095	0.6837303574591859	1.0292742848723622	1.8895979551922308	1.413129717237861	-0.33899240061982805	1.3599119970039677	-0.28426610629090143	-0.009701126619889363	0.6241764852036117
3.0171707363385414	2.2556466457061743	0.9301482927849822	1.0817992595877324	-0.6553139912063967	0.19751975016439982	1.3713846693713496	1.3027916711826626	1.7373372716827835	-1.372099081269696	-0.17965047418210575	1.0690987110045387	1.6976195606579936	1.6395285011480483	-0.30562616389823816	0.3601574317550408	1.4891102805022287	0.040480845746392255	-1.017515197816742	0.5182759917379318	1.937601290233808	0.3868573925089964	0.9718157297589377	1.0961628176277294	0.46274361856824225	1.4533098043043962	1.7402970281739774	0.3388589989468955	0.35322932278858615	0.18868638866740986	0.36882633947608623	2.204716643420114	1.4281762242427747	-0.4864067110872221	0.7305699279132715	1.3090863251058704	0.829570825079902	1.567816403367201	0.7449874070182797	0.3429510138840882	0.1235262757123817	0.6761178652042716	1.08786394109559	1.8524859654136805	1.423772490091935	-0.34545054032885025	1.413957452731714	-0.1841485144739492	0.02895709203600605	0.5903486618663306
2.9242583726039832	2.3187848720371242	0.965728952889022	0.87014380191677	-0.5787687554775779	0.07456437653766981	1.384538748778457	1.5043633955915396	1.6987982082132345	-1.2535876005421094	-0.23660843337299814	1.1388943392309208	1.6898246741080025	1.690480866789272	-0.3471095116727129	0.5660540185567605	1.5341491022600713	0.02917148387559576	-0.992084485111314	0.44421836781387636	1.890686596185287	0.4540893629716649	1.0819970197905961	1.1356976353705526	0.40293379445962907	1.5307886007381533	1.7823324984763378	0.3234301791127601	0.35103285298372466	0.1779157583650557	0.4719440244440721	2.191182481743903	1.4098589231918779	-0.46487328051696863	0.6836520776236076	1.3744427661983827	0.8868608797440235	1.6488535606530808	0.687855822699744	0.3636285834788116	0.1474199303360529	0.667949342760626	1.1351723591640357	1.852295147831405	1.4684756456496502	-0.3552477182156048	1.4770169211555129	-0.07277372842282379	0.04829492219961522	0.590693214586075
2.8732438597392904	2.354252959338573	1.0202922402972467	0.6516670357573312	-0.42224155915048234	0.0162057934752635	1.3554613100890678	1.5609288079956039	1.6576829110519533	-1.1693749360537076	-0.25564115450570724	1.2377478677067189	1.6981049565237434	1.7356445613043932	-0.34512685166878465	0.7164639973339624	1.6240017124050872	0.017073893753200148	-0.9822281191068296	0.35161006916359205	1.8050774916032548	0.5112308742273308	1.1664207262560873	1.168634265811518	0.33663426374217253	1.625726911518872	1.8160622914103015	0.3553249673614317	0.33875654402487354	0.13045106894438735	0.5566313246736232	2.1469746490368644	1.4374917490217558	-0.4302706948018701	0.5998419119626698	1.4328619314207425	0.9689143703147864	1.8085440223783729	0.6809136071648474	0.4422328835565943	0.16667554521490993	0.702287865008049	1.1751071649465337	1.8655184002883292	1.5098856541247359	-0.3636319697676716	1.4915575200418192	0.036850461872219756	0.02231929026357208	0.6013417070614976
2.795105661010541	2.303000315454388	1.070902121027245	0.6024366779233672	-0.3211185334461522	0.004856066678951146	1.3500449244508457	1.5189016256628913	1.6252014781548525	-1.146632260767873	-0.26941621786695064	1.319664071876792	1.7067278713153082	1.7715825612122866	-0.2706093379827229	0.791915907419431	1.6660186574711093	-0.03273185050991084	-0.9582481604041556	0.2965919595751762	1.7706805845254372	0.5639088267682505	1.2322230728338917	1.2020053447991081	0.26067625020217694	1.6989523730015974	1.8313971946778427	0.40173983573569993	0.3282662259840846	0.08753448181526001	0.7071131925580725	2.1073879315280535	1.5267238650727875	-0.4144906886990337	0.496721140225674	1.4770743682584353	1.0628494148992007	1.9738152600707966	0.6905362631588663	0.5410690818528074	0.20671291658531046	0.7494114235029123	1.1983162014134208	1.9059554879367695	1.5685832224625387	-0.347806528344473	1.455914708057301	0.16696368769807596	-0.02788531480878671	0.5313793706000279
2.6395081639143605	2.2259641329290796	1.0928968677053155	0.6780557548813163	-0.21541320791587912	-0.014888591859646286	1.3110306579740434	1.5635607289567943	1.6388137399584604	-1.1138593434221755	-0.3043971675731133	1.3733409081988408	1.764946822507359	1.8339313731330247	-0.17376402240628225	0.7636258504355373	1.6397540483517978	-0.10434067362817563	-0.9419110726999904	0.27349349957944413	1.7608601308313196	0.637949408055062	1.242246785862044	1.22304894627623	0.21264183665802677	1.7134677224376609	1.7946074153449956	0.46124253143405636	0.31786833365290584	0.14530971158838932	0.9117356391264695	2.096258379999087	1.6541593257609553	-0.3275437111306153	0.41907920989240266	1.4700602250656183	1.1676710065109028	2.1324193215148246	0.6915476910423894	0.6420413382247399	0.24394540659332611	0.8636683111002273	1.2351771966119338	1.9092927656523329	1.6244438878961254	-0.3493727438569807	1.459996889471066	0.2401158247072322	-0.029761540309777977	0.43827034511330815
2.5446560848617548	2.226907433123267	1.1447931744179098	0.8011901178246974	-0.021602753914067928	0.0035360741221060086	1.2380927130262867	1.5838641192288587	1.7153696573654496	-1.0887260932032095	-0.32214702020958697	1.4203750392634418	1.817883524572127	1.8941395827102578	-0.1135521632100965	0.6724062901358556	1.609470986184857	-0.15818694445058262	-0.9461886067045503	0.2769563762964452	1.7203967557960165	0.7045966462032491	1.2080300370684196	1.187722848828829	0.16989974246869494	1.7062144507578811	1.7637977237173934	0.5597683540368458	0.32798894885525515	0.2813115465301922	1.0753926556567606	2.073588580814307	1.8035673851474114	-0.20385756926310244	0.3864127039834648	1.4384320670521402	1.294225785479861	2.3196503763575103	0.7633715961952685	0.7195486010685704	0.2840543158518213	1.0405773634500275	1.2235744449362982	1.8641055381897658	1.6381224393219314	-0.3573904343316535	1.4850190780990544	0.24988147995640225	0.008042036451243517	0.37785393242408316
2.5195367714930184	2.241088379375886	1.284542962868876	1.012845575495661	0.14707447983029964	0.08214190703136832	1.1750508711618908	1.5039874068827928	1.8138583751209658	-1.0595610790190042	-0.3457363780775683	1.449307011451104	1.88638144703889	1.8991745206168187	-0.06383315080392513	0.5655601771630256	1.5300020587149172	-0.2147234725664954	-0.9026659866220044	0.2612188946772879	1.6811351963382672	0.7494251031717334	1.2375560888776795	1.1346929731064836	0.11410215797095083	1.728170934839127	1.7950970131688155	0.6913742775516211	0.4048436447995963	0.40710843553426007	1.1968701379072697	2.0619166595911094	1.9321634602316444	-0.09879069318600162	0.42537142984976795	1.3992681661563626	1.4199478446981995	2.484091244408204	0.8652220709305218	0.7455979611574184	0.30659173134702716	1.2317602960394636	1.1420478021484424	1.8040629589495238	1.6589780626311934	-0.3397621788823576	1.4549260245739295	0.2736676016645905	0.035061676999392256	0.2927457837768635
2.444954717514026	2.192885739452906	1.4647994816499295	1.2455496422167749	0.2375401870000525	0.18982071407970408	1.1036604649679094	1.4245702362918564	1.896123783412333	-0.9722627078793277	-0.36952202183568544	1.3993765349661953	1.9871439182290545	1.855337396568098	0.007969643799837427	0.45504552812245835	1.4062980000966618	-0.265118674478633	-0.8254899965999625	0.23870388840891876	1.6704336362797083	0.7874173964845028	1.2743480067443818	1.1134593003902125	0.06606112902761094	1.7412332816521676	1.8536039531154416	0.8261706676518197	0.47501106881329475	0.4686662080921484	1.281483321308116	2.091822234812188	2.0107969986658434	-0.027238495531650243	0.5089921745486624	1.3694052113025639	1.497348214362139	2.5859049421048836	0.9303354808685672	0.712847707771771	0.29717257608120956	1.4187583698400352	1.1298726857433736	1.7972990846500951	1.735799638492134	-0.32530634293924643	1.4469586260341025	0.3045424586541313	0.08140918104182186	0.19397158620342275
2.3625491450855676	2.15043723071447	1.636333404744099	1.393786420397746	0.37736976047655313	0.36161305081903683	0.9643005277198761	1.3453619483168862	2.010209159193465	-0.895869427498446	-0.3346111742331451	1.3353421155649936	2.038624432696571	1.8307053949533754	0.06022036051871862	0.41038815637481996	1.344799594655727	-0.2870691177460433	-0.7758087582819331	0.23946710896038842	1.655890317436718	0.8145477513062396	1.300370767903884	1.0829392899898456	0.011881009632683686	1.778233479759671	1.8555973156838568	0.9643649540535184	0.5311216297565283	0.4575033699636581	1.3255828343886862	2.089583784166643	2.0590428463300485	0.016630920168791773	0.5759438745876446	1.356727593586545	1.5367228223787166	2.659285399319308	1.021583185283045	0.6558360540199158	0.29257626677111737	1.6081963919029953	1.191666877828294	1.8488766711446547	1.8106119851827684	-0.3071982257159026	1.4454447044501915	0.290302186449957	0.13070183587066955	0.16052095742249306
2.329509327501462	2.0937134457039965	1.8028471288817909	1.433466946347846	0.5111937440296603	0.5672336486909332	0.862162969970588	1.2217869927103648	2.1248167445067065	-0.8458606344291931	-0.24046404907207522	1.3641481596909018	2.065092783728955	1.8002244235549867	0.09651828982138627	0.4482728461512558	1.314034318123071	-0.22392518063410133	-0.7314873216081741	0.2623195722494462	1.67130461498479	0.854315671542569	1.4244296853201928	1.0411779234455716	-0.022872990030472183	1.871909586241601	1.850001911983042	1.1258638044300362	0.5950883760166542	0.44209412787142544	1.3170170466138535	1.9974499080164148	2.0780259064081386	0.04440287485158408	0.6016947933732139	1.3410988197326508	1.5772121574736022	2.6811621795054013	1.1605057798728975	0.6095574328213729	0.31142351953876524	1.7522411336241752	1.2214051119494367	1.9025207714557861	1.858497151420678	-0.21422833936808208	1.3709613073396245	0.27784783592519147	0.12239710865313116	0.21072410212439233
2.2419958380688083	1.987780833896743	1.9267205381328965	1.4318688112162616	0.494704407534792	0.770617439092027	0.9115620359793162	1.1036847616422005	2.1818420254128688	-0.8278821545774726	-0.09709122674935054	1.444332853011873	2.083480721231497	1.7463174236931458	0.11655840709185247	0.4917661631850957	1.3512934147807003	-0.10523856841913126	-0.671859528315685	0.27439233369997373	1.769445010083345	0.9712162130532919	1.5602065059443082	1.0150295515456143	-0.0500391268186607	1.9659291297071548	1.8260116186158062	1.2770142167487888	0.6061767427666889	0.39167656606744516	1.2362897026609239	1.9367421232820654	2.0605835300558155	0.06915722438903307	0.6034822384514147	1.3164738238658957	1.5880933836079125	2.620624772749743	1.2351886127584593	0.5978354844922642	0.3395110828519945	1.8634471713701664	1.268035171820037	1.9337823753607055	1.9053645421836714	-0.08285284922949146	1.3015526371710482	0.2783345486466155	0.06311535949031648	0.26223654716131584
2.142811728139227	1.8855270928468222	1.9769225276976818	1.4581016147176553	0.41892288844363	0.9695828443655998	0.995984347468263	1.094911691771555	2.2044362911687267	-0.8447450327937321	0.060498302187418806	1.5494827845753016	2.0252617700394464	1.727956482465035	0.08813011288169802	0.5531435935491504	1.504251811585702	0.000750714786351292	-0.6232605576373647	0.32646163661225513	1.8864397310263972	1.0993521869941414	1.5852363243376473	0.9958595094258096	-0.11372888255427209	2.066400591890702	1.7221819086925962	1.416828430457016	0.5575526643019022	0.29856491965108606	1.123603888044164	1.9119968978685045	2.0287469843913906	0.05730438526613015	0.6077941483510465	1.3469956414853597	1.5721679509330984	2.591226227558976	1.2541959417150779	0.6192329847717666	0.36635269461423675	1.9305292871657582	1.3299141586796908	1.9468229301324722	1.9629039522224339	0.023393212866912528	1.3408219092762166	0.2850425489765304	0.004117660403349999	0.3029191561861104
2.1381240827872743	1.784656858748376	1.9873394405323714	1.464805986489186	0.3285613244517377	1.0595245966176488	1.025509757902167	1.120270041350039	2.2075695483613726	-0.8298624322525765	0.2239974384593162	1.724113524210732	1.9987934190070622	1.7550607290398639	0.039082154630699355	0.6238687360088808	1.6184401733871663	0.1360689431100973	-0.5599736689915766	0.41596343838982186	1.9734599561461181	1.1716018342287366	1.5812468747667725	0.9594744436460131	-0.15931229069722136	2.2208092726561866	1.5993278261866202	1.5425110831903996	0.49504841897620216	0.24775892125006563	1.0789290871979158	1.82328026430041	2.0203854591379646	0.04770939963850408	0.5568571296485496	1.414605942288756	1.6058119572153715	2.6093801838513078	1.2567323398130792	0.6655353399489299	0.41230386473380776	1.8968711702808605	1.3182442778073924	1.9255893991684825	1.9716808033724977	0.14226230551944674	1.40358400024603	0.2562754720789536	-0.06386249941545583	0.36698782770460936
2.217814053770463	1.7224933759514216	2.0236103779929286	1.417446616126346	0.2119903940311599	1.0687203606642977	1.0386638373092731	1.1038518677349756	2.177351023436741	-0.8273396127486778	0.3516533691505339	1.9454635747563784	2.039652329824043	1.7903957423721217	0.004797387793558518	0.6912780862535441	1.6830890460174417	0.2721514101299604	-0.4939038064151113	0.4589277093512991	2.0699225356771307	1.2121044966403343	1.5798679512814189	0.9633030214631406	-0.1771606377213397	2.367583085093419	1.5539700849369054	1.6417250456449477	0.45820318168030594	0.2688250069884919	1.0518764447199185	1.7276100123404146	2.0358917776295944	0.07555269250440096	0.4745864398064098	1.476964557797492	1.6879159962693997	2.641574306835899	1.2416955698543162	0.7318111566884469	0.46416883360255357	1.8090622975816886	1.2704942202872265	1.8724081329930893	1.9570634418103492	0.24633899251235528	1.4533734825414464	0.24272601793098986	-0.14725860501731208	0.46596875690989625
2.3580877998540535	1.748214027912932	2.054672859036141	1.3936305047751598	0.13669487643668987	1.0983511559257202	1.0854565222590071	1.1961362074695283	2.133241724958043	-0.8927905026200307	0.3794488532356893	2.1112793500691267	2.030601124562698	1.812676096341865	-0.06258254987836531	0.8030273387784466	1.7896905684649766	0.3400418521482811	-0.44138805761213185	0.4351480277063219	2.11722545666784	1.2139413520785023	1.5374572148536725	1.0366976728085067	-0.1970200661002851	2.4905423313072372	1.5236779681516315	1.6943693905719652	0.4633029061282247	0.2792863965048541	1.0341907576413498	1.669309972838248	2.08446157700435	0.06552254395983304	0.44599076257268067	1.568178617180861	1.731262650891973	2.733388970096739	1.2178753472228487	0.7749911751228276	0.516776008060283	1.7514473273678939	1.2360640086309909	1.7920170915747355	1.9852482183958706	0.2817654544559255	1.5480592362985652	0.2718895301903682	-0.19824310196458345	0.509462190753648
2.5298172626786766	1.7644073479131488	2.04905651145358	1.3958133234914727	0.10191105503066662	1.0927453297951804	1.1114796081448908	1.3444428648066284	2.1504398255487915	-0.9509882864176709	0.3715623665784878	2.182900935190925	2.0516444629778734	1.828836136568904	-0.1003445973377776	0.9507211898901142	1.8246350361671695	0.35087142290940515	-0.3935105986936164	0.4131880909299315	2.058734847969222	1.1765919581690918	1.481755188164318	1.1410467831008642	-0.23498914977149252	2.6066856743075966	1.5026952042735826	1.7363722618105673	0.46026373132397297	0.32126771881781063	1.0698127172669762	1.6472797309807672	2.1565701668118673	-0.0022130608984016974	0.42650106758705286	1.6991275918569202	1.7465149906054225	2.8320957013839423	1.2005025859293854	0.7853708351055898	0.53547124281573	1.6914106993584466	1.2425932062852438	1.7173424577275682	2.0258861213382615	0.2519773683573845	1.5965472094772037	0.2566130309018741	-0.22949359364245825	0.5403087263474686
2.667116778607924	1.7822042782434853	2.0503743136796535	1.2994964476342066	0.07976327253861043	1.0704600998082594	1.175661741722592	1.3701772030938586	2.187238190577983	-1.0320609900719169	0.3655686367190151	2.22505535386261	2.180902526757381	1.884220453541052	-0.10156469580173284	1.0637403202846165	1.7796283620337099	0.38740408883143046	-0.3715560265738233	0.4123523328880325	1.9728320412657119	1.1691220793872081	1.4736967357445663	1.282079642548824	-0.2845616436281344	2.6737233993674243	1.5442480710067439	1.809041805677238	0.4593965606955682	0.4153108588212441	1.1058652603736598	1.6592871062923003	2.239580879539804	-0.03792138845162588	0.3773721580677063	1.7785233003811605	1.8013281695895818	2.8828693451022533	1.1903037604908833	0.7713150455456013	0.5207165533961733	1.6105119649915849	1.2820227765349708	1.7200748031078301	2.0511638036075	0.22464524147739667	1.608376652873951	0.20400880596241405	-0.2873775174320232	0.6310167634081914
2.7395004885597927	1.8580770571959644	2.0316740725667732	1.212105741170433	0.1208303990089932	1.0926348701669943	1.3842129511460786	1.405436588669215	2.2087532233008207	-1.1244829906072846	0.33212993329248636	2.246400160329677	2.31087440798652	1.983502193219484	-0.11675492167797434	1.1703395125605813	1.7846433914371542	0.4398384029596653	-0.37047375893411505	0.3960124747179212	1.8772809510772253	1.1821943672555026	1.5087296422421301	1.427891436009651	-0.34858216932342323	2.696437206027944	1.5986284007240201	1.8777965252197948	0.5056257259201516	0.523375428609041	1.1028229410238852	1.7039463912303705	2.3412915134492094	-0.01767917899557169	0.369196060542368	1.7684070116666675	1.8590013285479192	2.9236301148907	1.1894676885252453	0.736215128276661	0.49215505157431616	1.5976098697570407	1.3049420975215291	1.7243580488376602	2.095445810692833	0.23122667900336488	1.6674582150951185	0.1376353211298332	-0.33112870411451595	0.7111089498301003
2.7402763746870122	1.9074431006917743	1.957280999280459	1.2309715315042706	0.15380907199873417	1.1368187214421803	1.632755819943491	1.527507589440765	2.272288716373924	-1.0913981117100282	0.32462900820519425	2.1902047627725763	2.4080677919285223	2.089145441270876	-0.08588643053990669	1.229459382267565	1.8093649145861797	0.4988527094490922	-0.3603468260197037	0.45914847562651817	1.8183379735937972	1.1739285177837482	1.5179578224902692	1.5245019315652617	-0.38341224607730495	2.7425370165220584	1.6181423711306036	1.9543907710161048	0.5301973726604216	0.6219025600093553	1.083887855975687	1.7398650593620277	2.463510586357251	-0.011989958892945013	0.41951660011384745	1.716477644686115	1.8897667317306026	2.924740734286517	1.1656286777597198	0.7267136255028077	0.4600434820557518	1.6110058075934155	1.3130293991614592	1.6728982008513147	2.1248911080533213	0.24374973835656935	1.7685163428661563	0.07049644129178634	-0.35914999493012645	0.7550992649644278
2.7088853151232506	1.9098956811966619	1.8804719552463385	1.2306207213534324	0.1767552855210674	1.165924833469709	1.7738261947614884	1.5558320721659897	2.384180812120202	-1.0315523571074219	0.33132375910086087	2.101519925283301	2.516196859198899	2.251529726089598	-0.019482571639146733	1.1787348162540523	1.794994926487854	0.5523494181773095	-0.30236820246391416	0.5878804445104349	1.809793604979219	1.1652340687097535	1.4990830706800597	1.569521662209219	-0.39524719523451135	2.774643971452629	1.6628076811723436	2.0237842423827823	0.5048074865497766	0.710684835421825	1.108194646418735	1.777269757754174	2.5702080359684367	0.04228769772252372	0.4736875512410689	1.6306854768118704	1.9366198548238436	2.904016091978328	1.1408252094458189	0.7336518585857965	0.45261248392990244	1.611327719807944	1.343940627666376	1.6288071594997013	2.1177930015084363	0.22931722902747512	1.859583360592342	0.015223146589690562	-0.3909561284230364	0.8021905545764382
2.7220430506973505	1.9324405558377435	1.8575672975074056	1.2605175419857755	0.21747526806524195	1.1923522995136797	1.8555606757833456	1.5379517202391502	2.457046448833631	-0.9748329997932496	0.3152002752683639	2.019855577236732	2.6488241413406715	2.4454803581428517	0.07321440915984567	1.1204262574082002	1.7997527748962487	0.6016308192991406	-0.2168690589269739	0.6987271912977089	1.7978463428192035	1.1049545960805505	1.4565073348609012	1.5667520527244865	-0.36178319841409057	2.767188160013277	1.7251964324364077	2.0899905396992153	0.5224743891014978	0.8300027528364524	1.2130064303285908	1.8168815559424867	2.6423803957977157	0.16154730532837233	0.5553452059696843	1.5607005247905543	2.0028516701328094	2.8823538239496855	1.1585643393534384	0.7297120181350227	0.49220572424504744	1.6338396262648154	1.3588256437472102	1.6078050456035804	2.1007686594409547	0.21571114830923702	1.9485571500060765	-0.020915272975868895	-0.3835758097856687	0.8168394854716097
2.753725067558821	1.909581247798601	1.8311171242554607	1.410742244354816	0.24889179338704928	1.218255082323757	1.947924304561409	1.6304449425896657	2.4527991446391555	-0.8478036123535686	0.3679170571902734	1.901105415004021	2.7145238994048726	2.6066586698103023	0.19290606847385092	1.1208495500314009	1.8031604230806395	0.6628384565756307	-0.14729471066002456	0.7855577211451272	1.8093108532163236	0.9978965382926781	1.4016185194577795	1.521976699388004	-0.297633672434529	2.7704464083194504	1.7499840708310093	2.1074640238775677	0.5655447697799849	0.9727928001536872	1.3281063359375143	1.8036138764859824	2.715687862014358	0.2349970986533191	0.6915285456271663	1.51967533658177	2.0597320160378394	2.8476789716604225	1.2096116995924504	0.7572988126166439	0.562226412963191	1.64380427254179	1.3486502707795371	1.5453467969706849	2.052222524072782	0.21603772090546144	1.9849916811862627	-0.0215825404165264	-0.33971498974056863	0.788230729120752
2.7997609777738566	1.856662106904683	1.8194451616816494	1.5101384537583042	0.3210630156456515	1.2165981879009373	1.9921106084521505	1.705684460861247	2.426027202626435	-0.7886767256741132	0.4567013714244461	1.77284768410899	2.6707240606954032	2.751013656017514	0.28725018219918474	1.1243769885580708	1.784739834310301	0.7189054748199398	-0.0846004923883628	0.8405474464981577	1.8550203558008396	0.882894080734728	1.3602891183273063	1.4957740214197177	-0.263944752041528	2.796277566062095	1.774883617299626	2.072332673551014	0.5818551891230104	1.1168424379894744	1.4534131876712075	1.781743523960327	2.769132241852596	0.24441730573233816	0.8565038715154051	1.512142338960992	2.128086867643917	2.8216711025067225	1.2830106766506302	0.8073168540020663	0.6410760693703701	1.632215432818788	1.3259358704985784	1.4999728118744013	1.9967128156995142	0.2156178418531712	1.9742938169325943	-0.016719338304903127	-0.30915967324831894	0.7453502364310713
2.888179667688267	1.8154084450788848	1.8494408504466073	1.5217931465471823	0.41177172356374897	1.1879339143861594	2.0131652804443294	1.707522627881763	2.3895073493477055	-0.8019452642746014	0.5273292408211517	1.6532160254440131	2.6282947514892294	2.880685919107992	0.3381892930693102	1.1337247006537459	1.8323183183942426	0.8083865167734157	-0.03569230238441097	0.84825534330722	1.8478533488594118	0.7844845506348926	1.3591017119926962	1.4667474278983728	-0.24583178904966996	2.791492931162038	1.795866381177674	2.019368952711938	0.6067992571049443	1.2659266666703755	1.6038632912004995	1.7950206086716451	2.7529703675372525	0.27492864664636296	1.0172430558888315	1.540146751763307	2.209182597479141	2.841298964913126	1.3533785014139164	0.8488249454981664	0.7079520717576782	1.6647139341127173	1.2996848214882317	1.5055105817089862	1.9864122259792478	0.240543995116073	1.9556131059596713	-0.0025575681525683513	-0.2873451257567075	0.6653197068116427
2.9581387334925746	1.74110783311672	1.8943088786201336	1.6011152195417335	0.46193402090077607	1.1380061624451998	2.0433015614389354	1.7219355283835411	2.340106327610314	-0.7746723647183213	0.5946272602959276	1.5676479074831167	2.6164453818253235	2.9546723719385044	0.4194478507687262	1.1601452152185021	1.9156771084142872	0.9592808207646677	-0.03252280429669303	0.8439030938814817	1.8498788807316946	0.7067243370857927	1.3957345233033942	1.4639506653794778	-0.24806448627748376	2.7504272610689044	1.7637627524442585	1.959642364621621	0.6952588164118485	1.4405722861738794	1.671824893751874	1.8307668471317278	2.688657025189914	0.27755032487547127	1.1515597380658023	1.5732106815536295	2.2872108325141567	2.865075215654674	1.3868245113950781	0.9154646832431765	0.7536945897036402	1.6901852380872342	1.2913396024084967	1.510159222809134	1.9832126674460355	0.29567144878294266	1.9190279550300633	-0.00011222923768245962	-0.2575597344700465	0.581854530606989
3.017914293877125	1.7134691374270266	1.9914811046714682	1.6067671608607565	0.5264333623901845	1.0679747581740295	2.066392468633455	1.6873027906560893	2.303342776549931	-0.7663748656241757	0.6040910442845682	1.5253045967188035	2.5842379384978913	2.9493057914153473	0.4836860348959668	1.162261678334504	1.9660845834437626	1.0975634727303039	-0.07684424097045472	0.8459719892606727	1.938215701568399	0.6696504714921072	1.4723649549424704	1.548369448595441	-0.28202794573701595	2.7266537898691685	1.7088928249031596	1.9083282039056542	0.8018773092539903	1.5861794416269186	1.6327653250233685	1.867252965637117	2.6736277064610627	0.2449523421056234	1.2615616567512504	1.5730542016467843	2.3796161203681976	2.900704993031926	1.422578330509852	0.9972045056074167	0.7994758573389895	1.6995975122688267	1.328154667104031	1.5052548049497634	1.976272491578292	0.38107684744269055	1.897207401588463	0.010410970811764906	-0.23761642914476208	0.5400004423350682
3.1379503434757385	1.7517042386314237	2.1079810967052444	1.4580626358120052	0.5761790870157592	1.016113962739779	2.1100900760756347	1.58465787316954	2.272567228124381	-0.7482777047474058	0.5866706715351071	1.4792778901482262	2.5689051396797775	2.911408085136636	0.5241933038992767	1.1547835086579634	2.022182187988682	1.1722738026646478	-0.11887230097911994	0.8710352691058502	2.0444818553612603	0.6570067832260527	1.5516501089326264	1.6103869786260816	-0.3101632385070551	2.732098880506965	1.6993806386117778	1.8355072034208941	0.887740793482128	1.7190662413342157	1.5961163179142348	1.929051759929798	2.6728191025851222	0.2460545170345966	1.3302698057110112	1.5939044629185823	2.4466886367672473	2.9677815607162126	1.4695267461682702	1.075218093328457	0.8891128311218001	1.7331349120732766	1.4353529279415742	1.5014506331499056	2.023698488995625	0.4562618567899618	1.9189970586712097	0.03571610722309801	-0.20000720243563647	0.5370590501696826
3.233642965832831	1.7495346481847935	2.2301601888085356	1.3897715931159609	0.5134848939426314	1.0168595652300483	2.165557122987329	1.5347767044764435	2.2422442612933247	-0.6698465016221128	0.5645534578431353	1.4467884502160517	2.5775851598673127	2.856626754740124	0.6392485890502496	1.1485752168510257	2.0632025566988927	1.2219321825155058	-0.15536018140356456	0.9083763076571131	2.1643528315629528	0.6508380103795396	1.590215770256985	1.5972720631248567	-0.26157643913024897	2.70757102208679	1.7436542703944629	1.7695643089185336	0.9747052310159227	1.8368492685061777	1.603245650961275	2.0197623075182913	2.637926697477864	0.2265007210455078	1.332611737605379	1.6270644768622318	2.415814155278571	3.0256029667687114	1.4831638001396157	1.1362276039232668	0.9814026682547915	1.7653480820861442	1.5957881748474754	1.4563080651214897	2.0949486215240554	0.5071372019590432	1.9052327308011445	0.052401718342158246	-0.14404933749370474	0.5834032044104637
3.2991083578169933	1.7394098927671817	2.3825232271376544	1.3976063531512977	0.4570392915412439	0.988664745135071	2.1956934039819354	1.5193611674180254	2.179892443159662	-0.6045041201165181	0.5340940938204384	1.4434198745641673	2.5651647362437027	2.7220401510582137	0.7532667905068624	1.1539369234115653	1.9984572411954722	1.2215894745800266	-0.19048234313980733	0.9016523976747394	2.2989933110000442	0.6362809310320602	1.6099950723022463	1.5873883586891497	-0.19411590585432945	2.661606238099057	1.7986081289910714	1.7276042406372198	1.0382016935183254	1.9147100644523967	1.5823058821651947	2.1049331600218038	2.6399851937803405	0.18019153948287187	1.30796634843465	1.6299277846313533	2.34084011281133	3.0375464501155993	1.481836105332759	1.134996074143809	1.0718980966947396	1.7649164270712074	1.7573469525185559	1.3416957172986472	2.1629026823276853	0.5482386958553856	1.8488430138452485	0.07230198848415667	-0.0863921554313515	0.6690372493141309
3.376567656184426	1.7746893200297915	2.464415222615206	1.3345384838121421	0.44488925412397184	0.933379701226993	2.216748075974112	1.4968436214166998	2.0382692180520516	-0.524235056546176	0.5419455294258311	1.4364623491523363	2.598714156376444	2.561344228651275	0.8036568570682103	1.171926859897582	1.8884159229391606	1.1080846063494953	-0.20176884852533544	0.8987918975086922	2.376706217166627	0.5824426981393653	1.602166440463387	1.5746264326320567	-0.13681662573965753	2.621717646898513	1.8870854500101792	1.7285755385141015	1.034548159585487	1.9623934851607185	1.5389934192180355	2.1774351342919203	2.6705284834034333	0.17438461137812272	1.280114578979131	1.6259828438219301	2.2953757427846204	2.9834928463124535	1.4608560222999192	1.0979737046067208	1.1545541648976296	1.778151408800321	1.8776566053988155	1.190629091363824	2.2459508213670603	0.5635976049982616	1.7854089270703284	0.10595581810891024	-0.042062901927836197	0.7386223912192491
3.348215483952272	1.762898067602448	2.4151231441112833	1.3008607093319005	0.4014962633479988	0.9105145581920828	2.264192356188592	1.5327296548399605	1.8769064726307694	-0.397365040768702	0.560838046351301	1.4419402198385745	2.6810886900640685	2.4706550476756504	0.8477939190017899	1.2025097519238097	1.8018102228566317	1.007876806015537	-0.2025418968394121	0.9230288807237667	2.3815438624549308	0.5006720168835977	1.5902334487632068	1.569711733448367	-0.044287037219894444	2.578576678109464	2.0098905727337755	1.7085733873206803	0.9885962714897325	1.9797977074455104	1.4835257963629562	2.261402114179341	2.6583382060434233	0.17750565688896772	1.2266289873327625	1.6171732995926753	2.2010948401568178	2.8957539140431057	1.403066853289309	1.0786858913155846	1.194224904591543	1.7988232943036955	1.9275971945995216	1.0535205685751179	2.3663144698445047	0.5605851394167545	1.7307146478066187	0.1623830929730871	-0.009601459926611412	0.770430047557616
3.233513651478296	1.7384351492331866	2.3553514002857128	1.3811182760620109	0.4131602992685816	0.8534069304189058	2.289238049177353	1.520739792683411	1.7740311948055507	-0.28369235497668727	0.5299580697068857	1.486455789668122	2.7227756291226255	2.4025778632863686	0.8747580950552001	1.2034621603260107	1.7381257789577873	0.9647298769387757	-0.17445447476127324	0.9324650620873978	2.3513026716017498	0.44466629457386253	1.588848632442446	1.6222528545557595	0.03224651604993696	2.5182756015745644	2.0781894691568232	1.6912711149714714	0.9502069811626971	1.984326953591563	1.456699033743877	2.3491155205673593	2.616653018218086	0.1797242743835306	1.1801003110196622	1.562270814382055	2.0434687066591013	2.8285354915450243	1.3726613896700701	1.0698225688557104	1.158196635699789	1.8318888000663924	1.9104368520634167	0.9697760096469654	2.476359980748667	0.5367853283734886	1.7246164789775396	0.18634976940051104	0.0387069863060987	0.7467755966295873
3.1792016225729185	1.7517356819712286	2.245503171869271	1.41136590684519	0.5070627313077896	0.7446870413749005	2.270952657060355	1.4121208323801808	1.7227502187525743	-0.21034748149635196	0.46150336552238647	1.5001819483991563	2.7778537835362926	2.3200290010818283	0.8304685208136284	1.155877014601233	1.7339787354126326	0.8639052023209544	-0.1574216435744394	0.9552986025528682	2.320784658059358	0.41628687805417053	1.6094352529385332	1.6976568304292645	0.0366358334148361	2.469668994635879	2.11092258080658	1.7445575042577832	0.8809828430676682	1.9466033489296408	1.4480344235307674	2.399013532436391	2.5960833599985595	0.23196879278050392	1.2163795912774138	1.4701041492499953	1.9727726621439323	2.798406913044237	1.3924546889015017	1.0814469441616072	1.0847331861170844	1.8823521977869841	1.855786619749549	0.9396065319044393	2.548402691304974	0.5066606725584313	1.7540761571461292	0.18055631797455823	0.0806118474955833	0.6579063830310699
3.1399870445596885	1.7197892487280781	2.030324894097217	1.3951896610010928	0.5564265976145364	0.6999232770517277	2.2819890518570287	1.347367221430178	1.713872656706744	-0.14147857810358122	0.40107535220232415	1.4892891710575558	2.887039300632124	2.3049543366909337	0.7877345721135984	1.1052935461287863	1.7607898541464233	0.7774399901996916	-0.18393720074728645	1.033061946096667	2.3065384172243015	0.3576728210222398	1.6685551241642353	1.8051285396504864	0.003304144578285889	2.4688793831094267	2.1559515920888748	1.8346017562475303	0.8093284524905284	1.8478914273035514	1.4535720094470062	2.4433060124367456	2.5852552103033832	0.2862500163051283	1.275286066455748	1.384067653100151	1.9457505071693106	2.7763260003212227	1.4147655980968745	1.116892322674891	1.02539250794243	1.8820888150660071	1.791127070901858	0.9131681468877089	2.6119171452956116	0.4535126487094976	1.795017694674343	0.12577366109647714	0.11141882238836306	0.5409071600185991
3.0655666335238654	1.6175040643383518	1.8635601600117013	1.4884661822177807	0.5665284858671839	0.7134545815047537	2.2597940881515424	1.293099517801759	1.8022653235081734	-0.059520853091113345	0.3636057778176703	1.4328419173769475	2.96927107082982	2.339234123515829	0.8476109042321983	1.0464911458892	1.7832610435887744	0.7585567829548173	-0.22266692128255378	1.1243645699192288	2.3088171405806195	0.3257758263384575	1.7303356105764247	1.8874565392358176	-0.013806585435753072	2.4955735363493816	2.1946997627170033	1.8772664270564772	0.7619738683312766	1.7515516087797625	1.4813340558569101	2.524611305212028	2.5593008114462785	0.3195435463602494	1.2850395239922923	1.3218325743599781	1.8911554847971341	2.7496918940627166	1.4630792848302623	1.1576541123988586	0.9516637720247065	1.827605172757164	1.7429353739299693	0.8940823287114703	2.6551667536951875	0.40081782764716223	1.8185993405707002	0.05750827681449548	0.12771183507227596	0.4527560668254408
3.0558357283449857	1.5077668084145437	1.791206542551458	1.6025184601450804	0.628944963799344	0.7001441963081053	2.105691808038579	1.2404610985778852	1.9792943548926876	-0.009471369384702773	0.36227383784889905	1.3377347487382898	3.0489902036048115	2.3326012711838353	0.9669365340070154	0.9476875927571774	1.8136405486288578	0.7275074440004508	-0.25755716852457194	1.122734053286543	2.3408374235949565	0.34347392848520497	1.7941255538625707	1.8949779296992542	-0.023180606092972584	2.5278213885040044	2.237343733171824	1.9017167932725023	0.7422165137004256	1.6778203086952654	1.5099960923296816	2.5515761707615083	2.485100564924969	0.36740076649626635	1.3090271058221015	1.2935508901437773	1.9131387541242273	2.785352810301533	1.5279296608914774	1.202097305917524	0.877490905051727	1.7731325047283626	1.714490260123469	0.9050157701810726	2.6367502819551207	0.3496992192176277	1.8185452719427033	0.006093357960442365	0.12668028479682908	0.3933080286222292
3.0129033626388297	1.381427469073036	1.7473111779257522	1.6641441099752452	0.7092046395385861	0.6866681216691737	1.938516897926608	1.3988776745278237	2.200397870787093	-0.10351421363359689	0.3879312077736578	1.2748966459237387	3.152836366177391	2.2899701202863842	1.0759218292998116	0.8837351322686547	1.8435378393032267	0.6417276477501435	-0.35006528344247817	1.1037796916570581	2.3983625287677866	0.327205512154499	1.8169160948010616	1.8809126580022872	-0.05382975055655044	2.546513753561407	2.3243522607194675	1.9522868410387215	0.7291817702421219	1.5875785676220784	1.526090032277453	2.510722878937851	2.4227717456548605	0.4081277352309357	1.299456181212619	1.290025974347466	2.0051875421489287	2.83897047004277	1.5519408962192127	1.2074901932815356	0.8320255964221313	1.7126971445441015	1.6572113897929523	0.9323514038293628	2.585414037957439	0.26955563820522144	1.7843159683758163	-0.013214221690147476	0.13258553637365447	0.335655291432415
2.871239487243968	1.24317110394496	1.763250309612571	1.7727003622061175	0.7519727712473873	0.7192537119846236	1.8130033600544757	1.7449961691863805	2.4220584101824123	-0.2447446334420067	0.41874108231445445	1.2455554075353814	3.1556630832779375	2.221953234554665	1.1266474229387478	0.9052877816666072	1.9084760405529348	0.5806228228542987	-0.4445575556998486	1.138250768630483	2.4744887683010814	0.30256103502574927	1.8261324893783843	1.8508542491827087	-0.08803467208664381	2.5705396656209003	2.408772914055484	1.9269145649734498	0.7203442413614262	1.5533320361880174	1.4889716185865096	2.4671922245773668	2.401482761589859	0.45033140435587765	1.2174713448222882	1.296466357881848	2.028067381942346	2.8072607293491867	1.5643191452085896	1.150199006003722	0.8251818051277258	1.6355113749243508	1.5611707080637094	1.004882384837335	2.5387513721462946	0.19872604093209606	1.7275014264856599	0.029070908534654827	0.14966093259981203	0.26866698897293734
2.746224834995698	1.134565808254178	1.8837350845680523	1.880009289456239	0.8051899351350442	0.7376176251708719	1.6790190837406165	2.0655474316504856	2.637104295504369	-0.3496790049039772	0.4575776477196897	1.2527333070552806	3.028346602961432	2.176488046751726	1.1159715613791403	0.949521860791047	2.037580900067201	0.5789092831769043	-0.4478558951732444	1.149856767099117	2.564726213211278	0.3136250276149791	1.8469489304553641	1.786990312828916	-0.07917665256652257	2.594016665578363	2.4662307158082077	1.8495399883404577	0.7320170648045865	1.6091047433103938	1.4455179807275287	2.4155417002281427	2.3386616377517497	0.5204033347108	1.1535779323159487	1.2855951222483633	2.029772728140901	2.728690461873946	1.598075159401731	1.105587037525987	0.7973177977147943	1.6297645102763614	1.4783156138050733	1.138832267647074	2.513804174442186	0.15856760871669118	1.653612784283057	0.1550667017413914	0.1726465637374625	0.18652924745697577
2.624507698788112	1.0563347788162298	2.0254615763581336	1.8420828142603178	0.8336210226914617	0.7475037618936953	1.6646432632121073	2.3066815235236526	2.8346039405475087	-0.45564420584066107	0.5136242795635259	1.3275975397672075	2.845894862835292	2.165212197787336	1.0578948744948753	0.9933326472922854	2.1315484061329872	0.5634188844932704	-0.4255405671735482	1.1614627655677552	2.6542716013984444	0.33461110099604463	1.8407084177588247	1.7269006482239224	-0.044736884365058	2.617690334577729	2.505958082083981	1.8087882804686906	0.7807145401564144	1.6615663112852004	1.3979420354433294	2.3732337289933776	2.2859263805555052	0.5991178859488979	1.13859645622698	1.2336685005293346	2.075894228450049	2.6832969214593456	1.6116777684606372	1.082446408372347	0.7612030872082596	1.6961589045227352	1.421796363331517	1.2990946770682157	2.496575107422853	0.16892795771326577	1.593071369105973	0.3104104870293335	0.18887479307074234	0.1120478300607746
2.500527561376134	1.015615653767136	2.095399223070574	1.711464501432435	0.7887005986401728	0.8011042964719046	1.732205547225692	2.4721583318933	3.0061323648604903	-0.46717321970257153	0.5884582751774061	1.3863114985593619	2.643027943649651	2.156679937742091	0.9519598253619682	1.0355208120712558	2.20748109492101	0.520169143035865	-0.40778622422690775	1.2210191990138788	2.7012470614031345	0.35961988778669596	1.8330477317290785	1.743328233893159	-0.03725817557678276	2.672023826602312	2.506167909722763	1.7560583296271008	0.853285032619986	1.7067230084982214	1.3230240391119001	2.3868807537273495	2.3190561822612623	0.6345622622246345	1.0937209083099055	1.121930865995478	2.0817817965271237	2.624544809433408	1.5869181391262077	1.009778240058081	0.774842977871673	1.7523216116778066	1.4278556566091396	1.4458455776847408	2.459756787153565	0.22682794607462045	1.5526241733194452	0.455450878012987	0.19130167705210568	0.04224870278234093
2.413078729120749	1.0172507074370614	2.093516648461894	1.540152211107595	0.7239235420097971	0.8298790296148681	1.6910328714344114	2.4971406927630433	3.131149326847078	-0.33298228012278697	0.6090332425897474	1.3850207359263973	2.491841407817424	2.1461578219972473	0.8509661750080785	1.0140034370585673	2.2681115145036563	0.5111901951263246	-0.3195041067592902	1.253266844215458	2.684799742600199	0.4144745140218452	1.8861863750161725	1.7741197746351667	0.022657494918926657	2.767188160013278	2.530472944548169	1.6325981381374297	0.9385069736873011	1.7856887745699965	1.2901620490124055	2.4388730023347884	2.3705976646501226	0.5728761352937075	1.0338569962688766	1.0557837895841653	2.042319393776455	2.5419783880573403	1.5520379682451881	0.9037058153917723	0.8314890622614219	1.8443775307527386	1.4865159751446446	1.57141572666854	2.4085053577787927	0.33756604755583564	1.5017417323295184	0.6225424953591159	0.14948402421924284	-0.0073487545069594335
2.315478720034241	1.0720250053795448	2.0187156840103655	1.3670858700285744	0.7318037091347138	0.7969620604148547	1.563971794808506	2.452899354701076	3.200220240960524	-0.14312654890855178	0.6092785999524153	1.4403346370512293	2.3963326330565557	2.1603280065246886	0.836080973747826	0.9275811931551544	2.169836226770806	0.5362764160033617	-0.1562878393804552	1.2294430093154356	2.598056340169688	0.48605064759578126	1.9905337579944082	1.744224284020571	0.13971367594866407	2.842832357175541	2.567717350431706	1.5533632791300729	1.0548655052804503	1.8521868572455602	1.3458520223536048	2.49465556863195	2.364927234315052	0.4445958144342267	0.9782085616377092	1.0846913934277467	2.029437511883464	2.5007609149659444	1.5078733277832186	0.8181843791008848	0.9137725372971521	1.9369894800164	1.527440053299	1.685699218658098	2.340054107806381	0.4526995495923677	1.4562970504981354	0.7872790511499748	0.09892061905107895	-0.029461785372981542
2.2426424098414914	1.1436214901183717	1.83368997622066	1.256229862364444	0.8372313195240222	0.7206068424299221	1.4059192184030067	2.476001772027108	3.181838465430332	0.09445929969399494	0.6449605706947718	1.496592998639208	2.340797635475125	2.148268275011972	0.9059011083476612	0.8101880389875824	1.9865304725501023	0.48576126631380817	-0.010851683225396225	1.2127120794577972	2.4759741583407524	0.5212447977910741	2.1411840951870444	1.6586922264038844	0.21899592758340414	2.8762367407109144	2.5487279491220702	1.5381781068989528	1.1031905593906128	1.8902347876098637	1.4173041745997932	2.593137991781096	2.343449490985634	0.3200500474602971	0.9124932638782525	1.1394566155621861	2.0068183958458334	2.5377192837699654	1.4807463935573204	0.7163075944326913	1.0308740986176985	1.9823754441714818	1.5172293491751918	1.83673336500445	2.2575353289996465	0.513995226479776	1.421774231522123	0.887592898096532	0.05105070626879965	-0.02528725715799062
2.2504335997023213	1.1536833588563717	1.5855666427967154	1.2267228307885847	1.0018469693317602	0.6088216987036994	1.1918701739332043	2.598239878891434	3.0380219602878675	0.3676969282212877	0.6390018918871093	1.5472160794637566	2.309732300067105	2.1016875620441064	0.9559861502930206	0.667326778657453	1.8540179648514457	0.4245536290373207	0.12602940492054185	1.163638890280627	2.3692961464005275	0.5028762434093967	2.357068120340662	1.5929004246244458	0.2379060461780805	2.879817878488872	2.431909908358345	1.529854577974349	1.0347547582304986	1.9132543700207765	1.4329004729833912	2.675415160887076	2.3012566937870735	0.2124114298822612	0.8900072736748312	1.1727785999357296	1.9364336235697124	2.5787603033124946	1.4842816941161376	0.6054066236717619	1.1797533859790301	1.9927571130900048	1.4899395641743962	1.9477404785068273	2.2061932357176266	0.5426303113712324	1.4077009400635023	0.9533187410014176	0.003644243610271944	-0.03705282581952578
2.2394742081553423	1.0930291563701195	1.405843520154788	1.2791494588857213	1.1738914991603433	0.4795287039096861	1.0338175975277086	2.705563766975664	2.811383023353121	0.48709003942066686	0.6072456389474479	1.6199080531104475	2.2357237068891793	2.0758797366068924	0.9264902699269019	0.5402684429268038	1.7322106160716757	0.4081858980388612	0.2608747991727428	1.1341697463428713	2.343976997996992	0.46566767508358253	2.603182391134734	1.6050649839299307	0.22817479396441326	2.8476169920755985	2.255427378507389	1.5722393832933488	0.9013844592625713	1.8597406291277772	1.45912371285443	2.701539823673242	2.208836076647946	0.1280112254506899	0.9177763867105474	1.2016889490408356	1.878930733186582	2.603768269022612	1.505361980530629	0.5404309015388231	1.2591246728202339	1.971642598291655	1.409702508585571	2.004616297870984	2.207994815293913	0.5387380992039754	1.4093152748136943	1.0284766054351435	-0.01120111035375177	-0.07866028688152486
2.20381577489187	0.9526975308148318	1.3453814989727015	1.322727875400664	1.3385071489680818	0.42189639290261666	1.0424105100815764	2.8008560163801497	2.5836300394165423	0.4260540836811363	0.6156578913817954	1.65819018388324	2.1835579276700154	2.079588104047051	0.8461162836138548	0.4704604344840053	1.626734260477474	0.37801046431996566	0.3529963899336105	1.1926255022168324	2.397592826656318	0.43839037182679397	2.8657376727157207	1.67384361946741	0.19028509508352817	2.810132459760421	2.030621543445286	1.6754801162679915	0.7736222261454198	1.7168864709158829	1.4745964831901819	2.782189883696537	2.1508920840741883	0.11029795458570821	0.9700910124097337	1.2066139482141873	1.8935631888684186	2.661665792292271	1.5231981824642233	0.5234690181523617	1.2654527951712888	1.9104829356247055	1.3026597048350337	2.051930938378507	2.280988034555244	0.46613234689219657	1.3844900504734123	1.1168267396809504	0.008355986535072524	-0.0784898239570204
2.1934382979403066	0.8206669469683945	1.3596890659986653	1.2368573462571784	1.3677713819473987	0.4022345790851579	1.1747250735295165	2.9306138974193154	2.4046862397476323	0.2923514317472672	0.7204605362930382	1.5994762250910866	2.27110049969298	2.146670360586532	0.7272786932246198	0.45747946070586265	1.574976585223994	0.33298206867742663	0.374512901342093	1.29882669581272	2.504253959164276	0.36295071898124587	3.0003594975999683	1.788157893297966	0.12541118289227476	2.820758458740916	1.8442071720253856	1.752215941076863	0.7162856653482355	1.6043039686693252	1.4426309537807633	2.8839077145014285	2.162590056866195	0.1416796213336161	1.0235834920910873	1.1699152921666074	1.8917221598989955	2.700997634322236	1.5180658905103679	0.5539724548953988	1.2232990946114153	1.8240824288640927	1.2640568836389288	2.0511351884609255	2.3963271477858363	0.33495679915946	1.317267297693854	1.1725945973096523	0.044505096187648994	-0.05695709240846105
2.0839413682364296	0.7638488319385041	1.422190543006821	1.0987940624504475	1.2229082215408826	0.41656671584254734	1.347927239840411	3.0409456951734777	2.3164676427902355	0.08503263541866699	0.8526380526677174	1.483527962232371	2.374090081326	2.2374198402197205	0.6108202948400978	0.48760378572362056	1.5154391848703015	0.31961645919375814	0.3430240666820144	1.418592400118826	2.6477730199748697	0.282257659582538	2.935273130524174	1.906355051013978	0.07633815167474481	2.882723883734916	1.7587618603866588	1.7010696996548655	0.7347735256735558	1.5451220704428403	1.4071007578478236	2.8798038883179315	2.2229828182756104	0.18833479308431114	1.080061934937759	1.0966003379171538	1.902930620951281	2.6902062888532474	1.51216641641576	0.6057995528733445	1.146804227020689	1.747233203832256	1.3233142987131596	1.9674961881953112	2.496513689937298	0.22766103943233224	1.2587495940217943	1.194296489541431	0.09387748437112016	-0.03605180949690622
1.9105308188028307	0.6963085380346817	1.4931322295105538	0.9849366790513902	1.0733239037379412	0.5115067662701057	1.5999724331858456	3.178599339096224	2.3459202604011122	-0.10723062516084814	0.8796974646648691	1.3974246500090264	2.412464907418259	2.332299777896014	0.5719601587631254	0.5409739306321351	1.4627813761341524	0.3149213604777026	0.2711305734728329	1.5531652138842393	2.7370314578134645	0.28855501230972425	2.8353011778360044	1.97831059154865	0.04714439503374066	3.001576562939419	1.7237696044927024	1.6070085547505553	0.8211643801271172	1.4732688424488818	1.4880575110324648	2.8138981327568153	2.321331496637726	0.1878889294399045	1.1540256545898757	1.0032230124531814	1.966533915130493	2.699624064539874	1.5737601825733711	0.6770173113831097	1.0481922290273178	1.6794962893275667	1.4279298520370316	1.9141159845405216	2.5884439672448307	0.13252177798101658	1.2053490997851561	1.267197419984692	0.20355818865818653	-0.001937463371629533
1.8083078215416368	0.6528852857622505	1.4324505746241207	0.9154762691858922	0.9536286779814936	0.6403303076443213	1.896244655126066	3.3703953570778102	2.367922688687251	-0.12459196368231362	0.815834448267451	1.386405944605675	2.48650205329417	2.456605460463333	0.6798168629767644	0.577306547456835	1.5117422080664804	0.2598687577224099	0.15393644905872908	1.663516813454238	2.7078773023984093	0.3309343286939808	2.75831128323707	1.9145009612631843	0.06920013594493639	3.174410491108379	1.7161423698230305	1.551479949009475	0.9462816069074724	1.452847636886122	1.7059256937026142	2.7601627769239956	2.4563759963225253	0.15846906272738664	1.3246836093394474	0.9346848132548068	2.035580482823348	2.700845399887919	1.687168491110746	0.7351470992388001	0.9955820738242519	1.6293694361948927	1.55249690923189	1.9133445943142966	2.6667512613277755	0.019710940225800732	1.1385782062538585	1.3533691222918802	0.26779337247700563	0.05348112144595707
1.742680786614304	0.7112441244426478	1.2166133957390286	0.9973709499532408	0.8559770915392402	0.7888156628359935	2.0102331017529638	3.5116417819952033	2.337077512324091	0.03637341514854562	0.7482209693263846	1.4228621184830554	2.5581122198413317	2.5376167069000033	0.9317061908603101	0.5646783175313582	1.6594283944729906	0.19816419393947712	0.018704530649489116	1.6919010488394925	2.6090819853278164	0.3436392454746381	2.6654401972149318	1.780283513390399	0.141344371849868	3.3371174312986875	1.743203140971088	1.5556943940345906	1.010569124748012	1.4800042576169523	1.9606299402400615	2.7005083807287287	2.541526830980793	0.1601490769395119	1.5800024020704109	0.8908237698921351	2.1140131057244766	2.6391281762663024	1.8377334661059865	0.7872036256767305	0.9834981322269012	1.611986176610388	1.7682218823777531	1.9093902044177518	2.674165229226946	-0.02258354335879089	1.0872091476119583	1.419522801379306	0.22698484491359983	0.09130212946151983
1.6601135712426764	0.6987296751997626	0.9592340704890774	1.2491746804420856	0.8722581416783853	0.9430725336004875	1.9623815744980135	3.4405799160429753	2.3299406487186203	0.28475584614412897	0.6349359698771748	1.4357697448126983	2.574644231974826	2.5167232220542264	1.15028683067788	0.475610494732942	1.8251815457816492	0.21498772649212333	-0.04919487960362645	1.624617795760717	2.498018696884098	0.4464174300915813	2.5989984779954147	1.6641499862708546	0.24081351412363244	3.437359935493152	1.7530510514845186	1.6278766426952316	1.0232939702387944	1.4842242629770115	2.237046888215817	2.670292432098814	2.5916781268952436	0.1632166188130281	1.8603936421410747	0.8412278752066495	2.233802369275451	2.5693252282583354	2.0637234052821305	0.8083004955603915	0.966066733494463	1.6230848318249067	2.0303507959949343	1.9239045205164629	2.6626801594281138	0.021127198933921183	1.0938364165864338	1.494931872378927	0.16947965455849806	0.10809091408983147
1.6719458346827765	0.5976393377226727	0.6999721706304468	1.5160632474168725	0.9051326714902649	1.0583923854287247	1.8249764230442254	3.1995293772161952	2.317860201542529	0.4898705662932466	0.48414634499150216	1.5171822367357601	2.5931178275713216	2.3905784304312174	1.2895000654151645	0.40862443711148166	1.988652215759253	0.31512698523898797	-0.02716300265242606	1.517293847965146	2.434720825875261	0.659841663452289	2.545727245911653	1.5602353245251201	0.3058858882906913	3.51341508289223	1.7282319389440997	1.7517121831949534	1.0953316556704944	1.494549888245865	2.5252978231750975	2.7056060288374884	2.652045380295955	0.11611558341792602	2.0979378605972867	0.7542854427540139	2.3269339590206095	2.50242165424941	2.29346783991445	0.8075805648756124	0.978895861426135	1.5924153772044345	2.252703894032243	1.9379113430452908	2.6714540859360048	0.09774512885646607	1.1743407416289426	1.5961641933320398	0.15446985055056348	0.12722265721239503
1.8323602914854464	0.6076383197810582	0.503556886458232	1.6379502853795054	0.8318505886677995	1.0642743606297331	1.5171791098587692	2.908012798371607	2.251713660808883	0.5497197117822836	0.49318951635842356	1.6171376357518903	2.604253379785593	2.224154135555737	1.406721025339659	0.46693299595733595	2.1062160781207266	0.44909151721759305	-0.023890431456165463	1.5084442741328112	2.536031178353938	0.8798142864500633	2.4895390603011784	1.5467945726139274	0.32533185422004374	3.560997249597711	1.7213286096282208	1.8203187386545978	1.2182361022266481	1.5309196216617975	2.772826854819164	2.763833961386087	2.7021711682017004	0.04964266440065307	2.2382333571398814	0.7000912350164864	2.3205169620925017	2.378859191686406	2.4375164637468045	0.7819162226621394	1.0333809054463525	1.5223409410510738	2.469227351306821	1.9478906966035112	2.6319421702287937	0.17156053272365096	1.3445487825631395	1.6166964049913664	0.12402665908825528	0.14441402449219734
2.042560774784713	0.6558409597040388	0.4716472468411165	1.594995531354937	0.7147589423579109	0.9722338754421097	1.2295405251764617	2.653760878215664	2.2546032202198765	0.5104193380588855	0.6761910578572838	1.6278730030162987	2.5296737326479604	2.1210132817932346	1.4400907183288336	0.5949084657049191	2.0603414181289783	0.6608164797563065	-0.02448310183029331	1.61343440701893	2.7943067473887147	1.1227720938307766	2.4713596630690526	1.6311047436932342	0.37327695987507753	3.5433850965913622	1.6580620794085887	1.831144594312865	1.3086230094192515	1.59242082578322	2.929834533002613	2.8335990065055574	2.717014278467008	0.0011897704357118843	2.2710513998184547	0.7479603602036231	2.246019139546541	2.2669461232221804	2.495315026824445	0.7699622087643107	1.116478123959161	1.4372646640820406	2.6416681250683287	1.9544150339379531	2.588227543724302	0.26386394438529887	1.557876554324853	1.577629858892092	0.09295058412361895	0.20231338889193262
2.285736418490817	0.6663744785391325	0.60832216343124	1.4358836384980544	0.4877615290106336	0.878453651110527	1.124878035776273	2.5011512389896255	2.3362767910415227	0.40163970138532346	0.8200756255364301	1.570260914764481	2.31841232025464	2.0678298658221568	1.3741443963520568	0.7561476807589983	1.849581592686862	0.8666468658047854	0.03862340887554351	1.7812483142244058	3.0888022021863613	1.36275725682739	2.50179615794877	1.7436812233372918	0.38433459962704597	3.4871142677360822	1.5374916210380087	1.886248463016256	1.4328948127969932	1.7007720089824256	3.0132724352625373	2.8678215936858997	2.7040562100449845	-0.04327888600281472	2.231841260675252	0.8340819594607025	2.09607903595152	2.2200129390968706	2.490261018762503	0.7832057688337792	1.2369449467654998	1.3173487060770617	2.643689067199408	2.0152290034044205	2.6055882196412514	0.38342950308488644	1.7602708770966284	1.5423785125123506	0.12157735010090423	0.31776756497166075
2.516756512870477	0.7301730150060115	0.8398788402988071	1.237753861087094	0.1955357719289112	0.8509215887846772	1.0370348491473986	2.4906235551448486	2.4555146342061187	0.32788792153339374	0.8539699926364894	1.5274768557840324	2.0197796520262656	2.018565862592711	1.3185689113188992	0.866909250496432	1.6004053561093996	1.0039013939639856	0.06843730552178864	1.9450695056523557	3.2970910204996526	1.5664339106628877	2.5387442359537697	1.798693270553611	0.38609098811292475	3.4631910932357948	1.4458004400182491	1.970952222950735	1.5592869706893295	1.8422345836573542	2.991729143718416	2.8309843456674844	2.687072977849348	-0.0971142458830327	2.1483410565885697	0.8794556419228805	1.9428452996048435	2.2223414339672227	2.3918143276476522	0.8046612855054599	1.394578683182436	1.172868651247598	2.5141791812608787	2.1032121486282542	2.629719442180126	0.4891290559386275	2.024824811840537	1.5150048470349744	0.14659119844679747	0.4822570333768996
2.588913922701908	0.8269556149296442	1.0299874995319467	1.0445744046934862	0.05192232965674455	0.8403450793856786	0.9689431439812068	2.456492135695719	2.637591691067675	0.355862734580678	0.9032517714810432	1.4470717883549924	1.8101171907201234	1.983230849260454	1.1636774113197912	0.8486723933135488	1.3678815889613163	1.1599705877809652	0.030145645697830247	2.0543172738462596	3.372947189116645	1.7072594942557457	2.566234313129736	1.7855240489840583	0.5266913748723988	3.4469879124699565	1.4824188601127577	2.0569664118852145	1.5408534784284869	1.9373525239535616	2.9554613088712025	2.817503480435212	2.6387965205746973	-0.14349833253792835	2.0299805074507233	0.8954001208519898	1.8130554177069538	2.309052783804926	2.219041778194364	0.8136063583361306	1.5272427159089434	1.0680825673254286	2.3505676634181922	2.235042738290155	2.6126161347740746	0.5688161017910052	2.301254534519475	1.4933579062394862	0.13708299590790612	0.7072390787567797
2.494094172237936	0.8314520125219389	1.03569797584494	0.9339132915575984	0.0951764628622352	0.8330271290182262	0.8970640413386681	2.3234339093242644	2.8335247075144894	0.34263827750377873	0.963539580593866	1.3021285892777403	1.793670836680586	1.947654641297941	0.8758866861343627	0.719321222540565	1.2501248408535564	1.3298851821912816	-0.007192587872100359	2.0658791190598516	3.2591460567588912	1.731046772180017	2.5589271972244427	1.6786497065144474	0.7519258712141699	3.429639941758706	1.6242413611644893	2.087531015922834	1.4095736315396903	2.048400135957453	2.947544925690753	2.840320628612064	2.5920097310084054	-0.1402988150256693	1.8677018472584983	0.9177547854387237	1.752250913232705	2.4577650668918407	2.0604010369093175	0.7982320144084138	1.6345286828338121	1.0207175746696673	2.1444103673544292	2.413570856278601	2.6022219565043914	0.6475234298547049	2.534498871608331	1.4866616812173479	0.1091115384389341	0.9947882711712263
2.3613206587174687	0.7540070665791475	0.9358273928544975	0.8792648658385025	0.24087276869164617	0.8641215143531396	0.7181604164612257	2.15682913482839	2.9919282655871635	0.28082241788535695	0.9726879051162178	1.2330885294218743	1.854202556409445	1.8919688310379734	0.683568665753426	0.5215730187354521	1.325800348646533	1.4239585104801722	-0.054631986079304064	1.9478322378965174	2.9605488999198712	1.6711652848957492	2.5202701969512695	1.5327021478827993	0.9379608196347405	3.4450212220509164	1.8393041995325525	2.0301717606239675	1.3049314178412825	2.1727978989663628	2.886804419879102	2.7960845801405894	2.565262033080581	-0.16256702888190566	1.611608150591897	0.886143098994388	1.8209090557383703	2.6274165044443945	1.9798782256870027	0.7943923840895869	1.6773828585479467	1.0266656344517382	2.0124025686769635	2.5524048572049147	2.596600794255001	0.6967859062832449	2.7845624140490766	1.4976951446037705	0.1078034130896373	1.247062518825477
2.2078568484711427	0.6315352580338083	0.8659838748724932	0.7919131382803746	0.4366619430728444	0.8654746447984408	0.6044977674667	1.946651446641646	3.065490181676734	0.22802631617066474	1.0542867537293847	1.290574689611939	1.9323798434932289	1.8925718176136095	0.5826360203227325	0.27292387699049303	1.5272052153937659	1.511177680059493	-0.10075720215257786	1.732553581519035	2.6825108915845233	1.593680599662374	2.485414075515931	1.452383472825605	1.0675928745313596	3.459022883690963	2.043543428866853	1.8542088032198425	1.241233793500318	2.213557343051739	2.760491696898668	2.7334894742737212	2.5876835727320744	-0.2735942101574297	1.2922237444800106	0.7555235557011617	1.9860429692241137	2.7973793306125954	1.9609773628233889	0.7737121773861283	1.617705356150181	1.0414479896665916	2.023316362807914	2.6406600189822043	2.5679188285006993	0.7130012353978545	3.037379594472802	1.5091328935571808	0.14199905555393003	1.4132167208976838
2.1073472664075608	0.503592308362181	0.8101969139686265	0.6530312974550252	0.5774635195427269	0.8054674517853287	0.6740148372745292	1.7242750136823841	2.9413435689103267	0.09903699637445866	1.1940002462431656	1.4424754141010232	2.061666459970719	1.9983658123089092	0.5291347026782975	0.08318295864092204	1.7461305374286664	1.5683413636973347	-0.10637468656820462	1.55307059976629	2.513649051165216	1.4081275861501321	2.4508231316739284	1.4893930583911734	1.1084859646461047	3.4463714871147353	2.106834438977672	1.685917452775501	1.1974946856287696	2.1936226260425533	2.6301872532864543	2.7443682190076717	2.6288739051885406	-0.4101604609845591	1.0739970201348388	0.6122016873382069	2.1362677405933077	2.932539289171765	1.9657902564982366	0.7736778949725682	1.4885109109962744	1.0572143719917626	2.100808187564838	2.6915230545303643	2.538596366111322	0.7305228548973626	3.2024163573435827	1.5090426161975627	0.21385624974131937	1.5498627026769647
2.143716928620983	0.4849778511968833	0.8167231726120481	0.5496202607697447	0.6394634247634401	0.7074621466755573	0.8044560643363191	1.6592289670700286	2.6873408524931337	-0.05477361208915481	1.25001182703519	1.6163820673813754	2.1514646951345235	2.170819972940746	0.5432268399369801	0.008224889949189402	1.909761945528175	1.4669340855891975	-0.10701889349660179	1.5138372788560088	2.3944802593459116	1.1457634010651758	2.420681278564587	1.6104684377285707	1.0482461395899125	3.4164014734155996	2.00912120472491	1.6360816403535032	1.2719544683329091	2.2038464281257744	2.482197122595673	2.715572463854554	2.657718361431896	-0.5510426718895429	1.0415164911704524	0.6142771050500547	2.233326149354171	2.9868627631084763	2.0360891914366386	0.7629976045939657	1.3617040428575322	1.0975338768613772	2.207207964273667	2.705830313252564	2.5104934795065397	0.7633234065774086	3.24945992574573	1.477947953462866	0.3041243738448166	1.6545704607714513
2.150182646347812	0.6011924351207805	0.927638193306743	0.5960441373970233	0.6320692591352162	0.5387626795254865	0.9934186911133109	1.6628635245878662	2.4768207831161098	-0.08566458746621494	1.2509231543822437	1.7511250934566651	2.150037060235255	2.3308827594432695	0.5834595867859014	-0.06496945947921103	1.9460566134543726	1.3224826907849434	-0.05360125499386581	1.559630511944216	2.354968884290582	0.9888041038737443	2.42975624509213	1.6996118488890708	0.8920201799353435	3.384640890827486	1.8478406873036	1.7677501220366232	1.4148147129552533	2.204178296286353	2.2971944593978124	2.6463529235142484	2.628154579343068	-0.6987662145543007	1.153419507511329	0.7439495331176348	2.3114661231416656	2.9787666591016033	2.1281541796826917	0.6852556390726798	1.2944643895390757	1.130935927211992	2.281134875376293	2.7142141070270633	2.461341943209322	0.7788289401512432	3.1450649912183146	1.4542050078831925	0.4029563585683806	1.6844740099743962
2.111711625873169	0.7061503033940391	1.006988713062581	0.7054969044578083	0.5577804589267469	0.35007001967339396	1.1318012354642226	1.5766367807163792	2.307416010900369	-0.1128594966346046	1.2243194060586216	1.8314986788702676	2.1553193093625387	2.362479256006585	0.6453185789084275	-0.09477631502957148	1.8836580745307667	1.237593935166881	0.08175950480105396	1.5807925363258863	2.375021649826182	0.9946514270185794	2.448642782573154	1.7020013158955056	0.695264977121676	3.37559998561756	1.7149148781361596	1.9941185004481743	1.5423730658306138	2.1646671290322343	2.155627787194954	2.629671136560548	2.5126976795426628	-0.8089908412698972	1.3392827994868333	0.8097369802693537	2.312040779582987	2.9247338145394965	2.1551339401917895	0.5802512434442332	1.3038924870409052	1.149899483122362	2.2569436327687766	2.8055710695034928	2.416638787651608	0.8184475278708465	2.9738219222624602	1.4303325339179795	0.5264832582193409	1.6689800181981673
2.2260578438721685	0.77705503465713	1.0078672478799635	0.7813108759440002	0.5539271613458385	0.1859270121860766	1.0857823198913799	1.4396097846415343	2.2411650282603057	-0.19672968159357676	1.1773860476853255	1.8356543049081044	2.1828726629183643	2.1880653890039303	0.7899612518103147	-0.019289130558835178	1.7421442320054166	1.2437969487990423	0.15169460894790604	1.5781906480822387	2.3642660755843585	1.0713707558193835	2.3419529975204374	1.6057438097840282	0.5587925994589564	3.3858150343612423	1.6079937076682493	2.1907750414326546	1.647607891431818	2.150389255669241	2.088929700104391	2.6167201006827554	2.3372153336581887	-0.8903270707371096	1.4777150825664052	0.7861551837815688	2.217954089548779	2.84603553174449	2.168295028100302	0.5223166016349676	1.326993263404856	1.2727089929647468	2.1823312972370794	2.9286484100720167	2.3728568943772217	0.9210979590353426	2.888953486531634	1.378607531959152	0.6317113529841332	1.6875387157447368
2.408552726711965	0.7637230585792796	0.9813543221410608	0.8593076661465048	0.6207870815334608	0.05453528445649075	1.0286862848178155	1.2757622606764323	2.2616356419189283	-0.2718717248817981	1.1145395117903907	1.7621437988600186	2.193779793548754	1.9014357202754542	0.9729150164803937	0.06607488178657499	1.5828849008217296	1.4126491486093742	0.12582325870345354	1.625576552155951	2.3502899056656084	1.193582870972142	2.162545623539222	1.449994005819168	0.4930189929773844	3.3581052469645876	1.5483327157083309	2.312239956605746	1.7454160394254992	2.1523616084872126	2.1062483324122216	2.5902254978739356	2.1556620817019785	-0.9669478463010754	1.556397106182179	0.7814745128838195	2.1505117710879516	2.771181168415994	2.203425707435442	0.5148535839136229	1.3246056863896911	1.5351589001386359	2.1543878858477314	3.0420874327612837	2.345894618218467	1.0394971870341265	2.826295670772957	1.3505862245540758	0.6659518454604034	1.6838900837861974
2.4942234865924724	0.5809429242855544	0.9596733378977704	0.9939797851618231	0.6037423147566588	0.04307509803198846	1.0630172103292403	1.1597906322911393	2.2099717122090725	-0.3306222231675274	1.0237923386548717	1.6979519693816267	2.1491804792956977	1.6852047342524579	1.1847546122846107	0.06868518629630772	1.4863455848054574	1.5988766407484785	0.11999962807073754	1.6651252534594014	2.354104657358407	1.413301395634305	2.0811950307387397	1.3049968033832628	0.5072090242474844	3.3147793505689704	1.5647762083340953	2.3064747275127933	1.8218847221120533	2.1462220475165434	2.147891402027077	2.613233886231991	2.08087770178133	-0.9989073523321315	1.6514760970760185	0.8016412040362372	2.175134203330752	2.7282060795829333	2.2402410561245634	0.5689591438390043	1.2848693702983547	1.758931786355669	2.187814692669655	3.1539065359754765	2.3413994432042555	1.1442136897257598	2.740901996941589	1.3721782139132745	0.6682616210771632	1.6070874691201478
2.5680943116215142	0.406149398302615	1.0548374843665147	1.1056543498445692	0.5232396382690692	0.1960064532582275	1.073727807493541	1.1658482281542046	2.117227299306744	-0.33821780877066876	0.8843943056073764	1.688003652503172	2.0294304639453014	1.6034397545962435	1.420996177367933	0.03365772172647593	1.399289817981595	1.6208099486191139	0.09497863097177166	1.5725611080641615	2.441283549141457	1.556147520209148	2.0218247140082157	1.1959773712146935	0.631985376136058	3.322763526598515	1.5242095315032003	2.2096116351738155	1.8804663115857554	2.174781565471629	2.1590477494338547	2.6622697497431425	2.1452242045399847	-1.033174648586635	1.7061636508269948	0.7890514346889747	2.1650245066778466	2.70864395477317	2.25295436017133	0.6579958460742541	1.2286167442931284	1.9203963685948253	2.298577867161496	3.2179400446492963	2.3031655961250275	1.2358339648340801	2.70119245172273	1.4369973581193805	0.6326855949109442	1.525167339848235
2.622567983470063	0.3043358640099821	1.260540136608217	1.1540661506599172	0.41895760283624706	0.400743374104621	0.9952513027954243	1.339931000301726	2.0184600698007715	-0.20773649894527518	0.6618902287188928	1.71630598438207	1.9507106755997967	1.6363025229683956	1.5214712858746433	-9.986497375508441e-05	1.2138301729273608	1.6392133647543168	-0.04607691807018414	1.457447264557306	2.624729219041201	1.4748054385556215	1.9068260310309302	1.0792193243093753	0.7569271130044696	3.3165112122812643	1.4721897627222038	2.0989626980534615	1.9174094113977111	2.2376818955882123	2.1700417456920356	2.6899995760174304	2.320283117479958	-1.0723393111112998	1.6703217607906922	0.8138164388934346	2.1337323350906168	2.6887739012212615	2.2715859264467646	0.6937629518532653	1.2411328939643844	2.0624255008818615	2.457861318377307	3.2360839547598275	2.190122326997335	1.3533367843799609	2.6972261316546757	1.5495732255636907	0.5631730596829603	1.5054734317618825
2.4851391531862768	0.23242494587308943	1.4321995646762993	1.1120079114652643	0.24850993506821834	0.5451141081462928	0.9573773280319285	1.7251523206694475	1.886236616271097	0.03319954545008612	0.4592250471547473	1.7368637404631833	2.02389124053615	1.7774918296535158	1.4512241168124238	-0.03502150638778635	0.9963193463652271	1.6657389589603646	-0.2152714257445499	1.468469809298579	2.8122462080042325	1.3885650757336496	1.8795422030942248	0.9850254487943623	0.8041610632462033	3.2933218774895727	1.577862458739371	2.056139985556072	1.8876972641611665	2.3329883973392933	2.159612449081146	2.7003547615667784	2.5487558006477244	-1.0407721650873192	1.6546445931683968	0.8775339588563547	2.1539756724148167	2.6597767013573312	2.27438848977727	0.6638212192708812	1.3612092391315425	2.1229998686133023	2.615229820930454	3.193267737255764	2.0606718152998837	1.4496357117852177	2.6303625490468128	1.6141136874857573	0.5043099106319217	1.451026848301043
2.1663469406648885	0.2012331527852901	1.5970189716661807	0.9027301670388539	0.06973081307120366	0.6393361709906271	0.9276075693737423	2.163972920294492	1.7859375721376067	0.23102385977476353	0.39483626498018165	1.675631220435978	2.1595736613623515	1.9210026346548368	1.3315934624216197	0.04307598259268517	0.8555770468250247	1.571974067813405	-0.2811351421039265	1.5051327800045298	2.9150216952038592	1.3949940697672356	1.8939767034248867	0.9049511510446449	0.7475431692484633	3.3288984265623944	1.758279256817462	2.010808361254668	1.7485557951490336	2.4491875082903194	2.0714275404111917	2.6623763426310263	2.7470550603186146	-1.0011010014626067	1.6467026888324938	0.8541031517523667	2.155204798692091	2.6416988622821607	2.2711068290282537	0.6044546274182627	1.5297316382655777	2.1025291782440068	2.7177290380016785	3.1037174518881274	1.9428847765735893	1.503680144087057	2.5121878384699032	1.5904884949838478	0.45287691356489035	1.3739123227518595
1.8426731112597445	0.10680880334712506	1.810440179803468	0.617521514409305	-0.11663340371345313	0.63839726415103	0.7844195099453134	2.341732026483044	1.758504164717548	0.2731590145536213	0.41257209719593135	1.543627129703806	2.280066046860366	1.9781959113538918	1.1974741387713477	0.2104882150684381	0.7108162942371901	1.481430631259944	-0.31721073009419587	1.448679689627195	2.9305170140268233	1.362175585938639	1.7888426269197482	0.816269341464932	0.6213345834344904	3.3730168698432963	1.8600176846074958	1.9562905638125816	1.5768750395475624	2.50602747324728	1.93127261732656	2.5629220431511808	2.831642167984506	-1.001832217839434	1.540148231656254	0.7280901572957521	2.1043290805095882	2.633530100931637	2.2745795024735402	0.5625298727419592	1.6568067734846774	2.0616134041588468	2.756943088198965	3.0564434108661938	1.8515365030577466	1.5601438794997065	2.4549909541389114	1.5152913795242011	0.3993185242636693	1.3439471167464332
1.6465032354277007	-0.1070059073353659	1.942659669819717	0.3979143599860631	-0.2616874932793803	0.5033051388771473	0.6650961270882885	2.3500455545985615	1.7446482051322891	0.1447461454505114	0.4935400268765237	1.39433941249609	2.415976889270449	1.9186811363386376	1.050177751710358	0.335394813297818	0.5980745755328724	1.516558194646507	-0.379595729040227	1.3872751270770973	2.916054716458724	1.3674718524520233	1.6844539940936607	0.7298955397891612	0.595921527432586	3.3253759959611253	1.9499218335703106	1.9422610714281916	1.485944451710191	2.4490517440428103	1.8193138535056863	2.45610656423753	2.79407142196325	-0.986804829568357	1.4193562061692577	0.5807794239389967	2.092796044985814	2.633042258767119	2.246131136152143	0.5771842859848971	1.6823100305904781	2.0538143491432392	2.7238801922852596	3.068355299938534	1.840203514651718	1.6484184516834302	2.4657235767962944	1.366196357562896	0.3910760887294327	1.3398052303680505
1.5516188277864609	-0.27051127432786026	1.9872453118019386	0.3275184563850015	-0.25349489662087576	0.3252994480522403	0.6477881278684109	2.310190751471915	1.6829578524059634	-0.09359926171235004	0.6118723777863414	1.2043139673114027	2.475937555039604	1.7477344421458887	0.9891118235894026	0.4301418121241712	0.5464776384012993	1.5660794913231721	-0.36233098335916847	1.4382721366525986	2.892220958094863	1.4127503390028573	1.665867991218419	0.6863420729900607	0.6270965961320474	3.2363465625140355	2.0062640517101853	1.9818735621291068	1.409774793378258	2.358044443462835	1.6868459043697936	2.39013497189272	2.715223616255931	-0.9673865761271646	1.316466183604205	0.4941279892078635	2.1551675524412652	2.6529157721925367	2.2027712540990434	0.629306740141214	1.6387941294114665	2.0820109326612055	2.624776299318873	3.074400563343006	1.8561545130430677	1.6966612218421226	2.4413347635248392	1.159830163680112	0.410767735654185	1.3009868329005978
1.5823633155775432	-0.3353159976685383	1.9958424025149077	0.4241081845818037	-0.13688925180767564	0.17794630404949346	0.515677187940706	2.0944985622236163	1.5680021274046532	-0.32217891595688875	0.6410348528920777	1.0111403205829015	2.4417885282491705	1.576034014733597	0.9901184048221655	0.532402255012329	0.5228491344812334	1.5010335251693243	-0.2625046777346657	1.4904045156435113	2.8625806750304594	1.349348212128767	1.6374350603772492	0.6890030703381372	0.6761960889463497	3.164353951741753	1.9033680747795465	1.9833519104230717	1.2953544832837034	2.2750623184022625	1.5758188949669478	2.3728104925267828	2.6167729058589955	-0.9750910999025088	1.2465664045923113	0.5655926371904043	2.287599257701347	2.660496355046835	2.1490184025554973	0.676081137782023	1.5966702363049665	2.1135071163780816	2.4670085547013705	3.0550792681503425	1.8486323333836325	1.614254959270158	2.416984570701954	0.9808023093513766	0.3996673576901488	1.2659984109283946
1.85499030352936	-0.2536576441917092	1.9639327628977916	0.6064125262995026	0.06087864295290526	0.037993955135340596	0.28859623817594027	1.7901983672817998	1.4697919213995978	-0.38602930743329844	0.6497976158445223	0.8431019149802215	2.4297963950953396	1.4470853355338806	1.0074438030103274	0.5954375814839207	0.4951700298891553	1.350721824668386	-0.23266501281128624	1.4636602583027405	2.8048158819194096	1.248474234316058	1.6302192834207685	0.72131518099333	0.8553212529092875	3.058666356909494	1.75356512919953	1.9427845845211529	1.2077811234277704	2.184873374536438	1.511252549044904	2.3903199419040475	2.543636343300677	-1.0010760330985196	1.2848501030302422	0.7374871874910641	2.4828653881057234	2.624389115125586	2.052691639233668	0.6764687927661353	1.5828455394306418	2.0906623234266446	2.32286097077497	3.045830705332756	1.8217870429116503	1.4701331407584959	2.438511608734429	0.8643641409564277	0.4138299948052042	1.2800307737987628
2.15186373295679	0.015843221287651033	1.8941833736462192	0.7289232267525116	0.3189975092847129	-0.06882050532242376	0.20063087743492752	1.569576548296665	1.4901232791829908	-0.2567348078583975	0.6914382653945403	0.6190916341300485	2.493240490018702	1.3631194548765961	1.1384823780391131	0.5905344419318509	0.45599814958085566	1.1296717792052977	-0.24920824673253766	1.4578887971077379	2.7157431178357747	1.2318200783433373	1.6384309495611156	0.789224919437562	0.9477747643383252	2.9742777257795794	1.629053408347188	1.9639720483778884	1.1159752097523215	2.0830011629266734	1.4555061057389769	2.4075284231272893	2.521250514861371	-1.0687188983187166	1.4333595812905793	0.8459332534581158	2.704025644173976	2.5623708825088416	1.899502588181484	0.6356990917159635	1.5850810984336046	2.055434884495923	2.200350186867328	3.0303907209625742	1.780622704378788	1.3261646114246515	2.4388514686818397	0.7654515556352522	0.44932877928412784	1.2752251700760346
2.208374105889291	0.3142719593887584	1.7557513874213264	0.7510242662551688	0.4843942329264171	-0.04338717593214438	0.22078960593807762	1.4244031301990814	1.6014235374595487	-0.03880253700397777	0.7232646204378196	0.37340913385225044	2.598028891624796	1.3299551932166276	1.3211616205548031	0.6278547415440181	0.4091751346698655	0.8560023573288161	-0.22096621499158386	1.53607159657445	2.646220112206122	1.2374224874297475	1.5827554406310924	0.883907549567526	0.8486330843246396	2.9571939373634217	1.5368761266309172	1.9990243778602212	0.9265242522766224	2.0228613725094338	1.3936573768695184	2.405512563512323	2.522204514386928	-1.1445941898692353	1.5877101132168678	0.8981618539447396	2.9445752342439038	2.5535032267098607	1.7518497739654273	0.6174766703539527	1.6281170996133163	2.0386405779402703	2.118290043621794	2.9813018829347335	1.7238583245148902	1.1539142287830213	2.407503250578216	0.6682149891209104	0.47764907017957603	1.261301613327689
2.1371865537168846	0.49780673383783114	1.6395337815788533	0.7577286380267007	0.46866861306920493	0.08212257659643082	0.4031141059554487	1.3245154632433067	1.7651536327597213	0.18767476765397456	0.7984841776216071	0.17485206248382562	2.678690263433302	1.3542857015435315	1.394764060392899	0.6756868079656612	0.4618650910303943	0.6727084451174126	-0.21676598581843276	1.6056445113076379	2.6250195452762277	1.2257278411400796	1.4842508039593885	1.026216601621193	0.8414686069980599	3.022623085782004	1.4517595449596112	1.9861670279984416	0.7508963751941374	1.992156025197892	1.364917694195243	2.4322172170119716	2.5818626451456472	-1.2404406057800095	1.7562086689991356	0.8964927349383851	3.1411077371763803	2.552627878712536	1.6325325972664146	0.61714703176202	1.6761547914689878	2.036164048744413	2.0963317300821855	2.9026687992424627	1.681117603852775	0.985232818085853	2.3888920564127174	0.5635913795282149	0.48152859621549277	1.2603731344197526
2.0049302976145627	0.562265580440641	1.6875080578566997	0.7599504356486613	0.24962079563208403	0.252092329470664	0.8183024637122243	1.2587174392134683	1.9737241198835414	0.36115251741143944	0.8693924554327916	0.08377459182125077	2.686370939191351	1.4477184714382976	1.3703315886521972	0.6737114423907263	0.5466062288988216	0.727061923684327	-0.2696167222241769	1.6651567914987186	2.6465239419869637	1.214523022967256	1.4339849179334496	1.1359148596438642	0.8890465579978557	3.141317255609451	1.3650902387613302	1.9910531501994377	0.7203089021195149	1.9130394099622188	1.3749481716802359	2.475111449130094	2.681252050262919	-1.3592721842872257	1.9141685312567467	0.7649233311579908	3.1930396526144618	2.5480919845445826	1.5346057111938698	0.5966751566486629	1.6701366666330095	2.002473009019393	2.1081606011571035	2.8335725347154743	1.624689557838347	0.9390028014794056	2.3007254343740815	0.44992040846070447	0.46697476732931326	1.2687439520741388
1.7536078495726504	0.4993789008281427	1.8246849943424723	0.682226497785695	-0.09686355711591854	0.45638741180430786	1.1953317737771827	1.2129303697933398	2.197682381220134	0.41964530832848884	0.8536545331701983	0.13567584247258774	2.5972865214771788	1.590656439192763	1.3250049307162626	0.6591078468903131	0.6017715523366902	0.9407060506617191	-0.30986677111046335	1.7351081627037073	2.807813669090387	1.1641013411895516	1.4221373723466795	1.1824551602010078	0.8524237080625298	3.296759182684643	1.233598251792221	2.0306919811817616	0.7904165212622895	1.8499090348706893	1.3920232772651733	2.5085628054157505	2.7522791005013545	-1.4626198101514947	1.9169444093550705	0.6197072323437444	3.1047979635135237	2.5798536233407736	1.454230073688351	0.6040142302594411	1.630072468554573	1.9378381576728814	2.161305726219504	2.8279170263726776	1.5068966698277155	1.0175368461246996	2.1508317493872853	0.34447252732366673	0.43353659173394776	1.222312752935738
1.5235899414406493	0.35389056754462866	1.8614579516986773	0.49653099127658706	-0.371836261065114	0.6468198108003606	1.372076989340144	1.1688644931287826	2.3484616801240357	0.42473163797344976	0.7659217504903193	0.24093596109005105	2.4847888914150507	1.769110316252177	1.2479862151790913	0.6537814147150417	0.7184513550276855	1.206308127737032	-0.33883031461122404	1.7334366466199103	3.007412955671584	1.1032095834142914	1.4291292215576736	1.2125135690205846	0.8697725924475348	3.4328394828881867	1.086533556898288	2.014802206423002	0.8546306422157853	1.8822360106941396	1.4019972847854345	2.5463970104443647	2.8225434612795146	-1.531150835751349	1.8142265876646042	0.632618197289268	2.9747819436641856	2.5706365203175654	1.3753919318200158	0.6392169947690625	1.638633169163252	1.904439765415616	2.2372606456844357	2.796424005399888	1.338551341920773	1.0842309679701168	2.032966002398929	0.2631797275384747	0.35851498003492666	1.1598471582817251
1.4318414068969214	0.2585543612520832	1.946707205228377	0.3225291564620044	-0.49298949131163344	0.7873796876695465	1.406978060708222	0.9626555746454175	2.356085939292808	0.46545618399743544	0.5792047974996242	0.34658645669894705	2.422258482827218	1.941956418158179	1.201500463702398	0.6470792815143704	0.8142673494953862	1.4797376540586769	-0.41842852268403996	1.7076385304586492	3.0917696063792537	1.1212413809656383	1.4234662067310695	1.2181614001267014	0.9008318916611098	3.5011452829644716	0.9690720447089707	1.9778830094959503	0.9591994590271519	1.919050749143571	1.4079795716739147	2.5805443555862007	2.907643279920374	-1.5764363143864275	1.727909177269698	0.6789307591925209	2.816793989444153	2.536881994381221	1.314922322350285	0.6575659973503762	1.7043049504342975	1.883786170378975	2.2879961858982427	2.6809834280709937	1.1655821547441723	1.1230164623320036	1.9351558543525615	0.22983205591590683	0.24213916562679136	1.141411774340114
1.3379915140919743	0.243430114805279	2.1177704846703764	0.1806849188073718	-0.5396456349939627	0.8845841604749582	1.3192570481914891	0.6308998486607991	2.262610433045528	0.45833532249449077	0.3123050583888745	0.4535938271732256	2.3477359410855536	2.0850752818853366	1.2201374677393133	0.6167785845702779	0.8079021198679393	1.6050453835870933	-0.46934663830459106	1.6990286457251222	3.13987598834597	1.2356774747634875	1.3226810427566629	1.138928846436071	0.7984552814417909	3.4757192047409746	0.9122297373633363	1.9067412019508854	1.0911888091573694	1.9126849144270548	1.4335887006785266	2.6067066393916205	2.917007269915898	-1.6227704643131493	1.6973400780132146	0.6966102434045519	2.6015878126151657	2.5428087576990714	1.3130309835216534	0.6690136863709981	1.743620981433077	1.7802694448481808	2.296913769707408	2.565356093108382	0.9886149817221401	1.158486245130175	1.857613717715313	0.23907959762291942	0.14068345520263797	1.141074475361839
1.1555289598408107	0.2473919756208658	2.138792567800632	0.1194880369393401	-0.5190947145624618	0.9001865829565092	1.0533002959436832	0.3894315446020807	2.170666741425764	0.38109092961968505	0.06295187581410189	0.5177541746361766	2.2189918258697836	2.1419972146253565	1.2739133075381375	0.6147679446100758	0.8208254648691181	1.5446945161493022	-0.4641156780460019	1.6709282526937215	3.2055032210079326	1.3670126385924812	1.2304080795283858	1.0565465407824108	0.6744926236540184	3.3859706083794614	0.9032805885693499	1.7610860308406622	1.132530285385493	1.9113762979302358	1.3759963954005172	2.5951130952918673	2.8653203918774177	-1.664521135975373	1.690607023816907	0.7348764437821113	2.357068836385729	2.5475764633920077	1.3425909811082242	0.7134700654333409	1.7444078982021196	1.617396496670467	2.278951409926978	2.4561921962518243	0.8277772102637847	1.1411545709162232	1.8379018407655896	0.3028703649498928	0.09786664376964507	1.1599088150842032
0.9996728340355601	0.23585226991197167	2.0420909854014675	0.2426613787883741	-0.39165817925157864	0.833082358832319	0.7392110159830012	0.3334927800459176	2.12714928041679	0.265631246679077	-0.12854604064344718	0.5614197300488936	2.1675969694962234	2.081427213102741	1.3634685347924491	0.6471498302849046	0.9018696259337279	1.470326894150435	-0.4356159635336878	1.6753751162374115	3.1969959871443443	1.4632638635524697	1.316307941263456	1.0172561003470633	0.644372711125923	3.288566596177856	0.918122396885758	1.60660028038875	1.1069637030653	1.8070527874071232	1.257229471457002	2.554601527726425	2.783164197441091	-1.655696602725279	1.6576098922287652	0.7484709788470145	2.1582563308133738	2.520174265214902	1.3835303252233524	0.7471037502453648	1.7552548304844966	1.4732054312154088	2.1898815653037156	2.322075855551158	0.7383065570206316	1.026290991127592	1.8275129401004737	0.38479118114982364	0.07642335471050067	1.2505334341180414
0.9225691501431029	0.19076252062981017	2.01504466352344	0.3779181813884178	-0.25484875793308565	0.7519497619282588	0.600954718214638	0.39873935396960525	2.101247687624247	0.07414788997845556	-0.2528370703609263	0.6137743217225407	2.2025169191322598	2.014164060590568	1.4266086303021313	0.6987915303153508	1.0061886670502116	1.4664885652730744	-0.36753617534062133	1.7765491463661789	3.1590847822681187	1.491337137499134	1.5692637939656302	0.9851612139651845	0.6399734706622331	3.1743224303433486	0.9427981272063425	1.5004226060372328	1.0945677843646016	1.6174881855940573	1.1469083366132704	2.515858148065866	2.6548334056473877	-1.6202415257220764	1.5553053526373053	0.7306405052511865	2.0611260899973454	2.4696255132745586	1.442546985659169	0.7237046844356501	1.7638632230185742	1.3611580319996253	2.0680950700968963	2.215039371739563	0.7194075193226294	0.8921029778133501	1.797361955902496	0.46967544980679526	0.06709206055217891	1.369396868687857
0.8986459945538282	0.10888406377433683	2.0080163849843697	0.30101280054407126	-0.1683404915221045	0.6445277735154624	0.5826286013935926	0.44406688163460906	2.115416972928769	-0.1572529817758213	-0.2539587040188399	0.5900683640976141	2.1916383411998575	2.021339600840633	1.4372234869385416	0.7473643588275929	1.1296355446734143	1.469675749073027	-0.2873452968936795	1.822058537100532	3.1479105981060274	1.430598451010388	1.878422564366799	0.9985476598080515	0.6308739890715451	3.0409074359614303	0.9396227356061303	1.384466102213373	1.0601392075346963	1.4707308052662917	1.0477470785491108	2.457053359888726	2.543878669383372	-1.6078001465885585	1.4633397535559793	0.715980808715124	2.0553529211192405	2.3566329642760833	1.5151568610868589	0.6989026767786723	1.703777358509598	1.2715786421205522	1.9238556251645373	2.190902977555828	0.7071035497163937	0.7898291048465429	1.7505964547300465	0.5127730762681636	0.04643115503528043	1.4285583841030736
1.0144793276299988	0.0346777818315893	1.9230495176459723	0.15199644425013298	-0.024831192427799253	0.475358852945592	0.5943980408631064	0.414581011564602	2.180762792379846	-0.35606065316518826	-0.2230156354811669	0.48211653316019143	2.2380935808219586	2.0645435889849377	1.4428969447959328	0.815867215015522	1.2652342243126522	1.4945906159823246	-0.2214558122571638	1.8092856311771683	3.102032301198822	1.3416028050311604	2.1718739819892874	1.0559220209966405	0.6887256550188766	2.906517902446495	0.8773249096522031	1.2792103377110977	0.9664874980702614	1.3778341189084902	0.8985463729894475	2.355739955040801	2.4863861685636865	-1.611834320843148	1.3728757461010421	0.6790186075612774	2.0581969384144907	2.228309715767161	1.5490475235740908	0.6974258958868156	1.6034126822579016	1.2434296138161014	1.7797363061630473	2.200675273737534	0.6792785041176965	0.6843928094938398	1.6471438591477188	0.520156194243923	-0.003429599945260725	1.4474906493352608
1.3146179445094788	0.0510283185308406	1.826096925298982	0.0860051569873449	0.07785398094446809	0.37122303847138755	0.6844240716288852	0.3367931253782154	2.148942824890084	-0.4602490296125639	-0.2017922236103456	0.3998540268203028	2.404184625002518	2.117063719722816	1.4724233276236485	0.8642283972161666	1.44368568725182	1.5424326437751439	-0.1528606585213792	1.8097902398062395	3.0194581185387603	1.2760882944031782	2.3073414287545084	1.0816087913158094	0.7266252769985516	2.818900376598749	0.7658609708046927	1.302873788020089	0.9067315584038603	1.3226308673798273	0.7578408677487082	2.2497176526163956	2.444787707967947	-1.64697550984069	1.2746420351847931	0.6418560023162084	2.0664922105628483	2.1076258679621587	1.5489316634140595	0.6785573828846171	1.5272725233623157	1.2609774876012165	1.6753044748510906	2.193659682627445	0.6787871642332555	0.6072716911832323	1.5059552232684195	0.5170357376831957	-0.06121136537421383	1.434854631697533
1.6658680600195546	0.25059919628110416	1.752205871908314	0.02196281500697672	0.08722686695207843	0.36360132412641855	0.745612939459152	0.2187744473564363	1.9921407093825398	-0.5271851277402503	-0.1393067135490509	0.36405897526712333	2.538896254097218	2.1749504309838525	1.4931955039724842	0.8197826717801255	1.559706463643001	1.491574786150112	-0.15141763500176803	1.6980761969377471	2.904475425922175	1.1889601181194225	2.230136445663198	1.0628460447084647	0.6445248653073744	2.7908177986301284	0.6689835499797402	1.3680363516857699	0.8882165140463012	1.3174265712253281	0.6591384281479729	2.161979165548875	2.4592992141200916	-1.693084944490631	1.2718213848590763	0.6770914339717047	2.075545709960175	1.9802921432762965	1.5396691133228444	0.6177535667711744	1.473395551390905	1.2687289874033134	1.5954030652455722	2.157022706830303	0.6775529652378112	0.5636975762011861	1.3813308977804526	0.5300435276734489	-0.10379396007800121	1.3631441435422122
2.0184113190749997	0.5239047058770188	1.6717571836307499	0.03817803975672223	0.17595685449079082	0.35051185818614505	0.6300321569040269	0.16868439604737007	1.9335139859112473	-0.5424508984479945	-0.1151915899039232	0.3811537096500384	2.5305874189834925	2.1129935603372734	1.5115274833934085	0.7811924942983572	1.4977258438363492	1.3591181690876102	-0.20042889811426284	1.5028715025855024	2.769676279821758	1.0273780680752678	2.016977856885549	1.037403651696771	0.5617959906928118	2.788939168976117	0.5818176517030139	1.3959175395550543	0.8800504307618912	1.3289099638271034	0.5707735214654447	2.07512163734886	2.5227121237601544	-1.7529555146615325	1.3213291363025108	0.7278705363738657	2.0522082733708897	1.87601847551599	1.528402495598641	0.5664723503014687	1.429545806734118	1.2516712981266835	1.5626652159683345	2.0979260956043277	0.6673488887091332	0.500279177438312	1.257181603809887	0.5376189756762233	-0.11958116429351699	1.2406211964016551
2.2809194587843273	0.7172183590058374	1.591559505301008	0.21572695498530928	0.21761412563572646	0.3230626405814357	0.49759541934394447	0.2747048566079595	1.9933940122595994	-0.5058225432314147	-0.12521619072152007	0.45318456097252924	2.451582103658135	1.9047822957702347	1.5309575514318945	0.7345597569757804	1.3643132026550224	1.2892742918370605	-0.20426837140751264	1.390529852734605	2.6548961403924007	0.8830012306352859	1.7906782451491825	0.9909448102421192	0.5088066431527196	2.8364068566870584	0.5206528949985022	1.3963587392686203	0.8613641270012312	1.3394995751327783	0.41875637641492436	1.971745346611904	2.5520794941819576	-1.8746655888570392	1.3265537108374454	0.7778974371185583	2.0034821959503732	1.7647558632711196	1.5024341629730658	0.49228520735557746	1.405798208631977	1.2161438955415154	1.5993248235768622	2.0212702068603314	0.6793340723189164	0.42833989981270787	1.1152012487349205	0.5025246334001663	-0.09564371623504433	1.0800197334234094
2.3375268174827317	0.8279932451432523	1.5175115706929534	0.33437874377912197	0.11038136683013719	0.3784581441177016	0.49718817230347534	0.3335011353505623	2.089724263949071	-0.4819167939001	0.0009956366351355661	0.5111429513941679	2.434107852491125	1.6583115329791025	1.5378206052916423	0.6282074853966806	1.207207762304867	1.28444210994681	-0.19545562062703362	1.3034533261805141	2.6279903253555785	0.8053634741153985	1.6436637874029725	0.9165101976882697	0.41660782459263335	2.9322316458357607	0.49547707547215625	1.403905229891718	0.8734610213473111	1.3226912070453838	0.2180268280400326	1.8575937689439468	2.5594513086976356	-2.0099441854791222	1.377301308577901	0.8633409567793062	1.986402129499939	1.6008789546021014	1.4541987601315876	0.3947965716231847	1.4030082309962804	1.1565352644536546	1.6676764782409499	1.9165397738302925	0.7495635047302598	0.4357111098417927	1.0303443991386634	0.45139232193274675	-0.04634109473686891	0.8839148328287134
2.2497546993410045	0.8414195512405186	1.4872648719801707	0.21054276053406742	0.0959748938925141	0.44790963534088374	0.5828729496178708	0.2367132864157459	2.2048192448256065	-0.4917300192284464	0.23312122724540268	0.5216264625350726	2.4011865917140596	1.4588435737587795	1.5429755213018526	0.5074279902435037	1.0159615448620454	1.2641195293729264	-0.21305535391085897	1.2092428951329286	2.680282806525013	0.8009856353210985	1.6225674366441365	0.8237934472317827	0.3669526382460725	2.953524738820436	0.4834819287885381	1.351754765241082	0.9082049329511825	1.2422433479383073	0.0581568285193834	1.7672406210383542	2.5812657577419555	-2.098603279442062	1.4946630926431483	0.9122011213764651	2.0015320886749572	1.4269268942800857	1.4024311880869713	0.32594957386659434	1.3913356322554749	1.0864059569000866	1.7540364231884475	1.7767110855070019	0.8425729749982629	0.4944208649468466	1.0143439472964446	0.3935441599302279	-0.036947508895249816	0.6867254978845112
2.097454718285508	0.7278147645205393	1.4572378069717344	0.07571472589615577	0.017686995654132787	0.43926616943517527	0.7972885164240905	0.07226418051665826	2.2270653708933943	-0.5036998483262527	0.4221059832881927	0.47552734732898844	2.2756974840686146	1.4023738809504867	1.5682925644289227	0.40142846251707465	0.9559740777670214	1.2492802757666996	-0.21805439967522666	1.1942528650455841	2.826965072942824	0.9046761248056658	1.6511417955350862	0.7631417148195967	0.3943966218003892	2.874622293351999	0.4156971100805028	1.2561625914799914	0.9059432214689492	1.1743235118930027	-0.04762200353645771	1.694531731162347	2.5529926808935874	-2.233446713147206	1.5296956385688947	0.9208020257299271	1.959800325070359	1.2549781007187462	1.335579875748444	0.28503483183597	1.3931002334951483	1.088988570803005	1.8268398035258901	1.6114549393581927	0.9112201759960182	0.5291475284699325	1.024813950903555	0.30135920045192843	-0.06971542597831008	0.504540527167425
1.8954656964993162	0.59411768366437	1.3920065967809916	0.06725630337044806	-0.25542848828985065	0.4371398215925577	1.116610920854778	-0.04216171651047357	2.1349476094295943	-0.49582621003585114	0.6096291104705136	0.34536495449994914	2.1717085580061104	1.4944499310500734	1.592420011553639	0.27680405936982855	1.1438447946498334	1.2747092045792168	-0.27142050162368936	1.2414968479423698	3.105070599007247	1.0595230382432057	1.6369901513039848	0.6857175532042882	0.4998824696406604	2.7602812606759546	0.3284228008570713	1.1858735505454756	0.8926475113011589	1.1501612470655567	-0.11472243912571592	1.6321121900519937	2.4654415426162015	-2.369367353417235	1.4496050117990102	0.9036029622845302	1.8476598451712534	1.1060028672452833	1.2663456017400674	0.24489012555610126	1.439131883738827	1.1225003639540279	1.8250697126033888	1.4640300872808625	0.9676072770200761	0.5861244493909361	0.9874641150922769	0.20653264692913864	-0.09653573313989984	0.35709372434188885
1.748823218454795	0.5532727852560531	1.3397965276336161	0.10861292226343222	-0.41259095800190504	0.45161003288518115	1.3753756903679277	-0.01959403868131575	2.0064840645310977	-0.5237332053545379	0.6902114785811958	0.22068987696177605	2.1233973930149626	1.647126132001056	1.5753996379814652	0.15411974741225315	1.4182247687420315	1.270836604908308	-0.3668919684122242	1.3089598678452516	3.3684235012685426	1.1464063004685383	1.6288521456062313	0.5916893111976772	0.6741420074967636	2.6317448326767954	0.2844079564955505	1.1512558357063603	0.9327167748205261	1.1402429145392294	-0.1314551955494834	1.5923843937209843	2.405589550991327	-2.4051363184261	1.361896218337447	0.849826034298591	1.7431362235661645	0.9870558759408995	1.2144872203808315	0.20919422171294816	1.4768830234355284	1.1107725166838418	1.7482209148881735	1.3189478255221203	1.0141880528504785	0.6564608553962925	0.9380492511479799	0.22184054703836836	-0.10829640294691496	0.2731824430369364
1.6799633246640475	0.586445508751646	1.33863560662493	0.25096388569149214	-0.46917541797377604	0.4108614760466406	1.459512928928548	0.1529680680219593	1.8321008947759272	-0.5471981394499561	0.6538284868026458	0.16663525645446586	2.068918845258988	1.776225557844682	1.5761011945982408	0.02547406434460402	1.5584205586677593	1.157948610961643	-0.4352809759309215	1.364372202925126	3.4576481802425993	1.087795304862335	1.6746365303047699	0.5179226632842655	0.8344562838529292	2.4728274407416855	0.23481519406978238	1.126907538080787	0.9715437280665989	1.1461826003677344	-0.14631738439160308	1.5245975871972237	2.3545403731704697	-2.407893539203111	1.2650952186977515	0.8200344562444062	1.7239091768002317	0.8477475290465815	1.1552043947125106	0.18159160457891518	1.4773897501428657	1.055970620253818	1.6655460095258445	1.172740958012516	1.0445195167882655	0.6515822606934998	0.9081415757759886	0.3335842927331526	-0.11782204715713107	0.23871629045044837
1.5890230048361766	0.6301831944221392	1.4268342270415608	0.41919684247010647	-0.5035426666683489	0.2904742887752826	1.3809142501182912	0.3547820962653576	1.6282651074098875	-0.5485884028862428	0.5844274042192821	0.1224345067793013	2.0482181392196366	1.8981795927670233	1.5799445047597	-0.07710384801095463	1.5933007311211898	1.0317635491184025	-0.5144926598466986	1.3704022760425274	3.385437968995718	0.9999783077892662	1.704660526705964	0.4996894008431207	0.9784470626990831	2.335951658294019	0.16275338865793543	1.0578894157241585	0.9556981556748487	1.173976558816036	-0.2425104399346945	1.4564188950562464	2.277564855302082	-2.3924060196510073	1.1374220462623024	0.8329756190666899	1.7643905305556544	0.6926206404772984	1.0856381970024176	0.14849061573145564	1.4530936948986632	1.0180947217399374	1.5356192159448898	1.0661388886967411	1.0520563196585457	0.6029462704699639	0.8281547647443086	0.477180245962911	-0.1329963012089781	0.24321723703150983
1.5603475467176828	0.6251522600531407	1.5642621734751567	0.4976613795403896	-0.34478680633500025	0.18040403077667833	1.1274925617760778	0.4801701529784775	1.4577741393673647	-0.5662922209371374	0.4947317626380555	0.10213805142632401	2.0679195008295013	1.9751206798181502	1.4885591298094556	-0.13036816976367044	1.5715046417908423	0.997081506047962	-0.5652819340815712	1.3638581328842623	3.3031000983874206	0.9884061185288079	1.728178832817281	0.49023199904378956	1.1104871229021414	2.232550707993751	0.1412950154653163	0.9960588976564615	0.9402657805731225	1.2204682711295567	-0.3505868936804453	1.4002789290761817	2.199056306110536	-2.295250548080255	1.0457698527727242	0.8304225258497345	1.8246895501972573	0.6170604629533307	1.0561157756839656	0.09751002965759141	1.3932760974700433	0.9428367673140039	1.3940932038039129	1.006149088787768	1.0815016170190341	0.5803227872477937	0.7194073056631428	0.6325907579949194	-0.15588226565334679	0.24302138601186685
1.681321125386687	0.6261898902667461	1.7313720462389317	0.5666150636324576	-0.045218955213983135	0.09570911086355369	0.7648797969436771	0.47323525012834766	1.2708405338572057	-0.6137476765246224	0.42354307641239436	0.1963794646404323	2.1146031620354844	1.9762663543118593	1.3969602376280192	-0.19925904418953375	1.4670570101768357	1.0187749183637622	-0.5443580930472149	1.3358176621275648	3.23662889411201	1.01406086614855	1.8454109004140071	0.4497386791949748	1.154906220787029	2.1296605101306683	0.16990151688572488	0.9049840821566691	0.8716750304292485	1.2288366284968262	-0.447743467996723	1.3688465674904255	2.1361586582463112	-2.156979314676918	1.0194024548561385	0.7854661231391438	1.8743787092462856	0.5842920009665431	1.0413075946895927	0.06062742688348138	1.274368204475103	0.8212636930228738	1.3040199543463378	0.9604746674981127	1.1039482456683938	0.5455328086295196	0.7153058140250914	0.7746951722396738	-0.22487155074161028	0.20826145689591438
1.821530214293011	0.650998685373876	1.880973975141987	0.6538108755679917	0.14238803682649565	0.04691357011152001	0.4400514125258653	0.32088044769379026	1.1060555753021752	-0.6387859819235476	0.4151308239780498	0.31061195765777067	2.1921808424615756	1.9472928493525596	1.3663662686443439	-0.238484160606103	1.3765935951685828	1.07515037375	-0.5359318664237727	1.2148062052684387	3.159321094319884	1.066931688510478	1.9623748439996938	0.41050254482795434	1.1586736906277402	2.02426058046418	0.18580994903259995	0.7940914974333008	0.7410802211528601	1.1479060520652735	-0.5057804742469726	1.4031757475586522	2.071439738560565	-2.034933951020819	0.9881238879963652	0.723769115657598	1.8899662652171727	0.5477142182483157	1.0364790442363618	0.06980720239160874	1.1389141941128984	0.7091431319401545	1.2559801813458402	0.923748372832673	1.0944899528928846	0.4886958473926152	0.7681501738023335	0.8534994569814696	-0.3511019094477839	0.17955114816449763
1.877070729566486	0.62958577096582	1.9497193246022633	0.6423120984017079	0.18067801188721622	0.03977787813057606	0.1904497014232351	0.12751781009244756	0.99437236336874	-0.6846985841853939	0.47163311949541403	0.32570758406036626	2.2268152651177586	1.9802762150398376	1.3246083987154775	-0.2366851669575004	1.4565768846286178	1.1792650445484134	-0.5812067293515616	1.097402700107173	3.1087165563773516	1.1610552225879218	2.000551578187159	0.395676988174396	1.1671248630974609	1.9418357043944716	0.2124405735211563	0.6938107535817701	0.6140519569061461	1.054598301735848	-0.47833960076146476	1.493657433946694	1.9979460638803783	-1.9007432616910855	0.9346176322450448	0.6416391266558443	1.8743787092462845	0.5764761467137556	1.0717506345769465	0.057309944094274166	1.0048015191524715	0.6271030724490558	1.2163810215466513	0.8734212504943113	1.0753423206104933	0.45105335711751443	0.7746654434759591	0.8868392783988528	-0.5252594892848721	0.17174974921537206
1.8932673524721948	0.5772640535282217	1.904663038967869	0.6875276289538826	0.11975425283774951	0.07524922623243473	0.06892718454768298	0.11099101751708014	0.9855992432293279	-0.7531266723422683	0.5193376010085233	0.3405104277193831	2.226586843533877	2.0347259028197513	1.2735167755373533	-0.2876213792826152	1.629113184681674	1.2182652076058855	-0.6030324600856748	1.0135367459555458	3.0986226558804777	1.1763164298533644	2.061395103769554	0.3501413498813214	1.0977028639606643	1.8790307667738353	0.28136895286054825	0.6363329670165755	0.49788643194188725	1.0582073679821191	-0.4177190936248595	1.555979787423977	1.9440170318767518	-1.7748456361473153	0.8830606903940377	0.5868711592598832	1.8536724542332421	0.6373387815790925	1.075035426681643	-0.0006484316936111123	0.8681462684193416	0.5434022385784611	1.236572777279374	0.8111132199581034	1.0177297945174992	0.3905374556129307	0.842579502284903	0.9193469780667087	-0.6921563505165294	0.09575229985230274
1.7888783397725123	0.5460722604404227	1.8056709907948103	0.8263315119679365	-0.09513825180266253	0.13906451492732924	0.113634764650224	0.3298999990512777	1.1534791636113155	-0.7913487441809327	0.43759854818811583	0.407315264479141	2.2472304441772573	1.993300725073572	1.281111888475475	-0.3548896319862096	1.7317926969547244	1.0979404514593312	-0.6416591075123986	0.9241137892762727	3.1021335777924364	1.081963288846152	2.196694604725663	0.2685301903979185	1.0182089195517334	1.8209546922354025	0.3396485795318288	0.6106347299688923	0.35153303917691087	1.1445986841467986	-0.3935040668744974	1.582242393947404	1.9264216074722011	-1.6585322955037072	0.8486377355643249	0.5906596201624621	1.8766427492072384	0.6392071132729871	1.0303353243989863	-0.04159745613779393	0.7784854486738346	0.430389102719096	1.2759705494885778	0.7607576779798279	0.9355239524228797	0.31551240019034155	0.9538681868819223	0.925297433596348	-0.8365235557322921	-0.004719273224712278
1.5405624504735786	0.5101010797020749	1.6944735839088132	0.8643749238808045	-0.39557396273919876	0.19791188184446867	0.19329228576569707	0.5290486851149264	1.257997660764234	-0.8971647461146978	0.30100459928540413	0.46665886358005676	2.2819219722294126	1.9028225893994208	1.3551413627759565	-0.38631910925883783	1.7610791827658534	0.9522553080873541	-0.7236537653588545	0.8350125205980337	3.0482206711251774	0.9994578654151194	2.3066549134295378	0.211584847149121	0.9795452189652064	1.758399260115689	0.3764453531193004	0.6255499143155914	0.248706718832024	1.2865402049171057	-0.4207402367378627	1.5870578844117693	1.9061172325432036	-1.5594007562609453	0.8472876807075709	0.6372220008643628	1.942355777451123	0.5996019412359475	0.9687885285765218	-0.07726435178485677	0.7507525940557419	0.3308523827497395	1.2355481737513778	0.7224114638393118	0.8575325196942183	0.27915287368612673	1.0036074625942029	0.9152648713709153	-0.9447815179727892	-0.051386218960831266
1.273075708114594	0.41677724715712827	1.6218375802572667	0.8280855627221154	-0.5939389450528575	0.24507814308072945	0.19651768232619943	0.7210076315369672	1.1373951100223998	-1.0159915792802725	0.266163853786482	0.5382710040972192	2.2901165965511963	1.8181029755225904	1.4106863453475145	-0.4587726965966376	1.7392830934355064	0.8187020256313232	-0.7559929531644197	0.8278502318691563	2.9661191125686495	0.9531691083732925	2.360132394752564	0.14801416356429903	0.9231125561448834	1.6892099170302521	0.3980051430039945	0.63815373896883	0.2126253528420269	1.4559966131824997	-0.46589150291151016	1.5294538337657806	1.8423548631838869	-1.5009070130239697	0.8975600040341665	0.6942273564020635	1.9652622217094184	0.6502648690020291	0.8937268016540975	-0.15673362352786804	0.7356938686117829	0.25871844004206945	1.1419418086800273	0.7131344813818121	0.7872943133563662	0.29205582361045096	1.0365507052237348	0.9009225464993443	-0.9936231810145457	-0.05123751726073049
1.071183672094307	0.3158755697188756	1.6052709237008886	0.7180870909822508	-0.6474338240814802	0.24046645360388288	0.1804314242277299	0.938558876067377	0.9769166394088165	-1.0583980049735253	0.2202820269674799	0.6739742316433744	2.290002385759254	1.7090830026476365	1.414499153047375	-0.5289334488921005	1.7130827795649561	0.7121541284910083	-0.7286270428460874	0.8474448156967764	2.9120036527141635	0.9404641915926331	2.3694725388734454	0.06066013735520429	0.8639311949596553	1.627702408014417	0.3856323065705712	0.6294976639914629	0.18399784849179418	1.54888198585301	-0.4478105260798366	1.4504904494389872	1.756716825559358	-1.4150943125669206	0.9356680575800194	0.7050601583742172	1.8797794156161303	0.7267107741438423	0.8111686092420296	-0.21024583398777077	0.7000352121418528	0.20344464957029632	1.0698803826214758	0.7447005814286629	0.7496951136278746	0.30798790098343803	1.0636622601193164	0.8616793707834264	-0.9978440654749446	-0.028493410886967517
0.9370523578512049	0.22987803534878465	1.6068083596313099	0.618573944861816	-0.5287800301036564	0.18816381965688328	0.20572146544077272	1.0132803654513602	0.8418906613901651	-1.1152123071077353	0.1816557678731035	0.7521377795732194	2.3183837675566554	1.584023586860771	1.3970822474744158	-0.5707159582405047	1.7322749113204399	0.6882673853881459	-0.6753124774518964	0.8062655977606379	2.868252164272856	0.9837527514187865	2.3126361413681473	-0.03898878272336015	0.8335962819577688	1.5518586064514144	0.3641844247598926	0.589226666255373	0.17384461245076038	1.5526155026594988	-0.3394058406640985	1.4310278421455143	1.6481725961179454	-1.3088039866495695	0.9503016879023246	0.6814838524094793	1.7567151424389102	0.8013886839234706	0.7748010444146523	-0.21915135018741178	0.6952779425835469	0.1505888588008274	0.9974515125390907	0.8231387875900957	0.7584105472923811	0.3089409597846648	1.0079715732825234	0.7359112335270319	-0.95911109679909	0.019772984842904056
0.8739146242487026	0.13161759845425652	1.5911829903792711	0.643871254627645	-0.3108777876230228	0.13351391861088638	0.2566680702032748	0.9560883051993944	0.7336505509717584	-1.1810870577828385	0.25326506672048443	0.6331420576200932	2.334173409542533	1.5786570063376129	1.3638650667932375	-0.6443512374847391	1.7604040826538516	0.7269591113036875	-0.6032901428570365	0.7329554253683929	2.7392933017375185	0.9903042024815853	2.1698232752674804	-0.11145480030031621	0.8595881853891102	1.4380547444420646	0.36776548312841195	0.4896307697204252	0.1593772704934961	1.5784785918098974	-0.18352756177522947	1.4519388586802233	1.5164135279543196	-1.245780268785423	0.9773062290548783	0.6436925822755037	1.6808791153096834	0.9104231376296974	0.7935265513603802	-0.2386422208511787	0.6964285102837373	0.12404207538232145	0.9253794871336953	0.9215844202506804	0.7427783348974855	0.338532435850783	0.8785660362616895	0.5756021934600705	-0.8837954683548919	0.12398386164681283
0.8786992553665565	0.03213087130728397	1.5367138317014812	0.7250253361876693	-0.29631162847934417	0.06549840255414471	0.2990217624119129	0.8777991007346874	0.7683357080943523	-1.166584236521839	0.28807076116759595	0.42214959015359943	2.2914014679605352	1.6787829272219377	1.2819354549386455	-0.7482343020951661	1.7663513931643462	0.779393425431921	-0.5371429754491631	0.680343668179861	2.622386353842263	0.9436174600948215	1.9969274844115472	-0.15791092645155186	0.9013280466006238	1.3687538577209222	0.4137701929310321	0.4170698795145591	0.13500950399501618	1.6125441042472801	0.006335047762121293	1.4575349852940824	1.4126724565520132	-1.203330482928768	0.9934724471610012	0.5946320135871179	1.6240040902976283	1.0558208618967062	0.8236345361903477	-0.270888786468352	0.6724633177719725	0.09893292264914852	0.8938534965119821	1.0016466058357474	0.684238697236823	0.3599895883721498	0.7445414935919781	0.44280419746120775	-0.8226773603683988	0.26624423932253594
1.0227554463203448	-0.07235534686888069	1.4365608625197381	0.8138192832547894	-0.44134836084896245	-0.04472373743321713	0.42982951181012535	0.8192701917405245	0.901029150202921	-1.1376633661605904	0.24709608160196347	0.29149292968218204	2.2392071360433863	1.7479454874473632	1.184175065514236	-0.7752544812094573	1.7347181307733996	0.7879953946124345	-0.5015054481702028	0.610467988269231	2.5810587518747874	0.9639759412011799	1.892359120105531	-0.2056323839948287	0.8754783742519461	1.3141737955542516	0.49146936757144727	0.41537422389898576	0.08799200183551834	1.63234682823806	0.16820620165785544	1.4729752786124393	1.3052531302944808	-1.1383806341207854	0.9608403814269799	0.5522067420012943	1.5781592764231895	1.1621012562911925	0.8676801851366089	-0.30468069780450474	0.6833042885636751	0.05163011758028453	0.8854694131604945	1.0577672747679183	0.6377310374606534	0.35848002320796685	0.6116717023344856	0.363328720176161	-0.814534591527441	0.4068290027190879
1.3002640511559171	-0.125557477821053	1.2980347475644123	0.9590546857008306	-0.48812947634472464	-0.16452825016588588	0.6128056070922444	0.82607976502107	0.9819089625357652	-1.1196916680817286	0.2692132952939349	0.25698864076196815	2.1949219014681685	1.7654320981408005	1.13207686110335	-0.761956037963913	1.696912524501292	0.7624636534192755	-0.5190536448997543	0.4865644932047394	2.5290025827571183	1.0442465238491088	1.898752846522664	-0.27532064617680496	0.8397320647097611	1.2197286250577126	0.6090287993255293	0.4023884651653454	0.03522507685760184	1.703098857335561	0.27698500058992653	1.4659526883519083	1.1985123170684964	-1.1015986669118296	0.9140568478194917	0.5278892154251829	1.5876171636866308	1.2398238547571652	0.9125619060485068	-0.35708532259551606	0.7519866226253769	-0.008538201789652677	0.8782547910771683	1.0950863219229856	0.5804840916388216	0.35642394880111933	0.4484076180530277	0.32231532319120243	-0.8110088822526687	0.49244854013981937
1.5949068079675919	-0.08446103269428498	1.1725611498959314	0.9911343250494866	-0.5496086656761244	-0.2581455465458935	0.6394802882428783	0.8878672428243274	0.9808680248684322	-1.0887498294082183	0.29147071319314566	0.2823001811742434	2.141042960369884	1.7841849806430734	1.1102065961369525	-0.7532609019956719	1.630656270651962	0.7120513161103638	-0.6177461463302787	0.3900612466988104	2.514965646882197	1.136915880704669	1.9184054526066627	-0.35282355159118917	0.8648738893447352	1.1644088524647747	0.6921310356645395	0.40086402137891586	0.02260624909254681	1.8073394008185317	0.40403183311183416	1.3988869513638278	1.1209934786146962	-1.103646072766943	0.8576507293401481	0.4869408945390597	1.6422919994534344	1.3243208855502577	0.9109555205864399	-0.4428599213250056	0.8305680119522005	-0.09068800408115499	0.8579429094135763	1.1272532943565796	0.5513575802747857	0.33990870607773294	0.3218059255983194	0.31207473052838863	-0.8141807747662965	0.5478453637330019
1.8531799025658464	-0.005758353159243191	1.0879394212357945	0.8419230742273045	-0.5959766798996998	-0.35339488393237695	0.5871490435427856	0.9377901880406162	0.8925658743858975	-1.0848570917866085	0.3230166598219487	0.3917568524496105	2.0937311398082223	1.7801751199150952	1.1014828921196709	-0.7030830889537931	1.4736151255505696	0.6508094080403272	-0.7350948804071988	0.358961586128369	2.551043745414008	1.2754760092571193	1.8860243220424722	-0.42829269474668746	0.8565384863608976	1.1223128714207686	0.7100852872895251	0.4173563300748574	0.07128741402503183	1.800883056603677	0.48726856112240774	1.2925542755305872	1.0478543652555063	-1.060611313808829	0.7314068241637639	0.37686414322698536	1.7100509110462874	1.346886180564282	0.8414206364331154	-0.5133867573460817	0.8845254640477191	-0.1457569413255031	0.8041653566563106	1.1018298964796172	0.5662323103478342	0.28949322844211267	0.23946326720391867	0.34009603793346177	-0.858225978193963	0.5657548514181614
2.0230989644269575	0.10171498229851547	1.0483426019665727	0.6290202915755916	-0.4261920570307291	-0.4540097977580885	0.6287859809601972	0.9485267545013535	0.7592945203951298	-1.1198612124032308	0.4367923739964918	0.509247734064793	2.0455627383070016	1.7373329237161705	1.0973650598038234	-0.6550041018352836	1.2361727718721878	0.5313756925260174	-0.8515700698892121	0.3432430273328043	2.5358353769396187	1.4364763884125202	1.8699987561517841	-0.49812486800973427	0.7924650374720615	1.0291475173760223	0.689801948874078	0.3742767998337495	0.14900112538810414	1.7524755599086421	0.5205928990581206	1.1557673846121652	0.9708278313697101	-0.9850677448097512	0.5489944377149619	0.23699032333768208	1.7707543185540082	1.311138767487784	0.7392225812177655	-0.5726294050881351	0.9072864354432216	-0.1556630581089306	0.7230591546264962	1.0554003247579733	0.5731052194456847	0.2527071581387464	0.15191843438724698	0.41144262775024637	-0.8884972446103647	0.5238572406974296
2.072755676569015	0.2374873235818987	1.0176252596016202	0.3884814648191429	-0.20994916251736662	-0.4965643695175025	0.541187142555604	0.8709895274541258	0.7147465659094612	-1.1717451656682623	0.5049666697665136	0.5269784051595616	2.01518266765063	1.7147209271298294	1.0835474446995317	-0.6769800438564368	0.9874851791853179	0.3929559573861882	-1.0178579159026477	0.3347592947565447	2.4897882857097233	1.4907248523530752	1.8344207623790267	-0.5254435356821633	0.7898784163873955	0.9426865229090255	0.6221500210039365	0.3273087855499367	0.2061338059435016	1.7405283061278793	0.5787181396282605	1.0117760685068211	0.9264158374138324	-0.9061784150230455	0.36058257279558703	0.128094034480757	1.8210553802951863	1.227022322780488	0.6071983631833405	-0.6464552641372674	0.8982309311085531	-0.15521677072060885	0.6696737777023595	1.0214997542896476	0.5958647848071572	0.2488549344526625	0.07098542236562264	0.5143980687412952	-0.8606977121873023	0.4077103323074803
2.0472160915480337	0.3001538998157517	0.9916771062453222	0.23408601954572306	-0.06030930168623355	-0.48639103776138937	0.35803185857567726	0.7796242712298327	0.8377582432927543	-1.2773916232805285	0.4821484350383473	0.49518156956702564	1.9596476700691983	1.7655828447847088	1.0640258692762472	-0.695781291203586	0.6687157653477767	0.2778060910653611	-1.1470445964958054	0.35655523372848613	2.5091996328190995	1.4448340806561852	1.759387289135379	-0.5456779767411966	0.8352203624597798	0.8958851616534924	0.5008136917518059	0.32838544455244867	0.27166907086378267	1.734128530349484	0.6264846710434189	0.8715280438171347	0.9003594065219079	-0.8017464487755792	0.20463057273564694	0.05921816811497804	1.8802955422347225	1.096266783195994	0.4548829603649106	-0.7259983749248723	0.8881709155952192	-0.1442315163998448	0.5714672961018724	0.9793534282978349	0.6234324618949586	0.20511753317250392	-0.004181556684618964	0.5804732457768782	-0.819861776283244	0.2919224841202118
2.066386944608087	0.27455902121346515	0.999521167114818	0.2630083675368561	0.04227172850816996	-0.4208581018481737	0.3423935722217172	0.657762153074249	1.0613126625911857	-1.4260277390520035	0.43167492043226324	0.4226470059975229	1.8737326018313962	1.8024253245560566	1.0732681151407082	-0.6973686385405878	0.3210006305175428	0.17749547835076054	-1.193654256179233	0.39446080318352583	2.5273213913031234	1.3748192742046919	1.7238829558052164	-0.5638189188661824	0.8424906861734571	0.8222751681634616	0.3675486612350054	0.31297637992936905	0.2926687357679313	1.7088235831055099	0.6037166871392364	0.7072057018905638	0.8648752156127009	-0.6932945759101456	0.11544773978762848	-0.024605647246841646	1.876126622588643	0.9495508471227374	0.33898522406468246	-0.7673535141143178	0.8911844491312111	-0.08472165383235203	0.4203135439133578	0.9392289566884452	0.5966895338989031	0.14784069864272165	-0.04908941428088983	0.6471057873805381	-0.7721139552002336	0.25029326183380746
2.1592023225767405	0.23091566556239176	1.0423497394622725	0.3761641306342417	0.06407236707401878	-0.3173519072546394	0.36454781122315716	0.486603737550278	1.2450085690022765	-1.5513277744123957	0.30696327809306523	0.38058703337215033	1.8396977858329056	1.7943453044425373	1.0880923114777636	-0.7106318074008661	0.16228137942345824	0.12859105595795683	-1.23046681689559	0.41229556441725934	2.5171363418719936	1.3123049607923831	1.735285592318721	-0.5939669326985021	0.8174679387239688	0.7688076069950242	0.25490968761032595	0.2648757335450561	0.29690944479711856	1.670730397992036	0.6107260215112253	0.52199115393891	0.8483562291754911	-0.6339376406575985	0.07234930489627693	-0.09960344681026491	1.764100541888504	0.8588225841431629	0.25098160413110526	-0.7996343621450516	0.920386811200584	-0.022896218176265765	0.2763426157676475	0.9085032659933235	0.521921056840808	0.10310691770673401	-0.051283055759620146	0.7190529178939189	-0.7036105452417092	0.23353711904210234
2.2928163794016965	0.14913153872633889	1.1028117606443577	0.4201323362056689	0.09486403332864919	-0.1810309186171659	0.39983983975008475	0.3829979600302765	1.3934936273617828	-1.6805646289179894	0.18204132944301135	0.42629891978834616	1.8524322891343559	1.7756828699266105	1.0754337899142279	-0.6454447434280084	0.23278111969108428	0.12154498080451381	-1.2528955253146834	0.46102498896587285	2.552532511340136	1.2365040597106607	1.739790664987753	-0.6365727586052767	0.7563548809742319	0.7699729444522779	0.11356629300047694	0.21957703459540845	0.3291741726608491	1.6150595140552917	0.6853616680190122	0.3862200305403152	0.8474711012734367	-0.6202371425922742	0.058197837022808376	-0.15272425729206168	1.6429172043780222	0.8212864164634383	0.15727265415486333	-0.8665140767849898	0.9365752391273737	0.023210390368159105	0.15042237529271338	0.8911063864176654	0.49431535940480825	0.0055916739992088235	-0.08183183057786256	0.7209526675485031	-0.6484500138460146	0.23120504116005397
2.4393942002689486	0.054644302608560416	1.1909476285740317	0.3561679520365981	0.1525246394717621	-0.05818876610932783	0.6250474531286991	0.3966588831145673	1.6125988214466553	-1.8321948974071307	0.11558453521166803	0.48041650432652894	1.8313889507191814	1.7410412911563333	1.0980056114973997	-0.5709734612529529	0.3725043395384094	0.182375639351974	-1.220288347426905	0.5204931159019092	2.580694156137773	1.1470185856145894	1.727409817796604	-0.7024242970598757	0.6459736377307558	0.7946299586611651	-0.05782791661005304	0.12128827452527971	0.3645079777642926	1.5313608554662026	0.714810754625195	0.26456619461635117	0.839216709656575	-0.6235115651967944	0.08035664556451745	-0.20534543017656173	1.5685337810310296	0.8075334192722761	0.1115924375454445	-0.9516346725480871	0.9293111627404114	0.03485410149136806	0.028314366565039856	0.8808753160487856	0.5011853438604896	-0.14617460916287067	-0.12925001733113226	0.6387570941671257	-0.6015493596558811	0.276722268873452
2.5725879854416633	0.010592183540006062	1.2815622197384662	0.25310772550215244	0.14464447234684402	0.015322116449761555	0.8520225186629462	0.42264388054095886	1.8110732576163926	-1.9430599292351267	0.07352327303993175	0.515046721308497	1.7955267620496311	1.6885211604184547	1.1348525851088465	-0.5411842428952267	0.4374843326998083	0.2549200551340949	-1.192783288412036	0.5581621500620709	2.508956568994426	1.0742178817485442	1.6760567036379812	-0.7792212235859948	0.5235622910538655	0.8502696853670508	-0.22742460278169663	0.0004719887818350144	0.36243927291095135	1.4471945644690267	0.6978309421057382	0.14786892797895154	0.8075663724556936	-0.6371656934430983	0.11596778642887369	-0.279865554234877	1.4923651980908528	0.7851687969216691	0.11737605148002139	-1.0302996261267832	0.8730674789711959	-0.015477604868735484	-0.09587818037476062	0.8975251650895724	0.4981115449405566	-0.2552565210489445	-0.10355583289803998	0.5157875550589058	-0.5428282356427664	0.3558497076800818
2.653894385856559	0.0029514519670857213	1.3279676838424144	0.15721961760701966	0.1457900473033298	0.02821827804070674	0.994558982826627	0.41470634113418414	1.9278741229644833	-1.9708685888473412	0.06773984949131759	0.5044372821058389	1.749642576387235	1.6721802242187256	1.126769432785145	-0.4866041865720641	0.5113499292401288	0.28007481759822733	-1.1993980051528232	0.6348185084258455	2.39468281253314	1.042379054153638	1.5779380476854674	-0.8013428005194291	0.44106826311067204	0.899298983977889	-0.3574722761705308	-0.10570239303450908	0.36452972499007996	1.388906447538641	0.6605325304022205	0.1143423296547879	0.7650190139361346	-0.6207971473296483	0.11399436440612262	-0.3158174991480358	1.443702971386041	0.75707808391663	0.13366849506507675	-1.0814067934199492	0.7644133499365149	-0.08478384141924772	-0.19434257941505223	0.9330009955988169	0.4962807189425747	-0.3075314630589885	-0.11528486312850834	0.39173076253267364	-0.4738887839011424	0.39940842519704695
2.6140009074820116	0.08703094260899427	1.346856182416164	0.13936727882003935	0.246878358615041	-0.01568942416400933	1.1887343717216066	0.4195106413014419	2.083979959095881	-1.9708550253016206	0.09858477508392324	0.407504156571769	1.6392292932780343	1.6887925043774914	1.0862011588586364	-0.49672793514360614	0.6500894317813938	0.2683816228396946	-1.2387332802007847	0.6925205051601344	2.314640544713432	1.056155469939895	1.5112458829611313	-0.8168145993860916	0.38915391793952464	0.9446473426103994	-0.44272174867972963	-0.20900239164231654	0.3672943410687232	1.3604940075183558	0.6536396653324852	0.11553679701606623	0.7128627885374895	-0.6207757458747152	0.08551578376711497	-0.27668928665206227	1.475527232270792	0.7218634913602429	0.17209022921626355	-1.1425323367991203	0.6429688426595457	-0.14491923794906286	-0.2221693979891446	0.9831210605606637	0.5172650265072857	-0.3218173479571257	-0.19725290317178898	0.3342123091478918	-0.38787144426602777	0.4457489525670952
2.5558417765291694	0.2962234823399682	1.3343056850249684	0.2732598197223896	0.3392880717715571	-0.041150368461336816	1.3201122669764727	0.4436156951841202	2.3024724273297483	-1.9368512161818416	0.12273494978086182	0.34104562198183264	1.5184513808001647	1.683305326539204	1.0274229153575951	-0.6327812391172604	0.7298155402463801	0.2661060421481185	-1.2986574086803366	0.6935297224182776	2.2541784183257905	1.0931681070189743	1.5398497060291179	-0.8465851860435312	0.3416950441252145	0.9700029722218708	-0.4871807282100035	-0.30139751374763396	0.3174741651854491	1.326579344244871	0.6367304402689388	0.11196907035692201	0.649697306581864	-0.6297144202177762	0.09916786910428241	-0.22516072785395838	1.5448664490772828	0.6714565942336945	0.22193514887548238	-1.2049184181538377	0.558414039676807	-0.22570091332882436	-0.23423498781018467	1.0038430380062102	0.5214180183876881	-0.2747375761258064	-0.25843927983998033	0.3086284904525184	-0.2996589457114247	0.5246696597418776
2.5346988795624323	0.5109500498768422	1.2642111570951386	0.48475936177075896	0.4276014865988221	-0.07936939981437421	1.3688597377204517	0.43028898428537676	2.3499238668139375	-1.8196960900262453	0.12378648133515595	0.3647200975913231	1.4173634088529663	1.6942495328869935	0.9012037292614309	-0.6893684079621003	0.7921980053577942	0.2549851696418359	-1.330339505418935	0.6913851357447276	2.1889529161518313	1.211706511295397	1.5732650292073251	-0.848722129832241	0.3263076256010865	0.9165324756945987	-0.45673473782295515	-0.3821568165414216	0.2914182702849639	1.252282359795755	0.6502091149751974	0.14367104924732294	0.6331630153394301	-0.6292899580283031	0.16839950872278175	-0.19349688144067337	1.5720349286087205	0.6178942924685705	0.23068415663574543	-1.2318907663000962	0.5246332527693655	-0.2716575400460262	-0.28615765487021916	1.0076431498575087	0.45435304880352334	-0.2412305612784153	-0.3472276911005814	0.31113270590628456	-0.2590746682078981	0.6051789362982124
2.4249756497381143	0.6930698740346362	1.2002349966435177	0.6268374728592783	0.5454221351537515	-0.14360167360567633	1.462282208803732	0.3596866600882747	2.1731733471798806	-1.7127475320248706	0.08680762167583934	0.3984058541101453	1.3566889256341785	1.731182460644686	0.706201492259795	-0.6679039445273146	0.9748125856543085	0.18996319304347103	-1.3541854690805055	0.7357433880440144	2.135931243508375	1.4279350106250392	1.555409737922611	-0.8156660260409538	0.28855354240366743	0.8199943943491391	-0.37869983896049064	-0.4753355620185992	0.2718321750572138	1.1575302287220013	0.7498186033843918	0.2072975980587028	0.6611376484859524	-0.6420238237125535	0.2758356343768994	-0.17344274601072301	1.5812320921163774	0.6038264467882544	0.19958353205631557	-1.2109811311366552	0.5255364186065614	-0.2450412528539264	-0.31965159088880496	1.0040338555884862	0.35345289396275487	-0.2376882483214012	-0.4855082072026186	0.37287849478277046	-0.24962875735230758	0.6859167057107987
2.275746884602863	0.8748438214545615	1.1285716565397896	0.6452744952309833	0.6091924743981234	-0.19184491621677072	1.5813205187324288	0.33466252269533847	2.026328026751192	-1.6525525161199752	0.0038067309902821587	0.4964408501845501	1.3509612544183252	1.7430914455134912	0.5070204180191117	-0.6578260526566175	1.058155301862163	0.12024611772904874	-1.3865040422643615	0.7513074104469264	2.068275103087675	1.661889164933001	1.5891226492888948	-0.8102951558833075	0.20749505608546945	0.7151463121435165	-0.3122579171406484	-0.5483211892621501	0.21826603953149237	1.0684047714616598	0.9263648893640817	0.2473012818642329	0.7113221048117195	-0.6598012989423275	0.3755296087096359	-0.19038924539594976	1.6132824909525734	0.5937374556412289	0.1589228785963998	-1.1757467213222093	0.5436384850398872	-0.24048326854368027	-0.3031554740880896	0.9668812663243396	0.2716565017718382	-0.22893743569193997	-0.6199575748065913	0.45414381884981925	-0.25816520963171985	0.7417161119554698
2.2091176634278744	0.9393655547369859	1.0301443807493367	0.5595598817100932	0.6056516063508024	-0.22101730402121253	1.6627699268259597	0.3761048337033393	1.953636459881799	-1.5732430734093192	-0.0695901714993951	0.5849997596120722	1.3558437657738127	1.711494948950175	0.31497691979256626	-0.5769066128548126	0.9606354833022707	0.05367852834167638	-1.3783458057231346	0.7486802917718254	1.9638960698224903	1.8793422345547568	1.70469588371841	-0.818622991461415	0.13808298004746214	0.5638755299719972	-0.25390485079579606	-0.5928428499102899	0.13674928205827072	0.9530504158284681	1.082917278456904	0.27402161078856874	0.7934885024515275	-0.6252201146821628	0.46992668414011296	-0.2824131569287844	1.654072456500558	0.5498662595698017	0.10537982788318274	-1.1152672695832255	0.5410988900125216	-0.2791602895005349	-0.33231427724857376	0.9577057825808183	0.2282021684204127	-0.2232024210174141	-0.7005352787013799	0.4424627135356983	-0.26966923770353823	0.7503045418539012
2.108478767009756	0.8662283463476509	0.9305248077067191	0.37838592825619993	0.6237030905136078	-0.2761366584870061	1.7026801367917894	0.3793634025124355	1.7669291451688889	-1.5173612650433497	-0.16082805936025127	0.5387526789334265	1.3423668923247474	1.7020582090414773	0.16417274964770665	-0.4925655576821379	0.8520086605187283	-0.09689020311087246	-1.3505006054500743	0.7351378576891274	1.8593988805314239	2.126582976532132	1.7700533212229483	-0.8156633107375354	0.07430060872313954	0.39986822581805365	-0.22456744976697074	-0.6250076260433841	0.04862952315434572	0.8371869442671169	1.203170068347352	0.2914903040616386	0.8793994757691965	-0.5660557925240012	0.4769696999106759	-0.37836553770189874	1.6759173826102949	0.4905951665177823	0.05992193752680245	-1.012006002828916	0.5203081912849631	-0.3338158621966822	-0.38660766488545323	1.0109114084475663	0.20877377048976903	-0.2499080616923984	-0.7340810003285896	0.35358661554254756	-0.29331266901683584	0.7491185551238407
1.9516204549568434	0.7782813249095724	0.8348900175858057	0.1589736683611992	0.6364432726054315	-0.2859012896188215	1.7271556839238937	0.3722613935695322	1.6306672712575836	-1.532447318770302	-0.290096338434718	0.4459751794371919	1.3264744606261232	1.7011537291780232	0.08352424118026994	-0.49454092325707266	0.7173744096109225	-0.3207401724068205	-1.3158886556011242	0.6361021066260476	1.7556173791685612	2.407407558770673	1.7772013305722403	-0.8191633368412766	0.0028906821286906028	0.32420348114395037	-0.26473545408418286	-0.6490925208548877	-0.09932229070624712	0.7784161100122544	1.3304498394737672	0.2817276495655253	0.931397551513872	-0.5509784675247512	0.342136415109947	-0.439151118357608	1.6854098556780748	0.45584765688487006	-0.01758850953467895	-0.8775503768428813	0.44908626219589537	-0.40652412555981937	-0.37890193973181086	1.0821675656079888	0.22736279611782426	-0.30930095335078045	-0.6951824845296876	0.2146811599103612	-0.32514371918306584	0.7031443416979426
1.8875128636953176	0.6502754885583328	0.7296854732041049	0.02874514458980131	0.5653481965180732	-0.21620126423221317	1.7393730951379225	0.41470634113418103	1.7225761489085414	-1.5363637925969211	-0.4363643776369292	0.3586125865963195	1.2645665008543687	1.6543318215799037	0.06870004484321421	-0.5320446496726259	0.5339143467931885	-0.5256897990611206	-1.246832249704607	0.5098017205734691	1.702065692351857	2.651127661158224	1.8250364219925905	-0.8284958346834527	-0.04493865404045755	0.3084816992269486	-0.32653668795966245	-0.64746271594283	-0.21456627697762448	0.7215384327643216	1.4229335242087218	0.2568758312640823	0.9859719361377322	-0.582435039364916	0.15377965447044026	-0.4747050003498442	1.6711817878623545	0.42133541865044516	-0.11780754796245393	-0.775560196499062	0.36828123684745934	-0.5068729422521883	-0.36084418582980776	1.1371149094065847	0.24487555342757883	-0.3787309537829402	-0.5705427108622939	0.03628917220154616	-0.3581857196726447	0.6187797015512195
1.8351082215193544	0.4951340499543024	0.5929791803705026	0.019857954101961485	0.4577335793936578	-0.1246302324643896	1.621637975738721	0.3498733547901133	1.7857635022935736	-1.5135566904689175	-0.5499262803954359	0.2606405545527917	1.1623078682897738	1.5672002614005318	0.10103265413802458	-0.6102126874236311	0.3072478768073327	-0.6810461603723065	-1.1839679608038476	0.41590982372298574	1.7344606987625668	2.9059301246893896	1.8246799054504386	-0.8667435986069026	-0.083569277631016	0.3670685262025649	-0.36544922357150367	-0.6432383933121874	-0.2449172489717731	0.6787764660281915	1.504116157252279	0.1953874103802366	1.0441199927811287	-0.6768796599776767	-0.02613581929686807	-0.46679315663880894	1.6288141775472191	0.3707901265836101	-0.22132077256195384	-0.7346533657946438	0.30672288414186705	-0.6132246901268334	-0.3846785837603316	1.1533750033857029	0.24651920232672486	-0.46222357009336773	-0.4325093656310989	-0.18958478156402409	-0.39734227179493853	0.5742018333579632
1.750213347766066	0.35826119177770144	0.45021727254564803	-0.00867460483268972	0.39146380388059115	-0.02912683793307576	1.4258335986818718	0.10543473993233554	1.7977395075632443	-1.4805192839816812	-0.6501898140973099	0.24263284172216792	1.073857320470876	1.4625217918701572	0.14995860254262672	-0.7110551000240688	0.10688137832760769	-0.831426402460343	-1.1378556288691413	0.3470717453058817	1.7524474217884385	3.192142816213223	1.740500751654358	-0.8749791138688531	-0.14680587852187138	0.5186886160753774	-0.4282751157496955	-0.6417633375533958	-0.2493482462266286	0.731799947138519	1.5624355133261734	0.15567842455885478	1.0637713626872856	-0.7949407861073592	-0.17589203188920804	-0.4261001450743803	1.6172944442558834	0.31994036564813927	-0.32476510733656905	-0.6887729480151548	0.2494866121753354	-0.6666950405785826	-0.41323675726647374	1.1363962985116298	0.2660909077236664	-0.5935124185227539	-0.24661756053294615	-0.419607568769455	-0.45492719550466393	0.5596725891970168
1.6791874385368295	0.2533662101840558	0.3244926649293409	0.011984215160977207	0.2973183710930377	0.07268932434918103	1.3061029687843815	-0.15401835736120412	1.9070205556489852	-1.4125082748556956	-0.7276035671243887	0.37539250082485387	0.9739371538712772	1.3538937602693661	0.12577015049471615	-0.786679854597344	0.049571808343521595	-0.941630993272214	-1.0480171074625138	0.3077595792973072	1.7652251520160873	3.4296176101110047	1.6470020786613209	-0.8606395965268302	-0.17313847501167673	0.6959226471370902	-0.4669008869218705	-0.6445751625935896	-0.2082786103208864	0.7975739538273687	1.6595391470505176	0.18749953667689115	1.079484296049425	-0.9285072663349203	-0.2269633672738851	-0.39261344500942114	1.6292983788079656	0.28769780443444654	-0.41101516809128374	-0.6167403229061338	0.21185768303745994	-0.65032507285117	-0.43201879986930114	1.1016634385886976	0.2637160982821963	-0.7397969473910525	-0.03284565361268591	-0.5742997870271083	-0.5014241995870133	0.48208657045239284
1.6047023703237422	0.2261677212516508	0.20579633585210555	0.1559722926262704	0.13273743567792237	0.1622058070327085	1.1828700143388704	-0.36013954514585744	2.0244132584667973	-1.2931219454291751	-0.734964288004444	0.5508732548771119	0.9039687674582713	1.2471048377242673	0.05811569066840026	-0.9008242378818533	0.11913926750409916	-0.9564976635132754	-0.9612012049639285	0.3325421705925643	1.8026401015836062	3.5990981385392806	1.537115430400038	-0.9038808034330449	-0.23118198753562008	0.8187204486150149	-0.40240336788806186	-0.654614102344822	-0.10694469334588638	0.8336155903118204	1.7643332840963957	0.22923692245298904	1.0825835191070552	-1.0760916995426206	-0.204938875414353	-0.3892834427812854	1.7053020140659108	0.25408859318540433	-0.4396107081294776	-0.5772575309188629	0.21806657557502224	-0.6070498285572514	-0.4483947907391469	1.036679901952056	0.26327155267246277	-0.8196506119149725	0.14431793010882668	-0.6600240276387951	-0.4885397878132697	0.37951866609104734
1.5268874574813358	0.2507564129801369	0.09255947314003948	0.34127801007889647	0.009223626733188283	0.20652773284312986	1.0604922786783393	-0.5557205161287782	2.1167747177122465	-1.1378769920056806	-0.6869092959732372	0.6611547549569596	0.9070581693802818	1.134135302778901	0.00668854041269018	-1.0523453597949575	0.19943760368306604	-0.9417063890180166	-0.9130016425812133	0.36347467955462626	1.8308186258135126	3.7641395996586517	1.4079680496093527	-0.972401485145969	-0.3428697721198156	0.816175492505599	-0.297811284210614	-0.7078807364200781	-0.03218860469034843	0.90007218946731	1.863268662301638	0.2957383441522759	1.0439771479323836	-1.2243360109440458	-0.20232486613813744	-0.39474925847478604	1.813523656288773	0.20492033077443877	-0.3951078812544412	-0.5468885867213338	0.2429528183960076	-0.54665104930646	-0.44436350582382894	0.975614215674927	0.30638662753224805	-0.8785903007867567	0.25450206987676793	-0.7138607347921779	-0.4578823129604091	0.2867070440045271
1.4573486633292705	0.28172810268929216	0.0504525543925759	0.5533622357119935	-0.06964747330122449	0.207521869496822	1.066926781917729	-0.6815555816400701	2.2322178382768603	-0.9780407783560012	-0.6311816287008679	0.7199316777799905	0.9224480735943643	1.0352153550458474	-0.09027878501014722	-1.1934534831773307	0.33514558524519894	-0.918601020008045	-0.8388121958792235	0.3409975189334389	1.830693718014722	3.876585766731818	1.3401415140690731	-0.9848837349511739	-0.3889923352970366	0.7711940537273857	-0.1903725389003778	-0.7275832669124965	0.004118388767228679	0.9266027861679609	1.9639510800406839	0.40686456485531847	0.9905429712976289	-1.3002291370403394	-0.21129997572155138	-0.4140484469857436	1.8665569965727233	0.13730402282302706	-0.32472439971277295	-0.4972845714073779	0.2685663630792898	-0.4045853360859552	-0.42381843852972934	0.9545390227047396	0.32683280093780764	-0.9452411017775738	0.3744031145047204	-0.7473261594925104	-0.4444696677122832	0.14909268773923162
1.388359455183988	0.32763537880641475	0.07508290552279773	0.8001376873721927	-0.21964836381561348	0.19829849054312743	1.097063062912336	-0.7022642041871109	2.340280397454348	-0.8680539861133691	-0.598040859214721	0.8304650339833435	0.9554778346237744	0.944646771385351	-0.18410435688829999	-1.3603224901199753	0.40945803376441814	-0.8402511317989145	-0.7577709642867966	0.3307445023514992	1.782523194205383	3.9232418948612775	1.3861056302475423	-0.9730097131112435	-0.3547344905733945	0.7284875180458282	-0.07813923204400572	-0.712463945384893	0.032196775666249504	0.8909608999678392	2.037852617006992	0.5051306671437613	0.9455774535528579	-1.2520865641719037	-0.24206882799255464	-0.4761792057880208	1.8570751652908921	0.09221149140355564	-0.2716385269283298	-0.4772821016489324	0.3077661450099138	-0.2276689675494606	-0.40781695791494155	0.9806688516309787	0.29750448926408996	-0.9523857104133567	0.4112779187985963	-0.756369595864731	-0.4454837763164047	0.02905052018082303
1.3385734286873927	0.3681344004768621	0.11502486347028032	1.0121049762883438	-0.3377814419041261	0.18153624196560364	1.1017871285817613	-0.6566651291213494	2.4279767848796356	-0.8172585073923602	-0.5975641649101091	0.8893049208372492	1.0374098014926254	0.799085812026871	-0.19905056307175223	-1.504686439262468	0.24621561191992286	-0.7344297754818158	-0.730018529811424	0.35039900845381955	1.705546231285729	3.9471822440720628	1.492539076960032	-0.9790295407854079	-0.3017947585272534	0.6611562571025598	0.03216366053558498	-0.7225423955582355	0.00985965637597323	0.8506690882905461	2.0307868126702733	0.5488995879595137	0.8607480198042708	-1.053324118404648	-0.3308418228590565	-0.5624215965521386	1.8543189427297317	0.07180169758452185	-0.23793574578169135	-0.4870420410788598	0.33012471578488245	-0.0942034317875365	-0.40453822662535666	1.0227339786516105	0.29828829336546114	-0.9070754288738272	0.32569114272438393	-0.7388714885091016	-0.4439887759172084	-0.036904124119425806
1.3112557712915307	0.38483081391397833	0.21219708952161484	1.1520002686605508	-0.3484387604387048	0.15706943432197001	1.1231675982063127	-0.6165137126800297	2.4123104989164053	-0.7960519036593036	-0.6015599848164236	0.8148814363414596	1.1194559791534178	0.6407716865936914	-0.20237533138603095	-1.5244259852577131	-0.03336906255956906	-0.686762528736092	-0.7485716893492775	0.3686500718065358	1.63128010518848	3.911394177285094	1.64341039548045	-0.9323154608096145	-0.23683484614648692	0.6278281928968804	0.09717176015709503	-0.6995835477768815	-0.04951027003264275	0.851875881601735	1.9514394534804094	0.569509636340199	0.8059236566951068	-0.7417724382391734	-0.4431477892464647	-0.6667744775874916	1.814473435684849	0.11002292021867506	-0.2336771020615933	-0.49076827572206183	0.34946081078784613	-0.014800857599559191	-0.41554034864665096	1.0906081986623195	0.3003852618008485	-0.8379720010378909	0.23261972371745826	-0.6570134739506436	-0.4634985311267264	-0.05388875976738233
1.35150486414105	0.43400819737095125	0.43656860663272185	1.147127905454498	-0.35854064869135344	0.15411463926793997	1.074664475686617	-0.6522660612290695	2.2936993071903418	-0.7860013162808619	-0.6316688383210222	0.7545618947619606	1.171164915204817	0.49367311146733767	-0.24065592069262545	-1.4560324796641122	-0.23540080798223265	-0.6477041053295899	-0.7822920568093258	0.3825867313806928	1.5310297810563003	3.8411650710324836	1.8045264083568013	-0.8493656567419263	-0.13304254049975617	0.6417946302309138	0.13005524828131074	-0.6510812121011119	-0.08789684195645461	0.847033623440591	1.8252714347845966	0.5101311276194509	0.7903688729869375	-0.3592892026123581	-0.5321205371274901	-0.7732988604880181	1.780039276795756	0.26393193331342046	-0.3016901473561173	-0.5056758514036027	0.32527504312112276	0.04592349195910857	-0.39792776731198465	1.1926590656433655	0.2840365120744742	-0.6862390416101223	0.14207794409181487	-0.5397157080880247	-0.5029316583228708	-0.02833020170393167
1.4418955979621435	0.5081201492942794	0.7000035468739279	0.934108186085839	-0.3223335371878811	0.1733069996655988	0.9844592562230321	-0.7302837182930235	2.187029306765138	-0.8128503550333944	-0.7528263040067077	0.6745031295027388	1.2085975022635609	0.3485342427118013	-0.26321859153731836	-1.3169702706272057	-0.2958094089566494	-0.6122064173727121	-0.8537938722060406	0.39294697729630645	1.4375312298317269	3.731014973257026	1.863248513192498	-0.7886786253853252	-0.08527935832254206	0.6080321329177463	0.13694109196062385	-0.6333410325735133	-0.1301217992323263	0.8101057481182362	1.6238254237322067	0.3939636903365265	0.7284660374621984	0.0024488893675124524	-0.6018205631248644	-0.8700803102412633	1.8303057527325948	0.48640871957405774	-0.3876239411875001	-0.5394809482834326	0.2496088227341647	0.06482120218923373	-0.34045810873832355	1.3185702503061263	0.32716036086076794	-0.49267813087808277	0.05245533114211899	-0.3699785715948128	-0.5382111760765803	0.013930096090211985
1.4774570454597111	0.5906274729458751	0.9701843794628985	0.669168564393473	-0.2542933276511528	0.18474509416446255	0.9527347117706011	-0.7990520531219258	2.0601323904629636	-0.8542496874569455	-0.8694762044296553	0.4848554685033097	1.2349230898060173	0.24720234867620566	-0.3139228334531371	-1.1203014630112524	-0.18161783239274848	-0.6407711237948577	-0.9457608533040937	0.3886830343806559	1.439786321982868	3.53698181047191	1.792239846532172	-0.790992063896099	-0.14608810770937544	0.48625583631418945	0.12156772029263947	-0.5727452151967668	-0.18261960229108137	0.7630672075855832	1.450324986475089	0.2780784106979997	0.6793452650994208	0.22830557707806198	-0.6265210565754593	-0.9565642840194581	1.9366491197352058	0.7127813234038152	-0.4787369973078879	-0.5489481686437261	0.1644697936653184	-0.013286406953936986	-0.274099131280404	1.3900537645858566	0.41456914137456663	-0.30557202748163687	-0.017795264805263833	-0.1893532005110889	-0.546702778344018	0.04651752963641694
1.4768104736870278	0.6611548841312918	1.3057846797034771	0.4306566407307434	-0.2520368921308017	0.18862498860456556	0.8830954678506316	-0.8597199201035993	1.8842522200490865	-0.8936009244767931	-0.937250918209046	0.2948929873495003	1.2205325300214198	0.17450025725179624	-0.3873056555677218	-0.9393262294004536	0.10268289858343929	-0.6565356888268749	-1.037552610117622	0.3411331325024954	1.440674180120218	3.3172326715524454	1.692886641561789	-0.8321452024751007	-0.22792390343281171	0.35533002622383464	0.127915006365748	-0.46128631442315104	-0.19784809715101961	0.7612155340987301	1.3427320568023284	0.1775299665748847	0.7107864366289212	0.3293668141738138	-0.6243444375206922	-1.0561294289576404	2.014086735649971	0.8566359440866071	-0.5759561969975354	-0.5432256426877833	0.07409061429352626	-0.10857608054753416	-0.1920389880348706	1.4394349189099527	0.5078272062269603	-0.11541347002251587	-0.02231385728786312	-0.053854733928856466	-0.5475275202309072	0.09118606959802633
1.454536076118098	0.6819703750830302	1.6120795685356142	0.2794574657204915	-0.21194176865380082	0.1783605276551972	0.7458532152130326	-0.9382764943167491	1.7844753854477073	-0.9918450770124277	-1.0455726887219894	0.1792280626297286	1.132333245944793	0.11570906612730555	-0.4050946911721864	-0.7987401669200265	0.42094116519332453	-0.6240435494641419	-1.0972680155523729	0.23440840745394706	1.403343627714047	3.115790858500051	1.6173228131314665	-0.8570581113205978	-0.31516778799695	0.21728303560124865	0.11183871210784808	-0.41316262029260675	-0.1956244433139211	0.7493776459617949	1.3034607257060917	0.13173578088935406	0.7638354423322339	0.3440589129842976	-0.6246096268675544	-1.146294798438993	2.060500885072756	0.9059253020703257	-0.6825819891395173	-0.5549291312557447	-0.049535798570336104	-0.17454613596566632	-0.1302023985625837	1.543714697649932	0.5789895994903098	0.01879453753230977	-0.02164186148275931	0.01142364728052766	-0.5792065786898848	0.11968601982686136
1.336181113128461	0.6994843153551122	1.8449854238727332	0.3384325499665611	-0.15667645560151716	0.14886780692901155	0.6046199415788469	-0.9291692122605578	1.735178805616739	-1.144295940017623	-1.1815567493232133	0.10398604573254486	1.0376353678067103	0.09432716215526094	-0.4210779810499995	-0.7556771973864401	0.7128255207610023	-0.5982582043987277	-1.127401438835102	0.11973925030145978	1.3872372734429455	2.884102159232495	1.543190943705164	-0.8779605170200657	-0.4192511712081952	0.0965781449722448	0.0937061069899002	-0.3689800907675821	-0.19802479336057077	0.7137885569690379	1.2938325967197934	0.15852821676725798	0.8198637834522643	0.27086237020937387	-0.6292487184288964	-1.2474165066610612	2.112329043097822	0.8641923078263529	-0.7774558034274317	-0.591875024639504	-0.1559752338194177	-0.26637891134643665	-0.14906216970891242	1.6343286895400486	0.6635702510263982	0.051435135287673586	-0.02820733773952413	0.04817045774786484	-0.6053067939925274	0.10702824096473093
1.1437290249893457	0.7266513609477112	2.033619399662408	0.5513353326182739	-0.19257113757140082	0.13271308630652223	0.43292458931768163	-0.8113385285931496	1.6775616872408545	-1.3533033977883533	-1.2788444487264372	0.03949828530903337	0.9856980101714281	0.08483012358899694	-0.4332271115048319	-0.8416126547731718	0.9508626054904326	-0.5894094855046671	-1.1678421729721948	0.054080206247508734	1.3443500119338114	2.618217334557719	1.5463612891543985	-0.9188122569198439	-0.4964991875909267	0.013701223642040386	0.09835728631620053	-0.3377042991319739	-0.19739684221586468	0.6765665257770783	1.2780598296964196	0.21303166840982296	0.9303619263604629	0.1228570417213517	-0.6095179422188467	-1.379312596562764	2.1669533303813613	0.8191689738770259	-0.8633269701452837	-0.6460043185435038	-0.24093839891336696	-0.388676288120254	-0.1977767677916388	1.730151595431467	0.7675354308605916	0.028351784532043935	-0.03973940368228917	0.032678077816806136	-0.6050651022613245	0.1185798242529527
0.9881961850704336	0.7094204107338874	2.1344940224441453	0.8052049451064842	-0.20902575967365195	0.16739188657613435	0.2838314478024745	-0.6765215105952453	1.617263893266815	-1.570896579999776	-1.3609760733271148	-0.02441020603041564	0.9139679222927268	0.05380947920541377	-0.3844140222081436	-0.9634151070990832	1.081703436721277	-0.5657009505282533	-1.2002328973320284	0.024037069994183813	1.244471035311548	2.423541272369244	1.5732915469666529	-0.9464839140364052	-0.5632783347499126	-0.025309695267019476	0.09673811637027827	-0.3306747365314874	-0.16393873533687014	0.5823272818605781	1.2462072402164563	0.2844081471872898	1.0278841452405427	-0.05369782764530745	-0.5620249410080662	-1.4949512477216662	2.21921248073742	0.7734398257322269	-0.8697149357254306	-0.7182980174173359	-0.34816177018615313	-0.4385690232787297	-0.2166365389379706	1.898562321610683	0.8051053841673885	-0.0015929231177464003	-0.03114635387563907	-0.005242338325571472	-0.6297899171967056	0.13516187724941936
0.8435904081098633	0.6509357986942643	2.1196216830355796	1.1512206905475793	-0.22600109766521434	0.20173102348906805	0.1750557632935609	-0.5324677033192489	1.6093959363163919	-1.7280268662783342	-1.4392135260717236	-0.0832973159074774	0.8401791848892867	0.05136436864121049	-0.33345050936873394	-1.0332866094353594	1.0994167777552324	-0.480137060277298	-1.1838210816241697	0.02065619217940723	1.1879181854374141	2.322820365843048	1.5368502528066976	-0.9465056364637361	-0.6843302168925353	-0.059318762722276576	0.0492366360776908	-0.31276993024509425	-0.1028833989294752	0.45235564224561786	1.1812385457957193	0.36167858564770505	1.066801714121412	-0.2462538514824258	-0.5175764512599653	-1.5652436690336256	2.2844679121854345	0.7306342707010216	-0.7985392211975972	-0.770734287513173	-0.4247371179009842	-0.4735696604219416	-0.22726061758859167	2.030141194461921	0.8088489261440909	0.0006331023340751696	-0.031656143796751565	-0.044269633398922745	-0.6848308485604646	0.07132895232863948
0.6997281886878793	0.6304032978007823	2.026214606201605	1.4581405936233034	-0.3269158370138195	0.19586837872299173	0.06970095392457751	-0.4069250734703133	1.6696241023528153	-1.836718339904715	-1.4560099900989705	-0.187017963970013	0.8066440411055371	0.11678841209769524	-0.3047720949734675	-1.1223967614960926	1.115201261326323	-0.38504931649939084	-1.181262291704575	0.0453126313173977	1.1908822137438535	2.2389679150906927	1.527557251369077	-0.9750461906735441	-0.8213880573838808	-0.124504276357605	0.015412420706276946	-0.24649119715479145	-0.02491687606658416	0.30781574462715944	1.097857113500526	0.3880038938698863	1.0202751062439088	-0.37609291164275077	-0.4449145702197145	-1.610639313587992	2.38476940521469	0.7016509103311208	-0.6726806424902847	-0.783144521222235	-0.46488477684886365	-0.5067156442382724	-0.2582071772496467	2.0051278513894273	0.8443979517119049	0.04891919334737108	-0.07279464561266961	-0.11392842910109961	-0.7059900875437612	-0.030916160537367548
0.610986212887129	0.6194610155482063	1.8255321529163813	1.5976850758446777	-0.3716626891020066	0.2106147390860842	-0.01782050754232691	-0.35157535789117805	1.6976841612114029	-1.8947431884944284	-1.443342539974916	-0.3181279654637413	0.7713843143634745	0.23292965643090574	-0.20609663170109296	-1.1795941772060445	1.1292819208052225	-0.3157332094694795	-1.2405422132557296	0.02478767532993064	1.1589632073231302	2.0997036586202786	1.522825304536859	-1.04852501642482	-0.9195705045145035	-0.18317035802174914	-0.006542544564788302	-0.17039412417003996	0.04402998489961152	0.19155252278148033	1.0281837651433026	0.3904053689321942	0.9242170470634805	-0.4017817913788743	-0.35687859509643716	-1.6180130860404005	2.4989504475697912	0.6472374796832246	-0.5176190407435295	-0.7630286557881675	-0.4856873985577688	-0.477542349796685	-0.2497276997765887	1.8897968926716295	0.8305000521234028	0.0774109861813037	-0.14941375352911396	-0.189047042508904	-0.7037226702716465	-0.1450719168942773
0.5889057868500023	0.5491851510812396	1.5601832618230194	1.6892465252128346	-0.37753636433344384	0.23110500011495166	-0.13068902480793895	-0.36750056853255963	1.7216013577819358	-1.8664292868041457	-1.4576959456910206	-0.3769363703022087	0.654346805321681	0.37417926177359284	-0.09805691271786182	-1.1252046025633229	1.104656840529343	-0.20156691492347525	-1.2547276498190456	-0.04139805398061487	1.132324087316157	1.9461425439894569	1.4552168039066569	-1.0968248335957922	-1.027226203290249	-0.22009717215838998	-0.036463965854886045	-0.11840170120784839	0.08282431730700034	0.1358778676156381	0.9735455448951809	0.3803135305176176	0.8582864969642581	-0.30872113151835184	-0.2850363902192173	-1.5769851525700926	2.597602463776732	0.5516238753114674	-0.38586411929728504	-0.734394929138572	-0.4865458532149054	-0.39535230847836306	-0.23133429989127632	1.7376706201628853	0.7445214216303906	0.08733812663186248	-0.25244152417718047	-0.20171727367623635	-0.7254450260719751	-0.27082277898821694
0.629090222522256	0.4473716167886062	1.3109303836338675	1.6925987110986007	-0.4558173196932998	0.2451057579877765	-0.2900203569205074	-0.43031157115406177	1.7658499121358644	-1.824083897066632	-1.4769109322931422	-0.3721416593509762	0.5035542967216539	0.4983010334353427	-0.018720010099176593	-1.0848648155723262	1.032839047662094	-0.09376127965995426	-1.2657410114669339	-0.13897359382331786	1.1193573074470935	1.830604336928707	1.427576459427798	-1.1347847753571023	-1.1513840153542325	-0.2525182104842434	0.015639733981622595	-0.08377410876320257	0.08951702604408932	0.132615754446332	0.9135356192522106	0.35216046777673515	0.8085739387995299	-0.1257458256722403	-0.3070987662711583	-1.549436453180695	2.6285035497302824	0.48995854979245673	-0.2975630205744362	-0.7039020408304768	-0.5001559364249474	-0.3163045693450347	-0.25362825941419315	1.5099846450210959	0.7123620563367947	0.10815546345450137	-0.3909499009257781	-0.12593139282777202	-0.7340288200306972	-0.3853303418063363
0.7144376965164232	0.3677570803991829	1.1049767214443404	1.5642801537039748	-0.4762224396757935	0.24278610579582863	-0.42756804483845673	-0.5058101038694438	1.7454837403836634	-1.801385303304388	-1.496413337520104	-0.3902910412510717	0.4099671185351976	0.5975073997918231	0.08645247749375926	-1.1174124908579095	0.8917752718780794	-0.1370829897838109	-1.3522760397447378	-0.2624607867688241	1.0103431820808342	1.763804027494008	1.455664659397629	-1.183049293583661	-1.235783278265158	-0.2874225623839911	0.10011284422733335	-0.05961348564265517	0.05978856838820035	0.11629387491251257	0.9055698248526232	0.2848595994183253	0.7657791525955358	0.08865038292248488	-0.36822663273164674	-1.5177780972904578	2.6070417279147606	0.5098459027118999	-0.24851659661273456	-0.6793901151343991	-0.5373317922715566	-0.266806908268027	-0.2941778273134873	1.2417560235683267	0.7162313579267746	0.060139294689105824	-0.5412761349365505	-0.01580478940093597	-0.7143894981199159	-0.4753529002983086
0.7872740067091696	0.33508745034049126	0.9541824952891191	1.4315180010654263	-0.44022361452804815	0.2026616458565509	-0.5505444336484756	-0.5415958736370392	1.6815304796848711	-1.7729154208383264	-1.5561999165920448	-0.42717222233686625	0.3299396166219652	0.6471633442954309	0.1334262683560336	-1.1351343420158995	0.7430282138669957	-0.21082002918139847	-1.4203970571812217	-0.34092742858938924	0.815919129433319	1.677869807245063	1.4529480622747726	-1.2157198242898188	-1.3077323598938797	-0.24172196069135268	0.17618585466719913	-0.032973583534677386	-0.0273253813229035	0.08490216390523285	0.8827030185101664	0.21416029898740954	0.7613917750983148	0.30497985627935753	-0.4233102484941723	-1.4864272106908647	2.56513703528847	0.5641243982930129	-0.2549828460847962	-0.6759882448656589	-0.5617083276398662	-0.24612039039126382	-0.30895331681029314	1.0886472435082826	0.6811122547578479	-0.05146855625756648	-0.6386382857795132	0.14677688506685532	-0.6900683332923186	-0.5800207628147189
0.8503470831344042	0.34197354175806033	0.8877589878462129	1.3312642557376688	-0.46896713161805276	0.13663440310719369	-0.6209126497708819	-0.5693856168653886	1.6765868961142538	-1.7447676725831123	-1.6032314179104064	-0.47982904135871945	0.2464286855545251	0.6485803627481749	0.07870485224764456	-1.1946492848378745	0.600546727847773	-0.21493937856585008	-1.460093088109087	-0.37907584094716984	0.6310589631094318	1.555014792688946	1.4251810218346517	-1.200685189273197	-1.442630272548542	-0.14387764466458805	0.27173436711320836	-0.01966844888897866	-0.09583186096683677	0.010563695936044126	0.8050250526526049	0.17529465101427813	0.768278937448604	0.5165689073689	-0.4663329150007035	-1.487069601887389	2.503866952678888	0.6381137932447063	-0.2961038088291642	-0.6501709503455289	-0.578668768609014	-0.25013697688616704	-0.3199766375252698	1.0372767143902393	0.6529654985205264	-0.12401765822102066	-0.7171575197655629	0.30986097266643997	-0.6844869984686511	-0.6344020626023423
0.9230217503839796	0.3732282215254716	0.9195431224894175	1.2109363740009722	-0.4994047110679524	0.06152185593937669	-0.5718475263353383	-0.5744531091287655	1.6415640434942298	-1.7064031835143887	-1.5993687920009694	-0.5463316507702735	0.23676074201669833	0.642339451690343	-0.0032857645301433646	-1.3392883741854473	0.41934664302402674	-0.26920375306954025	-1.5577136292107583	-0.4264869754523367	0.4547161583084954	1.4616413079154207	1.3970456791815615	-1.1923139088404269	-1.5700726303121038	-0.06868549276282021	0.36141819705530326	-0.019365535652796802	-0.15506314881103722	-0.07956113703512446	0.7330434944870798	0.15478179026666178	0.7883996547149283	0.6219318369058862	-0.49515934140637646	-1.4920659778603533	2.4708481513212024	0.7286448434343727	-0.2824354413010509	-0.5501586015533013	-0.5959272841118904	-0.26660205504059875	-0.35673163925537016	0.9966609890051987	0.6362833395868526	-0.18241083785014203	-0.7902158223239286	0.37576737029056134	-0.6830343564140975	-0.6343839282486714
0.9194979342228567	0.444824706264299	1.0240573895146008	1.166188590316577	-0.5005433431459144	-0.029828256572070805	-0.522696881021296	-0.5306922010835226	1.5747560373532488	-1.68543733271786	-1.595362456779112	-0.6297463988752046	0.27862470780275983	0.6512636530097534	-0.10043610472257461	-1.4508295078372764	0.2857668341959182	-0.3010961535451839	-1.6376957846129003	-0.4353680873239889	0.3034156792218805	1.3323266850684135	1.329118965439354	-1.1704204173939727	-1.6591721343500236	0.028879964174677912	0.40197088537694636	-0.023454864341229426	-0.2687195875996921	-0.11133751341034603	0.6915027766832951	0.12864458714074534	0.8593501809272495	0.5384340604905955	-0.4806014794688889	-1.4856393206335883	2.4815830528986957	0.8472008690324422	-0.2362980467628571	-0.4008692389303155	-0.5916588567888976	-0.31425969516411234	-0.34776105871199825	0.9894464604157124	0.5619711067071693	-0.3207509884592469	-0.7990676291359909	0.3222132705238085	-0.7175638823008768	-0.6509478468914685
0.8567481436839636	0.5316712108091606	1.1655642476003354	1.192265478195376	-0.5359242521050136	-0.09621449311303847	-0.46202114446202075	-0.4743273159907854	1.5644162886175175	-1.7171489026109756	-1.6114789304012471	-0.7035402430622346	0.2785304838994082	0.6803276059553977	-0.22982754682502268	-1.5359889287481403	0.2609488681737527	-0.2558175811097444	-1.654942492499962	-0.4366548393281205	0.25371925473542284	1.1383853650552045	1.23519895471468	-1.1023396148345068	-1.734541377361796	0.14118092246081945	0.43884109863799237	-0.019335902836212955	-0.3899304689473926	-0.08924942458650564	0.6296964002873846	0.1569857549778913	0.9083714720560788	0.38389058752099786	-0.43311881031058225	-1.486267985522494	2.502440953361531	0.9815961955465193	-0.20719522710506127	-0.27840718347314136	-0.5800577959361867	-0.3284311487900327	-0.3024064535779689	1.0697157033772935	0.43727313853482574	-0.46431296823452406	-0.7804989174639151	0.23103706241168248	-0.7835706415927446	-0.619948982726815
0.8246781837588856	0.5419846262656112	1.2683841974777104	1.1845866337826363	-0.5906757921465061	-0.07009079104658554	-0.35051690478197606	-0.4064529987582267	1.546452280713011	-1.7627325888891145	-1.6510270321582223	-0.7154908161225586	0.28767305779430563	0.7228984581952853	-0.30986600606048376	-1.6412970785233434	0.2524329624752143	-0.19950724023124689	-1.695099775588559	-0.49345169433401104	0.31853289876201835	0.952862965800265	1.1150852906036888	-1.0386331660788648	-1.7832935617184404	0.19750752313395378	0.4990301568221757	-0.024508475597506	-0.4678371869393585	-0.03306942472160353	0.5456902690073762	0.21261783719804178	0.9171972430679298	0.25603472885099315	-0.40765030095933386	-1.4595044309288487	2.487164669629694	1.028570898153916	-0.2060742017728603	-0.184766089385782	-0.5876110046208649	-0.31191851542209204	-0.22804850237046187	1.1551816804944965	0.3466531009191377	-0.5416140347103975	-0.7835344847214553	0.12974586491968998	-0.8666602721127653	-0.49173184853366375
0.7535552887637481	0.4706082449054261	1.2884022408166682	1.1802989541613098	-0.6252166128041816	-0.0019648153616555254	-0.31431264288440125	-0.3318944378146986	1.4948231649719583	-1.8371828913456205	-1.699050478242802	-0.7308949662764465	0.30272889544196013	0.7291695185818972	-0.32935707902216926	-1.7080714898332054	0.2054910013540175	-0.15389281401903812	-1.6771908229791042	-0.535400440429483	0.43507862680671483	0.8634999487334054	1.0104255873488543	-1.0139727804510943	-1.8119812403211388	0.17285637964273673	0.5483641318267811	-0.027540900494482774	-0.5781962026174993	0.06720378575083452	0.4614617872412465	0.2172107366318269	0.9161565163127751	0.14003884312220097	-0.37589301566821104	-1.4188224004105168	2.4268683104345774	1.0612217244414592	-0.23098413617976377	-0.13506186393987799	-0.6405073113763088	-0.32279768503579503	-0.13344933181164081	1.2200880781085126	0.2666436650936624	-0.6291854761002098	-0.718034203948086	0.03805154326540472	-0.9280823635137626	-0.31024686386826944
0.6058459672943023	0.39910609018601656	1.213036503982536	1.206804610002242	-0.6150452957662937	0.09071081268804804	-0.3479756832494572	-0.20821504090019327	1.4905062328398686	-1.9739441228393262	-1.7008871533576344	-0.7805861794440248	0.2901000371230579	0.7020049733495045	-0.3186812174625612	-1.750672364919798	0.19447079571619677	-0.1231690476033764	-1.5719067962572149	-0.49912223380319637	0.5774802692011007	0.8374778300260288	0.9473781413240543	-1.018757145070797	-1.8366136792182128	0.11894264393147128	0.5870773311817813	0.03599515079431749	-0.6903955772781769	0.15513753461637486	0.3503465435185143	0.1734763017503905	0.8653216057650358	0.01159087753242386	-0.3668318056475028	-1.4074515271797368	2.33436990695347	1.1424664741377708	-0.3053945411214672	-0.17478990703954603	-0.7042952615941896	-0.3687835764997703	-0.040669715793914464	1.2745685278228123	0.16000243767456182	-0.7104653964525399	-0.6167598016650584	0.00029990653448954687	-0.9727654337784207	-0.17808732118711318
0.4673502935855889	0.32549723169958833	1.0692705563663887	1.2154189481505455	-0.5845730019237744	0.19603406816527263	-0.3818382746643422	-0.028626122995762428	1.5001845161682663	-2.098226892270728	-1.6955558883773663	-0.8398132950878188	0.2786446946913531	0.6888297166718613	-0.3151429319170916	-1.8129563469852061	0.18470756219167334	-0.16099029536280124	-1.5184530821664897	-0.41656195447928973	0.7188151314760836	0.8010774780930061	0.8733317180111622	-1.0373325357424084	-1.8717414489358037	0.08341599595883334	0.5582644992499055	0.13267056862826823	-0.7052815533319126	0.21240741969044646	0.18784716126516926	0.09190766184033843	0.7323075435731354	-0.019052439020344886	-0.4100886653434708	-1.3577293504641645	2.2033668614572317	1.1319726777904027	-0.41700232014483196	-0.2814583182800666	-0.7282664155966304	-0.42266363340637153	0.04385654215003589	1.3231945317149176	0.07613539882778184	-0.7300830788400677	-0.576590673108227	0.015490053565957998	-0.9971812819646345	-0.05479547745091716
0.32455491758853316	0.24050588420329758	0.9745456773063376	1.1964752000054075	-0.5490254638800968	0.254632900918989	-0.39162849351718315	0.09428040823965976	1.451793099526283	-2.1744235012386683	-1.7055559534586977	-0.9203757725940502	0.23413103853225242	0.6563588895738743	-0.3342069704163912	-1.8922390553106383	0.10705819026170157	-0.2267730835779279	-1.5084214918774816	-0.29115409493938216	0.8099336827507223	0.7570235618342847	0.799164491572418	-1.0661011754391954	-1.9120490762219216	0.07017165689806067	0.47459922541349825	0.1841724038492575	-0.6935244593888139	0.2596043518451941	-0.03844916364078569	-0.02430680171665065	0.581672548967979	0.0397195231307411	-0.4862186719978808	-1.308311897777713	2.1034724167405794	1.009745726401186	-0.5377098187642311	-0.38044483177419863	-0.7565328236300966	-0.4638903454260211	0.13728625144069667	1.4048076176495514	-0.020190615660206183	-0.7413465010364063	-0.4973685469582195	0.053959984071227415	-0.9956588732247857	0.06676997581583012
0.18004612639386602	0.18249292226076647	1.0258144591493719	1.1766349370303564	-0.5260375930866168	0.26614831715758575	-0.36591898785246313	0.1091528504965659	1.4058734746696122	-2.2518883017314217	-1.6493726225128025	-0.9866800453083444	0.15283865209827127	0.6253352302574128	-0.35040377752539514	-1.9586995245916263	0.019970275813457422	-0.2632954682618879	-1.492027713963617	-0.12420117620726004	0.8409243203966497	0.7514211527478725	0.7600832071499042	-1.112481273094772	-1.8865963278248536	0.0695669729781759	0.3703673458492919	0.20207721013564828	-0.6825584207838522	0.3337618008177048	-0.23470699668369827	-0.10725174391437131	0.481040903826787	0.04663219307362058	-0.5601203993351499	-1.281174987616856	2.0726857299859947	0.8752639030494269	-0.6040225379263927	-0.44850860823635497	-0.7930469540118288	-0.5015174935923132	0.21660469696994103	1.4917229964023497	-0.1575054901509002	-0.7857770359901858	-0.36707087757543827	0.06933461092452262	-0.9759423096267135	0.16084012204709597
0.11031336070999617	0.14491813119230018	1.1609205635655955	1.0833973947193163	-0.5405134948094825	0.24529906233710586	-0.37498837944367974	0.11763348470485577	1.363957456225767	-2.3012833443568512	-1.5989376640637096	-1.0162038793862447	0.07198883248306334	0.6380582470033285	-0.38221784497302597	-1.9469108250354956	-0.030028924386378088	-0.30744653158960283	-1.5083957236003438	0.030420369151936105	0.8256788171712681	0.7686569796093461	0.7390840881752927	-1.1428302193799051	-1.770539072073338	0.11240559980728174	0.2261912781159056	0.21948484361048112	-0.6452129972947689	0.5048134389913265	-0.37709954212071867	-0.1226418758737243	0.4149368992683726	-0.006471950429769327	-0.6296723325803792	-1.1986963504016024	2.0737711921529387	0.7709452569335283	-0.6222438966082002	-0.4839750836195229	-0.7657910186477025	-0.5253499717474174	0.29970710932154027	1.5980246295247544	-0.2609705561741421	-0.8072508503787077	-0.27811639838598834	0.06157468309992055	-0.96559441519694	0.19488918449915846
0.08406254673906306	0.05709688311344672	1.2881826071123226	0.9244803963906764	-0.5908146497169936	0.1835245152729862	-0.4350084482678039	0.11299629063037042	1.2712130433234392	-2.2550486078841585	-1.5667327576608836	-1.0523074546907176	-0.019859486396086656	0.6731822150341153	-0.4531360681904205	-1.9387871341085734	-0.09768038513384474	-0.31046578850116996	-1.5260830690264309	0.12016816763617222	0.7880039243468097	0.784178408061864	0.7281057358111265	-1.1096600728451276	-1.645104487965007	0.2037480960158687	0.09223731351844063	0.26530705565309054	-0.6041868558406109	0.7620942304784382	-0.48855007625903024	-0.07917705829693272	0.3405657490887422	-0.07361544836823011	-0.6912582533672682	-1.095444319237216	2.0505215502977463	0.6855486590285635	-0.6299501629281734	-0.4779308303978545	-0.703886899482985	-0.530094518818357	0.42432363013499386	1.7200951028506264	-0.34499552569806313	-0.7939980012441428	-0.160312444115344	0.06379236606446292	-0.9716815584890025	0.2207342653506063
0.07940722997574565	-0.04163520387817531	1.3351842198423518	0.770474740173736	-0.6284103369252975	0.0868447257014684	-0.444342550435323	0.005129307744627293	1.2086175274081268	-2.164952755439752	-1.4733567556396294	-1.0558649224352301	-0.14246477154501602	0.6973318273883298	-0.5035779889364863	-1.963803728139716	-0.2358637337733195	-0.24312025210025884	-1.4820425065734517	0.10178149071439158	0.7772956125153417	0.8402637274405844	0.7488102130153629	-1.0892545676708596	-1.5031545597700544	0.29345853271253663	0.054331950572744835	0.2843741268565652	-0.625496418712275	1.0278791435803267	-0.5998206123847691	0.0032944860751868534	0.24947409920313435	-0.13278333743554982	-0.6810260773993752	-1.0300906234062273	2.0443812398043493	0.6328686250077789	-0.6129061939807476	-0.47612968513153753	-0.6663712386679252	-0.5745110882365104	0.5826743388287684	1.8006729019026988	-0.4532716280898009	-0.7770262233607264	0.0075243012767045704	0.10269798295745917	-0.9738443257331744	0.29750423818004923
0.1633969032472778	-0.07496514407280044	1.2423419153909798	0.6524855927759445	-0.6357350737682806	0.014300364889022194	-0.5415279841725245	-0.10336432298902112	1.1960148706999272	-2.0630769635376196	-1.3850070744478986	-0.9934549750306392	-0.2007893677196134	0.7211497971259444	-0.5462570332056372	-1.9068003215487312	-0.35591582226188523	-0.13041732043874793	-1.4106978776672636	0.0377971165481686	0.7584277831250276	0.9048904246067855	0.7751924371347216	-1.1259627545572086	-1.3752458163633468	0.3689471558565775	0.029306507520857783	0.25047747722096225	-0.6872232007159592	1.244954861659385	-0.6703515983313173	0.09852269105896136	0.1766385311475299	-0.16767127588307051	-0.6160512434006389	-0.959435827573151	2.0123867103443915	0.6568974465153538	-0.5478804620016461	-0.4821818496794128	-0.6259493511490137	-0.6555561463372497	0.743798543279355	1.7880383419868395	-0.5562365803020937	-0.7482445140383079	0.10268122450636999	0.15457606391738019	-0.972097666933446	0.37721923004560975
0.26128786963149386	-0.10213218966539779	1.0471816809578836	0.5274802423614381	-0.6129277178164273	-0.039631548573752076	-0.7532435031004433	-0.13937568598186154	1.124357278704109	-1.9150952888471324	-1.37504556552356	-0.9575560328265134	-0.1833122612828035	0.6986885471835105	-0.6479308884531825	-1.8159405599787672	-0.4899360535440171	-0.06346247108428442	-1.3438833118815703	-0.030665659201059153	0.6928275575546939	0.8989818729473477	0.7894324738969357	-1.1667710496023258	-1.307570282613638	0.42301353022723037	-0.05646753408529197	0.20397371039694573	-0.7115338807467404	1.3472569933862573	-0.7186722412753808	0.1722661589644216	0.0929467545871738	-0.2040501823574871	-0.5596520129562752	-0.9354559681644442	1.9341296769114429	0.8346865065568647	-0.4658264178534989	-0.4878621818955892	-0.5898227176611301	-0.6926565290615864	0.9083286711816208	1.7753225830997963	-0.6240736554189514	-0.698545496690324	0.13280903643520664	0.20188532546008386	-0.9781524185501915	0.39204225073602006
0.27877763608257056	-0.15313328683113292	0.8005644072208853	0.3836480805187407	-0.5518303868038551	-0.11820148210385181	-0.8652120044066203	-0.20640611744591303	1.071840406758477	-1.7619764212152333	-1.3624447123979433	-0.961510173965545	-0.18363490677003683	0.6070647370156513	-0.762980073111836	-1.8086246524744536	-0.6413256462792244	-0.050610923503836135	-1.2746491048728155	-0.08129998132441617	0.6108137720459647	0.8211604308836437	0.8046625070076081	-1.2033434713178546	-1.2630817230372169	0.4382803315248992	-0.15514947260375705	0.1685789572563248	-0.7237993160926964	1.2773120073156143	-0.7391214272528754	0.1997295030190019	0.007693887894086951	-0.2691890773506973	-0.5163090528230143	-0.9888732668907915	1.8860314648620027	1.0146206881728437	-0.3589845621698348	-0.49946809744033793	-0.575214084763101	-0.7552757709739508	1.0061147120240679	1.7230385655559601	-0.6339443227403321	-0.6326844682026238	0.17665483169582333	0.24413905486415052	-1.017313954007149	0.3262689499724766
0.29012497069315896	-0.15486267052047556	0.6124324513268581	0.2853043015677562	-0.5107285459408499	-0.19828471254012775	-0.8888364052241485	-0.3342631666797745	1.0596032967227522	-1.598589949473371	-1.3733490946159663	-0.9236656432073426	-0.14075160966589825	0.51085822887296	-0.8579189848383487	-1.7767330807548327	-0.7579057913346369	-0.021960540097819427	-1.2510968995705962	-0.10421867449604247	0.4874960157749345	0.7144697441834021	0.7900070253491644	-1.2555913396562772	-1.249907155543321	0.39872637123147725	-0.28611339334859964	0.0713306383017723	-0.7238047528991446	1.1683838260644979	-0.7069476648485155	0.19039008498948212	-0.03726907904981293	-0.2825007823180986	-0.4530527835526434	-1.0166553135096934	1.8541646368334512	1.067567132453683	-0.23354245376750343	-0.5108683185037203	-0.5827792164291278	-0.8717421469527962	0.9782737609875223	1.5736892978616275	-0.6065608981091988	-0.5817824640460952	0.19413830876310198	0.22904311029489516	-1.0533110719524743	0.256426300245234
0.2793272220893509	-0.14432915168538088	0.5776048210662887	0.17858005790235973	-0.45924710168423355	-0.2321350655983306	-0.95727427037474	-0.4184428609147778	0.9885305794028939	-1.439001270533082	-1.472890576650562	-0.8793704474858629	0.04127183999046437	0.42296690560828615	-0.9619445798751688	-1.6982899027987486	-0.8572098030476767	0.011792764467472355	-1.2529006789701085	-0.07140649839069117	0.33149967863107693	0.5869736082201807	0.7274693095871162	-1.26294981191473	-1.2343146596441952	0.35121171777918453	-0.46071796583247054	-0.012764002625172601	-0.6963651907577261	1.1487168663212288	-0.6482471365126978	0.1561236066200132	-0.01958437661479487	-0.21726201386854022	-0.4083838766850712	-1.0099321680383797	1.7594846672325066	1.0796905292229473	-0.1374035717862645	-0.49890639327968656	-0.5862905344364496	-0.9547406269007823	0.8491313190728235	1.4188103802298244	-0.5743635124674007	-0.5702291253612697	0.17524904736790417	0.11462244463229114	-1.086001747348242	0.13814679186361264
0.19892602215621036	-0.21624006982227334	0.6045883904573597	0.0676460924269343	-0.4373423199405219	-0.22829659351879922	-0.9912142387273161	-0.5339633028495789	0.9485223664496809	-1.3121312547556099	-1.5825512973426386	-0.8807776935759476	0.20435914034296832	0.3089119948267755	-1.0225072173797451	-1.6474806782605942	-0.9704658837420895	-0.050864527376091026	-1.2382462597629194	-0.04503754371779067	0.21824543987884	0.43336963362913394	0.665288110367219	-1.2220899261047014	-1.165557508126346	0.3188259037593455	-0.6136333547210648	-0.016958692439231322	-0.6662914958924085	1.121522533299426	-0.6001594321731412	0.10651715765019446	0.05840380919917383	-0.19134128503732323	-0.3805734354394543	-1.0119609163043262	1.6265448166932912	1.0749470426445626	-0.0739873566249058	-0.49704459451245225	-0.5784452127087183	-1.0601193219451501	0.7142970279043348	1.3079128853385427	-0.5094657027306855	-0.5877740714747964	0.15038520257904808	-0.006945832850544587	-1.152845706863658	0.03432399022825537
0.0906575788204329	-0.301640180736045	0.6133737386311962	0.023794823572452616	-0.4897263384052789	-0.19529677959764596	-0.9821855718401487	-0.741262588588293	0.9888473865190381	-1.1939486900117313	-1.6843430569034177	-0.8902852622382698	0.29604470884360307	0.2289921540920073	-1.0079148397508417	-1.608795259938606	-1.115895306917049	-0.1663262579182035	-1.2354297870719653	-0.053972270256282165	0.2137791421004563	0.33522338614210245	0.607582519639313	-1.1413476637145474	-1.1063463776447473	0.3079151749719135	-0.7566064106587802	-0.04058921739646232	-0.6509760121293064	1.03697157693431	-0.5868642848522523	0.013405134999393092	0.18021730476881026	-0.23991545391354138	-0.3059140242540098	-1.0122436782412567	1.5072849819933494	0.9478520492306988	-0.04621223177396579	-0.5040619408575047	-0.5713570002966547	-1.26201315185433	0.5369522896709071	1.1897602623721821	-0.4063749909051125	-0.6296253493930843	0.07310954703692689	-0.07124686351449289	-1.2572091930642493	0.008264924003493369
-0.023759762073561546	-0.34553508310556974	0.6228493641615482	-0.01105231807724424	-0.5212122925123266	-0.06964342955242493	-1.033193263658721	-0.9039236592946983	0.9695430408154563	-1.0839144253590796	-1.8135517491898105	-0.8923284450402063	0.4413979284774284	0.2252988613162385	-0.9394124114920785	-1.5317877494628758	-1.246472527627968	-0.2504267852846646	-1.2594793201229082	-0.03701742031949271	0.285894828526631	0.32389611094006676	0.5509317464493507	-1.0417258966701464	-1.0820447087073517	0.33842823005541095	-0.9168797554139452	-0.10088870660738106	-0.6252300151963393	1.0400677560233267	-0.6189392248183363	-0.1049129705508192	0.3210929352435203	-0.2651370685503269	-0.23458842200054622	-0.9815873428071363	1.3693168875925568	0.7401523827193551	-0.029938576322968903	-0.5092544079576194	-0.5583609506260945	-1.4553872823585619	0.36258950101550463	1.1223772961371223	-0.33183463593622325	-0.7065231986838224	-0.04819341987408628	-0.0724871959336027	-1.3495478927206344	0.02684175590373463
-0.11674001584425084	-0.43375251726598185	0.658649657969935	-0.0627773258727092	-0.5084373960278816	0.11139990104765148	-1.1064447888276376	-1.0449988004669968	0.9602999320971476	-1.025065591366883	-1.9458729748769108	-0.9360380752745361	0.5483649009398022	0.2584781976405966	-0.8379947769219644	-1.4124686138597373	-1.3648207920243403	-0.34891419178252275	-1.2483551548833378	-0.035052600470047275	0.4067481876863829	0.30056498544960675	0.5114409099660181	-0.99333918978985	-1.0349860665442487	0.3976608359745926	-1.0377334810968804	-0.17018998698913362	-0.5903773674635142	1.1440141436366933	-0.6906560800241917	-0.1939274371879979	0.4300682500320437	-0.18766380169825486	-0.1534129297207702	-0.9768600024634878	1.2869335016573296	0.579780325913142	0.02640077500940108	-0.536034247166191	-0.533799609046873	-1.5405440373812254	0.257514642661839	1.1816241254597828	-0.2784131220718325	-0.7836709759818768	-0.16802108564975776	0.03382813287629285	-1.4214997702666399	0.03938347490237393
-0.17865896165524445	-0.5357547115974527	0.7292148295519345	-0.07478282881242429	-0.5360353381614009	0.2530588512173101	-1.1504559764909783	-1.1811150683362202	0.9906298617219622	-0.9785494113205038	-2.0284217069941226	-0.9876150611668588	0.5635635020773835	0.31790855453526123	-0.7641086641909979	-1.3376128408852763	-1.4661276007363202	-0.4385357439895444	-1.2025958483453958	-0.08968279217486427	0.562312411364154	0.19396308009554422	0.44575936651406656	-1.018219514994347	-1.0321546756894224	0.44217555269813724	-1.1159782075981226	-0.3029219575340598	-0.4990634847715814	1.1516697387045436	-0.7172710802755378	-0.2441671733152404	0.5134360748818481	-0.182819939065422	-0.04462674920989849	-1.0281799213857983	1.3405042521317772	0.45016308471252114	0.10287474334194743	-0.5594412243021107	-0.5288336873149564	-1.5911830235824675	0.15205820782188878	1.2513902814990232	-0.18140859060056924	-0.8309073693644494	-0.28578641947183403	0.20157524235530358	-1.4701097082465213	0.02705211440631362
-0.2383343034150281	-0.5684998056716781	0.8426713259683452	-0.13325118728506577	-0.5928280844889962	0.34562401963882616	-1.1476459719117513	-1.1762564586888122	0.9380155106636707	-0.9033090323258142	-2.0614783539559265	-0.9922649548470739	0.6187901305205731	0.41908970192694606	-0.6951029453158528	-1.3532781953822193	-1.5084081563222678	-0.47475997276963816	-1.1697876778959584	-0.11696319618402398	0.6976246922055517	0.1184530144582008	0.3115264687667143	-1.0693921231798738	-1.0797491651872009	0.46527682672479687	-1.1839343855444966	-0.4545860053402501	-0.3427090865461072	1.096711617067217	-0.6794397332798886	-0.2728594706654132	0.5838356281061456	-0.3440941696109812	0.042551665557938136	-1.1054123638294362	1.4749259713645888	0.3354682779484989	0.16230161137139212	-0.5909942303218597	-0.5155186978933073	-1.6396527604289948	0.027120173487583926	1.289805514765042	-0.03471438867293727	-0.857569689184834	-0.41213321696598637	0.37142228172109293	-1.5005653580454912	-0.02969027822923334
-0.2730067147251577	-0.6279591612452956	0.95904581302821	-0.23307616465068942	-0.659167288787306	0.40850316298482586	-1.0408495080195121	-1.0837381704243758	0.8919496671380076	-0.8469253727682077	-2.047612157859979	-0.9636194689998977	0.7085598129863938	0.5637703008849982	-0.6170501963304806	-1.3731165096562086	-1.5020782890816404	-0.46381388131045076	-1.1312589499223495	-0.11901316873962553	0.7405693437844019	0.08762445735428491	0.18939745494636082	-1.1437018317765695	-1.1026285232979895	0.49233496446021474	-1.231607225075423	-0.5383481002144312	-0.22548338432455287	1.2049572058516929	-0.618328643324702	-0.24528953372295031	0.6448303785209937	-0.510722330798574	0.09791080271980163	-1.1715951286405564	1.6188774099160086	0.2706025694353193	0.25462337078292496	-0.6440818662753551	-0.4057676545745041	-1.5991393766119912	-0.08050206122361167	1.2995331515125983	0.08671090491196282	-0.8847052060324028	-0.5340270767401091	0.5158856826237044	-1.499810382843896	-0.1356710679514001
-0.24442177665483938	-0.6868525367024004	1.1051022264182528	-0.2939612152735323	-0.7947269919714505	0.4121207158079813	-0.825766056066926	-1.001780987223268	0.8937599935159799	-0.7934104031303594	-2.008600337195693	-0.906854246963365	0.7835163557374338	0.7272851855330353	-0.6061608175396811	-1.4137737661146055	-1.5574429277906714	-0.4305643574103103	-1.1010301840142172	-0.18083087960477381	0.7385843225495652	0.0651995138799868	0.08744845597897621	-1.2171942340449269	-1.1252201115438603	0.5557944871009196	-1.194058569115654	-0.5835282678977467	-0.15274435086110294	1.3981798998893	-0.5749067698208814	-0.14653435818422042	0.6775137900744176	-0.6490292332934674	0.11113927390549039	-1.245651303501382	1.6994410504537132	0.2593649002839013	0.35972106135475457	-0.6930582497102732	-0.211542288397069	-1.508038219900603	-0.16289431733684118	1.271738743677134	0.1324289113024228	-0.9466340338716778	-0.6478685729875544	0.6685368475334613	-1.4870754711100724	-0.21819688463591397
-0.21697157204558087	-0.6367444303871622	1.2682586925038	-0.41366543451985527	-0.942888019676938	0.35335619361198445	-0.6282553139105166	-0.9338941370337457	0.8217124850695212	-0.712300399725385	-1.925634497561943	-0.8154776971541284	0.8787081955506644	0.8582689444255218	-0.6457652136796651	-1.5262990551153761	-1.6394000813877014	-0.44086958503015233	-1.10767066903214	-0.23302318087038887	0.7093423940867104	0.0725499970583871	-0.019650881134561836	-1.2903770917238127	-1.105688145424993	0.6562600785667947	-1.1159817047254328	-0.585497203932919	-0.06159357236260142	1.4653492613442092	-0.5236708649476824	-0.029181858794832826	0.6903111580416026	-0.8812029171179697	0.07482210945533112	-1.3372853878978614	1.6281836517296573	0.2743565321906428	0.4067446295494097	-0.7263332877342764	-0.020682183705426772	-1.465359244822232	-0.2079309420656291	1.1730738737943605	0.2089492490199265	-1.0350952189675329	-0.7662981785250208	0.8038665347042352	-1.5035080171645763	-0.2709098238858366
-0.1765511376762998	-0.6050181005226584	1.3626698091290699	-0.5742195468857296	-1.0312708632894432	0.3042568888824318	-0.4284029012714158	-0.9250249811597548	0.7738711291346956	-0.6380060780446556	-1.8520868755494817	-0.7748123778126682	0.9261370821740655	0.9729268417826681	-0.611242527642052	-1.6333391772071757	-1.7024962237603745	-0.5451624639550177	-1.1854702513608704	-0.26885985494623477	0.6227610342059835	0.12984764102629823	-0.0832198430929255	-1.3479062252071383	-1.028139128378956	0.7579379732312727	-1.049973426692405	-0.5207527922345725	0.01584829867808595	1.4852839783533969	-0.5063416445214648	0.07018465830675534	0.6937649424202266	-1.0641710891457703	-0.004524609536342145	-1.4039760260908487	1.4816063524949703	0.31694757506440313	0.40317175272247263	-0.7881260196235157	0.11783603286350675	-1.451015860809008	-0.2226569679438437	1.0599312273499046	0.29062865552407213	-1.1286049498111541	-0.8775134842697572	0.947564540601389	-1.5632681664551322	-0.2681932977059688
-0.09043101041377818	-0.6132122348761678	1.3653367898247022	-0.7420042462493879	-1.07959329781757	0.27343865261798733	-0.26841997389410155	-0.9807506854476292	0.8170961528056904	-0.5751051347686398	-1.8109684866714286	-0.7552746390317507	0.9595180413886938	1.1507174336088841	-0.5695029591901456	-1.6551246375478867	-1.7994695327057895	-0.6567276052707396	-1.2845080477050157	-0.32379596563242447	0.5448624542844424	0.1773793369146177	-0.051955404838454886	-1.395445757421517	-0.9953962100706297	0.8606315020524515	-0.9969289996086983	-0.47276079951106337	0.03540720987359762	1.5386883536025675	-0.5234273382247906	0.1644503922146444	0.647381179391471	-1.0337524878697826	-0.06244609571204109	-1.4389561484246507	1.3721263190834703	0.3486538558844784	0.38554848297488425	-0.8623131625694074	0.20623897807667996	-1.4529875731229906	-0.27824700901097754	0.9817041385135423	0.29847254582212757	-1.2328115993678668	-0.9471770493988891	1.056482212429853	-1.6315921763657535	-0.22875833221371486
0.004783148831527717	-0.5202657224088957	1.3339605463467121	-0.9005119660687217	-1.0523598568065682	0.2080189378236644	-0.25848314610669043	-1.0182200490999236	0.7493446881100363	-0.5312948820933775	-1.7564360602657725	-0.73221091452176	1.0310282734929057	1.308820513740591	-0.5521775610019809	-1.6367678474550975	-1.8761223282799473	-0.7176542220401336	-1.3431540696386255	-0.3780193166300528	0.46407073967198836	0.18158879729375293	-0.011677874828219317	-1.4929604490147876	-1.0029807652460003	0.9286555076806351	-0.9423283508707007	-0.4582374268502939	0.027480346072885742	1.488331131464146	-0.5240026259904684	0.22792645694901367	0.5453083317584586	-0.9149672791815844	-0.08593085098806255	-1.4757152002257503	1.2630959011283742	0.37747806207304624	0.3002534857015132	-0.9481906085395806	0.2243708519633782	-1.4950812532658577	-0.31270548559212313	0.8777978750409965	0.30885210088096243	-1.3259747633746768	-0.9108429313849818	1.1142597225857154	-1.6920001591626292	-0.20250341496930915
0.057591898365418115	-0.4482919175923906	1.2897827955297028	-0.9757412539701882	-0.9544131980270372	0.13939589381189074	-0.28126454555044916	-1.0135410785022483	0.6320668713892869	-0.5338380469158583	-1.720438630057128	-0.7415768141146103	1.0951861858659022	1.3794905404051057	-0.48543817502363157	-1.6354662226387553	-1.888714552750002	-0.7951713299660528	-1.386867374971977	-0.43058061295567784	0.3533754228517347	0.16983292248948115	0.005738400218634343	-1.641818812908819	-1.032181137286198	0.8988821630234038	-0.9056749595030607	-0.4530747316945257	-0.004643024823204394	1.3396466530675768	-0.49592293602896315	0.23694923139982152	0.4405520416097037	-0.7740101631843403	-0.12491368497681084	-1.5418897292522995	1.1361926036695398	0.3995278359344968	0.1823297622785612	-1.0209194303547626	0.17478019178698317	-1.5601404434406096	-0.30875192922031147	0.754956011488899	0.3763148218001522	-1.331163268806539	-0.7872343236943842	1.0622364128298887	-1.7495302661910501	-0.19585898778437408
0.09915999763121501	-0.44448727347583433	1.2094282359825699	-0.9251076555328795	-0.8636350613236974	0.10103878792361913	-0.29063122748120607	-0.974112395912177	0.6073071767736198	-0.5680859998585951	-1.7030077419921237	-0.752460146851579	1.1845161567827502	1.4163028708476717	-0.40332554839944923	-1.6356919787044624	-1.8904601687538924	-0.8843782055711451	-1.4012486504415265	-0.485822642623243	0.2606634531708989	0.13608376523887905	0.016436842900945076	-1.7430914844303929	-1.1123696986104494	0.8355635376067501	-0.9071227702106472	-0.4982548993778396	-0.08971273530998113	1.2685627558095018	-0.42880485357572873	0.20720668059550523	0.3891125912556619	-0.6172730410842608	-0.2185530765591094	-1.597681679196568	1.092832646814528	0.3628600965050817	0.05675613693781347	-1.0657871983798357	0.15776609740176634	-1.6088589306347252	-0.3731429612813576	0.6502012187675051	0.41466857920832256	-1.2699708954954876	-0.6438790806503534	0.890603451784688	-1.7614404360379843	-0.18900782896759266
0.16090760192244818	-0.360627886212569	1.1262184382789415	-0.789850852932835	-0.7766755078086452	0.0804104523595188	-0.359496702024288	-0.9235795134572594	0.5823142285669425	-0.6218315497736808	-1.6984440950464914	-0.7738868065587845	1.3293925463602227	1.4079213574463352	-0.3572058264619436	-1.6008232488683283	-1.8513493689319156	-0.9133747239919957	-1.3497842473456925	-0.48159654535477203	0.21759051790680556	0.11440887106850031	0.010599989429819358	-1.7807527428158996	-1.1579365682554141	0.8020622872298425	-0.9400167497168018	-0.5391811116139269	-0.1644606687558465	1.2894327376348607	-0.3101226345793068	0.16164135611042862	0.37684834067041	-0.4862426332660842	-0.282033206966441	-1.620481076150126	1.109223657624672	0.29518497070404714	-0.07116600516034101	-1.071090424046842	0.23894967740803746	-1.5983419122623654	-0.466498475144129	0.6067678890824646	0.4093457304602013	-1.2102480988674507	-0.5266776053773905	0.7084551408952238	-1.748673132628845	-0.2197165434735163
0.18706143012747808	-0.23488597032737907	1.1186567636007454	-0.5682752637743452	-0.6998525569388583	0.085132601464555	-0.3608243273762116	-0.8967840514809163	0.5622230871683195	-0.6873773844650748	-1.7224891165880014	-0.8857833340306076	1.4436575884276415	1.3014339281890543	-0.29797004603691857	-1.571862978564368	-1.771243918499233	-0.9091971142585115	-1.2834979312412857	-0.45273293177190305	0.18605973842826762	0.05864193996572835	-0.02568219817413494	-1.7613491846022857	-1.109574692451187	0.7672958971953122	-0.9758623046751339	-0.5540666631440445	-0.19324584049306331	1.324712585841626	-0.19589801342368202	0.08417967746881097	0.3957778339302196	-0.354156420337951	-0.3330425500362656	-1.633842263985521	1.0825713047118293	0.24603400766061653	-0.13555607193710487	-1.0180001509846108	0.3577174753721244	-1.5457897432406902	-0.5052850183521498	0.6012950784248245	0.42614195043847786	-1.1287848979764208	-0.4457252831314788	0.5739929013973067	-1.7270529351891284	-0.26421824738135796
0.1971576483579252	-0.15024049956895796	1.1265635769571978	-0.31910260941676877	-0.7055283601323568	0.11675167003336084	-0.2958928592440505	-0.8369934914863093	0.6442204278998729	-0.7296956471111484	-1.7130253325993618	-1.0326595288557627	1.5012055512170366	1.191449176793083	-0.2466039007044052	-1.609955787213877	-1.7227395828331147	-0.9746406216175167	-1.2232671602638188	-0.4405970942427408	0.17768416413637883	-0.03906652364187417	-0.08483153357687724	-1.6565683410667205	-1.024067350175346	0.7394686954452829	-0.9708684068721583	-0.5646817965510553	-0.2454772400358797	1.3549691568905722	-0.13623396631467632	-0.037721830165234546	0.42080374127047077	-0.21655576585579875	-0.395455035021164	-1.6017172136362703	1.0170950562053427	0.2040484426506189	-0.16162773930000382	-0.9016245424888716	0.4439087075450342	-1.5187161943802265	-0.573322225726612	0.6509238896110233	0.4117176152595029	-1.0416133413983126	-0.385203178178677	0.45371598266727664	-1.686112349257126	-0.2610084667816494
0.20674307488794957	-0.019876412732249982	1.1148916143833845	-0.18735390832508333	-0.7847986756819089	0.14663099945820696	-0.33009753817292997	-0.8016797964308007	0.7331596740115773	-0.7431913751024439	-1.664966835462975	-1.09257295243611	1.531899701551246	1.1729073395922829	-0.23839873853430618	-1.6345667258144534	-1.7035249477405656	-1.08391647392424	-1.1909485870799648	-0.44711600696955267	0.16149003681747784	-0.18633640839697183	-0.13161180745928494	-1.5309882733615103	-0.9034520843794956	0.7315696448219372	-0.9546837016675571	-0.6035699295132804	-0.25747355346267564	1.3228684548129697	-0.07647815551298605	-0.17317317490018014	0.44500573992955805	-0.17328559089343787	-0.4062658059276657	-1.559176641066455	0.9767281016488869	0.15541992050677922	-0.21113447254615644	-0.7796978201049944	0.4606813615579325	-1.4496257853371826	-0.6858554911409518	0.7912357118128442	0.3539383845628582	-0.9755090496501602	-0.39117389952747733	0.3297573177058464	-1.6029031187051686	-0.2224802189729286
0.24615809015070894	0.10489075961894723	1.0993917501052581	-0.12545540615538045	-0.8903339006883408	0.1370210118058547	-0.317143009815655	-0.8166316140817711	0.7850916712812496	-0.7582808197158265	-1.6206447804495085	-1.1378377942330875	1.498321728720518	1.19087633954623	-0.22528268004678859	-1.6324326255058164	-1.7050969665727993	-1.1614541443262876	-1.1887376689017035	-0.43890980913928235	0.14404683151066888	-0.36166732139581076	-0.17740503141093764	-1.4471695722005742	-0.7499781307894311	0.7046817578989143	-0.9874308018265658	-0.6341444111564285	-0.17517661426421186	1.2552012911171961	-0.027003407664773205	-0.3084709004731769	0.4409652713507217	-0.13174179996221816	-0.3752248762748186	-1.5559042893303154	0.9686855719168518	0.12783780890729735	-0.2828362548276494	-0.6988124209710425	0.4520997957318911	-1.357610105289067	-0.7685339296188974	0.9708437761180043	0.31679542901277735	-0.8792934315806722	-0.48775205526448745	0.2600317952596005	-1.4947199064846308	-0.17562830282936828
0.32794941939511746	0.1852284928239144	0.9947519781061616	-0.08226677869692159	-1.0375576397930681	0.10183962022798572	-0.21773400723749936	-0.7861013309319247	0.9068152318186768	-0.7448190005888309	-1.4944259428824898	-1.116977810803768	1.4415018597297482	1.2097196700348476	-0.2160099317207286	-1.653812430415964	-1.7705881069618585	-1.2071336850462362	-1.1916881366337657	-0.4522188617310352	0.14984998032475863	-0.47318587647270505	-0.18970927174178837	-1.4102930365024073	-0.6318105626951815	0.605305184560597	-1.0542923789239689	-0.717083372236643	-0.08648870908650473	1.2806306889213885	-0.0708205709216975	-0.4192616670878806	0.4064146735601083	-0.05952615720498892	-0.3571162323033692	-1.5404978816598311	0.9620371161443236	0.09168559063045646	-0.37348273895223094	-0.684680155257725	0.43243879948716496	-1.3216547057823118	-0.8181176741426146	1.1049966563556988	0.3174008299418221	-0.7471348336858296	-0.5499232533711922	0.1947023877165212	-1.3461866334897732	-0.13866323630706284
0.42270451268182196	0.27839510866982914	0.8457775740726653	-0.09002358092096038	-1.1836010895486881	0.0832824026924077	-0.22327256698785858	-0.7566739479943864	1.0114660220530631	-0.7230495097084002	-1.339812248244369	-0.9896645403718788	1.3796852685915484	1.2895249433202438	-0.2439806890068999	-1.6888046206005325	-1.8906562692626145	-1.2166815281286714	-1.2434901041600794	-0.5385416291454502	0.09671352754187648	-0.5391626623859593	-0.1305923469337859	-1.4187430607342524	-0.5859923078808624	0.49188878991738677	-1.1536247831226525	-0.8397533552841037	0.015508498275110683	1.427689767576952	-0.12401880706923067	-0.46010555365672356	0.36768076234191416	-0.10205084815390224	-0.39931922264687014	-1.4880606412974127	0.9357572257397454	0.013682742410399051	-0.5043984570771606	-0.7192341910184249	0.4004554020181078	-1.2682684914775426	-0.8840844757674041	1.212585293171331	0.3064714421551572	-0.6588902528629814	-0.5230202488978855	0.0934700667634081	-1.16097850903529	-0.12075374862190218
0.5015539403605229	0.3198059871946587	0.7891748308383728	-0.1449838378852411	-1.3044766046542433	0.09838775684711117	-0.20805781755598346	-0.8217575934776157	1.026923424203451	-0.6954476941684116	-1.3052624264754684	-0.8339891222317608	1.2759533168109116	1.3752997837044376	-0.30077627250401456	-1.7143256383409888	-1.9648947782457573	-1.179412040145367	-1.2977091360817405	-0.6236848738894134	0.024965812739167675	-0.5767845231853659	-0.05196129767386275	-1.475186072851016	-0.5782026753304945	0.41909776154215084	-1.2904289064802184	-0.9283060888391791	0.23089302250622054	1.6502790225964987	-0.14883735656763403	-0.450741054947701	0.3414865882029853	-0.19428041818124833	-0.5283458939565648	-1.4182898196749367	0.8741652291051647	-0.0922239856453085	-0.5962630385599184	-0.7860031470914723	0.38867847719049775	-1.1724922914688085	-0.9246446430135398	1.2899516729131688	0.29030986952761856	-0.6052223787588324	-0.535996719617139	0.013547127782862184	-0.9854754288389247	-0.13309236285942894
0.5701552054421967	0.2267651447079683	0.7938498911165952	-0.1680593500291069	-1.3962579873043215	0.1036898190001316	-0.10883207614603829	-0.8828348703865855	1.0839835190784204	-0.6442317455300862	-1.2903762447718523	-0.676194964452654	1.1529739913183756	1.371320072305242	-0.3576633633859246	-1.7872236829331505	-2.0011765871222034	-1.1169398105869637	-1.297889514021692	-0.7015049859039806	-0.017175377863677704	-0.571693372195911	0.015882916372640048	-1.5486513220852085	-0.6111771326105944	0.37348228525570903	-1.4129472647641457	-0.9506722802888765	0.4589099665185056	1.8608682266279188	-0.20928845381005007	-0.4581806115049517	0.31428229691934695	-0.19577852002645263	-0.7246376708969862	-1.3010314642171052	0.7962966208594067	-0.1592694144680304	-0.6773369683813062	-0.8655357094441356	0.4201104367721576	-1.0819581392261914	-0.9629082851107214	1.2722746568869334	0.28613348050986104	-0.5522543030751663	-0.5468297554408006	0.02260233946286146	-0.8438266326823681	-0.13082194177986195
0.6291225511108925	0.12098974959974658	0.8682429644029088	-0.2083245595639311	-1.4535402065678693	0.12779763285215423	-0.10521164995628114	-0.8449602744593141	1.1819152133330206	-0.6176471959190932	-1.2583606140487995	-0.5035885184098952	1.011181293123317	1.3338143073006954	-0.4200713998172304	-1.879134621184064	-2.0369601078207404	-1.013339201691768	-1.2898214664504393	-0.8050412151775876	-0.084007801989649	-0.5493817014736349	0.0861844427840675	-1.6224369771225373	-0.7596432290111634	0.34880178817614615	-1.517969495101093	-0.916370648826641	0.6350081273587141	1.9421457561364348	-0.2775182886938869	-0.4494211841889125	0.2793363249938097	-0.19987333173668315	-0.9466597025180284	-1.1569436678890634	0.712074866401245	-0.22999268882891583	-0.7340646078175691	-0.9044805312493723	0.4493336640588906	-1.0015605636478564	-0.9722074454061765	1.2625876196249683	0.28603404267610477	-0.5480855039131471	-0.48403676811213237	0.07514376276084933	-0.7692435544337762	-0.13870675875587254
0.6396616710056275	0.03911129274427486	1.1609833160525542	-0.25938692596337104	-1.4631734505201341	0.19763573277399718	-0.15986420278704022	-0.8213189399840868	1.2333702592300342	-0.6114554372979598	-1.2961070917427535	-0.39501649176833853	0.8483823750204629	1.294650329213151	-0.46951589006901717	-1.8670813637384316	-2.0411007218410178	-0.885519422996294	-1.287108066868028	-0.8950791636235396	-0.1868980693287062	-0.5533309406656948	0.11634692081733414	-1.6795588150934027	-0.9914534321512937	0.377227803128391	-1.5813199563762343	-0.8583693491684823	0.7525219803219951	1.842570223047026	-0.2905804974102689	-0.39916263755204384	0.23280206471369652	-0.25509265236913714	-1.17870726905746	-1.0948787953633548	0.5560396799031155	-0.31653796473827595	-0.676973731122828	-0.8749871071520158	0.4534858423137277	-0.9347601210399764	-0.9375016507320669	1.2311595578291252	0.29044147842523615	-0.5404776953704709	-0.43371432362645856	0.14372315525019402	-0.7509547162169359	-0.14173882268960802
0.6479701182846052	-0.12279046391809975	1.5763420272141833	-0.25689227600187103	-1.3755647378630738	0.2251677950998487	-0.1965978858372245	-0.7909306970131027	1.293215471609577	-0.5958404052879296	-1.3305342348303195	-0.35029314063690153	0.7568852543265326	1.1832787086932184	-0.5066068833732551	-1.8117217435008726	-2.019481444444767	-0.8287806971984487	-1.2395269431365743	-0.9672192747571243	-0.2826348332721517	-0.5564474720591195	0.11289961210394617	-1.7209373238559653	-1.1753119142371946	0.45121352254922387	-1.5612149714537504	-0.7474603017692366	0.7528563439185272	1.6774394145564209	-0.29791806345224536	-0.37796632828800075	0.1762482586143481	-0.25363021961548354	-1.3110953014390712	-1.0899565414515273	0.40294694722028	-0.3465800464013826	-0.5905420517388753	-0.7916623824377662	0.4346415702914155	-0.8655965501299929	-0.9066646176550401	1.1275009512186822	0.2919213473629006	-0.48611002284583915	-0.45329875309590245	0.22530641262720397	-0.7731704221489978	-0.10492971160886959
0.6524637921047519	-0.27198911129875125	2.0182136641147137	-0.2040758588482519	-1.2150801007772085	0.20183319864514176	-0.2565446501940646	-0.7088523618947353	1.3901375607687696	-0.6356663664079726	-1.3086623785010174	-0.3729979701708968	0.7575790848875754	0.9946343585055588	-0.5248168529477855	-1.796768931586319	-2.0538183220461583	-0.7983653679247185	-1.1829191919244146	-1.0696390574389105	-0.357090009010813	-0.5674502361337431	0.09985287451175015	-1.7374843828755246	-1.3144370669765126	0.474664104277177	-1.497875001560548	-0.6571032589377835	0.7018890018747933	1.4752185678922705	-0.30084038412697384	-0.34135480638510163	0.15794881316954595	-0.23542471528707978	-1.3744893314091104	-1.1198826373203696	0.43759926272135746	-0.3538423208930164	-0.5498657415005741	-0.6696038046171157	0.37652001695971093	-0.7835857553856688	-0.864454485417272	0.9919920481622541	0.3317023301496869	-0.4096953677025764	-0.4729063548344888	0.24288694713726305	-0.813338591208082	-0.04042944247300813
0.635135668596845	-0.3329891905228745	2.4790993045629066	-0.10846060329266036	-1.0262025619668094	0.20343486325386909	-0.28236411255971255	-0.6261097800575881	1.4936394900325183	-0.685966775710204	-1.270775696599828	-0.4966971052304842	0.7723722377137653	0.8120862025975777	-0.5180758089344344	-1.744220679854518	-2.0964107095886	-0.7138912889085838	-1.142388268817348	-1.136323087770664	-0.3882696962981519	-0.5896333269753489	0.057483387931854715	-1.722447032555485	-1.4586660001936322	0.4976831882564744	-1.4369235696221287	-0.6283297940358388	0.6871144803532342	1.2798689006436959	-0.25845614622504925	-0.23808824362096814	0.18039075922800268	-0.260011420094233	-1.4458011575926109	-1.2038354799737976	0.6043826530294161	-0.37168142869619375	-0.46732946857823937	-0.5079015711763297	0.31888432511798526	-0.6896056792102634	-0.8223150154917793	0.8737947657617434	0.39266064688435726	-0.36915704491605233	-0.4930044362699021	0.1933207516040935	-0.8675273723442997	0.01590311376958133
0.6057489815283986	-0.3836444109507423	2.9107422860896133	-0.0059850603429446505	-0.8072866592216489	0.2393342424149579	-0.23243562539837562	-0.601056399098417	1.57399013003949	-0.7322727207979272	-1.2447257548947985	-0.6306373399121042	0.8457526715360162	0.5971667123765881	-0.5039226667525555	-1.6506342083034369	-2.136903857258962	-0.6305310106827517	-1.1335162509994559	-1.1997713152684977	-0.3816090723247946	-0.5807368238031562	-0.029447719999526667	-1.687416903180472	-1.5528593616105648	0.5939042508478196	-1.345141463292229	-0.624151566897658	0.6608737340335276	1.209520393059625	-0.18638988311243349	-0.11400471687025804	0.2220835994559514	-0.3039486070686254	-1.4944203525231825	-1.2936494559801275	0.7769871002523571	-0.36068595069027976	-0.3791598867938031	-0.3637123768477199	0.25397859539862405	-0.616937654873942	-0.8374402834343483	0.7326100546197198	0.42461821186827287	-0.36904041184597397	-0.548540641312416	0.11525831125220751	-0.9288622553886752	0.08589083832619068
0.5793365246142941	-0.48218783790352815	3.258014548904005	0.07329803374595534	-0.6000938068645246	0.24350409337905443	-0.14182315889432276	-0.5850309248013711	1.5690813604376777	-0.864825862232036	-1.2437828816011132	-0.7483800776507958	0.9383690579909727	0.36590930088874485	-0.49992684428310097	-1.6279033944375763	-2.2239982012320842	-0.6600347368481103	-1.139391418186442	-1.296555250324347	-0.3779968738192219	-0.5739037215731713	-0.12012077841466695	-1.612189422029034	-1.6012344682131787	0.7021045128423169	-1.241199845295003	-0.5881904977067849	0.6224246388355659	1.2442458705890629	-0.09591794087095225	0.004535979710533222	0.28130299246494744	-0.35765912512840686	-1.5309303819528761	-1.3275040210892504	0.9664002483839982	-0.315821770922283	-0.3573969648418266	-0.24139799947973112	0.17031801601706822	-0.5748366585443832	-0.8783007655076528	0.6468923606918553	0.4413676375718393	-0.38026051318771137	-0.5709520876171262	-0.0264535927333334	-0.977180668290714	0.17123110670039496
0.5333329429878911	-0.5746941436135138	3.4633406862239697	0.07372680170808696	-0.4662594089936333	0.2486680809968417	0.018184203305421275	-0.5095073261720726	1.5261209229296173	-1.029314372063638	-1.2486409573819481	-0.8626534972881995	0.9496902027421491	0.18496508927195626	-0.517709779395249	-1.6526907049644852	-2.2836674068457374	-0.7280074287709452	-1.1450501318454878	-1.3222682137794561	-0.3442413851676288	-0.5788938455135249	-0.21725238443642209	-1.525174808746991	-1.6555865879871383	0.797858853378995	-1.1691939939201657	-0.5514128797922946	0.6158461030338787	1.2573659766191372	0.014350253380845479	0.10427243683477391	0.3404024978330324	-0.41247538502631736	-1.6330007283548997	-1.3665965451854147	1.1583674251437421	-0.24270426409440674	-0.3369586063410272	-0.16224781789370965	0.09944185338712665	-0.533020993495882	-0.8893594173787676	0.6289636278549574	0.46405408687908123	-0.4047168017968607	-0.526801190812812	-0.19878914714252058	-1.0335720833484145	0.22684554253762607
0.48794360454554014	-0.6992978105977162	3.4605795767979073	-0.025162681921975828	-0.39481718898006896	0.3131488889515659	0.20030507980255724	-0.3963180142314695	1.486293742614201	-1.185162903271668	-1.2172772762225557	-0.9467041821049775	0.9679553636433529	0.08305131319087183	-0.5486392754565133	-1.6349053599130154	-2.2543584176975413	-0.7437959833584464	-1.2079195744016744	-1.2345010041643225	-0.29448419472500237	-0.570064693707398	-0.30081279051471543	-1.4621146022044516	-1.7381203083254924	0.9124317794029576	-1.0692915579694613	-0.576406514312337	0.6251240132368382	1.2829386811290304	0.17441083903245697	0.16149714220329567	0.36368110657700525	-0.4847837674215832	-1.7179956360329882	-1.4451192605451482	1.2263072470977516	-0.12887788558069385	-0.320387472100759	-0.14618518858603885	0.050343016191383684	-0.4547670606188333	-0.9519132293206518	0.6576837039618932	0.4659521796469561	-0.4221751062011861	-0.44763699533565526	-0.3033067789652284	-1.0951910164686383	0.266715732517976
0.5539262539478486	-0.8153080128128718	3.30928333074704	-0.16232945089879386	-0.3856873037208025	0.3819928522197146	0.3423528475176748	-0.317301898263194	1.4152036183099375	-1.3909558007067822	-1.2003896794606017	-1.030364489930323	1.0293436643117735	0.06666213806508928	-0.5840831358344103	-1.6494525163970017	-2.202150675702728	-0.7679706011271128	-1.2617340443723006	-1.1003697229493457	-0.2516036849887767	-0.513734460270255	-0.3253741284931608	-1.3814212152757939	-1.7888141123454342	1.0138513624900114	-0.8951800804367238	-0.5879962381314074	0.6744494397333745	1.4170926138130766	0.32599740060192056	0.18888837930430755	0.3813556058085404	-0.5941487690307607	-1.6952237923777502	-1.5031842870309644	1.219009642382246	-0.017480338269042717	-0.3338867464223373	-0.1683975554647992	-7.0329698103605e-05	-0.3737658996382597	-1.0301222765471727	0.7713541437190283	0.4529228987827363	-0.36812067677905613	-0.3822564379528486	-0.34693036917393855	-1.1419645956248385	0.25261083223292363
0.6983380593766121	-0.880449179889478	3.0371257948189556	-0.3246765929244962	-0.44709706426696166	0.46044680314021724	0.41227716436597095	-0.25120308326636065	1.3504148223597734	-1.609162733362028	-1.229650297511407	-1.1451069915977559	1.0348400586739486	0.11383076294419818	-0.6065939524943834	-1.7556848550661932	-2.1453201053219217	-0.8133485588638447	-1.2685703682964553	-0.9621069585838494	-0.17432964406118912	-0.4409858006416213	-0.31794326304430937	-1.2681251802263902	-1.7951615878716154	1.0232533168365685	-0.6918570984584307	-0.6017557426313768	0.7383971571709337	1.4830287833531184	0.39164726397219907	0.159785385827291	0.3792205854799505	-0.6834677411874237	-1.673733123229436	-1.5224422966190667	1.247777050252737	0.0758116909793804	-0.3191004849176999	-0.22537492680309387	-0.028101258849924916	-0.33588634303103204	-1.0728694423582357	0.9075207584420276	0.4497759838085713	-0.25916872745678665	-0.3214253694114939	-0.3527081201895244	-1.177859555209552	0.20720966438301747
0.8564248577976237	-0.9159172671909259	2.6168096371878047	-0.5635783056437089	-0.5428393591150729	0.5661842822231469	0.40266613421093583	-0.222193465560761	1.2902562842609653	-1.7619391214644995	-1.208479462218301	-1.257214448573015	1.0192645619229608	0.23130460760956476	-0.6408177144083256	-1.834597182346327	-1.996537684924018	-0.7452250754493958	-1.2537175333553194	-0.838720687364156	-0.027296285452183832	-0.355149546016044	-0.30268081933889396	-1.174151244288107	-1.8175977142364381	0.961543268061161	-0.5165461062573307	-0.6647518181513331	0.7484851515345972	1.4293302522343443	0.382901478184792	0.08549327805772648	0.3493583596892757	-0.7626709589797924	-1.7116620878657198	-1.528943075906967	1.281538116180466	0.1877835772932282	-0.3040104819124363	-0.32463306249697726	-0.06598355134146924	-0.2834475749031109	-1.1313495719974385	1.0334157033105533	0.4450234402834635	-0.19286782567621158	-0.3066607719234856	-0.3117457495382641	-1.2177013158481438	0.16214216864065184
1.0695995712512325	-0.8859517643555703	2.254978797399626	-0.7795214429359978	-0.6934998230892554	0.6757326184785621	0.37696884595742397	-0.3102458434958039	1.2328828636667302	-1.854262786293398	-1.167616946018459	-1.3306745833964	1.020206800956475	0.3906016011610288	-0.6618644129115532	-1.8808630660621304	-1.8404673980789332	-0.5874937481453455	-1.2221230487589838	-0.7174285419551074	0.13507710120290894	-0.2370244342132096	-0.2773475199220693	-1.112128283650636	-1.8326345166033087	0.8933754298500904	-0.3442181636542272	-0.7413493564828183	0.7437959059734764	1.407189366203137	0.34768892580345423	0.003169082677680524	0.33494123316933855	-0.8616598218563448	-1.7373510143364392	-1.4955003000263865	1.246212707718025	0.26520516676407296	-0.3667315361136029	-0.4418077149395591	-0.09038691341781517	-0.2492809830429923	-1.1423022304001411	1.1352189134294945	0.45205135541628483	-0.13013256346666832	-0.3334517770959431	-0.26231300749323044	-1.2466345569072643	0.13458157793195774
1.323960906624751	-0.8157167762303515	2.103368788913979	-0.9128293002536225	-0.8448198605232339	0.7663923583138379	0.37285565084869987	-0.44691356147118244	1.2300281182245432	-1.9421850805361907	-1.1931516372618844	-1.3497778703642704	0.9496702158535613	0.4851890903481378	-0.6453930836481582	-2.0302924169289196	-1.7626154961153617	-0.5153777172825729	-1.1794250135447852	-0.6620855905617287	0.27205031817957914	-0.10060424224622169	-0.226592528557307	-1.0669239123743648	-1.836210139867405	0.8248847021672372	-0.16789650165967035	-0.7654210811536191	0.7686774506812608	1.4814788081940593	0.2629698612187427	-0.06693141653012905	0.3123283834525597	-0.9649753455382168	-1.7900651460646624	-1.4070150305974827	1.2019854453080527	0.27644283591549257	-0.4672386592636196	-0.5439218393939453	-0.10084932955168391	-0.28924931095130585	-1.0544089132762635	1.1805847786286592	0.49709669410780766	-0.06970663604471548	-0.319845793065013	-0.22958157697762446	-1.269662546389558	0.15496821832853275
1.5014448582262538	-0.7820724026376654	2.0814681709663434	-0.9712197009149686	-0.9581866525049136	0.8593165205269642	0.32659238705157295	-0.5932316563042688	1.2273474426263902	-2.063348234452018	-1.1573049265760245	-1.3266291444125984	0.8756187936286546	0.5333496281441703	-0.5918002586189265	-2.1991650089547123	-1.6885730876409444	-0.4709936125587314	-1.1441843177337194	-0.7172487751310014	0.3674461175911927	0.01682898734157201	-0.17319460051227992	-1.1038085939827802	-1.878604925599077	0.7550202265498879	-0.037736920196820414	-0.7528271341059085	0.779708730963594	1.529339476669961	0.17646140462667925	-0.1285765916608606	0.21822423773891889	-1.0527819482130523	-1.8921940407640452	-1.324668165935363	1.1667398502402406	0.2754498522189236	-0.5930346108574034	-0.6253979508846411	-0.15855059779083114	-0.3836244612081752	-0.9150204360816175	1.1097467961698224	0.5724325517467458	-0.08759148424818866	-0.23507777050046572	-0.2016348465218011	-1.2993108959729613	0.21025623579969138
1.582492629932077	-0.7796103891308354	2.074157506235971	-0.9410500279430849	-1.0168019044450993	0.9283537881444424	0.26615692624616977	-0.7321093523565827	1.2213594399915553	-2.138225788598701	-1.0670905294280122	-1.2610489580533835	0.8719469166677426	0.6307922587669175	-0.5150560652361444	-2.2753788457619395	-1.5894555321493113	-0.3956561271024569	-1.1149476304953208	-0.7737554801751756	0.39644160634292097	0.07291430672029324	-0.11500874369866157	-1.1591627694295665	-1.943713684461701	0.7148204873128984	0.08367634585619621	-0.7508088100430971	0.780092025818154	1.5052186953625892	0.11304916360878596	-0.1931436659535631	0.09484965203655231	-1.1123207958325152	-1.9551506805126366	-1.275591125677839	1.094037829073414	0.2495250200293936	-0.7254251975059862	-0.7057954849025327	-0.2533681069698406	-0.4111369812702674	-0.7387250331854801	0.9811560454580676	0.635397173009556	-0.1465445026136957	-0.11105978605503612	-0.24461079480281658	-1.3326095381977363	0.29676072967955164
1.6006612967444707	-0.7272886716932373	2.037917945018891	-0.8648462674004087	-1.014364954083121	0.9427411547159241	0.2597224230067779	-0.810816322053228	1.2736500211399397	-2.1885736703109524	-1.02049366115209	-1.1991269818880816	0.8832109560229491	0.6917542015636974	-0.49968282459031144	-2.369744881227411	-1.5683313281685278	-0.3671085560770838	-1.1243530516499258	-0.7702421425952675	0.38487919523863945	0.08459670730704026	-0.03619501654110672	-1.1868425724563758	-1.9523732420060178	0.6996094578330824	0.23686101354789174	-0.7048186787065179	0.813185866665154	1.399035968894426	0.0909341136717838	-0.26031286074458715	-0.03425403242090646	-1.1330730732977725	-1.9742959737490913	-1.27903093836692	1.0425794731101257	0.2031315761712104	-0.8372521714267066	-0.766910479846761	-0.30476211807529435	-0.4069338320146693	-0.5131921310957752	0.8521268203019318	0.7222648947220355	-0.18655631039814224	0.039177620924027504	-0.3249615699659037	-1.3469839670360124	0.41294753364757336
1.571436252619198	-0.6783628349547132	1.9820368553845902	-0.8085607276440788	-1.0045407809714408	0.9594481734793547	0.16300125089571155	-0.8092580577381107	1.3327641401745338	-2.2971091631615566	-0.9792560986978842	-1.2328945916470446	0.8997144154584585	0.7015225840889968	-0.5292397098796247	-2.4490099523602114	-1.610592595179846	-0.3603229389546053	-1.1552208708310288	-0.7938199807886186	0.36695323816893655	0.04377259519376168	0.020791648267084694	-1.204315549940927	-1.942850374866945	0.676182358975806	0.4027857160408745	-0.5859976692796515	0.8063789849926648	1.2570529646040485	0.09888931995298268	-0.3304384406318991	-0.1860496414221286	-1.1331515452991874	-2.0045654434837936	-1.3342024592068513	1.0549345865985704	0.18742029057496662	-0.9023843694988098	-0.7776013186603066	-0.3337677509524065	-0.40173202327536756	-0.3396878895345209	0.7528164185982645	0.8255925025633228	-0.2689392463560909	0.16999666636249472	-0.3805998992090639	-1.3517256099687978	0.4927568241522202
1.4835348201229355	-0.6500292414553018	1.8911398780288546	-0.8330005014856423	-0.9711108208776293	0.9726757139548627	-0.010526713047556369	-0.7341271584268312	1.3439742381304456	-2.395482169381528	-0.9345940484818623	-1.2981158830302664	0.9306484084557457	0.7328477366932764	-0.5444604382174655	-2.3873256348443364	-1.6166781404751798	-0.2926792466498276	-1.1584315981621625	-0.8368347126130014	0.3591211815961066	-0.07541483133748254	0.03899461684084056	-1.1869729070203614	-1.9629942654112127	0.6326010863615983	0.4735885556200386	-0.41500643999109404	0.6501659437348299	1.136882749413395	0.12463962386941552	-0.3922372349245806	-0.3086921472746691	-1.114871135878521	-2.025305316818916	-1.397763499262926	1.0628361126667623	0.17968747328635093	-0.8991997807757652	-0.7967440909709919	-0.3727231117653732	-0.35578637083820774	-0.251151545368936	0.7026110947166749	0.871521083189973	-0.38588222716558407	0.230696425378714	-0.4537284856026679	-1.3845558187351572	0.5240277036219348
1.4285438908562391	-0.5705247567552008	1.7369570175780116	-0.918871030629127	-0.9021784514505473	0.9668213536609007	-0.10647411578173424	-0.5944515307815188	1.2783150929601024	-2.4351792768172307	-0.9307559583086913	-1.3332277748484374	0.9812295129367253	0.7385761091618146	-0.5921357856965155	-2.290800807000543	-1.6255894619536053	-0.24385707416153704	-1.1697773705851027	-0.8380899265778148	0.3668958480992176	-0.22621453995959193	0.020449863813448137	-1.1098990195457696	-2.0240742461649814	0.5811853410184026	0.4366693825766115	-0.23830266217239932	0.37803203380288214	1.0316352877613997	0.14734760843607203	-0.42698024620458774	-0.35749917113037866	-1.0457908062687575	-2.0018825538577483	-1.4097602921210874	1.0424943388225218	0.14051478543771542	-0.8078393475569314	-0.8685631102724406	-0.35316346086211486	-0.281505127335901	-0.18881678659510712	0.7049983444694148	0.8795229041651723	-0.47710261746219923	0.24493964681103617	-0.5499563007508401	-1.4249357795174602	0.49338789965996027
1.4852805639091773	-0.5034120922727446	1.5682155801533813	-0.9649830760112167	-0.8339820271470277	0.9658548319142557	-0.1498785053547746	-0.463929139367912	1.2037435717751213	-2.5064489278024213	-0.9509488692563067	-1.3793394828606982	1.0311196421264612	0.7312196729390572	-0.6816300080276291	-2.259360747412334	-1.684577137930382	-0.31043494478697625	-1.145882447196976	-0.9059755562075438	0.36237553613757323	-0.35038596757972884	-0.00671905383281447	-1.0144289514250489	-2.0959373276041884	0.5421802928270111	0.3763928962096046	-0.03532116111507262	0.08433303109623189	0.995574795131458	0.17554729707262595	-0.41438974509463533	-0.3436228143949822	-0.9671297586679888	-1.9742615335741753	-1.3931542051647892	1.0341671413163145	0.1348094540243243	-0.6948130644120926	-0.9087711071619623	-0.32301024103014875	-0.24468275970592854	-0.15264121582566642	0.7755074710949653	0.9114541473695622	-0.5390747661560756	0.2603723780592885	-0.5989572815107415	-1.4549354541946746	0.40282856429933656
1.6418802472530172	-0.5079713765446519	1.388366952537542	-0.8924433325994924	-0.8017045848882256	0.975685738822985	-0.21752223877645252	-0.3626377812328331	1.1680592537477623	-2.5439928223550923	-0.9877910298135657	-1.4091057284574717	1.0332896471733437	0.7935684848597988	-0.6822095547980063	-2.2500518371404516	-1.7441788335328359	-0.39700639636824053	-1.0756948139341937	-1.0640473630680138	0.31575454421053095	-0.47251236281204045	-0.029276827772709246	-0.9656458102459577	-2.174925193974814	0.5545498949551362	0.2737277296816238	0.1381625173016196	-0.14133793093388186	1.0617146110427595	0.2067575407037962	-0.38638403134582733	-0.31016906097867497	-0.9125382140468588	-1.8765513133166656	-1.3546217144194412	0.9938480747966366	0.12585876126117182	-0.5793850314633462	-0.9543904511766399	-0.31853912302422216	-0.19577405165777426	-0.17631309043795765	0.8628166648579901	0.9144255838135683	-0.5829154710125932	0.27443022133847855	-0.6043660728826687	-1.536751842708046	0.32008150850004174
1.9079122031234648	-0.5058332294378268	1.1567788994264985	-0.7505601160392141	-0.76853498273907	0.9633971051870743	-0.22510517866996022	-0.32737004035283945	1.0947758494086475	-2.517984723437192	-0.9877174226047638	-1.4366021207411532	1.020452354159149	0.8785895920244485	-0.6377552672637992	-2.319126138369701	-1.7292655505824697	-0.4622579872833771	-0.9859155595649801	-1.2096143373393144	0.2649170701026885	-0.5656899163388273	-0.055850569042812236	-0.961841670159577	-2.280933658351372	0.6180534479783577	0.134300760839303	0.2305741020828182	-0.18069769121182827	1.1281448115945687	0.2136962876198755	-0.32425291804974743	-0.2651831368269413	-0.915620023556998	-1.6757892016719929	-1.2770982742543004	0.9032119838568541	0.042998250636992946	-0.42392574754566936	-1.0564465592388435	-0.343583345348084	-0.11219027677428191	-0.2642629374116548	0.9087103233698363	0.8793269531398262	-0.5824722653462872	0.2587387330848111	-0.6283327493100938	-1.6495670644987608	0.2832723974193029
2.2388922935599287	-0.4459336671069242	0.9855901150105856	-0.5671643649633615	-0.737101100220954	0.9453645708853886	-0.17224451281725936	-0.3268269455513254	1.0164966405456994	-2.485235542296505	-0.9318039847578028	-1.480799722214774	1.017268728333788	0.9558020230346138	-0.6253255141622565	-2.484231426049011	-1.7430472371546206	-0.5999580357587002	-0.8812783165992023	-1.3199028608306802	0.2793084740552604	-0.6124746243489599	-0.09347043028426685	-1.0298138605823879	-2.3253891409318266	0.7181345074369277	0.05659808907157334	0.30388569030878326	-0.03005465815963666	1.1248789271961641	0.20804223240138206	-0.25650059746030296	-0.19975254369833248	-0.9117392263960843	-1.4530301503077232	-1.1948172958687486	0.8051160009658229	-0.020189419225190026	-0.25401525718074375	-1.1613955755838457	-0.37868758318527884	-0.04843336783102897	-0.3827212377103003	0.9007244045541268	0.8360510229607279	-0.5478022521715236	0.22606583359526278	-0.6645104199015721	-1.7155638571213008	0.261623606007247
2.5375114667736063	-0.3738655322710031	1.0133267142451303	-0.35402770887776014	-0.7477237043629132	0.9364173410021621	-0.1807967006670808	-0.2904395938497427	1.0060698568879491	-2.3751266781423928	-0.8604295279575481	-1.5468962136271742	0.9212431497393874	1.0050961755928411	-0.6216011636010328	-2.5936490417077827	-1.826026685206969	-0.7454032835758433	-0.8024016202861908	-1.4018954554468808	0.389487280248081	-0.6578602608003542	-0.15475886493992916	-1.1100375000200067	-2.2872116721860225	0.8385487975413264	0.011229856439917882	0.3251258347283331	0.21674373372614264	1.1122528521778603	0.2075269439732296	-0.21704555351887622	-0.09534571326883141	-0.9300588718174563	-1.2869527388221345	-1.151431182749663	0.734337482609536	-0.05156701206208053	-0.15593493468004843	-1.2699943504187212	-0.43669884893950284	0.024402928799250163	-0.5279428887832878	0.8142312604514774	0.7639059499284931	-0.4939477651552462	0.18378416650169746	-0.7194304553703773	-1.7586622269628098	0.25669831555029043
2.7389832311416518	-0.2969551231049164	1.1320544195658448	-0.2168609399009426	-0.7949422212056948	0.8929514773101987	-0.19265573448549975	-0.19088613907951654	0.9924227811155351	-2.184589378755733	-0.714757356636102	-1.6719774091644972	0.7630098080443847	0.9819716404172073	-0.6629258985751948	-2.6352269596216424	-1.9101698772619116	-0.756387072907934	-0.8106990055239522	-1.3706444122877186	0.5363349651021274	-0.6846599816432221	-0.25094467087878164	-1.1944562832359673	-2.229978546063285	0.9496932244467194	-0.05064831423644893	0.27501674188673964	0.49750313708732524	1.0919259273425364	0.1920612323830706	-0.1591718855682425	0.0019979495503147705	-0.991377607105391	-1.1759107268541866	-1.121705490972045	0.6361457236449491	-0.07781361248777538	-0.11624813283553607	-1.3996240674188702	-0.5321780835833898	0.1167075982217688	-0.6809444604378065	0.7112425453532822	0.667147088399451	-0.44463863549867355	0.10803401867806024	-0.7715126416650868	-1.8337336720084731	0.2646846849068573
2.8410445854596724	-0.2136617159581621	1.2375099738953719	-0.21654910865575322	-0.8298301857895781	0.8521366446947466	-0.1582433595659813	0.038842961961811716	0.971047004267924	-1.945216533004589	-0.5458042767026018	-1.7942944837463504	0.6597575415898999	0.9295419576656746	-0.7766390754158178	-2.6730763750128097	-2.0073907229150607	-0.7355572845895405	-0.8555615760175661	-1.2797896286234576	0.6835202386015578	-0.6907889559552416	-0.3865594385291905	-1.306647189794896	-2.173873345503046	1.0308030597586195	-0.08549718791057437	0.21065097173361882	0.6989041951350149	1.0681332429666455	0.14206766673390936	-0.0793526230534474	0.10162968075027927	-1.0440858236925474	-1.1431718965779232	-1.0660288420117676	0.5341841120074259	-0.0952894335726951	-0.09571270230876501	-1.504947553204308	-0.645574578449693	0.18367997121695445	-0.8151357245645892	0.6168081418690715	0.567314427950475	-0.40230749580634056	0.0031717767229547055	-0.8164001149084598	-1.8771584502704748	0.26468831177759133
2.871401130187142	-0.1525987500544262	1.329254109825016	-0.2429378277797404	-0.8345964718964124	0.846558433471254	-0.10476367821176862	0.33098618865430485	0.9664515603853735	-1.6154867365539332	-0.4267183281788774	-1.8227007062761955	0.5304195302560328	0.8829310953690273	-0.8834617461812536	-2.614453874138082	-2.1593139662149925	-0.7980192329098813	-0.9298309043786774	-1.1873863272287322	0.8280453135753891	-0.7121730146812458	-0.5244075907990438	-1.4311302749198802	-2.079931369255468	1.045297861682843	-0.11204388134362002	0.15302831362068176	0.7943554875336295	1.0591614889437788	0.05509333293283235	-0.02300260638255424	0.21657386957571964	-1.068911511413098	-1.1712337511004365	-0.9670182399013525	0.45025234621641275	-0.10454459520448234	-0.10265804919933845	-1.5690240212584563	-0.7381833553337762	0.2085330574158452	-0.9170908418312897	0.5089312487057449	0.47776480936875015	-0.3365064500403976	-0.025225839109980996	-0.8258674623606289	-1.8584360619378693	0.2897318541967969
2.9043116334167096	-0.17287970422945553	1.3176448997381593	-0.2647660149428591	-0.8157291995070199	0.8543734521655516	-0.016839042174799458	0.521779570079247	0.9766346462614737	-1.2484639711464223	-0.2881685305851806	-1.8171693161637115	0.3635033131036966	0.8137383858148203	-0.9681213283489424	-2.4927360803368113	-2.2900229921858744	-0.845364334196258	-1.056340260977413	-1.0662834100555878	0.9239407441821619	-0.6770186630204463	-0.6297037202778879	-1.5278629591292285	-1.973645058112782	1.0132730967996344	-0.14656052792300928	0.061541931223902904	0.8486882127684758	1.0616014741698399	-0.054027815160406736	0.030594805713005113	0.2761401715031015	-1.067495448478463	-1.2713754477070967	-0.8288245200644946	0.3713701078588766	-0.14242675023492818	-0.13862480050011616	-1.5628980176659886	-0.7926922453166922	0.23999997638594534	-0.9738574103978092	0.3926989814078309	0.44075931200062674	-0.3061218690977319	0.01022000858683558	-0.8053509511116708	-1.8581769285353409	0.32701608534370863
2.8995593308874867	-0.2602921888908263	1.1695804067655244	-0.30483632994944154	-0.7909084087831609	0.9099622600511481	0.09055200239652243	0.6345344061786375	1.0667506045188613	-0.9354614174548253	-0.14845503807139904	-1.8070856266188708	0.26415134519400485	0.754012565498094	-1.0616083229033482	-2.427630147450066	-2.3369424499700053	-0.8513480147497147	-1.148338164008028	-0.9487505989331215	0.9304325738328275	-0.5445783245028238	-0.6868347595535605	-1.640789712914002	-1.863118276087049	0.9643964368481857	-0.17380314969134286	-0.05320621219040861	0.868850609479682	1.0028344111440757	-0.12711406701094125	0.12326478138758548	0.26895711625183594	-1.0375405453926594	-1.4010185981478094	-0.682614636578704	0.30800891431003774	-0.2099288823606007	-0.1539778373822078	-1.5117117371107578	-0.8500537085873885	0.24488718909741164	-1.0204168079561335	0.3341382833916542	0.45591480772192716	-0.3496659927188985	0.043140078947225116	-0.7295768455709841	-1.8830811435186259	0.4024477428722544
2.8629956971422588	-0.33767424815400754	1.028450063601527	-0.3187128203602823	-0.773509555201627	0.983666446959569	0.1289961230166693	0.7143693420015103	1.176101280542215	-0.6943490469651032	-0.0984722381906559	-1.7503739240085854	0.18569138640016788	0.7207880051805614	-1.117970771445757	-2.2878342311996116	-2.3286194300177527	-0.9552467795487789	-1.2243571583866681	-0.8549753928281086	0.891991354783354	-0.4107511601293842	-0.7046134439779758	-1.8076641149758657	-1.7226667358094285	0.882678982257565	-0.17954892986661664	-0.19165731633582384	0.9050787692437687	0.9806859826546759	-0.13477280597731411	0.19902097382307385	0.24895628662642627	-0.9888914714241789	-1.504714520805924	-0.5631930150402712	0.2786562082122751	-0.268179312727996	-0.1740028569337025	-1.4155100104412681	-0.8851490041885717	0.2023911186863861	-1.103483889151596	0.2087833116814865	0.4710498309480431	-0.3988118360773563	0.05105727090391186	-0.6479896630913842	-1.876699983481387	0.49930332582733633
2.807746139166492	-0.4304635439222487	1.0405299173405531	-0.33808533646755295	-0.7720446078330303	0.9907910929776916	0.09295475993528238	0.6452709726393808	1.1974422434210188	-0.579950711477075	-0.11007413633969418	-1.6894404831280425	0.08798690916423041	0.6221243267421557	-1.1393865497343307	-2.0798141264048353	-2.258081112600867	-1.101562505522037	-1.3199213909728933	-0.7976676215852845	0.8652745893879427	-0.3035002325205029	-0.6671762606341538	-1.9607855052336496	-1.5964713807938424	0.7418551421776444	-0.1599929939322757	-0.36221063844598833	1.0181969641941042	1.1011956084640997	-0.10549312926531715	0.26791133024491753	0.23131749860707868	-0.9458139095562007	-1.5978476418169405	-0.493356307141231	0.2699858131091649	-0.3403384345943757	-0.21089648951473744	-1.270832950996599	-0.8992032184538669	0.15430913973463473	-1.2550722145606064	-0.012918299284219347	0.4935900481468199	-0.4601974870473985	0.0514203031204629	-0.6136332401026429	-1.8460026419512137	0.5515737868476932
2.682117243734172	-0.5442569906810639	1.1009291860356822	-0.38423636075529244	-0.7844098744845514	0.9928898259132616	0.05031599479831892	0.5186045543165384	1.1834957675168642	-0.588678853147823	-0.15991673201319964	-1.6703466407648022	0.024885446616692283	0.47485993030750195	-1.213321466403855	-1.9614438717653742	-2.152431159835008	-1.1676126059268384	-1.3679225376216586	-0.766908571839467	0.8227586753887263	-0.20778169563758264	-0.5849152247632128	-2.069498108116167	-1.5174206681308777	0.5853564859220741	-0.17888097854983243	-0.5338241568827834	1.1170924734773213	1.264882036210377	-0.09009094638547754	0.3490630038582515	0.22009397477697829	-0.8907872020181319	-1.6424201161947445	-0.48422007679066625	0.257000173803157	-0.43082104655494147	-0.19850571510265577	-1.1327091067595412	-0.9331777538082313	0.14434815155100483	-1.435140984932255	-0.18840957575047002	0.5187039504545804	-0.5596754987057055	0.046075233038484466	-0.5492968835153657	-1.8275817453657777	0.5186925767720211
2.481001093841104	-0.6094390340994188	1.1492799772352642	-0.4431724660957162	-0.8346138290927236	0.9913986209327244	0.004704326265939312	0.4698095752264727	1.1399086785702761	-0.6553301168153874	-0.2165942827896143	-1.731683051442954	-0.03341345212971576	0.3352323588532748	-1.3234994079451687	-1.8854945928476454	-2.044868423418478	-1.221959230335044	-1.399766974506213	-0.7349416151878095	0.7761410593481376	-0.14941867551553273	-0.4948343963065255	-2.160257124809429	-1.4727435696774425	0.45788559317979827	-0.23883572920404328	-0.6732696066513115	1.1137216534797623	1.4347759070510777	-0.08828390751415022	0.3952678856706257	0.25057604517917914	-0.8667319666751137	-1.6519566006293112	-0.5438416665603665	0.25547307751926973	-0.5244452236600534	-0.1730571875193861	-1.0543025898369187	-0.98260149224574	0.12848665879881174	-1.579083648153055	-0.3220346626754856	0.5134103481281522	-0.6105775028622342	-0.01223778225615701	-0.3956879935731347	-1.7855074507977189	0.4384661961329498
2.2560587741246647	-0.6290596781385183	1.1740358333393979	-0.5209743617699781	-0.8886294240106576	0.9300935272884019	-0.024983982984154905	0.4571930652220205	1.0056520892622642	-0.7595897018777945	-0.32300927608410557	-1.8029709272011085	-0.12420532118340902	0.17565196161126062	-1.3913887367257947	-1.808155503150409	-1.9854949759491287	-1.2898599535914292	-1.4370794397990072	-0.7313431249017442	0.7432599252880832	-0.18322906128074096	-0.3805575856666584	-2.204277623796151	-1.4679308667641562	0.3664990665886953	-0.2986750746569242	-0.7423996752039209	1.0743319907663522	1.6085202028002894	-0.14015157011775434	0.4148590314465479	0.28793762552905783	-0.908436268518319	-1.6384457200093023	-0.590165209509712	0.2697570147112296	-0.5545876416548713	-0.17346739511301426	-1.0042740000165538	-1.0446546486773234	0.09113752572688676	-1.6745590313840928	-0.4773439348545504	0.49205753565011	-0.6198415010000529	-0.1241752903891388	-0.2710306603503084	-1.7265172267127489	0.3452157226875977
2.030211253926468	-0.629091121478323	1.1218885166789787	-0.596554459822279	-0.911159064821544	0.8873456511796581	0.008939695486799907	0.44035712637502095	0.869599099163804	-0.8548193563771811	-0.4505880944613393	-1.8177139550307948	-0.16570666770505924	0.0028571135641885514	-1.442330897842084	-1.8342197464239736	-1.9839133128295807	-1.2720768388194412	-1.4250817299645282	-0.7562455607464071	0.6803232741298044	-0.23898068525486252	-0.26156356028309097	-2.1846812790399732	-1.5152210478990327	0.35512455110543006	-0.4234001202753582	-0.7306123992742997	1.0137849957618141	1.6984640167747789	-0.217910711549613	0.4193045818882598	0.31405017404013236	-0.9925725216724022	-1.559787804515972	-0.6182904138190652	0.2724680096821	-0.540118450647716	-0.16376332387140732	-0.9979185679641009	-1.081276085891196	0.04975351569332228	-1.7478923790636016	-0.6295920058200661	0.4490302000554024	-0.6695571802151914	-0.25451930431020464	-0.21606352365039677	-1.6470629388301077	0.24001471017326947
1.7761085472620217	-0.6073952170120108	1.0657564170968534	-0.6232939890971005	-0.8845400685599303	0.8797239368346877	0.13237627345254682	0.38070025125463297	0.8182833091420191	-0.9389472487048337	-0.4679383651071795	-1.8629126845953485	-0.18624747863569333	-0.1182557550851411	-1.4707408905752803	-1.8910961652280005	-1.9963705172772372	-1.2274357031439904	-1.4360925147847012	-0.7661043518368843	0.5977929779936434	-0.25706452704362204	-0.1824257271781235	-2.1564747071503803	-1.5469121177355898	0.3808999370302174	-0.610118741771489	-0.6614131874830007	0.9377784416233107	1.709841814961825	-0.31373671232196376	0.39709564018932725	0.3249395429561979	-1.0512624449129169	-1.3956769270181553	-0.6748647632975595	0.24139665515334152	-0.46876201943500784	-0.14862635053099618	-1.0663251685618684	-1.0585687679117641	-0.00047210595972254076	-1.7436420409802302	-0.7222319120411653	0.3748671239263527	-0.7866501178290735	-0.37133843714233555	-0.16258792593548832	-1.5649774502448812	0.13873071805180864
1.4975977561787892	-0.5931199407399739	1.0581319899317032	-0.6455899231280011	-0.7071148078751266	0.8393233278249388	0.25740111487611567	0.3399681411409239	0.8245707119085953	-1.0562278376583425	-0.4297747798966931	-1.8825511658256677	-0.2589883320230736	-0.2178450179171482	-1.4362822597070268	-1.890538829940788	-1.9949238741800883	-1.205824540732705	-1.5038141239255811	-0.7992855230022435	0.546611163467512	-0.21835279868423552	-0.15148834128877015	-2.1291560394779534	-1.5664672377516349	0.42445479141491466	-0.7847547884011772	-0.6035304190911714	0.8971410318301591	1.7038153908640816	-0.39872400923913853	0.367371899894638	0.3171468462968926	-1.068793803410978	-1.2732214410826586	-0.7418820876118573	0.22296774233369082	-0.341919596787169	-0.20082604965897413	-1.1653617871219744	-1.0203466704517696	-0.08481676425937182	-1.6599990619397236	-0.8357561936501753	0.28484078867103035	-0.923064156595139	-0.5128669329690421	-0.16242307162661893	-1.4914333972737306	0.08294944616080865
1.2373849462624882	-0.538974509593612	1.0171232397059715	-0.6290238882274191	-0.43338487918175445	0.8028440356158637	0.3265516623475254	0.3236752970954379	0.8124206367948886	-1.151844053210749	-0.4153687976028738	-1.7418013712047773	-0.2960982735945836	-0.3388463340499835	-1.4050690907528938	-1.8234998607414248	-1.9600469164890946	-1.137269245319555	-1.5969690225995996	-0.8357687268840882	0.47725695216054975	-0.14947378117867616	-0.1742140610377756	-2.06825178384804	-1.6068740960256522	0.47444688772343335	-0.9055036002647231	-0.5601117577269487	0.9083408531123714	1.6235749493573643	-0.44092471975569403	0.38073049681433835	0.27986178997312894	-1.0925779536581977	-1.143877920163725	-0.76237271962406	0.187974889682201	-0.18611111313696527	-0.24710122384693456	-1.2467324142632517	-1.0052193878650537	-0.16122701808957768	-1.6200960541977505	-0.949166796699528	0.19543447755560056	-1.0598714154260438	-0.7188606815474656	-0.2568963659161153	-1.4310528228175081	0.05209202995478444
1.0237899611566361	-0.44536768699040896	0.9467777018283187	-0.5742195468857302	-0.16049503878980634	0.7588258737829592	0.426734434302568	0.20093587195278864	0.8147670982924915	-1.2140091741314583	-0.3103207953289653	-1.4988546580685558	-0.2814193315603354	-0.3866903038938057	-1.410440574240457	-1.6972951651342267	-1.8797164326857458	-1.0563010684833685	-1.7154773291476346	-0.8306532569068802	0.4081559323376216	-0.051673474799165196	-0.24312782471073707	-1.9823477296633059	-1.610277718910719	0.46566135873209913	-0.982178116602428	-0.5102726527697722	0.919578732039717	1.5543728954189202	-0.49739468448471313	0.39140232594239616	0.2268255382741687	-1.0894426405107307	-1.016659358037183	-0.8270593169048152	0.11094432208003865	-0.07441947657719943	-0.23828332626178783	-1.265753879572108	-1.0004293301080383	-0.2019050161071906	-1.6092847204195995	-1.0073336797054742	0.1352541156379631	-1.2101781190254004	-0.9441376200964939	-0.3978153991780544	-1.3829711183120104	-0.031231698291238973
0.8364781186103508	-0.3899959655916034	0.8974228708374403	-0.5424907176879096	0.09059416303629234	0.687524183787628	0.5302566319894472	0.031532070402944846	0.83838489473128	-1.2391763332147216	-0.12802728507666558	-1.2276433914719616	-0.33365078198486653	-0.3580002026250547	-1.4265519744569843	-1.5753516152672473	-1.7549836500873	-0.9891303131295531	-1.806575919306206	-0.7905211018760658	0.4127100031638033	0.11283223681740695	-0.2958893265317531	-1.9163224117900568	-1.5663911606609082	0.37994007469136964	-1.0455040979863806	-0.499720077531103	0.9090802587892559	1.4902695432202453	-0.5887454405522914	0.4382499001670059	0.18254363516268562	-1.0095046394323792	-0.9491256190421009	-0.9321396922439247	0.061654230004150365	-0.05307205703771336	-0.22054732770984406	-1.2915869967446505	-1.0320818648446601	-0.24099540161224633	-1.5710422770161019	-0.9841188938446523	0.13280911478442964	-1.3196232596154402	-1.0637412872704617	-0.5239485709755155	-1.3525976935349966	-0.1379197278065621
0.7287269326927163	-0.358929945863029	0.7801384727167148	-0.48550355762990655	0.2648951283852269	0.7188947181930101	0.5441030313653475	-0.07654379509876759	0.7752114669337693	-1.1686798043355642	0.005517222318594667	-0.913393061569869	-0.4302531250785703	-0.31460928864230386	-1.4501822314576358	-1.418101933186829	-1.5922459459455847	-0.9121375483449203	-1.8377709956069352	-0.6583830247459201	0.47106895229072415	0.29119089986349184	-0.3153887188951582	-1.840720218767156	-1.5036143300140012	0.25659042575258173	-1.069896560994613	-0.540784576244579	0.8469375610923257	1.3662903866411544	-0.608922864824528	0.5350989440635927	0.15425015190735475	-0.9556728464613169	-0.9298115689485504	-0.9692364112124279	0.0781144124229731	-0.08171980967741614	-0.17812685235970904	-1.3354315665803669	-1.1178915616143976	-0.3326306399522834	-1.5179218837629973	-0.8996354242787469	0.15799320850425153	-1.35278370762602	-1.1218187178288304	-0.6196778980944903	-1.3146620584053796	-0.21738446559146524
0.6691130152513376	-0.3526727212415858	0.6236337702484996	-0.43116696315599884	0.2605211149150098	0.8276974519581575	0.5323335918958327	-0.21961167642739793	0.6804165112686966	-0.9872673803319616	0.11618040309243197	-0.6103345881560412	-0.4638882033052667	-0.2475993904918991	-1.471076417652869	-1.1733894128376328	-1.469239490776403	-0.8413169534782566	-1.8447722365047614	-0.5142447236556769	0.5479311350709467	0.40228391676387504	-0.3054710769043418	-1.714616097502578	-1.445163970439656	0.13474074517816537	-1.0476338485200034	-0.5623012936189044	0.7835933291704592	1.3181732745866253	-0.5457788561390979	0.6128709961140474	0.1318719758706581	-0.9985684959623766	-0.8998348407006429	-1.004946773111508	0.09228661086245289	-0.12504780560821	-0.08673823693978863	-1.3733294562176261	-1.184764583256367	-0.4629977706493785	-1.4737614717064265	-0.7957291608062002	0.204176232999633	-1.3880168919105977	-1.1519812881613787	-0.7023758846076588	-1.2696451047182353	-0.27893971569121
0.616385087189034	-0.3989887607761905	0.490253359223564	-0.3982687667887246	0.13679901961455307	0.909686110980674	0.5225596629246109	-0.4250686174932728	0.6523773407913923	-0.7573517168340113	0.18898143770134576	-0.38785748145770793	-0.527694917493043	-0.13885377650886188	-1.4887190414416611	-0.9225603140831915	-1.4310899049234187	-0.7790572028398494	-1.7892802516925848	-0.4407232464000086	0.6263259703011987	0.46579625496425453	-0.2062976034138882	-1.5337198685984104	-1.359669858962202	0.0034773688218560084	-1.0508896740484135	-0.5618041208073462	0.786613475152144	1.3678177344256262	-0.5016652255673469	0.6630793813919109	0.1670245626667025	-1.0126042834882918	-0.8617956675046272	-1.0996967293372832	0.11875805341414	-0.21970648489197847	-0.00019696010715691825	-1.4202409835126786	-1.1994268695704668	-0.6093471111791129	-1.4073247657050043	-0.7136126412502403	0.3151751772509878	-1.4198777142831394	-1.0697853874715404	-0.7921547561969963	-1.2418679973011593	-0.32800402298259296
0.6089818403918127	-0.45564965910705063	0.36361884054639615	-0.3621743001582807	0.04872860553563449	1.0186269192810555	0.43976633959753847	-0.5115627311131987	0.6486000251758142	-0.5084945617382309	0.2016699184564895	-0.3018800972961137	-0.6143095268314868	-0.044609989669866394	-1.4868339893148503	-0.6947371693996913	-1.371407840260014	-0.7306908319057474	-1.6876553203239961	-0.35574084565656305	0.7045621388681222	0.5384867475040116	-0.0784466464128561	-1.3631010631253269	-1.2494970007933222	-0.117688373144147	-1.0777476118123164	-0.5663379417445236	0.7820193737038597	1.3866248539346742	-0.4385035700179386	0.6721554522866616	0.24005909319020327	-0.9684673496012058	-0.8566055331446089	-1.168424351580787	0.19217041379315752	-0.281648600291566	0.058290501219321576	-1.5079723169238801	-1.1447808653020357	-0.7848002423768456	-1.3501024252243081	-0.611760711748588	0.4296573703259744	-1.420540856595882	-0.8955299235272903	-0.8471925447435649	-1.215015298464254	-0.3086401601330457
0.5405098896646768	-0.4611208002333389	0.25053885905171874	-0.32148032266132265	0.03560656512498038	1.1145334914552576	0.3258186176746876	-0.5112285189276513	0.6435728880800593	-0.27538468322324894	0.1647261098489831	-0.3088502155141197	-0.6270954249893073	-0.014982244276001422	-1.4736813278734142	-0.41041856927304676	-1.2520597847453945	-0.7441661079287669	-1.6093377956248347	-0.31298787955850793	0.7684744212115515	0.5527040085954281	-0.006492179669626899	-1.200296900884649	-1.1891744832472113	-0.22739447422068712	-1.0285045621178477	-0.5194522408401061	0.7667908788439195	1.362900051682536	-0.365156144580533	0.6524357680282948	0.30625492657995507	-0.925775013921997	-0.879794102916339	-1.1577205769002448	0.2332583493477541	-0.2260380534101734	0.1229623900069727	-1.5946778150369874	-1.025676243114835	-0.9368232856876327	-1.323946770335532	-0.5221738868439199	0.526582936458668	-1.4604793521648485	-0.7032927787292194	-0.8902195193582741	-1.1703446865362563	-0.22005746932252657
0.4248381995316756	-0.38461915448473405	0.16130482260031673	-0.2738091210532963	0.041022010373821	1.1195317896307622	0.26452793808430386	-0.5319496744316549	0.6728375102593765	-0.11177441297701007	0.08144481074894637	-0.360716835948476	-0.6134643669711195	-0.051089080425073444	-1.4432734239054916	-0.23887217884403705	-1.1394466565386017	-0.7917202610557844	-1.5487952284940196	-0.32512371708766963	0.7658175985724051	0.5103644907456608	0.05106609017309166	-1.0571949802333913	-1.190795256049624	-0.29700357361944363	-0.943013787824049	-0.4332503774006028	0.8489926739295491	1.3641822695756718	-0.36038090318813676	0.5863889336449788	0.37481025077489727	-0.8044002291870858	-0.9162593601186412	-1.1112817329669074	0.2264476063394812	-0.15798926127036111	0.21226865390199384	-1.6388836687694606	-0.8876498495265519	-1.05416028788304	-1.3375068680611992	-0.5049515850563006	0.6039221739835765	-1.5366140879399182	-0.5149060926534974	-0.9711158837816642	-1.1285394920400524	-0.16193686580800906
0.35070874579356104	-0.2544122843470583	0.08120127300100885	-0.1894197903244488	-0.0004269744153893973	1.1714754297861536	0.20565630591430012	-0.5199347463611911	0.7307296589888372	-0.024696449455283296	0.015198322828463538	-0.5021309010951114	-0.6031368561098328	-0.10417300361117121	-1.3642354454104724	-0.207231055259808	-1.023011175792903	-0.8194316247185892	-1.4920844041733143	-0.2735400999808707	0.6792362386916808	0.5019792456704255	0.10225125852260342	-0.9910148900654072	-1.1578472603662993	-0.3482109084853994	-0.8538055671965236	-0.36103520338820283	0.9656393562644258	1.3800327454723087	-0.4030263146769334	0.5078989471437835	0.4431589600993312	-0.614059255935379	-0.9536648340961819	-1.0235184673187128	0.2513733294818678	-0.1512252085637662	0.2973100113655642	-1.6540496811070777	-0.7429227404200572	-1.1594950858072455	-1.346657637500876	-0.5111876660430473	0.6301152692518045	-1.6281177299781568	-0.36298097207196034	-1.0431179657313343	-1.1008770013202487	-0.1496200127948854
0.2200850834172634	-0.15426524706415728	0.04072591891440134	-0.044223366784054655	-0.03201707170029929	1.333519704337902	0.08955017467696762	-0.4939121500639299	0.7875251677008723	-0.017331444129380456	-0.014349713847182663	-0.7199832997255813	-0.5755121208090436	-0.1058523212243155	-1.2585596672011525	-0.1741789562649108	-0.8963463209691582	-0.8508476611639182	-1.428975316639764	-0.2002583118240119	0.545010993288408	0.5318740679266055	0.09347388018313832	-1.022335914973613	-1.1477786227937627	-0.3510141761722426	-0.703205276589143	-0.2797161696145183	0.9954520844202527	1.408056748895556	-0.45224694768386425	0.43535935185441527	0.4707535239161539	-0.47358723958324944	-0.9800838922751451	-0.8996879557733681	0.2758201722564846	-0.1200517482638003	0.33512739387118157	-1.6509484412341802	-0.6264829045643902	-1.2604109069683864	-1.3251126984880777	-0.4688870620059877	0.6009712100347526	-1.7410685274174695	-0.23482287553991066	-1.0668216602850868	-1.0511009630289951	-0.13046288157718217
0.031140647144955003	-0.10552807036447256	0.0315326795753517	0.08994202645783585	-0.052810992880145104	1.5289227866024138	-0.009875117782805004	-0.5335204717037342	0.8540720690757986	-0.06014138530780098	-0.08785176949229272	-0.9204891078496302	-0.6048157547513681	-0.10781202759513112	-1.2105274409213973	-0.15407255666289224	-0.8424990501309109	-0.9063766279495236	-1.3897998049100433	-0.1514121965299225	0.382698372589482	0.5801649973960343	0.09891296726425836	-1.1080607591328642	-1.1878117110133484	-0.2685687525906939	-0.5160774911973901	-0.20999344473025414	0.9554263153524655	1.4386187895013929	-0.4979099729128674	0.3359395383088854	0.4572113220947916	-0.39372057668800226	-0.9616170704845585	-0.7851803523621916	0.24807969673020985	-0.10064877763536537	0.3394142197923705	-1.6651571831008236	-0.5701229717270205	-1.3604634180996549	-1.2943781257638485	-0.4050687306058012	0.5636586252388536	-1.8474612139448312	-0.13906733535742286	-1.0830912105293826	-0.9705827331955931	-0.14821641382077402
-0.08181867440164019	-0.09782445211194386	0.05217824778387074	0.20617712310144648	-0.13546596171022304	1.7231660427709514	-0.0721024655662618	-0.6283615346577294	0.9207060053727438	-0.11007896976202702	-0.12216674921406426	-1.1277509564867056	-0.6892061089167573	-0.0816906491385881	-1.1761969203918576	-0.18730102758412204	-0.9013099141735905	-0.9203933825106008	-1.3578961009880772	-0.06557511492098596	0.22168209228881613	0.6433834387263077	0.14787948308284762	-1.194600194317038	-1.1242774171587846	-0.15476195522250918	-0.3792383965666967	-0.14345789389623437	0.8296947294435231	1.4707044066626076	-0.53129078081331	0.20728192263401507	0.46084621333522124	-0.30728723403793795	-0.8917276235251428	-0.6912869177317801	0.2272856469830767	-0.2197687626151108	0.36068551890313083	-1.6746085808087035	-0.5763646524632938	-1.4621254903035663	-1.2744054231991804	-0.374148162379844	0.5234418707688426	-1.9372086951850018	-0.1340891595368515	-1.0797391729157217	-0.9063824327194225	-0.21787409314057568
-0.19454523011006883	-0.17904259883148615	0.10347840587038322	0.2902546225851038	-0.22214780008430896	1.809904465805554	-0.19686666888393412	-0.726344192155878	0.9883495467650949	-0.15968763823254623	-0.09577330720129999	-1.3378524829163025	-0.7387821584286537	0.014353052628683072	-1.1407073063215598	-0.20282175710147082	-1.0096602673874575	-0.9075281266127325	-1.3200991920851302	-0.023698906315942788	0.08614362705501573	0.7141942158676751	0.16745253588884504	-1.2767272614495555	-1.025995739040257	-0.05237076836127221	-0.32507488874282914	-0.09132059938630069	0.6288210416212576	1.4246388432371007	-0.5785490825459088	0.12998013332422312	0.4793573752522734	-0.29651160147992284	-0.8218898368281007	-0.636480516674488	0.21864983768430557	-0.41383998738155353	0.3668542895859208	-1.686016713198293	-0.6090246791239169	-1.5175931597227286	-1.214706368673228	-0.35610575098328967	0.5004073890434527	-1.975484336411966	-0.17684585814781753	-1.0226878067394003	-0.8612085039903622	-0.26994507627055636
-0.3060109708617668	-0.3165443238042104	0.12500250889628362	0.3092763285415379	-0.313516081462201	1.7483232230907624	-0.36733213508288715	-0.8015252232949889	1.0273760057979455	-0.22380930062335183	-0.09605371561577929	-1.4436163137807754	-0.7963843713442199	0.06528129880688328	-1.17616641793026	-0.23213477125809626	-1.0957708940545183	-0.9197011124809336	-1.304359928410517	-0.03848709295166046	0.010365103826461839	0.78236910545527	0.19504868410214832	-1.3396164038768594	-1.009559779743957	0.04626609455077826	-0.2672044259671703	-0.07041629355468806	0.44183567586957995	1.2642560121802005	-0.6575435044562157	0.09333099040207185	0.4725135765167828	-0.34017056954020664	-0.797750718228653	-0.6148890347913166	0.19040121687889963	-0.5685274720154208	0.3826237967729933	-1.7253992950536152	-0.7081255193526039	-1.4972066055004112	-1.1344905117780837	-0.3534586645227688	0.5326661921708066	-1.8963238055616685	-0.19680490596838368	-0.9573701745040942	-0.7884468345614588	-0.3031998540318419
-0.3058169993299612	-0.4245207526988681	0.10583162413123068	0.2937237451878135	-0.4115495262232837	1.6447673216645438	-0.5028354428576897	-0.8635174060618951	1.0136871532629603	-0.28410604312114807	-0.041128717429852774	-1.4963518378412237	-0.8608135343480756	0.03058846617767707	-1.2190162759843668	-0.32677594692864986	-1.1391155360074776	-0.9023326743108733	-1.2792642033078578	-0.021267323484606797	0.02573889073708855	0.805528791104833	0.23201149419566636	-1.4167310209026973	-1.0004404519556895	0.1382103393204151	-0.24080461188127109	-0.032911025366330796	0.31608777954129297	1.049503371225177	-0.7326662044097904	0.0071537756335464	0.4509006407412303	-0.33443854652771704	-0.7943376968943596	-0.6462014877295782	0.16993972294271642	-0.6942315962793867	0.5064469942905521	-1.7858840210100695	-0.8712497886808173	-1.4108060987397983	-1.0495261474980269	-0.3992102248350464	0.5453737623964052	-1.7511089685646795	-0.21284784030403264	-0.9081297624860722	-0.7089751050074927	-0.34306641714145725
-0.3124928528829149	-0.5350692467896779	0.12421810280933236	0.29169684209409397	-0.40481493405485247	1.5555159420886677	-0.6664102891319309	-0.964604059233325	0.9441566947612584	-0.3772706477846791	0.05154626355520384	-1.5330850534544584	-0.8958277078874648	0.03797806666209391	-1.2151821165613863	-0.39954700373385	-1.1701958592590702	-0.8346101591809376	-1.2583867451723463	-0.0012406685183463245	0.13363897357359159	0.8064962016356022	0.20326329666019607	-1.4853087239873655	-0.9887741954779173	0.19089415968006831	-0.2784302046419254	-0.018084739469379836	0.2673250625120902	0.8392875188744036	-0.8329815673780988	-0.05504944461610288	0.42625225192981053	-0.3535999825097319	-0.7925950240435504	-0.7402074780824563	0.15813266143071786	-0.8342665166102183	0.6578699607411659	-1.835699005022862	-1.0192408139316382	-1.2911352329890629	-0.9808459130818588	-0.5370860779014202	0.5304873337546808	-1.6325764456286607	-0.2198767619436283	-0.9130793168547227	-0.6496784058406867	-0.3720886367560093
-0.32864098290567545	-0.6691750910633287	0.17369843877412222	0.29072236945288527	-0.27151166639105817	1.5174626001779117	-0.8513411702082955	-1.0484662518920569	0.8480074757095863	-0.47917695766468293	0.0781500118788239	-1.504789017978649	-0.9166340589093623	0.07067802865882473	-1.1784236000885764	-0.4641696775424419	-1.201507645406206	-0.8537298349012913	-1.2824775074667059	0.011674158581941601	0.251659963998602	0.7825252381675141	0.1391079975787858	-1.5458382677458156	-1.037463533542223	0.19497430845987257	-0.3400985476795094	-0.06234958237380084	0.3255750067924857	0.6908934251183385	-0.9450462123828366	-0.07840269231730991	0.3821259476714264	-0.5058213976192609	-0.8315950781197552	-0.8333761636706356	0.14271803448152623	-0.9222268807840261	0.7582361728857389	-1.8692667621164993	-1.1361098771158766	-1.160958323146007	-0.918111912243672	-0.6597696034597144	0.506590082589349	-1.5250674140019564	-0.20076350194673026	-0.9797079333557919	-0.6032860517862809	-0.3913473203542678
-0.27528264736500585	-0.765492329557829	0.21018900993902503	0.22660206966122187	-0.13261938151532	1.5253880785003984	-0.9559751523156489	-1.0918678818378353	0.7646697971789582	-0.5364829383312382	0.07720363347995987	-1.437033424352658	-0.9083195132560398	0.0899856588106827	-1.1013072766742904	-0.5269228089318977	-1.2438074895667819	-0.927717051091777	-1.2924575612014415	0.045735241044243806	0.3447601606216246	0.7175005556563753	0.08841488098580146	-1.5862555590989706	-1.0725747647618296	0.20735565202333617	-0.3630886626352213	-0.09560748018528477	0.4213008579167069	0.7010267177032208	-1.0045161439880859	-0.18680452420945887	0.3134507358355708	-0.6498995591273513	-0.9581971611152793	-0.9192808872673496	0.13494154939825226	-0.9276485025698242	0.8069631985684336	-1.8876605955463144	-1.2184410440770048	-1.057309906254725	-0.8641047069715085	-0.6994312409333725	0.48132702353095763	-1.447336471353502	-0.18557407952446164	-1.0595523702844951	-0.5571129644570902	-0.41925609065344027
-0.29552357670884905	-0.8208326076168279	0.3062944437121109	0.1470071443271323	-0.005217560597059979	1.4426814318946595	-0.9810737874196697	-1.1677256926526836	0.6868431699105053	-0.5995195170644514	0.06076469018117323	-1.4092253601161382	-0.877448336194322	0.18416010219348203	-1.0010700873680511	-0.5367290880360416	-1.25542564101809	-0.9826839768631999	-1.2892030277991762	0.11255488494506168	0.43176688219553006	0.6539820946045337	0.042179694378588956	-1.5921776358501458	-1.069009064596521	0.24155258244399508	-0.3987593612279044	-0.11979115105206546	0.44087336112833864	0.8116594945063909	-1.0296664545292724	-0.3278676709829565	0.2673246036947331	-0.7115963867857447	-1.0802462529867547	-1.0087928845060832	0.1314962711968009	-0.9305617160628963	0.7899348863993889	-1.8726607210590323	-1.259804847122497	-1.0240139406111726	-0.9025379386181515	-0.683804498929473	0.4189122349959765	-1.4529548529579472	-0.186342626450989	-1.1641720547745984	-0.5369952424185661	-0.46625670849710055
-0.39993198656171236	-0.9021136410159809	0.47142761313677345	0.0793397641214626	0.1393331702758668	1.2878998778962711	-1.0127535346976515	-1.2277334905678994	0.6609311329273218	-0.710028505817298	-0.014489918054423184	-1.3740599488717231	-0.8578811722649883	0.35140144387894967	-0.9237615984456898	-0.5135538169158188	-1.2432577651898657	-1.1213881595894757	-1.324621524722481	0.17132917501612507	0.4739789664139031	0.5664436872729215	0.026693322927688657	-1.5394437282001872	-1.0448099343466264	0.2540660171550057	-0.48642534871039284	-0.19053456184084933	0.421640658319686	0.9400019631512484	-1.0615437496188025	-0.3953597795225697	0.21089578683803692	-0.7764713305014643	-1.173169288930777	-1.0630804311354132	0.1379824397335851	-0.9331185625847249	0.6963793728512976	-1.8322312070357323	-1.264341541525843	-1.0845114883823321	-1.0598781762463862	-0.6209321355435524	0.3530756151229162	-1.5337615762830945	-0.25414082391422915	-1.29707995364604	-0.5668304670518681	-0.5272715548574577
-0.43072496723574505	-0.9961921137162782	0.5354979023188271	-0.03252969508952671	0.24660064347407545	1.178351541640855	-1.075933840555805	-1.2410434908573642	0.6689418271498553	-0.766758035790762	-0.08553840007284709	-1.33533077347971	-0.7746157944002208	0.502506864800403	-0.8589011641018317	-0.4867100097278624	-1.2514972013187262	-1.2782044567057982	-1.3385028956155944	0.19676775752917414	0.42738498157849036	0.4246445702978344	0.015935951891305068	-1.4509954347142837	-1.037013686397064	0.21071957324754859	-0.6013129751973363	-0.23366018757441953	0.4412729664022438	1.1619274818496446	-1.0861258311399036	-0.4098438719349162	0.13777963068668064	-0.7880602183468779	-1.242500805056535	-1.0541857837989266	0.17312427738838057	-0.8469711721286938	0.6276930860863139	-1.7838982781322663	-1.3167519867913104	-1.1972905062674946	-1.2361735791425217	-0.5087476369590409	0.35827855354209515	-1.6498048162662542	-0.36101519123978887	-1.3864113635398752	-0.6289427503038273	-0.5674826706868135
-0.4612560863418378	-1.0211109605127304	0.4901592304931319	-0.1979171917558066	0.26978985774475694	1.0513505841317419	-1.1608611383749308	-1.2441391312260064	0.6448610049259262	-0.7665884914692629	-0.17197429383576596	-1.3841467866181079	-0.6149291203777654	0.5911157420900817	-0.8022855451281522	-0.4451215094984254	-1.2212430720137264	-1.3244768821541255	-1.311237481578091	0.23517162800542132	0.3174526150967968	0.30116502489273916	0.01893245869601743	-1.383976315790631	-1.0820480164069515	0.1787124205173455	-0.7019253279925806	-0.2586933325165746	0.4522145393781911	1.3849391145281087	-1.1147208095295613	-0.4513523965105605	0.09797948470462639	-0.680300325857566	-1.2890019292297012	-1.0552921241929394	0.24853729352607723	-0.7014869510240065	0.6057579395721262	-1.7494418153947802	-1.4388731232598413	-1.322031489397045	-1.3825116947494613	-0.3794504551980052	0.41745868783783385	-1.7484563993137083	-0.4431184028530596	-1.471350583633138	-0.6787935386150415	-0.585780233540526
-0.5551868006183716	-1.0113163601630855	0.5068827682669006	-0.3424899528058253	0.30242138680829045	0.9826446953988262	-1.2436788965244339	-1.2379394951840836	0.6139879773877178	-0.7982254618609201	-0.2287920488194203	-1.4571819142330775	-0.4867817565498885	0.6441484114172505	-0.7385170989095343	-0.4157026721859996	-1.1677397807563565	-1.3427397880357834	-1.3102015968372276	0.2923595546988428	0.2045899791732023	0.2093283758358154	0.0056647397760395905	-1.3413487674565254	-1.1474809298300557	0.14127191858468272	-0.7834678455499924	-0.326562360096821	0.4285698681372508	1.4244917653022995	-1.1957022683237688	-0.4572212755140062	0.10457585575568	-0.5326766566491544	-1.31240058406843	-1.064337760913224	0.3287603969133668	-0.5415819771412652	0.6115352907953482	-1.71804703589916	-1.581218616841846	-1.443619196061561	-1.5580474777886377	-0.280083214214511	0.5332101756142953	-1.8510035269018459	-0.4601616068066502	-1.5666874004929026	-0.7304059357299761	-0.5805720471663058
-0.6175357166582004	-1.0000596445124477	0.5462599538317762	-0.43888478647438955	0.4315936417502136	1.0473464226099263	-1.3354153648601788	-1.260139539609135	0.5812976606777746	-0.8034813358273805	-0.20996963399756896	-1.5091146468998526	-0.33545816776733406	0.6744484868429492	-0.6567399993629378	-0.42409797587947207	-1.1513187742225202	-1.3628464626103156	-1.3434864804136808	0.2732380414609767	0.08237951365902077	0.08658357260598834	-0.051436835322598	-1.2886148598065676	-1.267117116545265	0.05768170505772221	-0.8992437423744388	-0.36059071113945773	0.4032588157200966	1.4116884425164131	-1.2662720773710672	-0.41886037621584943	0.13852956614260184	-0.43380193486556884	-1.370411614698916	-1.0382275785621982	0.4260742085370424	-0.3947380257482434	0.6370464454921487	-1.6856448808665925	-1.7517828265319213	-1.5161408966640046	-1.7069188372906539	-0.19802353393837568	0.7261839152288928	-1.9288910911015524	-0.4622046285359601	-1.6281388066749802	-0.7764245396845829	-0.5252151191511982
-0.6648227432533751	-0.9276456329386582	0.5247672270493539	-0.5258857038816808	0.4156250211446538	1.0419891306428104	-1.3731182958666737	-1.2413902359998699	0.5071160559434335	-0.717318911641745	-0.2278456704205576	-1.5833996105277155	-0.11453737764558085	0.6488818560359908	-0.5603217182488807	-0.4191948363274026	-1.141635909758951	-1.3436582453028678	-1.3547807162823475	0.20585386665638583	-0.04498593047011953	-0.04939271263010745	-0.12378906845583355	-1.228533341111825	-1.411819050804721	-0.0003121794333454383	-0.9824543896601551	-0.3811591783831289	0.36659571144019865	1.4208223593904652	-1.2698049795394282	-0.3891240955814096	0.1816329992519266	-0.3768562302019738	-1.437711160504563	-0.9848926376815612	0.5566755266136529	-0.28035114772636166	0.6594888716259364	-1.6511725954766927	-1.8939763021017249	-1.5179333624039888	-1.793409507515861	-0.11587859474250214	0.9627435970925335	-1.9643008911779696	-0.44201385802397813	-1.6252577813723725	-0.7721563135448766	-0.4985938879626465
-0.771646098677208	-0.8262785940712725	0.5482366571708891	-0.6032198526881604	0.16814611615111494	0.8767139119665679	-1.2494373696766445	-1.1838263646914777	0.45580374731852985	-0.635903728458071	-0.2509092625113901	-1.6381122051576795	0.06946762925096153	0.5922312672550074	-0.4736032199232679	-0.45471614229096585	-1.0931380036177099	-1.3486789165576312	-1.355051283192275	0.17532189079364996	-0.14705923328735424	-0.20083838208130667	-0.17071960964113098	-1.2203304094908725	-1.5342899360743527	-0.018664042865959386	-1.0349357792464684	-0.4258257105790073	0.3052603795007477	1.3521294213801804	-1.23957943091822	-0.3841926069743492	0.22463950192817017	-0.37141669374021363	-1.470952817334617	-0.925070643820639	0.6787341510185579	-0.20519577540273964	0.6782425607727574	-1.6510064576263594	-1.9442823411590708	-1.4768310255581354	-1.8543557518534786	-0.04005499545311613	1.131305348520004	-1.9687696039487643	-0.39899840240759926	-1.6112333898107631	-0.7339341366720812	-0.4981695440867536
-0.8910679050917736	-0.7682184671190324	0.628057820578894	-0.604817987819745	-0.08797667260499756	0.7531648178383291	-1.0284691979892966	-1.149590503934364	0.4294704613127792	-0.6421090506249223	-0.21824168222467302	-1.6176614879290543	0.19933386549755397	0.5674786683251568	-0.4348040887694937	-0.5781059419538772	-1.0683843328443066	-1.356359001391709	-1.3844889629923358	0.1388544559314628	-0.18360995592269821	-0.35468114787931393	-0.16976202388741352	-1.214036336171652	-1.6416876342815505	-0.058872588179450736	-1.0710541101352162	-0.448705537516142	0.29175807068794396	1.3179243734661898	-1.2186078977669799	-0.38933414627223806	0.2125002405855702	-0.426104544908533	-1.4782369143295988	-0.8380980134912424	0.7559270058564651	-0.16365999394868003	0.6987184955416748	-1.6719108185723297	-1.921688291502458	-1.4355969973517928	-1.8850761921152515	0.03543162810586786	1.221820099017597	-1.9785167962340569	-0.39853881906962635	-1.5455821238551297	-0.7211668332629412	-0.4817615808855248
-1.002488385819384	-0.7111896817124391	0.6156955806485674	-0.5162579141865165	-0.25005817175141826	0.7009726435195154	-0.81645231625143	-1.1056624897963467	0.3457602733159122	-0.6803243406907264	-0.21887260115724594	-1.600349527639613	0.31117478350602007	0.5796288478242174	-0.44474789125072733	-0.6806485799241697	-1.0425376428419502	-1.3713559006482543	-1.399179457787516	0.10777056438067908	-0.1650459563132289	-0.5273578047700017	-0.0947373898968765	-1.1756473764705484	-1.6990828376845304	-0.10352526676821103	-1.1084069269654573	-0.4604895209105891	0.31575885275120763	1.3388735511025969	-1.2461475936907633	-0.36452621915992145	0.18188807933897566	-0.5321701555491043	-1.4233702716690513	-0.7360538973972426	0.8062360489371061	-0.1613730175604141	0.7225825571526125	-1.6977940408108445	-1.8684283338158647	-1.399787921578913	-1.8257799127692682	0.14697871476660188	1.2185912940626917	-1.9995240783422574	-0.4627839352644979	-1.4005456579740685	-0.7354889370872458	-0.5023694603968814
-1.1461792637216046	-0.6905628507995404	0.5421810421796354	-0.4011921847123564	-0.30869078088791635	0.6949249788762244	-0.5841871116615105	-1.0449988004669915	0.24813842338369532	-0.7313910903261311	-0.27579550929632723	-1.6262875601591076	0.3768088703648556	0.6191847671859249	-0.5048682430621196	-0.760545062553242	-0.9871826484202323	-1.4280055223828747	-1.3783483825508474	0.13367275607168824	-0.09928706407956743	-0.710718837459364	0.007818571117481016	-1.1452278322965885	-1.7037797711119307	-0.12150140427002346	-1.1141492100134176	-0.48234207687285274	0.310474276884067	1.2431672990671847	-1.3221808718255925	-0.379806623146454	0.11994188019943819	-0.646774946707349	-1.3640057421643224	-0.6570205633941177	0.8239493016515903	-0.14891401306094926	0.8136455115821726	-1.724911429937555	-1.791018377406593	-1.3895379440208782	-1.7002129838557116	0.2901040813198642	1.1638536912221176	-1.9856047545215172	-0.5945028371546274	-1.2429370884904762	-0.7359399288743365	-0.6132864211882072
[truncated: 197 more rows]
[truncated: 8 more columns]
