# Supplementary material for: Obesity dysregulates feeding-evoked response dynamics in hypothalamic satiety neurons
Source: Sci Rep. 2025 Oct 14;15:35837. doi: 10.1038/s41598-025-19800-2 (PMC12521569; doi:10.1038/s41598-025-19800-2)
Supplement: Supplementary file 2 — Supplementary Material 2. [file 41598_2025_19800_MOESM2_ESM.zip › Fig 1/Fig 1ef NCD and HFD/matrix_MPK118_3.csv]

-1.7651097310314703	0.10519202960344227	-0.720827230121339	-1.7986137833945814	1.79826280953238	0.04831552028708623	-1.063645478212015	-0.7860465523716211	-0.8399346960980416	0.11260744692209815	-0.6491432182134462	0.2986355651173005	0.6036613755948376	0.9167648310423399	0.2824165093646848	-0.9593471641283292	0.4830714379712724	0.5207314572434538	-0.33506162017696395	-0.24720005971087072	0.3982099952694143	-0.6261389304863858	0.1746381669551365	-0.20745422328275062	-0.33164260596704076	0.526753123124984	-1.2373093087357958	-0.6062303457050808	-0.31930838746886525	0.23157109415683422	-1.6448533144317843	-0.27861100263903615	0.17892117382734252	-0.34528540525947987	0.24322479427358146	-0.48392526046180395	-0.48132246784678506	0.355512241382384	-1.9799043861394054	0.40477487931662653	-0.00017224376887871318	0.14006003757782876	-1.1552607435831193	-0.763931525157051	-0.12604808534805031	-0.09661715404658004	0.32458549203105697	0.12956956093079236	-0.031748977759121756	-0.7119614157300631
-1.7653424434759284	0.09677957516660157	-1.0412746010969185	-1.8348451715540381	1.5765530993074568	0.036752010512075106	-1.115376671894604	-0.9592939555374417	-0.8331701547057339	-0.12236351934146546	-0.6697591239481029	0.07229750710235269	0.5746751513966288	0.9809433220822117	0.4868572827867025	-0.8587945140219404	0.568915823307635	0.4218220215041685	-0.3761058609462957	-0.2621094142662952	0.35902160883905754	-0.5515511776621401	0.14198255645361402	-0.0903577384504286	-0.3829947571710086	0.7624361825244226	-1.2165937783995924	-0.5373077245316089	-0.22416356251575864	0.22360420252565355	-1.5482963197905937	-0.29836363706557467	0.27581134082512915	-0.3602949460463284	0.3422438226626303	-0.38976125817439133	-0.4830837954493141	0.26335283575974	-2.0110124092097923	0.4466413696903406	0.10259029458489782	-0.18801311548458158	-1.0225841163046376	-0.6829413005217053	-0.261797002035638	-0.06542464399791517	0.3813593302425342	0.22135044211310265	-0.1419581132177627	-0.9177905252688815
-1.7404363718901834	0.10535075515884913	-1.2096913599262737	-1.679195022457467	1.3186424168495614	0.07357763232825208	-1.2265138968422125	-0.9240156778681574	-0.7166390805042179	-0.37082218484631185	-0.7473875731190626	-0.020623132126264876	0.48007592718603415	1.0451972728411145	0.5263296639555007	-0.8203446566234609	0.7245830404402577	0.3842434297914195	-0.29689381434647616	-0.3613919638364694	0.2980285063941843	-0.43627968850422655	0.12082050935080463	-0.13959986714710623	-0.3941276950553121	0.7538167770616643	-1.2851045658645563	-0.568355741570416	-0.19795880677028155	0.22028466434599278	-1.5012024050377235	-0.3298688640028427	0.4073935212938451	-0.37873166531284	0.31331821847807784	-0.26939694101034733	-0.4513668517325937	0.16424486802012492	-2.072524364293415	0.39342759189986326	0.1821850903714529	-0.437926308224535	-0.9303474706191288	-0.6872778059386616	-0.28821867050071664	-0.07213430559999158	0.34467619966665075	0.3462360644357318	-0.1595994375604999	-1.0737960671969464
-1.6816211898281452	0.1154655411774781	-1.2536957387177925	-1.4779397722400378	1.1764728709675003	0.1779196496067262	-1.2732175108324504	-0.8511892343277778	-0.5998150197965385	-0.5580159204043751	-0.7817828385285998	0.06298640366826733	0.4098475505383745	1.0015777822525251	0.5344472784063917	-0.8279645179984978	0.8139759335427935	0.3935461711185425	-0.2805656071257302	-0.3869719947987513	0.27623461964016727	-0.3511783589436862	0.05024292819891621	-0.2209565348275122	-0.37730043646870126	0.6430555745062968	-1.3032226819454675	-0.6097505871091049	-0.26303860857461225	0.24423787869273528	-1.4015718558953079	-0.3633268570770391	0.5503962449654384	-0.3919682040942396	0.2766135104267933	-0.17116782922135726	-0.43112789289238035	0.09020391267286916	-2.1056326460488815	0.33865069035646056	0.21752145423454083	-0.528796236754325	-0.8768081745565142	-0.600150295454394	-0.2369530824871307	-0.1427035423198747	0.28403763632391016	0.2794140327637289	-0.10090266677228853	-1.1656181906507097
-1.6316887928501154	0.0870370005754131	-1.215338373462687	-1.3205494740718016	1.1298874883897683	0.2404199948116354	-1.269905123021616	-0.8979945363449001	-0.49279394289508877	-0.5751491666970217	-0.7581312229632559	0.15150448194541716	0.373227647428808	0.8503693334572062	0.592101577060934	-0.8379349128824423	0.8058430487687783	0.3848388052363548	-0.3245502036103252	-0.3827785756365774	0.27154338399204747	-0.2398460414069486	0.042417801096248965	-0.29343990261055514	-0.34280111420337817	0.5863741260937466	-1.2439201355225253	-0.6305493843955623	-0.31186450278278716	0.26357621852266344	-1.3416485144230434	-0.3095384987652897	0.6813144046180514	-0.3987769070336731	0.330552600566062	-0.09400313500602488	-0.4760358756649574	0.02173075366569439	-2.1327177488518316	0.35411885849130753	0.19867874501592642	-0.5186115507620362	-0.8215671961001358	-0.49214038304127755	-0.19030922362948904	-0.23026244493255574	0.19952670004646514	0.18568991478293267	-0.037866307321831195	-1.245490108815926
-1.5999056813113142	0.041835136905186754	-1.2004754751292797	-1.1478620284908163	0.9302212809752481	0.2700911673201186	-1.2901446592602785	-1.0379606106704329	-0.3613567493299853	-0.6284287074367413	-0.7410256888064415	0.12207826531104167	0.3181132961939544	0.7588548045994632	0.710503331724766	-0.7945072380530078	0.8818581495445261	0.3451961257611915	-0.34096789991805754	-0.4770634886710107	0.190622817840142	-0.03121485759477378	0.0534184102083472	-0.3611778552567141	-0.3267330983770766	0.615472059826289	-1.1851342371192586	-0.6855211849496572	-0.3157900824310328	0.301453343231043	-1.234908243813074	-0.2486445914133602	0.8686574257019603	-0.4267697006011428	0.4820213435273084	0.05722070397261817	-0.5701455664989518	-0.11703531224727251	-2.1885617709254093	0.38058745372886704	0.2032413826681549	-0.6201761732608788	-0.7231972138723991	-0.23343857015949707	-0.1635600034875906	-0.34115945268598163	0.12680537406198822	0.08564063209233845	0.04207630328979729	-1.4757497448510106
-1.5599703976592494	0.10585867693616739	-0.9493237738267206	-1.003051276208811	0.7430639541069549	0.3002356501551756	-1.3098455626796845	-1.1096268891298873	-0.3142893288398064	-0.633739595674474	-0.7151389123272539	0.14003069868849152	0.3179995410830471	0.7252993767386642	0.7861856594394424	-0.7762121907419078	0.9891427335364492	0.3429042889580963	-0.30106713081577213	-0.5710350702611965	0.09363054618183282	0.12925891709466403	0.026811411467265324	-0.46277146687758064	-0.2780894375382503	0.5796532006635298	-1.148590425752304	-0.8233194304922374	-0.3580439676422228	0.34211028264526666	-1.1361474485828	-0.21678120736894874	0.9403470804775086	-0.4460319446109297	0.5102593025110707	0.21016062826528134	-0.6099620078130963	-0.25413372325216693	-2.207793058027255	0.3257555950967459	0.18234913788620433	-0.6288438330989828	-0.7016595567089751	0.11179647903629905	-0.01039483909235911	-0.47124836116753155	0.058375798463478325	-0.04090327311300722	0.16305167956992125	-1.6490536776715363
-1.4411252568010973	0.2870915161055761	-0.6395969535035875	-0.9298996977549914	0.6269149192524417	0.31376042188222486	-1.3386991434747595	-1.1977856155652604	-0.3508540448090348	-0.5973620591463551	-0.618973859254325	0.15285967784019433	0.3725820871744053	0.6063839147046738	0.9507539417860797	-0.7885626391788287	0.9889231030326755	0.29703886010363584	-0.3263286216564648	-0.5833698847830567	0.05867044451326584	0.2548985291512459	-0.02855508344013934	-0.5332498338778112	-0.22675498888569132	0.6054927100225169	-1.0799903410987546	-0.903915334842693	-0.39315514603049323	0.3564850770416692	-1.1161128977729502	-0.16482502963544007	0.8910589057340955	-0.43759408109859094	0.5022896388074762	0.2970171438091338	-0.6056982903278547	-0.3495371828966328	-2.19353841453389	0.315703853476356	0.13919299942476476	-0.5651175936723066	-0.7248825164356345	0.47015677330850336	0.17873399918069371	-0.5650265703991468	0.01086166577509674	-0.12454570801702988	0.23477218451506468	-1.7666624594171
-1.2984515804189045	0.4524549742448937	-0.4574358592597824	-0.9707725830591585	0.5484964751759536	0.24039448706948324	-1.3904731829497852	-1.305927650005638	-0.4062147068736809	-0.5129885647782644	-0.5099610587416019	0.017380775537249482	0.37968893772837237	0.4496872805438864	1.103626703786408	-0.7841899826512646	0.8701095566263175	0.2325518088991303	-0.36451631395072714	-0.5765949626663373	0.0903785192540167	0.3733255810807107	-0.04961947964083433	-0.5959982200002505	-0.22074497268330856	0.7229524462609269	-1.040356563523596	-0.880514541406769	-0.34020944667709085	0.3303863424786638	-1.1798036888236945	-0.05324919194626447	0.7503510502996349	-0.4036349950683505	0.5552828250196782	0.32608466295528477	-0.6046675875085943	-0.41123325717813486	-2.1797606327110515	0.3541945371052851	0.0424218996581565	-0.4471015002725232	-0.7675792746791602	0.7236867048831945	0.27136161275338483	-0.6004682419565361	0.016318208160172647	-0.11818196284832813	0.2604675607672325	-1.8517350712571066
-1.2001844659424152	0.5773021471097473	-0.3533181438664741	-1.083486739307638	0.39641840027425596	0.11585718730873636	-1.4492861740400733	-1.3469348905611451	-0.5028554442067552	-0.483747960965505	-0.4995893453410739	-0.2038666909699553	0.30907545263232794	0.3894885350859597	1.117445884406127	-0.7790350449559017	0.7717052567346805	0.2099777543784876	-0.35903049087229927	-0.5578995198262617	0.16448639762607173	0.3946447256835744	-0.12035737537533966	-0.6396909603064189	-0.26018330679094415	0.8110489490787594	-1.0457597521408797	-0.7806463321270819	-0.29936904393732744	0.24652191201289453	-1.1738200363151523	0.03591932924082664	0.5144545812086484	-0.3620010305157676	0.4712271317154556	0.37706934577249357	-0.5776162049079165	-0.49147036167149827	-2.2025155755125376	0.30698729883108816	-0.053809430866366546	-0.3919315111744664	-0.8042737350246835	0.950227876211083	0.3222406397804386	-0.6081463982762083	0.06711564715475782	-0.08598149351671083	0.2826273278992578	-1.8787306747816301
-1.0839467709022124	0.6550586221949717	-0.26673301181665987	-1.1544175246713237	0.25093468087790893	-0.009516199555841032	-1.5395071712652348	-1.3291447713392617	-0.6492556309866433	-0.5715687542539774	-0.5738526552598149	-0.3159316891416736	0.2893730674230897	0.30791054203084	1.0991947171288585	-0.8236693515866141	0.7197708377605909	0.14418159451493578	-0.31336832912213824	-0.48597602752959357	0.289265468798483	0.3797255499361823	-0.24823828135947443	-0.6399040378803857	-0.31384269052817604	0.8306369093786671	-1.0502784733664563	-0.6678323108137129	-0.30634747192579487	0.09974482975601703	-1.1241267180968915	0.0533484419320859	0.20189752373267714	-0.3344034881890196	0.2154193559721719	0.4023409971972972	-0.5071239601932165	-0.6008449044943261	-2.226736307878451	0.20677800269836516	-0.15961372765495901	-0.46140276764036214	-0.8125874090083348	1.0838268286792894	0.32223463883368797	-0.5996759958271909	0.04586405621804036	-0.012162861779944975	0.22695185261223152	-1.8170808806053622
-0.9513957430697054	0.6388590920096233	-0.2796478453341229	-1.1708577273510516	0.24223285093270758	-0.09783250546250136	-1.6616095186179471	-1.217387499434076	-0.7537139376841803	-0.6653182190520494	-0.6469859868401778	-0.3406162850356672	0.2730264579856322	0.14594983787012353	1.0044456134811843	-0.8607908070020379	0.6266966751694563	0.04792086218580559	-0.26655559339644047	-0.39019060502326647	0.3942432371486733	0.446039498432544	-0.3299861857581547	-0.6412683262359234	-0.39696502065568495	0.8105421586490523	-1.0508567789687262	-0.5686654384607328	-0.2834305745198232	-0.024495692865034713	-1.0746394695441015	0.07300208821343132	-0.0877538897581891	-0.31003549872157377	0.0889691136981885	0.33660009930334633	-0.478804421718716	-0.70639743993127	-2.2712060589651815	0.19245582500370312	-0.32963786379913457	-0.5171520861877538	-0.8109457859931741	1.1087125168205092	0.24762486788041257	-0.5961510240622513	-0.04181976564757287	0.08978295504835351	0.11703173505454227	-1.6928725221056677
-0.8888650332392316	0.5376239327678565	-0.36766382944270604	-1.2412501386322803	0.35080177610839275	-0.13717394643969674	-1.7319215042889886	-0.998503942146854	-0.825640401497331	-0.7405478383630161	-0.7182312981874539	-0.36481263483362036	0.15302903536671547	0.014396382092036687	0.7205737902966421	-0.8587280939227903	0.49127316215691963	0.041963521137381235	-0.2379247674076314	-0.3035649050704269	0.4317308882176806	0.5002133333305364	-0.3702413341125378	-0.6865917018650883	-0.5086297645003539	0.7488327709565323	-1.0294736458416653	-0.4203001422131914	-0.2788615694366442	-0.12114440518932554	-0.9429075278381859	0.15634650689443805	-0.24474562603939742	-0.28917473861798715	0.09733744863943442	0.2841147245963052	-0.4929733237657567	-0.7808228028565847	-2.2920727575679507	0.22979240976952023	-0.4967662967151729	-0.4929465134265033	-0.7933829677045975	1.2243415761360663	0.18762740226544933	-0.6184455979577311	-0.0950640495798783	0.17867233236332863	0.04815993569813524	-1.5542117867496248
-0.8323234504899893	0.3787840949559722	-0.41118403102241985	-1.3213847456262031	0.5022000205456181	-0.1772806196814148	-1.6962534022200093	-0.8499724084150259	-0.9008345265792238	-0.805186399703748	-0.8060649749222553	-0.314792448250912	0.06529256220126425	0.011278386501481778	0.4427836376921812	-0.885506463897913	0.41345840247712484	0.013916316442207376	-0.17595002351540406	-0.2601545742002409	0.4504146113564157	0.5405503640549678	-0.3709181018619577	-0.7579638109116804	-0.5929706202496539	0.6661000836262763	-1.0048559701058326	-0.27786367359347797	-0.3291206253516225	-0.20172750798685635	-0.8514049641584537	0.15881941073972689	-0.24646101314766308	-0.3213927179169537	0.07926560621575701	0.27500111102533603	-0.5655374116158808	-0.81609048336959	-2.2779621326999107	0.21500534916044245	-0.6104480493250455	-0.5152209880233083	-0.7473920435437315	1.3757827209839042	0.2172120697471227	-0.6192518043712971	-0.1819192274729767	0.3267116448296499	-0.016398627898806348	-1.4547124488235528
-0.7109316508943061	0.1900117919044964	-0.5139978747344685	-1.3521195719217516	0.6792618650165473	-0.19709730113898644	-1.6452465064572543	-0.7654330653589841	-0.9700999835363922	-0.8768594987424019	-0.8993820575122525	-0.18327272102162206	0.08054143481845968	0.08438074391451274	0.285974409764767	-0.9296795198400634	0.3742133817135153	-0.04950551483973393	-0.09716837681013964	-0.25528749243293763	0.4897930513085306	0.6215104576314492	-0.32572818866805353	-0.7933376476009006	-0.6378878940174886	0.6079824455563821	-1.0248613751804276	-0.26966453880085195	-0.32016400639830195	-0.21007268368109963	-0.8003492964851219	0.0708387472949165	-0.09282934516275239	-0.3689704606211285	0.07043090114744888	0.2141401100531486	-0.6591252276046816	-0.7903348774180823	-2.2415158192507803	0.1863799134246123	-0.7107276491652199	-0.5567395985588688	-0.7353110085385923	1.4886342884863943	0.2967966255568477	-0.6152556730140132	-0.27462963494547593	0.43986610024481676	-0.09116224509251608	-1.4126818295176904
-0.6208739915943329	0.011134439977402422	-0.7786807289477707	-1.3626455769603738	0.8228080675891569	-0.13826794515860744	-1.6237134353420484	-0.564799823805794	-1.010994005996698	-0.9336546017474596	-0.9562635376303126	-0.05907668523292571	0.09003714270149196	0.19493225069058248	0.1579915617224957	-0.9552844680634855	0.3011649317723014	0.004705930041028266	-0.08834730966435086	-0.2231779823185971	0.5388950842625987	0.724514527225103	-0.2777560080598688	-0.8414251128701327	-0.6508963188757626	0.5514464017805427	-1.0274042189315842	-0.23251175737940866	-0.2929347895879809	-0.204667806840666	-0.7469314598686841	0.057527541443558795	0.22286029199659194	-0.37434137463268824	0.0869005365217042	0.1332051481545945	-0.6403794831652811	-0.6945842878893194	-2.177978002170906	0.24126312540193168	-0.7555888234090158	-0.5336852573956525	-0.6860077186486879	1.5822469364044047	0.3948640973591819	-0.6326536772201747	-0.31775429979829534	0.5202921432065197	-0.15897647221943878	-1.4248439590273807
-0.5403631032400806	-0.11505237657512746	-1.060837321939378	-1.3203752942215945	0.8570035399519427	-0.08607910471814445	-1.5799291160193007	-0.37138047352412623	-0.9771799162853348	-0.9481161913768134	-0.9784344919246776	0.02909555205953022	0.15234366082349307	0.3186590244102871	0.11592769946643414	-1.0074537659425382	0.20664514153693378	0.05970642671628523	-0.10586728424988175	-0.2243686418067353	0.6010507078220296	0.7549184422449546	-0.21700043662930707	-0.9141023220572704	-0.6547023674280815	0.4883867067014858	-0.982857678568515	-0.018828133339458496	-0.28956022853029073	-0.2128897536355779	-0.7667179638589847	0.02358000699678567	0.5754953095629924	-0.41608290756090904	0.1159057495854734	0.11098078402608505	-0.5657853021673497	-0.5627178757591114	-2.1217851349826504	0.36598688684708847	-0.7159475352475189	-0.4964596266256649	-0.5658598417431161	1.6129031032262215	0.4759458893832468	-0.6394523356341375	-0.2923399455090697	0.6427018476577274	-0.20112124398217354	-1.4483767085637578
-0.41563441286142566	-0.10416697798497174	-1.1618517607896413	-1.2196716303714545	0.8002037046455657	-0.08245983952630886	-1.4695379519337177	-0.3645936114485671	-0.9163076610047363	-0.8930652168354343	-1.0120362929210587	0.11539304953449994	0.26270033779296986	0.3674361867949667	0.16688939049122536	-1.0940323651882717	0.2128472447180842	0.025153131315604437	-0.06510571535849184	-0.28446909427381384	0.6351758735061326	0.7723794034900532	-0.15806837830134754	-0.8852717425352769	-0.6259681760706884	0.47311836952727315	-0.9282077991540294	0.17727507072847026	-0.21561764064856756	-0.1846330804400997	-0.7941099649471969	-0.10390232573218343	0.8531359391255562	-0.5040488229323556	0.08964610259231495	0.09955080838516023	-0.5381181072493434	-0.44564563828549925	-2.1033091455602895	0.46783949002611225	-0.6793067290493875	-0.4343896752400352	-0.4251279778070941	1.4953186258238773	0.4722403047645994	-0.6311948275194383	-0.22577872754671285	0.6523794511912431	-0.22643039900347461	-1.3908200444454342
-0.340172051501927	-0.0025000852324849276	-1.0687008140978536	-1.0942858900204442	0.7175703116893695	-0.031370666191901715	-1.3302687237430908	-0.38060927925424026	-0.924528517677682	-0.8247063031944905	-1.0254224626412085	0.14552972683426693	0.2884402755136437	0.35544412824581156	0.23414171025102437	-1.1555263069872808	0.3744592367550503	0.05613058744760124	-0.00838667974958282	-0.374022702500117	0.5848555487459399	0.8427628090748106	-0.18127273919117798	-0.7578010433204545	-0.5845619083317362	0.4193237558611262	-0.824118460408252	0.2999764966528821	-0.13068890571290748	-0.19233058796576483	-0.7271335075636367	-0.1889025461145482	1.0565169074206153	-0.5413425286074076	0.029646081325937636	0.03182899719662544	-0.4609667395099565	-0.4022400881137854	-2.095480933170356	0.5425423904418072	-0.658760571605011	-0.38044147709602016	-0.25390050938989006	1.3630725034197944	0.3992177842269226	-0.6589478725439923	-0.0890368372892037	0.5658536346217569	-0.24052358579687882	-1.2155519955004157
-0.3934247332685275	0.0994239429197687	-0.8849787903353945	-0.9401683916512618	0.7263401246810178	0.053161991295731716	-1.1856621339798499	-0.4470641431572015	-0.9931459574212174	-0.8807744015757463	-0.9654060896408158	0.12473232101258873	0.2846892007314575	0.3683839608660551	0.3612504720358357	-1.1548436559682094	0.5978365713603344	0.1349999009062836	0.0023775789993371204	-0.4932279097336661	0.4434362358909342	0.8985000695794485	-0.2885498270263094	-0.6649584092859688	-0.5547213075114603	0.25507603874313145	-0.6249857298620045	0.44626670323068424	-0.11423706493774355	-0.2583898753723549	-0.670823063420749	-0.27853901126071967	1.1497073102879396	-0.5708813048759226	0.13789660549624055	-0.013025800630579749	-0.33016141893608303	-0.3943419885813464	-2.0323303661719114	0.553477950161113	-0.6287652773109244	-0.3618657982141881	-0.09918755010746015	1.218614994596193	0.2650246129844937	-0.6871092558819125	0.11659976362686138	0.4961042260241374	-0.2515192264769653	-0.9283183342719987
-0.4411553886771135	0.2011606749166362	-0.6750926146411522	-0.7709962121380831	0.7560487159783099	0.11982505830996704	-1.0531911048564853	-0.7660673902811327	-0.9975373081135992	-0.9551200105695059	-0.8915607654397188	0.12207200574570942	0.2626008020709268	0.35750266938110614	0.4875713250815261	-1.1412865757300117	0.8145069804325111	0.12955185692521404	-0.000321298227233352	-0.6599654970594933	0.2860426808740152	0.9406995594984894	-0.3915814505074395	-0.5909494652615391	-0.5120080013936904	0.1325722071540057	-0.36846750761602526	0.5803630466446711	-0.10490739613119018	-0.29180210182124794	-0.6873429816028147	-0.38816748216634045	1.1641466888677328	-0.6310920777423586	0.30548896728585523	-0.005903693473413586	-0.30865495656560127	-0.36638908624881655	-1.9465944783084794	0.4536443442906214	-0.6479778872160278	-0.32909283417337304	0.01831771413956198	1.070510032443362	0.11620113356349945	-0.7129253114712792	0.3277984417735548	0.4442602114589427	-0.25311076899878865	-0.5703398486042633
-0.39282646042440694	0.2835646342643249	-0.4546144172131619	-0.7267268197548866	0.7894623833069575	0.16433039997590426	-0.9180391532918284	-1.107392241201528	-1.0179498503430275	-0.8657155076780105	-0.8442185695387444	0.16283429519966988	0.21221013181652298	0.2504343832357228	0.5037726985296799	-1.0845970211030571	0.9797379586808888	0.14874016192766715	0.0434033537665911	-0.8233399935504033	0.20034641084209737	0.98040926976121	-0.5120680421923562	-0.5220721394768073	-0.4419767080310192	0.07144103673027855	-0.1619812244605256	0.6062510555732439	-0.12948077178454737	-0.35228743087436876	-0.7743272770618137	-0.40878221334825743	1.196729821413448	-0.6242302160126382	0.3182765352859596	-0.03406373540618124	-0.3330004180939426	-0.33183713745601173	-1.868264348200692	0.31365512528376394	-0.6963126352883131	-0.2996807236687548	0.09111696093159467	0.9611063858122645	-0.039832483378637394	-0.7457529198089252	0.4884185680127461	0.32433996188228215	-0.21874485571812316	-0.27065823499729014
-0.36466284627052137	0.24169600725774903	-0.2629545713151469	-0.7850493591433899	0.9064272147188337	0.16897280904734374	-0.7837849230925948	-1.2221262797348469	-1.1277784273535412	-0.7529171564694074	-0.805707207485965	0.18865500220175563	0.2175367148847823	0.18329636201527524	0.4777193880740178	-0.9511701119215188	1.0380449403315972	0.20223787359432005	0.08255411909222979	-0.936160202242295	0.1651783873719516	0.9518710643010546	-0.6854678456930318	-0.5200479025241238	-0.35326332208440514	-0.05307975274352106	0.010762060735090655	0.5185080218202208	-0.2661265372909415	-0.479393741851961	-0.938171741637231	-0.35863661877949593	1.2096474856230053	-0.5742909722246674	0.3362769177708139	-0.10263652717224643	-0.3241937800812787	-0.2992892374797781	-1.7701204556619625	0.2113646672667442	-0.7145727112367931	-0.3811396433554721	0.04951583135228579	0.9278084092487088	-0.14675435211184545	-0.7436588771762865	0.5751095805905363	0.2207656435781379	-0.136168682887974	-0.081509454933648
-0.3786086822465278	0.18217392397825405	-0.1360361354528788	-0.8025583927221144	1.035866935153715	0.1022077110645057	-0.7356425745958781	-1.2091081081299246	-1.2210963530167127	-0.781795964553891	-0.7732070468132022	0.1854125473588266	0.34404377372539935	0.22142163046087524	0.38256709675124373	-0.8450603135193404	0.9928272810922735	0.20248893552893218	0.06988928259112594	-1.0535724573226508	0.11393540961725261	0.832865447386179	-0.8035168202064293	-0.5136910882341187	-0.2689903261154977	-0.12194202817882707	0.2015830656644031	0.4332883549478215	-0.4063590573495244	-0.5901163407952162	-1.0782685853193708	-0.2661384963451074	1.1203459083685054	-0.5223154340699478	0.36052440332866037	-0.1882818960850113	-0.39663783671700725	-0.2328156539659195	-1.6744792867900073	0.15190830475925604	-0.7292068079237257	-0.5375660219761237	-0.06930709926167247	0.9878956136012313	-0.17484178337918194	-0.7055612615465026	0.5628714472039544	0.18160038613910193	-0.054079822751802765	0.05656131270589528
-0.42037580513406125	0.23756279379482184	-0.053746656661749534	-0.8125618582101163	1.049361569873423	0.026971208494040423	-0.7783537088317779	-1.0895192036891668	-1.27590895796983	-0.7188981185095868	-0.72314085924385	0.12661957996074333	0.5396058726426262	0.22609107787480384	0.2562862546962116	-0.7853301943533922	0.9297146528963396	0.18030940690553623	0.09268485192375145	-1.138534019160487	0.07930343454180061	0.7426840680590759	-0.8375181332467291	-0.4508568791999423	-0.19522084398089629	-0.08091921359692308	0.2971650754277718	0.4259966199933552	-0.5215014079213738	-0.7095480705539954	-1.187458795285516	-0.1442030993156908	0.9993342629746481	-0.4613691937049554	0.24548518497006605	-0.3129664403719047	-0.5054252575721072	-0.21043830173376907	-1.6338788361036987	0.16234384506480268	-0.7595323139894428	-0.6040700718393459	-0.15463145646427595	1.0033673603817808	-0.13041677458266557	-0.6489453289020932	0.4172177255438846	0.14800695918599877	-0.057931666705269044	0.16397574546201663
-0.5238450139663641	0.3777968220013136	-0.005348550336233155	-0.8121857880789909	1.0282868254748865	-0.008787811807758722	-0.8645961681874427	-0.778828515185578	-1.3589068648158942	-0.46291057491707804	-0.6210708723462358	0.006000885760332486	0.6700005123985188	0.17721129027223492	0.1733773265149182	-0.7111057335500874	0.8574136022813956	0.14880472071085524	0.15772779308408036	-1.197422923376478	0.059456648825484994	0.6753527552906122	-0.8589553783464083	-0.3948766654616941	-0.15429254512991059	-0.10542542195963082	0.25289351370891866	0.36720361773034765	-0.6873374688243539	-0.7899477628967093	-1.2039787134675817	-0.1081354187773966	0.9035062218655809	-0.4116876137004918	0.13794926018800316	-0.4547694653221308	-0.5703203945720922	-0.2526235293225369	-1.6145035303765254	0.245528155860918	-0.7583067202985868	-0.5462411091148588	-0.30329843830062764	0.9545856650902069	-0.07380684340855498	-0.5761284864231796	0.26938295040898097	0.07825348948744108	-0.023498359115863253	0.26417864737298347
-0.6746129700042822	0.5899081307205675	-0.07123278376956818	-0.7339156972088711	1.0018754119302677	-0.06657418455352793	-0.9645329589174925	-0.461964559955958	-1.4269831412480467	-0.3173492312958804	-0.5143817890434691	-0.018761954700335724	0.6481424678375759	0.1609482116256608	0.05585273587705639	-0.6802130074329971	0.758753613146558	0.13209475566292445	0.1425430575303802	-1.2679782016999332	0.0375988694345245	0.6094873571761965	-0.9009964415950942	-0.36153594395740674	-0.1460756108522286	-0.16540015784576884	0.2528680002264644	0.27180010486551953	-0.8218955241429289	-0.7720996330121813	-0.9477539810817112	-0.11267087561155316	0.8146811410300441	-0.4175663505086731	0.10589759710068061	-0.5382503068737954	-0.6614345237946685	-0.2690495723011993	-1.5905196286389258	0.3194931897903629	-0.756039689481821	-0.5066535967437409	-0.4973084310013962	0.9400118143699144	-0.0017204705640117377	-0.5346385217285228	0.20743008736926213	-0.0011004228268226446	0.08906050483794321	0.341552363732465
-0.7895837343157632	0.7765693838850656	-0.22702222156224447	-0.6243328196311504	0.9136334176422025	-0.12390992052129945	-1.0888836902354284	-0.35832084277396514	-1.4305472359230265	-0.32472849888583893	-0.43989885951037333	0.03666649633080864	0.5877925376231907	0.13226446322580704	-0.04929614757330012	-0.72264069076963	0.640723524805894	0.19255046951738083	0.09342349200681355	-1.3275842867772014	0.12807409212460114	0.5489980629149839	-0.909211650108886	-0.31352542336766315	-0.20186520160866497	-0.17418225777533497	0.29052873515858746	0.1972378671680175	-0.8954582172199839	-0.7076853081222455	-0.5219987877953428	-0.11813142165712043	0.7441443001713413	-0.45899018149023973	0.08278594846519577	-0.5396097571739976	-0.8043525595255143	-0.29902083808470153	-1.618084793526296	0.34184540898924204	-0.8016501904381613	-0.4983015971825182	-0.5836228579603698	0.9787290924882767	0.08931089117295476	-0.5617947646027751	0.20528030347829263	-0.013096914995519326	0.17904745954088122	0.34454251066826025
-0.832825743733449	0.8518687873725103	-0.34765977436134265	-0.6135138757535434	0.8374924056216834	-0.12150369017841116	-1.2632742265724572	-0.4159449087411032	-1.4294132057991698	-0.25238300589934787	-0.40216325061152486	0.08116574628907121	0.4963732427420996	0.04439916638063117	-0.04717248729989008	-0.7077183084932896	0.5353664443396136	0.2810569746660786	0.08774732706082859	-1.3774039864124847	0.3069355731545212	0.5559733463907814	-0.8419797872984592	-0.23774083289351192	-0.27711284678567843	-0.23139515588346965	0.2730123120388596	0.043037736901384904	-0.9646983234655359	-0.6208261288238928	-0.1658150032355259	-0.20679240362705542	0.7828542544137823	-0.5069031372719873	0.031722180601245806	-0.48481155143673804	-0.9028929677952136	-0.3062819363861636	-1.6562689317210253	0.3400912868296203	-0.8247872402445543	-0.37777878981927404	-0.6456150565661256	0.979423465441544	0.09982454988043876	-0.5876143102631952	0.27745050304708513	-0.008873370020758376	0.252893477300185	0.3159345730116894
-0.7274753347281948	0.8430753916026846	-0.364631785794364	-0.658784802275427	0.8010874842493747	-0.09806207514186008	-1.4237745650553721	-0.5445884905019733	-1.4227331134586392	-0.18182601255075653	-0.38735663790175445	0.15839313359530988	0.31701271549592314	-0.05644822052744708	-0.1003193939683368	-0.6515970147146425	0.4656550668288504	0.3555434640662539	0.08053138163399988	-1.4836337903937138	0.434674281221281	0.544509308730421	-0.7808106355765838	-0.18806120464103004	-0.3113908871584258	-0.33337227443041034	0.2559891495798912	-0.12916939971536925	-1.0335688023335705	-0.4554156906727956	0.11324911707357214	-0.2984518265040146	0.8960236910026463	-0.5617955295196172	-0.11514679892937493	-0.42052544191598973	-0.8958189542685979	-0.23764326441869327	-1.6789086596222524	0.3531458477402107	-0.8572686481654287	-0.27950817515093673	-0.7252428727072529	1.0448940555064616	0.047010217526237484	-0.622923359120518	0.41306668828532284	0.03788208507003799	0.34125000814933343	0.3365687855061378
-0.5476767488104257	0.7939974498692988	-0.2279699287699995	-0.7062408941908112	0.7214113538136192	-0.12710689087086285	-1.442647116487591	-0.7248238325977651	-1.4300267540120795	-0.326226879307667	-0.3738287781078287	0.23607120960558178	0.2405465299436686	-0.15624218975778928	-0.30900133240015093	-0.630309372936156	0.3650315154289453	0.48616022884743704	0.08503424521727619	-1.5968543670421433	0.5149093551836067	0.40630703561421777	-0.773995960322009	-0.18462532876081764	-0.3540422343462747	-0.4017311607140609	0.27505339063510614	-0.14213690258183886	-1.0860661573679484	-0.2810296033890157	0.31120192738964525	-0.35965529678271924	0.9560837589850619	-0.6101287524433952	-0.2733026877447944	-0.3262572739562254	-0.8475324842169399	-0.18648991837578097	-1.7138731814374768	0.3850822228374224	-0.9165257856070015	-0.3318223671558077	-0.7518473574474018	1.10831744255399	0.04244349704884316	-0.6512522658690483	0.5487102344094464	0.09112311835765383	0.39175167419603624	0.3362426542839739
-0.5237938248460097	0.6413352106740501	0.05286730712845729	-0.7474858909931478	0.5969343957693612	-0.11587781593738174	-1.3552335388052128	-0.9074803887754935	-1.4488123594072788	-0.5163949056916703	-0.3911149671087074	0.1623992554089633	0.28562199264090193	-0.25993893565665815	-0.4273322983882014	-0.6155050708360891	0.3414163191725966	0.5709617771610815	0.1359691607911357	-1.6839048051749597	0.5449020750613336	0.24137376002599673	-0.7487330975276918	-0.12247474360978458	-0.44588897189177407	-0.5036946741487935	0.2966434664531759	-0.09875885215118038	-1.167165141975461	-0.1962710469560054	0.37497667274854524	-0.4939300160561756	0.9608733165382469	-0.6127729332120124	-0.3313281580699769	-0.2551880370934233	-0.82579117816612	-0.16770196072045068	-1.7646125433467248	0.3734547443617776	-0.9655939848258877	-0.4150304161414774	-0.7951046698912292	1.0542880436213493	0.013440921402001932	-0.6376095781174161	0.664360790347567	0.08849964715217672	0.3822542608410539	0.34178688506076293
-0.6116055614905223	0.46457843216726025	0.31721567644490534	-0.7242724673201573	0.5108678589675955	-0.025940351307360617	-1.3100495902627343	-0.9849468016538292	-1.4507219420474509	-0.5594281183531967	-0.38042090879033374	-0.004743658135204787	0.31447882040045066	-0.3087493003177145	-0.3807748941043483	-0.5527602171697018	0.5376807597972757	0.5191677000507228	0.15793233956861846	-1.7990958884616528	0.4826262467103666	0.16079070879955584	-0.6945854112060482	-0.00020076967115080225	-0.5208681283724621	-0.6852480939939856	0.27398749403484657	-0.08050601636283206	-1.2399201307831285	-0.10997356217553333	0.33022902650162866	-0.6424590282369815	0.9569476008800819	-0.5660157120708529	-0.4382359876002699	-0.2589803737750271	-0.7728991626056185	-0.1307773612751745	-1.8135308697490742	0.2964166181434431	-0.9947764501436552	-0.45480732467872176	-0.8851318584365977	0.975963572622681	-0.10656901219480239	-0.6133396240051494	0.7224792206653962	0.03618860597919341	0.30815681046836824	0.4345583923812937
-0.6528703911345979	0.3621052135932827	0.5007859431708276	-0.6514454967689934	0.3875806042361594	0.0268209962347088	-1.2812368149842688	-0.966186538433359	-1.456533415569709	-0.5606807507331755	-0.34516487618259617	-0.13283940312688616	0.3130995396806934	-0.37487012452556157	-0.3614126523941804	-0.46254327249259697	0.7829654176370363	0.4720971739101246	0.14075611671405017	-1.859603671806252	0.41289447250591227	0.06913041335805718	-0.7380176081618761	0.04154763777257322	-0.5710548616088562	-0.8329996125610961	0.21835392813022456	-0.005976314914505176	-1.2726629559747251	-0.01463451513018087	0.2743154572700218	-0.7358102485044615	0.9173153955041664	-0.5436314835774014	-0.5805841857379125	-0.25383917991244365	-0.6495670898149359	-0.1233945885812782	-1.8757533167176377	0.25428795542845894	-1.0271213281974136	-0.4548296065806191	-0.9613089902797821	0.9927681962215698	-0.1992416328681251	-0.6056230769038805	0.7342053146161306	-0.0599660809125563	0.1718518210383086	0.5400526817619788
-0.6680511646391065	0.30740838719831276	0.6763905140197914	-0.6184146633570821	0.22088617434838048	0.033044885319495634	-1.2164009296423164	-0.8911827987821965	-1.4939736441573543	-0.5744767727491877	-0.3820468023869329	-0.2009935504817255	0.29963377842697797	-0.45856702649120623	-0.3639825891018559	-0.3904959149393042	0.8748955347682223	0.4193024356603846	0.1362560940541701	-1.8283819341172787	0.399944842801339	-0.05222846787950092	-0.8749722150826805	-0.016684687546071608	-0.637879042741783	-0.8679715534889739	0.22354733922511588	0.021918096046655622	-1.309714678094954	0.01903276648244432	0.29294949757564376	-0.8535125524886649	0.7984372243990859	-0.5502657006051882	-0.5549526339965245	-0.2439981721548715	-0.591659856992111	-0.11578278173691978	-1.933136737875253	0.2903217869108582	-1.018745379605501	-0.46857011275070637	-1.0537167141952497	1.077601415994828	-0.2269840096972874	-0.5922212040550008	0.7637628887679524	-0.18276565105374049	0.09139338475592669	0.5504742232882104
-0.6870231323697118	0.26388583990434467	0.8265060968954405	-0.6182959043683042	0.10368340227393849	0.0494605344902977	-1.1750159746962479	-0.8111666484716867	-1.5077405630469747	-0.5159546071166933	-0.47027012682462094	-0.23984980229152883	0.18365191122310892	-0.48077934938655653	-0.2753213115712849	-0.3027328239253444	0.9255187268541215	0.2889977049979323	0.1419947593148753	-1.772932712867025	0.40787186148652727	-0.08387727272750932	-0.9668810352747348	-0.05808388452134903	-0.6998468239389608	-0.8312853684230246	0.2764282838561888	-0.09778999495346222	-1.2939062627547244	0.01731042768016377	0.33618215017084363	-0.9133913814062826	0.6680893233640053	-0.5326895283437901	-0.5028244891490377	-0.2994566823236577	-0.5961323244154313	-0.10928035905887509	-1.9682900841103472	0.31370647862896056	-0.9537952642165068	-0.509631944297369	-1.143452705753449	1.1500077542941034	-0.24835638155042705	-0.5976238340472052	0.8095141986657388	-0.28622219743070576	0.08454249406345364	0.48309697854742045
-0.6362211297399802	0.18779280863983686	0.9478497844767896	-0.5769083967794361	-0.0026760738922217975	0.023961294920250443	-1.1775744805877082	-0.8039278817130266	-1.4892479441579378	-0.4844920314255499	-0.5292309087753693	-0.31269862364674683	0.03522424251055021	-0.4668313749199977	-0.14522095879262928	-0.21354170077959794	0.9691956944998197	0.19055990703581646	0.15853461532865282	-1.7217378363375464	0.4288004903266822	-0.009109124640957844	-1.0063591539908963	-0.07028257563094255	-0.7387835857567564	-0.7118869036951287	0.2873735678285576	-0.1660257397554194	-1.2656947954134128	0.04199059700667936	0.3036727523900582	-0.892809046344609	0.6109958298609396	-0.5023552464135718	-0.5298401070739676	-0.3899254515223373	-0.5798759229876113	-0.10922310052125812	-2.0050564389490924	0.29214347926152956	-0.8882006008501964	-0.45682383680043903	-1.151995697364494	1.1996673924001517	-0.2873085269101711	-0.616222422696079	0.7513723161600081	-0.32575295395409737	0.03282513837060293	0.41976522671976574
-0.5069430062900055	0.07098667241215455	1.117260190569179	-0.5005661601604657	-0.1398318700988235	-0.11724673143280732	-1.1991320350128791	-0.8594624067601414	-1.5134072667661882	-0.5498473578883397	-0.5836221858467857	-0.36131666759467496	-0.04167136858538116	-0.47883248863543554	-0.06703640527754427	-0.12221037443892854	0.8369945215650135	0.13667842926911639	0.21363432460161969	-1.6207789635406509	0.4357268853417734	0.09386894203200352	-1.0924277191601768	-0.09518009826680016	-0.7553325208962584	-0.5080313036647474	0.3189082321405571	-0.04940497728832818	-1.2839947730761556	0.03181991412932019	0.23084239006510524	-0.8492506628921243	0.5922065001015839	-0.4699946764771304	-0.47138587711583774	-0.45327583551177864	-0.550356072369163	-0.08438363117161216	-2.0178164891529646	0.28313772419857086	-0.8020629551526971	-0.3081367054388311	-1.1180057290372956	1.184957859608533	-0.28276881069315646	-0.6197962554557802	0.6564808552126724	-0.36083274385023717	-0.044299871717864134	0.3834070920421059
-0.43337144306352543	-0.03872443148861365	1.2854007928864715	-0.38849726108434546	-0.22848176266557246	-0.2734561443640858	-1.2325639947716194	-0.9202124922782726	-1.5640766978321434	-0.5380924098865719	-0.6479990708676869	-0.3394457463182414	-0.04779992518554279	-0.41930986226007105	-0.06238589705563165	-0.05941755070093002	0.5542612237984708	0.0035653915380820635	0.2837142229437449	-1.5083556413448052	0.4143986567892092	0.10157555765227974	-1.2164861406336986	-0.09853311064602759	-0.7634461902907373	-0.325957488277639	0.39618573565953696	0.12816341016505067	-1.305956799756878	0.03210935875333065	0.17329934403429811	-0.7714783768930815	0.5338771900796585	-0.4425722454595615	-0.3146178155333686	-0.5345179978677828	-0.4981738065981259	-0.11743612201058992	-2.0213529465081885	0.3233798271794786	-0.697195316754784	-0.2664472669887238	-1.070373181861269	1.1450673306380996	-0.22426858129252994	-0.6773021562190606	0.5808710014183304	-0.4092898002337491	-0.022886626159592728	0.39608956574895793
-0.4131549398443516	-0.09054832533062815	1.2729814925495357	-0.2564649759947709	-0.3108432234359828	-0.35846494637186527	-1.2960165731004865	-0.9182597665375342	-1.578484740135253	-0.42612345831920984	-0.6230687023865008	-0.3013875890884992	-0.03331036793365773	-0.2562776300890483	-0.09995929505240998	-0.044222108016960776	0.3443829700071334	-0.12239596765559031	0.3459702182522155	-1.4181684073090257	0.36913018205174875	0.057074809251942304	-1.2599214707735502	-0.048782456535555886	-0.7836241484684978	-0.21449420524442728	0.4185157024687459	0.3586610447519636	-1.3158237972511155	0.09367509001686598	0.15616503296072942	-0.6909416219665538	0.48329786374937844	-0.42779034937464877	-0.1829434756264036	-0.6221019075982405	-0.4312277014565245	-0.1835518396643447	-2.0533378829861144	0.3416751321077992	-0.5988461857333656	-0.3220331849222003	-0.9920229925013417	1.1159874702331802	-0.24634006344214318	-0.7352652562904646	0.4960053507988749	-0.4835795196792387	0.017135224877776686	0.418724538325446
-0.32386511734966544	-0.09321491466154955	1.062875424006434	-0.18368550903911926	-0.36556957582572963	-0.38262928076935526	-1.3914280320384644	-0.7944917802567218	-1.556548668073774	-0.31402139322917644	-0.5764384991062564	-0.2944801587426092	-0.04844264156217397	-0.12265355962061988	-0.05942816151542034	-0.05855777941744913	0.25670450606090955	-0.19413153557223906	0.3552998106859572	-1.3031305082839613	0.25655352160948647	-0.07335259057716917	-1.2698849959733418	-0.023301929982039348	-0.8192623348742828	-0.20158635503811467	0.36168583772021423	0.6700004131275581	-1.3246880093600564	0.1328016984486987	0.18592301909696166	-0.5992030085734409	0.46734291914024	-0.40671195092965373	-0.07989448279261255	-0.6283942204163208	-0.3910485571249701	-0.14425816822519624	-2.0914644137307135	0.33675331939181796	-0.5506384421886314	-0.33481928296101354	-0.9299652745734723	1.1160952177604107	-0.37208690213275597	-0.7046712934276302	0.3796903162035457	-0.5473266210915739	0.004649133138981585	0.46969261887690283
-0.15905854505510714	-0.09553865679278195	0.8114852473607442	-0.2039972547529847	-0.3667932706617743	-0.35572144699387154	-1.4441446789471866	-0.5797665752369328	-1.5882601487409018	-0.19273449507504498	-0.6363450622994691	-0.2930091608891567	-0.07289145877404331	-0.01951521564261397	-0.003769795741031223	-0.05197480959029992	0.1444241476249704	-0.25128040508795574	0.27529372599684815	-1.1631479448363407	0.14274882302664976	-0.2900414294389709	-1.3064304544420162	-0.10421517928513893	-0.7882386135350303	-0.31761415321674824	0.3030190022350602	0.862502938953223	-1.3227029734437679	0.1466291272690017	0.2370015833997905	-0.43798551596374313	0.49911754485893933	-0.411497492850527	-0.06228901049599611	-0.5840337681528249	-0.3607302379933741	-0.0922960453384552	-2.0679829769748057	0.3667517814097574	-0.5204970926878645	-0.3040034126368543	-0.8996480282469296	1.1329676823949637	-0.45559907759091234	-0.637326882362011	0.2568125776937887	-0.5577474060966081	-0.008674203281491192	0.5639701928525968
0.0030989902612159614	-0.09647513756971175	0.595246955708632	-0.27063688198885427	-0.41897025880976546	-0.29259828775144714	-1.4654288364110697	-0.38251225402068967	-1.6359480112441331	-0.09035313030703306	-0.7157871444147853	-0.3038569876126978	-0.08353893715501966	0.07205666260159671	-0.08947025996287647	-0.061421223692036585	0.011000255616926169	-0.23226425684066512	0.179793245103833	-1.0547526724293166	0.12803185800865763	-0.43116253040292396	-1.2981400495116233	-0.20632668778717403	-0.6797426263920593	-0.4775286420968429	0.2729924682191748	0.8276783069173425	-1.3273746527984802	0.1764447893304368	0.31672383120333203	-0.3139623689630478	0.5411906415681229	-0.4559782669723481	-0.16225018176270217	-0.5370850637593355	-0.3436257899421118	-0.0898840294413704	-2.0219610251484523	0.39764757556482067	-0.5236182289524018	-0.32462159919261624	-0.9011986522035997	1.1379480125425325	-0.45290465249978107	-0.5654383987835675	0.15391610327608546	-0.5313096389949775	-0.022096039076278662	0.6589476664174303
0.15749817452413162	-0.020217031727576183	0.32586273044508596	-0.37202143070798427	-0.5491577927555615	-0.22311803232633864	-1.5116206812138189	-0.20776195683996193	-1.6161834862283384	-0.15242157671009715	-0.7262970056372481	-0.39185708685847326	-0.11935473382435399	0.10338451955645986	-0.1816063381437046	-0.09363497178116781	-0.02697287506513437	-0.16094832101472728	0.06476709770743724	-0.9467090275319461	0.0955148375086404	-0.4367141539707986	-1.2034802937455404	-0.3101132227734461	-0.5615810461813384	-0.5826281338952704	0.24499000381123387	0.7404739288451385	-1.3518795789374831	0.18734051666199944	0.39398087523103276	-0.2110794902060066	0.5644682601770616	-0.46328040856514885	-0.22127609123142472	-0.4620822486252994	-0.3750635306166521	-0.05279839035904813	-1.9921843742588572	0.40610466067646406	-0.6016307599998992	-0.39193151117446257	-0.9081800999709542	1.1204530066395335	-0.44022465201524164	-0.4380403350849561	0.0716731890036111	-0.466104602346164	-0.09165733405289028	0.6752065903808215
0.2680346812850863	0.06293928675276263	0.0461342500380571	-0.4842684682672722	-0.633728702535493	-0.18744120363813757	-1.482469220147489	-0.02169331300909797	-1.5583134809109005	-0.3530373080399206	-0.8034472508092095	-0.532991506440542	-0.1437040153141776	0.007064715790523757	-0.215631069045932	-0.08928445528665642	-0.041104622852632056	-0.11163617045795701	-0.12576795264158627	-0.8754609385706551	0.006754969681586104	-0.3758738202802343	-1.097998520356787	-0.39712285822059323	-0.4048544577323514	-0.6658404014308206	0.27296128507395334	0.6670757658404156	-1.341362311056875	0.1379457885486874	0.383093527905222	-0.02848055823528526	0.5786278892463675	-0.42047820142132464	-0.17320987974867447	-0.3780081923971828	-0.4059585214521902	-0.03085047715902193	-1.9295170697587287	0.39135814218201653	-0.6649901436813324	-0.3679339028309229	-0.901806525914312	1.0314535491466774	-0.4356639324845992	-0.3184076794823779	-0.013083018072304883	-0.34733770543568704	-0.1667216335471386	0.6144032716238745
0.274542098209885	0.06291389066389512	-0.10491045755107686	-0.5260795495827785	-0.6293777875628921	-0.19211195464530026	-1.3684626872902412	0.05297460756563073	-1.5286184367861917	-0.5449904208945762	-0.883031022998303	-0.6328096650366035	-0.12143076459842102	-0.16042567658112866	-0.3290037499608497	-0.044255318066536015	-0.1523294436435752	-0.062151863146021745	-0.3220928048724486	-0.8458128210239	0.0070928426091511395	-0.1936713549870243	-1.0091069563808972	-0.35321408092970824	-0.16187513798220346	-0.7367876603118374	0.45504533967877964	0.5545364950756522	-1.3677222190348908	0.11324269291531833	0.2741818935979562	0.11904417421795521	0.5798145190381079	-0.41266573544177126	-0.12150297243530819	-0.36439956523619343	-0.43502955970377216	-0.019434556221784496	-1.8894606894347628	0.31658767157527257	-0.6409196105974448	-0.29661324850753823	-0.8947085993520902	0.9076596216564988	-0.4102049158941341	-0.2595860219315916	-0.07027508696802467	-0.23508887552953053	-0.21508482633569184	0.5209538510887326
0.19561487326653582	-0.0014651946112059556	-0.1779086892073393	-0.4997388058719875	-0.5777786553097007	-0.22386625942942856	-1.2385664862649794	0.058331129130461144	-1.4974136504297229	-0.6955827730391785	-0.7783610232468672	-0.6380645701343621	-0.14885996571607557	-0.30816373289799737	-0.5017281188647831	0.023297612777414062	-0.2611284946913622	-0.044240387411021556	-0.4569429157288482	-0.7690849132487784	0.04553888323231174	0.0015553232081033902	-0.878161796420222	-0.2500874945405808	0.05288926525179788	-0.7344135682317303	0.6852421525273369	0.4514869636542066	-1.4136039285068833	0.12793845560765232	0.13642813833433937	0.15893099737612315	0.48485031982406507	-0.4377516812768546	-0.005892074566119771	-0.37179003141365935	-0.46106328635631827	0.05853010005993359	-1.8895567018516477	0.2761320467906519	-0.5529912010614926	-0.3226125143715336	-0.861006188049719	0.874764700657771	-0.34174311488710146	-0.19195542503950763	-0.059850589445820036	-0.17459877706888863	-0.23462399169318576	0.4358336021039143
0.05920546548746691	-0.06317769055538805	-0.313375072433685	-0.5166104995442747	-0.5485459453375364	-0.2247193516946922	-1.0011803933851176	0.05180545966990213	-1.4019896688222466	-0.8184704466325746	-0.5966222501158924	-0.6601170188054779	-0.20973032556286486	-0.3928023721572072	-0.6189849436420841	0.058408015190709775	-0.2755585465959231	-0.13873292640067256	-0.5925771214426518	-0.731335437137991	0.00761914466939799	-0.010835068501931134	-0.7392583490358117	-0.24679662978709685	0.15312701216380534	-0.6668913963488043	0.8369708326757708	0.405549394954949	-1.3786878312345237	0.09125636464394898	0.03576692285581735	0.13253895808402852	0.3366507110153317	-0.4410362691190423	0.16554407972235125	-0.378177682304741	-0.44367702588865043	0.15629905303966968	-1.902403163230714	0.3461861180622053	-0.433676797654784	-0.4105777494123048	-0.8148623854705864	0.8877103665221243	-0.3221770280059658	-0.12327780683110631	-0.01144527361718351	-0.15143831842363664	-0.16565628505126065	0.31190373768157365
-0.05326662988681465	-0.12866468020726535	-0.43428516848207444	-0.595442716294607	-0.5853247734653054	-0.1735904996502718	-0.7075316542031093	-0.005433036246519063	-1.2706420946590298	-0.8314882665160648	-0.46640198781049025	-0.7282649065949828	-0.19068487611911777	-0.48839474423163853	-0.6858956310970282	0.08603508643278648	-0.23570708339652743	-0.21071238305379847	-0.7210550411209526	-0.760708519305908	-0.021831029257333705	-0.17220919432035037	-0.6141753763860831	-0.24505057744487058	0.2425957069704145	-0.6224230871004984	0.8739455384130441	0.4156500927550379	-1.3637110774937025	0.004030364435958578	-0.009972910669301385	0.04249934121926655	0.2179078034098278	-0.4186320279045418	0.26650192908318204	-0.4427568681239765	-0.45776764670891285	0.30135282211462	-1.9090792266180425	0.37621160815656335	-0.27226356847848837	-0.44208064504496514	-0.8306379822504203	0.7926411316619177	-0.3957336328044673	-0.049899062912434934	0.05856732466467389	-0.17844870075742278	-0.005146370427743241	0.08371082085211219
-0.052972292444787385	-0.23186168731392193	-0.45559309524470104	-0.6615954316764892	-0.6705075306632603	-0.13723629869828796	-0.5248739202008551	-0.047120206783938176	-1.164563744927412	-0.6972859434958806	-0.32159119015782966	-0.7513752218075169	-0.10556761438232096	-0.632725039636853	-0.6619044255445296	0.15137032396613506	-0.24625590371203696	-0.20765301405060171	-0.7655439015084051	-0.7008273988498029	-0.010522032518342838	-0.30101466197125976	-0.4851289259446145	-0.17086110936471882	0.31352097917909655	-0.6033283121180917	0.7985730415838959	0.42490484807652235	-1.360829352939367	-0.04542167944448618	-0.05856337456679378	-0.07036514214183573	0.1786106826124061	-0.3621361163828488	0.2459628382453642	-0.47692673969556243	-0.5470969639609213	0.5044023324776228	-1.9135694073143141	0.3353992127632053	-0.15091074240460592	-0.3820383467319989	-0.8537408232198727	0.663148557175963	-0.39028477315469745	0.06023012920902386	0.10040993657888242	-0.2354340691092019	0.15858810266018314	-0.11170774034773816
-0.038978466668451124	-0.32728749122760653	-0.46249958894828574	-0.7911416952676634	-0.8121502079353569	-0.18697072750513305	-0.3297419397708579	-0.05546593272047036	-1.1519687720624465	-0.5960991872646337	-0.17409182335523857	-0.7441047366722636	-0.015086799166219777	-0.7432161786376961	-0.5479192686956865	0.1960968807345574	-0.296105471933902	-0.22327623958157142	-0.738228423052124	-0.585201133001654	-0.05312326039492658	-0.3664120075132071	-0.3460092888624739	-0.2152226765002828	0.28545948477513533	-0.5136025971134781	0.6446558716072646	0.37303845174944034	-1.2434487032481156	-0.10205252315806143	-0.04608089538602649	-0.12741111032256472	0.18417493111771205	-0.30863210665800184	0.14708108815984394	-0.4748328331292764	-0.5624087719189388	0.6638101012012457	-1.9005437227570634	0.34035886478617267	-0.145652754964042	-0.289928677938304	-0.8706557282120023	0.5907741440699409	-0.2950947553193931	0.18749906027862018	0.07931860225949341	-0.3534943344565895	0.26334996351033635	-0.18455226355447096
-0.09432670304947853	-0.36434673390519723	-0.4110570506449106	-0.995114217125533	-0.9011740072575618	-0.3143478892253321	-0.19450837717298128	-0.18729357683566625	-1.1906154156754742	-0.5060939669375081	-0.0722060335535347	-0.7909012471080439	0.07832605403353221	-0.802790117622005	-0.4938428759365615	0.19219285490657384	-0.3218776364213293	-0.18870142458649825	-0.7024782430319636	-0.5354754327996459	-0.15839341877858898	-0.3743591501498911	-0.26064255691481353	-0.3261502696251897	0.21708042954370294	-0.41161527473238146	0.4465606893474436	0.3400286193898801	-1.0571838847859596	-0.1971422466163955	0.044700424464553176	-0.1700768006838838	0.1546444498238042	-0.24415612261797098	0.06486454801798941	-0.4785969214929546	-0.4917025585177102	0.7903622053089481	-1.8553954839243532	0.31884181314865506	-0.19530517500965633	-0.17374712779474347	-0.9559364058665292	0.5427506721181412	-0.23773170532805127	0.2970663509603206	0.030033829384552076	-0.48841222979458826	0.29290495998236504	-0.21442808214215048
-0.12217998316122522	-0.3690831044786899	-0.29092122519109415	-1.1071158194413493	-0.8465496294374836	-0.4361275186402259	-0.27127171502009706	-0.4112019825258055	-1.1381260213712305	-0.40527583276903545	-0.044764208514637846	-0.8126219388164657	0.1710421571789733	-0.8783886825407373	-0.47217846337927655	0.21256537531895608	-0.35260623854612516	-0.03860942687759095	-0.6632706592383981	-0.40537673568777344	-0.23799822977988133	-0.2522851885932857	-0.2184761663051243	-0.34456668271955976	0.21464632872535963	-0.34643318214904706	0.28334527243235696	0.4308915179251066	-0.907758594949531	-0.20822998176784746	0.1176261894124099	-0.19377276285789535	0.13684500294771346	-0.1616937055350349	-0.012000018810878709	-0.48630871228683165	-0.4694941744804419	0.8895268351430803	-1.7869322298583357	0.21946227896200812	-0.22767862908211392	-0.06575046294817496	-1.0428405067245192	0.46454192994501725	-0.2474982461650554	0.39215682690838927	-0.031145111454420622	-0.6095629929552409	0.16462507747016136	-0.23376509853945032
-0.1820424600933301	-0.39872034018521607	-0.2499096603377952	-1.0980228395339706	-0.6907664785044302	-0.5234291832480028	-0.3155089755772177	-0.4846800256321889	-0.9411218946267649	-0.44822030308211486	-0.1562424163110927	-0.7586863941174415	0.20344530052107362	-0.9486658280730718	-0.436199349471811	0.22919992015123497	-0.44288093173096954	0.08312691861647556	-0.5929663279479571	-0.19370741925691512	-0.2297885673956729	-0.003931293058041618	-0.20091466984448214	-0.345759325251623	0.2071227443777524	-0.23356517128047108	0.24243015107177537	0.5080168890300059	-0.7824686038745895	-0.10464033004401607	0.1489144336200238	-0.21017599840809637	0.10743748847160242	-0.17837681011961543	-0.19239499279824593	-0.4933955090465897	-0.42003870477554794	0.8974392493099241	-1.6977622978843534	0.13122912349073995	-0.25715320481324444	-0.08721164812572411	-1.1006795083007912	0.38867569882687675	-0.19817046387309714	0.41660128457337625	-0.1646545084795103	-0.735688604764049	-0.04797026945548918	-0.13343394277707163
-0.3813696954255361	-0.4237894544069854	-0.31655267895381023	-1.0751458996625147	-0.4693456962269048	-0.5840667547275136	-0.1816668810957469	-0.4325161290929711	-0.5767742162618182	-0.5508235237212397	-0.3759930939847814	-0.7612277776429802	0.09662356362305942	-0.9279838282797643	-0.5520650228816033	0.18532575465527085	-0.5674868229159195	0.18019463573542666	-0.5086590852367145	-0.0374246577874645	-0.1628052595058359	0.22402981192401378	-0.2392178445512335	-0.4254414596829156	0.12257830928728393	-0.13789062096338445	0.2500927003018499	0.4667681553510489	-0.6918517142960485	0.023704001503603012	0.13211975588399544	-0.2754361828551307	-0.002473327445644757	-0.29300717469889614	-0.44994413441918957	-0.5063155834581267	-0.26038936150775366	0.8758384659941953	-1.645873987386393	0.14024028416898193	-0.26706908330169876	-0.17751648286572874	-1.1528328887026031	0.31432990503744435	-0.10135718994169074	0.39281645033767065	-0.23903703110700789	-0.838365419761059	-0.17869189961518167	0.03363685286479092
-0.6199301921878313	-0.4006917115834339	-0.409672654821814	-1.041695451156925	-0.27933308140784546	-0.5972514232258856	-0.0645428067694797	-0.4095394708017356	0.022376295042778292	-0.5459495208912386	-0.5847521641851638	-0.8815773105340361	-0.04233683598419462	-0.8997286910840341	-0.7761850481705472	0.14948104114578648	-0.6526772338417982	0.3146311285217717	-0.4595054286323917	0.0566061086310772	-0.07175500308326788	0.32208682585589643	-0.2795857875305214	-0.4993113114021176	0.07256565113971797	-0.1563969748428434	0.15942628815777257	0.4275908962030336	-0.6392551074658568	0.16606490390305434	0.10841029603988021	-0.3657745639399185	-0.12400450764469251	-0.34503024306610686	-0.5665517103825028	-0.5470178785501656	-0.12012505936472365	0.8623576590441706	-1.635219809526177	0.2425875011464833	-0.24069341804278466	-0.2698266887765008	-1.203333726202236	0.21697402821044465	-0.07933671583945938	0.3681067472725491	-0.20937001341164865	-0.8339428808403729	-0.18910432031577107	0.12988587175648805
-0.7411972183026583	-0.3178210991028341	-0.587327494205207	-0.9853918145776358	-0.23375044876520423	-0.5463464724736777	-0.0019267415311207902	-0.4350492828670521	0.7372599231821078	-0.5484343066477086	-0.704412973742282	-1.0063398369854466	-0.11877173888095047	-0.8982164783145586	-0.8732209338227787	0.13054393287620997	-0.6359558129501199	0.40136944033099003	-0.4157410037110183	0.09008035125813849	0.05912202467606964	0.2818798097349279	-0.29129136304826553	-0.545120030394206	0.09785079539814895	-0.19148455922448152	0.06698243673613183	0.4233033415892531	-0.6659983327242586	0.33970875200249007	0.10990239306209829	-0.44427036329107583	-0.17842654703112273	-0.32653848881671116	-0.6488397104631809	-0.6018619878040522	-0.09389562964522737	0.8176136905556779	-1.6423375300311704	0.33762362345252495	-0.2192423533396152	-0.4147964561715522	-1.2133800222595372	0.09915809315701007	-0.09077452034657271	0.2924420068132485	-0.1387750191302397	-0.7625852762715924	-0.11115243390082033	0.13159348017815567
-0.791615302529747	-0.2259666201859168	-0.8239910441421354	-0.9448593717079621	-0.30788596091554055	-0.49029179200058615	0.051287732680245536	-0.33951912040825494	1.2300494389491425	-0.5349010985097834	-0.7382485633603973	-0.9809760782527317	-0.18860315758950424	-0.8717904847082547	-0.8225547085751572	0.06998356247084725	-0.46567005504775716	0.47566225338160883	-0.35217534271681333	0.06364214028467037	0.19150323671870237	0.15823267147641876	-0.32008219105483665	-0.6010469747389617	0.13711800484219075	-0.23555151766268173	0.09701180558340115	0.34317017500487285	-0.7586652852577247	0.45446638095175496	0.04389522632724245	-0.48768836355583806	-0.18918921775879002	-0.32700128299097153	-0.7244405646896873	-0.6193582897196466	-0.1199606687884848	0.7957981877238902	-1.6979383206486396	0.3919176233638996	-0.2500885779682858	-0.527843685448208	-1.1508563891521995	-0.005057709570367797	-0.0012673990843209582	0.2328909244120926	-0.09618193720318456	-0.6839786065297824	0.03569198858092024	0.14396814464161592
-0.8147911767692937	-0.1546099594949031	-0.9897561842752785	-0.8658608923733425	-0.44527969778470905	-0.4606659665892586	0.023001348566051117	-0.15669672764957196	1.386700706544684	-0.34820767638414407	-0.6215561608489234	-0.914443158319358	-0.28063957394727207	-0.8387813852132757	-0.7501840597795926	-0.06334371656196489	-0.30325165847455204	0.6328449574437592	-0.29816086618126825	0.032329884622912745	0.2248551932031851	0.012356286390802862	-0.3762758465448647	-0.6273620551238484	0.15520411152879224	-0.31792366951945544	0.17081664065737856	0.22362838038943772	-0.7943548620422934	0.47108508763132484	-0.03323207013330888	-0.5318118793281352	-0.1738644780908607	-0.3399520150998888	-0.6578286185573745	-0.5728544963334963	-0.1275174165469069	0.8179393484883735	-1.775359533209927	0.445492676442516	-0.28098560440797743	-0.4837106650900146	-1.0405327706012117	-0.05047927827199431	0.1322866713291431	0.2549760940443102	-0.06946207778744311	-0.5258109083259108	0.17194254414622873	0.11051221140164147
-0.7287902552572492	-0.09734495361336623	-1.0638600743405906	-0.7445525439703514	-0.5941625695034014	-0.4331799573250237	-0.07525017432799874	-0.16146038343749086	1.416750781376861	-0.20672848079143788	-0.33292285380820236	-0.9231971604387305	-0.3376081334899216	-0.815397927478491	-0.6532097294976051	-0.21061552641136255	-0.19571794137387033	0.7547893256836469	-0.24564071535222282	0.014828582731468953	0.16849538986276075	-0.14008258580461536	-0.4132348853048514	-0.6392440892832416	0.21304424782310588	-0.367238799991476	0.21925540451023046	0.21347707064618496	-0.7829751302808166	0.4611350704574189	0.009363292940891865	-0.6149691204255092	-0.17024925364763446	-0.35577207108922604	-0.5280122370598348	-0.4923609144025366	-0.11910740341659105	0.8312376438497466	-1.8168144944065028	0.4821616677207727	-0.2927112974140177	-0.45731403864218123	-0.9047002959742976	-0.04325221264920105	0.17081274946957747	0.2810015538969385	-0.09119052987815612	-0.3756232734637766	0.2307492627009456	-0.011222679963663185
-0.5166753377970095	-0.07051081121541608	-1.0567894352709584	-0.6328122114298464	-0.5994992386494815	-0.3826944672215171	-0.15534324233050714	-0.27218532262623496	1.4299524086545907	-0.2659503457097524	-0.01737905950525078	-0.8176108123875341	-0.3994738505571546	-0.7822348901566796	-0.5188220451814737	-0.32493189706442466	-0.06497878641939844	0.7994102046622482	-0.19618023902108764	-0.016132045420631534	0.12945157406006286	-0.2082817460511933	-0.46360708487625635	-0.6212745472120507	0.31124620132340886	-0.3586335665206012	0.25717127426688263	0.2711710707147628	-0.7747440761796572	0.4261094051637938	-0.0013256169292783378	-0.7142488306976384	-0.18352044745835605	-0.3509465037262556	-0.43485104312965517	-0.3979267875749553	-0.16587782704295656	0.8344477006148562	-1.8612426401125823	0.4512901988344863	-0.3032209220687674	-0.4949741664991696	-0.7352746089151978	-0.08049295057958125	0.22363608324390385	0.24557035255271203	-0.17076380342784536	-0.25785134628293394	0.18672781864863525	-0.11422518023118408
-0.32032027076526	-0.11130962797851299	-1.042304380987701	-0.5522104857467334	-0.46139167979262175	-0.33240453647449975	-0.09419617569011718	-0.29837091875893884	1.3860802645316315	-0.38930221004886373	0.20760352414268043	-0.5731184500131186	-0.4569173376878449	-0.7628025033106052	-0.4368025921002029	-0.46559859705362727	0.04781295050293386	0.8602640310130184	-0.17868015089933134	0.005369454575700532	0.15067259293368682	-0.20703035549286053	-0.5207688942300374	-0.5168694953791232	0.36392899430806747	-0.3105054820886339	0.27173947274758686	0.230077788004094	-0.6908865761436487	0.32811950388864236	-0.09778148479018933	-0.7764529811349903	-0.215236663938602	-0.3508414369407472	-0.40408565894116616	-0.30374689560871176	-0.23954828956489455	0.8424066373435121	-1.9166578067240785	0.36912484651938243	-0.3087170429984864	-0.3887451992031316	-0.5915324961243263	-0.21056017854409773	0.2913717696940825	0.2457692866028129	-0.17613044575929773	-0.17476528220731852	0.1158964001611226	-0.15725984397381915
-0.20863840743641848	-0.16384461230877378	-1.0014848352418557	-0.5638053216843522	-0.3285867985586194	-0.2889421780431709	0.13428615346539957	-0.317744777328941	1.2704953644000205	-0.504213311783917	0.41060997734768856	-0.44876279530840585	-0.5120089379005152	-0.764821805392	-0.4488859112790472	-0.5703025033570703	0.08463220152338344	0.8577462384687713	-0.17359773894319067	0.030745820099220222	0.17948600634308548	-0.2246245817065057	-0.5677039909259193	-0.3759482743076554	0.29317484676297834	-0.23452433169105938	0.21612575066265238	0.046598648616876306	-0.555027980052332	0.2558357241716489	-0.0968999645545557	-0.8697538074376441	-0.2709129648665597	-0.3878199422592757	-0.46580447978873246	-0.22373706612224237	-0.2239050910801781	0.8216683107506277	-1.9267231084274088	0.25050672753737835	-0.29846142739883497	-0.21551455290149427	-0.5235707592816248	-0.2897506204097723	0.24756185793952645	0.25920955023329023	-0.16923159381828098	-0.1286758476702376	0.12120240593013114	-0.20853206937291363
-0.13435019652500485	-0.20131336691932847	-0.8610600231278704	-0.6795438735136917	-0.2090386113817604	-0.23916240213916842	0.3879495669210719	-0.4034159550499951	1.1413434655829957	-0.6835786638283162	0.6416852341680591	-0.3707279240741025	-0.5649448787614826	-0.7615166696982361	-0.5358851938130356	-0.5400813582425256	0.1290237878231458	0.7426020620577906	-0.13030774822901353	-0.04673756460258785	0.2016524196582644	-0.16295540491886282	-0.6191132744096308	-0.31292762239625793	0.19038498202325171	-0.17669240097751002	0.11688680841434254	-0.17219678168267613	-0.46074219650437653	0.224403757477126	-0.03330076002179867	-0.9478932494661194	-0.35385100930007407	-0.4167433273555301	-0.531758242273982	-0.1815976378557012	-0.18153668177303023	0.7639552834920537	-1.8691828669888828	0.1717063707364978	-0.29646110608992415	-0.10879167011339592	-0.49141169201124396	-0.32280117672561337	0.16098319869168914	0.19553320384583875	-0.23010565621453197	-0.06417744258450768	0.13680159631503302	-0.24515037614915478
-0.043329541898401554	-0.21432886246311095	-0.6688086344956037	-0.803326367516209	-0.10601030449149533	-0.1822121164972292	0.5169970132008421	-0.533494023236121	0.9750064087836868	-0.8967753296339005	0.8305616447655858	-0.13106481635474335	-0.5293082463918276	-0.7830740022323563	-0.6413757095682451	-0.4606466096612327	0.20485531683454788	0.6189576458606756	-0.11634745065915922	-0.12712796881491017	0.22544971960457366	-0.008553312211153286	-0.6308877799759267	-0.2800367313258991	0.1320137691867526	-0.10501386731537103	0.022379199745387084	-0.3663188896896018	-0.4240977489945589	0.16216456594980305	0.007478137112309879	-0.9178260503107918	-0.4427467960558443	-0.4263244175578006	-0.4521669146215618	-0.18500862224530282	-0.26163403301354277	0.7175901826573005	-1.7114216643930387	0.14454315393495984	-0.34866631713929164	0.020053427608544405	-0.5248301862511267	-0.3943375535087249	0.16726318946645075	0.10783818846203505	-0.25374155292123246	0.013194652472369789	0.15222193257289046	-0.23260348508522447
0.08221817440589176	-0.1579178000696902	-0.5812850864851674	-0.8882984239863237	-0.1259633286236572	-0.1278494495868071	0.4795293878493531	-0.6056412277803458	0.8140017063965598	-0.9851968403580009	0.9406158673205741	0.03296709321850828	-0.41427623436403865	-0.8348484246571344	-0.7527878519409	-0.39729290508594545	0.18855348854709292	0.5004456529268334	-0.14511748189439244	-0.14124529110848486	0.2555983808334837	0.020069402741251907	-0.6488597235438556	-0.2092150726787215	0.04279881095029873	-0.03154286011997191	-0.04102747381326949	-0.4983076071846718	-0.44186724292105295	0.12297204438576963	0.04580709489024157	-0.883964905518002	-0.5007410214992727	-0.4601284049999106	-0.34869292320423856	-0.17973677991231135	-0.39976647641395147	0.6715364251208371	-1.386957302775561	0.14660539616576185	-0.4066978608900079	0.16537227813332486	-0.5778207579910477	-0.4383025352681543	0.22165277034274578	0.038975596487751916	-0.3103121388375632	0.030507125767954325	0.18472931818556323	-0.23014467553385315
0.1467292633299963	-0.05060662656675409	-0.6231173781687126	-0.9873750896902159	-0.2540773796528256	-0.09811309062616083	0.39246265705816025	-0.5054759328838718	0.6347249867250353	-0.8911094720023863	0.9625105259710734	-0.026229616143605777	-0.28820713270041665	-0.8455938886478183	-0.8490019734003764	-0.31451132150844796	0.024220700717126918	0.3412903193784498	-0.1488959100115904	-0.17851780713191728	0.2982028574882173	0.05614195447209384	-0.7125510884059288	-0.16184674422162865	-0.0882561275345571	0.0157655163015278	-0.06884000451850295	-0.5237690297351434	-0.46458221425967866	0.18630310127693323	0.07854164286107997	-0.8948104066619029	-0.4661320106303563	-0.47763203114750574	-0.2715575608177215	-0.15909432158767606	-0.4528881169063378	0.5921653560089204	-0.9338074988085815	0.20408600628698928	-0.4540959505716124	0.13968495889589383	-0.5818501963009862	-0.3765272863223474	0.24694676089756545	0.001492233363540659	-0.5379429833072218	-0.011220686362500249	0.18780094341090578	-0.3001566208222415
0.16040315710412897	0.02881646685029778	-0.7685656579002818	-1.0152082380266418	-0.38834389638543665	-0.0824626737198804	0.3328090723257001	-0.35126449625434975	0.433267465086882	-0.7886461912204243	0.9402120506103044	-0.12107767986460119	-0.16289734640210485	-0.7659838850651488	-0.9229946062018655	-0.2203239309042046	-0.21483235133649928	0.23379277217592276	-0.14744135723263918	-0.21597832202189907	0.34877983572223215	0.18834730400356264	-0.7094774348773125	-0.17275217283367347	-0.18451375080541849	0.1399155664676892	-0.13121479945350226	-0.4631756883510062	-0.4545988525910408	0.27963036489599585	0.11023821029472199	-0.8999397923671996	-0.43751455795858957	-0.48972721943157377	-0.1037884297057519	-0.13819056632221977	-0.4774110158820464	0.5459970813972219	-0.4717509429686724	0.25219868512123755	-0.49636940756658116	0.03381250203021403	-0.572186096289343	-0.3632703498237705	0.32152652711708835	-0.016869030453633926	-0.781075723979755	-0.050373760498723205	0.1620744620931664	-0.4487002315285819
0.17312365351170075	0.06742804545981768	-0.9975081814681349	-0.9600090600429795	-0.5268253619977544	-0.09023970088229069	0.21865563960865475	-0.29256249251100785	0.32590342162821667	-0.7684163489421196	0.9556916911705207	-0.16012797819975516	-0.049685416148841595	-0.6536032346996519	-0.947158166791047	-0.14165670346867607	-0.3506066175416297	0.2259955058067015	-0.2038677777317189	-0.21462403389065363	0.43615247527937706	0.16732069225849094	-0.5919861671203823	-0.19496550991969955	-0.22016078848690582	0.3105066671521591	-0.2700109788296111	-0.4692165852815525	-0.44985187877053806	0.3578721186062336	0.15055917483888903	-0.871352016036346	-0.43752378046992374	-0.4961638108390001	0.05214843995670916	-0.10904889534151208	-0.5630532873527544	0.6135406838327834	-0.014891859296078124	0.2570475220308845	-0.5042373380482953	-0.008025482432543132	-0.5929084018886966	-0.4880539583048103	0.41404012270151325	0.02008733194136465	-0.857994991598596	-0.1624032909542656	0.14487854500884614	-0.5641506841746546
0.06510501160808217	0.08913535241795963	-1.222947904866142	-0.8962552762343969	-0.6898826989006238	-0.10747443199549049	0.12024089464816526	-0.20142285353297998	0.26112582856546285	-0.7213726647643124	1.0338337668589261	-0.19208305922900265	0.0011972449602391522	-0.561023214609125	-0.9209478901412609	-0.10711087189817999	-0.37655907572618147	0.22661957404416483	-0.270118111335511	-0.2637752931115421	0.5465622006958117	0.045695281083833	-0.46732930749806645	-0.18740717486538108	-0.2597348421553209	0.4458333169963022	-0.4064287346748177	-0.5827066375500467	-0.45410601608768725	0.41602183014877364	0.17660027478677817	-0.8331821872511093	-0.4017681040250527	-0.40498835532929833	0.02478680548589669	-0.09615000716842029	-0.6699984900043165	0.7342130518590173	0.40464079710594864	0.24224965019123923	-0.4324702546430621	-0.11074876383005379	-0.6047382794924013	-0.6781285776387194	0.44412586923688185	0.07097256791445516	-0.8673016014974978	-0.3077216657926134	0.05842201524845434	-0.6076360685951137
-0.18022204700079383	0.0425779725045152	-1.3123049256445256	-0.7737157929810803	-0.8232212470492352	-0.1050596990718852	0.18193475521113225	-0.09369126463046021	0.07456925594078696	-0.6260702088684461	1.096708737097781	-0.22933060274801279	0.0017347378592784263	-0.44501747934115377	-0.8414952959991545	-0.1329741205071949	-0.3970240493836491	0.23799626628113263	-0.30400180468424354	-0.35047062227421244	0.5569647883310458	0.021483311553913496	-0.35317174754383396	-0.20671733000611225	-0.28892634942403916	0.5745444810298336	-0.42087503540602594	-0.6151380477020124	-0.42059997881103595	0.4017244120379993	0.16654102222777598	-0.8319115394237618	-0.4011286765725092	-0.281492355325254	-0.08863892267503722	-0.08785206377757285	-0.7502889349375512	0.8097907428538569	0.6616628366902721	0.20945378226388942	-0.30310979310716074	-0.24535373319248208	-0.5885368071188348	-0.793594020338853	0.3978645707346074	0.11364566669655048	-0.8651127306266935	-0.35289735261880945	-0.08365296384541343	-0.5972548354221846
-0.3873684204668292	-0.04861620810188837	-1.2502177152069733	-0.4836746733233855	-0.9179386265113674	-0.0682010116640309	0.2880943872242397	-0.1011746403460299	-0.13964179596566806	-0.5959592474074711	1.118773423836814	-0.24482302694926447	-0.07342042003976408	-0.3174784806157652	-0.7445609767078261	-0.14275632511020442	-0.40267871533898114	0.3239706324893193	-0.37970957227461605	-0.41983872257002136	0.5028661345827914	-0.012837293395262711	-0.21814404879846272	-0.2760888773860155	-0.21698318050950424	0.6453488862326762	-0.3813829994000498	-0.5902188959711573	-0.42438523695485236	0.30813636167849345	0.1746464290697024	-0.8526918507758156	-0.44448062818678	-0.20816324381111279	-0.1287166652071321	-0.07848068430552724	-0.7874307676700713	0.8923790260480864	0.7665147967552906	0.22247050386749329	-0.1415536838373717	-0.31837152571038774	-0.5806308089172211	-0.8324709244234818	0.33966138819814706	0.1487767219300991	-0.7843199433061255	-0.3907874243635428	-0.21547623174415068	-0.5587127208747513
-0.46912064498962713	-0.13417563149116699	-1.209745042687497	-0.20414768280543613	-0.9506996565941239	-0.033898766858398814	0.31210435319768576	-0.161261379540344	-0.1631324199598506	-0.6006762445440709	1.1630161493739042	-0.230012895369401	-0.15836989298797285	-0.2874877698822147	-0.6922296786951098	-0.12116241287451342	-0.4272379949548301	0.39070289470906583	-0.43325529644975774	-0.49250376595140716	0.491430435495964	-0.1413177245375144	-0.10130448331875219	-0.30325626806676664	-0.07509133013885941	0.5784253392868565	-0.34993338002955954	-0.5273660928386118	-0.4634254174670843	0.15503735030708773	0.23796705794357864	-0.8222035020573175	-0.4530913796030037	-0.15329086428453126	-0.21727809570668413	-0.09818035501937335	-0.7927878129559962	1.0084456604548149	0.8042860815574192	0.3253880132574432	0.039449993713488986	-0.3635183726049146	-0.54572721004278	-0.8184836991292268	0.3216795512592344	0.1695845255564074	-0.6452875560302378	-0.4703565750274851	-0.3549176486194978	-0.4979643680541249
-0.49801050478851144	-0.21328127379739267	-1.2054772631702142	-0.08509179655625514	-0.9070205492519954	-0.026886971960513307	0.3903693340560554	-0.2376830219586669	-0.08517388101980249	-0.49164602997714946	1.157104131045529	-0.22162507782205645	-0.19352875389181573	-0.36856471040293914	-0.6674136311813456	-0.13202947909702084	-0.5423932183431285	0.40075254529165844	-0.3579367353646915	-0.528616955631126	0.4628639292259413	-0.19257598195284903	-0.0519631012916017	-0.2778290109067429	-0.02231117312146668	0.46352676542139903	-0.23659115164746733	-0.25841784200197054	-0.4061194840492842	-0.011063742837935098	0.20148127884015316	-0.8017399527698711	-0.4819670625921441	-0.06060694992575204	-0.4022314615811486	-0.12566949940139271	-0.7456024988276995	1.0292519815611165	0.820806618089243	0.4024856012439001	0.22074578167771425	-0.4187069299545548	-0.43311041521784216	-0.7337302923391043	0.2836965587997522	0.223209467307197	-0.5181102497385446	-0.544707210987033	-0.5208839101622941	-0.4233682636766697
-0.49363703431840483	-0.26194018006449155	-1.1433621789912578	0.08356971930518071	-0.8400912400250309	-0.04159643660078738	0.5337109528043806	-0.394639054002982	-0.021909477088882755	-0.2698447695396079	1.0754198035126805	-0.3168080282884117	-0.21080246748317316	-0.45925823751757366	-0.6650037384363054	-0.1625864147128384	-0.6662385979329273	0.44089017543791054	-0.22499288410726942	-0.5084906325289902	0.44035639420504785	-0.19897920117340656	-0.030895571906882763	-0.3390089093319291	-0.050210394137536495	0.3501757730694765	-0.09456042966258381	0.13387171432622963	-0.3129802298667695	-0.1275809658381125	0.02440637852040093	-0.783266965092972	-0.5151158424997215	0.029372745501263377	-0.47410887688997727	-0.16676373990466065	-0.6291643927420422	0.9461877367729524	0.8673406361389763	0.4223539402198323	0.32529273364356304	-0.44044292525550466	-0.3269545535456979	-0.5664941581290242	0.1869582967027307	0.296078660851926	-0.49354017421376833	-0.6403339547569401	-0.6403532828509224	-0.3366906464961245
-0.37014008214822813	-0.26136876806500775	-1.082928810543714	0.2618071682950198	-0.7820439158163542	-0.056592154791863455	0.5361878476626207	-0.5452352531676967	0.012559523636256658	-0.11556960993452199	1.010033376716114	-0.4290858516814808	-0.207332936600484	-0.5207126327002523	-0.7033096453389852	-0.14857915380260586	-0.6308780868255914	0.5193613764002801	-0.07375064525370334	-0.44218969892631305	0.5134733952414535	-0.2502407089538261	0.00838828939972223	-0.5304265560227519	-0.050552643464721346	0.22270947680287656	-0.08205031876642635	0.3734686532663357	-0.29724026404089354	-0.1919437065376309	-0.0968732518201439	-0.6752151053725599	-0.5103109140943101	0.039391613976484066	-0.39930912618818504	-0.22629000785483006	-0.5190174879152092	0.9035802274692675	1.0123769930838074	0.41609423772109067	0.33201127315095075	-0.3984044036756701	-0.29227299237397286	-0.4055472869899138	0.12453644860042519	0.38838755016964255	-0.46206733804999656	-0.8066685269456633	-0.6334064848729336	-0.34304837313044506
-0.13459334484668037	-0.2363313989543201	-1.0937221426320498	0.3540076885487086	-0.7186327292430145	-0.04744054374688509	0.42529069517107	-0.6418765207188863	0.047000949160817346	-0.08181338585279031	0.9529464459910763	-0.42533324226384384	-0.1608241595058096	-0.5957075198666979	-0.7541513033918023	-0.08261292532730495	-0.46818433260586484	0.5556577589469763	0.14579023297245244	-0.3227303450768747	0.559407869499596	-0.2830141401217908	-0.023316399750184867	-0.7457828762665828	-0.05946882852294485	0.14945615140278828	-0.11673164591430678	0.47128707884786536	-0.2311933276399928	-0.23493339767407964	-0.19761460550190552	-0.5301164823687007	-0.5505702502409907	-0.01307673743407014	-0.34332214464419464	-0.28621175225596845	-0.46350827000605593	0.851882925319002	1.2883006771386785	0.33763443468309234	0.287232651850062	-0.3353354803549707	-0.28578293952246225	-0.36299100438280163	0.139499809323662	0.44994891349812943	-0.464752613564718	-0.9030222077833405	-0.5484637349704327	-0.4048667295114285
-0.014305310658595877	-0.18685981784351097	-1.0794136220443555	0.5450552737946552	-0.6658846835048708	-0.01494651444038388	0.3481805104327672	-0.8422610074006418	0.08155612238776967	-0.07337603641598033	0.8183444181540998	-0.4340903741658835	-0.12987992546110252	-0.6754352406110636	-0.8216867778547206	-0.0838749072112096	-0.3788733911838426	0.5638100986237174	0.33121162120797437	-0.1786431397096169	0.5166864368314751	-0.2322986936759155	-0.14611214806159506	-0.9130132589014401	-0.0835206950334145	0.13636803345973436	-0.07519002681793585	0.5156556773090283	-0.11622210085403113	-0.2115858199333523	-0.35789864419054446	-0.4044231353909823	-0.6057854256022105	-0.04127716298242409	-0.29078028436141057	-0.3649574695152388	-0.40004828883035753	0.7072550166175716	1.776114164014644	0.22175155703473562	0.20349856683644343	-0.3097447160257639	-0.375053015901195	-0.4187164292070453	0.1055494530807477	0.4714093604116071	-0.5256305846589544	-0.8955091710493889	-0.44848168586334314	-0.3951927247191464
0.03463788703833873	-0.08793252817743573	-0.9281397303592263	0.7820190427348443	-0.6903925717489748	0.026251323326673376	0.2236420737384251	-1.0268412679174417	0.13354226928142657	-0.08356434065096094	0.6551670446880047	-0.5548937255436428	-0.09702744943091678	-0.6869685040684812	-0.8852026866407222	-0.11068648723590882	-0.3643449972626708	0.5264198033619276	0.39285397706282577	-0.10997829443311788	0.4637086115448542	-0.25353007842144243	-0.2208041220357658	-0.9825120609435756	-0.0628323132901098	0.08104284467030762	-0.06052260923880137	0.4104117566375267	-0.13902947903703616	-0.14330268076208783	-0.4674552002286414	-0.26891016441042415	-0.5948106371138431	-0.04335348279127145	-0.20133500725008507	-0.3896005958661845	-0.33287777750532355	0.60734960445303	2.4143503044226287	0.15876262493922785	0.05322363472626849	-0.2843136386601534	-0.5206296697112252	-0.46735446112897805	-0.02854470254029313	0.4355768008961256	-0.580184282415759	-0.8766859682051399	-0.2891278428436249	-0.35315111222602136
0.1384750176731745	-0.02669938341059703	-0.6559216747195482	0.7955258983917768	-0.746716525730226	0.06216339008137741	0.09843442657167481	-0.9889310255112591	0.22272736175765462	-0.11020752418806926	0.5159848852161658	-0.6661762780486329	-0.02763398789935695	-0.6505757907719414	-0.8179195891958008	-0.011026818462572075	-0.3062510899812943	0.4071008256382635	0.42977177659890253	-0.1555471308081149	0.42949248007256147	-0.35234767778358356	-0.23356244738594123	-0.9220868122595215	-0.006842093617737248	0.020530706851997132	-0.12861809390605777	0.1688807184407808	-0.17268952772098603	-0.07101316946838232	-0.48925660761467443	-0.19186139176349895	-0.56958706861327	-0.08718884665925714	-0.17063732195100728	-0.35834383208074677	-0.2644678134229517	0.5616322408250597	3.066047385677736	0.14508641827099025	-0.05348239420792773	-0.21954386349461646	-0.6138236254920468	-0.5260170037325553	-0.17595195852808607	0.38411221312800714	-0.6020182693520295	-0.8281842397113184	-0.0897288199873569	-0.39289514858098135
0.17667489873614656	-0.011715690979705583	-0.3662732394548578	0.6812678752891973	-0.8220247454317706	0.0439196860564365	0.09761423568781077	-0.8999099488549233	0.3154386330080644	-0.122570015959964	0.4559118361862652	-0.7614969389523328	0.027517333746539818	-0.6700383615056297	-0.6922235231580836	0.12810483923509697	-0.2469016829544736	0.3037709065502884	0.45191677447375245	-0.21136886833097468	0.47368560924248226	-0.37959223793927943	-0.27154290413810844	-0.7525244139540307	0.044203213361853975	-0.003210213949070101	-0.19345635731347074	-0.045659693494167694	-0.09137834961897345	0.04691402140321353	-0.4636390953124798	-0.15498020865018927	-0.5439945996593067	-0.09679495276283878	-0.22860261548560246	-0.33117601231513966	-0.1218081057404768	0.4792157332436761	3.6035953044995663	0.1244207510406838	-0.07611777613050016	-0.17799183010620934	-0.6918243784673705	-0.690379870549807	-0.24062716213533433	0.31635597367796653	-0.6208151979550588	-0.7385801086313855	0.0018937427469658762	-0.4118180882580056
0.10618428069087538	0.044666800813739194	-0.10822433569584852	0.5434876551428036	-0.9235404295385912	0.0036457953939540155	0.2076014251589544	-0.8883635769059719	0.3861552348957618	-0.10381124876550347	0.502251574815265	-0.8986659238954134	0.0882938456268294	-0.7181122393088966	-0.6064338036493837	0.15837764442675917	-0.27860059297653056	0.22177049210709626	0.4301354147936375	-0.19740473029902958	0.5538914442014624	-0.4151999874627408	-0.2807575983559047	-0.5796800291273049	0.08321668623574233	-0.07338878399039532	-0.2202937060227202	-0.17636503671614223	-0.043946258646847355	0.1749689083268212	-0.3772501122204026	-0.09307842200177854	-0.48201317514881803	-0.003433107478521358	-0.3020145389544428	-0.25215487395608965	0.027826459248028977	0.40871615880367507	3.9070073435082966	0.1160312361200895	-0.12588132513772185	-0.16653150523029234	-0.721460951836409	-0.8407714746694317	-0.22730506034845713	0.22420064748664514	-0.5954712002295339	-0.6502633465485667	-0.003256737694176964	-0.32259371602797715
0.012645761206939887	0.07169141387818441	0.08231436638122533	0.28924049470257085	-1.01062671203706	-0.03256953007298601	0.3237502476382395	-0.7923524883624069	0.446889614173459	-0.010375795354237244	0.5497567143010862	-0.9999957675195994	0.1644244536019063	-0.6836844970960463	-0.4649487851441486	0.15108619354198194	-0.2665504178740383	0.14342123551296884	0.42401038395102414	-0.14656844420018963	0.5601388445832713	-0.5181292986594025	-0.2175487438336965	-0.46524849367494436	0.1445530764327672	-0.1619036440085912	-0.2815969346946913	-0.32795503677101134	0.018620019949114754	0.27091836829211685	-0.23173058345239483	-0.07348596839200483	-0.4125031072187165	0.18616240856066651	-0.2908291780037611	-0.1439249748612566	0.0753379451545714	0.3993794385136267	3.9665446432180076	0.11664477345481128	-0.19996941628392706	-0.18520002537002872	-0.6471511206734396	-0.8795645751217707	-0.21562721797131013	0.16368281540342303	-0.524305536042519	-0.5895945596466838	-0.01996015790692319	-0.2725600563939546
-0.07393423722909263	0.00519810420499407	0.05891590901325568	0.072715147730947	-1.0173910251585263	-0.10040311903258362	0.37943345560452396	-0.6133650665382964	0.4674400324057867	0.10389363093820973	0.503718067078864	-1.00024927991562	0.17475910542788486	-0.649220534218059	-0.2500989986139121	0.15098287338774447	-0.19987125254221969	0.10970720429370713	0.4313058752329503	-0.034256528740078854	0.5446486703656583	-0.6061491852039304	-0.17885705430783455	-0.3827874725498336	0.2443158048820429	-0.1558629741887198	-0.398717993311223	-0.4141327154247347	0.22991340333508728	0.3653031078147412	-0.09564446603714014	-0.04417467870903739	-0.30778763935338543	0.4493772205692082	-0.15304313280262627	-0.1080178317372037	0.07683572596028079	0.3805199076862769	3.8325241109036563	0.08537599184515865	-0.2563499011764931	-0.24721427200091783	-0.5859233141589975	-0.9087801175980148	-0.1635990096414725	0.15296480719537345	-0.5131032076215819	-0.4862882740043976	-0.05082415922181831	-0.31148326809987015
-0.16054942818537077	-0.06503477955370347	-0.1967761150558746	0.044399046173492995	-0.9410800555218894	-0.1805937919674415	0.30204171280161163	-0.4944021951906401	0.43630418405076643	0.10692793662159297	0.4619903403513284	-0.9270843505110431	0.14402247446058486	-0.6483874589199029	-0.18320677777003996	0.10360689266422238	-0.21407183974134605	0.0859710916757183	0.4204847980161028	0.16665855623212056	0.5299966809106602	-0.6442824683996624	-0.20322382647097573	-0.32116662192296774	0.3514722989686157	-0.1395980625453529	-0.47916483831715084	-0.30700530743975857	0.3472735181720309	0.4317636055912473	0.040166891824150466	0.036063311997465174	-0.20598955924028295	0.7612554653988364	-0.07234229557372696	-0.15939445996563933	0.08899540985332177	0.34648686439062226	3.646970514033818	0.014092143096521853	-0.30619600312662054	-0.3514712909790327	-0.5584015589092698	-0.9393165649451305	-0.03733308905691145	0.16403531257991597	-0.5378882615354519	-0.3397231411783074	-0.10202309715511777	-0.352388917909053
-0.2432518507547087	-0.10874144849194885	-0.5047035305172217	0.1442872316340263	-0.8642762087985119	-0.2251926620212669	0.1459524506642585	-0.44511141741646076	0.427500801265566	0.06074437059025717	0.4993788085694174	-0.8129286575178212	0.16406043724700317	-0.5769723808245102	-0.22965646015596555	0.02462232475496212	-0.2543002806710964	0.05024856497956045	0.42083139067046477	0.329089576929798	0.3895487527224046	-0.73401204697973	-0.26336842701664415	-0.32185024580611277	0.4120710828570524	-0.2004809396713026	-0.5012708534470484	-0.19024355455956696	0.31094051595252803	0.4451525687930006	0.12708631349957256	0.07160185590510994	-0.1639072400197634	0.9994143506538663	-0.13354585265187963	-0.21449280408086438	0.07779075692698838	0.3212322706432583	3.4248777917118565	-0.05900799238750043	-0.3578423942547678	-0.47307477058430364	-0.5655504449442489	-0.9179107228685593	0.05992425493405901	0.20856512916295272	-0.5299809655146718	-0.1996029755396639	-0.08402104045469427	-0.35002171825154876
-0.29917596473969776	-0.19349454605973357	-0.7479050213547154	0.3256124143320761	-0.8317293253120622	-0.25788508487783124	0.011008607234313367	-0.39169545469103995	0.47192789630019727	0.03621393757959913	0.5875454569775943	-0.764482751616575	0.18023072626255432	-0.4972778623565216	-0.16754401381151923	0.037998594723243885	-0.24488567161387342	0.05184818816294172	0.41439954010103985	0.37576551774113354	0.15908367956317462	-0.8277883300925879	-0.3426035178271992	-0.316538103510691	0.4441068000516898	-0.220334199659245	-0.5220473326580031	-0.11582592241396265	0.3576538870239304	0.4237365324045802	0.13274178098532474	0.07881899158168258	-0.20752971863318637	1.0888036708099333	-0.14768363739081908	-0.3129593782924232	0.003293122775417767	0.25477658042240703	3.215964373814162	-0.1350622966241683	-0.3800777119155581	-0.5444771252146464	-0.6646484196399044	-0.9488063286397764	0.0632247756470244	0.2964590785968574	-0.4908822595849358	-0.15824878469543788	-0.0578279831533592	-0.34047596731067997
-0.27838998255660313	-0.2645401046621408	-0.8954778995977903	0.5530200433086543	-0.8514104172584382	-0.32629684932618	-0.00499123582854828	-0.28154679762111007	0.5486041884132703	-0.0024197024993825866	0.6736646838196849	-0.7868669572503837	0.1885405371143733	-0.5197980609055379	-0.09476094403532212	0.15669500191488708	-0.18806693248126455	0.002349534454746094	0.3937488679326851	0.39805382780857457	-0.017217764284806425	-0.8864671710005794	-0.42775719326115286	-0.24180114444187498	0.45174545098343766	-0.23217064727926212	-0.5563998193653739	0.07700558104226995	0.4375823849359767	0.3682090172082728	0.07900720766084744	0.08890498368430716	-0.2748233096725001	1.0741968860341993	-0.1990370060594776	-0.4289399096182809	-0.08718692851024615	0.14490102539543556	3.0998117522819073	-0.23293636695425265	-0.4025384626127496	-0.5721401064203174	-0.7891788112023559	-1.0405872685948594	0.019303846377579547	0.34713491030668364	-0.4699902688627081	-0.18486930133924492	-0.08997506842314443	-0.29130710507475477
-0.2457057292115994	-0.3261573652730744	-0.9879041290130595	0.774889544775253	-0.9021937529542672	-0.3994473854274266	0.08015763568196474	-0.21408862240337298	0.618031649673847	-0.05132014966004789	0.740854116805073	-0.7850798513475723	0.23773962258201778	-0.5837697923152471	-0.11958622485462285	0.22548039459867772	-0.07603242908686314	-0.12095774143017472	0.3887147516742834	0.44480984221122155	-0.22380431804398385	-0.9485491441542182	-0.5256973927015078	-0.18205951964096728	0.44599802262691257	-0.3461916914073748	-0.5729438953205002	0.22247876625184632	0.5238458854015547	0.2883366299231633	-0.06879053574210893	-0.006631174915181526	-0.3175850205613453	0.9768700203920225	-0.4309282685931512	-0.4868913338440593	-0.12609269821952648	0.03872580336191479	3.010693026930266	-0.3317483115360904	-0.3918065800347874	-0.5652549987340078	-0.9131231688281334	-1.13684172625461	0.024281631707407818	0.3680718465620036	-0.41871987741211153	-0.22874543586551566	-0.11587262760153694	-0.2268320617716483
-0.3119796434678401	-0.43573513970729366	-1.0457328511804656	0.9550113030536924	-0.9850650865730302	-0.4544137355687498	0.14720518002418986	-0.23834636828248335	0.6665881309953516	-0.07301765385494854	0.704623964940114	-0.7875210818277687	0.2370201215055258	-0.6452090955541205	-0.09688768207724491	0.23440651792371972	0.06879585878123678	-0.14450735089673541	0.36097597563194156	0.5123745459723621	-0.49623385856246244	-0.9790928248727907	-0.5954702677562842	-0.15042341872841386	0.4730416203250183	-0.4672329734342561	-0.5688107111631024	0.19624370399871677	0.7460911910842869	0.20600253043978575	-0.24022141689085563	-0.15105307896283435	-0.42352708243420045	0.776272510956077	-0.596737892961577	-0.4936144335105159	-0.16378249953950097	-0.05826658070140115	2.861131284736306	-0.41695702525602096	-0.3829702400305065	-0.515889445080232	-1.0717308878139389	-1.2588997213616224	0.08870179507774392	0.38300586060376374	-0.3288667281656109	-0.2692143067054157	-0.06474367606577643	-0.2307602940206353
-0.42011346089225376	-0.5303101746439727	-1.0591865770317515	1.1361979335981702	-1.0192945504590398	-0.49395357009600627	0.2664715439724941	-0.25614892524793953	0.681382226106581	-0.10102610429121657	0.5420310630283535	-0.8252287033988142	0.13340627873511174	-0.7577859411891111	0.022640535862048027	0.2753803390900082	0.1062576109768999	-0.18719863957789326	0.3011887427549346	0.6245889805387095	-0.6587994683936509	-0.9669917156554615	-0.5300274530241854	-0.06927933538684926	0.5023363924769377	-0.4544101551792382	-0.5459081084143926	0.14231306341828706	1.029841807890483	0.15988912999470886	-0.29398270294974627	-0.2602747985809471	-0.5490147199958617	0.5481124814552176	-0.6021011494227968	-0.4862698708496823	-0.22074774826674998	-0.15346963546421064	2.7245760246162223	-0.48557050005441543	-0.4159247398165048	-0.5218498538377985	-1.110649365148959	-1.3329382351659897	0.15666551750445676	0.3917484885950255	-0.26658944319325373	-0.3231051161429933	0.022902622452785504	-0.26078268843849994
-0.4785170478943176	-0.6044889757102102	-1.047011946202699	1.3418489158307594	-0.9563082579259943	-0.5595254725849029	0.4637294918178817	-0.3046810006642538	0.6498844532439497	-0.16598891652050046	0.41688684761603934	-0.8003750992408065	0.05936876480073762	-0.8861067026037095	0.06032473352526376	0.28675293606717667	0.05381836965085429	-0.3594629927120643	0.2883023142289131	0.7188321160472432	-0.7407141606593558	-1.001055541762798	-0.29278902501225945	0.03234682975226235	0.4659281450849854	-0.3736332027287257	-0.5351300794936614	0.1347538081928082	1.2041416512434293	0.1422530684485663	-0.3372573326990248	-0.35496865805409233	-0.5878753085901037	0.41950072963298907	-0.6179577337429272	-0.4847727099995899	-0.244023366362443	-0.20499516200163037	2.6530307719682336	-0.5160716842937554	-0.4433577177672724	-0.5872249540048837	-1.0842086787140908	-1.2885143287535363	0.20231171896477246	0.350701762924276	-0.2527721958213035	-0.36555986534121765	0.12907717169771774	-0.23196221582816023
-0.4486897873289812	-0.7292631348195731	-1.0486812736045978	1.5376429019948348	-0.9291830223936838	-0.6401100984263114	0.5468666513595132	-0.384672275487622	0.6043095404851699	-0.2235724611598234	0.40252301638682475	-0.7096646082054786	0.009996202788958769	-0.9965374738293225	0.015133858460823468	0.24662781616784066	0.03504815674637612	-0.4622226425485664	0.2921517654310209	0.7749358518699244	-0.8682319518119371	-1.0472464800081573	-0.005986758907400436	0.041813984740031306	0.41341942718915403	-0.26290459575468617	-0.6121184302115061	0.15003138475085137	1.2939474140768668	0.10741654518647321	-0.4709583845416782	-0.39096434721406786	-0.6220570097671765	0.36090348240114045	-0.6285262825900724	-0.4848397997546644	-0.24806528703847652	-0.24875499937484324	2.549999847410113	-0.5100741541362803	-0.45211785505502355	-0.5959631731989942	-1.1570734448282387	-1.254083007829476	0.2805670650691855	0.25972957082039627	-0.22105702038254801	-0.4078684149057029	0.2316072440930038	-0.20170530008199758
-0.3442255899698294	-0.8361394003006815	-1.0788251763924808	1.6000309574324802	-0.9681712995309752	-0.6899749001374827	0.4724945167857557	-0.3957086999501397	0.5832662155424703	-0.22851814050202934	0.4334964665146326	-0.6986321243045874	-0.08921816106709309	-1.1043180997224025	0.0041923913999980965	0.23658362117372556	-0.01679119827832018	-0.5006566381385282	0.2543163476379124	0.8788017441773345	-0.8796936411239618	-1.0014130819223224	0.19470621063585106	-0.03909334574156974	0.3996291396437738	-0.13622399471803845	-0.6959472290581574	0.27251590234741385	1.3390556440366483	0.06471343288567921	-0.5740390105370458	-0.3723473767805291	-0.6830424030535127	0.30250386078965014	-0.5555468798035899	-0.48434898523069564	-0.2582392371455499	-0.3285447715430797	2.4292546319369093	-0.5139310606413344	-0.4687967246355084	-0.6315696524311012	-1.1843986421116295	-1.2416800702504345	0.35038808051528514	0.15844072867972142	-0.20811141266093575	-0.48025347801161156	0.26626865549661266	-0.1786489219937246
-0.2469566633402125	-0.8390821720980212	-1.169396253463152	1.5813066235352689	-1.044016585299447	-0.6985455015001409	0.35671702450762577	-0.39645911047896015	0.5694510400518358	-0.20457135909076235	0.5482441727635055	-0.7115675160669668	-0.15628817445835988	-1.1460865634030457	-0.006884497475362311	0.22204130946476136	-0.06868955851298549	-0.593438369373753	0.24998393945841885	0.9813063854325155	-0.747465121654364	-1.0011920570964343	0.2974307820825203	-0.14786352843006512	0.3594207445499721	-0.023978417732927297	-0.6457707135671111	0.42511814126557157	1.3536080107884683	0.034261565809091815	-0.5799005476882712	-0.38812788690826105	-0.6748712580109141	0.2942661244878023	-0.5088346461090875	-0.4439856699537705	-0.28127218343822685	-0.39502909103274153	2.3156303373825957	-0.5117742201430635	-0.49965882483012186	-0.7238130126361813	-1.104890944727708	-1.1687788914557273	0.29896896828065767	0.10347210957298655	-0.24933254159575519	-0.5510831394585441	0.20271582235320107	-0.08525080299914657
-0.20857442103598203	-0.8472025715128979	-1.2513202765336426	1.550350113794001	-1.204942653696207	-0.7230045920291509	0.1865294563814476	-0.42092415208426315	0.5481043879027568	-0.1646099969523486	0.782613723799211	-0.6737440925372471	-0.1607985646058554	-1.127834366562689	-0.07713764153454199	0.24232526974493865	0.03183237280308473	-0.6359359817053526	0.23029065847464741	0.9406777414951474	-0.7291972421187876	-1.0851294850922224	0.3350634554079024	-0.2558435484484337	0.2986744393998185	0.03505756541093467	-0.5730913065524534	0.5125755790535965	1.3632080551767227	-0.02199385962977609	-0.6131998791867026	-0.4500692688147452	-0.6326659719725988	0.39142038041093025	-0.5448316500293828	-0.37584013399633937	-0.32051456242265547	-0.40856715652037956	2.22436413430665	-0.4860110577000517	-0.5143183224225638	-0.7658106840625354	-1.0459126349391417	-1.0960173853815047	0.17764182687204105	0.035213299891113284	-0.2962642782845831	-0.5697317149624903	0.06604534840265727	-0.010885555554235404
-0.2557963845610664	-0.8769572641304304	-1.2360175925025185	1.3700343825005572	-1.4195719296336882	-0.7259294797957709	-0.03170660755324541	-0.31539404379391467	0.5244655472054557	-0.07255687627648097	0.8551129922994194	-0.6472129248697704	-0.21433740755463299	-1.1288153429101537	-0.1270375024226286	0.38213588845617	0.23346300946769097	-0.6426608549538747	0.10826447582954823	0.9176966207898716	-0.7651092357852083	-1.1188390214051218	0.27141908830620715	-0.3334600141765501	0.3066936951867972	0.015789325247889265	-0.6017344428531046	0.6114604705803749	1.3365709266655699	-0.07691669348285429	-0.6981959839843798	-0.5360737689246728	-0.5602969255287211	0.5078043596721404	-0.627717656966536	-0.31502503654078173	-0.30298478637255816	-0.4151948322494577	2.206172981721045	-0.45315302519693734	-0.5318893988090856	-0.8142812479900972	-0.922834588350191	-1.0814116094679618	0.10155582301805799	-0.008154323030808295	-0.2850814933535657	-0.5264322567693143	-0.019050334738912784	-0.004557144085951197
-0.4086151047330997	-0.8481390522898297	-1.1737600425341608	1.1030641757293183	-1.5729348841132296	-0.6275234447716953	-0.13501393395529987	-0.17197027675548018	0.45270798149586017	0.011669851899951973	0.7101782158322022	-0.6323934039419062	-0.2997618080908805	-1.095374613822289	-0.10665651933492729	0.5818057765261477	0.3302610564212948	-0.7131339399993316	-0.039267517068331426	0.9740405773864762	-0.7701610858079403	-1.1735491665423994	0.0967190134351194	-0.38215711806018676	0.3296922598886014	-0.04366161381828438	-0.5934085430792517	0.6372978675657841	1.2430654675812567	-0.11066135138110474	-0.7223862730479309	-0.6905924637816971	-0.4883920788220264	0.5817363544078848	-0.6898840426941069	-0.25828475894609226	-0.2784644967710774	-0.4267073769689242	2.2326756091948985	-0.4246005652674385	-0.5503272810961348	-0.9118574100492985	-0.657939969048018	-1.0791169862028558	0.03682361041667635	0.049442319579884056	-0.3310751425263349	-0.42289042727266535	0.009478194569201698	-0.01665331447205908
-0.635008587451636	-0.7997087108225233	-1.1149836131589996	1.0011293770288523	-1.6962357354539563	-0.46998762924857707	-0.032253401475825005	-0.14000527577651306	0.3196679793970393	0.03647333829044214	0.6351249837521502	-0.5950394478122225	-0.3263065632212279	-1.0255834288805454	-0.10179980062269559	0.8400249819993583	0.2671156475531562	-0.7245644312222884	-0.1353106143300568	0.863351022515463	-0.8151631607371282	-1.3012722626194777	-0.00628754457380889	-0.39405394927332515	0.2896048322294077	-0.11484696216292138	-0.5103508183689591	0.5274374146499338	1.1333580084491754	-0.13802963018605555	-0.5907764466993345	-0.8540740852395572	-0.5397983570019894	0.603750347561926	-0.6813126110846243	-0.22566148278097123	-0.3472763044842497	-0.42193702505377184	2.2372425998246777	-0.38530985057649547	-0.5626784714003578	-0.9769465591420339	-0.4066369691219182	-1.051330096124713	-0.0931358928930321	0.13696283141096746	-0.455477273249687	-0.32413257468012285	0.07581752317020134	-0.00046034963225108084
-0.7476566454271263	-0.7587829136150956	-1.0827584710129075	1.04126991523556	-1.8109095382005744	-0.3432566636628641	0.1565578044312465	-0.11566461160692595	0.16573286905863605	0.01048548286493033	0.6016932108443015	-0.5963758650109969	-0.36548097954011877	-1.0316685006235875	-0.13563063210865406	1.1341885311307818	0.13415724109042032	-0.6878986289718066	-0.26306693946567405	0.6386331921619621	-0.8465528552192103	-1.3825476416093594	-0.00045668910311039287	-0.3630067710999286	0.236665352249359	-0.23222846900614424	-0.49364232219357873	0.39108883976513253	1.1063136053276126	-0.1630708888454968	-0.4332590840749134	-0.9471913335274975	-0.5708013659390139	0.5667893533743157	-0.6528715554326241	-0.22525894425052367	-0.4143320033433414	-0.4290442410353873	2.1834948488530666	-0.3735147980270518	-0.566180621247546	-1.0071199679614824	-0.2118007049700589	-1.0218112643125583	-0.2031002416289191	0.16597230201510543	-0.50092370470475	-0.31975876897068367	0.1153935349343582	0.04808922972113658
-0.7248230984299355	-0.6888484339005732	-1.1290784350625926	1.0442388899549921	-1.8083533756541712	-0.2858444044686384	0.36715507565650723	-0.06921378528159106	0.0753620429574641	-0.022219485704448372	0.41912555078172453	-0.6405777856159002	-0.42232156458299686	-1.118124209917178	-0.1507486310405169	1.314817990776945	-0.04955548014703261	-0.6946270888193959	-0.3769226264227584	0.5615710641796419	-0.7845304315639161	-1.4297591944919021	-0.07322175490185007	-0.3584167250273973	0.232679327757744	-0.3596267397117073	-0.4964969973969393	0.28735966224976517	1.0906900036761409	-0.23594502096393705	-0.3850387823542885	-1.0058103133245173	-0.4620618089612812	0.5260559612689464	-0.5636180918413016	-0.18060188464880508	-0.42304731325809647	-0.46900712163292485	2.1173870994145982	-0.41137843028304866	-0.5766838956759173	-0.9934797303499341	-0.08109693727964215	-1.0072972733296164	-0.22883230129654858	0.13969555704656	-0.4964169759296829	-0.3839891413945526	0.14543325201156693	0.07652127638148348
-0.7020983283134937	-0.6578175878175292	-1.282554352318686	0.9509141179408787	-1.7358086667906938	-0.29061151805725904	0.4716620842469008	-0.08109597630697477	0.03239988045364891	-0.03952424365130296	0.2545808681036725	-0.694269207266904	-0.41752678665823073	-1.1959926031845027	-0.1722222219500448	1.2722759172695484	-0.3410871103333496	-0.6035346457442011	-0.40657618483426844	0.5050495530979633	-0.7142723552992178	-1.5070138718696857	-0.2579198199970073	-0.4304073509206431	0.196580875015399	-0.46051204800404033	-0.45534658503151304	0.12819956155302614	1.033216368948171	-0.36463324711433925	-0.4157431625097274	-1.047529317060929	-0.3869444541396465	0.4267753537343486	-0.4079858671811956	-0.1073716514646434	-0.44887489934679187	-0.5060283448604292	2.0226932530558965	-0.4559801619904104	-0.6187033436157862	-0.960625066002162	-0.13043662679294327	-1.0252472132364807	-0.2660501730452983	0.050252016064504135	-0.5554500415756701	-0.47737415744708656	0.12099763091510926	0.008048377310052247
-0.7486836271541945	-0.7073590081727196	-1.523405157631059	0.7769915788766133	-1.6658269187782646	-0.3507502714680439	0.35187340968598735	-0.13553183400526475	-0.04661340990859048	-0.11429308538380545	0.18752958294021793	-0.7988665439953532	-0.4083410614524225	-1.3134924408893818	-0.26631883867313694	1.056336794912631	-0.6292292190136898	-0.41965329823564923	-0.46676966975695977	0.3085419971081736	-0.6961896561181714	-1.5686212917206848	-0.46625149219343304	-0.5437705390924181	0.06911955446598819	-0.6585718702342751	-0.4549213603239627	-0.09029219708754099	0.9564262812692912	-0.504010863834633	-0.5056467782295893	-1.076775814503409	-0.2868156485781362	0.2490323717365074	-0.26884584419181634	-0.09755536098525663	-0.481181561638581	-0.5548161975680704	1.8609347335037854	-0.5069416000792678	-0.6796115399155066	-0.9794309912036008	-0.303928151785378	-1.1155835381968358	-0.3640276306463682	-0.18777431991634355	-0.6538788741981424	-0.6310015448030913	0.03078257239796863	-0.1132064782113897
-0.8447560080955749	-0.7330281049939462	-1.7610319001876313	0.6308388500214223	-1.5723128392382448	-0.4294983398745981	0.20853587148932493	-0.23131075133549323	-0.08846567058905606	-0.23243645650262193	0.1279134843982499	-0.8589489818522065	-0.42600154242086485	-1.40442442071617	-0.36721424603965064	0.7679923844680977	-0.7361958304852259	-0.28265956031533135	-0.5501763397515479	0.15010073013390995	-0.7037333189816976	-1.6242187865265987	-0.651616925485935	-0.6634283939284618	-0.04236226301414972	-0.8579513883485804	-0.5243350415846274	-0.340098287991661	0.8058168148345273	-0.6583679562945572	-0.678668975128377	-1.1257263521920589	-0.0021689845715984423	0.1274375802321291	-0.20573543506188635	-0.1487978097035427	-0.4615538487108005	-0.5903773280863568	1.6687978852496061	-0.5370562828258103	-0.6931660981182646	-0.9531643425168351	-0.5103576959888684	-1.300558107908473	-0.4507023050422202	-0.43366727605379973	-0.7256777474584942	-0.822949480603179	-0.04722374788173527	-0.23275372531116556
-0.9247965964065907	-0.6808232698189436	-1.9071801205366932	0.5327043389618279	-1.482255697610046	-0.4711439802260792	0.1989792194992168	-0.33854068458062236	-0.02898596293775253	-0.3119359480407117	0.13211105283391572	-0.7567146310372813	-0.33842148253291143	-1.2871177598920205	-0.3432538181722756	0.4988507626897549	-0.7624039779129789	-0.13962240296900902	-0.5545542027053818	0.06263599820258939	-0.7437290267822501	-1.7062092458355242	-0.7928013308406119	-0.8108484810059133	-0.0640036321081509	-0.8840936114541673	-0.6320529645015074	-0.5495738904713756	0.5556851770036673	-0.8026288763743947	-0.9406254970983217	-1.1934594404843843	0.2001759882835228	0.07114429751106019	-0.24492180888338694	-0.20816871190511693	-0.3930551659047442	-0.5234242043199638	1.5333115633708279	-0.5243530869086729	-0.6194463201019532	-0.9057633098803493	-0.7158481299087416	-1.485576574760835	-0.4785196937057698	-0.5834646157795214	-0.7688571340830882	-0.8749965502152369	-0.0877121749027018	-0.383778131943405
-0.9456529636301705	-0.5201072959420905	-1.958600979263419	0.4883676498183254	-1.4371523454448547	-0.3463090901402408	0.22788992801754882	-0.427122294297428	0.03628453683537334	-0.34856605894517567	0.20676046820370156	-0.580874051461743	-0.1895643882766747	-1.0204491495973567	-0.2346701450623181	0.34702548604287387	-0.7835245650145441	0.0834210197398761	-0.5021391660420024	0.004561755741641238	-0.7778704363571007	-1.7503329518858202	-0.8026019304711001	-0.9020279261991568	-0.08221070622936204	-0.7650726885900127	-0.7583503723069932	-0.7060370976252146	0.3513154619946768	-0.8668827171163642	-1.0828822561630105	-1.1651884262181404	0.17765768977447982	-0.030267664815272034	-0.3418666185218311	-0.2719428206634523	-0.2952375542956414	-0.37100913450272516	1.5030836541218775	-0.5081227270187983	-0.4349436678170955	-0.8747803252919606	-0.7691735781839054	-1.5957304634333955	-0.47605330459117257	-0.6144145658899036	-0.7472772125157535	-0.8793825392274892	-0.1542122130091627	-0.45654203844353275
-0.8595880557176837	-0.17928860885036135	-1.9430257519830043	0.5859677454284183	-1.433243320274159	-0.06739893488307087	0.2762975123722341	-0.4997379871828457	0.1253076250081925	-0.3464089372445016	0.28918512637203875	-0.4356959526740134	-0.08474758520841215	-0.7846435643882981	-0.18035368635924326	0.40169660765668197	-0.6781510942121591	0.2804902920136677	-0.3771214910605047	0.022268463802091288	-0.7130540634930921	-1.6962176235593849	-0.605186271418096	-0.8596580424980308	-0.04395844306593706	-0.5631898298296367	-0.8599535639292866	-0.7798184653424673	0.27374162737643537	-0.7434933336372029	-1.0094603975760532	-0.9868621825507086	0.15174243292380002	-0.09498129991776325	-0.47208919335584654	-0.2529352337388008	-0.19827842680688326	-0.2260841971374079	1.509695709231283	-0.5073010734956471	-0.1589628294512689	-0.7724989682820832	-0.6641570247240569	-1.6165097735923646	-0.40695540322855084	-0.48717355538874185	-0.6483050708735622	-0.8936451257191818	-0.2053722696104951	-0.3952843346130101
-0.5916801963933558	0.2799202955120617	-1.8169899845985484	0.7830482873042499	-1.4424210315444892	0.22588341597926997	0.4075158121356658	-0.5317071340763337	0.3257586518251709	-0.31096319537505723	0.4552458928395119	-0.30143766561116736	0.06742547053078816	-0.5467945299877522	-0.08182200521009125	0.6470856639768711	-0.48603668668860944	0.45257890179361226	-0.11748097909431868	0.13437497309319876	-0.5102945703942222	-1.5480074763416052	-0.2920558599503882	-0.7272628837959813	0.17122197012610943	-0.23989494973473846	-0.8563363190837168	-0.6334595711275145	0.27200985466326044	-0.44348827953287645	-0.8521987139810154	-0.7198425607930976	0.15336559491871793	-0.07961903492242539	-0.5580818271071422	-0.09893599752390067	-0.11502373275294257	-0.022061291634927517	1.5611679659227449	-0.455493656614861	0.17679904003227365	-0.6089386674039357	-0.49515357329635157	-1.5131200352404228	-0.25004864853416703	-0.2235649985791725	-0.3861096101351182	-0.8008408471006765	-0.18796898542235313	-0.26997299299116595
-0.21968885879249633	0.703000088951607	-1.5569310743760305	0.93426806634727	-1.4300719111574094	0.4716420090211657	0.5605854660438643	-0.5389997977238072	0.5190470202914667	-0.29672687478406595	0.686051938519705	-0.2061295238381351	0.2664741635973402	-0.26485589094902245	0.06911791816458168	0.9283784738946788	-0.33666499765292207	0.6770964167185749	0.17148354416939754	0.3204242217661215	-0.283870977253178	-1.3545164931027096	-0.027881448874744807	-0.592825731676749	0.44173760858850103	0.1493779220076004	-0.7492392242398613	-0.36682500912124383	0.41809823067489305	-0.11360451602326997	-0.6624200003953605	-0.3822929856954326	0.0563017372907925	-0.08461971359457639	-0.4440919415344367	0.19054217146547728	-0.05765924976912116	0.24608044002194024	1.672283135982489	-0.3626441056911525	0.49167501496024635	-0.4509896921536266	-0.2501404282930838	-1.3122706631834073	-0.042937973322201686	0.045582300993724165	-0.04453240204817992	-0.6069435828506987	-0.12103606848666729	-0.15122091977014965
0.09174255011145907	0.967401944645788	-1.2151463543552325	1.0247228294659343	-1.406940679603857	0.7008914245043721	0.682875518772984	-0.4968773061613846	0.6006351450078712	-0.2597827524927955	0.852994725696442	-0.25722322587559565	0.38143507868081034	-0.09291337515426244	0.10437067870317125	1.161786082328792	-0.2324912994532342	0.8805785281221563	0.4206438897263043	0.5232088510223284	-0.07273288530631641	-1.1738221972096716	0.16064536709907357	-0.4697083256744971	0.6508666996248836	0.4715979982381505	-0.5905623723700403	-0.07431328360279116	0.6713100966517169	0.23851489934472578	-0.42275334724071956	0.038485821877927595	-0.0034693586698003693	-0.05024286201243443	-0.22207343370672578	0.5512661293046938	-0.03424272546522663	0.4337381397419768	1.81297013044248	-0.2766461721397725	0.7315770421623508	-0.333471227896219	0.017560601972920566	-1.1050601963706028	0.14657792601628278	0.22424950848140765	0.2539045063940029	-0.4213228423108794	-0.026082671647226375	-0.01916342556399082
0.3230341917837165	1.0106260878955797	-0.8945054157310104	1.0730577378982704	-1.3815422134512998	0.8578433961515965	0.7448182929872715	-0.38815069777314204	0.6208684484335281	-0.2122509853985392	0.9451853721999062	-0.3620271282600601	0.4496227360367465	-0.03680152807931093	0.02616150303998805	1.3329580578566933	-0.11305164220776313	0.9826459643389445	0.6842730581410202	0.6809399000563008	0.14851215546415797	-1.0203269563611177	0.3008647517740217	-0.34401623232014744	0.8624239906291411	0.6942422582262807	-0.3925664092086466	0.22350908080912255	0.8357532099375788	0.5623059968083288	-0.24832682373278464	0.45360250754642484	0.04951089477796232	0.04641607906472981	-0.054563815004170804	0.8572201297245783	-0.032165663581350076	0.5945344280027921	1.9361316584072612	-0.18584805221629883	0.8980545768746968	-0.23838692519921598	0.12775318187968265	-0.9521465019839397	0.24383827048062914	0.3552458354370992	0.514282422570086	-0.22003843545600707	0.13740296091611548	0.08651774800017986
0.4772510148053756	0.918628755978791	-0.6415666978961789	1.090515309248526	-1.307134769115176	0.8964564493807081	0.778172722264452	-0.278395902582982	0.6088249795801638	-0.24946133473514834	0.9702113814808954	-0.3651068344043109	0.5642480735430393	0.04835325565810288	-0.04859749412103317	1.4244738844727878	0.0213327234958819	1.0185406477902619	0.9319902146125626	0.7935825542631185	0.35429301224221754	-0.9178982013877889	0.3608902913267377	-0.26086270907964676	1.0889104333192399	0.8440243397902725	-0.17914896332006228	0.37846839022321865	0.8978642992630824	0.7515483309324077	-0.19007398218757085	0.6565102073412039	0.06588392656761036	0.10659933443972378	0.1461144984610126	1.070145357133714	-0.0682350435069949	0.8095223434587806	2.0221619843491374	-0.11708051738231277	0.984192222572197	-0.1290087824350058	0.19760405917663898	-0.8567420525945681	0.25929670931080856	0.45317722922344605	0.7465255306603698	0.021828553065007604	0.32305872896667454	0.18448536850080674
0.5113877594403784	0.8320915831681743	-0.4158946933197975	1.1113377186141338	-1.1973081575802234	0.9130874972630074	0.7957109333035199	-0.1973225440688864	0.5657904321748294	-0.26623363859133164	0.9184272017669871	-0.30513706872346924	0.6235656761259362	0.15844596734243735	-0.12573560634197506	1.4438759334364326	0.15295367853266179	1.072694707085969	1.1913381114689199	0.8442378044163927	0.5380796409470319	-0.8973266407548381	0.3914169032832107	-0.26221515979218446	1.2373758311120295	0.9485694232662709	-0.02595751017765164	0.4021547796241425	0.9999054127874316	0.8738229227408741	-0.18547557576359525	0.7568697882881299	0.024954421263936797	0.17687650599387242	0.34180942145556553	1.2269835493002057	-0.09981369038973771	0.9965287273134316	2.0567584585663052	-0.057705239104083164	1.062569891636399	-0.021543169583658216	0.3455830881308063	-0.8007652168734536	0.30282757704144825	0.5587937594715727	0.9211778826606084	0.2016216137598436	0.4369447423849329	0.3001996576412143
0.4657334627260855	0.7998702954195416	-0.2886293842311608	1.148548868431003	-1.1044433161337692	0.971035419042399	0.7478705456297174	-0.021448704052192003	0.5345959865185774	-0.21892031420093971	0.7995138073490481	-0.2823929380829651	0.6190382227118034	0.20579543184296098	-0.2704399707109575	1.4874438284751885	0.29730992472101264	1.1116595193376788	1.5544223261444245	0.8466957155234865	0.691210799031589	-0.9265051681370486	0.39742635024333695	-0.2994978164148562	1.3397113303656645	1.008166617288668	0.03939385771020761	0.47276928575482546	1.057916376203086	0.9974816903255486	-0.1957218174634893	0.8765338573315523	-0.024647318864858932	0.284189719439566	0.38157875793589335	1.3524767016877401	-0.11455404539226584	1.0878382015183345	2.030867110146612	-0.02992578216018075	1.1681233544830791	0.03412444865677672	0.45959762849415065	-0.7799579721703895	0.37909961024470873	0.6498183026412692	1.0620825362706308	0.3562805207539134	0.45294570653348726	0.4232610602697015
0.41464032197435075	0.8251711489522127	-0.32027537197251393	1.1888477519560823	-1.02565096530182	1.069673857939404	0.6848790696385467	0.29920876296675986	0.5008129189078676	-0.19370042140620444	0.6313631122933547	-0.28064964913749124	0.63913875080922	0.18789336809893126	-0.41617230976301123	1.5558011805199914	0.40682031635564353	1.1467938437870293	1.8919581167162023	0.8910808553313286	0.7926409016423456	-0.9532751749901047	0.3740809960723754	-0.30240099836015244	1.4419524160118	0.9754939403237582	0.023671882856347286	0.5084362451305117	0.9996042349242718	1.0980995195236478	-0.23501624978520913	0.9151824287826189	-0.07932451439821597	0.29135677516528447	0.4070673897996331	1.4447215838760354	-0.14107572502506988	1.150554193501128	1.963072742584885	-0.022501169567759573	1.2564105518093585	0.04103183824498269	0.5127265188029771	-0.7901979779064977	0.4440268536154933	0.7034362642499521	1.1693176654501074	0.49752155025124345	0.44336016215938095	0.5769494826155737
0.343135519482098	0.8532338271490529	-0.4181493692911924	1.2029404852909822	-1.0125064432713118	1.1803689562930029	0.6254866402123944	0.7275231924268007	0.50636932182476	-0.19863586124666863	0.4658726483728383	-0.23990613837953476	0.6431599939798126	0.17742559587429813	-0.539827815277147	1.5491923806542822	0.37655719977615765	1.229787746171469	2.120087106369641	0.8679186986804863	0.8591856244819764	-0.9726538516362815	0.3702992429540896	-0.3148157264544609	1.5349439185482294	0.896628506138317	-0.0821778861786921	0.48267838119864503	0.9553242440881811	1.2049074515718716	-0.28844553471639367	0.8996862845992493	-0.10498768927241472	0.23522359421260775	0.49564386449683306	1.5103071160213966	-0.15403126805703282	1.1932690625628475	1.868743743410342	-0.0008354635099345504	1.280427107969035	0.001767413451379718	0.5664560028978359	-0.792696124278595	0.5038532922480574	0.7005988364827278	1.1979684216697346	0.61168721979979	0.4032398117476953	0.683759290072179
0.25272273565967796	0.8299329156145732	-0.513973098075442	1.2104618879135405	-1.1197938880214744	1.3032510870075218	0.46410082201903596	1.1928606385849179	0.5943204240750274	-0.21388247934303717	0.37876867551799326	-0.22108362542068033	0.5863279405702532	0.18584690051868144	-0.6489131646545899	1.4886541502819743	0.24673590364342307	1.3423316382596893	2.3232955159899538	0.776297102922155	0.8715342302288607	-0.9914637143923078	0.3199364429347584	-0.3651878568223354	1.5671979672102079	0.8029505060375965	-0.200050175111897	0.5130708530688478	0.9366306817178962	1.3044563417129802	-0.2862131133404393	0.9884300566542507	-0.08386813831581116	0.20499437906789808	0.5470310826101976	1.5613518265141992	-0.1579348918990901	1.2226892149217945	1.7952302362162302	0.01800851136969975	1.3132831792461837	-0.06936013105556071	0.6156792136162689	-0.7722161128063786	0.5583388882723683	0.6385802738461144	1.1953261418328343	0.7022091596915481	0.2878581630931315	0.700483592296412
0.1882884304161013	0.7926006649816735	-0.6301694347440765	1.2550360950345973	-1.251194919346349	1.4560708044263193	0.28001081438376013	1.7595739866804734	0.7140829670945239	-0.2518471386414288	0.39116301472169795	-0.223468519812872	0.533335122153832	0.17858767554744673	-0.7289259126659134	1.4423814812054938	0.0943680611682147	1.425504870597424	2.479023572886418	0.774570298518306	0.7957759725567748	-1.0319210086249435	0.2115627406908463	-0.4174984012311582	1.5533014643563923	0.699680901830998	-0.2958986590253304	0.542375168161015	0.8795129844645719	1.3297927765731452	-0.2261934152190422	1.1472106411078173	-0.06930271874777708	0.16690016455088014	0.5863867036552288	1.5601159626049246	-0.16956487282425795	1.24188156099904	1.7366434594336706	0.013011020039744905	1.3453486473393335	-0.13215053060254184	0.6006862087394494	-0.6909066362384936	0.589138747471089	0.5416575105944886	1.183299078137362	0.7545526896720282	0.19312250171270245	0.7361748069467268
0.15728701940268233	0.7733631276657403	-0.7242340207374602	1.3440657502879354	-1.3315406827896081	1.6121016631625422	0.22309119926418672	2.389877371743002	0.7916795815269576	-0.27595775208059453	0.4396918649905608	-0.1970875817134065	0.532607089444022	0.1727108726289464	-0.7543144251229433	1.3358251921367885	-0.06639163339142706	1.4671703919457408	2.4635206539123224	0.7641746574902857	0.7058043104798948	-1.0634007944884498	0.13862534977072788	-0.4280575787855067	1.5703401700847972	0.6905076549254836	-0.36889556715496086	0.5824453665920013	0.7883519212469106	1.3002522301939368	-0.18025514423828431	1.2448057531272578	-0.02295345094970751	0.1246107833839382	0.5730274561445297	1.4332280495197796	-0.16784790458356913	1.2316573333759404	1.7241074382025292	-0.022995783366235832	1.3183792359141226	-0.17621670525504468	0.5422830130005398	-0.5701855085989773	0.5763897360989158	0.45311789801552127	1.2025337809145513	0.7408667795134274	0.1349145556702674	0.748413888767266
0.15143226376237642	0.758633396123508	-0.7587850717496486	1.3928756946753809	-1.3571023082536398	1.6555895293360212	0.17836427250774048	2.864783588622187	0.8232635268914017	-0.3125639708143242	0.47663755172809735	-0.16781159464704087	0.5239617010150258	0.15847313284128758	-0.7449395422348213	1.1842914259250805	-0.13520154241655674	1.4639639723808466	2.3844918468715717	0.6754600812424675	0.6829816439784819	-1.0632610287897262	0.08089016774035575	-0.4086024125180484	1.5815576868258185	0.7563563980069585	-0.3727055805346205	0.667325210417441	0.7091729455170478	1.290783665463929	-0.1827737734829523	1.2848689551623091	0.028984658717226598	0.12300726410987681	0.4851806250332188	1.2738121983425106	-0.20684239301653157	1.2191356069309887	1.7347488144071626	-0.06731642307883545	1.3019416749359831	-0.16545083298826693	0.4971329201401205	-0.4888401161886823	0.5374375907391707	0.42642932466255734	1.1959554422081893	0.6185829691912768	0.047299362217276895	0.665415324924391
0.15299993057316735	0.7583159450126848	-0.8202807394529478	1.411877132879737	-1.3206192063779163	1.6358352001370402	0.08769033404820767	3.176805115687937	0.8478950748095867	-0.4034600277931508	0.5073524174712591	-0.209813278037101	0.5056698791810426	0.15055891750882272	-0.730461719153496	1.094672262140352	-0.07927115950069955	1.3826270787648416	2.3851566229463272	0.6179916129070653	0.6572318283642213	-1.0811640396865971	-0.053705151609552394	-0.4304191885636384	1.5335690203890202	0.7603120843811192	-0.3447371341032831	0.7521689028549059	0.703645647232902	1.3324149729193782	-0.17949955546488558	1.2793256190316729	0.04205603144902953	0.14694748166489635	0.39372318648658294	1.1339689004484204	-0.29547239797597885	1.165212379130891	1.7154983248219395	-0.09101464048340244	1.3163027118886834	-0.12189342842908948	0.4788275495342645	-0.46501594072314784	0.4920794347228973	0.4052655337887014	1.1499227060555868	0.4651099036708895	-0.004371335877213572	0.6545467271160911
0.12295831556635403	0.7901880365394122	-0.9024494320313237	1.4935041444992947	-1.230633446948488	1.6497539247706414	0.08368323231708788	3.4416875946173926	0.8569190591994292	-0.4692146948239465	0.537461558149021	-0.32082040966740183	0.5291830606056932	0.20609727071910305	-0.763763174455359	1.003532816086123	-0.0230621408710999	1.2649364170170858	2.367747444373255	0.5466669318149583	0.5564807203867469	-1.1295489743653948	-0.1778356363156526	-0.4504129675875127	1.4707279133224733	0.716476412850435	-0.37546670630231893	0.8903503531100153	0.7855146888769073	1.374911748458502	-0.16707050175294388	1.21136575789764	0.04671954801397449	0.19116308723281664	0.29468723337517827	0.9616047265416949	-0.35722062965943835	1.0274841242122164	1.6738961445861418	-0.10840180204403016	1.3287301049094349	-0.12808408350626094	0.4504613230217491	-0.482283479624215	0.4838311334138594	0.3860212819947631	1.1030808694203835	0.29259027475470384	0.02657561227920923	0.7100696515905827
0.05090323003031152	0.8438372742686642	-0.9254917249257908	1.5755270194147755	-1.1681434306545062	1.5901309945900166	0.21440370477787515	3.531405184913735	0.808510794581043	-0.5101078516210373	0.5262645000687373	-0.45908794832657096	0.59246502880373	0.30657037742076404	-0.8735040885258984	0.8860836307563492	0.02423709105323032	1.1648344370884023	2.289167503229133	0.435563083145441	0.46477745955609506	-1.1155041468262903	-0.21422130239904807	-0.3620005714450839	1.4324048399534242	0.6745216480823566	-0.40007587754400087	1.0140206362321433	0.9031177994898106	1.3969611240737154	-0.2260369549174806	1.1034722792095315	-0.028692927170373937	0.20948723494342675	0.14541118222100652	0.8701861076527445	-0.4171710025012018	0.9151500307263483	1.6405126272356063	-0.16840142888754822	1.3195413273412027	-0.1740665017219419	0.4381546103515559	-0.562627219096176	0.5009488340206479	0.3784478278067234	1.0706230413647488	0.12104124896252481	0.05102419381965564	0.7056467259147174
-0.001757577532215082	0.8860265268971699	-0.9229056611399189	1.564680365106453	-1.2198037476494985	1.4515474314849155	0.42982826861812373	3.403628099288349	0.723979017202712	-0.6207832128014468	0.4756457212116537	-0.5845014695727023	0.6228945209715799	0.3367814305338992	-0.9734299988110738	0.8543791034273905	0.11319072314822223	1.0903515342872923	2.2625111190008136	0.40572696673213715	0.43411224260138825	-0.9993425993621716	-0.270183102271219	-0.2584567081402712	1.363592072212541	0.5852789145610889	-0.4179409849239207	0.9953484443432895	1.0177193988982571	1.4232461348798946	-0.2964746194600002	1.0508177851063205	-0.14157954007830442	0.17723173179249269	0.0389020239283647	0.8896209503860298	-0.45207138277360936	0.8686382048889545	1.6384419594448094	-0.2052839419695184	1.2973695119441873	-0.2079275653054145	0.4468432004561855	-0.6844018781130614	0.5396939467174883	0.3343926608870863	1.0495356157433426	0.025390138586994127	0.05794247882087002	0.7161745349178341
0.002983814740425322	0.9284697404143362	-0.9235467571922242	1.4804802420633876	-1.3282503033415805	1.4443400772305393	0.6992303698303522	3.1820289679879994	0.6682564306304524	-0.7535178739050341	0.47550403113787737	-0.6606803796855232	0.6291283010493302	0.34139051017259964	-1.0807794867476446	0.8564824065672323	0.15564824978789887	1.0130280450260056	2.3128892135889805	0.4423031906572419	0.3559531378766988	-0.7820426918640935	-0.3732429244085748	-0.2056785768330222	1.2506114387133498	0.4928934001200253	-0.5079553858497527	0.8915180429415926	1.1255376514341475	1.3993999099651317	-0.346217547042171	1.0452960463891794	-0.14486890245436995	0.1265695284566219	0.058809258465000666	0.8851718403126408	-0.42805992114619273	0.7933038626789819	1.6542872086445501	-0.2685026127145953	1.3021417070668737	-0.1863661115693253	0.4145676543909361	-0.7897829503941978	0.6283849392216249	0.284697539143545	1.103397473957053	0.011103185489676426	0.07359869515932418	0.7551930209133715
0.02809847691331884	1.0043405559012668	-0.9080644423831593	1.3922423134019009	-1.389842943422466	1.5698948524837453	0.9924220872263281	2.845546545231474	0.5926211023392777	-0.7775636371664912	0.521227417945943	-0.7193387664289277	0.6891312781754484	0.3786313907111018	-1.2058045992497033	0.7837265679563067	0.1486495762721713	0.9673383595257727	2.3228779002506843	0.4939367312086679	0.23542671730220005	-0.4664224908621212	-0.4297342323809863	-0.07400255494310885	1.1606352707664318	0.433017301297388	-0.5760083480462538	0.8232678375844452	1.2115033965122828	1.3209690142233597	-0.43286220916363083	1.039626725346483	-0.15110332011666883	0.05681518923988367	0.07995011720870408	0.9061956509292817	-0.4235978912197762	0.7410804977143657	1.6753203287699179	-0.3912965695034042	1.3269869677688129	-0.14181344872539844	0.3936888304109821	-0.849530949568401	0.7671028243141935	0.24577626674492264	1.2396390508726645	0.047852087871036224	0.07616227098030551	0.737666216018869
0.07746398485316215	1.072306838728681	-0.8899960637882239	1.2872593673228176	-1.4078992405587596	1.6824775237565006	1.290743058060206	2.424197252171518	0.5059453531158395	-0.7161027345335546	0.5642303553374761	-0.7304964416364955	0.7869919562116967	0.3587915213822341	-1.2521003932100188	0.7215905651988189	0.19024497123286316	0.9924337931897271	2.3215199388672105	0.574212247224767	0.22319831634685405	-0.11759330977058284	-0.4593522209701818	0.10785915443745783	1.1310838116191222	0.4307146360563678	-0.5660665943837053	0.7842821807926952	1.316107944349217	1.2647422466680565	-0.5289898920017537	1.072307211534826	-0.20292768547714082	-0.028886787062880948	0.053340692620251005	0.9785643104166901	-0.44963422724654817	0.766628541467014	1.7043576840495078	-0.4653589045079582	1.3490698799965417	-0.1210430025066693	0.4201986761303022	-0.8373235537980372	0.8597064340998808	0.19754348477317168	1.3611878320680053	0.11515671370442057	0.05753292879082446	0.6995784865450132
0.16855502452025098	1.0682434645101364	-0.8885187554937805	1.1913416907203995	-1.4156221146351258	1.80159017701985	1.5218124569688087	2.039373466066775	0.47687764480432937	-0.6351321679116203	0.6268644524509097	-0.6645300123658338	0.879190473602506	0.29449380398628944	-1.2238280116570688	0.672432311814697	0.22605457754940383	1.0344364548502374	2.3518865690512127	0.6047655444993466	0.3318764430095175	0.1847101454716799	-0.5297642655660756	0.18947674349894633	1.1166739347745274	0.49326413942766506	-0.5533183576513195	0.8225303492697649	1.401977860107255	1.2170841862988053	-0.6068498806062071	1.139032420530672	-0.1806399497514652	-0.08447211977683788	0.07013753929333125	0.988567746002337	-0.44527918166339686	0.7737751226932408	1.756924482293448	-0.47380247558139255	1.379395386062257	-0.09886508281808622	0.3901325872051927	-0.8120747165835596	0.8449531065129247	0.155383426436071	1.4669493821076702	0.16326451540732587	0.03815706502758909	0.6884204014720958
0.24892194347351043	0.9949440030208792	-0.8541875973304502	1.1172360817234002	-1.4018895392528559	1.9756578436502348	1.5893047814420858	1.7296736511343869	0.4952634097911175	-0.5463147297867647	0.7323881348968551	-0.5984415215711607	0.9630251464638162	0.31326818208237417	-1.2092270778352538	0.5629904384383514	0.18782247955692488	1.0431734101747183	2.372207694105585	0.5787764419292982	0.43660080666403456	0.3501439772832363	-0.5204336435393512	0.19567670901922676	1.0722759358479401	0.5295659800737698	-0.554489143012777	0.9812674787272027	1.4383827343168307	1.1833481257656238	-0.6730440364819537	1.1865575289285855	-0.19743414289206673	-0.09381055573638834	0.10276088189124681	0.9591224056039224	-0.45565927233432235	0.8002321457305455	1.773262595233192	-0.4870651526804128	1.427939691605	-0.08683285579347041	0.3256215346604324	-0.8185395682174234	0.8306588513524075	0.15310441003755032	1.5477499868242064	0.11995693501227458	0.010989382338296216	0.662564425027269
0.24517234040769767	0.8864074682301608	-0.7667166997204437	1.1147421429590794	-1.3706377328012187	2.150252670285069	1.6231733602285536	1.4665739154501927	0.5107744601174292	-0.4611254884464266	0.7848488847130494	-0.5609091678294614	1.058013507949642	0.41552817493080313	-1.177476817863533	0.47108347123835587	0.16842943388055778	1.0129419666484236	2.3962390651156396	0.5561539116546623	0.513366185562517	0.3537421314340784	-0.39723998085675466	0.20633650653906055	1.0595389501112247	0.5621774340337481	-0.5446636174369589	1.1477880020155617	1.49921724019962	1.2056324960260743	-0.7157042733397307	1.2348205489542798	-0.29408913585081714	-0.07681475238541513	0.08764146325582656	0.9167252114363048	-0.4865229506791483	0.8943794962060547	1.765581601882478	-0.4802784026914889	1.4385382194290348	-0.10199197638436208	0.30087343071348066	-0.7801375513824413	0.8254200248389175	0.1694798234247746	1.5730978932477133	0.0787570660036656	-0.00962549987026726	0.6289142788122981
0.22744810748568017	0.7951402738682682	-0.6508703333605574	1.1936772841663503	-1.3585197547720587	2.2580370518399056	1.7313895902788154	1.2720890651358885	0.5169133891465769	-0.4202186789803428	0.7948380349143787	-0.48796958277690505	1.133677719969997	0.5069189498493266	-1.1164046572762065	0.5223339577457933	0.18621294855167006	0.9995280861420353	2.4483217137416404	0.47421077606307094	0.5965511500847421	0.27817439353622897	-0.3072831343123346	0.19126126818091707	1.077949603573605	0.6010948575016307	-0.5414290748281864	1.2918187468449538	1.544599268216821	1.2307024125690815	-0.7545560374911779	1.2855960680833405	-0.3669377528841018	-0.03034521410933736	0.10612702111480228	0.8159775855521982	-0.4828332955236225	0.9518455960211574	1.8157960959127621	-0.44162284779640315	1.3915370188960239	-0.10821976796469587	0.23418932065197678	-0.7237696320439676	0.7966364837484816	0.24167543325600738	1.53772808519431	0.07210904376935393	-0.026751430557048345	0.6221351466661927
0.2839161058744179	0.7378403483645395	-0.548056489648509	1.2446248903517878	-1.3627788926319564	2.316931594272448	1.8382184327643316	1.1362274461889743	0.5067588215329509	-0.4543640041283351	0.8731218006765621	-0.42471354529579564	1.12713964497057	0.6231027700542228	-1.0708413722217913	0.6186098914678427	0.17002257454970898	0.9848840021560518	2.51195555689736	0.34524007215048824	0.661760625104858	0.1875639660176986	-0.27108232608642036	0.1554405604685179	1.0452883962292847	0.556340840896979	-0.52471490899004	1.4150226770622094	1.5010345748057365	1.1838037861143127	-0.7822151659235204	1.309061657846728	-0.4510439820866858	0.02025194788312284	0.18078385193894514	0.7353286378726451	-0.4479590089934746	0.955334788157147	1.8544250916390541	-0.39900767970586903	1.3410749449872794	-0.01610638552068446	0.13837459198664065	-0.7285464390845441	0.8144923008056268	0.3711500892319832	1.5113209216172538	0.05698956497989551	-0.05818828349624818	0.6630041525178298
0.37080963767260966	0.7157774961622712	-0.5114241992781117	1.2730082886695464	-1.3471461911014921	2.414427853159814	1.915830525356941	1.0136742128636556	0.4664611127851897	-0.5231700426787553	0.9556916911705221	-0.44301651433194067	1.0991416682983761	0.7831256686301036	-1.0324646766433332	0.6891886268287556	0.14430941527225166	0.9370925696032139	2.574600758711136	0.2811637918019644	0.6485316004794133	0.09939131231410128	-0.20675805805127973	0.12659518389277843	1.009372869851471	0.49755995360699734	-0.5325532177659013	1.4495544828554956	1.4600435831343916	1.1177960828981424	-0.7771931718538511	1.3202527176065644	-0.5265087181685992	0.030941242513488093	0.22050429477691785	0.7041354328025424	-0.41766939297836236	0.9354696542629124	1.832508657278352	-0.3338592043044462	1.288069605414349	0.14392594755703608	0.11022676321450095	-0.7536955100701042	0.885417490453883	0.47789740250173196	1.4874075073537232	0.08503552805268444	-0.10196866329036616	0.7484358751417938
0.47277196677453837	0.7458401163573013	-0.5148619607180127	1.2926431081473844	-1.2761684914586122	2.512462608825918	1.9791198816193678	0.9166183538600794	0.39189087661642286	-0.5492637062889509	0.9703566138065151	-0.454740680202223	1.135403953778025	0.881265560819181	-0.9856210398878474	0.804073258330126	0.1528881171882531	0.9066351703357685	2.606177622262001	0.21345634816066594	0.5823539895706942	0.034367758757109956	-0.1865772197456598	0.12494383269453639	1.056069250035623	0.5094032037831182	-0.5936551734096307	1.3566164946505317	1.454413610578714	1.101326397213111	-0.7613105431927845	1.2885693120079558	-0.5215777487749467	0.023433970529934466	0.20202625901676535	0.6447574685214847	-0.38751546442300233	0.9001017713090796	1.8274264000112972	-0.264786252206921	1.2690316267346258	0.29817984074268933	0.11081279715117605	-0.7572831036619834	0.9242796216123643	0.5789000588159456	1.4414724886507078	0.1579850841888737	-0.13102079453562862	0.843611226077377
0.6457272071651945	0.7509828243526512	-0.5338687552735697	1.310892406089486	-1.229804053781834	2.4948906086776153	2.0020525819543034	0.8566684298450553	0.28645709719836715	-0.5126404217189818	0.965822531445629	-0.42813439775074125	1.195261893137734	0.8914496045002404	-0.9489740502132362	0.9176553178869984	0.11663924986416616	0.9338789768401847	2.607660584274916	0.11604160214425385	0.5413966434378412	0.011124398022989913	-0.2612691937198296	0.16195422352824973	1.1055832863185855	0.48810099934513945	-0.652242633616041	1.3171066427331493	1.4074709336342235	1.0834553410217318	-0.7318273166105163	1.2203034875160637	-0.47468127863768156	0.012359431019373073	0.17086596464003803	0.6343126529682401	-0.35745547333977623	0.9013006219404212	1.8283961254218277	-0.1930564401973643	1.2903779127025665	0.4961656800523814	0.1253762864719235	-0.7716693938719082	0.9444247998549559	0.6291466117860834	1.379789325771855	0.18202274063657858	-0.16525710337640476	0.9404941854346269
0.8597617166386489	0.7053016095050798	-0.6023142758337473	1.3790996519772138	-1.2303173257825073	2.4181973306109863	1.9899333435210746	0.815275619238834	0.19867144615158117	-0.4308302159540648	0.9526453545843017	-0.45106631535125785	1.2225375248556627	0.8940514556125929	-0.9074087864561518	1.007075221374269	0.032822349103670836	0.9442550079377743	2.616816880381477	0.10603588469129863	0.5300746515862523	-0.016081157751667362	-0.2868516412847061	0.18575084536527847	1.1252950773093169	0.46839739559147453	-0.7247434462535277	1.313990393089742	1.3373683635078035	1.0420446992697372	-0.6659002880788988	1.184620960851781	-0.4032375574977259	-0.027545934752591546	0.16758256850354156	0.7098627792620977	-0.37274901567821084	0.9144092483959405	1.7654247816015693	-0.09376339585526007	1.309977886416697	0.7764088738667849	0.15942085423421787	-0.7603040250736098	0.9698538117116687	0.6522055112424766	1.3431921865516117	0.17576864519318147	-0.21262234197782143	1.015588647634717
1.0259663917828319	0.6539062746626779	-0.6884162630325515	1.5387909055530078	-1.1948811628220655	2.355760046213061	1.972142138279025	0.7758065129716819	0.1353346573191366	-0.3528291048378034	0.9154871327360967	-0.46086879466404884	1.25875715216872	0.8877732069888232	-0.8389192037544546	1.0847793573720812	-0.00848785400883791	0.9355144660142276	2.609612298648234	0.1436147692379965	0.5265334834031167	-0.08601276258939101	-0.2818886777889603	0.16981441847902068	1.1991884773037618	0.5672283319405662	-0.8492123878165441	1.2275343487486128	1.2769342872839906	1.058161892986916	-0.609036508723169	1.1637938551038196	-0.2945471872471123	-0.07764027712869281	0.17531904714360555	0.7594279841035103	-0.442883776123952	0.9445451324750902	1.7048793515145781	0.002667375194024235	1.3455740803757323	1.0860159007316956	0.14040933093447885	-0.724539827331211	0.967015363898518	0.6927042957576869	1.3861409599951706	0.2461556466379516	-0.21608796470042163	1.0710492773813798
1.1506758862413564	0.6142566309207631	-0.7332310450463868	1.7278948020159703	-1.0975770284426327	2.3002098521958425	1.9531267675386677	0.7945211711323885	0.08866363033729655	-0.27664721186467156	0.8740782086745625	-0.40908028087453124	1.3388066237145726	0.8266870552350392	-0.78533833172579	1.1206130008650423	-0.05337442845889393	0.9831086356184414	2.579916126385778	0.20573795025071293	0.556337774148161	-0.14424305311543417	-0.3476197454513681	0.14735840971153152	1.2840073019410252	0.6668279571293481	-0.9614178488137819	1.173104819014138	1.2622142192220018	1.1455627062846543	-0.5813544836613298	1.1408070080062587	-0.15737155365386254	-0.0914890800946889	0.2052758057085601	0.7839863655006752	-0.5075336319466947	1.031842930388256	1.6897029888191297	0.07384040882934077	1.3940072569568682	1.3969895509129837	0.1065613211385222	-0.6850882697680154	0.971144015263099	0.7220174025435577	1.4549301358081679	0.2824050336040278	-0.16493050018788744	1.100034647800678
1.2486390653157549	0.5834003829486762	-0.7661034774095423	1.9196905688912147	-0.9556488223754579	2.2921324005147667	1.9280721803400005	0.8871823607406736	0.12067843821080601	-0.14064956287209102	0.8375221696399165	-0.3764773348332298	1.391264793109726	0.7964337446792445	-0.7526370412838034	1.080620721164013	-0.11739180320768199	1.0160372016422772	2.5925894856570695	0.3094854729014072	0.6811558306583703	-0.16752866859567778	-0.45053544112357075	0.1506226397682701	1.296726585126332	0.6994019970307558	-1.0114923103750173	1.1759860846357089	1.307702343986453	1.2453752489545638	-0.5486542806347373	1.147034262230933	-0.050851547737361336	-0.12055255423828708	0.3190889219589093	0.8273545955970103	-0.5408162001989986	1.0899030875311269	1.6722447310157391	0.12538295056121643	1.4302448237800296	1.6884479686824299	0.12009106115482229	-0.6115845029506459	0.9768269118361517	0.7528626505223082	1.5410348436884167	0.2734340616335958	-0.08437356453119094	1.1476607994238932
1.2969807908485502	0.5915588764968512	-0.7734621451403572	2.0885658509324507	-0.7866429689084848	2.3397185105938023	1.8511945870463773	0.9996610217730106	0.25468012542985835	-0.03090599635035854	0.8561544143416852	-0.3802330740335339	1.4146841265678776	0.8331826278496324	-0.7443763105970944	1.0612371222279091	-0.09229492056767434	1.0319258355041225	2.632433436291427	0.4224832360783749	0.797400361631607	-0.22679582558433858	-0.5019666568954593	0.12604177408261313	1.2946140806585333	0.7664820027669549	-1.041025583730143	1.1148793935423322	1.4107599327989688	1.3416743350993567	-0.5136300697142017	1.159074820254944	-0.023958704685196515	-0.14244647106603395	0.47660919342373614	0.842308548899239	-0.5573674609143551	1.088815175316417	1.6718254767953453	0.15716796843047826	1.437541233887769	1.8860475883592325	0.11233066144679346	-0.5440268033767686	0.9685035986927281	0.7934486868138761	1.6558333034661175	0.35146405504230865	0.03551313445387712	1.1972217520055666
1.3046911521016298	0.6057806862617662	-0.7011483686896975	2.1751411537510577	-0.6714592933135186	2.37384220120438	1.7300838137472905	1.1123635621896366	0.37887882884268026	0.00913728180200624	0.9719506271365145	-0.3674197437951662	1.4725826341421993	0.8096512690655379	-0.7980064269219524	1.0494549346392965	0.011469019229453948	1.1211353140697322	2.6625813153739086	0.5284136344573218	0.8555632368450962	-0.22939611765360088	-0.5161505809770521	0.13070284601313456	1.2981663926406992	0.816718879590991	-1.0684582470299642	1.0354873304114327	1.5666297444118957	1.447304428133043	-0.49059224433533083	1.1995195765950915	-0.03145353222991285	-0.09040338997777304	0.6937797085596422	0.848992807128546	-0.5078258818600045	1.1412138945524808	1.710604891974754	0.16426283849058207	1.457265037016261	1.987422814691945	0.10905105537881314	-0.5508348508381076	0.950449750392805	0.7925901293344936	1.8121616793193394	0.41640512013020103	0.17654609385104658	1.2654711229359639
1.3305416578795906	0.6115582964787634	-0.6282089815986212	2.193469624352347	-0.5877041800909475	2.3790004335059787	1.5617202522135873	1.2335486437220844	0.44213289207338563	0.06518490117977307	1.0949376111755644	-0.34258491833316135	1.5640986208675627	0.7359965465091641	-0.9021581133743606	1.0166618556853328	0.10412686728358878	1.2238519247174415	2.726715161047392	0.6306641290966116	0.9328386739130753	0.014371512744480851	-0.49583814894238004	0.20314034292955885	1.2904392289519204	0.8011852427287425	-1.0495414172067015	1.039713427665659	1.7135600494500949	1.5687164176461914	-0.46194856083461683	1.2895771913044325	-0.03019004817705014	-0.031240783376285736	0.9407527792346186	0.8968242714572339	-0.4065665056468406	1.218312515452753	1.8191853342287647	0.12582621101449515	1.4941217509112277	1.9814884014865939	0.15732787588894948	-0.5512458877012486	0.9306766308487651	0.6921738049574161	1.9185056253585593	0.35513935139054	0.2713050840306541	1.318044208827958
1.3900810034894706	0.644477976671211	-0.6029925368745936	2.1833751103062804	-0.5011277704408282	2.3459537364528775	1.3972740202744673	1.3600653713322153	0.49110989520373566	0.14076948988452048	1.1739652498250794	-0.3171429150337725	1.5905580596647293	0.7181186298752222	-0.9536184028981267	1.043521405781643	0.22770344536130746	1.2551557613644342	2.7888830877305755	0.6758569677385147	0.9997537574617684	0.41638966811278044	-0.35636446206540373	0.270179874638828	1.2763981552616204	0.8166338476396969	-0.979285791025086	1.068746607348015	1.800686013796544	1.6854514405614665	-0.39437297497921886	1.325760058048039	-0.05667095238959645	-0.010527617090437393	1.1770407085306827	0.9238649737921738	-0.3188210785499998	1.2333607748700217	2.059603626519965	0.08139475618857511	1.5336265092056103	1.934956363024109	0.189836379543932	-0.5077118960507432	0.919802915336233	0.5951742601425949	1.949423426408665	0.3351140626688608	0.3284269448668298	1.3246217992075597
1.482989256929068	0.6844133264128662	-0.5687419028530976	2.2123523035679273	-0.4393991642670511	2.2792084778250454	1.286487042677765	1.450321930516659	0.4951841310894465	0.18491539506886098	1.2739275968752493	-0.2758047455690993	1.5632682085579384	0.7284505746055903	-0.9507253004966699	1.111506067270089	0.359894784094452	1.2982200563484436	2.8165565225348024	0.7218749125169343	0.9970800130445916	0.8626225397537992	-0.12650781561659452	0.3216381087517838	1.2523433383259186	0.8635918924218711	-0.9081031749810066	1.120363559098071	1.8302972737064092	1.7732792563243298	-0.33301764013716684	1.3498447736649801	-0.04848751066521894	0.038533568561502675	1.3892955320853715	0.9238049461165792	-0.23562640010325558	1.2907445655373004	2.4510942563640974	0.07367013194789877	1.5687400859599552	1.9223150973476286	0.2219554072285784	-0.48845302322048045	0.9374396978369717	0.49564092374228047	1.980356862250705	0.4396508618951399	0.3859142902234892	1.3028442952376627
1.6138094526296576	0.7148251428298035	-0.527832541718283	2.2763633985188614	-0.38249735439100213	2.244943077535852	1.188186553163782	1.4985389164291592	0.4387480362021764	0.22764824901257144	1.3808681800589733	-0.2244512715702836	1.5439724978701956	0.7475267915778182	-0.9135181569528419	1.159490898902511	0.4553455454204367	1.3357968547616583	2.844315185040919	0.7658631658287278	0.9951534876018376	1.3662958632048219	0.03564385723399891	0.34146024195218405	1.2339297344383016	0.9160770140381015	-0.8555737494415097	1.2568386638407827	1.834565100926428	1.825405080741426	-0.30077155359559865	1.4659812651707265	0.015433715396016017	0.1424471210189738	1.5672721513009562	0.9616753473365094	-0.16325279657162803	1.3878944105790603	2.88760830889899	0.11827186365526203	1.6229995952424396	1.8825493297613334	0.2705853040856543	-0.46108116065463445	1.0115303868962975	0.4019604365001873	2.032209649700857	0.5319678084011727	0.4174107612050354	1.2997515452207362
1.7743193381346398	0.7807597385479419	-0.49672234922837327	2.34785630976276	-0.3210406804030127	2.2640455422132013	1.0861319561216622	1.5470875755035671	0.40494084029096067	0.2844945495263473	1.4256776658911754	-0.16507616459615254	1.5076305838129114	0.8689143140074158	-0.8420893053220059	1.2221804024862724	0.55207803102963	1.292352380276664	2.844005524390713	0.7516866587067963	1.0881302694671584	1.8616742549549001	0.13669844159529582	0.31079778717622863	1.2584654706872043	1.0139351848643983	-0.7983866959386354	1.3979013797174638	1.8923707157990184	1.862115829588695	-0.27592489448646723	1.5328000629583878	0.047380494659631685	0.2193334936995975	1.6779410302430442	0.9725085772612407	-0.1281254007415607	1.4174147653788356	3.216610857421182	0.1796553280114562	1.7253303182025443	1.8215489096667792	0.321137101058042	-0.405870529571606	1.091643026020098	0.41093689925209437	2.056150424850275	0.6199231325005744	0.4330773458986803	1.31679831427138
1.912817901888091	0.829424993837257	-0.44851935909268936	2.4381131412334645	-0.3015975291192024	2.298962807024023	0.9931606670769753	1.5888783939040836	0.3745943320525467	0.34661419343813143	1.4011652831276327	-0.1240071564408359	1.4332489606680436	1.0281403579502792	-0.7581123914669837	1.342249491727074	0.6414676460649453	1.2033545110559418	2.8048746455288507	0.7865256338465785	1.2114311465814709	2.1763258471610727	0.21138414920141702	0.2505678596016457	1.299376066986784	1.1083138482437782	-0.7851792165220929	1.4567052273968604	1.9722923687596274	1.871068552414523	-0.19463041145746757	1.504399464211168	0.08067990891901111	0.27831098263138226	1.7686913915002607	0.913063523225109	-0.05386782901878011	1.4585335527045002	3.357320254778444	0.2661343613231022	1.8033301487972864	1.7898751861195692	0.40085227629531844	-0.3807733370250822	1.129019922857746	0.5081144376906904	2.0321979236069057	0.8155341813460785	0.4894397247171119	1.3471065315581108
1.9823071327664696	0.794092685202548	-0.3711976004363368	2.552082184130023	-0.35316266984916933	2.3673518979237933	0.8624483557195088	1.5763991911872628	0.31546276130857154	0.442387666414208	1.3637945261687632	-0.09863713814278985	1.363417541959487	1.1249129200304293	-0.6663641121186913	1.460296457949222	0.7162665839018961	1.0845412438005664	2.8094371685034516	0.8477610424339288	1.3141477653394937	2.3320183348081533	0.2059136098936058	0.21664413417969888	1.3390917410664493	1.1401600146421167	-0.8360134128941518	1.4665528654811293	2.0106240967982894	1.845623217596811	-0.07988013662847504	1.5359424866220537	0.11465564067627414	0.3580641776022933	1.8704616275340382	0.8830814647860951	0.05766987227049765	1.5926258904845407	3.2909084660198467	0.3362641112086274	1.8657909754463025	1.7316674310628262	0.48668258826312566	-0.35427542662455436	1.1559341690352922	0.6453545017626952	1.968978642420506	1.034975770491486	0.5335156026341743	1.3961764551086584
1.9968320456664634	0.7432370172485459	-0.2945881707269908	2.6598757596101636	-0.4338925375048549	2.441352692096731	0.7375385888240125	1.5509018168655215	0.3295157729042109	0.538724311986188	1.3209332788510078	-0.059624397199639	1.3188426017502464	1.193043991153388	-0.595123004367099	1.611158643158383	0.8353882686269791	1.0015078888263993	2.886809717204108	0.8765318319367916	1.4038172910484557	2.452346850313268	0.19043568080965076	0.21593091618905938	1.4215738289181024	1.1664723016502907	-0.8632788211423387	1.4823293311932246	2.042497613157582	1.8222240556656668	0.0184112776971117	1.574594657642033	0.07931190307102272	0.4386053734645145	1.943982621435819	0.9173431433909414	0.10113421875255368	1.6937122599874184	3.0518919550151526	0.3440671168709195	1.9058482034355257	1.642692083136037	0.5302347376564585	-0.3092609041369089	1.1743540750870143	0.78128229911825	1.8656795721104948	1.2039378749866239	0.5316156015454172	1.4539822981382968
1.9578003413977616	0.7552366692376914	-0.27165737279814184	2.777763849136369	-0.48559364432771746	2.4752496472215233	0.7520979971505339	1.5517724589155313	0.408494594265722	0.5952804932838909	1.2779657639779183	-0.0027030398363740602	1.2670584313872213	1.222337454083049	-0.5603626867904584	1.7907844213062347	0.9604432550211353	0.9879720639517716	2.9676936472227027	0.8632570230821909	1.5370236927411054	2.5022074507413743	0.30052950108333754	0.306124877602708	1.537864839530241	1.1953899676460917	-0.8659747457882132	1.4467455200098787	2.066482322987488	1.8444654391007689	0.20142785337132912	1.5252265699591245	0.07980684451265536	0.45179125504575984	1.9830975353184939	0.9638257505386486	0.13473513066042678	1.7191815732508455	2.7728254645142827	0.3302314445518072	1.945902256311561	1.5960226396118515	0.5078125696445146	-0.3261972191579689	1.1485199993246202	0.9065863201842228	1.7677745050178229	1.3633279645726124	0.5214572055470059	1.5213705360663536
1.9018442342125486	0.8147904976282685	-0.28701890139445346	2.929419077804904	-0.43413047816741823	2.4557220535083273	0.8966311369838766	1.5560427508751056	0.42956204750892707	0.6022433544696073	1.2453770470090433	0.08011726909564845	1.229559059076451	1.1429055354373023	-0.5277660404778866	1.9138940750860314	0.9929944625205174	1.0048792919483263	3.0570804609666875	0.9252200569122919	1.657842503349072	2.4290417326425042	0.4814802780844838	0.4477267631465699	1.607146724883388	1.237960363741532	-0.9087410120423328	1.3737161011624959	2.052107924972989	1.8962473689150794	0.4953595184337932	1.5098780081013117	0.1934497033500365	0.4289067085260796	1.9826762977843717	1.002970857105003	0.18517172507428664	1.7765295773321146	2.640110701069553	0.30350067697297967	1.9841877711414635	1.5382976590962214	0.4359742729101357	-0.3438598323255516	1.1322784369434564	0.9800592960213621	1.623305118846778	1.50061348175704	0.500230590382172	1.5579008973444826
1.895317621367618	0.9332949972988572	-0.3025786432629738	3.072800763588624	-0.29915013944711466	2.4509889502425763	1.0637052441926937	1.586432304335004	0.424698471506609	0.6254528917553264	1.2683662614794755	0.21370891245044144	1.2472309155559844	1.015906828300209	-0.46050140964404057	1.984871331041862	1.0291777685001926	1.0926720638829142	3.210234641266022	1.0843158384589828	1.6710487865274692	2.339071627046029	0.6846766616637847	0.5439756789537711	1.6097755537671983	1.3544507357351985	-0.9348724877370497	1.3405291270018604	2.0564818489402583	1.9369272346361566	0.7703442225875132	1.5744614735921376	0.2864433593088873	0.4304677007679114	1.9531182104570703	1.059523989593431	0.1501121729740939	1.8113749761302007	2.6470107934296103	0.26788307786743787	1.995802335185898	1.4724249297867613	0.3443163812366258	-0.3134909922430188	1.1804210322521231	0.9956180327818587	1.460183425898098	1.5956960380013552	0.4718264813363491	1.5459476383928057
1.9321737880213417	1.1000203207036088	-0.3501807994172697	3.183800831765751	-0.1416334208296696	2.481966685987893	1.2014361044071138	1.6174437449734804	0.4362145646488772	0.6818042830181582	1.3447372112456573	0.3850488645509506	1.2991004022521893	0.9553851152448143	-0.40567711913645343	2.0617821158553467	1.1081365736399331	1.2814311861210637	3.3740678526123817	1.3350227713825304	1.6685407297959245	2.181545933490118	0.8943744020951497	0.634900614822555	1.6384949929984178	1.4530843979572905	-0.9338859664155308	1.3001444114954928	2.12252878534116	1.9950740803903408	0.9694113355391082	1.6065300330647598	0.34286360948451533	0.41604603366188153	1.8773481090070347	1.127485911484338	0.06966255621307638	1.7661765179993796	2.683265082044973	0.24492272694912115	1.9884868743990267	1.4527203012087937	0.2625810269008717	-0.294998324050842	1.2403704902930794	0.9694599502291631	1.3633454333549424	1.6447297707179593	0.46966208719022146	1.4903404328159566
1.9671743490622902	1.218715291040692	-0.40628754378234777	3.2687926814006616	0.014387670765947385	2.48460248601014	1.304188475783268	1.5929828492826998	0.4300308259187881	0.7301347312484243	1.4398820957873868	0.526045573695675	1.3527785952118303	0.9402629875500595	-0.3594798137685271	2.0975714792822044	1.1425431671861097	1.5046503521841792	3.4641734199756526	1.7047608385150472	1.7230422320347372	1.9056224412905203	1.0294710308890722	0.7194421017045883	1.669350540099313	1.4551149609541734	-0.9563094826603997	1.2478911953170821	2.2240702174107208	2.077628845577171	1.125451865560975	1.5966024219944406	0.48313185854535323	0.3682706653373471	1.833810201016091	1.142514016621125	0.02732285002241457	1.7266931776543788	2.70759782889725	0.24828501965570107	1.978624972834782	1.3793719938127418	0.17220440197090098	-0.26858421728260656	1.3230875403067481	0.9548016518007009	1.3180240802353507	1.6308895387237405	0.49793140761856175	1.4412815024526733
1.9861463167928985	1.2973161860807088	-0.379033218853408	3.37274638291034	0.20123907392523055	2.4743710472141123	1.4226142460894022	1.553264988144116	0.3792855630512373	0.7396233361975874	1.5440951450508908	0.6224241011407947	1.4618555271835925	0.9276763064149034	-0.30496330011216066	2.0404354339887236	1.2229246534995395	1.8634142701449954	3.517628234602109	2.128451098886416	1.7788205040863716	1.6701724951489918	1.0456382604585486	0.7527798637981263	1.6642758086962217	1.4491797307539056	-0.9319015844469589	1.2073907953691951	2.3212993300759317	2.1472359789691557	1.2014114339171793	1.6168355988712642	0.6167230093998255	0.3531010227821077	1.852408590357421	1.129876425388852	-0.007175686619194907	1.707257482792264	2.7272451698055944	0.24295778579343028	1.9418349363167788	1.251540722627135	0.08671988642535325	-0.18266155028956826	1.3994285843976413	0.9859610061743463	1.2500752744888217	1.5583826425897143	0.5228906306521661	1.400471126933109
1.9873620584012681	1.4247728070765358	-0.293120153679679	3.487863429365079	0.3957385698097868	2.4908377118692173	1.5536815654413765	1.5040944418911315	0.34908037771579625	0.8246112006703014	1.669597127899495	0.7027656222006179	1.593598165003743	0.9468249647174056	-0.22977341535943263	1.925886592988626	1.4436664220595539	2.4248246219270433	3.618526469948263	2.499261455850354	1.819563430861347	1.4866568823608053	0.9861766940303489	0.7773903235912788	1.7070510737439133	1.3867832848949366	-0.8378617229563101	1.146067195947971	2.395594432956581	2.215404486606159	1.1597853614916844	1.6516254324443795	0.6431700977374785	0.38942411148627765	1.8381128415431853	1.1360451518160037	-0.04174728573912915	1.6654659076496081	2.781959445773838	0.26219366778114617	1.869150245199998	1.1757005558688864	0.02295502616020999	-0.06509702613300668	1.4603051887116028	1.0536579144164624	1.172288275917626	1.4548489352949427	0.5598356722865988	1.3921749349445753
1.9833629083737363	1.5541341347373083	-0.23600995462403757	3.5507265207578307	0.623821690639107	2.5227790734291196	1.6890334640374225	1.4810846162837035	0.398009124245132	0.9866001182556403	1.8302736715634147	0.7280730448453292	1.6485162886722802	0.983585921442842	-0.10925723372772737	1.8212232767457774	1.6803527095799935	2.9807976895252204	3.660157361398947	2.7459960423529504	1.895415903099773	1.3076007704714008	0.9705859703214899	0.8215891231356183	1.8122484854748742	1.249613142346757	-0.7794925447664409	1.0822202296461254	2.503344235978116	2.303292483924509	1.027553510041754	1.7282674538037988	0.6450791575837739	0.4123887088901535	1.8061401604935121	1.1135277113890116	-0.04550478462453182	1.6299942435963442	2.8748322566256426	0.2617882466348565	1.8318363150058512	1.1375465125198374	-0.055002047267038924	0.058249948651620365	1.5178542680522202	1.1272251221720726	1.1500204235051776	1.3161704604890316	0.5770963915908649	1.4548104515788467
1.9739889007092042	1.7007965479379852	-0.19296050956582608	3.578357778813333	1.0126167332688802	2.5376869316194552	1.831567133556867	1.4905787605433454	0.4794145632576951	1.0522011927602806	1.9666149450560138	0.7014323347845124	1.6578612710333611	0.9739602796826462	0.04987570942638949	1.7306889915949415	1.8635901110704787	3.32760029960133	3.605640041422241	2.8621723789587796	2.0067710229577598	1.2279148200088577	1.0283524841921141	0.8248444749601098	1.8993125837154836	1.2340727029284049	-0.7280545293096587	1.0531219774654133	2.5772697114812497	2.3937596907637433	0.874363610392259	1.9148619072712783	0.6549841347573087	0.45514588741161877	1.810412712625313	1.07236638113067	-0.01746966794066244	1.6184816988768773	2.971545564152803	0.23137355224005898	1.7937984590046703	1.159969533129293	-0.14320561468026677	0.18975381031255573	1.5783228079871259	1.1399045503126923	1.1646076843798916	1.1977731237638478	0.5750356809966489	1.6567919455752818
1.9722932610975306	1.924218639735901	-0.13718205593284707	3.6240799894925706	1.4898577193260585	2.5540118865959447	1.9449656642166242	1.548414268151204	0.512525485354264	1.0615191393470487	2.0508496939168586	0.6722940581554905	1.6784936042742717	0.949348337721959	0.2154781219931216	1.7010250373121791	2.0236876360515823	3.492946103137421	3.587679723710271	2.8426135339167806	2.088516778759682	1.238543513841966	1.1167114068837372	0.8301773331307765	1.9817445143381538	1.3247609796216562	-0.6368126463946983	1.023087404336159	2.5873078327613728	2.4846051816660415	0.6929078216287536	2.1201201255682043	0.5917515228757365	0.563367178074916	1.794552367255769	1.0606468602310015	0.04240503304854624	1.5527667909864342	3.0282056917698945	0.23209249907281654	1.7392595397615747	1.2470620603457483	-0.18903274053585234	0.3039661891774834	1.5997881945149053	1.1502212003494852	1.158994794075474	1.117688213280874	0.5663573677017573	1.9515889196413028
2.0481491388197366	2.1035785173514463	-0.0782136074502315	3.6026241988534835	1.8768512112249873	2.598933854717013	1.946720301430863	1.6712577154931942	0.5374052100776721	1.1253453668827815	2.1073840333541627	0.6346490322377816	1.6708691679656735	0.9651043270566146	0.35646146423087244	1.7861350143655357	2.0436018944160095	3.5102873096209466	3.646711270963839	2.7766572649027736	2.159262171746831	1.2646699484078785	1.1825678019071488	0.8388720819129171	2.0432018719697878	1.3935212167154105	-0.6110723774309301	1.0060275643509728	2.6211013579983145	2.589280967176999	0.5125167261368576	2.2597654016643256	0.4613821026475411	0.6618572831280727	1.8324524621784346	1.0423525433339893	0.10849526344402745	1.4637011357243679	3.000723737643823	0.256874542341802	1.679827771094622	1.3216284450455282	-0.1504200200373572	0.3553497877192305	1.6027106555825674	1.1823473044051986	1.1407059962103108	1.0421151859392086	0.582837868277897	2.217096378440389
2.1598693939888407	2.1508152426420537	-0.04860549991379324	3.523372367009472	2.1803275305639116	2.7023535781704977	1.8224266978361807	1.8340677788452016	0.6293236943114057	1.203814081912005	2.1553461233279143	0.5725854419527671	1.6229668907623782	1.0154208677096226	0.47012037761742576	1.8539868356556763	1.904107021915634	3.3136771220275874	3.7019018897854905	2.6877233566439838	2.2644478618986015	1.3270444544193076	1.21471740318862	0.740995490193468	2.0292699640131584	1.499654697041565	-0.6607272839473801	1.0401472443213509	2.639627219058429	2.6647085167211166	0.3375025224718334	2.367324120443248	0.35152969596874606	0.7086870503830349	1.9284908589086378	1.0293371308494534	0.1498616730484011	1.4355764577789911	2.8693691501049488	0.28562160442151974	1.6459397880311335	1.361561326896054	-0.04930186624322156	0.30990826577181607	1.626273372999766	1.1895996720562332	1.1920936486004172	1.0357473796695693	0.687931516494164	2.4323759646304546
2.185399967764598	2.1480534179778834	-0.032531642370474755	3.5003727095162818	2.381421381953816	2.8087775468106284	1.6577764383140075	1.9698879386468764	0.7423716759896484	1.2068518007626372	2.126866418498593	0.5416631892036019	1.5683359987488832	1.1118161311945933	0.5222670095194114	1.8285553176911542	1.7803009791324798	3.0548035746505677	3.752174870207991	2.559163465069413	2.3284455426688933	1.323878598824981	1.1926002571554961	0.6095414241097699	2.00133828831951	1.589377010768125	-0.6859629529248557	1.0528869934435812	2.6087359532301284	2.7264834505346793	0.19760793235024757	2.397016964431313	0.24402902968031745	0.7473216083683786	1.9992061099492175	1.0528821038410132	0.17611458713592937	1.4048357803962694	2.709902126902465	0.30317634005594635	1.5665016311618902	1.3872932099372797	0.04485303959525507	0.17919056199475253	1.6518284047382459	1.2076747500469482	1.2379035889679568	1.0480890654179338	0.8454890419770354	2.635746264617903
2.153150821942589	2.119705033781303	-0.002226691298919792	3.4616572791749007	2.400014745157042	2.8829483925979043	1.5239343438325352	2.0207583098546444	0.8998329651022339	1.1898883595405756	2.0620786322637366	0.5610741013038347	1.5436625151929708	1.2371698164567086	0.5264219970108638	1.780522515987121	1.6578389439097265	2.9672367584571315	3.834618467171203	2.386040879201929	2.2912210426300095	1.2564172714530575	1.0949890420377772	0.5440585424547589	1.9791923965104352	1.5487147316597043	-0.7397340346104017	1.053096671493834	2.5950802751163553	2.7718001618166386	0.18145054413521655	2.302603871333612	0.11835694189196136	0.7564399043963878	2.1337162811126786	1.0692625971985192	0.17765672730348012	1.3365621316060987	2.6006271948329927	0.32476907030743873	1.483520047974006	1.3541377399138899	0.11475487636496466	0.011463577938397852	1.6589575294782501	1.3277785652418705	1.271498848136814	1.0561869006868503	0.9503364417575144	2.7469167030225443
2.124804846547452	2.0795792133731523	0.01277867282389017	3.381772066057411	2.297462319591907	2.9345307156138927	1.3958458271931065	1.9812477444422505	1.0992878377982558	1.2063056940029742	2.030481745811309	0.5977551541601318	1.5457385459670392	1.3449685526823578	0.5140493675918725	1.7080508078003498	1.4827835982015656	2.951950673238355	3.894078993857627	2.2120444467510416	2.2659585437382006	1.2386280233342168	1.0068870404362114	0.4717601378435618	1.925063895160942	1.4655228717924642	-0.8564156943624621	1.0637360249747434	2.5622313531775114	2.7551986498672076	0.23526143955801787	2.2223190862312023	0.06011370864249414	0.7072411312872354	2.2590532527607703	1.060632736072038	0.16169518516319567	1.3676749894833244	2.546463390054883	0.3438130529525775	1.5017896492620515	1.2909574070837033	0.18679337102802254	-0.12903919757090893	1.6287427625877373	1.43857436093472	1.2975268680094605	1.123755498081157	1.0062140999707663	2.7169126305834497
2.0304568990979424	2.094721631359458	-0.013546527391563382	3.3560013654927503	2.1227798817466192	2.9481915286324134	1.2415601688899274	1.84385213712151	1.277237500941861	1.2549774589580285	2.0360785037255287	0.6679812176404729	1.5116688902501396	1.3903953035418546	0.5309463167237786	1.565941315657327	1.3461045854435814	2.8903795270744093	3.898056286612571	2.0625679405427357	2.240800005747179	1.2358457108201046	1.005245252007063	0.4118498266299281	1.9045908944597472	1.4128948964980617	-0.9598785353724469	1.0457037126530395	2.4613778387272176	2.6844337379791803	0.2730904875919328	2.1650319469331043	0.07054129479166571	0.6432254398313334	2.236832972835881	1.0669356420093403	0.15565448383006533	1.4577891917154902	2.505699718259873	0.331836912291123	1.5958301516863398	1.3125894201757995	0.22461257973648427	-0.1851557060125103	1.6082255256465938	1.4520914061283956	1.3151746394053163	1.213895694484812	1.0449113936324834	2.67875894198601
1.8546542638876826	2.0950073373592013	-0.06136547931234071	3.377932192086946	1.8528531958292351	2.9395188963011556	1.1763529533468229	1.6446824033952452	1.3840052306879773	1.2592439180179031	2.041002233789306	0.7584632345411169	1.4377792579599469	1.3744883947691273	0.5882543664206993	1.410090243000684	1.238688878762836	2.8981194078585775	3.8502719550853053	1.9042589690671523	2.1333011855528454	1.2037646074155817	1.019084525845895	0.44783626134430293	1.9519481698963943	1.3573758348596876	-1.0375018883202358	1.0503419357301742	2.359675550298925	2.6076191468704972	0.32213888407936353	2.0389426473746286	0.0984824299655496	0.5794248851267094	2.186468760162526	1.0711517034598388	0.14448114339444054	1.48031684760888	2.456429346328948	0.2800889571784605	1.6677115391663668	1.3708120298338065	0.2137691319268117	-0.21821424362666186	1.5865501059825367	1.436016138851848	1.3446696743893995	1.2614349420564994	0.9963486100065024	2.6474576734497703
1.7067816924697	2.035707469857283	-0.1234000393494604	3.365422911935743	1.56593074830013	2.9071240637696856	1.1842692235692034	1.405670431094677	1.4028253050839037	1.21186915661705	2.0344136453586437	0.7829381349964295	1.369008605660608	1.3558951199987286	0.6201185038273703	1.2561764232360009	1.0269093459836198	2.9296384404495237	3.821180899506281	1.786811899381878	2.066337370331909	1.2615821015756297	0.9750946221335999	0.48476082926628017	1.9920414984060593	1.321070592935532	-1.08661250721102	1.0890962236388877	2.2247067978942203	2.5565651272987484	0.3647418793633972	1.908148711242942	0.14293186042865608	0.5147087484340884	2.1701646109623924	1.061819165424944	0.16404362196657174	1.4919510667207811	2.4419410726211668	0.23033026849026755	1.7540809681266427	1.3574317477443938	0.16364685051049602	-0.235102670857842	1.534884954931123	1.4185239027272167	1.3855546552976323	1.3000194620615066	0.8981084445715055	2.5596257716065107
1.5865512460420097	1.943011745496681	-0.17273656163559847	3.2877149469458375	1.3489288640416528	2.8426745019354227	1.1984287378329448	1.1997013975492825	1.3230433560054937	1.1728566549735506	2.0360785037255327	0.7372120102327359	1.3439028526832455	1.3485000675332297	0.5593787422393602	1.0953364631318778	0.7881873787192621	2.9338240015594037	3.8303002636086902	1.7295140226105605	2.0687934466130575	1.367430240620038	0.9430828809492328	0.46595081454222065	1.9964346815800151	1.312570799084262	-1.111147972836727	1.0632479812370839	2.089156224617501	2.552406868393409	0.34583689560873143	1.8217662563968346	0.18287148284906596	0.4864157640508817	2.0945675177852987	1.0320313141716728	0.22068791766402543	1.5359757248304722	2.4829863808390398	0.18205001558221806	1.8709473592648265	1.2731578811179645	0.10421354542947991	-0.26159659060921486	1.476429732631127	1.401398124063296	1.3950137044178934	1.3752432347225683	0.8531745852623851	2.46047455127713
1.5140866475431494	1.770953243430086	-0.1725197658691214	3.162780490752179	1.1969187721864032	2.7741153594213133	1.2497620777285807	1.058242793995159	1.2159826397532107	1.1325130181033725	2.0706863042457373	0.6839744070684324	1.3511888675368915	1.326435645687189	0.4599729748327442	0.9150280339649539	0.7056259777042098	2.989979383133873	3.8102717536641455	1.6785906999994302	2.000299456883625	1.356873054818833	0.9292248080062506	0.4601740447591244	2.013915951093572	1.2803300844319232	-1.1518731604945998	0.9712933107850258	2.0749153031559926	2.5555706987390265	0.30238672503330993	1.7814042901417544	0.16071593645252288	0.46086452245140597	2.0321905132906672	0.9774661570573062	0.2633877174978705	1.5075074956593968	2.559722704826555	0.12580458855336007	1.8928080135693452	1.2074485524224174	0.02532828160563221	-0.34431077568026025	1.4741043657651738	1.3293874879979473	1.3829710059304887	1.3882874909330807	0.866360540976577	2.3558853676478453
1.598548696124602	1.5184843749917782	-0.17338694893504228	3.006612420510109	1.1282898867982667	2.678744745713178	1.339044548071704	0.935399346653169	1.1391512371368735	1.0972891321050453	2.122261491100823	0.6098298556891085	1.3638441236253884	1.2830010314102356	0.3728844370119007	0.7558448863341435	0.7305294543782093	3.0625362822366062	3.7710386015600124	1.651532789058452	1.8466939771892175	1.2749996086530229	0.8425452719520781	0.41457544393025164	2.0672743914568974	1.224732793398361	-1.1540616503227963	0.8855639093421853	2.136023607096199	2.5489335329052807	0.23914623436267304	1.8571176227208448	0.040980071793308245	0.4040734232942401	2.018282152565847	0.9047902971124475	0.3155099676617099	1.4301726832914567	2.6596716308027024	0.11287705960194172	1.8522745186018095	1.1407959565465458	-0.06531770053746828	-0.46346357820118744	1.4843749861292481	1.2812943088683724	1.4124738583105396	1.3892337274514654	0.8745126602455239	2.2796696003468333
1.802825279530882	1.3381086538215938	-0.16750249241629303	2.85143400850785	1.1311111832258116	2.5590567511546483	1.3153977511960897	0.8378874370519684	1.0375021539984384	1.0580035770817144	2.1487929574156985	0.49631263835993816	1.3970776792771153	1.2455730107685263	0.24434143510041215	0.7278082244806257	0.7700695011916594	3.0591648791146797	3.7810386519153028	1.676111900129388	1.7135590486158612	1.2110194222888238	0.7553080291414372	0.33939457324900635	2.1160980282350197	1.1530406546240168	-1.1076526257406538	0.7898711853735603	2.181819754675246	2.5858276922073697	0.14578904369368426	1.9699497099617012	-0.0964968305035421	0.3765634366220813	2.0359214743071687	0.8280643345849075	0.37529594992723725	1.375576667674367	2.748838362362787	0.13859967993032388	1.849045428488855	1.0904240036570703	-0.12681122430270056	-0.5308057827206013	1.4900218770217948	1.2528292893487198	1.424454017630207	1.40682641671172	0.8581876849972495	2.233417597131612
2.014332326186937	1.2175724670417307	-0.0872261171710535	2.782514208687458	1.1394391064155562	2.471565195577528	1.1882681641970005	0.8168261912707584	0.9409544829673223	0.9981707552260264	2.209223773881889	0.38789696677784485	1.465848331576455	1.155957048441722	0.108064000917798	0.8009478236644313	0.8442554404583792	3.050019051496686	3.7800443287265666	1.7159572154561396	1.5826202940716807	1.1277775724215637	0.753465716934683	0.3327092643658032	2.13198311769679	1.0669543071347545	-1.1152017817153814	0.7119504837332239	2.272782314301278	2.6145887441535987	0.08313241707522025	2.048269130435974	-0.21025958198827538	0.37990055785702326	2.0782031917945774	0.7650105579336917	0.39073300784810205	1.3267816576495257	2.738766659831666	0.1848555299145562	1.886883252359145	1.1735577796364156	-0.13672648171577478	-0.5976850719378376	1.5413299717415323	1.1689000606326105	1.4077365163544413	1.403991768257504	0.788595284955065	2.149422317643471
2.23057436647559	1.0853540793835452	0.028666705424506424	2.822615160564572	1.1180584383080086	2.451357395406978	1.0540588200660403	0.8427796161901273	0.8610553392864488	0.9450618728487014	2.299374083322953	0.2926576802234843	1.5101929176861062	1.0449407097963914	0.018260871269206273	0.9042384578581227	0.9516973716768868	3.0870686198472157	3.687089315196716	1.7454625931227408	1.5060465930840268	0.9820832077807955	0.7612516792370372	0.3688525478499013	2.1605225809887143	1.0434888898558756	-1.1066944527329743	0.7710507727940155	2.373156682151089	2.5500999087663927	0.047432755584523464	2.11557027045838	-0.29414139674838113	0.3646183437458826	2.0852626815405175	0.7580685338033083	0.4099797521388894	1.2885329545218744	2.648902238042223	0.2900704258001596	1.8621078441473582	1.3095108040636376	-0.11095918831373466	-0.6482785219465566	1.5825894811269776	1.0585928748873774	1.3904561625690404	1.3505314355192772	0.6674514229030866	2.012996863697765
2.3895165851697784	1.0004676523492135	0.08593175859906658	2.874789942967376	1.0645557807543042	2.4851409827888795	0.9615527139107078	0.854512554292655	0.7553837237633854	0.8876182680665419	2.2723467017498544	0.16219894931828155	1.4772124671561486	1.0148473738449515	-0.010627063986179793	1.0329384699832875	0.988428114882385	3.0949950037828073	3.6096826754153044	1.7041655087709775	1.5339665925022647	0.843741168965867	0.7573320660216469	0.3938210963437471	2.2151910101560963	1.090736043272443	-1.0493344745156954	0.9214622376009138	2.4142058559096364	2.4585121786797517	0.011126333412157375	2.1328014068592607	-0.3288426327306451	0.38597692028556546	2.126273164326737	0.8163236274467947	0.45278131756754797	1.2616035485492352	2.532964044241009	0.41035347428960006	1.8424983450936607	1.4071649527794787	-0.07889476006418315	-0.6576365942190326	1.5738791069181244	1.064093226869105	1.403796548786995	1.2847984557486176	0.5339458893746019	1.9210828249838223
2.388172870760527	0.9726271899299495	0.09692640104199005	2.868020680607072	0.9608136518763482	2.5398692606701294	0.9905246307039537	0.8907478472311972	0.6267281785568011	0.8126651153026547	2.111493045493712	0.04996807266521389	1.4252889467822616	1.0673371544061871	-0.011245695457127855	1.1273915409841435	0.949589574454118	3.029292095494969	3.5635546022281352	1.6668964742080328	1.631910756158426	0.7167071502871439	0.8320929700443696	0.4451994263664676	2.2410809915875687	1.124075370735491	-1.0527561159957897	1.066472685044415	2.4725282646156024	2.386858872401198	0.030577020169835545	2.0891998285797833	-0.28806683594921756	0.48246825482394157	2.1504002963034052	0.8787347548651876	0.4878956665264855	1.2906121551690641	2.4422579135968854	0.5025273233028218	1.828315114479531	1.5222361214784854	-0.03373738727908489	-0.6937200438939702	1.537906431620175	1.2510668034662513	1.4383689824517476	1.256244855058669	0.39704471952105563	1.866688534401764
2.3214670483013125	0.8882486846729373	0.11671675743925292	2.816637624796118	0.7912639340378025	2.5951643772658413	1.150788297190529	0.9384673234008309	0.5155001601168469	0.7210898380414965	1.9682089583860063	0.028084632258113962	1.3928118626180714	1.1405028979832084	-0.04544585916455042	1.1246720069243854	0.9605284847688665	2.9580443050512812	3.4694546965695414	1.6737862845209786	1.7861594939264684	0.5581218377130079	0.9867312676027915	0.5278557686010438	2.1976389304369124	1.1925090851362785	-1.0765942131011115	1.216952837488466	2.509511537221477	2.275775184125018	0.0839223507928665	2.089448198834989	-0.24091520966502608	0.5684479076312627	2.0875117890887687	0.9034555640904323	0.5086323635003043	1.3371382956408635	2.4047778664593027	0.556305086954586	1.7631395660541358	1.6040144150924012	-0.0008139279173869904	-0.6960585642997991	1.5062034299354525	1.6188225706100468	1.4444900034940318	1.2651021162028575	0.24603221825252125	1.822301708625663
2.27850018040552	0.8185999109581564	0.15174475913769808	2.7218283654222875	0.6199126654684113	2.631328687248479	1.297900345673637	0.9495369151795389	0.4153642661102423	0.6687318524587067	1.8588242214296173	0.0748561044325607	1.3511007073259362	1.2460861368579692	-0.0948255771740785	1.1190853385845294	0.9850484275780701	2.9185953019256763	3.3742752400203164	1.646526448871486	1.963978117170345	0.3880237320022132	1.1470343618785797	0.6127642224160175	2.1485468049624648	1.3078634302606686	-1.0451389240678544	1.2664079362376444	2.4826861725458516	2.1559565729381047	0.10083151167637934	2.1442624342878	-0.15759289392589776	0.6218743680620455	2.016160920697592	0.9066370308968803	0.5050549114364937	1.3455803512806572	2.423020225667244	0.5950930794241271	1.689010198436477	1.5601747731091902	0.014750551046750474	-0.6207310708178144	1.4554384208966673	2.2190345203318715	1.3659603523059556	1.3458611694414173	0.13760773593113623	1.8025249647378057
2.195605798634857	0.8506942182624592	0.18983887239064937	2.6304235303934056	0.46538720089462615	2.624668332353557	1.3299938844875632	0.9124724393362241	0.3081001827536792	0.7190078060202735	1.7174529503179126	0.15419609503897047	1.2515479220149335	1.3452703915585018	-0.08543838321191018	1.0957571237598478	0.9567324829275486	2.864025197138326	3.339914271540991	1.6364093246827962	2.0517178686584026	0.2563351905195096	1.2946668599568967	0.6765010517288033	2.1558845125203074	1.4177315138876196	-1.0147013395013353	1.1631740327375286	2.4797531108557505	2.0888168833211	0.07111931879914223	2.2827594478997186	0.01664493855131487	0.6453367819020193	1.928735327120402	0.9169476669399739	0.45545331677494605	1.3506548891768975	2.507258319827289	0.6091287595087426	1.6903881975603934	1.4975774833786524	0.010906750816132271	-0.5006723909383133	1.4061886509124706	2.8865943711903723	1.251525401440727	1.543108841964641	0.08380893293368555	1.8314773555953123
2.0313527087041052	0.9139622246496779	0.21483232718343812	2.6177954912534243	0.3122553887730037	2.6038653515328223	1.3388813260052674	0.8866848509978077	0.20238031062960396	0.8082621295528625	1.5868855473317578	0.26618910820935093	1.1280240909578751	1.3778388062943123	-0.033630305846266716	0.9886842339199514	0.9425909009383913	2.8334386803045106	3.2967890543838054	1.7037442520514907	2.071600390934365	0.16914089670697183	1.422582230965309	0.6627516293864529	2.161106765185118	1.5416910924828855	-0.9428978953842317	1.0465930367972107	2.498176297644332	1.9881761278161485	0.05058867435019102	2.5189523614607268	0.15780162287073699	0.590111678166947	1.7701431565732122	0.9179893236635064	0.3648558436491142	1.3431647567249718	2.660202899509458	0.6309377143715906	1.7555764464385444	1.4626951659582135	-0.019363175999994698	-0.35271109215512386	1.3703239926560362	3.410387725105148	1.162790139817527	1.950270760834438	0.0406869436941978	1.8738487637063557
1.8772734564433957	0.9852617441407447	0.21241660292837303	2.678679266166557	0.21541353910940617	2.6231378678245116	1.2853852937292927	0.8678209399142407	0.10879697366084991	0.8391512931463592	1.5836975206717578	0.4085597919448546	1.0438310894972047	1.4359126060641934	0.01532775787708951	0.8949064339271517	0.8971142743886494	2.8374771908526895	3.223498912603759	1.7650945488350658	2.076700972629342	0.05336289232306694	1.4802547493151792	0.6165700246399228	2.1577698342450637	1.6666812583278243	-0.7711524708356687	0.9628664222481615	2.5194024920457414	1.825390751799641	0.06198737973476724	2.651286913088459	0.350917936050206	0.505050108937755	1.6566610126711012	0.9296982514439535	0.24239269247568074	1.2631888943094831	2.8692955405853366	0.680218006107159	1.8294803810198026	1.3950807346504364	-0.03661295752736652	-0.20625426810401232	1.343952832159441	3.686951425668634	1.0489024066700003	2.384089746256478	0.02969648719170851	1.8842812984198496
1.7396387090958896	1.044625101864827	0.13799371337809768	2.7359606850867824	0.22632481806413218	2.686652145779914	1.1557461674586775	0.8306735457804504	0.04313697417953144	0.8734536239877546	1.6557469231877229	0.5593902782290376	1.0412460046018244	1.4961596457422994	0.08823086062526324	0.926979961806959	0.7435106005713181	2.7645185926545786	3.2081295170292945	1.7490067199032242	2.0452040684683204	-0.11205468766305518	1.4259222051360565	0.581296807916188	2.1863653556164415	1.7751718243438268	-0.5896523914958808	0.8690535704542114	2.5779576291005157	1.7228729049211569	0.06865029891838426	2.6663943038288997	0.6518577034148226	0.42432629699596125	1.5891426536305464	0.9832358759937506	0.12689135173714738	1.1745276274693324	3.04259795306079	0.7476233258896043	1.903984411993734	1.3532650320895763	-0.05175156089777082	-0.17640421241185228	1.304412594018113	3.7505963614165965	0.9411591467526608	2.6765133803455745	0.10380949009718106	1.8524450281034313
1.575961496769105	1.0555771651882553	0.00017354754425311648	2.753537015425814	0.2795555434320496	2.701815081391757	1.0738617372769796	0.7989572996729144	0.04203396615632716	0.9313750721846199	1.6499022076443937	0.6789041591480227	1.1012717327501236	1.4834220451690725	0.18853225866892437	1.0512076872558302	0.6387239038014022	2.5755406878734144	3.2302404238233926	1.6992392421753155	1.9808782611049112	-0.26159423420124367	1.3188675733667101	0.5136062058420208	2.2848889054672883	1.800195026970398	-0.43223987442317746	0.8747944108645699	2.6907076691456653	1.6521968324721823	0.09629416293106241	2.6519132380798425	0.8666592149127645	0.3303265462282008	1.48555583073087	1.0502232309162018	0.05908415310097529	1.1490368422543007	3.1685438411152043	0.8167962818698831	1.9655625571762787	1.3386481044448568	-0.06826970999488546	-0.19856029652988577	1.2399594254406465	3.608508588650035	0.9701577770928302	2.921040389980503	0.23193125519272256	1.806350593905659
1.4329838849848198	1.02475266232725	-0.14994203533139855	2.7432841560613768	0.3091961516828944	2.6607759584647503	1.0392382564332192	0.7406657414674325	0.1550233505333352	0.9406930187713876	1.6463599557999493	0.7635021846348572	1.1778715805576963	1.4686017563504588	0.2679171419037643	1.2992867575917066	0.6155151878803925	2.3859961004398382	3.301419759519922	1.6434418748758972	1.9187323838799315	-0.34582744541990945	1.2134077322661336	0.5184625988820123	2.406697211267673	1.740383552430743	-0.25412741858687965	0.9713041562014201	2.844537685230821	1.5637242143290981	0.20040895335871117	2.5552900096677225	0.971672877311254	0.29204971563160986	1.4072507819772828	1.0693685283907426	0.021626586087111835	1.1664505950068396	3.2573425250772337	0.837672768096261	2.0121224169760548	1.358627543146228	-0.015734133547415607	-0.27958643700764635	1.1934460871748356	3.3216491784760835	1.108803203268344	3.128656053196581	0.3825575352303923	1.772509899111446
1.3628867833022604	0.9578022230544743	-0.30018150150218126	2.7103483298404876	0.3462129204732266	2.6260004033325437	1.008438252495837	0.5802022657359323	0.29935884416978714	0.9169715063984807	1.7762543309356627	0.8416841556545048	1.3092445142673954	1.4770834287700723	0.27527608641640267	1.6447745933407405	0.5525533507766	2.2155465664329994	3.427633463251298	1.5714104573039875	1.8970500385090552	-0.3905589697413937	1.1345016257782123	0.7041212322542355	2.4782656761774446	1.6896534902892035	-0.09918120481797554	1.0216449639559768	2.9863856138281766	1.5691835411483064	0.33019468155738296	2.4180420464696555	1.1062323918558747	0.37163280247360303	1.33577956000493	1.0955688432673747	-0.005860562009301964	1.3061936347178857	3.2894298747998354	0.8163854551083087	1.9748783392720601	1.3837763830878032	0.06695489092131601	-0.3686696981327945	1.1795959020738818	3.0233702558121474	1.2372078407268812	3.1515931512902844	0.5200030437314659	1.7182438623808003
1.3209436978135165	0.8378057031630102	-0.42394091333859285	2.7119713693537757	0.3810542317772602	2.548315157515607	1.0412866933670508	0.39973060651227776	0.446345003962002	0.8886422182409082	1.8658733026000633	0.8530139689087516	1.4610791485516461	1.4199151456286205	0.19973533605328625	1.9193848032826697	0.5743197171205969	2.028311748797851	3.562676756898653	1.4558990796520637	1.9275333238873813	-0.39172260044238744	1.1413163010327891	0.8844854797955352	2.5149807677937686	1.649790511522939	-0.056060584640895715	1.0431911911888059	3.1351435208996463	1.6806913661012544	0.417175160911464	2.3692030954174013	1.1582719491474918	0.4197408822855776	1.2592948591666535	1.2055430759941559	-0.03013557043354164	1.48798949164946	3.264399437718198	0.7594075672084836	1.9132112909202295	1.378495572338108	0.13165158154539539	-0.3224819247930773	1.236487877745283	2.756027322974375	1.3549300065962977	3.0256096780142796	0.5983800327092493	1.631573573991765
1.2640277946216973	0.8106636331875594	-0.47786111754459715	2.713713167855841	0.3875126211897152	2.447814653441596	1.135833075352891	0.334200281548138	0.6154568153196831	0.8406189550629524	1.7794777801141055	0.7894793807702858	1.5041894917079475	1.330933044941716	0.10337655947373739	2.015011296035227	0.7407603021733339	1.8550252149299045	3.6809245114265536	1.352315185644476	1.949949893120084	-0.3244075394993592	1.1968833197177986	0.9698348858121918	2.579385600234523	1.6025399568283185	-0.06678758659672042	1.1329261664192267	3.3406734551769475	1.7146366291844632	0.5309790417212493	2.3900589977166904	1.0901698512811642	0.3870701151728736	1.2236814822863598	1.343108853255438	-0.016462449489434722	1.5380513468190604	3.20168412700963	0.6899210855417397	1.86934392710451	1.3967555909430587	0.20136414027344735	-0.16495503998126199	1.2862117225227976	2.5087871994099213	1.498379222593627	2.864038777224973	0.5845823440387881	1.559956623362842
1.2184374843078443	0.9527547503923689	-0.440076712529475	2.6286421455617455	0.39410697669506356	2.4345506275232	1.2251563512126287	0.30314738176442396	0.7166957173494901	0.8252597024474012	1.7163194297276931	0.718652399017898	1.454706018463032	1.3117360924190324	0.02625999163238075	1.9783068112422626	0.9151862589751627	1.7946448196558287	3.737373659312804	1.3004971276869948	1.979630730295444	-0.2638499875713263	1.273107420680239	1.1188856082126397	2.602555289599921	1.5989856212642612	-0.10619174282980226	1.228420057753992	3.4897085827815517	1.712174916986196	0.5675067979787541	2.4884136187774053	1.0415733648878573	0.4176195338543697	1.1926039309966923	1.4531854861347	-0.00685473358939688	1.489782399608567	3.1366837207792253	0.642227341891992	1.8286104000060834	1.4485498719036543	0.23242029895493027	0.008007675768693179	1.2955731994541169	2.2596903580445296	1.6148545138062826	2.605476602750838	0.5306720812230334	1.5324553332241773
1.184492698874161	1.1203689369074261	-0.31972409130917717	2.499392779442518	0.3781989438264916	2.4913762086479574	1.338473270839168	0.3278155731813956	0.7192291889027878	0.8142693039091624	1.6784173349921567	0.6817209635482476	1.4314487860379217	1.322843763061089	-0.03473830251065233	1.8983407018677436	1.1046093733106936	1.7781930897406422	3.690640469442203	1.285067294788074	2.074741959405096	-0.24141596774376542	1.3356269747169265	1.255527521340276	2.5247319231933156	1.6146383028583187	-0.20773256816165625	1.2555733652616747	3.4995790027515077	1.7350439080713802	0.4497990418397362	2.6410785356426913	1.0064079291684098	0.49510628816646635	1.173027668808296	1.569589742229453	-0.03992072378094542	1.3705915962431547	3.0862836027429674	0.6058691734925584	1.7647461733276402	1.5058849191360797	0.16919415311604807	0.17941403834753253	1.2897552815791709	2.1560247775158095	1.6511858615636434	2.321662502648755	0.44968485882590753	1.476023638602532
1.173039133195311	1.2488731465689713	-0.14514155764504638	2.37651681238767	0.2875435513895601	2.5325286993178553	1.3875623073212409	0.5313136416705694	0.7054209072122963	0.7626963467933912	1.4976208008518015	0.7101393901638776	1.425206474326855	1.3168371694258483	-0.10782914913806851	1.8170498805156776	1.2832771490958272	1.7052882905285203	3.6270890130649818	1.289011789525096	2.1888293016869533	-0.19449694771901457	1.3450484590803786	1.2222134345327347	2.4455484107536707	1.6359847239109697	-0.29262726360856994	1.2709413202896542	3.446670950631001	1.7096444258673713	0.3703439213803258	2.7705550295511214	0.9731546274657028	0.5290853869177564	1.2143127082015774	1.654553620472246	-0.049572799042826465	1.1750930555282912	3.0106386198940327	0.5750490579514682	1.6872511857299095	1.5693363484393532	0.11339353044995301	0.2468759623416473	1.2269883790386917	2.2572577785196133	1.6447365098907383	2.1520100109942817	0.36783965503672555	1.4199400615775797
1.2166778582957274	1.3319818473826897	0.004571404521426148	2.2039600016943384	0.1758813976005395	2.5569311059754174	1.2917509543204801	0.7764615674664483	0.7403724739475888	0.757576595921542	1.3527781229325417	0.7829694328230945	1.4016676980022478	1.3229343147239347	-0.18117545055199705	1.8033193700185777	1.3067677787977998	1.6774024827913105	3.605980952229809	1.283730413959287	2.3015294156989037	-0.07991182732188559	1.3570892852888075	1.1208950481115763	2.3951994041293867	1.7039150491601027	-0.33207394231240805	1.3536086991710508	3.3098061466786697	1.648024244625061	0.3251688713827988	2.9290980424562307	0.9514663549767874	0.5907846059122226	1.2771673659715073	1.6480035417530878	-0.02976242991922798	1.0251293668527477	2.8822028098284305	0.5543239289530408	1.6003991395649428	1.6905424674607878	0.15852542349867327	0.2559586798223087	1.081699457253946	2.409976307717865	1.6269206644815877	2.1688717020858297	0.2993151955792172	1.4213655115261397
1.3119216153514046	1.3140458596211364	0.10082872483863661	2.081915347560927	0.11690610480785928	2.5538985188530483	1.2296857635563605	0.8232938179279774	0.7964535381273907	0.7968280192723929	1.4083206318534043	0.840776518681098	1.4014003734916152	1.3637731146660594	-0.1732471188646041	1.8960824184965397	1.198784966487913	1.7713139927322863	3.534503319576662	1.3063599071549092	2.356388283534181	0.0038988364355249995	1.4090468759769117	1.0759682335228495	2.3763786415594312	1.7820526098424743	-0.33868193426775617	1.4655912385610066	3.1178086813893047	1.6829811309981288	0.2755480591579443	3.1424012972804105	0.9374358410661701	0.7079290685733013	1.3364339826025837	1.5686434235789224	-0.025556118666957728	1.0815576556735562	2.7199418252946272	0.5007786067584851	1.494709146851146	1.7833540161642518	0.24589543953613316	0.30058610934175184	1.0159560851250469	2.515858083366125	1.5868252405660397	2.294522165084977	0.22796017515455852	1.4702338933101795
1.3711090357588618	1.1977000275041503	0.1281759622389238	2.1023814799602034	0.08080710714455908	2.542590086499543	1.3154181539543994	0.7487502747889638	0.8278203287872685	0.801981901816722	1.5312367708555636	0.9309455573150489	1.401306525525119	1.3811892178195002	-0.11926921469787002	2.0912873999012427	1.056713533152237	1.9049112213372161	3.4687359429502544	1.3092181862185401	2.3703287905744004	-0.012691026966368613	1.3828879225514188	1.0395082930885482	2.3859262176178055	1.865237667153611	-0.27036249792119	1.5322146314593008	2.9797768132172266	1.7527057617127326	0.3955111333024135	3.3090613380910954	0.9468581734798521	0.782874207312158	1.4425896022505147	1.4992478995532543	-0.01103495109941083	1.279232020817835	2.5264544023762805	0.41695643335886884	1.3808114865444387	1.7497083442991195	0.3533798874622325	0.2420632394586558	1.0954986343075173	2.690075450259453	1.580571323792315	2.4095406658303498	0.14688222964951375	1.486654050686775
1.388449350278237	1.1391302975571258	0.07016760929357761	2.185394013115491	0.03447666099100287	2.5115840088185033	1.4059247897958325	0.6740947919578053	0.7949679241961375	0.7766562008373037	1.6573409365177216	1.0383909962703952	1.331020086372933	1.3855356976359565	-0.11279666751674126	2.2514742290303644	0.8984976187556919	1.9666294180628632	3.4387414737311786	1.2431017700219187	2.371745257847655	-0.06141724997925855	1.3086283279727113	0.9671654973161093	2.405366569486977	1.9008354432430068	-0.1612101503241695	1.572064306423643	2.895313534979178	1.7818336345685992	0.6133305858120279	3.375368997092685	0.9494097349491364	0.8215713050507796	1.5546162200302618	1.4920657647204951	0.012979119902232375	1.5189413098896374	2.307814926648245	0.3446293008604428	1.3050755116532726	1.6630020367155525	0.4698841620658646	0.12421537921196972	1.1988019321499628	2.820565716912258	1.6065446218931938	2.4619369901230135	0.09216582721765751	1.4823923584241157
1.3701172465520366	1.2122392883798867	-0.023147482764259385	2.256055611437948	0.015917289311003575	2.451357395406977	1.4567276579755355	0.5150367812498949	0.7304143796380941	0.834953097431438	1.82680226475586	1.1018316909288537	1.2197107103496043	1.3928401984386114	-0.10560392250375986	2.267038672265181	0.7764486200027175	2.0190116974200265	3.3307437708174463	1.1970698994015332	2.3318275207226957	-0.14642729845361643	1.276647918628597	0.8974950494505023	2.4819566581456214	1.8805196094400294	-0.10731433605774118	1.660291768775524	2.851947345159725	1.8868361199522035	0.717563675492078	3.3751242264063963	0.9489732027459585	0.8377866122808368	1.5896767226470228	1.5226516309551832	0.012895619927001533	1.7659224332387038	2.0910316909799667	0.28477292282194794	1.2847833632639944	1.621591122039162	0.5606975824765864	0.05893634030657443	1.3841561749167357	2.7546347846236676	1.6338898729863083	2.4016458856082967	0.07569828708550695	1.462205202211737
1.27868068032257	1.3721394129019229	-0.13219575330380143	2.3476187917852016	-0.0012824214400596556	2.423213853233968	1.6081161245993905	0.3420775191434794	0.6623070811052879	0.9695342820161414	1.9601680466991247	1.1723769922412193	1.1020936134264356	1.3455722304346434	-0.05254011558514269	2.2090354756772084	0.7669520592649809	2.0876520303428188	3.2177403608792794	1.207587391546759	2.2882386642886123	-0.318800659725014	1.1804059049298414	0.9183204228949965	2.5582546547060656	1.8560746240822532	-0.02120349794722965	1.7751049618438883	2.855910572040864	2.027067741602745	0.8255365479899666	3.393582815807632	1.01845252897161	0.8200378303003891	1.5618712843456173	1.5335590127144705	-0.014017465839698585	1.9098167169269253	1.9723475420558727	0.20255621716164826	1.3170234625825241	1.552636062967223	0.5574944156177362	0.012094100505159602	1.5854849379342604	2.649000804020271	1.6884552968370639	2.207573994018017	0.0910201239690495	1.3947143612025512
1.1550589546715342	1.5543246054038025	-0.24034586995364027	2.398962261266564	-0.08428972115171326	2.4440168340547026	1.7283291765330524	0.3233794446408661	0.6045163544895181	1.0575939970119657	1.9718929003042274	1.2748773745828317	1.0110525542891122	1.2693277303209662	-0.02881667589320559	2.159356931516391	0.7664603491819091	2.110089794098958	3.2058937103163365	1.217147482056786	2.3171430434862	-0.4469885580094724	1.0646817529630608	0.9758839213842467	2.5497397274797153	1.7659883736041586	0.07006106361880318	1.7890485521856703	2.8827975412794107	2.105097426974601	0.9498690622634429	3.3746814794297295	1.1084796104511117	0.8025692264146299	1.5338552272771504	1.565864495302922	-0.05579354719754918	1.9208568787110576	1.9638024369532041	0.16966575096682934	1.3875903532024112	1.4405172462696283	0.48357770038744363	0.007149686199999316	1.6382002546670715	2.577597440318388	1.8000017198924265	2.07183575629069	0.1556642264963138	1.3213898021519583
1.0800349001550544	1.6898762297256393	-0.33311897259527556	2.363097046655838	-0.1934704937454204	2.535986415476068	1.7921898100280202	0.3686528312414226	0.6236742250925508	1.0307665024434711	1.9220534168529197	1.3758441634176544	1.0165127996126875	1.2317487902411846	-0.06067465776285237	2.071438860271075	0.724051993550539	2.0503980258455323	3.22782563893646	1.27297618250063	2.378168092249547	-0.4469463032633468	1.080707989251407	0.9157753296503948	2.550884492470645	1.6626201323340613	0.08429191716485239	1.775238721979391	2.950596785247794	2.1771433462580014	1.0141246368417796	3.2582318254282954	1.1805443140209413	0.8045429810281013	1.516844000787601	1.6005887401138128	-0.07975804008889809	1.8360390912083955	1.936694931252981	0.203485982990477	1.460824338900845	1.3910737059592115	0.46683387362527506	0.14170240381665739	1.624173041636969	2.46403052820835	1.869095774148142	2.152996858522042	0.21224952495135202	1.2797439444003353
1.0829782745753167	1.700098155494175	-0.41040666334546855	2.3010652681845274	-0.28592743691319533	2.7177149073323994	1.9302756782369492	0.31522443077243223	0.712083765052463	1.0447263564873837	1.882805266416496	1.4503329908903393	1.1301683747984896	1.2040701652988859	-0.12810241032784478	2.043357918351455	0.7125984266821745	1.9952397188113777	3.2785304397152117	1.3813053071583128	2.431831409725747	-0.4374714890359721	1.180393372193738	0.8231013820286334	2.6002303545152463	1.6518618898564423	0.1433017672474311	1.8936995900943867	3.034604874215383	2.3000111562562724	1.0895613988244708	3.1529912290312767	1.2853151169542807	0.7892332494255173	1.4510782907729414	1.5760409518358685	-0.08486458544912993	1.7089501883105416	1.8631110149531533	0.20330219207082476	1.5506101896522126	1.3842183074754324	0.48606379466539096	0.3117319924364318	1.6882061439418776	2.328678592576772	1.884945544471552	2.254564992963176	0.24152198374442455	1.2572005817177132
1.1816453040545587	1.5907679929263991	-0.4555930952446995	2.241408669488761	-0.36577352496507076	2.902050857275254	2.0811744786614854	0.30821783522710733	0.7915106834234021	1.131523199601483	1.7953116458587624	1.463916247664768	1.2719356817673944	1.1434005511941785	-0.20627465276888174	2.166057981519811	0.7716298611886085	2.009238214965502	3.3829769883834566	1.454798938136708	2.4692800754569597	-0.46417323822221057	1.2809466471110174	0.8504966473370992	2.574484943920257	1.6301209205497904	0.23415244343144673	1.9777804882455896	3.058699103268257	2.352764588323449	1.178648368092273	3.096578784979762	1.3547268114301434	0.7558720434366186	1.369132546188736	1.5242264746795753	-0.09291189556203487	1.6135825152520877	1.9015639879151565	0.1732496739000467	1.637948028135058	1.3547764877682844	0.4923245298895068	0.44387435796243685	1.7553747409241027	2.2475169902067966	1.9201160089277913	2.2688397627576835	0.2465143467689042	1.276383693493316
1.3066427373150649	1.472168257922561	-0.4905591552955788	2.1654820893305127	-0.3947343027514467	3.036590026152673	2.1442598073408634	0.43021966192075445	0.8836049595608308	1.1455171853178718	1.7230497082321343	1.445732210369965	1.4265800672910685	1.1186195794628535	-0.27208042132795085	2.312030909430222	0.8204435601688015	2.0245171269861473	3.426036864302526	1.4769549527054664	2.4526365849962155	-0.46936732163056316	1.4282125626583986	0.930832811544039	2.5072595049554582	1.5890198765726957	0.278435344475833	1.8961253482274796	3.0386468180380315	2.3596138224955783	1.2440945674044523	3.024385830800516	1.3550219317928562	0.7614030592165724	1.3753909324099636	1.4587892462033298	-0.08616666318789008	1.5776313109462896	1.9890280992825011	0.24905261702601242	1.6916741184018353	1.3423246182579305	0.4963503282371085	0.5457316870382016	1.8326999402821358	2.153508436285591	1.9086244368560716	2.3561696773127467	0.24944081502157278	1.2970472211538002
1.3672058653319927	1.390011910441316	-0.5376348074455677	2.0406663921256323	-0.35666379674118714	3.1520550722884644	2.206733053271084	0.49249129806913927	0.9721282472231362	1.1593063809993884	1.7655567303654487	1.449988714796976	1.5550209630171197	1.1468113304945917	-0.33849251028392136	2.468830313502546	0.8091243940564787	1.9903332512892544	3.392485558991171	1.4219513583981391	2.4219486265944608	-0.4635134141096354	1.5883119999725572	0.9694116900750089	2.483319754603894	1.6076520777400667	0.362598653425758	1.8220619996840255	2.984763360337968	2.4032941686259512	1.2956730414512978	2.985413298147011	1.3320793977624135	0.8240203617891675	1.4571749518694617	1.4104810915096369	-0.11335634262254472	1.5725889809774585	2.022498027808231	0.373822326201083	1.7551922577427035	1.385362111772833	0.4938059945617278	0.5275662520768758	1.9519867597954625	2.0118848429692644	1.8362939806699519	2.4455220201345713	0.21742851836927307	1.2510077528923504
1.3738924441780243	1.3268391393873464	-0.5425746538389385	1.903935209713436	-0.32328412093576275	3.1781579950894114	2.283080174848775	0.5014464734406774	1.0069143627549484	1.3090078964922878	1.8390230336191888	1.4092076466470151	1.578534144441771	1.1691474073291617	-0.4332723916167193	2.684791575892512	0.8094259762407623	1.9619704258762833	3.348848975622635	1.3426924288455986	2.4211916612855884	-0.4383003321330504	1.6440356778588203	1.0161526234532015	2.438806689093167	1.6379200511224048	0.47623853910313424	1.804080299305486	2.8580188170829888	2.3955536742749373	1.277100058824337	2.978023383162467	1.275397843098967	0.9046115894540089	1.5282813520488712	1.3683663805212818	-0.14818105104239943	1.5753302334658383	2.097765361817422	0.4606338048526892	1.8327856738492851	1.4518810162373204	0.45463271986293396	0.39658117480631205	1.9924631456299218	1.9053678743891052	1.7204284463427357	2.3343981151880397	0.1960619304093605	1.1853197945944536
1.3280461882624115	1.240016260576987	-0.5079028166139958	1.8331152660726098	-0.29748455480916436	3.0566844585803286	2.2885889195911524	0.5687512498210311	1.0980572944723606	1.4206867288435785	1.8688133716309498	1.328302764707145	1.5861500491170535	1.1700831078452052	-0.5455032204136175	2.773683808592069	0.849549519019458	1.9276825388064798	3.3030816997068073	1.2666712575502805	2.469913587196147	-0.3316396018169961	1.5954556595497684	1.0830382658034938	2.3677958545526887	1.6681914257827948	0.4931369689812195	1.7442280613748267	2.7203463088612736	2.337040007611116	1.2436251864997638	2.9606734609873597	1.212036116058708	1.0061636408276842	1.6181553887931401	1.3403934836947753	-0.14968926934501248	1.5583888636486323	2.188458690805963	0.5900280179031252	1.8767070145892142	1.490272733206607	0.38627786708755396	0.31723908827268205	1.932210639778047	1.7872045387004256	1.6439586789920058	2.1515429843865004	0.20193301153628057	1.147822032837098
1.2280354443739192	1.145447574662525	-0.46736200828219837	1.8250792411653491	-0.22076568689384649	2.9070390379625137	2.2475385698812853	0.6282243936658111	1.3268452867854774	1.4252262412832857	1.9414649569604694	1.305799627331997	1.6367141959155915	1.2087486678791013	-0.6560505098343504	2.6923560871849177	0.8784424035007831	1.7867829945034213	3.294871431091243	1.1483050822952143	2.561282223877382	-0.20800546501883116	1.5051322304744135	1.0875898395362829	2.323787311757036	1.6532632164137548	0.4797707390071923	1.7712909904125724	2.6402261523090336	2.3399143933327258	1.245640089895499	2.9202826981809524	1.1931145969702208	1.110479949296271	1.7081723454150584	1.3675436482616798	-0.1912174601513949	1.5226201709314844	2.1906157697719544	0.7503288363391923	1.9166150122585666	1.4972543958011366	0.4185461332281234	0.3467339761898988	1.8248867076125326	1.6412846679161377	1.593118244319602	2.1119553724499855	0.2020833526865507	1.1300643710100553
1.0994227794885252	1.0632594820701982	-0.34329288820795656	1.8387365248747307	-0.17926203703801802	2.8593395601405858	2.1658459256276568	0.6292650182112989	1.524052780634222	1.4521902625416954	1.986309865311112	1.3411348736415198	1.655540666770839	1.2464785273969545	-0.7485651535421808	2.6325410978922714	0.8427967005452656	1.625375276741666	3.342539284759254	1.078310319110913	2.67066533539852	-0.13642592508221235	1.4035763366691008	1.0327608365796048	2.296973847227209	1.5639184445509362	0.45964627101448396	1.9839659907280331	2.6340725409685404	2.332950527626335	1.20147249159584	2.8076377885237265	1.1713802119246308	1.128351309193143	1.697584991320855	1.3641150086733753	-0.2757820600667751	1.5208630495583833	2.080467124708839	0.8249803834096907	1.948810659992453	1.4607566404931327	0.5476592373761349	0.3435614101103167	1.729516661374704	1.5421352393318073	1.523961650896147	2.1055713217765963	0.1808696979657049	1.153373592405398
0.9897180959332967	0.9653893046031662	-0.1889033316502661	1.9137922057819465	-0.19649573931230627	2.845877140672127	2.0317998035631377	0.6409813726557322	1.6483135282483499	1.495196169865237	1.8780232264264989	1.3973144725127251	1.6186015383812873	1.2565297619725118	-0.8198801277380664	2.5598110893199064	0.8600196657216767	1.6239549835115787	3.372383185038321	1.0820250374554876	2.7726867156325157	-0.0884960415155349	1.2996266902686193	1.0226958806204274	2.295120980180033	1.4571727341754706	0.37786705525822945	2.126959190722557	2.6746973277380883	2.2623145762143517	1.1837085232111053	2.676217527400659	1.165068940001209	1.0678253359701824	1.5395306508395525	1.301668570857573	-0.32143045277597043	1.4913677453688154	1.9724787590256134	0.8267263971463865	1.9690107300992594	1.3849276146858343	0.7084181741046425	0.31525972629095766	1.680287894704134	1.5047984591918802	1.4779289147435428	2.08458761323372	0.20661432390502893	1.2053603749766506
0.8883636376355539	0.9224064241975999	-0.13324876131241856	2.0355597556082117	-0.1620963178101807	2.8142475404051828	1.833484992837547	0.6258073254984038	1.795289347340344	1.4397322020868621	1.6585807246632776	1.4764666761591199	1.6081787263443563	1.3071481415016626	-0.8458257162958027	2.367967702933439	0.9605055382983207	1.7644707617145883	3.3817184593188543	1.0513707778266503	2.8172014738392535	-0.13112132926091785	1.2679345338548125	1.1207559558063465	2.32392008089258	1.3347947498742587	0.3257089926299959	2.1477390085303267	2.7292379007759555	2.1821326837867363	1.1798466250359487	2.617314181659277	1.1753674109916932	0.9836318185164966	1.3069097447199873	1.249020768322453	-0.38891147963389566	1.4491467311940374	1.949282159106461	0.8251966080210457	1.9958404365441649	1.288866621955661	0.9311765893635867	0.34573631390072246	1.709719538043661	1.4413175567834755	1.4371651034728026	2.0819438365235565	0.24460656941375697	1.2418614210887429
0.8196422435624608	0.9799603105899859	-0.13476633167778165	2.102104375653058	-0.11974287987376889	2.8173368113989974	1.6621834341079107	0.6637175679045846	1.8963179884657309	1.3798311168862152	1.4555388489398255	1.5265119010031627	1.6130531328467552	1.3417388767076328	-0.7673241526239615	2.1902939376995794	0.9843797018650896	2.0071257081157023	3.4100140563468897	1.0176528329651733	2.7525735301079237	-0.23032247170327494	1.3473983470991993	1.3628002421895036	2.3426375785793354	1.173900692915267	0.307441339193595	2.137020121995872	2.8047514050121185	2.098646537384031	1.1539772498092848	2.5808577476780536	1.1488926551200365	0.8377490884288703	1.227389877006393	1.169385229048507	-0.4942310421426767	1.452965159921321	2.0017561453474126	0.8121447499180968	2.0145609039050116	1.148925137088798	1.2290893070482865	0.4503791160878666	1.7911763892396528	1.3501289802742227	1.3735666785819967	2.0320694559129384	0.21892933778317364	1.2533236510092949
0.8060131402686356	1.0308794687661507	-0.1356025439199174	2.052304773025801	-0.14255119195670113	2.822466701764872	1.608238541149221	0.7747036997083335	1.897731217495462	1.4250214512484138	1.3179223647832288	1.5802189715674988	1.6316236547024605	1.3108305757906096	-0.6291908240284971	2.1704712281079637	0.941499304553971	2.314052509777368	3.4251561780496447	1.0266210751916232	2.6449999880161497	-0.199122217237214	1.417847989903397	1.739695998196829	2.3425431649718353	1.063121066770452	0.2803885432991843	2.0721753773859275	2.8912476338265036	1.9838373242443488	1.1938402817635134	2.5347472698641256	1.129414711181019	0.6835760886466415	1.346622665459139	1.0281471704568084	-0.5593662415714513	1.4648641997696967	1.9887944690680857	0.7810678676510234	2.0215144017883655	1.0033686129437807	1.4796024351466914	0.5070742686571881	1.8752106470651313	1.2617603811769205	1.2833461117250395	1.9349116770896813	0.1676681897187266	1.2434004673056962
0.7964471734027805	1.040085550980046	-0.14480087858343332	1.9375044172078026	-0.13680662453193942	2.752717197950394	1.624030276077369	0.7811713263655573	1.8439595763642427	1.476935725088976	1.180908063440187	1.689730067083009	1.6772110153987818	1.3098646913869512	-0.5272889863584979	2.1767663775054498	0.9394996835494765	2.5623635229053723	3.441607965438135	1.0112573900420432	2.569686812950569	-0.018713953471794675	1.4663559449798746	2.092780335313379	2.383554075729383	0.9748613026061355	0.29952648997037323	1.8965880859935553	2.9250548489663175	1.8693662741307402	1.257221968316049	2.5326019267901896	1.119051682611193	0.6246336219766941	1.5022586511686538	0.9244405332699241	-0.6015702603023625	1.4242857898927865	1.918298952178025	0.7277657981442426	2.0178217451498552	0.8857387391768861	1.6417918770746625	0.4375292258032741	1.8928504300392444	1.196157515567442	1.1904637215412628	1.7799319431215666	0.12970186509797785	1.1960381521768157
0.7767073688668906	1.0793859985000545	-0.10902957711420094	1.808373810077351	-0.11566389708695587	2.5645267447492013	1.5837144256664881	0.7037836858631745	1.7873614771735635	1.482192002650741	1.157954271488198	1.8121671650128999	1.7648365773310979	1.340954095629662	-0.49020495355515603	2.1161100669568698	0.9606268267854812	2.6932743888099577	3.491253101790034	1.0288631357482345	2.489312041527806	0.1780468970441978	1.5347940836399618	2.2975212491986197	2.435003590966082	0.8509289342352856	0.33971022483396585	1.7251654344958478	2.8710105349075214	1.817693244273978	1.2449989842695812	2.516425464081697	1.084928390672574	0.5791497102122867	1.665198594835879	0.8500803673687113	-0.5853686557332879	1.400001012626298	1.918298952178025	0.6879507387707626	1.9859245580557086	0.8003767730077973	1.7729833997185864	0.3909862846886116	1.8392199689269304	1.208379744399936	1.120169697004587	1.573120377891069	0.07115694751183427	1.0691657779634869
0.8130516443170939	1.1301146860097249	0.0024963593279719977	1.7018074108145733	-0.16019279250966978	2.323138478195802	1.4809661348419954	0.6835101638414973	1.7411040782004292	1.5359835184776456	1.2720502033976955	1.8998636753399833	1.9038168840827612	1.2879210050913676	-0.4979301525207454	2.051261910150642	1.0056117432521523	2.729126033072487	3.5224862136099353	1.1198615500785627	2.4033006400153725	0.35417768035568126	1.5338071306720584	2.459270803125331	2.4053724703374444	0.7988043480925378	0.35558244575116105	1.6409399307927484	2.8127771105702144	1.8187937070028894	1.251967191846494	2.455286786043479	1.0843873366742671	0.5003696338023899	1.8466692289550213	0.7701905932334269	-0.5438404649269046	1.408926187177229	1.9142984348078607	0.5708786257599499	1.9358593732955587	0.7677337867280473	1.7863529813919417	0.47022062369501166	1.7279414128526085	1.1691653060327443	1.118340426348272	1.4454149978176634	-0.023503543293460816	0.9624549091922582
0.9372492475720959	1.1349716880053313	0.1352063392376392	1.6109171980703905	-0.21427330595817073	2.191036715790568	1.430816154928056	0.721553075512443	1.6603466564014995	1.665888663932724	1.340380241476995	1.9485630936372504	1.9656086603279044	1.222693623956902	-0.5467004723648612	2.041225095167546	1.0834756739402536	2.607461419559739	3.521633936591017	1.189751869448116	2.372359276917946	0.4508565394908534	1.498248625171286	2.533907142228662	2.3195446002700306	0.7956513633385838	0.42125698441675824	1.5786149379246297	2.786506186960861	1.8016161715937922	1.2514863626270587	2.4306009424175663	1.079182766111018	0.43678921902930534	1.9114420219249653	0.7127617628892836	-0.5157348951389336	1.3661003796988809	1.8581631750697365	0.3825956398068343	1.876941972965183	0.7850134016495105	1.7545870300542368	0.4996237266816238	1.5790759268043582	1.0515568916417146	1.1412962096058306	1.4070538383642084	-0.11073769969317959	0.8926371768788675
1.0741161581143137	1.1418286319991302	0.2057888466388346	1.550191768475627	-0.21325356026146788	2.2356752645544065	1.3795236205490313	0.7267354686672673	1.5456510564885952	1.6424743366121288	1.3902551474467446	1.9277500389022357	1.8841031233624328	1.2294548147824986	-0.6393997821834203	2.058641921167625	1.085799823599574	2.3806377214354155	3.5325714916671154	1.2390528314701452	2.3674471243556487	0.4203096084071932	1.5163458961002179	2.3459401684718	2.23146260532357	0.7500266195526898	0.5264263939197156	1.5016558632044146	2.75073104828335	1.7982517360632158	1.1662918203737405	2.4249928140464423	1.0381118489668792	0.3609435078432358	1.8305117606819465	0.6171977033446503	-0.4764768599091476	1.256103150279476	1.8222353286717787	0.24846881057535414	1.7955320708057265	0.8247643146345409	1.7169352596133982	0.3923351241035809	1.4614273657540116	0.9786772278838217	1.1761109825455631	1.4003733273223988	-0.1870617543431385	0.8204778956782546
1.2044564558116007	1.2001761461685772	0.19265721735488975	1.484676393000181	-0.2092085689978788	2.3298271750264483	1.2404584199414583	0.687515117271545	1.5136776114159556	1.5048554331767952	1.4882692559824724	1.8375184046149489	1.7751484781348967	1.2104087816978875	-0.7598544084448823	2.1231579774780887	1.0131021268509537	2.2434072679767523	3.507457728843035	1.3194467171429571	2.2587592513585375	0.29116285242219475	1.490754048983265	2.092635324186651	2.1363763008707464	0.72797613394333	0.5976657065914674	1.4624135315580435	2.654186430761688	1.838521794049307	1.0972203213912075	2.3823379223918737	1.0324861170526738	0.2746611626300469	1.6647359857582285	0.485129754959772	-0.40194530389263966	1.1819175574804301	1.823595504577634	0.1795201876293569	1.7124679346749332	0.8918031301433006	1.6171820916966138	0.34320225168621377	1.394399791020432	0.9469350316440928	1.2506029487166028	1.4818796231334168	-0.2563327353744009	0.7326496582307496
1.3978233579427726	1.230207021252527	0.14595321509029735	1.4542345055436132	-0.25088217646982386	2.388750059394714	1.087845787819294	0.6617689880783687	1.541287280996792	1.4416435757456856	1.5165364257011276	1.7086965500445424	1.662016176459268	1.1588848855403073	-0.8621409671789042	2.2913041484890213	0.9909456705077175	2.1589213403809056	3.438565336480599	1.3822766346354785	2.0782376446941377	0.1101110163696339	1.389831058351022	2.0043975332784454	2.038546100949973	0.7958418349094791	0.6741919797937728	1.5011678194667584	2.578823515457103	1.8240065760234354	1.0375631532368463	2.3366773906924454	1.0055010488871594	0.20997754660912923	1.5192661166087944	0.3565999083951625	-0.33116341863885723	1.1557038832279942	1.8080959000786738	0.11920433229173107	1.6383385670572737	0.9522724982426333	1.5034878680191557	0.32838497136736466	1.3709900977453793	0.8808644965133251	1.2583734403079592	1.5740422478038323	-0.29962839456333823	0.7255187440921989
1.6116339150146843	1.2154137994881298	0.1213314101829028	1.5141286222169354	-0.35713967806631397	2.4813715053377123	0.9735087302775014	0.7090324136503783	1.5131605764050755	1.4416435757456851	1.4864981300602529	1.5606891277259198	1.5114470677838665	1.156953116732992	-0.9299288186598226	2.4411700322108922	0.9444757895901684	1.987184217309417	3.382536645257015	1.3689530853339966	1.967246387988911	-0.02185380614542959	1.341868277294911	1.9194654041774757	2.014066422780523	0.8378374150141779	0.6962327938018463	1.5447953144744422	2.5341773197192152	1.7926319250960425	0.9271136286483668	2.2965457968479877	0.9628377114525506	0.16317779843574026	1.5018035641898269	0.24993072886575893	-0.2930769924365338	1.105928320746473	1.7585182884137207	0.125604580787856	1.5415261908192095	1.014617259751668	1.4293345552367909	0.15449243436389798	1.3556036702762075	0.8052625773330029	1.2071577706291303	1.5818639282090152	-0.30334804198811927	0.803596024436574
1.6855702007236748	1.2071600706067063	0.12102170194507562	1.5935783857089103	-0.4718270774222213	2.604602241861625	0.8500312370150225	0.6862298837691424	1.50850381440711	1.3878179282463006	1.4722582776455915	1.4017274660730787	1.401292306136252	1.1709584405860178	-0.9780589626534024	2.4744169818423987	0.8561777709392734	1.856395295773071	3.3381813082691933	1.3697433768655967	1.8759264829799196	-0.07649569361589018	1.2910542987759666	1.7734066460448112	2.026697193208801	0.887179755710612	0.6263031732293527	1.5296478829131073	2.3942151752423326	1.8297238237947304	0.7743663971691481	2.2181183893062353	0.962625593691851	0.1661997193141597	1.5409861769619149	0.12206118673267305	-0.2621924390979	1.1221754307950822	1.6605920240199272	0.1637898471532424	1.4503147142460946	1.0625567716840068	1.3451240265101059	-0.14330576830613387	1.3066689499964308	0.7707457746050298	1.1877393590467107	1.6070224485154043	-0.26949795437820867	0.8594524089247386
1.5936857296911233	1.2027475001662509	0.11219501716695388	1.7117435795422657	-0.5888598918805442	2.6517348809690917	0.724235990409085	0.5323335366434363	1.5718406032395547	1.3819131489074328	1.4316286489898347	1.202579394976992	1.3914297380205398	1.1442758839349927	-0.9915857552644649	2.480734271272936	0.7925209835847404	1.8772979951290136	3.2579195404744086	1.4009511887126034	1.729806188142345	-0.1310433204988391	1.2143194888174347	1.7739245429259782	2.0168132686737077	1.0221118573007555	0.54368484738353	1.4855974166661208	2.230552386420114	1.8256085517147382	0.6341512542346057	2.1474336545027928	0.9294276270571519	0.21411767827616907	1.5526717574843634	0.0034147204025217147	-0.220995638818216	1.1774084476431501	1.5844157724642347	0.1638168752296618	1.382113282951825	1.0500083472654325	1.2351862439671166	-0.28738416545984835	1.1632313202843227	0.7067274012542474	1.1834280651708222	1.5663870725370763	-0.19448549665991416	0.9061368108390079
1.4634094183942783	1.1822719035181037	0.11897762757540711	1.9307747411770912	-0.7110934093920538	2.571385493194186	0.6324399002427669	0.42731752175404675	1.6058821883557044	1.4919536609797355	1.3730752260011987	1.0714415012330651	1.4246320110167665	1.1245054375476384	-0.9718018592681276	2.4798486699508997	0.8334443747652319	1.890410601313866	3.1983823088562837	1.3665021371478843	1.6677025450333112	-0.2034061984213244	1.1975036901547635	1.8341899834295574	2.0100567948870327	1.1326874067624675	0.4954445217275335	1.4165591110511278	2.125869121641672	1.757528883516787	0.47926700400233724	2.076493350306312	0.8471320842466266	0.245432583537793	1.5448638189054766	-0.05029239405483284	-0.22596388734447057	1.2334180334076383	1.645988535411884	0.17950937639878928	1.3212050866521037	1.0141047760080275	1.1704677135689994	-0.30234510914833856	0.9222873072910834	0.6127293175462046	1.201052384378777	1.381318641724727	-0.12950960676653592	0.9791205810844168
1.303763349295244	1.1788434315212037	0.1371575011359619	2.1045191417581948	-0.7371988992276588	2.4770351891720814	0.577425902748889	0.44133071284469755	1.664858648596421	1.5712756678209356	1.3117942690923388	1.0369512962436125	1.4305359012728833	1.1127337213780673	-0.9264232403244433	2.36719280177666	0.9326550791931096	1.884478366458902	3.185731676972164	1.2960547840996683	1.6896155536528163	-0.21797433473936798	1.1757531266525736	1.780313910734229	2.0296151637655777	1.2182397535976084	0.40209919392588417	1.2426926257263424	1.9859925390577342	1.714249747756328	0.31327025625420446	1.9946499518632759	0.7963498626669833	0.26990063661048386	1.5976614305482655	-0.08896787233566165	-0.3032979112796742	1.2842278282248518	1.7946125563342765	0.21605674133315764	1.2917971882979358	1.0042821709215732	1.127428798865547	-0.3688293240990608	0.6208537510493118	0.5257986277233149	1.2608281026416421	1.1979599344069654	-0.12951738303293034	1.0758936085690283
1.0428108116987955	1.148304634659938	0.11495142048363279	2.123560166292145	-0.6591543619066262	2.455580343829714	0.5421128086744207	0.48569199825000614	1.7806744910328909	1.5638690948929932	1.242932893236373	1.0091901239880368	1.3962671741118948	1.089431760139841	-0.8921430546357041	2.239241860769721	0.9641605832491603	1.9383849504190636	3.148268420143981	1.2340604171251415	1.6579886983658074	-0.20778769055803298	1.0729157605809996	1.6878648783294317	2.0423491990770573	1.3306315855389426	0.3086319683747373	1.0573119233316641	1.803639610340952	1.6638433963531571	0.23709316991777812	1.9601300859588602	0.7240146320980008	0.28639362034509835	1.6860122422807584	-0.12992087124929846	-0.3592689884268257	1.3629010589095707	1.9564894912005446	0.27953758441949994	1.3192047653431944	0.9958893212068697	1.104307758084399	-0.3799113568072333	0.3951311394895965	0.43555935054085637	1.3727380346094775	1.0617627922737247	-0.16019216186558813	1.1095181040137192
0.7537042579085298	1.069132327620439	0.05415569339782618	2.1174638715349143	-0.5388243696956274	2.434068814615903	0.5425616693571346	0.5339504433077444	1.8194521168486708	1.5480319988627358	1.2289409984508257	1.035261213603476	1.3492891571847252	1.0571651842801746	-0.9021611911428714	2.1984488498733494	0.9030836347971455	1.9950316960655576	3.0764470357598688	1.127270098004761	1.6071388227672194	-0.20710836425493886	0.9752512813348542	1.598387094317173	2.053466401360111	1.370661226929743	0.29617855410625343	0.9779487813111423	1.638960346230568	1.5973370459629475	0.2897058083969048	1.9192965761757848	0.6444796943470129	0.25824822977963	1.6989803406526303	-0.14267498679301682	-0.37027011016353367	1.4574384831725904	2.1763163204840437	0.3558378441515847	1.3736230302851173	0.9853202724068529	1.066856185572238	-0.22962350956568356	0.4040275430477248	0.41372546602455473	1.4550864837275106	0.9541273730323091	-0.1761412842381877	1.1451140443744119
0.5321833395835378	1.036593588760982	0.01903477922803325	2.1310419825851143	-0.4697535945055863	2.369817646331701	0.6197983511969294	0.6161224691706647	1.7826047550734967	1.4819189492709097	1.1837418649157396	1.169309805227638	1.2853331899545615	0.9811470633236056	-0.9448806180920265	2.1263645922649705	0.887784895079157	2.067194069271046	3.0488787151213104	1.0347433225186045	1.613720847298445	-0.14957365185742433	0.907245522070229	1.5132122935347394	2.1004194685396538	1.3266350838281624	0.29034730595003333	0.8988206233124538	1.4840590952457595	1.5721754241925328	0.3236309811015856	1.8283714653576868	0.6172609892276856	0.18469397515368646	1.6332710463791482	-0.14905557560461793	-0.34209669664568837	1.4902726758369063	2.3929619383547895	0.42511620962989716	1.4272443418166643	0.9648729137656362	1.020435745855298	-0.06392377528093415	0.5496165121700111	0.46202455934633946	1.4984144008754785	0.845253318005026	-0.19549900337983817	1.1907504291028521
0.4518804070307155	1.0159275214463417	-0.01137856972676241	2.115128278088963	-0.41720269960214085	2.303525858675436	0.7956946110968758	0.6596131125259642	1.719560952747214	1.2985636047137148	1.056203087256582	1.2735941636893966	1.206557775650879	0.8802453454178186	-0.9782497843011575	1.9858418024906002	0.9394701809444929	2.211773464215697	3.0529156672675795	1.0110728726359852	1.6041954297636205	-0.032528005089754355	0.7712684685652558	1.442813830624745	2.1733303769310566	1.2961596324846698	0.22741688406383367	0.7567312080172952	1.3663430429341705	1.5637356774825242	0.29317083166077984	1.7976203481083204	0.5885605339539053	0.09367862141237866	1.6705957007418082	-0.16526657905456768	-0.2549227225043348	1.4763803231477661	2.45548522422959	0.5121682381616364	1.4642344104655602	0.8936599553014213	0.9874686069455256	-0.026092421275360787	0.7054370955024926	0.5097163803046568	1.6016743842056536	0.7750165772949311	-0.19425739284571164	1.2043306797695934
0.5359905304097458	0.9308506237455164	-0.11863982373403248	2.1094674329572465	-0.34293122135891113	2.297205607009194	1.0164606170614048	0.6192733642087995	1.6386966770460347	1.1304651177546332	0.9945147713856137	1.2342214977395476	1.2179873204193454	0.8017823295644927	-0.9662557204091637	1.8901784096829606	0.9109739425968458	2.285754243147584	3.028949637495642	0.9758718256050741	1.5577833851174772	0.023271012351527346	0.6221821730992969	1.3908169837553752	2.244285153392082	1.2010496943241704	0.16040147015375814	0.6569027652643792	1.3393294420940676	1.5512780954966483	0.25834124209096826	1.8198116904754467	0.5479353715242786	-0.0003236309455110775	1.7427326284600482	-0.18971549821977163	-0.1537755493828892	1.447046058595244	2.3723192687247496	0.6010797983510328	1.4433675665891195	0.7769176439601082	0.9407387704297211	-0.03187088125427211	0.9149931565154292	0.48838506602018905	1.7092925657875202	0.7584635298746161	-0.16049802834372157	1.1838467075010866
0.786641257535272	0.8084732205228745	-0.29425987999488934	2.1153657960665155	-0.29299767374367053	2.3099027942131296	1.2482930791306153	0.5202025907466269	1.5823743298611563	1.0392652888907405	1.0066292726936097	1.1597013724401937	1.2958868203690406	0.6889368473297368	-0.909344702850316	1.8886913374630367	0.8570169561477169	2.2368186854927297	3.00052619891477	0.9251190945580341	1.5366143466942463	0.013669433885776993	0.5645879843500534	1.420061880782304	2.23976510193305	1.0444718592128255	0.15562194444088193	0.5551872200591953	1.3852522212746696	1.5865072317635878	0.1397214368769859	1.8409159630299414	0.5275659181562344	-0.11968950564304197	1.6845379109113332	-0.28769831998684225	-0.06017468652296085	1.3872860386168895	2.227484537855376	0.6224157618765404	1.3615544250546923	0.6479277138758387	0.9074331150223637	-0.03663571634737904	1.0902448054271494	0.4688232177603025	1.7837845319585608	0.7636454946705742	-0.12156485460140931	1.149837450502158
1.1476685254206536	0.7068571199481195	-0.45416843735068885	2.0943058687233496	-0.2675720143725332	2.2653492712564622	1.4784361928121639	0.3634041034542178	1.5572464283325314	0.9285762750413402	0.9876073802889526	1.1614540507336675	1.3343815499002585	0.5322070108925743	-0.8459057382771189	1.8884514871049873	0.8875029812981975	2.206866996693572	2.970213546275299	0.8912375210534519	1.5346423383573977	-0.0009442075434768548	0.5479037794164363	1.5108388461136109	2.2129752408050978	0.9222265247556305	0.13209000912499613	0.36438380946833404	1.4956065283174034	1.6227221992251752	-0.03778086719337537	1.888516662375092	0.5224597210472217	-0.23987840349371964	1.597195060421202	-0.4150346751190666	0.023411398057678234	1.2928452381360964	2.0496471388891053	0.636324410001985	1.2281552195427057	0.5740929182883597	0.8453098777723804	-0.08595215862595273	1.1333346035716052	0.4712941880668162	1.8729067546821334	0.7388646567513495	-0.12585476156169778	1.1098075912783352
1.5168380627620874	0.6139709249210242	-0.573963583742894	2.019646051112056	-0.21821632265208962	2.215722541805364	1.6459836440136613	0.2670364662616009	1.54697466611644	0.8217441401820661	1.0192751117782688	1.1444280330256267	1.3396427237797461	0.4584194792306976	-0.828153169498824	1.8151532176843155	0.9884215587479463	2.18126226596226	2.9358611005661603	0.82348133696527	1.4886071519766162	-0.060146357230405754	0.4955106761488457	1.55050678780041	2.2632150816957086	0.7893998142795077	0.05622992129785449	0.16493298687396105	1.6236105426365115	1.6500589543582052	-0.1989349778028991	1.9244331610189156	0.5275966598606854	-0.33320772810633376	1.5254944144347284	-0.5026150538097821	0.018670165089084322	1.2127405440109709	1.8613859918631377	0.6741177692592919	1.0628874029552722	0.5674714797745042	0.7338323911597386	-0.1981931568074684	1.0938423730042854	0.4385014804397123	1.9911448686853823	0.7146158230549079	-0.17092600157710014	1.0691657779634862
1.7593785136317812	0.5438459745400059	-0.6721720659584267	1.9204031228238763	-0.18599235863626218	2.2723213874443386	1.7275130662008489	0.38191975771777537	1.5587285953637149	0.7815370300018006	1.1173777766101063	1.0346978527234283	1.35865689056799	0.4366719882046075	-0.7880929345441978	1.7910095116422557	1.0716025144676673	2.0465244988543816	2.8618578870136213	0.7437628546278361	1.4016665999133764	-0.16027060335735022	0.5077112947425546	1.5264023872454284	2.2641592177707026	0.6673211424468481	0.01647424597319575	0.05614261504215652	1.6564115499153111	1.7091113892330576	-0.30444264652494707	1.9320750458275782	0.5593159505113765	-0.42425059933908466	1.4366396220810553	-0.6343051809423975	-0.024290572167359047	1.1308465205853384	1.7171849429451984	0.6612767301524165	0.9673164959740082	0.6490009588172322	0.6356225672749456	-0.3019859507242357	1.0554393142722425	0.39625417032625215	2.0036409761388847	0.6951875161710077	-0.2364410459404131	1.0799281082949
1.7523400095833275	0.5587344316376507	-0.6979924417462189	1.8662094376118639	-0.22491265272710842	2.395495440096804	1.8123885407500695	0.6120180137920402	1.5605899214028733	0.7590783895106178	1.1271012579231012	0.9855289670261242	1.3130609982383536	0.37947352117554123	-0.7460259945196273	1.8887909676117682	1.1654535789900557	1.9078701655665617	2.7309424550612214	0.6750597132859306	1.3794222159226053	-0.23214592651684557	0.5543080075637248	1.4941418506647235	2.168170083196168	0.6330396609634716	0.031028270296983067	0.001948069329515173	1.628141900486796	1.7171613887265766	-0.32410703515792977	1.9125617827339554	0.6089976190717389	-0.4934695982677605	1.368327681614609	-0.7770086210265216	-0.02130022930439227	1.0207133021390928	1.6900646355893898	0.5826331361947662	0.9197088488219446	0.8254253443908344	0.6148238224664613	-0.3578350856723368	1.072536011565403	0.34695691668291256	1.9912269513430374	0.6520911130246948	-0.2936251169077339	1.0772347774152302
1.539361275717143	0.6892068381863032	-0.6526046994924003	1.8917822065285637	-0.287355080888579	2.466945460054667	1.9190541611691452	0.7472826210475165	1.463463171159575	0.6954740178459978	1.0909348665913412	0.9974534389870904	1.2083579502809982	0.37129670602083376	-0.77939823849727	2.0222879868979713	1.2859487738805213	1.9192683773979282	2.6189134818480135	0.6431904239455102	1.390276383720643	-0.319167950979796	0.5566390964783932	1.450363287446817	2.1046887338537656	0.5856190423662635	-0.002649526541075431	-0.052723674704393174	1.5918088982672953	1.6541341054012046	-0.34712959611713384	1.8000068622996295	0.6283556703634052	-0.5209745817596583	1.321675624710695	-0.8418032002699446	-0.035205584554610515	0.8856153612921677	1.7460910812550465	0.4871510506278036	0.8746476424472576	1.021888587070865	0.6543647333615553	-0.31574969966571487	1.1080466139635374	0.34461158893435667	2.0171259841822264	0.6566233016706882	-0.32329675737566105	1.0183003004931586
1.304563179300747	0.8756776206843071	-0.6100445934499573	1.957099650356048	-0.2999659360044778	2.529779531552718	1.956880875066806	0.8704577415514168	1.3008315319382215	0.583522132114875	1.0810519839453467	0.949254785916534	1.15210889181484	0.4330891607447933	-0.8138754013707883	2.0770698086770327	1.365874608850305	1.9529178498340065	2.5528705356521564	0.6822767808850849	1.3347937504806295	-0.43498170937965164	0.5525220926694228	1.40652553601392	2.112578170930431	0.4880533814524157	-0.06130785753207744	-0.07111388576704493	1.5374018017824187	1.5683209388529893	-0.40900392122778734	1.618131443681025	0.5964550036564639	-0.5359941289070288	1.2450329597971224	-0.8788332140315674	-0.07702602527430372	0.7569661632442711	1.782271760350799	0.44774952082354125	0.8965305225440972	1.1470905938325733	0.7636946421938328	-0.16165477312866894	1.0026879918589247	0.37184112330075236	2.0350942688127382	0.7282733055069496	-0.3159922511435819	0.9584753754027062
1.123513659254367	1.0440536898653447	-0.5464924630474745	2.023406752423339	-0.2620313960871131	2.6351265066353737	1.922155380431521	0.9982928699801363	1.1657578587966162	0.47175797058238844	1.023702926583821	0.8878797478182413	1.1155451552912858	0.4279428079065573	-0.8097173361108233	2.0786491310346658	1.348759819892169	1.9365306787020053	2.464228043838025	0.7248132651718704	1.2732748874385342	-0.5216071893020388	0.5553952224204325	1.3427827878796357	2.0978437473100575	0.4405953487966407	-0.08955978710178232	-0.05164997848154844	1.5185302706748125	1.453904338718154	-0.3999597525764839	1.5341678991464671	0.5709762790089611	-0.5643246371422015	1.1830320602436697	-0.9428650886909804	-0.06804455918850091	0.6519468479388795	1.810768245681944	0.44380342166630304	0.9472847068662075	1.2035974970444794	0.9350276695188839	-0.022425014700351086	0.8449261022525446	0.37180622259020907	2.0870330476185286	0.8023518477036996	-0.29438459892547714	0.8670047285750766
0.9408964723971991	1.189668514400305	-0.4249939213472106	2.1069339078633296	-0.22919558465326412	2.7280597138713225	1.8376879610483996	0.9604821295225291	1.1013938937425594	0.38467442141946806	0.9525745095474137	0.8562063472290156	1.033004446816553	0.3869017759174179	-0.8447669639276082	2.0798815928745027	1.2879188922800293	1.9060445866420346	2.381292967127238	0.7511644396330471	1.2829270073211947	-0.5926601700946327	0.518129131625986	1.2887054752533391	2.0670590104147886	0.40358604231577616	-0.15923427284974473	-0.03792691160640967	1.5447498571484004	1.3666009622245379	-0.36403112479081934	1.4436531391847938	0.5435669753220503	-0.6296136379748545	1.1604319143281907	-0.9948808351124981	-0.07387651058355368	0.5474643314236397	1.8359683047000737	0.43363816212495027	0.9606360578248848	1.190280347010443	1.11060853289425	0.04323313587493339	0.8416345829597056	0.3138989636556741	2.1222855947324213	0.8656644113157466	-0.30603085389379936	0.6970720398488327
0.8482121713591415	1.3061730720727038	-0.30900818628030174	2.175299499069429	-0.1833070283016131	2.7864157595251258	1.7084568899438861	0.7922409181442644	1.0318354502792246	0.23250518600633585	0.9209422005765416	0.817522233465892	1.0048102425780416	0.34913871412318975	-0.9092708364060222	2.0122068918487708	1.2092256105851482	1.9086663905591927	2.378062837225542	0.8148473149460175	1.252495702393263	-0.6757980082791228	0.4859607312403661	1.287950825512206	2.0449042673300104	0.32517978066731745	-0.2727352517893229	-0.029803694728530165	1.525286237741626	1.351122839310868	-0.3599898696846039	1.2563279732273673	0.47838226520795324	-0.6954329759153097	1.1800119375659996	-0.9919430100481659	-0.12934397850509152	0.47456705572095953	1.7500819973835227	0.43861943660905284	0.9863512995405428	1.0749640773905667	1.2489598614601696	0.1159507448084323	0.8529673708986797	0.2990033403955127	2.069873863470617	0.9063972537165697	-0.33252718558447353	0.5014995740272863
0.856370437415304	1.3543304055847005	-0.21107844147881324	2.1975866026299573	-0.16284413132109937	2.7961937273495856	1.6064022929017656	0.6807572765976521	1.0086998569925107	0.030732390979473244	0.8602634264812383	0.7808411806095918	1.0591055570143566	0.2603528087057768	-0.9278944136732648	1.8326512238055788	1.122383053780148	1.9660483890141904	2.4254522804007075	0.8492371816823805	1.1489733866541223	-0.6901613715967094	0.4614341666919449	1.254195786502984	2.0300665788264345	0.2911772039841823	-0.33100521088076285	-0.03992608336140426	1.4650027504493928	1.3404363145293332	-0.27815349975750825	1.1310377779682397	0.48133039466463146	-0.7515111218851006	1.2398539947570817	-0.9412196241717747	-0.14775050429511452	0.43791085567076005	1.5663526364344755	0.4751343678517193	1.0516475022671108	0.9264589148944546	1.2673161915387818	0.15552601249548575	0.7468706323437149	0.3190258780345819	1.9423252308704844	0.9047768744425984	-0.3503296514474695	0.2855750541843996
0.8262008496076116	1.366615763573589	-0.07678894955621776	2.227197177165083	-0.24751701567070325	2.683902978014777	1.5797970960719112	0.6362301546113878	1.0747907189828907	-0.08521972676618998	0.7888516292972753	0.7638464607282145	1.0782562299356933	0.16756451979071085	-0.9610758360031533	1.6673463570361804	1.0949161285397317	2.0593537637130326	2.4723133118241454	0.8144643542919411	1.0894622685085225	-0.6797602033196606	0.4073554104188538	1.1382549515683613	2.001376643847558	0.28220463248372046	-0.3356741781696755	-0.02226251519704106	1.4238337900407272	1.3128932226346333	-0.21203566598008233	1.1113049411707396	0.5467887059483267	-0.846488994394136	1.3001210505316974	-0.8346351895961499	-0.17020416950962453	0.3764008716365098	1.3858748960038982	0.4728613066248455	1.0713744805087908	0.8173815778058577	1.223356366363412	0.09251765296025469	0.6547831039785998	0.2821288468475096	1.821124323795683	0.8058362723078796	-0.3795761893525618	0.025959943758796133
0.7449701142484042	1.3774725915637676	0.029657771785562902	2.3018569947763767	-0.3905193538717386	2.4829869956739268	1.621092278881438	0.5822918066559585	1.1425119647075728	-0.15138397386673524	0.7471593250881852	0.785974024183336	1.0464503009258592	0.13685241414317972	-0.9828972147545597	1.5510927334911586	1.069406209429944	2.097694507727279	2.5175578578350395	0.7884648073404172	1.0276770056581543	-0.6925828935862114	0.3571304704966275	1.0038977035393661	1.9152920867847558	0.2762694022834527	-0.32594787169228656	0.06293907598136983	1.3368413022472727	1.3005760642782271	-0.2049949524097628	1.0095307296398253	0.5803402021841897	-0.9559235562710373	1.4650167398930554	-0.7006781349499513	-0.248649786865094	0.30877853871172534	1.2693062206651453	0.4269649300569899	1.0577754707213907	0.722479243974349	1.1458724880403115	0.07597641220570807	0.6841367350103649	0.24176268503236722	1.7239189136420694	0.6433069516973794	-0.4216328300961719	-0.24719144458449493
0.6845989454327954	1.3457592255924524	0.03489184100486994	2.368876650776335	-0.4942614827496958	2.360833252707491	1.7051516430984563	0.550824315419859	1.1527871738237399	-0.2160839722179328	0.7225760972877533	0.8254092857865226	1.0351231357572108	0.12752861125912765	-0.9515870756800817	1.419366916849034	0.9736899246591001	2.059325070920505	2.573580867211832	0.7567312949591718	0.9079952674025696	-0.6791458843182987	0.31285231385402656	0.9356359351905386	1.830579477455928	0.32723415261056266	-0.30906645080250233	0.1025465366462834	1.317562496529256	1.2781168809280279	-0.1668415354579747	0.8742733280523044	0.5964150394406798	-1.0255027841785975	1.5853816042187516	-0.5698778298320138	-0.29109647739902134	0.28525243706864956	1.229493071797284	0.3720006338504122	1.0219506686127668	0.6442363454614942	1.0341038044405022	0.15769293498757816	0.6944103558478136	0.19708628546504572	1.7002282951636005	0.5261969839693093	-0.43334129519564224	-0.5055020301214439
0.6504622007977913	1.260936288780286	0.009765211669813367	2.432531468760935	-0.5820955787590781	2.34623715581011	1.7403668039330618	0.5778556781154306	1.129761881339349	-0.1959360459535765	0.7365679920733014	0.7749884870224488	1.0732140346447046	0.1311144571077035	-0.961349757400739	1.3581755555017194	0.9398078218682031	1.9656108239281518	2.6136947055688466	0.7281972447697378	0.7845222050463259	-0.6685561948662265	0.2591808715041979	0.9111645677026144	1.7851045733187991	0.37922268763124106	-0.2639586138254658	0.07289878336835877	1.4186624292312269	1.2826476923197165	-0.14046461827746098	0.8670453936689814	0.639130637772852	-1.0748466495153555	1.4389376232716642	-0.44022158159009167	-0.30451127029475644	0.22872036714841207	1.2293170490329974	0.298008571844549	0.9545017391442284	0.5791397690681267	0.9130313771006702	0.202156747891596	0.618693410219008	0.10021238320818113	1.7409022063807196	0.4140050094762756	-0.4355627152953209	-0.693133750342659
0.6959565315109828	1.1523362637674057	-0.05024075940953119	2.5132084084702733	-0.6654767852261895	2.3871345690585017	1.6674065402340141	0.601280095175242	1.1776393233465676	-0.10084179325983111	0.7712820601488388	0.6621598218800023	1.1020452675042984	0.1369308922509756	-1.0536243351646184	1.2914270458586183	0.9802886739739304	1.8227924491248477	2.5801490821042847	0.7450544764702312	0.6358516193612639	-0.669963602948714	0.23311278041543138	0.8982053080303893	1.759140831256466	0.4212148664578879	-0.18667544064371816	0.1269523386679008	1.498276059377242	1.3372180342049391	-0.1051313028587177	0.864738069993828	0.6637209271617717	-1.1181591810459324	1.266252800578478	-0.3521186090177394	-0.3749904681383255	0.13232919773006768	1.2543890914952829	0.2931489237043329	0.8791880543071663	0.48781368049115786	0.8226110726226242	0.18713195381659772	0.5708358598810058	-0.04414044567268184	1.8097930083412908	0.24447435084992292	-0.4670177128561036	-0.7386162304494029
0.8069089498747998	1.0524978894132657	-0.16728569664981574	2.614945275522774	-0.7264235863658272	2.472245402034883	1.503205141394553	0.526052476139793	1.2931035819756433	-0.043732678867965696	0.8103885205114854	0.6178108014897546	1.1537810919451867	0.1382257810296277	-1.1142994636138726	1.1589890581533537	1.013193912733125	1.6868101321411104	2.5385806909683186	0.7668971595947411	0.4739422627163064	-0.6861341692544405	0.28558108009962424	0.8681643295118363	1.6950959506943029	0.4829378592626149	-0.13823667679086526	0.22140507002899906	1.56546268019215	1.3864121571332961	-0.030217347249542264	0.7919907822015195	0.6336862819148978	-1.1102141307894284	1.194736446013181	-0.3582202456898174	-0.43541052834076394	0.037272867969901764	1.3576056400593803	0.3414778271499361	0.8170891905616671	0.4333975624072964	0.7646264725527693	0.16480826243398564	0.623386150578168	-0.18570121771003098	1.8579442588009942	0.10620604723867633	-0.47690912370834615	-0.7514526087779505
0.8732628471315929	0.994753532354386	-0.2625209797821896	2.7534974290962215	-0.7726180664264906	2.5584615705044644	1.3290880020188145	0.4696058498974341	1.3738299816739203	-0.008679451232031028	0.8675958877992327	0.6255726625037148	1.2747539646401367	0.18051340757723747	-1.1145518406318717	1.1936861799496987	1.0980827414747183	1.555791668264549	2.519455594663827	0.7849589766253388	0.38134233911634763	-0.7214136319041575	0.3327354996772593	0.83936038468659	1.6300095700244106	0.5158316193008866	-0.09495730605629941	0.2132276260691579	1.6388029123475494	1.4095562639007082	0.0011739317908076529	0.7939525472607389	0.5536041418247154	-1.046476115838082	1.0568751798238112	-0.33381723004124525	-0.44139121406669724	-0.03284378999978994	1.492563893645297	0.3255366676777502	0.7773812250232047	0.42844726653574866	0.7215256784895447	0.1680646321458575	0.6815233227003701	-0.3355194978620798	1.8322719304448518	0.04396561427406966	-0.46630748052551985	-0.7916950029555411
0.9216685590648274	0.9967217292414942	-0.2758384340088312	2.9630278716288654	-0.7912794126761632	2.5835441836193818	1.1843508346024216	0.5771508726463759	1.3914850038453355	0.05475426207019216	0.8952254521858845	0.6068878599822034	1.4187622472939274	0.2090462365390191	-1.1758579116261245	1.3458583171143745	1.2075177375632788	1.5015873965819182	2.4633416757383495	0.837804065427853	0.3460541108546652	-0.7794358990646593	0.34824789378549	0.8293131851919124	1.5962832591704874	0.504331898207991	-0.0014815760110010734	0.18460295707091162	1.6265744066080727	1.3961844954290934	-0.009423391561374072	0.8936318096825415	0.4681514259672552	-0.9917238126377956	0.992786897846813	-0.2288358875079362	-0.4818782645569145	-0.09990785218281384	1.5071289772865855	0.28604324241366236	0.7394195717385538	0.4008771265879833	0.6855082511391876	0.19743580993921306	0.6222699744825122	-0.47072136043831686	1.776815323453841	-0.054727260703475535	-0.4512267079001685	-0.8170233064116988
0.9755771014359464	1.0335460580970735	-0.2419160907194356	3.196903906860844	-0.7912454211529396	2.5357029961188373	1.0416825068781668	0.7585760922105165	1.3980685829838364	0.16225196454280438	0.8775141929636691	0.5875145052739714	1.4804943021058419	0.22268029857438995	-1.2742480154237186	1.3245337752808033	1.2011189503488953	1.628639081891616	2.402014662380497	0.8602281524544673	0.35870160419131863	-0.8439068905569325	0.40816690508135245	0.7889912137294663	1.5337371946273763	0.4925362659245957	0.08301057337943066	0.22716760127214303	1.573998334632187	1.298587207158787	-0.021821916433986656	0.9543421390197555	0.3962865434763466	-0.9687341993326098	1.0534751911555462	-0.22915721212434784	-0.5432298713580248	-0.1855344165293033	1.4452841791577644	0.32686915184522836	0.7121929761450545	0.3982330075628201	0.6294055115989078	0.1788792913605313	0.5063736898834137	-0.5745195636671032	1.7677940485077404	-0.1820102862794058	-0.41808426053204484	-0.8472728933663529
0.9680267061839686	1.1004012620366006	-0.1586820018029267	3.3318537044413796	-0.7477702629501535	2.4696379439483582	0.8529161870393634	0.9198521671886954	1.3652196252927773	0.28727628083338486	0.8249825981105866	0.6542727695593658	1.4634594742473914	0.31834209359033505	-1.317238286001946	1.3203935891002767	1.1244515141962688	1.8096583233455987	2.3734008819320667	0.8433430690700409	0.4522014393387356	-0.9042174147383866	0.48839208204383733	0.7301610874394153	1.4130382487151112	0.47818967510240373	0.09858230216995648	0.29415612318897894	1.5671670730995817	1.1749914869179565	-0.09474386527692805	1.0141129808698932	0.3067113650522495	-0.9347275830898768	1.0477734402472638	-0.3000428349206289	-0.5690470199498175	-0.1990402740895354	1.450612868294821	0.39625562962921973	0.7052648791672106	0.41744372064872887	0.629471030921019	0.0943852767655942	0.4463192152743181	-0.6114863962752659	1.7367589865181252	-0.23730623664128236	-0.39026337146571777	-0.9268049388253268
0.9015128429260753	1.150590282657871	-0.04464123446958081	3.3152274460125652	-0.6644230480062641	2.3868511497012674	0.5717090498718029	1.0988934859016144	1.3003144969273372	0.371878457407084	0.7197777183306397	0.7085432010037503	1.4573764196915937	0.45733889605410794	-1.3349046772618993	1.4549828500169926	1.020094244232236	1.8849876635262561	2.3005255149678967	0.8506123585765751	0.5572864173678646	-0.9099738113067147	0.4838771638636802	0.716044698164122	1.3082834007693036	0.47545504754881207	0.11021645016855966	0.2958227021746049	1.4932518650236006	1.095070381230784	-0.1410217695952241	1.1789444406712501	0.2612259391492023	-0.900938605188555	1.0791105039463467	-0.34587573075603134	-0.6004978074954866	-0.1448379109185603	1.4700105769192664	0.4428871698756819	0.7305737063947075	0.38480816166961457	0.6863381625526165	0.010230467348976407	0.38893516196934835	-0.6359657546507981	1.6468276633119516	-0.24312985538532805	-0.3926480931596536	-0.9771720584730227
0.8614893494505445	1.1216069962396413	0.036626207136710456	3.2503454518105968	-0.5542565212390749	2.2767710713528606	0.18426883076123707	1.204676494977916	1.2141868048154305	0.42046489318094205	0.6106196854922951	0.6538971956393359	1.464585649845379	0.5359407577904604	-1.392585136948795	1.4824881510772885	0.876282157202486	1.9423481423868587	2.159845829302106	0.8318507679871587	0.6554644930508028	-0.9091579696699821	0.46270937259015854	0.6998833560608985	1.2622744696647572	0.499593917881932	0.1295131473972353	0.2503370258250302	1.4075599180028846	1.0417495230690115	-0.11133247334748345	1.3442690414141014	0.24091489501961233	-0.868560524121196	1.1573290485634602	-0.45807098747976677	-0.6539377916434442	-0.11778325189488466	1.3955497472119014	0.4999299251589135	0.7757714426365111	0.3665778522671951	0.7717607987383899	-0.09203789858992786	0.22581442691446188	-0.6573424398589726	1.604035237787734	-0.2516053730414118	-0.38926541727858	-0.9272813102734313
0.8717271735210227	1.0706243478413104	0.08094545597002167	3.1039552049778507	-0.44820296878192345	2.2027702771799227	-0.23150673908345248	1.1592787309416448	1.1253774244471073	0.465870257079757	0.5400828245139091	0.5859809117671849	1.4464587729222136	0.588904425387241	-1.4255326488717566	1.4584366951729408	0.8044695386033934	2.0404344536405215	2.056197580108247	0.8163304171154545	0.7649937995886784	-0.9508829062863817	0.48331632392318935	0.6339032933999628	1.2165989366116936	0.5119065444291897	0.10097773468916287	0.19761022646415347	1.3954511989135283	0.9939567706470053	-0.11087072465262837	1.4449525835634676	0.18498651211517217	-0.8070364164359105	1.167502687222367	-0.6096373373132663	-0.681388408500696	-0.1119178304478214	1.2722826055885492	0.5546509686777157	0.8162223846611397	0.35334982984074936	0.8649329147451741	-0.1910698480627443	0.07001784736898416	-0.6371244582408601	1.585539278929441	-0.23123082963912647	-0.36847427303177005	-0.8427400358178483
0.8636968802657391	1.0666879540670937	0.16856191645180768	2.7839789028823727	-0.3888197777105635	2.1660674704185436	-0.5973200343906103	1.0533506148570064	1.1169738820703174	0.44121012371367857	0.44042511112236243	0.5921152857943479	1.4166037440644494	0.6401596849450553	-1.3559319917371606	1.586243725965048	0.7763011069777971	2.0264574770807924	1.9973989885731833	0.8722391911506074	0.8605468625266848	-0.9305323704793181	0.4625057156285274	0.5502910614932848	1.2035019989963889	0.46849263137691954	0.08076255209217573	0.09775647773965765	1.3561201079652878	0.9636653877183848	-0.13916332650105187	1.5600092043944116	0.12305120016135451	-0.7521315162376235	1.2391393953688408	-0.7011654184341808	-0.6844309388481834	-0.12583523374717176	1.2034705064078524	0.5485507318298486	0.8395277154665379	0.301273311456119	0.9493108817394809	-0.1806343005179593	0.05276212498692492	-0.5973097276523118	1.5059308270978988	-0.21504328130316597	-0.34182500810202765	-0.8113618149707621
0.8254969992027629	1.0694497787312631	0.2911444369844719	2.467090334495105	-0.3937145570547379	2.0930869859316354	-0.8491961662187533	0.9528536467986248	1.1191798981167265	0.3446857539430628	0.31913486571679983	0.6022244838084967	1.4273536020452413	0.6430663933223099	-1.256547768710131	1.7403494260161736	0.6967817523433544	1.8851849264748821	1.9289781894945495	0.9354938468231058	0.962178389382719	-0.8839903928046088	0.3637508883416481	0.4605587681565633	1.2594391110145422	0.3864061868764904	0.1099556456812603	-0.09456529114613361	1.2705411026432571	0.9561484248591811	-0.11674371011859844	1.7032540494065347	0.08757834739741507	-0.6978995437846154	1.357037011280399	-0.7663837224464972	-0.7028609490062403	-0.21732006222352523	1.1689092367435419	0.4635393230677791	0.807341593072216	0.24852833601456575	1.0032187239889825	-0.162177548168193	0.0893318944865831	-0.5808784731282142	1.4107618485937317	-0.22012371857568871	-0.26700954913236147	-0.8481376907644529
0.8002863574292082	1.0481488091949758	0.32728738833909926	2.2546305035726237	-0.38446886273796155	2.0125958884781125	-0.9457909851384259	0.8264032538208769	1.0445062549457855	0.3143529366109739	0.2369404539183518	0.5789389007666144	1.4446813493142807	0.6390549546583697	-1.2120524693294439	1.7785409830290608	0.6087394229356567	1.809945251270871	1.9050462508033674	1.0039463230096128	1.0781857595510318	-0.882586235087208	0.2688498774056313	0.39937886973137826	1.298443732612728	0.33643460974048944	0.08975747207257621	-0.2845625257851598	1.2558381469598547	0.957804850529261	-0.107291218241266	1.7656993709612603	0.06365207882459945	-0.6385192988417174	1.4143177938220455	-0.8418844141839829	-0.7342960803065535	-0.3618012459223122	1.0576148435056119	0.324336621084729	0.7259189904600054	0.19583535167743865	0.9598194530139115	-0.17821596712899432	0.0508478229734041	-0.6006043547276582	1.3557391070788958	-0.23199431661533038	-0.17528071075733237	-0.8606186227047985
0.7968950782058639	1.0202766016646303	0.300187917529075	2.0675455099188804	-0.30404491879128864	2.0158835530219865	-0.927918168863156	0.6786843193357214	1.0565772989997302	0.3520855005365104	0.2110430506836316	0.5275697778544645	1.4059306707835233	0.6346601806217309	-1.180025210191626	1.7296890001021434	0.5428601060056348	1.7968326450860181	1.9763477462059398	1.0963373215365966	1.1545158021774582	-0.8581564910964893	0.2177225804841773	0.36470937280054955	1.26481478579154	0.3103366032495725	0.00527949683906207	-0.3949797100758189	1.2306453032015876	0.9924722922783191	-0.1789576685667903	1.6960189158853791	0.05145377049915458	-0.6004576049964041	1.554311575027906	-0.9220142990216388	-0.7632209936014789	-0.5107307022621624	0.953076524002412	0.18334736325035172	0.6812292723284018	0.16856230375497214	0.850231106855523	-0.20028824761473785	0.030687642363935442	-0.5978960595894472	1.2963347151244689	-0.23293649203277708	-0.11096839559617966	-0.8988419348215768
0.788736812149702	0.9474850619526928	0.25199731572290385	1.9441945069089186	-0.2433360583142139	2.058821585642437	-0.8615969627165907	0.5550946073794334	1.1908133754237156	0.3186774195140645	0.16073953224070242	0.4343179032935969	1.3223462591662083	0.5883460234663765	-1.1572343343588802	1.6712466928586551	0.4840778046079584	1.7315421956907542	2.0610953320436236	1.0956201406753183	1.2105247374777162	-0.8203027392982027	0.1349563912773451	0.34858354362632116	1.2147372182888172	0.279806731457254	-0.030501744885682906	-0.48957704698881666	1.104099263538236	1.0571588670621266	-0.20349140707279423	1.5697640361567657	0.05099571910286097	-0.5596566699574925	1.75467772139191	-1.0347180254680473	-0.7865957679177591	-0.6400204801996411	0.9490440024932882	0.09893327497715035	0.6113418559309072	0.17431103444451185	0.760083799552947	-0.2681931336652486	0.10665062680952686	-0.5643634568988115	1.2486837780066626	-0.19354381294125372	-0.08439430124157273	-0.9749257838754213
0.809212460290661	0.861741516919138	0.11603539931603386	1.9572184093448228	-0.18843974830834956	2.100852676319754	-0.8074480421748493	0.4827069397928259	1.2696370862819673	0.24515779699429668	0.07064589882914833	0.3852366515109643	1.2658128129227797	0.5834169946189638	-1.2232555467138029	1.610276731841854	0.4705295527857073	1.6801928568645643	2.096700624970567	1.0097255474257236	1.2566119043088924	-0.8332846974539944	0.05310822498986363	0.4123085352961088	1.1598770114812023	0.2971532495210716	-0.03283197628306284	-0.5826487953292873	1.0056859742746875	1.104604859092992	-0.1259786840157099	1.441486198697362	0.06786061816369478	-0.536927222025945	1.8827527370117896	-1.1556596676297102	-0.8207968358976053	-0.7586458555060934	0.9889275604668638	0.04020126491770334	0.5244707590868083	0.1493218814665349	0.7083453748578505	-0.33859616608785503	0.22117869554943362	-0.5623392156872623	1.222217983959854	-0.09758405889449182	-0.11413333601824134	-1.0327242981135505
0.8697755883075896	0.85183704226143	-0.034761541682841124	2.0357181009265792	-0.10726799085076304	2.1690433736694636	-0.7968141245462327	0.4536440789805643	1.2845621635959537	0.23665901054702707	0.04484059414238421	0.35027697912147354	1.2460535501580865	0.6398638828464354	-1.3032898391047136	1.503465832393061	0.494311930470302	1.7116975430592447	2.1346241113889635	0.9392921202194765	1.2324442436535188	-0.8483631410906307	0.0847095190669426	0.4733315849515695	1.074600870932613	0.3191255057352408	-0.08563071080400794	-0.6635700621715134	0.9136590247004396	1.1168360437987022	-0.11934629367142044	1.2845809896490292	0.054195930536021876	-0.5542882575360645	1.9083993329508249	-1.2859479719852316	-0.8510264363055187	-0.8884080163789051	0.9958436548964009	-0.046796707461196754	0.5167203077930786	0.09272213699672444	0.6586016495248547	-0.283804553166281	0.2819352809283776	-0.6014070710701711	1.2452284889891807	-0.002737046504542431	-0.18287812302355916	-1.0655243045134424
0.934593811953811	0.9072005159891308	-0.0820849604230938	2.156773096820178	-0.100027796404169	2.2709326325939037	-0.7865188927054791	0.505177796512153	1.3106551971448832	0.20604290033336436	0.057373081168021964	0.2716005024404536	1.1841764575797618	0.6143705713674125	-1.3149761261454866	1.4840748534459367	0.5419127445789155	1.7108044798918414	2.15955889603907	0.8338491263093557	1.129935546697073	-0.8428635233641402	0.1604166446652453	0.4284373238810882	0.991395928898541	0.31570722129325246	-0.1229144131621015	-0.6761435149090624	0.738065485526191	1.09580402305006	-0.1607662964314421	1.1042497860953853	-0.009304134174260108	-0.5592439075858543	1.8431225593596992	-1.4549400029395092	-0.8817726928101768	-1.0008494696228034	0.9581203763027133	-0.06488930181637131	0.500660585284399	0.029772050486144584	0.6066229873153427	-0.14402807580349647	0.29945204449409746	-0.5799431340856378	1.3158195745726082	0.06473002336633149	-0.237768195404864	-1.1506079095407133
1.005490743641878	0.9551673788346339	-0.07827554909779852	2.255501402823657	-0.21604086516579118	2.341419026737182	-0.7485289567413773	0.6195221190802311	1.2925072682630963	0.10229285549894337	-0.005533769337433341	0.22857538011831177	1.096223849703586	0.5217362202791788	-1.3436024510773374	1.5730667162942213	0.5976857802681913	1.682147553355468	2.1312206851600908	0.7514708081563125	1.010942549409219	-0.8843154293132667	0.1851186675190725	0.3571806318537274	0.9526066883424635	0.32697565547863155	-0.13630332178719815	-0.6586064766026097	0.602265071522077	1.0042678771538343	-0.08543256928148699	1.0173885885834504	-0.08379128405468877	-0.5579080584558258	1.7586042569778264	-1.5746457811918968	-0.8859503009459626	-1.098385809793474	0.9228518151673567	0.011343387724665244	0.43409433728233326	-0.07346371465500398	0.5434004814388002	-0.0417956257070007	0.36352715342626063	-0.5170729941117502	1.3186651067046542	0.12143111465250019	-0.2548215476053082	-1.271881087040931
1.095839541063856	1.0111340096728998	-0.03708435346656001	2.303361275300886	-0.385658566050785	2.3169599362081725	-0.6808815713049834	0.6837008759095958	1.2419584786996782	0.0668812453019795	-0.07327933586239982	0.2702108789363423	1.0243988726763713	0.5450351631286443	-1.4079247352135347	1.5515060141081083	0.5930178125462257	1.6937430281354549	2.056774287557713	0.7483514195558083	0.9433517200053988	-0.8983960108683229	0.22929029590482025	0.2969655013328905	0.9551617565954154	0.3198941945749305	-0.19878584031477856	-0.6263702839457055	0.5657096083809201	0.8825979666885975	-0.07701424183643425	0.963823403544492	-0.18026182678674263	-0.5916169854729526	1.713998210953929	-1.6242074549935694	-0.9027572803354632	-1.1791310838081808	0.9456803674884536	0.031192807047103997	0.4147832988683781	-0.17318265294667554	0.47401551932131164	0.14757264872617223	0.4501298164611038	-0.47387289460043736	1.2904208550753167	0.14990755442464204	-0.2144497645802413	-1.371024978578804
1.1768783172217412	1.0892587280466803	0.03105145885578956	2.3589800683782274	-0.5550043347499911	2.256591613118032	-0.5925417083955542	0.6902514208572954	1.1840160884807172	0.08062948297652348	-0.04648574291103906	0.2977905237972374	0.9333976278278671	0.613232638804354	-1.445787443450458	1.3989833264201237	0.5317310677920997	1.6844824293473546	1.9452879307132165	0.7529608732467308	0.8925993077513011	-0.8677580695622407	0.3115896406919131	0.23581519701519996	0.9763487602033253	0.32603010018025114	-0.30106655663777077	-0.5523647776230123	0.4939129127742204	0.7750162717841095	-0.2501051286237139	0.8202869934501763	-0.31379456840275877	-0.6104014257676903	1.656822737795809	-1.692564853335443	-0.9610246068014721	-1.1693935537548186	0.9587412565985604	-0.04368307305767617	0.40394346244199764	-0.2722257068807919	0.4666009160355407	0.40065562759531065	0.43424230993823765	-0.40200535144831917	1.324934658270314	0.16509201082909733	-0.1364589968333231	-1.4277095165075195
1.1893556653076378	1.1231942517937636	0.06431412359860952	2.400110264824746	-0.6763540726576913	2.219747096678039	-0.5091882796158891	0.7132197873194828	1.072374442032063	0.010062250126189137	-0.058022857168389216	0.2550283032191157	0.8138210991193111	0.6538058205354709	-1.506638004704906	1.3378510051609467	0.4778265304184993	1.671459488139147	1.8459919761626271	0.7665455320850864	0.8517231810721901	-0.8960622487361597	0.3429214809428342	0.22637171731342662	0.9737405842961542	0.4076029516948685	-0.402953231398432	-0.4878164743944594	0.40158820781252985	0.6424191103153889	-0.3255800516555667	0.6639181201703294	-0.4436874922119916	-0.6344342021575633	1.6931657582619906	-1.7366675396978597	-0.9986387362688938	-1.0503781046608558	0.8951362308268683	-0.11307765926459376	0.33878378958254574	-0.366396451600001	0.4770403280255181	0.5013197525732218	0.3491278816976072	-0.30522219103886894	1.3440872783898479	0.20013931191774179	-0.04421433278753946	-1.4205126432453823
1.2220847091329496	1.1434158875532507	0.06158869110571609	2.4290874580863933	-0.7151384006556413	2.1697349169011093	-0.436995159629115	0.7103176471527808	0.9234063146981532	-0.059317200521877875	-0.1411524234537685	0.21902641320153884	0.7021903649076681	0.7621056092955182	-1.5931633108880188	1.3484302509537924	0.43462488251977194	1.6787402842428816	1.748698872606489	0.8210338702396516	0.8890418956774164	-0.947424517834263	0.29984333378184136	0.3464350114221565	0.9577581308016485	0.4906723655522474	-0.4707368846134834	-0.4806657298530929	0.35565858368048964	0.5456385717266976	-0.25879821562273125	0.597786840045624	-0.5245105073794007	-0.6854891551440234	1.8304816722866533	-1.6717105326263606	-1.0312767890873817	-0.8723505752361513	0.8960803529262282	-0.14228690145108533	0.3132400039790819	-0.45828701502503844	0.505563072918638	0.4795587427217042	0.3909634819711344	-0.23346284008943657	1.2984375946396347	0.267545465274556	0.04960891333607838	-1.3615598443445374
1.3487137956046875	1.2056363052747512	0.08549816706610418	2.450780766703035	-0.700556037192783	2.111052938986492	-0.34561528573222555	0.6016532274823904	0.7926964170483501	-0.04615261444672797	-0.20328352080529397	0.28163145588792937	0.6261166344880456	0.9297952153254279	-1.5919291257146324	1.3242164348070724	0.3772685403630045	1.673819470324495	1.5925730864345309	0.8808732131698566	0.9612817266134123	-0.9528916319098879	0.2731423395200065	0.5787635523145844	0.9718641138471036	0.5817585917775523	-0.5102119116311561	-0.46452413512245744	0.2697441757381207	0.509873533037086	-0.30137449817234996	0.565797471089154	-0.5526699086548719	-0.6974867814129758	1.8702133982728628	-1.607007760416197	-1.1122430619451429	-0.653848417033964	0.9447522474585774	-0.16935281717751455	0.33865678505499625	-0.6212976956563843	0.611977371916895	0.5641684861421846	0.4357005399986956	-0.1833419296772596	1.2752121112212107	0.3155964115643405	0.11935165452853291	-1.2815184478756687
1.479501998105059	1.270142370994185	0.12368519279040284	2.4130154082718738	-0.6394732699602522	2.123469541026769	-0.2156048292604534	0.45836627562324245	0.6863181870104229	-0.04007376357821677	-0.2783544641445669	0.3568808205486741	0.592302927770687	1.0222031872565533	-1.5210511946474785	1.3358805422194115	0.3285597395338673	1.7392784898758538	1.4122568375423215	0.9206488992867767	0.9347619505776787	-0.9738499859881413	0.2807591098850055	0.7414837929671453	0.9763192559509812	0.7118710823683957	-0.5220019753558602	-0.44328519468741057	0.13744495439325272	0.46539363195523753	-0.3439965739809643	0.5762506192212123	-0.5177842224459133	-0.6833703083029469	1.8475192261220876	-1.570902879066659	-1.193624225304832	-0.40587242659381434	0.9290510168841613	-0.18226412928308372	0.41214477980852937	-0.8183588360373314	0.6979460024536086	0.6421218267692808	0.34060653731140494	-0.12830350914943953	1.1683014039743722	0.3268172334540176	0.15875399634324144	-1.197490188825737
1.5282276420404965	1.2469049496818694	0.13935642962454245	2.3010256818549357	-0.5934487475157088	2.205377735266445	0.020381634399679237	0.3295734409395148	0.573346037133778	-0.06013636066137551	-0.40270875739556844	0.3571937988153656	0.5471677436402238	1.0278747397392796	-1.4621211609446338	1.4395586269914955	0.32142338719487873	1.8224660686098524	1.3087023388205445	0.9368794680987749	0.8584026689479035	-1.029544991746653	0.2693887850579464	0.7667068507854518	0.9277759095701233	0.8043280236485456	-0.47848164395368303	-0.4711940662037587	0.09876413383137973	0.4433241958215266	-0.2614504085394621	0.6837877405866372	-0.44497556962841306	-0.6816141920308871	1.8509568252844695	-1.4544174090578699	-1.2553307070006758	-0.1551337117136811	0.8783020537332245	-0.12345373780201974	0.5063535632318212	-0.9726832885789898	0.6533091442830739	0.6378438508732924	0.19276421268417387	-0.10984103327168679	0.9893573015881649	0.34114885866164546	0.2062643919173331	-1.1020070286467643
1.5574374338415828	1.1940175946185931	0.1297245034280649	2.1895505777226965	-0.5935847136086032	2.3055381361117804	0.317107109534099	0.16678825307465087	0.45484850644089	-0.041538012327568305	-0.47266114681962196	0.39156820184614244	0.48850138906727325	1.0117686173082994	-1.376891595305151	1.4652595153581391	0.31757821434525213	1.7231925930653866	1.2461935013297958	0.89602452922945	0.8008505640265516	-1.052060270701378	0.1817191628518438	0.766336924441758	0.8739985088235189	0.8463372088654515	-0.39835230006272726	-0.46552552856934815	0.16326411120786224	0.4409713835808075	-0.2629348733518487	0.8109461121131634	-0.37005496171525076	-0.6431022119619684	1.8414752197173327	-1.3482990717280292	-1.3244138896333502	0.07403642777813231	0.8544493689653644	-0.02095246078892783	0.5449311884750895	-1.1090299599397326	0.5846667344828642	0.6701282025510429	0.1238373383039506	-0.16083446144746422	0.9175271587439436	0.29929515240213567	0.23985527064746823	-1.0298294254673777
1.554558045821762	1.1672882110872123	0.10247017849912668	2.0618846647871627	-0.5597631480012759	2.3809446902965825	0.519016886273047	-0.020470268224561793	0.3661287454744531	-0.0011022199416944212	-0.48757756933657126	0.47485484839553893	0.49978020831378644	0.9637732176128274	-1.271108691541285	1.3727252472217013	0.26969548645567654	1.5029789970194778	1.2130512889875222	0.8377135474550712	0.7506309513889995	-1.0539519831817667	0.06154902275346025	0.7014044931861597	0.8855405723403187	0.8688944849045189	-0.34053591399267635	-0.44374793245348093	0.21038475688967528	0.4219941330838036	-0.376200683368456	0.9151860283515342	-0.3190852157384668	-0.5887051345603034	1.7666002480273026	-1.3011702843077586	-1.3320645748639066	0.2837315071632215	0.8527755524976863	0.05255039303374505	0.5608575562298412	-1.2233806804773886	0.5741982027941696	0.6756073638432001	0.07548470985900539	-0.2289117874345079	0.8980149384099209	0.19417355464089076	0.26357806732454125	-0.9706201188637047
1.4881401621645303	1.1698913101959685	0.04142668482305709	1.9371481402414694	-0.4978645842113802	2.403207280807054	0.6521244814555329	-0.17337988769358575	0.32757516816338433	0.016342477862324057	-0.46728400851975777	0.45854868070088733	0.5383232837671377	0.9311897109332072	-1.216589100116404	1.3271241591477665	0.24971894481406073	1.3426759517700138	1.261267440871037	0.7848092738242007	0.747700553498001	-1.033503936422105	-0.019161797732914727	0.5607792131896455	0.9019213332414633	0.8621599543620938	-0.2879186086802862	-0.4631467672406234	0.2563178034974328	0.42478254515471753	-0.43844517065597677	1.0185116540852415	-0.31551610385191564	-0.5922749036774422	1.6890097986619572	-1.2294054326160244	-1.296898038420449	0.48016049911434794	0.8942817203166011	0.02691696535754672	0.5605463951373431	-1.2492091184268361	0.5239740024323454	0.6318698490857028	0.007208938201249304	-0.28310212069611035	0.8868634230627729	0.15370874490192807	0.30908996243556086	-0.8933196904193142
1.390848840294758	1.2589680918931756	-0.045291621769025	1.9014016846195188	-0.44188054546236544	2.313887670375796	0.7358982070562823	-0.2871189067411792	0.2841476741497809	-0.008467834862663448	-0.3506695355488608	0.3619541982517508	0.5658662399957025	0.9294269718965327	-1.185223561208706	1.299486017889167	0.29468419287740694	1.2363045966741737	1.3372905509584085	0.7114409754235046	0.8008863005862	-0.9951561291306594	-0.08744641037577369	0.5295248762637821	0.9002985993625685	0.8475242549055049	-0.24501343568836492	-0.4688297654302235	0.32908648220797276	0.4227335064797919	-0.4590979304622452	1.1190440143401355	-0.3117932834431163	-0.597680839950838	1.6202013996731544	-1.1567154485122058	-1.2678844064018413	0.624051204143968	1.00268293939243	-0.11762648452598583	0.5179935281817656	-1.2118646508467286	0.43582503445421195	0.5950601012642462	-0.02827465993650709	-0.3539924439529967	0.9496136604911438	0.08799200953501737	0.35282627672011724	-0.8116256514650978
1.325550718645233	1.4501688959424561	-0.087411942113751	1.886398465703993	-0.37624291411788974	2.126008978467557	0.7706645072081753	-0.3757129542015575	0.2624425443931602	-0.03176270132958174	-0.21520319826184084	0.28443887094015646	0.6255962048556423	0.9179269107154884	-1.1530024026546215	1.1922027977352871	0.32564225970763616	1.208540733305205	1.3783873488105725	0.6194503448530584	0.9112050602144436	-0.976801317486754	-0.16868047259433572	0.6021606537004265	0.9424926306390923	0.8782037829320999	-0.25701327693546033	-0.4168259938288378	0.2992732962307604	0.4009477833933802	-0.49585083690980253	1.2507486414075704	-0.30690842660613704	-0.5891479160135145	1.5691978085997929	-1.1115110777506643	-1.1886585861528058	0.6939925078422082	1.0696483997550592	-0.27656779071815707	0.5001716178533331	-1.1297447014037187	0.35667041341723416	0.5381374816929909	-0.02374094466624337	-0.38243303297526643	1.03771180434302	-0.02578379432355098	0.4001733706999488	-0.8077230699863922
1.348073931600286	1.6224178686755475	-0.09868532197072129	1.788659817940325	-0.33810442506118277	1.922723610300256	0.8330398198985325	-0.4108454338767533	0.3349653219188549	-0.0028361089036281263	-0.11851743416777823	0.20689224580189283	0.713179108621367	0.9179570946031017	-1.121609163830317	1.1017091026450452	0.3059607441158665	1.3427333373550707	1.3681713882771567	0.5040956329232578	1.0262540408286027	-0.9479023215019902	-0.19749949925713278	0.6516035290929466	1.0179910619610253	0.9134988452748907	-0.27493224611167033	-0.35943566541924565	0.1972527175607183	0.4210484229261474	-0.4952173634937208	1.3975894557667723	-0.3491321576671231	-0.5897583040055131	1.4982945050886205	-1.0370485116969679	-1.1050777203206181	0.6869031851535982	1.057941285723017	-0.381763766950266	0.5723673415390462	-0.9793678591482218	0.25175941886523595	0.46715181449350424	0.012582786016631764	-0.3242395882142709	0.996553214575939	-0.12960177868393197	0.4985561010188223	-0.8701717024371778
1.394464071919644	1.689495288392655	-0.13829700558903363	1.6343523051890994	-0.3809337443227256	1.838661428945627	0.9754510728681434	-0.40566304072193005	0.462500624601871	0.013130687482047534	0.024890631754482827	0.08167277108110894	0.7220662266610434	0.9713554101815294	-1.0889355733049395	1.1442954562185434	0.28350270558834617	1.5404481974607187	1.3154381681933827	0.35929472815521557	1.103129878184172	-0.8862851505557348	-0.12125346600651563	0.6790254290981598	1.0590019727185722	0.9282569907413425	-0.2801341617007147	-0.30294189143142347	0.14734617664466693	0.41546013563089434	-0.497167393105879	1.4777770525084493	-0.3792836213909047	-0.5901835743278078	1.407243259878458	-0.9697927977542161	-1.088289006550699	0.6390350477064162	1.0475463413883874	-0.5368076245227525	0.6911705517223659	-0.7913197480847882	0.14719786069783763	0.4406219788997229	0.012282738679090433	-0.2442506497185734	0.9251921154897456	-0.2385936056383966	0.5619845138999418	-0.9607445723049197
1.3792353086148048	1.6991458021617034	-0.20987057935128428	1.4874870224012462	-0.41788253006661114	1.89701747459943	1.1293449982118653	-0.3511567024767356	0.5143006388916114	0.021257438699297915	0.15230188834723907	-0.024602129156809448	0.6424120541255963	1.061680693867271	-1.0718939690529612	1.272386617434805	0.2807983001314477	1.62875026646266	1.267315766781948	0.2644875960470368	1.1987349215725729	-0.9019356584476071	-0.016442193999133103	0.6548618403281863	1.0641681673039298	0.9695757165137499	-0.3213185920427447	-0.23246476057504423	0.10383624284506872	0.384182921507623	-0.5532336065341298	1.525730509607369	-0.3467127855269688	-0.5718794393382485	1.3278437457460388	-0.9847785304141127	-1.0848263669528306	0.5498978192723266	0.9917663275927321	-0.6972327721103502	0.8442935603628451	-0.6352684481460764	0.08434299101759489	0.3507485692415464	-0.007838435776497626	-0.17200268882152592	0.9158933229868111	-0.372187582070845	0.5676223070350644	-1.0623106294366167
1.33082959668157	1.681527265510973	-0.27463057188129786	1.3141780714456603	-0.39422442990309337	1.986164199222777	1.2413561413068739	-0.21951977042963464	0.48176190220708043	0.07252321076275742	0.2210074051220489	-0.059802794811651884	0.5629285142565091	1.202772258131473	-1.0501279901347744	1.372275066549666	0.23815720172742177	1.5976149999717644	1.2485145357446448	0.21043792191442007	1.2949085011371664	-0.9605104876728277	0.06167748329849019	0.5539311367152153	1.069169138076162	1.0392168846229013	-0.3953332046391139	-0.16922513759116856	0.046198329282647096	0.42109714132820725	-0.623114119758891	1.5501751821159075	-0.35836081734277375	-0.5291722926194062	1.1794778685495237	-0.9895913375808021	-1.0800381652481663	0.3934567585289462	0.8345940011537755	-0.6994274519156072	1.0122062462365045	-0.5250250248581816	0.08550777896626646	0.17740674182170496	-0.0002472381366772705	-0.09742336046014283	0.9189069291321484	-0.4742795985328848	0.5666295370255233	-1.1331470637697965
1.2781367959188212	1.6659086708584343	-0.3658582304161661	1.160424767308728	-0.3213805956352501	2.052796090107717	1.2977493652621768	-0.1219581098541459	0.43939260651573786	0.14468439271786115	0.2874954722422376	-0.12888335783589858	0.5127596664683753	1.3762390602507553	-0.9748211501785832	1.433377867764776	0.19877122407333406	1.5859944189983142	1.2180513141651645	0.14013330874636315	1.3339263267146686	-0.9620024052475685	0.08034186053596222	0.4369456297860041	1.0705410858101372	1.0701208970009108	-0.4747056485506297	-0.15489834253685608	0.04746806777392774	0.45995149986616835	-0.6669115558816842	1.4846738265514994	-0.3975995289017413	-0.4777295931626191	1.0352115352118652	-0.9721903737382087	-1.1170964980054554	0.30396882155196014	0.7265384267787296	-0.5962612842225965	1.1764707270562935	-0.46262827224472175	0.1671266545071557	-0.04797315060158158	0.05468842889394726	-0.0542546715883223	0.9264976206162577	-0.5167302866301727	0.5313175113336777	-1.1380390321022589
1.1709595751809925	1.6561629217561364	-0.5027183007127403	1.104687215242612	-0.23004537273385123	2.121825708754829	1.3482665948256087	-0.15714863233267282	0.4287968356928295	0.21366791596517212	0.3793850273389256	-0.22389730003824107	0.4199952174007991	1.492537579228587	-0.8855381634085493	1.5034621423875523	0.22762477174801204	1.6557860502212538	1.221460422240831	0.10132198718562531	1.4015139073403435	-0.9821806717050435	0.05096199393267248	0.318948004380454	1.0881049672302594	1.1104362457480583	-0.547716730837178	-0.189289157917042	0.05277975008785626	0.45872494244956935	-0.6413665495728939	1.361669357554034	-0.40138998106032675	-0.44210444810503857	0.9253663260909597	-0.9886379568507907	-1.1525578937364487	0.28384960289705324	0.7294091980435571	-0.5101092906356263	1.3452121174722163	-0.4785709730523413	0.30431319512440214	-0.2643900450189056	0.06392388594349958	-0.037191714203381035	1.0086819044189794	-0.49079203494382667	0.4183413210834307	-1.0855025901678081
1.0773154781363288	1.6815590106220548	-0.5891392873965056	1.143165127606436	-0.18493862141633813	2.1770074576076492	1.4439963367931496	-0.22523698655803406	0.4366936837589594	0.2892081334956971	0.4608391085018857	-0.24255706429841392	0.3277227591878977	1.5797388305462485	-0.8362538562228992	1.5153882401909964	0.2727572012396041	1.831443326071747	1.265770304454311	0.05483404524083705	1.4681008642959203	-1.022634715572592	-0.0029037058267107063	0.19529790444328493	1.1546046015874087	1.1703531599073194	-0.5939301520538468	-0.2684209310545269	0.02082067183562216	0.4640811008879416	-0.5146527858317328	1.2319516925282321	-0.4086204299467798	-0.40477071698788814	0.7933271643910507	-1.0015898106199939	-1.1601068133721921	0.23622123557614155	0.7716098556779297	-0.43096297445657494	1.4931755671809839	-0.5609694462690676	0.45613602430918804	-0.4357165946146095	-0.008657565007990609	-0.015675426153030626	1.1438095024092731	-0.41027258666056454	0.31413416723599635	-0.999253707290556
1.0461860943220274	1.7808894631988768	-0.5929177278980161	1.2239608263045514	-0.21859022940755074	2.176440618893189	1.5458877117688288	-0.26770358902593944	0.4127584096554221	0.3568844136870598	0.5061020025701735	-0.23992804685820204	0.31346639991337055	1.617477745230385	-0.7640278625474057	1.429259821617298	0.269170995700398	2.0377373311429796	1.2609606211442252	-0.07392428958175386	1.4689617905055818	-1.0028302411000733	-0.07490740790735305	0.11919073819743395	1.2743122046209319	1.1668396396798806	-0.6004275855852297	-0.38305336718301775	0.04759469937548286	0.4157868355035387	-0.34524444028855183	1.06700504652156	-0.40055688086975466	-0.34912534611078294	0.6787768824559901	-0.9571481444424597	-1.17195076298389	0.21729371023537394	0.8115446202738434	-0.30258231427186794	1.5834218093447197	-0.6178328599113313	0.5849288117713163	-0.4732646125300546	-0.09260780957895834	0.00043474183405984164	1.2048711823087377	-0.30770136028792494	0.23536836493854923	-0.8986513862423335
0.9871586399156709	1.9188537159629757	-0.6093260703381919	1.302579276875086	-0.3049626899183244	2.226124032215734	1.6439025626665384	-0.35407957221605235	0.40064600280060975	0.45188309769786467	0.5066510516060622	-0.28897487103149927	0.291312592064067	1.5395882232417288	-0.6356110491449156	1.3569836837224791	0.21169336505647363	2.091145377832983	1.2463639567335782	-0.18738856846459945	1.4243755591795506	-0.9794568657624911	-0.14349593940064445	0.10812254199416485	1.3814893516841453	1.144251752138347	-0.5821344186663767	-0.5265599168867796	0.1019744160546171	0.296274863670776	-0.20826535432291413	0.8985776173731208	-0.34929816287114746	-0.29679458215744114	0.6373037905921182	-0.9121909464627734	-1.1779549330778578	0.22232530422840163	0.8557519374210916	-0.15577120877674572	1.6356682968655387	-0.6340132343391891	0.7302433882928936	-0.3834630345566977	-0.17765022645857817	0.017399977229476695	1.2298633972157393	-0.19869735003065	0.1415917764132903	-0.8453747363654454
0.8805892899820295	2.1033563015738705	-0.6580091082425114	1.3294583946683343	-0.39269481135803713	2.320190916880607	1.7064574196299809	-0.4635068401588314	0.42948966260740773	0.5791020805288473	0.47478849626530106	-0.31447634020156007	0.22571570735905672	1.4507328948828033	-0.532985935874553	1.315884402368902	0.11680643129241126	2.017150252504833	1.2869124563702383	-0.22496745301129734	1.3401932197653788	-0.9737329728450262	-0.1810064185490466	0.06282284165099752	1.425937507839717	1.132973114118816	-0.5188723215082864	-0.6458992637295562	0.1744727191834547	0.1703664522262181	-0.09237788022890343	0.7248984171762427	-0.2626434463697246	-0.2519335663356876	0.5526124799373028	-0.8923041306426651	-1.1780801830407044	0.18998496645102741	0.9073362085989185	-0.036977407298013756	1.677709970597728	-0.6259137629994693	0.8527244810581482	-0.2630771214463481	-0.23044655597252395	0.02443596047514001	1.2413510605894778	-0.1293256238201989	0.08319460788861995	-0.8200830768668356
0.7723243004367124	2.36230117267299	-0.6909527735003669	1.320076434554931	-0.40445587839335084	2.382316439985578	1.67801597455267	-0.5338215504835083	0.3896848605700164	0.6447031550334852	0.3746809168895062	-0.34700104167618573	0.21730067302964814	1.392598727337694	-0.514513169264407	1.2532391788512434	0.030154002386198843	1.8739230054080198	1.2871539348589316	-0.2422111268263607	1.2488343294185897	-0.9193153605655386	-0.17541995143230768	-0.04682036720861098	1.4418521015538313	1.0816070129816022	-0.45324314014482703	-0.7549318498607904	0.3065084098980577	0.040345634490026386	-0.07506039611935934	0.5816139769060469	-0.13728492396675113	-0.2024446087713217	0.4549380267129677	-0.8573821476062904	-1.1537268933896843	0.15060898586405558	0.9304271948594977	0.07573507698634274	1.6699912704358855	-0.6037395569611999	0.9028940819848795	-0.18438551072526405	-0.212968798560684	0.04414090164825987	1.2319232810530845	-0.05494656015409184	0.05051355232649864	-0.8159093301022858
0.6856867142402834	2.622896789548393	-0.7261201439058353	1.2729291160103662	-0.38185151544975915	2.416326762853263	1.568330745904441	-0.5790576238533525	0.30314354044940767	0.6805414111364373	0.21817360364649502	-0.47355693359574386	0.2739820009172552	1.3201875809510306	-0.504621221266239	1.1990293079259973	-0.015388185507952259	1.667166329057291	1.2285314805744436	-0.18529969216962022	1.1309166776982738	-0.8738590048297461	-0.1970796525977701	-0.1481417130405199	1.4187768257959332	1.0107958052226533	-0.4496372346247912	-0.8599118654000758	0.4619538345219856	-0.04936500422308351	-0.1958630133453851	0.5246148031212259	-0.05075932262401467	-0.1365402167664086	0.44919866531056674	-0.8375412353028153	-1.0781176658178502	0.11067115587672557	0.874592774027611	0.24069013018183877	1.5938774570752579	-0.5983584776529691	0.8913153617826073	-0.14170551799429337	-0.13644772606726432	0.05925988945590142	1.2442904014731249	0.0557346847902762	0.02342881647873455	-0.8690943700853092
0.623491933012124	2.8360652104666917	-0.818276927154191	1.1413045701155913	-0.4243409194790667	2.397564401404588	1.4517901904656998	-0.622369992884124	0.30989601769146347	0.7109185996427486	0.12976253986105327	-0.6487089609845595	0.3177293726946405	1.2902964770466063	-0.47888184319882054	1.1988411176450633	-0.037406963027926524	1.5086709297370298	1.2382417567433002	-0.027829752672521357	0.962168643048269	-0.8514542382879651	-0.27019563500731925	-0.20517251759485294	1.3041587062916737	0.9203898346076956	-0.4244809409260596	-0.959288415803307	0.5893007335032877	-0.08704152374650603	-0.2594622178781426	0.508672312392274	-0.034041983744535695	-0.11296272978040442	0.4267339171739102	-0.789293108284716	-0.9964886119066929	0.07720354064003052	0.7862805529777929	0.3919203261715428	1.4661648792843163	-0.6197305352229282	0.8136931648905996	-0.17591336256557794	-0.08065692412464368	0.05486588999841764	1.321823334675387	0.15840743868634777	0.02237383633804667	-0.9274718588526731
0.6193328169834934	2.9783467983379976	-0.9789721434340727	0.9906389996868643	-0.4732887129208293	2.3252641233750326	1.364956051119186	-0.7415525977015451	0.3496904790286362	0.6698923293229894	0.10379429158944538	-0.8127346109924758	0.38060182249340874	1.324751384758311	-0.5277014073391314	1.2183870768235405	-0.041576664532380445	1.479397108161326	1.2845544899512356	0.14074604579289024	0.8448812542889904	-0.7833233357082067	-0.342957567622035	-0.2589272544494482	1.1711387846007362	0.7825360351711174	-0.3429058330294293	-1.080207578300571	0.6784870282318142	-0.10509599039270442	-0.22986069204347329	0.5364501857170257	-0.03222514901158764	-0.13523188512782233	0.35552220761097164	-0.7095904792556929	-0.9425163154166363	0.09821026662798907	0.7492581650273568	0.4582958762424081	1.3050405854081981	-0.6457855058416657	0.6993401080296753	-0.27468591984320856	-0.025166169519567412	0.04154777885484414	1.46922033563613	0.25545962888523593	0.05218544960105124	-0.9613015604596231
0.6710978149398525	3.026218425850252	-1.179254266673244	0.9049345961192904	-0.5095916597234686	2.2482052343375747	1.325007450357797	-0.9043958283697411	0.3167105391348207	0.5774637602498532	0.09497408449678268	-0.963633952495331	0.4783089311299317	1.3421916350218424	-0.620357628398521	1.2110771759112189	-0.021039573396063476	1.4858314668855122	1.2906397478663023	0.26012532605101935	0.7717057752458881	-0.7238026502427917	-0.3647895939088774	-0.34426482282310705	1.137397721620643	0.6539915337621214	-0.3098375249388607	-1.206422919136107	0.7025915247118402	-0.12668683987087367	-0.17386698460862895	0.6543072711646154	-0.07654853848645368	-0.1549919455737067	0.26928886669732083	-0.6821719556684898	-0.8885518470492585	0.11246764249443272	0.7555629804027344	0.4798588756098379	1.1189630769817218	-0.6557046658363443	0.6054399995549724	-0.35492191178793925	-0.007115321693022633	-0.001195121348341277	1.6483989599013504	0.40218720574881794	0.03873510082948812	-1.0037792360475524
0.7665015379966299	3.062280872039854	-1.341494927059895	0.7977506501148712	-0.5758411384859647	2.1159192493501413	1.329332835118477	-0.9294620275810026	0.2876945343243991	0.5171872266519355	0.09861551939286917	-1.0957545979966716	0.5664350155502411	1.3780802773952254	-0.6303726871371769	1.2106233052336746	-0.030129653798458757	1.5072613963041372	1.3239467337655686	0.392876896057515	0.6545905717285414	-0.7130991980126911	-0.32932195074483384	-0.3897598442757456	1.1338247566618391	0.5808368454255328	-0.33107891649673676	-1.2569155627201571	0.704586828055281	-0.1463490137850914	-0.049576447489232844	0.7592599020483538	-0.1697942764217868	-0.19434696151682032	0.20536607089444323	-0.6553607709167028	-0.8465800626244594	0.12120672679811102	0.8894714982307217	0.4707314942029924	0.9520886531207837	-0.6433976286883258	0.5204759986239902	-0.43171796415959013	-0.02225871081878434	-0.0602680640150447	1.7851095805749928	0.5957189709144419	0.010040677838316211	-1.0071797953078703
0.8746065615408458	3.1304058804226758	-1.459326523224264	0.6780020030978209	-0.6052098145510229	1.973427333308829	1.3660578000676586	-0.837999007270113	0.23695616525699478	0.4630885257727194	0.0967983441966713	-1.1848125637838653	0.6387690466987691	1.469386537428431	-0.6095146499300853	1.237021604641422	-0.08997732704279392	1.649613513228876	1.361634423542066	0.5000292870690279	0.5631569594843133	-0.7184818025960646	-0.30395569287768903	-0.37414895257193653	1.1161605607837493	0.6150809128503404	-0.32646664583549934	-1.2639542379588016	0.7471453136053489	-0.1433915202011415	0.12301834565894446	0.7953419808623136	-0.2735321580856347	-0.26910197940571023	0.22437817567107002	-0.5790126296414249	-0.8470132187459699	0.15199034808404552	1.1559155563252517	0.4008909447351545	0.7888910103324143	-0.5710445795770263	0.44571481213090935	-0.4922800557617615	0.04019314201727586	-0.09179387584940142	1.8279528191729977	0.7808523793417893	-0.028656615823400546	-0.9432397537849436
0.9167096130306925	3.15599243995509	-1.5642711596125758	0.6205859906569838	-0.5527608942172456	1.97064982360797	1.351694258220866	-0.7451139382775394	0.10512947198369738	0.4061568960777461	0.047352050700096904	-1.205760199173557	0.7393342524968525	1.5480155646636384	-0.6508921698079267	1.237719015682527	-0.1392532335010745	1.9767005882398476	1.3157535106903828	0.5110167763806243	0.49983177579100246	-0.7726491367638844	-0.32064303099533054	-0.36435626240171765	1.2030889394635789	0.7353603085936344	-0.3565725551301279	-1.284943733816824	0.8037154147438338	-0.18783703182271175	0.26471413730095755	0.8481080616019225	-0.3763447144455605	-0.33824843222058176	0.24304802495122502	-0.5439635291743834	-0.8507367957664366	0.15007576573250264	1.46673335308963	0.2730103039642058	0.6917198463040204	-0.5035304168277877	0.4158016016240628	-0.5270266379692029	0.20650638074361144	-0.10560059694059229	1.8112665874811011	0.9441208203228735	-0.09488448460609504	-0.9330344116082376
0.9337299955478635	3.147199044185267	-1.589119051533586	0.49712018729120555	-0.5202310064924083	2.0082312303767624	1.2564133769360415	-0.5698454017813338	0.01546870729746338	0.37830545133488225	-0.04034702046461645	-1.2078195961683889	0.8342458292828155	1.6219660893186298	-0.6682384731426114	1.1936861799497003	-0.16016074623330584	2.4658015162547087	1.2326337739588307	0.44309348218884254	0.4724835613271048	-0.8490002126475975	-0.31135314036093265	-0.3814231841942991	1.3643827861753492	0.8692754280463119	-0.47600400132435305	-1.2072688616147111	0.9128034057710048	-0.28305284996873314	0.3899854133838089	0.8444293021697744	-0.5012390371113508	-0.3920051025486738	0.24931393327127757	-0.557017783096069	-0.8421545639372073	0.14104323142354042	1.7961231516932525	0.16704402755414324	0.6611720823150916	-0.5389289316421857	0.4074406081299967	-0.5450683628066719	0.3522153688009162	-0.0999780924719608	1.7373648347055828	1.1123194378418044	-0.16940185336401797	-0.9535623566257986
0.9823596598826387	3.0950418266768884	-1.5379459593971219	0.3313920184525656	-0.5312442600168061	1.9922152024996542	1.106616325459982	-0.29090827261599045	-0.030947249079009143	0.36912403143803063	-0.13419898308312384	-1.2335245012118001	0.9020097488506209	1.7126686715995512	-0.6395752149886131	1.1596753991779354	-0.19003705088077563	3.0965587609755296	1.121599123934359	0.36020338934352847	0.5554086235973577	-0.8716812602217381	-0.2841445702870316	-0.34930173991881974	1.4735219660194079	0.9824427513834395	-0.6058194348769804	-1.1303459382824692	1.098698596855646	-0.31290290149044653	0.5133295564839997	0.7721283609230474	-0.6189336525951363	-0.44549410273273393	0.3165539746553607	-0.5620848251240982	-0.8251858033456949	0.1729505515101916	2.0640329993522117	0.1441512468268762	0.6287033748469715	-0.6177771551565872	0.389513793607458	-0.5113513680816617	0.3959652710879632	-0.046056494681546135	1.6381503537884101	1.2645051343650764	-0.20715303461455328	-0.9455813026721648
1.0219672417553052	3.0123775574183256	-1.4982909166255145	0.2997625411082273	-0.5522510213688945	2.065124832147254	0.9738759799269907	-0.041730517902918686	-0.11130827736960087	0.3583042912621893	-0.21250754460821727	-1.2534612168000776	0.9479070922241657	1.7807031542821439	-0.6309574631544909	1.1325870687401003	-0.2282298120666078	3.775613148717478	0.957211932525702	0.29126699014868507	0.6708442088113281	-0.8871074929226369	-0.30228257260828995	-0.3103055844721656	1.6133160640484263	1.0516553584580737	-0.7118421286264229	-1.0870221149337729	1.2663143451318497	-0.2595218617731866	0.636429468869556	0.697545292983578	-0.6719907603040223	-0.5157287472546521	0.3299621158084128	-0.5993796668662804	-0.8322363325042781	0.20767427591584303	2.166247818366818	0.14015379432443992	0.6681001792929347	-0.716040342524292	0.3652680044633699	-0.4563482507547829	0.3942790050509762	-0.02930415362044674	1.624317471624526	1.352809713145085	-0.2129100638343719	-1.006732739025802
1.0197917041403275	3.014504479860848	-1.490476977785092	0.3781434737012059	-0.5693487575502878	2.231367290324501	0.9256030537771235	0.08830609113796797	-0.13113484658670166	0.3351459514851866	-0.2773838871391843	-1.228792269819418	0.9545390151900934	1.8094985830661698	-0.5953107482463409	1.0491339041600578	-0.23037694609602183	4.3142306634358665	0.8134356403578484	0.1672260342922568	0.7512514680155878	-0.9218148913171159	-0.2994627069857058	-0.31049794617088544	1.8330135782742722	1.0277273673641594	-0.8014681576526901	-0.951794233076184	1.408966555522875	-0.2248171647754947	0.7538014077759534	0.6049319843438765	-0.6885851323657028	-0.5883774262531223	0.22921112416522899	-0.677775811191214	-0.8542385759776963	0.20261763131260735	2.0624551953014194	0.13253728238944104	0.8021566332349925	-0.8503742154136333	0.34655859803781874	-0.4038512610983166	0.3343655526905237	-0.056038097897119644	1.6566189517608165	1.4164796536396114	-0.21098673394643636	-1.1380170457277294
1.0359802634517705	3.1687539746102167	-1.4991983617623525	0.4969578833398753	-0.6129938733691912	2.3032140973824853	0.9656332655717339	0.1257271156303352	-0.054872182482329966	0.2641315937253773	-0.3397983646382657	-1.2215843803375013	0.900027566043053	1.8218437931004103	-0.5162028641776004	0.9106664474539183	-0.2655866661112162	4.647813069355147	0.7014350763786061	-0.0024394613070371717	0.8368795137063625	-0.8628695204720251	-0.2710729265343447	-0.319290355507761	1.9829541886842386	0.9393553610241362	-0.8991054201692222	-0.721137532382183	1.5230342487193564	-0.18524635914839854	0.8030864027681857	0.5196114023279867	-0.7024465669018489	-0.6361077659552963	0.13700147573623184	-0.7503174916259214	-0.8689580559864171	0.18260577241572817	1.7862242715125203	0.19311801287597807	0.9344921758287515	-0.935576494619123	0.3641214163263974	-0.3257422851541078	0.1993352493763498	-0.09831681865007069	1.6526398972135332	1.4472424932394348	-0.20884566859949003	-1.230143619395443
1.0521368295629956	3.4103977601694266	-1.5371871742144407	0.6653937571226348	-0.6987544864619438	2.25758358086834	1.0348394217426389	0.1309509679304009	-0.01519491574762304	0.15928933537162618	-0.41616577215260386	-1.2722461723669265	0.8029461105165219	1.7834800719426571	-0.4675494995369503	0.7828704866783369	-0.29920324545725635	4.813334616245465	0.6265227673392227	-0.11288531394363402	0.8295762604259105	-0.7207440566963214	-0.29633578932866195	-0.331083607344668	2.045149152624462	0.8525139298073905	-1.0076737925012051	-0.485849838888644	1.5829241513040486	-0.08177993632390067	0.8172174392727335	0.47468518268742094	-0.6688335872570883	-0.70056373727428	0.05284799514730363	-0.8430814366561122	-0.8994303281973464	0.16953651120482058	1.4397218598062893	0.2954841495069723	1.0425984296791853	-0.9564917732001854	0.3650496067229957	-0.24917769043354535	0.09751418538136139	-0.14417984237588471	1.7047506587306025	1.4215560298111996	-0.20497827211323574	-1.312504578377006
1.0169763025209435	3.7217220645544997	-1.575628160693759	0.8592282199718859	-0.7883221501557243	2.2135968966261337	1.0943746704769262	0.11483994409067669	0.027174379943718286	0.026834553982367337	-0.4350211787205738	-1.3185325282279976	0.6974354012717203	1.7174075419549903	-0.45301012108537914	0.7164872875805756	-0.2961841455471915	4.744149120264659	0.6456137725629567	-0.15714860263426705	0.7075618994588647	-0.5940188227008226	-0.36081045019700947	-0.37440346189639506	2.1088399821585035	0.7540673378781436	-1.1104449346535745	-0.1556286005739454	1.6671341663389838	-0.008438680703344786	0.7431124979057805	0.43043928157198097	-0.5964583924723218	-0.7694825453872183	-0.0760431681949342	-0.903098519130251	-0.9194624941301519	0.1261989555465275	1.2112091072086926	0.2951219732829523	1.1342067954008923	-0.9836794071653762	0.30536514424054745	-0.13713622470986692	0.10347612597832807	-0.1773110868952633	1.7719294509743655	1.3828374934752647	-0.16707415762363118	-1.3970715036028714
0.9725057542148006	4.019395971174143	-1.596985640774437	1.0365987283436542	-0.8878833216771976	2.1573098122801158	1.1303243306105142	0.021067649389997133	0.16163450487241598	-0.10505705481098904	-0.373757933070937	-1.352484410598739	0.5997026977352422	1.658428225556682	-0.44186244353423676	0.6537793339692712	-0.2987082573069625	4.502412343224412	0.6888923995835471	-0.23621257039927643	0.5718669337035704	-0.4241514929111759	-0.46136372511429113	-0.4287885532406439	2.134886336127396	0.612546960701801	-1.2074075073007944	0.13897629030823255	1.7844052968072657	-0.03609926992066247	0.5474226378049909	0.4214835541089804	-0.5005289037385714	-0.7914565130991618	-0.16191168731564393	-0.9310926021952017	-0.8824693957285128	0.03782398139445545	1.111577022208262	0.19507214280110588	1.1371342497609152	-0.9831854916733167	0.23615126035302142	0.07968372527228589	0.12289819013744281	-0.19026623064918058	1.7429933598019336	1.327167921827162	-0.10076852617700278	-1.3789913749494174
0.9199089330527144	4.216183914773926	-1.61263519803193	1.1200862974540562	-1.064204150941854	2.003753204532516	1.1320381623081417	-0.1228411896477275	0.2817934414002524	-0.19244437585897398	-0.27396915636114183	-1.426322243276703	0.5273686665867146	1.567031413860633	-0.4651765400140538	0.5656324823824285	-0.27823017138061495	4.373366508834082	0.7355318389820664	-0.3054240049729612	0.4709338941497133	-0.21937199172659555	-0.6032593632426643	-0.4370275527673547	2.0860567984988068	0.44800333239330675	-1.3055040125014814	0.21940589827400664	1.8515987625736092	-0.0684654836194181	0.3364950707739659	0.4512663873199451	-0.37532408985784416	-0.8296382832707693	-0.2084922842807319	-0.9832248729281649	-0.8286197398270769	0.004742861286672286	1.0899710279954855	0.08104068838748094	1.059321750844309	-0.9966957515237983	0.1609205187181327	0.26403176306632525	0.10867594633793742	-0.21869634945828836	1.6780972471805804	1.259952640214398	-0.030893588455864113	-1.302053721684738
0.8553786482084753	4.345100810879543	-1.631750390470728	1.108329157565109	-1.2711275485645808	1.8269845514277212	1.1856566111339508	-0.22204048646014138	0.3293399810005101	-0.2234188686336685	-0.1252264591611505	-1.5104695800595007	0.5190531679793515	1.4456921856512173	-0.532745869930606	0.5609351053701195	-0.22940336013154	4.385704409620706	0.8768081185610981	-0.28745270591514493	0.4150419148628415	-0.10288540775381723	-0.7000340182256855	-0.43622555245422906	2.029621064616048	0.2729599587391229	-1.3724797387721863	0.30270231130616065	1.8915801239082206	-0.05620277524178605	0.13180683528086734	0.4442508275026659	-0.25352853100053413	-0.8833949535988607	-0.2508492227563725	-1.0209293152802779	-0.7811108632947601	0.04157441560832227	1.1657312257446804	-0.07528159719964492	0.9532951961325036	-1.0487834108593774	0.06950286455903723	0.30824017442431395	0.10620355627658899	-0.2925392728271954	1.618176907092323	1.196640076602352	0.038250380224309044	-1.2055885034435163
0.8502597361732358	4.408876739044078	-1.6466845216988364	1.066248889208374	-1.4441512000765648	1.7053693052400238	1.3154589594710089	-0.3065964131742796	0.3647327509450848	-0.23347747251322887	0.0820590342719438	-1.4970428124184167	0.536142029515484	1.3577665210308119	-0.6025127265648605	0.6149494060034156	-0.17592169342938152	4.36135140196339	1.0443203257057836	-0.2423921627719267	0.38874955329758626	-0.06324395515791274	-0.7436416734869181	-0.4644760874693121	2.012160448079129	0.07200224760881446	-1.350424750607196	0.4081486797503195	1.9288063922900534	-0.08201206518077844	-0.08855795920782542	0.507970396453655	-0.14330722386834874	-0.9068748785697519	-0.2533691258622769	-1.0566916857749589	-0.7453232957855203	0.014466076705631086	1.2517103450642195	-0.24096100284318203	0.8531521261594464	-1.0507553591773018	-0.01997468967305047	0.3375275485853791	0.11207548267229173	-0.3589937157739469	1.5199669615569298	1.1141672387682626	0.10485669397147757	-1.0951692661685821
0.9254437566908182	4.360274973976927	-1.6701727944557778	1.0015252403247792	-1.6340006555841526	1.5572798568934043	1.4917387912270892	-0.43356504546751184	0.4169463932435263	-0.25652659093829977	0.24306146510555102	-1.418522824870742	0.5273487594423066	1.2728592451718375	-0.6349616399888481	0.6469122337179696	-0.15064123902502657	4.296039432973733	1.1670311708894145	-0.2287413561842316	0.37040045430826646	-0.03318457883724123	-0.8108986017695449	-0.4628513709678169	2.001055047497013	-0.12469366212267582	-1.2925686768977727	0.4313181043032076	1.8614144229320804	-0.14031939508292912	-0.2864420796354067	0.6517947720612499	-0.10279580574518574	-0.9248438004817381	-0.24380853825749305	-1.1230399225043286	-0.7792608169685441	-0.016281757994291414	1.2571382470320576	-0.34638942053249944	0.7374986282593631	-1.0659516162713563	-0.08942881107499132	0.3096408922783171	0.13301578635936973	-0.4226212011666374	1.4254116486361839	1.0421476747467078	0.14276080846107947	-1.0334571772644843
0.984055299494311	4.26697609250576	-1.7019736363160451	0.8832412875026476	-1.8294281200527087	1.374224962445232	1.6353334041783973	-0.5880086533103668	0.42476051570791434	-0.2512157027005681	0.2990113329885223	-1.3356086224587105	0.534390200807502	1.2031042808952326	-0.6584819469589807	0.6923029914779222	-0.11742458387988472	4.239909157592725	1.3757396082051376	-0.20827384995391363	0.42651335050931677	-0.061930807662934795	-0.9021682524204788	-0.4368470287116307	1.9410522495059166	-0.2578094812331945	-1.259489029481669	0.5511093434956666	1.7177080900199928	-0.17221848527957012	-0.44313134749302086	0.728055239115573	-0.14120449128402493	-0.9372441827618045	-0.2553549599517048	-1.1525841320154844	-0.8461442971287212	-0.004855101081248125	1.2363579596044842	-0.3787366223912884	0.5913481681813721	-1.053759702283139	-0.1418005892171804	0.20791126397556683	0.16894045408331224	-0.48675474686221465	1.3400613194667634	0.9485027482341877	0.11832777945342021	-1.0245380379976596
1.0236308881667564	4.164947305486933	-1.7025589848855418	0.7856609850573485	-1.9687831678118706	1.211335355264027	1.6615305458421479	-0.7170378051219576	0.4234886095811576	-0.2151658302282498	0.3255357147997084	-1.2589915427725211	0.5630451132451887	1.1913325647256616	-0.6912324816971613	0.8107005082233766	-0.0850340016743061	4.0761450442446865	1.6336982935206605	-0.16235686752975215	0.587207664126298	-0.11994332372817632	-0.957895063490767	-0.48915461370970253	1.8693451146101292	-0.3144781748530538	-1.2213718866967762	0.805875404829893	1.6071244771041706	-0.19417902145573238	-0.5886852212052742	0.7773045410242503	-0.1967578253941844	-0.9224522803163676	-0.2777181597542417	-1.1486540847839901	-0.9193894316518237	-0.026688497206041967	1.2528656944807248	-0.3380593673800289	0.4976220019627692	-0.9653599701553661	-0.17477136808929078	0.12008106668562224	0.19944326641786492	-0.5050496993293564	1.2443998450166631	0.8064494985494063	0.08262953253070951	-1.025787596949995
1.0982390310803738	3.9423823316882447	-1.721386148663159	0.7412451232546626	-2.048591865188199	1.0690985166442233	1.5190376818393159	-0.7954329028536389	0.5045355709861796	-0.19975538010398053	0.2921783291805922	-1.180502853051515	0.5411643176620624	1.1884047276270768	-0.6916572137518429	0.9372750771756481	-0.06626378876982894	3.7773096100756427	1.77994902996677	-0.1678749824089914	0.7396988129153692	-0.15117933221019042	-1.0027747914661884	-0.5719382106065115	1.8412954219071072	-0.32112087088808133	-1.1593968029868738	0.9339416967297242	1.4987175587448271	-0.2026846812979402	-0.7237905996570768	0.8980160846222265	-0.2977381761689387	-0.8732510056170835	-0.313858083552187	-1.2033357662098012	-1.0305174611876227	-0.06830829673584948	1.3143776495643484	-0.2065785868300111	0.4391078410073628	-0.8594800859890543	-0.19172995262949605	0.06033705816057663	0.22887791023076734	-0.422837585572006	1.1732068199437655	0.7365132793086724	0.0744540844625827	-1.01849911379399
1.1368228305459922	3.609915783322298	-1.7906090369002876	0.7398991880485188	-2.0704382171639084	0.9653812028656438	1.2765304966248734	-0.8907930828169566	0.6148329264065525	-0.1884270780081988	0.17142296380354236	-1.135136653294517	0.4993166562368379	1.19567904454212	-0.6786013197231459	1.0710746769135462	-0.09245554586147697	3.431414409563196	1.8748728034103173	-0.2353317608948907	0.8396572190243251	-0.20741714893816088	-1.1091745877742907	-0.6084247857375574	1.7932388956899186	-0.2524592708578276	-1.116664554709357	0.9605455031401935	1.3986820159910713	-0.15847703010996403	-0.8115037711550614	0.923331852808437	-0.4331799776312527	-0.8024034715130341	-0.3312905475758601	-1.2176647254779105	-1.118763888135853	-0.07468546636285932	1.3898722129601642	-0.08169806254162161	0.3952150762861325	-0.7445054721982693	-0.20563824872911568	-0.005955605630623475	0.22847584679846072	-0.3414526186545498	1.1066182410955232	0.7945910838125774	0.07093402787522807	-0.9303117655625275
1.103773854718476	3.3127180533688927	-1.848583321939472	0.7614737376763849	-2.0025231537634633	0.927913163839744	1.0217000453941518	-1.0384995795585372	0.7172403275609442	-0.13706232409454835	0.024904800761861412	-1.1328863395570015	0.46488014028725955	1.206937634622246	-0.6665395449238847	1.2064499090035687	-0.0951927319905805	3.047544298141225	1.954677182538282	-0.23765389504280968	0.9119847669703631	-0.2521031681484327	-1.2276120771067986	-0.6299456207081925	1.7093612567024148	-0.12240120071581143	-1.072398662653273	0.9914585549972289	1.3891846458743493	-0.06560542683959145	-0.864738434735522	0.8150064258504098	-0.5170925340958064	-0.7309480510071183	-0.32100407743459963	-1.179776669059278	-1.1589143293509219	-0.05956205511496952	1.3749582842041963	-0.025117487365162238	0.4082171647940493	-0.5919450035568221	-0.15439849887454127	-0.03668759478641711	0.18599514474921805	-0.2543299749236676	1.050286085756188	0.8313237417901895	0.03526688601808905	-0.7770667351029705
1.0426668422978038	3.070439365588034	-1.8830972079631205	0.7885507871175967	-1.8671383159168002	0.9299339438567994	0.8559072314068932	-1.1910526503785128	0.8849837195898409	-0.12584324335070146	-0.08820992738672555	-1.1388204074934816	0.39670954619795973	1.1407745529717355	-0.6460477621697442	1.3102276239243822	-0.022186896923234604	2.7246499574382663	1.9497595441391333	-0.18886122625255977	0.9488129160749882	-0.27299326455986944	-1.269690738563787	-0.6613568064037828	1.688528304122628	-0.06019522642773996	-1.0074328318335941	0.9375712960823691	1.4020086623887114	0.0043427353668226785	-0.9062958172725283	0.7258415042322357	-0.5458729178011554	-0.6719730636654667	-0.3495015488277763	-1.1563164410214972	-1.1968154899832002	-0.07188695533686797	1.3026993392573676	0.026338564522171943	0.46645191578884493	-0.4422663275607784	-0.03813810174766326	-0.07018909445696352	0.12210306469295631	-0.13580716191638548	1.0766033492796225	0.839376904948798	-0.004840503949607574	-0.6582523671541264
0.9403525879934541	2.804256609162132	-1.969227068903327	0.8324520266355819	-1.7248599971604222	0.9293132554644622	0.865047667127579	-1.327163024196856	1.0692481036662937	-0.15616240801379733	-0.23547550556758537	-1.1080890714869989	0.31818154926050035	1.028822513810362	-0.6406401228938332	1.3997471575603846	0.02044108921191099	2.501194075836803	1.89740416686708	-0.19067506716870167	0.9038855630432432	-0.3217617423188853	-1.3100022842306234	-0.6692436360513003	1.6820462198827488	-0.060484335062136574	-0.9840539774124257	0.8426341361224108	1.3730339829623435	0.013441613398834767	-0.9593892849710915	0.6321015305218287	-0.530932449438842	-0.6126103298534866	-0.3999447435387798	-1.080367307236931	-1.2212079202476098	-0.16820655158319348	1.2840985336930577	0.048566454569520565	0.5259598871723281	-0.2719694650089721	0.014088077900940212	-0.0763865725973282	0.0642539380147953	-0.041268117194913786	1.139029164775356	0.8407495570655948	-0.05086563264258328	-0.548683269694268
0.7823061789054325	2.60708772422936	-2.036108562862469	0.9044199738345913	-1.5886287703854964	0.9281002206155142	1.0409194437175557	-1.5397033322625713	1.1522356698121392	-0.18028326095470765	-0.34376568670404195	-1.053302225902573	0.2880108499699673	0.923384157596151	-0.6999641109662367	1.3974962542002045	0.019690411818421145	2.295452407021717	1.8563187327085013	-0.15620512684103346	0.7979851416985461	-0.3537745880565913	-1.4233984804667579	-0.6400253737211178	1.6201167942136174	-0.06579373010088531	-1.003529269018272	0.7723269167895124	1.4111090253221767	-0.005524173944744521	-1.060462639780558	0.4901777273018794	-0.43113565428538053	-0.5698831704135967	-0.4497259935533079	-0.95475763053795	-1.2581775342812158	-0.3121294645402225	1.2784370015108037	-0.0014381896140893801	0.5532595103691702	-0.11483006552760036	-0.011384378551591356	-0.06572355805060925	-0.016590816612607993	0.017661732558556843	1.1656708502314257	0.7612656895213371	-0.12777549936083493	-0.47077821595036173
0.6234599398119045	2.5142015292022633	-2.029149418758455	1.0571836197317164	-1.4519522546563433	0.9196741631250465	1.2814679641347082	-1.7848968631182103	1.1947014787055135	-0.23503728994552162	-0.3766413260723148	-1.045818915545967	0.38591987392835114	0.7831649076840012	-0.7721931824102402	1.3425225521347008	0.07741717557110388	2.102561522659678	1.7504858134228178	-0.043357066465209114	0.7072175289749995	-0.36947385142476274	-1.5026461040134138	-0.6040004666670005	1.5990537084655498	-0.172025847490539	-1.0204276988963596	0.6978731332559331	1.489928641101676	-0.039713029038259254	-1.2299473074220637	0.3685446940614066	-0.3026568488808113	-0.5634490805963017	-0.552586933916507	-0.8395186175576572	-1.314237330152051	-0.45096352496660763	1.2285137451450687	-0.08772532358315721	0.5481475781352885	-0.025594762078674928	-0.05815425465313158	-0.088226828645276	-0.10270140201387894	0.05677146879411661	1.2274986349356682	0.6387097854363885	-0.19565452870770167	-0.44968595398658345
0.4620542447007564	2.396331931753322	-2.015993012815485	1.2359950705006457	-1.3070905801349844	0.8809534105401878	1.5265050913789842	-1.8749378347474157	1.242530664111717	-0.3360329088108881	-0.39098744604230673	-1.0968406325820883	0.611211871081345	0.6401506297787685	-0.8114347309406238	1.3245227052642796	0.18132862839315306	1.991495309386601	1.6210419797897473	0.07243979094703043	0.6072948594256902	-0.445464136783868	-1.528150221977663	-0.6278681143620191	1.6422272809198801	-0.30977420730751426	-1.0605093798301402	0.6096059043772784	1.5156108988875796	-0.07106475365879997	-1.3976536701726376	0.26423998558254513	-0.2126912508102094	-0.5638468334271544	-0.6099993531875669	-0.74011984885453	-1.3444330086950278	-0.6409938753391173	1.2498765079017375	-0.12105094180832951	0.5849122137477815	0.10213624054839174	-0.2000509065378247	-0.11035098757005421	-0.211576578914487	0.08438142090544185	1.3024166491869174	0.5392656067854459	-0.26284924661196096	-0.43444573204298215
0.3250593613576561	2.1927505343819056	-1.9735320134091487	1.3631463611514758	-1.1992728676225375	0.8167504235467146	1.6916042115838696	-1.8592911533343657	1.2183334256026659	-0.45976022154726603	-0.35850499662876784	-1.1265766977004898	0.8726239598253507	0.552372866207676	-0.8870801254331571	1.2851134464335903	0.17910609881766662	1.9323738103846506	1.548405250390871	0.20318952117083616	0.4391770877367195	-0.5334612707727919	-1.6002855177873578	-0.6861981002353994	1.6225685975833664	-0.3288961925143342	-1.1388867979259845	0.48892534104064556	1.5555922602221919	-0.050511319565699896	-1.5625551958098298	0.19583017833401328	-0.13733411069386842	-0.5512313143958095	-0.5991035930415943	-0.6676770375325634	-1.3584323014173811	-0.8205995932068679	1.3239564883554644	-0.13563529184426187	0.6262013856542383	0.19789642760295126	-0.43130499389739924	-0.12510042685324088	-0.3419891537038843	0.15047289646253356	1.326232346000862	0.5072884980053798	-0.32020698752873195	-0.39385155587294407
0.2949857531506228	2.0608178527234586	-1.8698416953840447	1.468604343185664	-1.1262862689571536	0.7485087107127048	1.7153938277676197	-1.8566294762100466	1.1769499433320618	-0.5934437431457693	-0.2853008200115161	-1.1171028455677259	1.0654246534252885	0.4203968360029872	-0.9960485196071364	1.1581920169635223	0.1283157253035228	1.842658621350753	1.474495787310411	0.36276922572586556	0.22325354557539953	-0.5718058276991509	-1.6303734839803181	-0.7009862757508382	1.5765980220068674	-0.32372965115375707	-1.1957790289649575	0.32885784050574546	1.6013165358111678	0.021958736394469165	-1.7233696730818142	0.19890061061935985	-0.07052931275529754	-0.5185780584140238	-0.5867974393661993	-0.6610739932172928	-1.368253986003949	-0.9171768528724659	1.3776370306352583	-0.1372840045058466	0.586737903831312	0.17689944871493263	-0.595358096543246	-0.17371850552938994	-0.46254817392838987	0.22038599982419024	1.370599976812462	0.47954711750288637	-0.3228301813920625	-0.3424913849757405
0.3228518305424591	1.9691062268064097	-1.7171462428872803	1.5277463195967276	-1.0473375571183783	0.6657077454977535	1.6075040418502424	-1.798615694277662	1.1996305458092027	-0.6966545075550213	-0.19970938869424812	-1.154053059733378	1.1736853924762871	0.23100199638964675	-1.0498048244409952	1.0572961963448424	0.16609545001957357	1.740440547973201	1.4032340648353887	0.484216493516027	-0.011142549144926673	-0.651992334385027	-1.4901415665692688	-0.72003896215636	1.577896209109985	-0.33582799718375755	-1.227753092141429	0.2213002310038732	1.638813179774702	0.10142418173295073	-1.8124451940348691	0.2396909255754446	-0.0373713103363839	-0.4812843527389716	-0.5614517273801072	-0.7201800674383112	-1.31023976883786	-0.9345369257459911	1.4874592334809686	-0.11195329128554561	0.5415719187213959	0.17711855408358942	-0.7123756058367624	-0.23224935671079755	-0.5638921626566871	0.24387766809132883	1.4509901682407207	0.46572312991241693	-0.31259143064092204	-0.32483999062557994
0.33968025385830924	1.8616490257924927	-1.548092001268396	1.4889121302665698	-0.9903337726726587	0.5607603917087933	1.4374266486189131	-1.6081814024531742	1.2529540899309943	-0.801711795445387	-0.09464265673623443	-1.2041264526214233	1.1784687948899624	0.07580248305452954	-1.0478842968893907	1.0296211550311556	0.19657164096839025	1.6380001054535618	1.4016601932737915	0.5760086808384495	-0.1910566342953387	-0.7773946697902876	-1.320373123353677	-0.7599910072751126	1.5657316058687363	-0.3017641974956918	-1.253351619536013	0.12212612837329732	1.6854101866717024	0.12968085492842846	-1.878742384743352	0.3382039276684636	-0.04537645017495804	-0.46755062291900684	-0.510211190193804	-0.8080641155467339	-1.2174478119879826	-0.8699707672664735	1.5881474550671224	-0.051869877405125754	0.48391186321376506	0.21540628884402216	-0.8209848021257973	-0.31084120120296493	-0.6425945792940403	0.22598058372438595	1.44925079763803	0.4557937381207916	-0.34438858392300997	-0.37481501992752725
0.3461748735030188	1.7866035831937033	-1.370034541175825	1.4120354781981033	-1.0038114116307566	0.4689013438367466	1.3143980160391475	-1.4011012638153848	1.2693061838750022	-0.886245708674128	0.022205604856394216	-1.194902983102012	1.0779661544028785	-0.06118709088289072	-1.080188555193306	0.9677028625986711	0.11778329532411343	1.5375322924201584	1.413441502598617	0.6236594305874441	-0.30420507969194327	-0.8449697599402418	-1.2099597183094306	-0.7358658908448845	1.5328845217346514	-0.30884225712133845	-1.1865516528110966	0.007204481141011254	1.6896574790374128	0.12467432266955347	-1.953083924615105	0.4938420884583647	-0.04226846385514273	-0.46095142815305545	-0.48550861765713105	-0.9225969205788684	-1.1564093300939884	-0.8150526723752944	1.5598781991226047	0.006351302009994608	0.3998856677867825	0.18363229673827525	-0.8858088914317623	-0.45050993103851955	-0.6763679076078033	0.17176581996540308	1.3682703928142528	0.42529487008189165	-0.3539430232315416	-0.4079778015071292
0.3414078866702016	1.7448905072314325	-1.2084938214066674	1.3593064871810085	-1.054033887193399	0.4355315487164034	1.265880256789615	-1.1682749959844192	1.320837339959088	-0.9086019541478743	0.06439382432370618	-1.1692387652332736	0.9265609456623072	-0.18917281114497322	-1.1140747865124827	0.8964340962076693	0.05841094182674972	1.4552808160423547	1.3841913553093943	0.5538457033487086	-0.37744878307618546	-0.8782404969664528	-1.0939191147561191	-0.6746534389014546	1.5565144774366073	-0.3224337642160466	-1.072390158159123	-0.010614537991641745	1.656271228410882	0.10804988441326857	-2.018656055389519	0.6410608575537443	-0.025378971430748555	-0.4639783522117364	-0.45255430271097763	-1.0810523289466407	-1.1381306636410375	-0.8128840052630795	1.4768882663820508	0.05043950026538828	0.36988402326631836	0.1822396778696847	-0.9067423148468109	-0.5201467588230397	-0.6694728197910809	0.08973867997393911	1.2536126461639596	0.34296010967966795	-0.3425767138533765	-0.4085311252660812
0.3404800838638147	1.7268910292477155	-1.1131904024619703	1.3004020287474995	-1.0753125807312778	0.45504213726816456	1.232786982818737	-0.8924680322845913	1.4405688608779323	-0.9241933021362827	0.08204840751640832	-1.199175136442357	0.8139746685190378	-0.21767243783037796	-1.089501882711181	0.8721575499673037	0.058351936616781105	1.4004201967306678	1.391466960127548	0.47815527080009346	-0.34448992874781365	-0.9155091830491543	-1.0196971183857113	-0.6706404779250821	1.5857030342800897	-0.2957099225636127	-0.9939532086042216	0.014207004991682495	1.6902427223851468	0.07393267402866674	-2.0727798714154453	0.7218495823043917	-0.05526298232582165	-0.4953958226687396	-0.3420998035853613	-1.2326328029391032	-1.1274818074248363	-0.7245483963556199	1.3880159729004113	0.03460104748359512	0.3530749740450951	0.21115044558161125	-0.9039104241466009	-0.5903303055420293	-0.6729083618059419	-0.013099753714887275	1.1076774982490716	0.2502939084930308	-0.3479941794406892	-0.4254679624440838
0.3245154769539083	1.7044154906013786	-1.05694428938987	1.2298196030842259	-1.0640613865443171	0.49111858725005986	1.1747615381990253	-0.6670090545625271	1.5010619571505552	-0.9310298761338259	0.09980925826444333	-1.227969136978015	0.7576402937196995	-0.202785744459013	-1.078067972688404	0.851744439494329	-0.014044177947555764	1.3184090224902774	1.405006801034737	0.4423310423411776	-0.22266399691345168	-0.9228940125258596	-1.049615892641316	-0.7222762766830091	1.5386555534930486	-0.25984684678618214	-0.8811467633536434	-0.01704948505111053	1.6860501896309177	0.03322128463566816	-2.091257451419503	0.7077608695671771	-0.12703871387382887	-0.5462856707065435	-0.24011142668569888	-1.3220422602155457	-1.125595229859456	-0.6199943066683586	1.2079958916569802	-0.05418348074662842	0.32354642138975365	0.17008490038463134	-0.8841454286425632	-0.6989078877976882	-0.6400201731379266	-0.06888155937729423	0.9269119426025189	0.15664085977863734	-0.34488108079458285	-0.3875744459452256
0.2573937428918288	1.6730830659630527	-0.9627217521951941	1.1809304860375947	-1.0329931343180894	0.5585922336259752	1.1581128874220625	-0.5351316594730449	1.5016134611621572	-0.9184011573165973	0.083830160194163	-1.188593341245501	0.6934909428009915	-0.23742175549640301	-1.1258934175992774	0.789346446345739	-0.179403000817531	1.2861511504917607	1.3645065970958137	0.33772011748855907	-0.12856313780834577	-0.9270642309319396	-1.08701671034884	-0.7860367812817914	1.480617738708033	-0.2208750028694691	-0.7511158826158563	-0.03670499469286955	1.570124092119706	0.012217921770591934	-2.024807616514374	0.6231422034899083	-0.17380299468196186	-0.5851003431813293	-0.1898525233958731	-1.4374295768649514	-1.1335564306229033	-0.5586310476367519	1.0503723068586686	-0.13267301466868758	0.3441560810979045	0.13480522238035306	-0.8442987609109446	-0.7851298534774795	-0.5968403607922089	-0.04105522286059594	0.7338965274754293	0.04905417374846743	-0.3387300540775057	-0.2903067250337356
0.2102677589674052	1.5814031851570884	-0.8809990394792914	1.1777239933406074	-1.021300050329222	0.6726231778141798	1.1594186639535882	-0.4904677223074952	1.5243974706414738	-0.9124417673017643	0.05318259723604579	-1.137033301590669	0.6118033976580651	-0.22597602531306618	-1.129839116831901	0.741416964795944	-0.30765082468443633	1.3507350398710432	1.341671254835639	0.18534355469072142	-0.03148314913999419	-0.9743342903860424	-1.102952084300458	-0.8676691673970289	1.3991446962865282	-0.1911818454778752	-0.7468863141914126	-0.06413305274915818	1.4787508354075474	0.016238622834816852	-1.916502742888778	0.5237005126165608	-0.21387480643150142	-0.6261239197419137	-0.16164089175799257	-1.5243249338459544	-1.0918038336330853	-0.4182402707189244	1.0247913985869002	-0.21359237266085515	0.35054758394685176	0.11162090345606765	-0.7937142042775005	-0.8368327039517643	-0.5874488791271355	0.050426519617225475	0.5559843213568845	-0.06510337359820507	-0.3341394648166784	-0.23306519895031275
0.22181730424691684	1.438645420619546	-0.9045182830600151	1.2017924817327956	-1.0572970734228502	0.7493192900743811	1.1329358836735668	-0.5111475439525137	1.5040952292143641	-0.9036835801436522	0.06430881027943991	-1.1147023022621982	0.5117216510813409	-0.22465698942432194	-1.0911731110132963	0.7528559818722665	-0.3867538647818808	1.3609604338078642	1.3438871750848227	0.14895532963216135	0.14655639101805856	-1.0276175252503144	-1.131858840115958	-0.9787269745949156	1.3197900591832916	-0.16707018536916976	-0.7508664174540924	-0.20501501168596822	1.4066529619376853	0.010699053941626282	-1.7948147893222033	0.38555265718949266	-0.30411707984214637	-0.6610486195627749	-0.17601562260987622	-1.5261646055509037	-1.035477881591201	-0.24031652239364937	1.042252856804187	-0.3115123907208501	0.338059863775514	0.011214939855892054	-0.772402224779132	-0.9271889821579016	-0.6005069392569777	0.14709799775293492	0.3899037440346367	-0.15906506598383147	-0.33444273920601525	-0.2186201508854723
0.2097238745636639	1.2490953623465475	-0.9103253125193067	1.195419082668415	-1.1407802544596317	0.7359390622195204	1.1066163254599863	-0.5414458872928894	1.377283775546577	-0.9027620249867188	0.08547376504998469	-1.0465669336033616	0.39816561161758135	-0.27181931382163943	-1.0581394215719937	0.7714240895909935	-0.4782578331744056	1.3016775378479513	1.2783868452576759	0.18180290937072732	0.2890055665465088	-1.0805237177645424	-1.1252290227188628	-1.0673790830080558	1.3025300715623092	-0.12240460199386308	-0.659797459253534	-0.3446425174600618	1.2615399915056065	-0.024848184832887726	-1.6450364874677592	0.27129874022681627	-0.33761938935089264	-0.6985174365470058	-0.2692783648741751	-1.5280325255737792	-1.0218621668800647	-0.1297037636948692	1.0632475719627998	-0.365409077908859	0.3752848908003756	-0.08843715273008587	-0.7540094950771248	-1.0238345234350084	-0.6252998507580989	0.2607556517103883	0.18632311825793488	-0.15084945878773548	-0.37092120485685093	-0.1903163580765363
0.1907839000332799	1.0630690114036987	-0.8566993311392407	1.2196855027085665	-1.2659778327962268	0.6959514251078407	1.1351393815705173	-0.514368919537556	1.273566552364632	-0.9547001909980143	0.056423757673710884	-0.9735365848534638	0.321059553566469	-0.24302388503761324	-0.9590999086183297	0.7840439084300345	-0.532562294748906	1.2087523426500906	1.2244433918070405	0.181089209969944	0.35125865345042867	-1.1165280118285659	-1.0879597987403908	-1.126179615190613	1.3087879234843782	-0.09266042543149178	-0.6444043248401791	-0.44778242735144325	1.1285049378814258	-0.09212829807936368	-1.5403988906665953	0.21672927546029425	-0.2961826459238088	-0.7964071599686904	-0.3909633575434125	-1.517520620265459	-1.0036643910281184	-0.08880327454386683	1.1195172490845615	-0.3140260018278596	0.4194951668404774	-0.1653245688775134	-0.6606408211040024	-1.0722490790041657	-0.657767973153555	0.38411221312800675	-0.04167514382218311	-0.11660219458373414	-0.3963599643180403	-0.22681740418862698
0.19919811169120438	0.9811348797000299	-0.8701375715786337	1.2741562922277283	-1.4210301659799758	0.6707271023143062	1.1637032431976602	-0.4303934208567581	1.1969074947519198	-0.9570791685697987	0.02243585122628487	-0.94802885611807	0.22606834820287033	-0.1743072464949377	-0.8040019199836917	0.7639628984528246	-0.4931959854981427	1.0869083991840465	1.2317076329316077	0.24376594320083086	0.4114130296696635	-1.0515044582715765	-1.0852777932149125	-1.231724040162111	1.2855592256142945	-0.06370534537712287	-0.678589556495915	-0.6031936291152243	1.0974973078787227	-0.16256364430638875	-1.5114842637168366	0.13536461968308677	-0.2536299786252166	-0.8981593385528575	-0.5023919684666834	-1.477612809115096	-0.9712637912641953	-0.1078310023254639	1.1817172931558544	-0.25295876596577344	0.43127801188391546	-0.2863264371315556	-0.5682076174521565	-1.1088513130694744	-0.6855313532963481	0.48230536224343323	-0.23765726071880805	-0.050552448939965855	-0.39115505001214323	-0.34551084707756885
0.21967375983216098	1.0714497207294507	-0.8903986844973989	1.2759772633889823	-1.5504800838718251	0.6263946464562788	1.1219183941888116	-0.33027373102004814	1.0992568156975977	-0.8435572259046402	0.06260498714226406	-0.8923468926909056	0.10319576515575868	-0.14058580725226202	-0.7214130797276674	0.7184024004394802	-0.43025709486489394	0.9933770687440528	1.209761499694501	0.37332501393649753	0.47515080818797983	-0.9448502286856966	-1.0789111632759254	-1.3926064867392074	1.2544735453451197	0.00498686615559641	-0.59636243738104	-0.7257034526833681	1.0692002786444657	-0.22692925079426293	-1.4916824953068712	0.0747262817241914	-0.19806127366283213	-0.9892572447684923	-0.5861392557191383	-1.4272425272127842	-0.9838931625179119	-0.15489036292881325	1.2067317281680088	-0.21972504320042682	0.4167772699509113	-0.40587626811194744	-0.4845248832647152	-1.1851565155948507	-0.6589891658173532	0.5501558336119408	-0.34832813542584756	0.06664686300872208	-0.40252135939030814	-0.4673300195452306
0.2598892125090114	1.2774120014320471	-0.8627510301064168	1.2395974264935528	-1.6042886651345405	0.5419923618729737	1.0205574909290633	-0.276032731304379	1.0726467471377918	-0.737107365777131	0.13872089477564745	-0.8176421102142035	0.0453342279924817	-0.04318240192097199	-0.6618551812483371	0.7332067025395481	-0.3671903596100461	0.9258916207204726	1.1596305654418195	0.46708770789718645	0.46982930957882496	-0.8389078290537759	-1.0402539387743388	-1.5146437078178765	1.212067083451723	-0.012839232113514926	-0.5080716139364836	-0.8093686098728607	1.0135850482312287	-0.2774301732132007	-1.4580206338414068	0.06187222112516486	-0.17798694065750184	-1.142762319985706	-0.6468162658796368	-1.3632530250302601	-0.9866303960809587	-0.20857024194404145	1.2552147982804862	-0.18989685806393175	0.3706968522426345	-0.4988512174293255	-0.35662752653813184	-1.2945402089801636	-0.5672946994644181	0.5766210424174243	-0.41117609030380786	0.20063070513114872	-0.4159535635402862	-0.5686505621613669
0.32294781014311935	1.4700730805911193	-0.8138883614241557	1.2348074806128704	-1.6026434754105274	0.47270199741720925	0.8791663758747068	-0.2393248041101172	1.1225233911870691	-0.6247629658124983	0.17370063173951822	-0.8388307388692482	0.04695523832291905	0.05212925999864777	-0.5692851377072881	0.7592950414845825	-0.26705524022599386	0.8707620064788439	1.1929375513410858	0.5602098131274127	0.41428170077581833	-0.6893910350711925	-1.0187728290983071	-1.584639690865933	1.1348456037929255	-0.07428332011799994	-0.5344298761418935	-0.9887228758921814	0.9456112580012416	-0.33783239440398244	-1.3826258490127938	-0.0079090218803613	-0.2432392825213867	-1.297610749103343	-0.6796803156399072	-1.2966540844792944	-0.9551482960445773	-0.23668060525501589	1.3530834552241497	-0.11619940209103977	0.3298490210694141	-0.5546525270811448	-0.21841815650345678	-1.3935761491021368	-0.43359360585555873	0.599041258870864	-0.47070165189572355	0.279988678546353	-0.3994082607442039	-0.69860835760011
0.39365278262986425	1.5951805633668485	-0.7392548702721548	1.1985068163766246	-1.619006994690294	0.4565045811514736	0.7459771696590046	-0.1854486448725483	1.167333092129749	-0.496492727469165	0.21273978931711962	-0.9307555855793386	0.025037472328749356	0.06772829311770837	-0.5345771421953567	0.6772957390748863	-0.18843079794273943	0.9101679704156569	1.2685799776933415	0.6624011229383459	0.42616573124730295	-0.5322911393416242	-1.0141701817654485	-1.601682937372519	1.073662635708087	-0.0811198890019758	-0.511989350908723	-1.1570907351060384	0.8293052656853611	-0.36675393049817745	-1.2309662074346805	-0.08273686050611873	-0.3038035144567679	-1.3839856531513859	-0.6619845781574087	-1.2599348022148606	-0.9460467987443784	-0.23075792527033506	1.4575545660355294	-0.06956515903693421	0.3061753771341229	-0.5348773391471677	-0.13141577666229712	-1.4954973285644095	-0.28452108714440427	0.6066600839826105	-0.4939701309919668	0.35298290679285177	-0.40043213581931775	-0.7834537769033297
0.44996081501750096	1.603116841137449	-0.6771583685874688	1.1498948036371406	-1.6494905927170784	0.43943706745904	0.6457833041743097	-0.18850418387663612	1.2298943284458788	-0.40250434096373944	0.2810910809074852	-0.9897519888507713	-0.0008162205028313718	0.11837081975695143	-0.5491288317209764	0.5899975887549961	-0.1386500691325041	0.9838546482241437	1.3031085606530532	0.6913912444521824	0.4908229139819773	-0.4467447806279794	-0.9872341987017312	-1.5330897150197447	1.0295596793049349	-0.10162279309779862	-0.45624806141152263	-1.2206954871084557	0.6768921545473491	-0.377300031650243	-1.0707432264247008	-0.06840697665153299	-0.3393040347547113	-1.4556286929171365	-0.6322798099030453	-1.2327563893300308	-0.9145751362049005	-0.250490648796334	1.5347613508657751	-0.12880799974070883	0.27349393708235614	-0.42222004315371714	-0.045367066954113834	-1.5701144864964984	-0.13690379802032987	0.5740523501213896	-0.46638254062387025	0.41330650011506637	-0.42141250254836404	-0.8071660818316857
0.4507606450230096	1.5062942523361378	-0.6238575808571212	1.143719336220723	-1.6514417061501039	0.44053673456509557	0.6056102730715646	-0.22274943784372478	1.3210303663631495	-0.3240390391017637	0.27045015636678027	-1.063934097622098	-0.0023775094000417552	0.19329930237064724	-0.5614122058531136	0.5898352285126226	-0.10321416247909745	1.0127124243082073	1.3146313459488081	0.694782186971036	0.5411724777455174	-0.4321928961353687	-0.9551315951806366	-1.448835290980417	0.9571916491566531	-0.09608891370763492	-0.49764793893871123	-1.2861258842035894	0.5475396847954548	-0.42029545436340465	-0.9202971062099286	-0.05265886264404287	-0.37775883285022366	-1.4898054172887876	-0.6046210525287015	-1.2427633559554176	-0.876021632016128	-0.27606732181779	1.5921415716094933	-0.22248190699521064	0.2412855888957131	-0.2635357651407906	0.055627328120472955	-1.5828286947097616	-0.015069576611268842	0.5348309316120902	-0.4672150932943726	0.3986987200437059	-0.43214893434867446	-0.8750563419781286
0.3975879462569581	1.4325186141806459	-0.5248624397175031	1.1084875028834777	-1.64034687296997	0.4979121492428801	0.6457996263809543	-0.20958201331594162	1.3822817806517236	-0.2816918730570663	0.14612420113053096	-1.199560099710387	-0.05750892390153012	0.20281326374666944	-0.5687311393750945	0.5450828417056386	-0.0696729786791285	1.0678563849460985	1.3273189098370821	0.6668260592232154	0.6418488638255484	-0.45794228835123896	-0.9233987073745039	-1.3891262196977539	0.8737742765057082	0.022897996376003416	-0.5496189026956252	-1.2973978869740552	0.4341804440725479	-0.4400865887536657	-0.7570288734768493	-0.0601459659893178	-0.38383954199027553	-1.441687331116288	-0.6073478133522536	-1.2582540272982456	-0.8961555635437477	-0.2511348073445158	1.648680083498531	-0.25690756793065356	0.22650861211528853	-0.09417845611899282	0.11328797154210249	-1.5865280264780286	0.05112986747069381	0.47728664006721244	-0.49989180843708897	0.4090545274337469	-0.39889761925104583	-0.9536136581663651
0.2967133859625172	1.4515974259411686	-0.46057630079136713	1.0444764079325464	-1.6735565911592754	0.5642096052862874	0.7709909513410576	-0.16432935628800208	1.4157856493565586	-0.31760180567222485	0.05009729587953397	-1.3136594566156046	-0.16427947099963572	0.2488708578573034	-0.5815192675432321	0.482072307642639	-0.0911639873766058	1.0611064055041166	1.2738839816743996	0.5905542227724978	0.8177279665140723	-0.5502754093656581	-0.897283618525362	-1.3432168807401816	0.8028991615260122	0.15896272355737212	-0.5319125458731909	-1.1814531554620893	0.3651764886515193	-0.4108010975381896	-0.6702926248374018	-0.013189589480130307	-0.40751372858660967	-1.3767835751638304	-0.6746555536257477	-1.2483141504279331	-0.9166313230949699	-0.24904844938012424	1.6349823120230922	-0.2819166470415627	0.1927571589189137	0.02743245078691018	0.13019923657189297	-1.5758450586855275	0.11539400622551055	0.4474325722679099	-0.4081233971786328	0.4243323891597572	-0.34897917318383737	-1.0343366322456011
0.1631161804828098	1.4987389158985296	-0.5092438532837962	1.0310962285303125	-1.7479912287139776	0.6015331004400001	0.8901838653594624	-0.1261620671813411	1.4481175720367407	-0.35394179736061754	-0.00754222613323563	-1.330779367803655	-0.2545242443606037	0.3578829863650467	-0.6145929679751948	0.5287730173581064	-0.15017903154693765	0.9772086801550733	1.10054504064372	0.6003545340564476	0.9475751315999643	-0.670285389092287	-0.9048283256577833	-1.3275793543396255	0.705154523937035	0.2559807787048915	-0.5593707226554654	-1.056810400003446	0.35063781180257025	-0.3994411124928668	-0.6315400794137771	0.014249924366518913	-0.4570232436020569	-1.3314697715283377	-0.7508318484122567	-1.2416722646755143	-0.9207332593782016	-0.25835654040136447	1.5387522669942473	-0.3496138700493384	0.1127474816756973	0.05196482477599067	0.16280965917238485	-1.5119427937391947	0.19757397150497855	0.4555609477535965	-0.22501262274192985	0.43902139124986406	-0.2961031537983879	-1.1328649052966902
0.05225974171965273	1.5202621012123938	-0.5770792486154521	1.080856244827976	-1.8179695775740838	0.6460271053316502	0.9673634194760016	-0.10224843220771243	1.4406722678801116	-0.35553233329813827	-0.11421359817678237	-1.306629964745704	-0.305495065680637	0.40505134753988703	-0.638070186186158	0.6204512042165762	-0.18174026274573543	0.9826710705324052	0.9376294475543929	0.6959171430913109	1.0205816741792817	-0.745411077338362	-0.936855732762275	-1.3541341469952228	0.5976174249952297	0.3584578851254367	-0.6316759319274785	-0.927446273275328	0.3199929642259465	-0.4353924274256526	-0.5790915334460441	-0.017858230364177892	-0.5099143461069169	-1.3219937481115758	-0.8180004298575163	-1.1812808919888516	-0.9772862269777454	-0.19054095991212505	1.4543157471726427	-0.3732066779558697	0.044584151739693545	-0.029631499972429025	0.172058803477315	-1.4728583758984168	0.28276341157999557	0.46965385467124693	-0.06717548946704628	0.4264888337574468	-0.20388181855178375	-1.2350209301448862
0.028002497312660968	1.4443595406143819	-0.6072912872156587	1.1187799485775094	-1.8883320306466178	0.672960446849283	1.0554013215625146	-0.0879657566730107	1.4105463612463378	-0.43130123303427215	-0.2485251613625147	-1.2819797964610458	-0.34980552525701614	0.39913530556748683	-0.5837660385571304	0.6714212503053691	-0.2020806698488244	1.0909182169397014	0.8419471475640089	0.7525813940531455	1.0818471325257026	-0.7515282644313019	-0.9647254046654691	-1.3245163642138547	0.5902620148859803	0.45450317475016233	-0.6803188036399568	-0.7425174632303307	0.29478643056480835	-0.45068427409614786	-0.5585799695216739	-0.033249987048983555	-0.5713854583235491	-1.3496413222409482	-0.8943572550157896	-1.1039087491887498	-1.0094545924355587	-0.10739082731753577	1.4228396765042008	-0.33330783154548965	0.002158289311664158	-0.1896972559029964	0.10996832588839138	-1.4627261176895408	0.38075887202131964	0.43801636056315074	0.0602910604754314	0.4197595895043883	-0.11896239744846175	-1.2971397669777507
0.07189716801484033	1.2510635592336619	-0.5908426827045679	1.1838598744274362	-1.9987127040101142	0.6432127511143477	1.155215695742735	-0.08996823338803762	1.3578087901368727	-0.5191527448279748	-0.3344779023679149	-1.2178161220065282	-0.404797589747643	0.41772556194912286	-0.5337307558545064	0.7011811447313531	-0.24630507472034208	1.164317966822915	0.7194806217924674	0.8129081414521778	1.037803447150667	-0.7259186379141551	-0.9766033053045933	-1.2313363573539222	0.6215276710944485	0.45964250588632416	-0.7365448493037651	-0.5485399607753039	0.3068883047027278	-0.465594970915222	-0.5483070150873666	-0.03235009481998409	-0.5885700711106553	-1.3668472591629357	-0.9306325765925587	-1.0911157922078818	-0.9942549875692561	-0.005195073648344784	1.3847995569347975	-0.2615293689983774	-0.035168341335237725	-0.3626270965290169	0.08867454620172203	-1.4523504298821042	0.5178895066982893	0.41085662761784275	0.17918583573992278	0.36427276739846254	-0.10025010841745222	-1.3662319489317187
0.10510610984345552	1.0575453620753632	-0.5339090173444879	1.2928014534657595	-2.118577012352951	0.6307706413319203	1.2009586798627754	-0.09584714018287148	1.2544362569621792	-0.49927787194345274	-0.38988580571868514	-1.1119762615593114	-0.45814020513010545	0.41187894291823673	-0.5276367742003771	0.7455903610260464	-0.24639030446807433	1.2360965739283505	0.5931902131293876	0.8842746000701839	0.9106755093760462	-0.6799747274153753	-0.9463649462784289	-1.1645128626293686	0.6150426364293329	0.41898022677790214	-0.8126005404963811	-0.3914657951646952	0.2754117955266947	-0.5088941671941741	-0.4843490966924896	-0.07837058341101326	-0.5554120686917409	-1.4155181967544181	-0.9217865883760172	-1.0771964335497037	-1.014691606507088	0.11131531442490905	1.2889695636429694	-0.22569284247383864	-0.05521283089579225	-0.5232981774611292	0.07009981838273319	-1.4278039469192048	0.6495082717846046	0.34374954138392017	0.24580568417203436	0.2670865608686438	-0.08432690693282986	-1.448171502401498
0.14390746307057048	0.9188509717563672	-0.44740750651888533	1.3956071514172566	-2.1337644249291854	0.6791758333533527	1.184228418052592	-0.10637776307347757	1.1845331234915948	-0.4367247557911866	-0.47498840628142025	-1.043975473555153	-0.5137408594640895	0.3453506362275961	-0.46597675982722064	0.7994090913673928	-0.1961047533058861	1.316156638276904	0.5936561245663959	0.8611437765637661	0.7812766756748074	-0.6255148603897617	-0.8815362356152479	-1.1240074077004512	0.6793914107906358	0.4040316097405534	-0.8472365103421218	-0.3013584606381382	0.23618680132570238	-0.5146544017908184	-0.42009352211415407	-0.1353553589201695	-0.5663684121574368	-1.4679940529353677	-0.8876625870627937	-1.0687395933705208	-1.0372183341999264	0.21190425038224422	1.1737866675212427	-0.18701566511761802	-0.04378559852949518	-0.6265116607003811	-0.03904081240788322	-1.4407895192751252	0.7268964810835206	0.2145610712344062	0.36036571337273626	0.1902261645298638	-0.024283762021584155	-1.5155743979125726
0.2077338975099635	0.8156158705164108	-0.3419425602910226	1.437924937751545	-2.044087988361091	0.706335910356771	1.1754960374980075	-0.13922169793150113	1.1716072482196658	-0.4317927291179721	-0.5916914355484291	-1.0807973666314612	-0.5678797606229071	0.32216337376230403	-0.39572977130506237	0.8030216067602053	-0.18088140913396927	1.300490373557146	0.6122869001999163	0.8310848466789965	0.6274047961721279	-0.597958265185754	-0.8324831065184046	-1.064168122344807	0.815264393683195	0.3640801977449435	-0.8615212256844599	-0.29460176622569334	0.22093967200318038	-0.4581582501300018	-0.38053577855321846	-0.1801267970973474	-0.6166526181250036	-1.4432558281285126	-0.8409653975659375	-1.0867620202074915	-1.029872945753808	0.3059728703685306	1.1282895835738547	-0.11792109055895603	-0.010269103709089986	-0.6932719524354242	-0.1384591037894243	-1.4878033569902787	0.7951962565282803	0.12677182393213576	0.5479675817925669	0.11266319772893688	0.04423551325832888	-1.5769603555945069
0.2677915329634121	0.8001560014192828	-0.2935816189540458	1.4228821325064263	-1.9753129394230922	0.6713704642552192	1.1238770589860994	-0.17323892659978002	1.0985329666823718	-0.4540807112467613	-0.7027516576272396	-1.1410675914483295	-0.604193235902464	0.3456373831599319	-0.37499484483845913	0.7699517773931047	-0.13743718426092494	1.2140067102816028	0.5579854904013348	0.8442064712719647	0.48720052634509836	-0.5480359078210035	-0.7833297155327585	-0.9550013786158736	0.8917069610801237	0.30214632570100874	-0.9325082383630651	-0.3454703842446766	0.17240554384994167	-0.38784040122559366	-0.31877212048513603	-0.2865624503744769	-0.650588385666484	-1.3989976955283623	-0.8308481746482081	-1.0699931124784987	-1.0078185147958714	0.38063442476151127	1.1064147545938046	-0.10129612075335767	0.016077985531128387	-0.7796068949873672	-0.16690176951107136	-1.5148958741151557	0.8101416144112632	0.08043764061397564	0.7069069678988195	0.07103285202097719	0.13084497625779018	-1.6282948757214306
0.32202000733672964	0.8599320455874382	-0.30761449921007	1.3938257665855942	-1.9479191708573182	0.6646505912952797	1.0243115984572013	-0.12840086102422862	1.0348342533423138	-0.47899341898918235	-0.7583154200591657	-1.1799050645621334	-0.5649391910059378	0.3301983246452269	-0.33302023786925367	0.7618005552248462	-0.017945077939928545	1.117864335721649	0.5462098629233034	0.8055587783543364	0.3885513778304604	-0.4720943779381984	-0.7604700048856862	-0.8767338425228607	0.9672112932525267	0.30554760375273815	-1.021275313480078	-0.4372876794224318	0.1359664448831884	-0.31903282278508244	-0.2982758209804296	-0.42970650745694927	-0.692046648286684	-1.3838805863658776	-0.8279709718481854	-1.050515897268324	-0.967078355005734	0.35619934383377977	1.0703172862593509	-0.1790531938044503	-0.008856178340095883	-0.8626998208132335	-0.2027881582172027	-1.4983705959572364	0.7469516451248497	0.0413034738810349	0.8425192444390746	0.09003068220552853	0.21596917237613464	-1.6538577005058843
0.41208086595672644	0.9070100453226345	-0.3195072955426982	1.322332855341694	-1.8743173256215904	0.6558759279954167	0.9409704113325204	-0.06386140963128997	1.1063229608462524	-0.5555507603595788	-0.8194228066276464	-1.2346042762318838	-0.4866529236791572	0.30767812609621004	-0.31110037052545786	0.7330923123687821	0.09666598628977212	1.0268256916324419	0.5633491537737184	0.7583153594828625	0.27820987675516845	-0.428786513524636	-0.7615352874542168	-0.8288476171845977	1.110944208969409	0.3461554624123326	-1.0703887672022465	-0.5642621994054331	0.13808837982818584	-0.2576934888017145	-0.33239179893091797	-0.499606536236705	-0.7401328223861325	-1.3423516885988032	-0.7635592396217722	-1.066041879008561	-0.885389285487378	0.2697103227644428	1.1186787406437761	-0.2734325338534999	-0.04627488726947003	-0.8925984195092814	-0.2562774047976494	-1.5269715784633493	0.6796030197401001	-0.03247662820889175	0.9865313129460398	0.16475087835036706	0.2709966254637213	-1.6550889374794486
0.5058209426020517	0.965357559492082	-0.3921679452197279	1.2168748733075034	-1.7728016415147718	0.5702606085631639	0.8520184656739366	-0.0894707236451774	1.2220009272798227	-0.6649393574875313	-0.9702483479121694	-1.264415456134292	-0.43933079754149135	0.33487079044791723	-0.4003587351473934	0.6715799205422313	0.1694423566516859	0.997042572989381	0.49770961870014896	0.7513106609736955	0.17898244572988714	-0.4198285073460265	-0.7605546008543622	-0.7499526860126832	1.236714935859532	0.3403630858902369	-1.1425777483875301	-0.7032281347795906	0.1259796607388289	-0.1697911625415825	-0.3942317790973235	-0.5571420457900069	-0.7438187527495935	-1.2991442238537314	-0.6789093005104881	-1.057772183935641	-0.8035540910123669	0.18039416140030534	1.240822536989587	-0.33577819773022627	-0.06714173114591147	-0.8850485684163665	-0.28028659638966386	-1.5606646292934185	0.6248233773249987	-0.08921122326915062	1.0794293379217481	0.1961797385039026	0.2768366015250679	-1.6461148322763048
0.5740944318720594	0.960818008607301	-0.482788575608453	1.1257867289153618	-1.74362671713209	0.4684932199623336	0.7215999540360631	-0.10981887212828564	1.2972467558628034	-0.7565828980936496	-1.1606018775288276	-1.2420062122391486	-0.4006114016662333	0.31920233438734347	-0.5133682393778762	0.6740632942494467	0.2807261826525974	1.051440521021568	0.4014591340304863	0.6668086519207553	0.1311214460289913	-0.44512934917994895	-0.7543728287728577	-0.6580718604717974	1.3705049185366351	0.39260331548674376	-1.2520192487856838	-0.8096650512542525	0.11722496785285588	-0.05122203507812102	-0.5066580460323745	-0.6376320063206258	-0.7047737139286572	-1.3225941297430486	-0.5934394526274316	-1.0834675601293404	-0.7640220714888553	0.021236898778753732	1.342506087297437	-0.3964183899848874	-0.12734187720454124	-0.8785793895654768	-0.29032925248462693	-1.5554488508456028	0.5612823526536602	-0.10455008555322143	1.1002978764560756	0.20245413945198507	0.21004884156205672	-1.6483427848951346
0.5884593787709489	0.8875185471180451	-0.42691411242174865	1.124044930413298	-1.7305433798433865	0.44309034297374417	0.5864480024714076	-0.09687532698479075	1.4014465450548996	-0.7574054714003918	-1.3337861124554735	-1.2013221673518626	-0.3652705325849384	0.30198242650339524	-0.630809730265907	0.6963361674987014	0.42407606220425986	1.053395217512472	0.3570697059619074	0.5327898302953054	0.12671935163619158	-0.5115798130099484	-0.7792283776439147	-0.6509840717266551	1.528057626051241	0.5081855462405996	-1.2805461569996048	-0.8800445733631023	0.1359151077474216	0.011891221897945326	-0.6626604150050776	-0.6309620051192824	-0.6704014141839983	-1.377789214396548	-0.4612348047534004	-1.1615706281557852	-0.7771524425939587	-0.16548677104641807	1.3632191660331943	-0.46238581610181945	-0.19631486100367737	-0.9130309235492333	-0.31520111515112714	-1.6078061677815865	0.5310855886034004	-0.08436002450354108	1.1137008018417665	0.19459997023930475	0.12059067297386061	-1.7022350532588058
0.5187142022908113	0.8353295844985841	-0.27552872577100196	1.2390432178792588	-1.6436134583517443	0.43639030936880907	0.44962302472573495	-0.1757057457414752	1.5274996807067354	-0.6895073353379166	-1.5005588715436784	-1.2135220601875152	-0.35202943767526385	0.3671916973052921	-0.8057654813411761	0.6589748617252267	0.5298363449386604	1.0177731155901601	0.31795871356381955	0.4913534875238777	0.16422324659594656	-0.607628101318325	-0.8068129298008255	-0.707488101167572	1.624356555275384	0.544783298077203	-1.2541538768175926	-0.9310035698520229	0.1248057515676448	0.07488124997468078	-0.7908128502996312	-0.5634952849267405	-0.6761470387455547	-1.4337122617782079	-0.2921718726437733	-1.231287476797864	-0.7941942656637974	-0.3225505183863767	1.2469545300145735	-0.518596106631332	-0.26478617691899187	-0.971064137041111	-0.319820227360082	-1.7152703589225233	0.5355232887256509	-0.05105776650249594	1.1410616877268156	0.1817059747634692	0.06496185528519471	-1.7868642732124989
0.4150562335772097	0.7609507892325268	-0.13693428934258436	1.3818311087190929	-1.5365877483304036	0.391187756084083	0.33282947508400984	-0.2655269839009172	1.5751013707081547	-0.6411291027661836	-1.65781714217771	-1.247996616263635	-0.3570773207217999	0.4048340235490634	-0.928211423830023	0.6171744793250398	0.5904871446520122	1.0988481874743552	0.2774357822377259	0.43673285387063104	0.20922207274698518	-0.7177797237373629	-0.8295065816945678	-0.7621277018362802	1.680520850036584	0.5248143946355011	-1.2930364240760777	-0.9347199325358062	0.07438926176965058	0.1493831498796359	-0.9162367705791304	-0.5555186402088911	-0.7248449727635433	-1.4687370252043155	-0.13001422725420256	-1.3167492316441072	-0.8480804528043955	-0.45355805245234226	1.0565235023670296	-0.4608127820542068	-0.31770896354901607	-1.0640019498553261	-0.2969976634907778	-1.7810721728674501	0.5404890721619765	0.03246312390025	1.1599016120076644	0.21432067639068797	-0.013752105236296153	-1.833068639282909
0.33632096783518284	0.6849529933012671	0.045858609706390455	1.5561297179144906	-1.496967228861156	0.35074381380726094	0.28128802705366207	-0.260800641343717	1.5364271518945454	-0.63113534906433	-1.740783764878247	-1.2392269652309262	-0.3555416267245453	0.36893934439815773	-0.919365917125997	0.6245175902869382	0.6475222362211723	1.2203729236235359	0.27077381687319363	0.2953646691473413	0.22738274260362493	-0.8185020370402393	-0.8528707349696807	-0.8783023302201158	1.738065943807463	0.5711227953097937	-1.3472979315909996	-0.9132930048832932	0.016190062189522837	0.1501139259105539	-0.9718068903682827	-0.5492841868463874	-0.7883665566669393	-1.4469331656212898	-0.02183892407213451	-1.3949158583858858	-0.938257816679846	-0.5639310410248541	0.8667357579126106	-0.31022855709092706	-0.3068596017830692	-1.1735286386321877	-0.29160687926582723	-1.8349100206405726	0.5413802127544762	0.14271097843755934	1.142109218786415	0.23552774548511576	-0.09599908278913041	-1.8408188363040001
0.32323574894510265	0.7302850119269293	0.22443637963851387	1.7216797482699633	-1.4983778770749285	0.3376526736967739	0.23679369174189632	-0.2614888631546771	1.5036816012056633	-0.60928766551052	-1.7397813076062694	-1.2115221290633538	-0.3662744214387009	0.35142363441558955	-0.8855750966306968	0.6339160343170652	0.7090482798823923	1.2370793020724011	0.26365446284184285	0.18977893535706572	0.2136241671397851	-0.849234238933834	-0.8790672866034747	-1.0389421051157512	1.7609848470279406	0.5925440444795834	-1.350929350593488	-0.9081486623745164	-0.06485758528222323	0.12762321888843214	-0.9342144408391686	-0.5285218733389143	-0.8739729810466441	-1.3683732291429322	0.08044281468164745	-1.4509287417939754	-1.0001834858106702	-0.6381166338239003	0.7307053656714911	-0.18070460927367796	-0.2362800107104274	-1.1972365822510636	-0.32165840834157855	-1.8871236742069133	0.5358923469508269	0.19495036197975554	1.0952087516814557	0.20826557489321879	-0.1287864139919615	-1.7996969871452915
0.39195714301819395	0.8734237177974592	0.26159827109559985	1.789807821498504	-1.5157067556142425	0.29206750427978634	0.1606505977472552	-0.2877325020907168	1.5515935122136073	-0.6451805322894402	-1.729933847478718	-1.1809629311035512	-0.37447900881292945	0.3016232382407858	-0.86348595201873	0.593480953955017	0.7134835048317061	1.2102551276586921	0.24811745278699182	0.12272600628819359	0.1897261550708345	-0.8683203827222196	-0.9200086022593533	-1.1477981107159831	1.7833844754071708	0.5058896835556832	-1.3918756550992892	-0.9506265432446084	-0.18888468281731918	0.14088895319085498	-0.9026361726579282	-0.5850315057511586	-0.96010508857243	-1.293047848704141	0.1673305781929511	-1.5453275582241495	-1.05349821999578	-0.6712228045418922	0.7298060493666775	-0.05840796909098874	-0.1534540080687929	-1.1183177993806501	-0.33265473456951444	-1.8357799821567322	0.5442066586741247	0.20633846383024929	1.0488515935962146	0.18698946708285816	-0.16875123907578177	-1.6969546589763502
0.48265786564259605	0.9516119263934044	0.18816335082399802	1.7471337581978836	-1.5963278503956118	0.16978622260259585	0.06485556695313868	-0.2711239685081323	1.5536271832563906	-0.7466812999074941	-1.7697275046991865	-1.0806127094541118	-0.3701534707206598	0.1733930284890291	-0.8184120321577515	0.5304999399360856	0.6397597730430732	1.2176829743241293	0.26668004625899855	0.02864998088325893	0.15681603241470765	-0.9272495017418757	-0.966357793542542	-1.1873299195083011	1.8007506783365907	0.4677681591519052	-1.4750240944138586	-1.0713613336632009	-0.28694203460622225	0.13662752590468233	-0.8778085940733767	-0.6870468883994449	-0.9740433773696999	-1.2285093249108314	0.19342850006140216	-1.6553547565470417	-1.1015315807475172	-0.7128855479749098	0.8693120910989951	0.06873480519370694	-0.04785291852427938	-1.0506439496678115	-0.3744160224917664	-1.725494402062005	0.5583208854321154	0.1703942220410263	0.991120124378762	0.1572703304239142	-0.2307436347629419	-1.5851429513146469
0.5253943824968036	0.9419931577354399	0.047075763081058146	1.677382645456051	-1.6622544096874843	0.0705355978939741	-0.03362038628226462	-0.23206530777884052	1.4631460563528988	-0.8284642003344269	-1.8125604140021863	-0.9607514226590952	-0.35685265437775915	0.061664350096001776	-0.8689428355908368	0.49743749058000086	0.5839703470176962	1.1992370953283142	0.29741031463773815	-0.039141017809839265	0.08663267804745053	-0.9241063987031527	-1.0017471071059574	-1.2581249434587332	1.7743915792928544	0.4772849351406433	-1.5378354533819454	-1.1967596531305105	-0.3508704585378447	0.11201326971036525	-0.8719814018663982	-0.7526202353421694	-0.9335288850760912	-1.1739546473309055	0.17496174744948606	-1.75359887525493	-1.1264954639674154	-0.793637979306818	1.0775854262174644	0.11625286634672585	0.04901343463799307	-1.017451343141261	-0.4636678990587999	-1.632763687607626	0.5523469429416469	0.10865137501770979	0.8835019427968941	0.06464474024664996	-0.24716710938553263	-1.501935516913758
0.4899139234525478	0.9144066562048365	-0.11414286012075844	1.5991204718518481	-1.6689167482392762	0.04029758667102994	-0.09700359523289576	-0.19613266660053927	1.4124421562862193	-0.8921812065182266	-1.849732804857767	-0.9181425614316521	-0.3673750021367357	-0.013988545820435105	-0.9844637989272634	0.44669991483824445	0.5397459421461775	1.1429525961874742	0.30760070686058444	-0.0216431973788871	0.036711952999666043	-0.8115690083105654	-1.023341011406892	-1.3286950521922007	1.7806405799392189	0.4092355651596991	-1.5915923609105742	-1.2498985783142977	-0.36872209188156524	0.09144837246383762	-0.928303294324033	-0.8227290391190507	-0.9047331305185186	-1.1716656923609112	0.11314137826779984	-1.8528740575671292	-1.124757620732916	-0.8968393360428948	1.2231850560080137	0.07626212447651907	0.06452386256501919	-0.9817408817002988	-0.5542665616914849	-1.5725966702719671	0.5491934454240788	0.04073459229916791	0.7659752118266563	-0.012499933157738414	-0.2512366887980125	-1.4736463816878413
0.37160946767811515	0.913390812650199	-0.2742155628426092	1.462428875769246	-1.7123783098327727	0.02759473107994919	-0.13372039907875755	-0.11277905509832213	1.4144068893275528	-0.9715509977008956	-1.909490593473516	-0.8674087844008881	-0.3809971766679506	-0.06887190866948605	-1.0330340638180862	0.30243176947275646	0.461655824819863	1.1740268904942508	0.3526009334593881	0.04848734276458914	0.036344841068753596	-0.7164535747820364	-1.0186255694491293	-1.329230705537867	1.7905481078761851	0.34129503607641143	-1.6549026502021866	-1.3150867611100001	-0.28304383476372064	0.11033105194507531	-1.0542194921377157	-0.9318679686520961	-0.8599793571813643	-1.2084415688788177	0.013759408610511314	-1.9459805134521744	-1.0867025070213054	-0.9823478046555513	1.2772976541637837	-0.005208606274603078	0.042383798299891765	-1.012812993896276	-0.6494078973239923	-1.5453086113384118	0.5665601853210289	-0.05252708641639675	0.725320844099457	-0.0417967153192068	-0.27593670295183975	-1.444309229276095
0.19975799269505773	0.8786934062371374	-0.4331051800959516	1.2974726403576606	-1.7789405106089244	-0.013795831850022597	-0.13830285859408215	-0.04649002777631317	1.3768356785371503	-1.0705908717332122	-1.9212048203230878	-0.8125280453364558	-0.3762763395652742	-0.1172446069601361	-1.0800623666843034	0.14591280581907579	0.43259903697751234	1.3034242115930361	0.394609667721793	0.10996297212586166	-0.051593085886435144	-0.6965808426426987	-0.9734638549114513	-1.320695764936201	1.7413556679437694	0.33088372396006827	-1.7068821184532517	-1.3921109083285692	-0.15188087535714262	0.14762069004036477	-1.1940377601609775	-1.015291577849255	-0.8216167841991998	-1.221757533146882	-0.09522452019509378	-2.051745746807937	-1.0280255088018184	-1.0307563195514853	1.3065494371744137	-0.0872523322458166	-0.005550885510609532	-1.0544318729903763	-0.7338805033391281	-1.6293716358244275	0.5930303614390136	-0.18664353689471933	0.7412409709865732	-0.08091323954699561	-0.29792798431201184	-1.3737586178117749
0.06085951393885296	0.8161237922937306	-0.5712381512500027	1.2162019057044349	-1.7772783251232969	-0.008073595027533664	-0.11542728598240118	-0.061212170250542076	1.3124820541833135	-1.1202797605281414	-1.8688255422993147	-0.8326619372327478	-0.40232910384094434	-0.1565379918564099	-1.1598658264367994	0.06706476811363207	0.43712604780899833	1.3535612799349601	0.3648992908423545	0.18193520486941248	-0.2105558007496441	-0.687902367861535	-0.9189621187949731	-1.3170912026432644	1.7377561491578546	0.2729599587391221	-1.6948284154098665	-1.3824657180169608	-0.01716880863126714	0.17758537309633918	-1.331009213916784	-1.0736369904086591	-0.8315709480998535	-1.2334699781408838	-0.19089809513235118	-2.122903259664257	-0.9757075555710303	-1.043675277101152	1.2782385758492467	-0.14492754451726345	-0.035749387048775165	-1.0375087684992739	-0.771201037207063	-1.7399126174651844	0.6323695678641884	-0.2835209292226376	0.7722955764661044	-0.1588904386435249	-0.3225398674467156	-1.2917787559886944
-0.03250624226389517	0.8016162765290715	-0.6499845678003692	1.2252671751810984	-1.7916703360561042	0.05209066612540012	-0.08550460065214073	-0.08549064570227041	1.285354950612628	-1.1517286835502922	-1.8226026979811825	-0.8613119677657288	-0.45247235672912345	-0.2005762838856484	-1.1661167742850511	0.0336997383058534	0.38415903766045434	1.2857709709907792	0.30718593204471173	0.31415411142069	-0.2672664721302301	-0.6952644447826357	-0.8683361313175346	-1.238193312060599	1.7700397020721774	0.16479931669413828	-1.6019338257982205	-1.3707924348399807	0.16672081168277916	0.25330523305282365	-1.4342386680038803	-1.1263850733036869	-0.8428654503144918	-1.2482043440133048	-0.27726683382482786	-2.1698166536603414	-0.9243681176749836	-1.027313649977311	1.1891294517392927	-0.19415378009999193	-0.06978342531894699	-0.9812766754107722	-0.7672953576166712	-1.7897438534849726	0.6513055553364844	-0.33224581121305663	0.8415655221310832	-0.24502232842209387	-0.3609935047614423	-1.220781088242306
-0.08879827805142068	0.7851405638773061	-0.6829158447287123	1.1657293354741107	-1.8815915115914095	0.08293802896638935	-0.06178843439829046	-0.1031066365141545	1.2633637281499897	-1.202506372697304	-1.8139489767252084	-0.7973016526618929	-0.4383155331766403	-0.23300283434967123	-1.1481426061738786	0.026566957657938206	0.34466160572087184	1.225598598462525	0.24440720683130707	0.47337870700557144	-0.24094162278347736	-0.7848607583941578	-0.8174939541423647	-1.0843394660136523	1.711081354614043	0.11510664435837632	-1.4990577948846555	-1.3697982716706782	0.3057931124730503	0.31929860732721316	-1.526657096863492	-1.1435334196194984	-0.8258499169018556	-1.2278163844445045	-0.34882079888424145	-2.2236932580252535	-0.9087301379387196	-0.9899882407687233	1.1776911724745234	-0.22636854438432588	-0.152285566415331	-0.9517865782495107	-0.7454701434284199	-1.785114700463194	0.6557612582989862	-0.39900738041259476	0.8891812809670381	-0.34955506654743773	-0.38452189477868315	-1.161916234839571
-0.07523955979807909	0.7213011454906063	-0.7276903646716305	1.0616647922415716	-1.9895995766339083	0.0878383496529083	-0.021223670336087776	-0.13787012979672505	1.1726619996418541	-1.2198623281528769	-1.7871305880109318	-0.7422863329427821	-0.39254332042509443	-0.21340141773295537	-1.1732110307056418	0.1045958141404967	0.3165325109019187	1.2392814738988531	0.14919934104811935	0.6154919242740688	-0.19742423946868745	-0.9553814115662069	-0.7626882991754526	-0.9546669652011763	1.6419794452001941	0.08984535226818328	-1.4337120966595651	-1.3016999021430238	0.40460340891985663	0.3510486765293129	-1.6172056343141883	-1.070739337431282	-0.8064334563717364	-1.1963488821848802	-0.3972894426540532	-2.244526392495891	-0.9164121356599872	-0.958184701781503	1.2060980462165758	-0.24013124089710525	-0.2496916888196908	-0.9717660169508815	-0.691216504756657	-1.7542190946919765	0.6816793473158925	-0.4740683385794848	0.855918261126785	-0.4737678998147906	-0.42031345689811445	-1.188189952400427
-0.037311620936976694	0.6520333131088151	-0.7831807896434263	0.9850058649858623	-2.0748333211166985	0.1224013402671923	0.03836870612145395	-0.15694133660648474	0.995508570415	-1.1578655582620199	-1.7570001938221043	-0.7114047673682861	-0.3972556258944524	-0.15575622916719883	-1.2003384823720582	0.2550963788098283	0.18476076477299586	1.2616833716643339	0.0755313564563542	0.750287111589155	-0.059214719425551565	-1.0965187643555918	-0.7120278466737375	-0.91895575568651	1.5983161021569599	0.018588577084459282	-1.3630199064448618	-1.2154860721013248	0.5473788284367203	0.40113979121326454	-1.6953441985775222	-0.9728778573120589	-0.8128400275789514	-1.1629126284920475	-0.4457656085226862	-2.188863082022141	-0.9208219781018838	-0.9432080155362529	1.1400287017448625	-0.25789409271996167	-0.32969819094971947	-1.0054191161166468	-0.571214226344669	-1.6564162651594239	0.7055391115972584	-0.4701105980037985	0.7624573836414388	-0.6351113789516069	-0.4513226151856834	-1.2828925962836604
-0.07178109485427078	0.5892732284989155	-0.8449304181017443	0.8536623820311953	-2.1257492237530977	0.16345179996848772	0.1110270089975822	-0.16960295956235233	0.8200579098239666	-1.0886738318125881	-1.7828373787754697	-0.5734502069758106	-0.42611245365400097	-0.08926112475293553	-1.2005354595568378	0.42210602812414877	0.05276283200586053	1.2618519418204301	0.060289802434727015	0.8411845635652272	0.19486897088175895	-1.1746152862908001	-0.6970606265858719	-0.9460491610985251	1.5146656459124999	-0.041532413757902384	-1.3532624168222518	-1.1459271864994989	0.6589618042621217	0.4375381691296708	-1.7244534468780046	-0.8759198689907496	-0.8326407594146845	-1.143883032364457	-0.49185726906424365	-2.0662265407849016	-0.9410002689913458	-0.8880250999085971	1.0461221572046064	-0.2900142587368264	-0.4500476812559594	-1.027723299915982	-0.40729216234304727	-1.5248844689543923	0.7268994815568965	-0.39174454254839386	0.6530881053629277	-0.7866554215267918	-0.4393938225384061	-1.348155484674016
-0.10296806642896712	0.49746636724862253	-0.9354209710305819	0.6892207689043098	-2.186726617263637	0.17097941809653566	0.1245213933405764	-0.2596107638753664	0.6986580892700233	-1.04112841204934	-1.794958964587152	-0.4435986539079888	-0.45922087868373007	-0.056689691628362716	-1.1984179548204537	0.5518503118082132	-0.00513766930950636	1.3355171000345218	0.05447727316571334	0.8647261994096572	0.4443069084350427	-1.2733678783512103	-0.7596804425113635	-0.9882000484041853	1.4601211346049623	-0.11200009243362463	-1.4284931720822183	-1.0655084239501194	0.7294066219603165	0.442922985451608	-1.744869608179474	-0.782968200872947	-0.8508121809146107	-1.1685412062871157	-0.514987722946787	-1.9223896369439823	-0.9390849883094796	-0.7790799961178909	0.9856599378789122	-0.2988118976113544	-0.5575855898456086	-1.0626538947905328	-0.25196040946288434	-1.45677605979689	0.7565501594528292	-0.31081328486801046	0.4945044107731821	-0.8948228449909899	-0.44044102641270017	-1.3792368894649774
-0.07656087896717433	0.40299291666740694	-1.0624199310346847	0.6160454386527329	-2.2991501811728616	0.15218588051856763	0.07425307742846687	-0.39805528757064385	0.5836729497510289	-1.012662597201853	-1.7011424244870887	-0.41907680671267417	-0.5412240942594246	-0.050634803772938816	-1.192151618129642	0.6017096662389486	-0.11224523767152432	1.4831343443879723	0.04458233697609025	0.8252185857505934	0.5770942177463836	-1.3953865837013433	-0.8327932917368883	-1.0551833513092128	1.4808862274043597	-0.251357256769068	-1.4813372639053033	-1.0049440036763635	0.8112380163714246	0.4577906954453348	-1.7783444805040474	-0.7270596964696735	-0.8820426784645596	-1.1931893738492492	-0.519493460142117	-1.7872002494282484	-0.9047143110049429	-0.6133916815494856	0.9108406618151796	-0.24622066651440386	-0.5607988043926208	-1.0947992519279046	-0.0837541097875518	-1.457071367834486	0.752892582408189	-0.2336303635000469	0.33117946552935384	-0.9593740443889013	-0.4953622038595774	-1.3770455808036963
-0.0835257986551221	0.3459152069412551	-1.1280904657839161	0.5769064345847161	-2.3693256808676644	0.09620772327193002	0.030219844454396867	-0.5752392365768748	0.48439533386248235	-0.9813502008696172	-1.5687968110750223	-0.3730408334649568	-0.6820330144189317	-0.10729599760247081	-1.1997475508177196	0.5762855282854429	-0.28282602162372983	1.5428799116273855	0.06204833401709151	0.6964323992440689	0.6297276725491396	-1.4393412707671362	-0.8517929196650467	-1.1488634985858162	1.509163102850426	-0.38399009439624165	-1.4805803639258623	-0.9214017612059828	0.8619591065082959	0.42744772832629624	-1.739656808863995	-0.6860966022056199	-0.8822394253730346	-1.2081864066854404	-0.5096695990785054	-1.6813184917610389	-0.9103401218361451	-0.44765684441926756	0.8542445424760124	-0.1280458079856794	-0.5568076871143679	-1.0558653420124449	0.02468764823385993	-1.466481318545998	0.7116270720759931	-0.14750937016177687	0.19108000370394912	-0.9920821513376795	-0.5290386215200377	-1.3207677908037483
-0.10614499121083658	0.30905913297459137	-1.1168666392449982	0.5520739300313979	-2.3892651083905356	0.05050635191847933	0.01602360522570751	-0.8177627984791475	0.46541670206322	-0.9725612952062728	-1.396090780147374	-0.3015691164831854	-0.8099733876569873	-0.23500402609849985	-1.2264810481145751	0.5484850267844669	-0.3956112024116224	1.5495330528945903	0.12957708314925967	0.566250147080398	0.6580082863419914	-1.4373227940483713	-0.8278115291369919	-1.1750246896117258	1.5509706284212503	-0.44581852682057227	-1.4778532561347668	-0.8030348866997212	0.8785444238364521	0.33032902671153325	-1.7105399283536795	-0.6224598233396985	-0.803565255346626	-1.2371698299448415	-0.45698481891807174	-1.58469512029417	-0.9389545195981809	-0.33131823195886384	0.9021419368454978	-0.029244674634410363	-0.5812370079885827	-0.9770059775470926	0.023002345670625573	-1.4489703500463715	0.6517406239759198	-0.09683004838089695	0.06427793241868078	-1.006901108657781	-0.541970552532048	-1.254867297552083
-0.06780114074687146	0.24272772336792187	-1.1571844576455614	0.5627226526917584	-2.4436005582632148	0.05882471005320113	0.011098379370856042	-1.0115552810679667	0.5290533712019736	-1.059252330135688	-1.1253281336618668	-0.2959574161613979	-0.877026337781617	-0.39996199029931395	-1.2412297148249753	0.5071569650893626	-0.46655185513006653	1.6075104267945224	0.19751208432711218	0.5013870566607647	0.632177251273988	-1.4627406490254102	-0.8043502471571014	-1.155826992079477	1.6732126467310864	-0.48204894062759135	-1.451143474837782	-0.7724905790000282	0.9288171696543005	0.24177043491775413	-1.7301356270981718	-0.5644743676718942	-0.7101227705028188	-1.2163691080044028	-0.4008097849034913	-1.5004727603969426	-0.9712742287610986	-0.24287168463477374	0.9850934646192991	0.01229207320698723	-0.5813163858183016	-0.8911463822356301	-0.014158029854367931	-1.4416874153353825	0.5524309561961602	-0.12660035447489384	-0.06146488171303902	-1.0749773436692436	-0.567487074657169	-1.2492314568814287
-0.029255733121519016	0.17795182420429093	-1.2547394554792748	0.5095265429854743	-2.4665686305052974	0.09621339165907619	0.04937803450288652	-1.1240463798438767	0.6229641636776179	-1.1664735660612233	-0.893200828043696	-0.2540277177726764	-0.9344442300123529	-0.5199519987323713	-1.2375086926937418	0.4632975596154343	-0.5589507358737839	1.5772000780887776	0.2574498861441304	0.4697127291078784	0.5412601947555564	-1.4941164232061452	-0.820630271351481	-1.189759595733671	1.80042613156081	-0.49051132042029266	-1.366676838929802	-0.7729027048229382	1.0100085611061913	0.19022923132539357	-1.7107917912781467	-0.503252899548608	-0.6645881578726535	-1.1753655441648685	-0.4239891324283874	-1.4282665287376104	-1.0464998783217163	-0.18530538237884256	1.0230983796358462	0.013643477027958673	-0.5571156730936765	-0.8302945081537239	-0.02802264640591165	-1.399242870904658	0.46095252392625713	-0.14201948839321327	-0.17031430315973323	-1.226570119455675	-0.544261959029265	-1.2577035398661836
-0.06030833325529074	0.154269971336823	-1.3205431647707742	0.36146971167688724	-2.4025591931232264	0.13849672556432577	0.19501292328470338	-1.2795098826596025	0.7385697452096647	-1.1383593074402698	-0.7587971663100099	-0.17725727873580727	-0.9972370512334854	-0.6046208218791957	-1.2308514794018808	0.4779505714896553	-0.5618813279688943	1.4412966662844908	0.3651038373268973	0.4590002751751219	0.4713010060806253	-1.4562821735983775	-0.845363626045559	-1.2326384980837173	1.83794373884088	-0.43119983375423965	-1.346359602403004	-0.7594543884964053	1.1150546083107133	0.1478041004951836	-1.7020987042791316	-0.4392201681019282	-0.6449319120478314	-1.182492574448489	-0.490924528810116	-1.3181722406596452	-1.1131798272922684	-0.22180770010919656	1.1025838591601365	-0.08619012884253287	-0.5684190760456135	-0.8156775805090044	0.01014235872481234	-1.3027170491022528	0.419224940694245	-0.13945777623928537	-0.2457639003367491	-1.34661626316139	-0.48184964495686955	-1.2603419048095337
-0.10450054071951653	0.1397307104610853	-1.3854796909963518	0.24845074069054726	-2.2833203288077017	0.22410354241586247	0.3690974182471555	-1.4368556306691607	0.9032143740733674	-1.0928515485240182	-0.5969056302634477	-0.16307623347199285	-0.9756065168943575	-0.6815082387990571	-1.2490903356051	0.5365183389204329	-0.40685497297787504	1.3182261059379168	0.500556223943331	0.5048302210869922	0.4443069084350406	-1.3540906952763696	-0.8801451019081068	-1.2645083924454854	1.8637540587910255	-0.3206072779022694	-1.3800742520490512	-0.8344576731271987	1.1975054708267332	0.14055079016478195	-1.7022093713217004	-0.4149014805054499	-0.6379166550925224	-1.1666825248196766	-0.5488221234552968	-1.1965950113446415	-1.1213367311226634	-0.3179913073286832	1.1632893099419344	-0.29501715568206627	-0.583453236994326	-0.821036377915339	0.13775943835124838	-1.225745408167707	0.39919978138666995	-0.14074212238730396	-0.28720782505663023	-1.4194358640675844	-0.4313039134006055	-1.300980053728626
-0.14249566530108204	0.14001641646082852	-1.505027070798294	0.15144048139137617	-2.1416606557739923	0.3364651465899776	0.4347698166796171	-1.5216188531094925	1.0592589872561473	-1.1602991465097738	-0.472728449604666	-0.20878044975701684	-0.9013813070269879	-0.6970318121990825	-1.2468004758320335	0.6151375962843525	-0.22159172594513415	1.236731401963013	0.5761645592148303	0.5642448258372189	0.3831064256516134	-1.2292376715707403	-0.9623629839105506	-1.3401183776854135	1.9262086601518706	-0.23720453879582154	-1.3802500115948397	-0.9274643489693147	1.229050429517122	0.15305135897600747	-1.6083331903841127	-0.4043727414261585	-0.7248326760817643	-1.114709488255088	-0.6728013562657301	-1.1122843754538934	-1.1225866213769047	-0.39545137274765835	1.1354585107011876	-0.44966640333882946	-0.5830912740908095	-0.8408784115550073	0.2528586874917933	-1.2201185928567526	0.37141539793024997	-0.13524526047663157	-0.26945061011723376	-1.4743013377301082	-0.38245081582927565	-1.3461986973410334
-0.1524487498895995	0.2119349656179997	-1.6398864258784933	2.2770700392893416e-05	-2.052062399709311	0.4091622117196557	0.43206849148002047	-1.6355112709944675	1.114736843923257	-1.2043358303421796	-0.4819772691705052	-0.27102869721937806	-0.8664385808338709	-0.6818100776751994	-1.22159047394871	0.7279041646238493	-0.10317482567245506	1.2169297885202963	0.6164971486733655	0.5353835183615734	0.3058829690340289	-1.0599521571315895	-1.0063716867269954	-1.4071845440914277	1.883675329973395	-0.16961434135186151	-1.3755130083527187	-0.9444301953457679	1.2173250277081522	0.13256383801510657	-1.5383496423266165	-0.3980087035826752	-0.85787047625615	-1.0765477308045297	-0.800692080464431	-1.039876874529336	-1.076189338264854	-0.48252729382756004	1.101607732921817	-0.48868413445793557	-0.5622149048748019	-0.937704416250327	0.23518303037068794	-1.239489203863404	0.3686129557976058	-0.09538166889332263	-0.2196811586923281	-1.4681568920120192	-0.3475120509243073	-1.3355206481119777
-0.15573765087224162	0.30753536764263967	-1.7030049647480154	-0.12012569824554165	-2.0471948135837135	0.42571390218193006	0.3872762758970002	-1.7503240819037387	1.0689103074591844	-1.167808114455151	-0.4983105924252304	-0.3512700652338614	-0.829451106522184	-0.6993076773251993	-1.18822438550809	0.8275490733751536	0.04829154831712134	1.230813513504313	0.6933867403966353	0.45265705415936514	0.2997720173345058	-0.8477033169780543	-0.9118873892663153	-1.430723697193248	1.7789057299014164	-0.05311376552403837	-1.3914646045486567	-0.9215644424518683	1.159800055844417	0.0854388142801727	-1.4990742905294756	-0.3792513499614123	-0.9083883191775305	-1.030673570979664	-0.8171541937398612	-1.0068722460722082	-0.9870661615766961	-0.5870277036358055	1.1106040963838384	-0.4990899438794217	-0.5630944112280847	-1.0170762644593208	0.10663048042297614	-1.231946876957228	0.4022422613893492	-0.0862272125176423	-0.12719745570287772	-1.3863297692269565	-0.39770785049287527	-1.321130565983459
-0.17002581409060596	0.340645518501581	-1.661349206760034	-0.17089120731484997	-2.0186113417051175	0.4406756100501399	0.25056147304617443	-1.7344618129354479	0.9722661232260348	-1.1546435283800007	-0.49616044555565403	-0.47130349007555844	-0.72843088028047	-0.7073909224283045	-1.145354147901838	0.8684343344092389	0.24682441145837403	1.202005949807172	0.7427619890258776	0.3704841421753269	0.3482762751090356	-0.6908276964394602	-0.770095146210769	-1.462608388608763	1.72227526795319	0.049717073813885314	-1.3794109015052711	-0.8389115241256622	1.1091542601733362	0.015390349481281363	-1.4091973875440245	-0.31332884483383583	-0.9375406775067127	-0.9779350478349464	-0.7626753930099995	-1.0539939714129976	-0.9548560461312675	-0.6888870633965029	1.1386717262529	-0.50235493551089	-0.5567822862088562	-0.9858593199010086	-0.06980941406453653	-1.206422684950936	0.41109065737347195	-0.1577317882801061	-0.01501391487619182	-1.326826518294069	-0.47215004867566196	-1.321815807989579
-0.20803693527228367	0.32693163051398627	-1.6150354368751052	-0.16306103132147104	-1.9457675074372738	0.4591233760122865	0.12033066678470865	-1.6695575210644094	0.8452478555538934	-1.1573331041713455	-0.6036394510197333	-0.5975620526417579	-0.6090761740381837	-0.6229786623262024	-1.118737605808445	0.9165003461628466	0.369869942646376	1.1669577037354029	0.7213925632382384	0.24974012940447685	0.42963542631114765	-0.6256611268186596	-0.6670447236254884	-1.5123264892009902	1.6288972597110607	0.06324055534755971	-1.3809870677545937	-0.7193697295102269	1.0823699652063192	-0.11739308823061471	-1.3884568573246843	-0.2609371192614936	-0.9893127819696217	-0.9301396667893643	-0.7416473657486515	-1.083128580314224	-0.9570453111068605	-0.7527231755214135	1.145815050069063	-0.43727943591579876	-0.5365345894042225	-0.9802739898253844	-0.23538038100599978	-1.1410079639742117	0.3911435103736578	-0.25464408131856786	0.056566071297081466	-1.2676359721333537	-0.5127291988045501	-1.2822256762563158
-0.24292871943248465	0.3044084742010245	-1.5857091638350895	-0.12561236352704747	-1.9234656690503709	0.4810090187776412	0.03975201313453595	-1.5977461355966205	0.7114391947388986	-1.0620408877772216	-0.745333067049283	-0.6671058235007095	-0.5534527686820179	-0.5118596984629832	-1.1129606343110705	1.007322451743344	0.471781774463932	1.1575859203762615	0.7123158129867759	0.11461768480317669	0.567448595420023	-0.5899656174378609	-0.5480307284323626	-1.5707985267903497	1.4930095246923305	0.06068959680876407	-1.4427665480990222	-0.5992639732423906	1.0451676541545107	-0.2736616615243512	-1.4247747278118	-0.24537618283763601	-0.9757372452848511	-0.9015514947706837	-0.754382279056992	-1.0678815507135104	-0.9758119305400701	-0.7792732436823452	1.0927873922240792	-0.377406841031452	-0.5280665625298362	-0.9711087008449054	-0.2631096141090857	-1.0560909405686645	0.4081621953590588	-0.359063517195035	0.13848065493893624	-1.144775485478111	-0.5714659309617279	-1.1688382784201123
-0.3016682350368597	0.2412610992359187	-1.510852682751854	-0.06386164799584244	-1.905562333768583	0.5238308494616295	-0.07256109078338839	-1.4370048835920193	0.6346181328227818	-0.8923894097203476	-0.8065431789212525	-0.7066756657585735	-0.5579148129073778	-0.41192386496085565	-1.1192823708351034	1.0928862994742417	0.684348043376066	1.181741665084956	0.7737365768167079	0.0473245349603811	0.7332824760697771	-0.626580980138162	-0.371109226087485	-1.6395456385021023	1.4144957587808853	0.04331586852053214	-1.5190405213081806	-0.4244214004422918	1.01930058267985	-0.408989919296855	-1.3941428536497682	-0.2535939986728585	-0.9243586346388921	-0.9000155184301626	-0.7809954646948585	-1.111924209400333	-1.068909184174387	-0.7950408134784188	1.0432801896648414	-0.385153087733264	-0.5064757928463615	-0.880499346778971	-0.07914955742795662	-0.9917097977235254	0.41754767607738186	-0.47195684559157647	0.2902084932654853	-0.9349708888568451	-0.6574118192289615	-1.017194588905337
-0.38642142174031513	0.17816769095965285	-1.4588898346089283	0.05739127954571856	-1.828187429455055	0.5484854993471289	-0.2165188728325254	-1.273689018668101	0.6430320158997886	-0.7355850931845686	-0.9004482753174269	-0.797160812441882	-0.5334802150843728	-0.27367562290991854	-1.1734172411959602	1.1227827241040371	0.9111378459578703	1.2420144623870542	0.8013759205401764	-0.05146190648973357	0.9170626072182919	-0.7460091445142929	-0.2144061602565272	-1.7142559628741718	1.348202654190142	-0.06006597786177307	-1.6194048916158092	-0.28922605483387703	1.0169664542403534	-0.5260287157779242	-1.3996304125192098	-0.30577694924807425	-0.8501020475418359	-0.8598199682029858	-0.8991074604228892	-1.1514577303381741	-1.2011574886952237	-0.7858007169705985	1.039158056566626	-0.3940074855682714	-0.488012509653802	-0.7990589953438317	0.1354917418136743	-0.9550477039208678	0.3546397512882586	-0.5929610991185342	0.3896574960616726	-0.7123413354756793	-0.7103344962127703	-0.892722393911308
-0.43134307416956313	0.1612856408860327	-1.4986780519228031	0.1860468507210605	-1.7875743575076815	0.5637277923789961	-0.29218046173116685	-1.224062421817488	0.6445038422307543	-0.6557579375906805	-1.0715071591374046	-0.8212444900638273	-0.5207225793960575	-0.11420508947737855	-1.2750420796998614	1.1586754076851327	1.037422107559705	1.3007952344777454	0.814154393977135	-0.2192926724099343	1.1347859724745273	-0.8983765086778032	-0.1314175149839119	-1.7484489946743267	1.2840309053428993	-0.19138932343903187	-1.704347779196246	-0.2517479109206649	0.9638085613924513	-0.5904258459377212	-1.4587227971459804	-0.38185023871876433	-0.7511598717720649	-0.8051226999855844	-1.061866873718348	-1.1512070265165784	-1.301660146382854	-0.7137014821359444	1.0251594461849534	-0.3733445211456092	-0.4773663551319359	-0.7933919649612502	0.33486703900301673	-0.9035443859044191	0.28114015548389104	-0.6545434028733459	0.4252188303162704	-0.5452270319070018	-0.7530080540902478	-0.826891524178978
-0.4380776428159243	0.17179327265430516	-1.556023629239196	0.27280820928875255	-1.8434632199916696	0.6092789514731166	-0.29674251848818667	-1.2565788294281268	0.5982154211569652	-0.585880164524422	-1.1928186580540328	-0.7383021196077943	-0.593855740198712	-0.09161546798684883	-1.3481175374847183	1.1932765893382562	1.1148369430386	1.3190151577324105	0.8948280956643963	-0.32821364535119757	1.3295794615504137	-1.066111598970656	-0.0735632719605856	-1.7096955109091354	1.2580494607291612	-0.26629226869420786	-1.7254077415455669	-0.18923854597387577	0.8792049616499759	-0.63873157447555	-1.4735521808501848	-0.42915577341280303	-0.6827472826908011	-0.802556068511034	-1.204952237540704	-1.1620826289181978	-1.382963028515766	-0.6090185607390457	1.0318387099861777	-0.3271562413524263	-0.4633672810827534	-0.8250359793059292	0.5546297652564697	-0.840332503262195	0.20977089577607386	-0.6685665083699077	0.4935897754450254	-0.4631359375610174	-0.8344100106950141	-0.8185733458159181
-0.41863537504208115	0.15636514866826076	-1.6243328781747306	0.4115741290419971	-1.9155184509207295	0.6500516602043278	-0.2883488237214648	-1.2967527411643356	0.6068223306380348	-0.4714025350298517	-1.2942474973678046	-0.6909547674226355	-0.6625951098425521	-0.1612798806006126	-1.3731120955721896	1.1566938747270725	1.0912348590511332	1.2468671309231865	0.9548369205663223	-0.39321251273000435	1.428394297750687	-1.2574963456334487	-0.05723938318985681	-1.6081551686817601	1.2141058272886631	-0.26998945793643836	-1.7423940511965461	-0.1463376938644802	0.8215567806604029	-0.6857935508666404	-1.4996848673160608	-0.4248866846784294	-0.6059145407608992	-0.7743706525034666	-1.3032811133626896	-1.1769377131076841	-1.43637170017301	-0.5317624788603309	1.0439458757552387	-0.28131392093740953	-0.41365453388655177	-0.8333582696646227	0.625649070464436	-0.7523985490941761	0.08795767768064101	-0.6840798742066982	0.506453300508982	-0.44932413327335896	-0.9077557553163512	-0.8816449255449934
-0.38733002862656923	0.13272138993408994	-1.6935898343180191	0.6207878809379024	-1.943323516917507	0.6548527841158153	-0.24186317919912015	-1.338883524555809	0.6515217307783967	-0.39728560824170006	-1.4903288482169266	-0.6611435875202262	-0.6260285294412247	-0.18647135320349345	-1.4034927485559863	1.0649603377859775	0.8988090351416386	1.1018896234822244	0.9574818202483609	-0.5089675926163435	1.5063942123460436	-1.3609847196250011	-0.1060951216931176	-1.5112048725269176	1.127811790034221	-0.259642770103078	-1.774705459307674	-0.18903609820121794	0.7562285641602253	-0.7350650500806208	-1.5690998157410467	-0.397735136345059	-0.538181343347963	-0.7202687627372774	-1.3744025577397452	-1.179427096124939	-1.4691950185615412	-0.5095676382168329	0.9990920750009729	-0.24064747715671703	-0.4017319838628087	-0.8088296093258585	0.5819804422762336	-0.6375676196099583	-0.0206534575629301	-0.6835773039748648	0.4343925444837281	-0.5340102711182596	-0.9325361242229098	-1.011980153746466
-0.3502531088913251	0.14065766770468896	-1.7164215256107618	0.8117087899291532	-1.9520015527964514	0.6680289500334695	-0.12520836831387014	-1.4102803185712127	0.6558613779696916	-0.3881997570277901	-1.6291071909785022	-0.572145087603704	-0.5748102907549651	-0.243428349131645	-1.444393214314438	0.9864296405542629	0.6777394598595742	0.946586297330595	0.9841041133959237	-0.5569699698749945	1.6373557083372714	-1.3309708484155407	-0.1656005526976672	-1.4414633988033212	1.0848152430939526	-0.20913038975684933	-1.7859994275402342	-0.24458632096290694	0.7036114224757254	-0.8032134971991285	-1.594812730666148	-0.37092554705871006	-0.5557440790997924	-0.7203413088510813	-1.4361213785873128	-1.136380190645016	-1.4967630572589612	-0.5307640331106431	0.8635993522944025	-0.17913427803370943	-0.3935147909303341	-0.7824998285837187	0.6123304482638346	-0.5476822380043114	-0.10509878024084333	-0.6720495992821957	0.41535718530370025	-0.6375439784130335	-0.9265950566984487	-1.1359576553136166
-0.3023112983612847	0.13723871924111558	-1.7379369568927316	0.9535070225291784	-1.968562222910915	0.6642282964530057	-0.06897020532168738	-1.4753587388522544	0.6871523368279736	-0.3571979589151126	-1.6295322611998369	-0.558104882559903	-0.5414516044812394	-0.3245867861489268	-1.4859646336085475	0.9200427514509932	0.5904871446520146	0.7633003252669769	1.0403203055636703	-0.5042014732032972	1.7496172372990162	-1.25719081131531	-0.22840835966466483	-1.3699196439332566	1.1026328610842289	-0.07007593916801227	-1.78442326129091	-0.3553686342721088	0.6954796201703803	-0.8572393392966099	-1.6146984533842694	-0.32378559253480754	-0.5731408096475985	-0.7160610881366986	-1.4894267319006933	-1.0725919577277163	-1.5387687635486995	-0.569628265517669	0.7260327613831391	-0.1146479905045635	-0.37313373937177097	-0.7023889639617951	0.7060995180943136	-0.4666241723332991	-0.1933577045789178	-0.644212792552336	0.38390389262984387	-0.6736471657453673	-0.8982531577837711	-1.253009448904475
-0.2105995906099248	0.10434126062642765	-1.7621716265028404	1.0727410472615284	-1.969082293216235	0.6666288584087495	-0.15372734387274253	-1.4567062694094062	0.7215696340520247	-0.3180147989092195	-1.5836778110735263	-0.622224740057082	-0.4541474007372403	-0.3322565119917158	-1.5226577898108404	0.866888222101176	0.6440048700935976	0.6113899218316696	1.0495987613762774	-0.4944046433798392	1.8164088672780232	-1.1882733203845974	-0.29247570660974975	-1.3044781940287378	1.125218366253223	0.05724410214236083	-1.7946484980918247	-0.5267225981326649	0.7213569590721973	-0.8402251538238353	-1.6785609691562418	-0.2727221078924671	-0.5755048467197422	-0.6857218030262182	-1.5215498549268407	-1.0158234318150998	-1.577687580129109	-0.63579050573324	0.6841329426550009	-0.11215600185869179	-0.40921890076187106	-0.540993721218014	0.7205974880929468	-0.4036597099387903	-0.26427989375379835	-0.619279724939731	0.29921413341964775	-0.6984970423805248	-0.8749813845575078	-1.364289819181754
-0.0820221182447727	0.09619863963379123	-1.7520348758787008	1.1212343010122359	-1.9479327674666074	0.6944152921916465	-0.23803154118942604	-1.3870507594940227	0.6737370017457457	-0.37478259657629415	-1.4995953790419914	-0.6263310149160816	-0.35567528897986184	-0.35790677968633366	-1.5890267900076391	0.7951360649885606	0.8039647162514407	0.527804230601359	1.0809540329022234	-0.510367139733981	1.943871429202059	-1.1747355497990013	-0.274099582302584	-1.2594182059562822	1.1686663282543488	0.07214170000893579	-1.7886414903898178	-0.6675575602651085	0.7302725083169033	-0.7863712590277465	-1.7300020634261064	-0.22678080981759155	-0.6617691435746613	-0.7236308998735306	-1.4799413652841449	-1.0085000553927093	-1.6192888334138196	-0.7754476576378571	0.6952319780467804	-0.1251186673094557	-0.4412621430626995	-0.4055680351356991	0.6812422152771748	-0.38122028973063343	-0.2740404336440509	-0.5758213601703922	0.22789212131329042	-0.713596215665297	-0.8615388120523374	-1.4623380563889825
0.03081789893204002	0.1353657576872564	-1.698046535860374	1.0819250757269694	-1.9630216046254958	0.7037057787216686	-0.25531267747384634	-1.3279590397854355	0.5928348101437689	-0.46837846884821255	-1.3294822764644783	-0.6147915062231495	-0.29882332842589177	-0.4458747017493982	-1.6882109580813762	0.7205241536068648	1.0643547078431816	0.423982947441358	1.1569231654450631	-0.4674929537795072	2.0895758804364752	-1.2384622076864482	-0.17090190006812553	-1.186433218051193	1.253213713770053	0.0909337612447383	-1.7409539568536374	-0.8171628491201768	0.6671517886546663	-0.7316175066877061	-1.8095487704035071	-0.1073111174956352	-0.7691345463635152	-0.802105782287428	-1.3855916797398373	-1.057263714212965	-1.6882650317032284	-0.9005396690363454	0.7254630877096281	-0.11218302993511027	-0.45130185096551545	-0.2615712441235016	0.6792984753878277	-0.37571718454353775	-0.23747366461776656	-0.5645623909489123	0.16340251328223074	-0.742742737092087	-0.8706344516436676	-1.5955791504238939
0.11526395091338348	0.12402640400862519	-1.6440581958420477	1.0109467867677737	-2.0290841300102618	0.6987912870672892	-0.28198316313027394	-1.2304429842697115	0.5391907043152322	-0.5106505452134558	-1.1584836109258516	-0.6193672484821852	-0.2644010318651778	-0.4846579789449897	-1.7360056253071288	0.7008490442355912	1.3594954900392489	0.3215066389310605	1.2015512310789382	-0.4578632340596471	2.1822440283775784	-1.34796375708817	-0.07799046098804345	-1.037654761439704	1.3090564121807071	0.16276875369725513	-1.7028424837315121	-0.9317772095546799	0.5718974444785909	-0.6873811976161639	-1.9278709194340267	0.03068195646804469	-0.8748398971121123	-0.86912588349083	-1.2541317196493433	-1.1546180109061766	-1.7303098786063544	-0.9454983570409029	0.804436501010539	-0.13478120462940557	-0.4939880726750202	-0.08998574491195836	0.701480405885358	-0.3471600991781505	-0.18068370504113077	-0.6237819165999001	0.10526453947448437	-0.7954355217531707	-0.9197700868939537	-1.7404693585628455
0.18164664205037512	0.04637151327886448	-1.6212172133021685	0.9673622378865268	-2.0343086271297057	0.7446230313250679	-0.31481936234650626	-1.0769239153656769	0.4812379733960534	-0.4739555841312805	-1.0236477944671398	-0.5625523037295957	-0.2416983556057443	-0.5004924463874418	-1.7619450583278415	0.7444464593184176	1.5978830944471154	0.3088853968182322	1.1950767666585675	-0.4865574314316947	2.3062303976814715	-1.4302499996199756	-0.03865020236898663	-0.883200155010601	1.301299744239585	0.16831283692157706	-1.722519048365601	-0.9476006720711372	0.4863629313408909	-0.6675871974375448	-1.970950927832579	0.10549179724922045	-1.0050863505225096	-0.9554582605066428	-1.1362303426883738	-1.310887705674403	-1.7461200770415342	-0.9988454208062381	0.8727493356234394	-0.18695079773421125	-0.5543819006381644	0.00854853892883197	0.6393280489366594	-0.39248988294917286	-0.1003100247336683	-0.6806910152128773	0.10179361566506748	-0.8847716201712466	-0.9786545681126032	-1.8205473989892624
0.2284207007723779	-0.04279415472937666	-1.5949787313933075	0.9113475815132622	-1.9746671004818481	0.8039001898898714	-0.3319127932545204	-0.9261204204747704	0.42101718222916373	-0.4155324003489743	-0.9598872612671725	-0.4817726130964052	-0.26930672102307823	-0.5394658820750036	-1.8557708314218608	0.8278553438323545	1.7729712208274822	0.27025772487871447	1.2026790776673053	-0.46064492099246257	2.4687180368370685	-1.4952377991610155	-0.027427137191105677	-0.7882178670042004	1.2928113708403437	0.17276510989128951	-1.7576482788721033	-1.01875383388264	0.37483471512697275	-0.6860629349721539	-1.9125454420907189	0.17582377429889712	-1.1038686694291444	-1.0246047133215148	-1.052012924259444	-1.529889852477433	-1.8040821067231039	-1.045249886885601	0.850746490087545	-0.22444414534326002	-0.5426149311606712	0.07735505198812201	0.5706310397013569	-0.4868807074527416	-0.04095165994766862	-0.7314645689122294	0.11516527146689012	-0.8979255261070648	-0.9899301543828465	-1.85531885030516
0.20607664973855785	-0.13902945897566582	-1.5485101073894654	0.8184384659598699	-1.9251210562313523	0.7977754975801159	-0.3578202157503365	-0.7969917667146083	0.3897779268719712	-0.3851825171806479	-1.0069425347687497	-0.41199723832010227	-0.3033280308178429	-0.5378842463640151	-1.975883825378471	0.8822644750550603	1.9243031940610187	0.2015671795689991	1.1866108149373278	-0.470337307001172	2.6098579547712033	-1.5848796178837468	-0.02107930635626836	-0.7240903954724754	1.291288951419417	0.2606439309138122	-1.7759386109595745	-1.2135411274282961	0.30491695868930935	-0.7368189125548245	-1.8275836822372873	0.19262296242985838	-1.1363503543501756	-1.0738234991517175	-1.029322513158081	-1.7290122455398378	-1.863669776547455	-1.0052154331160434	0.821203469412368	-0.21745468478119295	-0.5152137043417904	0.11344059211102457	0.6477072422424249	-0.5883070464195814	-0.027062468692834372	-0.7969208515374235	0.11917168690005817	-0.8414802841799436	-0.9651834826306601	-1.8273778326759378
0.13988271848286687	-0.22765863460661334	-1.560477233699174	0.7542690256905675	-1.8266918024332202	0.7795261251680304	-0.4167678650454393	-0.6583606768657573	0.3692964466410943	-0.38109012965041666	-1.0996538922933468	-0.35559542487954643	-0.3000490397459244	-0.4873503817201832	-2.0501196018924217	0.8875042828771182	2.0461850113857487	0.22656936165724134	1.0824994952298577	-0.4963821129390862	2.672552875503478	-1.6497829079325335	-0.084780070770417	-0.6584772997444829	1.3204480040105562	0.3297681047591025	-1.8287486848060546	-1.3972480205597528	0.2832937571046435	-0.7770144600436454	-1.6782098875039544	0.1349146735685854	-1.1312410830707171	-1.1645711827489935	-1.099304359563364	-1.8545513014440016	-1.8551240759573886	-0.8948925457639458	0.9245608361878943	-0.2185871611831681	-0.483567351189557	0.09146692318983445	0.6831131559197313	-0.7302783808185549	-0.07922569832456866	-0.8388889559665319	0.16379729177857336	-0.7636411625152817	-0.9407374931790133	-1.755390778075793
0.10523408264433735	-0.26547658543907426	-1.5972334073647037	0.6919838947098615	-1.6483722716030251	0.7780551787040022	-0.44464619399353167	-0.5283406514829657	0.34328958559397693	-0.4148327010631573	-1.1754651662681102	-0.3118473227613456	-0.3153604776741205	-0.45639076819421376	-2.0972925598787113	0.8805670725211531	2.1735051422292564	0.25809915404538436	0.981865465759568	-0.46265372369613644	2.707376528489757	-1.6652221420937796	-0.23591546858878668	-0.624805124236247	1.389440747690734	0.35816877649104123	-1.9312703617966591	-1.5874549332490335	0.21984105729778686	-0.8271227694577371	-1.4784940367166122	0.05534620268046153	-1.0708121146349119	-1.25630699444807	-1.1458699123308063	-1.9764004208190449	-1.8332679574406263	-0.814408513827113	1.1173697713602606	-0.3059148760943848	-0.4032147617219549	0.03622266108545091	0.5514593580586771	-0.845596169499888	-0.15171413460141867	-0.8191421339407601	0.22181409594882878	-0.7014657071656721	-0.9119627154351108	-1.714276257708594
0.1291649964090827	-0.23242675029119092	-1.571710351485227	0.5834381789674646	-1.4553004196938537	0.7380817125601824	-0.42153802993717165	-0.4179515313706543	0.3107232737088655	-0.4987454178527824	-1.243345338363167	-0.2239818041702478	-0.3637746528765001	-0.49304608131299943	-2.1116965165157464	0.8476632934019346	2.2984978453462253	0.2838509353383944	0.9118026129578197	-0.43826957441273107	2.743619897527441	-1.7068983232338817	-0.3263579586570967	-0.6521707954372189	1.4618264803904217	0.43911919412218986	-2.039634626269018	-1.7449990669033113	0.17141302589179747	-0.9032352424190675	-1.3009841004364178	-0.044390652843996396	-0.9764135627827347	-1.3258161778319582	-1.1345491536012986	-2.1002657638860778	-1.7987720301732435	-0.7691527971586731	1.243811723568574	-0.37432564031963433	-0.3197188101974934	-0.03154774353560756	0.42089390893716516	-0.85013752824022	-0.19217251759562565	-0.8242795185328312	0.267639671108303	-0.621445774297695	-0.8894270954274097	-1.7024292662338028
0.17315564671192274	-0.12999162585050944	-1.5616262512615195	0.46213378919743286	-1.3185661183752215	0.6693553526253065	-0.33836822598225486	-0.2902822395228903	0.26703726218982127	-0.5885970456537527	-1.3230885118852589	-0.09319757586768256	-0.3752639190781935	-0.5439723364958164	-2.0686416127987632	0.7469482830531737	2.3779909754429043	0.37644616342219395	0.8266402523042625	-0.4669533274033018	2.6918571152687956	-1.743653451632904	-0.3265240174104272	-0.6447604309203783	1.5159107253613986	0.484958218425341	-2.122853936368179	-1.7969992233658985	0.12223204982790614	-0.972017028764369	-1.1658176643059588	-0.12867815858099368	-0.8997929386135326	-1.4200335669411275	-1.121204950288249	-2.183510025775109	-1.7338507994309988	-0.7014052111828537	1.2989964603795474	-0.3888937735097139	-0.2613157782036949	-0.07593329211530501	0.4135157052747919	-0.8062523594639247	-0.22148114152676096	-0.883163997362596	0.2528374318444909	-0.5491744220180302	-0.8956973582291837	-1.6647849286462588
0.18745660721037144	0.00694091080341328	-1.5797256006802378	0.3912980110247687	-1.2022471259045917	0.6651210674282805	-0.20454245370743035	-0.1688940081787744	0.18000992915898836	-0.6275105654470622	-1.3473635637752226	0.030463267084974155	-0.3670166735373743	-0.5486900781299291	-2.0102347997429906	0.6135841039652776	2.4840692306976893	0.4229213141178546	0.7754468127013314	-0.48057628230706617	2.5632087493201308	-1.6683359918467215	-0.4256579599643426	-0.5885020325716759	1.5758486139973384	0.43804439025784336	-2.2282954896839677	-1.7949277488349573	-0.016696506982220825	-1.0231111693731096	-1.0336010772756936	-0.23229534939689866	-0.8291976885163754	-1.4908585867339958	-1.073435861709033	-2.210702562818903	-1.6757713479092602	-0.6500156736722751	1.3418916078293814	-0.4252303194480115	-0.26872649238622826	-0.1141467538694114	0.4182986157890268	-0.7356737384784212	-0.2548374040413416	-0.946662350126274	0.20575325593430388	-0.5347818802963431	-0.9193501685087171	-1.6892411059128076
0.22226520904999952	0.17433605605200625	-1.5466208871387093	0.35175918502786646	-1.068099579503262	0.7116046762076917	-0.02928275986660277	-0.1342383086738233	0.09124191159153631	-0.6599015226296326	-1.2878431060330522	0.14015588999516773	-0.4088984614958715	-0.5928551424871471	-2.0098285342993814	0.49567735795245155	2.657315083300146	0.37040274399618933	0.7787962613856746	-0.5178731685539419	2.5138695555611372	-1.5428166432983432	-0.6060729624971971	-0.5939946989228178	1.6027918972374775	0.44677887229468255	-2.3398205911491248	-1.7478911779412762	-0.14628855003435753	-1.0669863891117275	-0.9114857199585084	-0.3963673001569798	-0.8119731115134853	-1.5124773286473172	-0.9971956290825229	-2.2271113044943354	-1.6962914668223241	-0.6145225376674078	1.311273248085103	-0.48229740000002075	-0.3395823183062904	-0.1691496287032388	0.371900015846124	-0.6120833340952357	-0.2534541858152729	-1.05092822287635	0.11042402081280729	-0.5327391465248958	-0.9355299867843165	-1.7463470493533095
0.2705429481823545	0.3354424947951745	-1.5330525692394255	0.3197061339568895	-0.9402642589645257	0.7861099568365032	0.1475479463637163	-0.17574305897219128	0.03559860372094296	-0.7053273655319355	-1.2217553133712848	0.24076588360596068	-0.41015545547140364	-0.68170745245731	-2.0561397171022593	0.4079585470045942	2.781258804906558	0.3259468485746198	0.7961827125715766	-0.6004708187179586	2.5283591061086534	-1.4814432497335783	-0.700181277874865	-0.6301143071209194	1.563268000798045	0.4661695584675889	-2.3822523472999726	-1.7040106232177716	-0.2197280339855721	-1.0532965181325367	-0.8487680356613856	-0.5226977708328275	-0.8775267220809727	-1.5577461036604479	-0.9795976788847313	-2.230338674817414	-1.7648501652355766	-0.5622168635549672	1.1560563745366814	-0.5198745346459717	-0.43744565700982846	-0.20986980442080877	0.47613033744061994	-0.5523792320617573	-0.22671696756687748	-1.1870235436425132	-0.05594189146224423	-0.5371291966380836	-0.930122889552195	-1.7552258802668324
0.2379098839576998	0.44231558576517427	-1.6044248326470867	0.3180435081140064	-0.8594664082623927	0.8551310729028975	0.2744163780565014	-0.19405970933860586	-0.038030628728028926	-0.6935655911956717	-1.1690678594370438	0.3052143682831665	-0.3193106239003955	-0.696802414653213	-2.07347986489992	0.3203467462164839	2.8595390501316573	0.2086829921157062	0.8303533391833458	-0.6070507790471481	2.4320328339710278	-1.4573645451722086	-0.8053434664930581	-0.5969304343863573	1.5041562312277235	0.4006609431912896	-2.3834089585045115	-1.7284164252393885	-0.2973840080210405	-1.0134849862834914	-0.8030014894018551	-0.6579047784555268	-0.9628595452910798	-1.5951123554493036	-0.9856905789318411	-2.2017655012349726	-1.8232140385479472	-0.4956573922346849	1.0021292677884006	-0.5928206100944029	-0.5089396806808283	-0.2797755579737066	0.7033695463396125	-0.5912481548480734	-0.21293279288018296	-1.3015083444398585	-0.25098592084281124	-0.5907397901109904	-0.8900284600284879	-1.746973661027355
0.16099823062822505	0.49756160258187315	-1.673669400460863	0.3698738894493509	-0.8123439596177298	0.8815004098996425	0.35030647784815827	-0.19225623652072604	-0.08931016110681864	-0.6402314397799846	-1.0371721120092219	0.3318738570399875	-0.23311268860997258	-0.6851333237015325	-2.0812850858468246	0.21866126441898498	3.0168862767147795	0.009253737656567429	0.8877513554839919	-0.5207975953669164	2.343165756465036	-1.434758255995059	-0.966204267525313	-0.5738381523077161	1.4498241505370608	0.31983977412610665	-2.399601515368061	-1.7285501853748948	-0.33161903262557013	-0.9949290066749	-0.7091520211986817	-0.875581509512644	-1.0825431490527304	-1.6199656534021902	-0.9612588019528154	-2.1980649715866276	-1.8589494185726683	-0.4348631399206372	0.9649916649377049	-0.6797212813981928	-0.5963854730120894	-0.38440022833312976	0.821970439250855	-0.6370608071670578	-0.15712098762393398	-1.4019176886748264	-0.39547094180579023	-0.6756858384158779	-0.8157314188183749	-1.7713712079618293
0.14727314773374048	0.5288940272201998	-1.7283267102729005	0.4742788751163808	-0.7463154257561866	0.8766596072781427	0.4163502064817729	-0.20313511623133476	-0.027720950611139356	-0.6274081704296238	-0.8840653605368785	0.2980941127159269	-0.18131998661363005	-0.7684831109596132	-2.1068336422664897	0.20607096562401273	3.182035303282647	-0.15126450353685086	0.9380783134510235	-0.4061217682329836	2.3792986670456324	-1.435229558932612	-1.0344074173835183	-0.667195723812619	1.40940037440115	0.25636172184668465	-2.3722567318411327	-1.6527660307638505	-0.32903506345867817	-1.000219251981071	-0.6479531466581884	-1.0015412245901436	-1.223057331749161	-1.6918313346896128	-0.920116682437181	-2.2520686933822094	-1.883250520739169	-0.4210996189411322	1.0703140858454545	-0.7614190479912397	-0.6472698369749379	-0.44788508048925013	0.8123136191638911	-0.7109716201984118	-0.06032871700615544	-1.490003592016722	-0.5031243016695074	-0.7554499219248072	-0.7305501967464794	-1.8154575532860513
0.15229608016832058	0.5564805287508013	-1.7964501342657369	0.5358672866962575	-0.6689099290717573	0.8742392059673911	0.4571353203336702	-0.18220239380036324	0.06847513661258023	-0.5501647824423949	-0.7978717464060548	0.23180531583057165	-0.10288583764266815	-0.8752405030625694	-2.04840220706262	0.2802843564107918	3.2574964106981334	-0.28701010498224416	0.9349390930980128	-0.28304517693273856	2.421974616819659	-1.4553460684534432	-1.012869910395035	-0.7715859785917987	1.3554429977152482	0.18960143624734532	-2.2903272700215433	-1.5426272121605948	-0.2864765779086117	-1.0526001315618987	-0.635940048382111	-1.0070017706357128	-1.2810054446359158	-1.7602373168256675	-0.8275798227093611	-2.3167361551949632	-1.8845865203428673	-0.4586361690071801	1.2218312809299483	-0.8183239600847326	-0.6326039891561187	-0.490792596243084	0.7775264990843176	-0.8222468812840017	0.016381385309917423	-1.5253510316556418	-0.6518502599446683	-0.869802402116467	-0.6570722555964567	-1.8282829384273342
0.1464413245280155	0.5781306945089966	-1.8215829577655485	0.5687674852205135	-0.6467814474532956	0.8833539724959308	0.4272411988650366	-0.041610286381725495	0.12028549160253929	-0.3209876675821416	-0.7224005286083595	0.2094805760674349	0.024812805984710175	-0.8881803356828119	-1.9258700870554317	0.33815471280046294	3.336661734072765	-0.454597532934509	0.8908195527520896	-0.1491969468713766	2.368951308638945	-1.4925529975995002	-1.0125816574647268	-0.8464472329120959	1.2974317367573434	0.1495888012468042	-2.2241736448521037	-1.3586961804236946	-0.20919023125065905	-1.1259528503358822	-0.5366259179389942	-0.986675004967077	-1.2886386098506548	-1.822219215504952	-0.7047702762659966	-2.3677490863300985	-1.8650344792676417	-0.4947698849016328	1.3407682625518382	-0.7929824356338637	-0.6325531873450988	-0.5429359603334047	0.7259045531840871	-0.9414475715948093	0.05744586392596144	-1.5269250537011747	-0.8030777849293184	-0.9557718478575449	-0.6044450767355923	-1.860969348558833
0.16736487747205758	0.5659723169644394	-1.7963107655587152	0.6393103245541949	-0.6670743868176929	0.8918452164385628	0.38563997468093336	0.16512159543606159	0.2369733997573566	-0.08407972890539658	-0.6275602777252518	0.19567823450632135	0.1135133537151036	-0.9104741550747205	-1.8794788822712376	0.3207784768609759	3.4708002447348756	-0.5679735160060119	0.8649302178407963	-0.0987853989525155	2.325463164327501	-1.536462179554082	-1.0210005229401489	-0.9928640797454549	1.2502868919375705	0.15378257708458523	-2.128347839589739	-1.1505979458258113	-0.17567392654685315	-1.1651081166512802	-0.44732143069097063	-0.8905125213762026	-1.2935173183467432	-1.9254298211355727	-0.6258108049147577	-2.4482673855392423	-1.8683796970253408	-0.5100972796897817	1.4358973652004152	-0.7535592833684663	-0.6513593827620439	-0.5642411721976737	0.5925618127974601	-1.0926732213881858	0.07817313400338553	-1.5321706304959322	-0.9110164797458387	-0.991793813171134	-0.5790944482935272	-1.9104057116848474
[truncated: 197 more rows]
[truncated: 9 more columns]
