# Supplementary material for: Obesity dysregulates feeding-evoked response dynamics in hypothalamic satiety neurons
Source: Sci Rep. 2025 Oct 14;15:35837. doi: 10.1038/s41598-025-19800-2 (PMC12521569; doi:10.1038/s41598-025-19800-2)
Supplement: Supplementary file 2 — Supplementary Material 2. [file 41598_2025_19800_MOESM2_ESM.zip › Fig 1/Fig 1ef NCD and HFD/matrix_MPK118_4.csv]

0.1150601580087233	0.2496244135750718	-0.9149893464616181	0.1726169503413344	-0.7055398928305194	0.5349065758071656	-0.4839225271884328	-0.46161803726948847	-0.3593294113977962	-0.38280165431528396	0.49405646293776717	-0.08728900879445622	-0.1215010503585782	-1.4170427884547463	0.9422060068376782	-0.006175289152936814	-0.7887317987773144	-0.35856757600368006	0.768453545904382	-0.8931249630503716	-0.3891031228020697	-0.5584728618763048	0.004702322493356506	0.3518543422788646	-0.5408739777841921	-0.912579117005514	-0.08230419094693034	-1.403019274669033	0.3096861602167896	-0.7494839341506745	-1.1407832239524351	-0.6886105989517416	-0.1262468211011203	-0.6184290663871463	-0.47105104317235486	0.6206334363152503	0.03929028893440887	0.7164414326369948	-0.1862725487016656	0.5043636438831214	-1.5434894082654722	0.6883112225457404	-0.12355307167344498	-1.3076690882895945	-1.5161060359510468	-0.3298231903999497	-0.6145556678870819	0.037498287128569494	-1.106259917715472
0.19127817653239032	0.26981115446784343	-0.9665160682876173	0.3737612968309879	-0.7860185977114922	0.6419285581276534	-0.38682803691037104	-0.41865076008429297	-0.35958543682047456	-0.46290186115110166	0.5229817981920211	0.03223112929885731	-0.09185563033602032	-1.3346081925981916	0.9201093858186666	0.10270033460766527	-0.8011183385491334	-0.4160122061810764	0.6632825207389639	-0.7735707468855877	-0.3999682683099838	-0.54057793370211	0.04759987513847511	0.42325900266243555	-0.4465128227682198	-0.9601750407789051	-0.096106019056525	-1.2948490719266001	0.25845741730795313	-0.6745675589115621	-1.0789193509596624	-0.6536909877620358	-0.06828793886539662	-0.5644034008346173	-0.4161657869284952	0.6132901905841293	0.010377554568116535	0.7584333561256237	-0.14723714215544875	0.4457021585090254	-1.6521641136481193	0.7764368281519007	-0.17941282272074174	-1.3002963299902186	-1.646732190192943	-0.2817761862652371	-0.49606092634602295	0.016234367703764605	-0.9878091561005204
0.2285990505001204	0.20435367086616374	-1.0536676322450023	0.3707824657710548	-0.8484717692199126	0.7269042473401969	-0.3954569712822285	-0.3559515078847936	-0.3799821288271696	-0.5601092977901795	0.5481402737775639	0.05841812584739322	-0.0019266773604300254	-1.3090057751486708	0.8909712218356264	0.14955351468135	-0.7773079434437228	-0.5115136542653572	0.6418135000979625	-0.7713876519688996	-0.39181476595447173	-0.5121524612846452	0.0709211636796704	0.44241820676748533	-0.4045669615613589	-1.0066825793120913	-0.13944305693753745	-1.146004515019432	0.1835635942302797	-0.6024782167003393	-1.0487484955218533	-0.6156772338086839	-0.08550412755316865	-0.5134973275187169	-0.3462222680741412	0.5147003173422017	0.061949947988072636	0.8003555545441211	-0.13726075261304985	0.38747200758620454	-1.7160067126247884	0.7918361630522437	-0.23727099623412798	-1.3136214069166157	-1.6637795630495609	-0.23687756131883966	-0.23361377841457318	-0.005985233492942392	-0.9842962512148116
0.2742879308425474	0.12208354346458192	-1.0914538949174017	0.31739546484854664	-0.8103530677644328	0.7696441456024286	-0.42239392330229497	-0.24141074169536414	-0.43220064732757846	-0.6441465656905316	0.5424208675833232	0.03259483758425597	0.0004986519032113875	-1.375376500352959	0.8712505815713458	0.17287920052564357	-0.771210942001636	-0.594156450339125	0.6421793305373205	-0.7853594594357007	-0.41880118719037007	-0.4626484077822315	0.04957878009680671	0.4561930466602912	-0.3579768509680327	-1.0934185107619245	-0.20046258961035884	-0.9885019207674188	0.08199525882357063	-0.5323619079564961	-1.0860334560124474	-0.5944602548579777	-0.15526055741557113	-0.42779716579086957	-0.27148508501259044	0.43620238033681924	0.13915375902611352	0.8571379085350785	-0.13952719405067437	0.32521606845143647	-1.7452688757290022	0.747126329371001	-0.23999961152436622	-1.2712787766834974	-1.6563906088702232	-0.1967699481807477	-0.02488764748149458	-0.047199009906190956	-0.9967835303007258
0.3028058997765706	0.06918155715934207	-1.0947423418833746	0.267080078248495	-0.7453911661407491	0.7932111624346595	-0.4680412391773519	-0.19583915292538312	-0.48703489222968244	-0.6918349672752684	0.5293059754339912	0.013564500989904273	-0.02685229382993155	-1.4394084856312275	0.9232068007298381	0.22612634293386424	-0.7662434903003996	-0.6466173545198978	0.6595071506048246	-0.7812869951002079	-0.4413672586298844	-0.39904531996075543	0.01626934115302523	0.4504624088485329	-0.29413148030704545	-1.1584453427668338	-0.25690258440661384	-0.8815327904396331	-0.016864587638959393	-0.4629405781653439	-1.1121345306317758	-0.5968176969636116	-0.1808996463856459	-0.32339363060795995	-0.2156868336408277	0.39701800519935465	0.17940870524658922	0.8443729913201661	-0.12403444793777547	0.23130018059270582	-1.772091164571996	0.7359534001668382	-0.22983071566807828	-1.209185271006173	-1.6285236959652867	-0.14827122007553822	0.08932933186494144	-0.05611074242917097	-0.9906633913201576
0.33419023139813453	-0.01922364278481804	-1.1449953694619897	0.21592231729133055	-0.7506079675638629	0.8269460237483053	-0.5456257341454342	-0.1969519744927697	-0.5776166867732302	-0.7815519953509558	0.5190628818027339	0.018108056801317635	0.012214684336785384	-1.4293032134594146	1.0563049226449572	0.29171406809085465	-0.7479653217666493	-0.7642620403055085	0.6654775033750973	-0.7416340528861903	-0.46690870837772136	-0.29891768665764024	-0.05726932052431598	0.4423801547235815	-0.14754125566273762	-1.2600419188424836	-0.3620704074523876	-0.7100815453843906	-0.1470362078046495	-0.3463961415905332	-1.0789097373041898	-0.5950201473580657	-0.207375538152497	-0.1688461952124174	-0.15151330326339232	0.3398494773222434	0.19590196527909395	0.8171383789255486	-0.06806143886217374	0.07998805508363027	-1.796947092036205	0.7200209118228891	-0.2525435556191993	-1.1008801279881648	-1.6535722506332484	-0.0699176441020086	0.3311577146016302	-0.058308810504544194	-0.9728134433696567
0.3459692419363315	-0.08979047341284505	-1.2018947652042284	0.10903599886536515	-0.7669963583759871	0.7792776363332085	-0.706837508621189	-0.20474172546447536	-0.6666623287807095	-0.8408597233464581	0.47041855455794046	-0.04541219636512745	0.11019347434742047	-1.385529664809948	1.2295787191401022	0.2583753228725944	-0.6742365295911811	-0.8640563613436083	0.7053885590788974	-0.7341797760615729	-0.4972642533659874	-0.1930804692332569	-0.18374049805483064	0.3978136009046429	-0.01615782509753687	-1.3479750740565362	-0.4610853544554109	-0.5743529939868661	-0.2755116025709552	-0.285991869227926	-1.0374172002666135	-0.5961104643319216	-0.2571447274427226	-0.0717914267414769	-0.11906767293769598	0.3164326826018845	0.21229616669278534	0.80649136071598	-0.0025693757485515055	-0.0584703037772968	-1.7025617458545468	0.6407001024068082	-0.24956898064082952	-0.9247456086158857	-1.6533505820078696	0.01658749624822382	0.5701876975380866	-0.03788111263015188	-1.0034635384974548
0.3576267270718514	-0.0902994800599989	-1.1542122841976066	-0.0013663168772427015	-0.7629756041084156	0.6578684313305454	-0.8869975120050005	-0.21339700432192493	-0.7407560861037827	-0.8417710430649488	0.37659264629592354	-0.0920787671375164	0.20708932664033552	-1.3389065251926007	1.3590739902380453	0.2123024685546228	-0.5696248206374757	-0.9263050158590904	0.7232745318738756	-0.6712828268800596	-0.5611624526915081	-0.0904968751132728	-0.3063049341837368	0.330278833385986	0.10331634200427502	-1.3967263606233697	-0.5091705021593699	-0.47514293882854747	-0.3880370068882085	-0.2887482264301194	-0.9877146014519065	-0.5979374819637882	-0.27635003753266585	-0.0005371040639296943	-0.10692958742222707	0.35309451684467646	0.16323738572522983	0.8085412777779398	0.07008626119470267	-0.22301001912562923	-1.5584365538351652	0.5800137822818967	-0.22547261744395497	-0.7178754803331737	-1.63995546364561	0.10071081929946998	0.6474351920236486	0.03785666779303369	-1.014419410609755
0.33685008017709495	-0.08865677678964128	-1.021794398624094	-0.08736175124681708	-0.858557585304597	0.5127258540827178	-1.0982520448789554	-0.30829595465181625	-0.8160275603711739	-0.7939507399420088	0.252286277228345	-0.027909434569440783	0.32044583224258255	-1.2396976564536826	1.401530606342614	0.19585508516909997	-0.47864472332902663	-0.9987128041369147	0.7010487648383189	-0.5917149710620226	-0.6004329888657542	-0.04437938866317921	-0.38510365291161086	0.24466173460472768	0.17877801369791513	-1.3769596102224964	-0.5341823647030137	-0.44145396287906513	-0.46425771596378923	-0.3427916744799722	-0.8729083277487684	-0.6526006707881803	-0.26875022196850296	0.07161055639047156	-0.12485173455724115	0.4400439857424529	0.0443670431486175	0.7931041472501149	0.1532080009195562	-0.3744084115249609	-1.4191257982165078	0.5339244787683997	-0.20949292395550095	-0.5608966045423933	-1.6495505484299227	0.18002944193724604	0.6360958428331289	0.13414160631209926	-1.0228064710243818
0.3011960379380175	-0.10922527266777818	-0.8835638356670656	-0.12887981956085132	-1.0316790491165337	0.4099081267436412	-1.3259648150416374	-0.4188671420557332	-0.8857944880509836	-0.7397272166917753	0.14460938405604548	0.08053158959949352	0.43447917391840357	-1.13308942965531	1.3591517496081995	0.1751293640194914	-0.43151169323356553	-1.0909356952955318	0.6316120569890925	-0.5511332211925408	-0.5957303310151498	-0.0317217444531621	-0.44099814263789766	0.2010769235184799	0.2252159655093871	-1.3475480921546135	-0.5541370688553566	-0.43199275441031204	-0.4919992087859857	-0.41294921078880414	-0.7677157095223628	-0.7295122194844945	-0.2643330006478176	0.1146396593088838	-0.13532215267145492	0.5363764908522216	-0.04065001644836298	0.8240411608688873	0.2255965215505203	-0.4704234603799204	-1.2432029332248944	0.4559701985670036	-0.1970642734644817	-0.4304326026356143	-1.7349246361477775	0.2636189093869952	0.6309945931972903	0.1698602125369135	-1.0576061850484222
0.2535554686442733	-0.10714297274760702	-0.7286362990306899	-0.16975328836683354	-1.1515382427890626	0.3222337830546224	-1.452863290372997	-0.4494079117384501	-0.9192314082527562	-0.688213670499159	0.06538092096893638	0.1950381488664218	0.5404717030401585	-1.103563835845248	1.2060953893533255	0.2128069895173666	-0.4248627527135628	-1.1724004471633678	0.5770259745180251	-0.5336525848051006	-0.5801513839176453	0.025311123405236186	-0.49313909650773563	0.19203575788717955	0.35431020126698065	-1.3014842799116617	-0.5577192227158614	-0.412097689873214	-0.4445869730257629	-0.4963466851115923	-0.749738173780873	-0.6950051606632766	-0.25215134681934037	0.13895120880752082	-0.09424264934432049	0.566266220698532	-0.06563755304415367	0.8949724747169302	0.2259607710672813	-0.5634766793360886	-1.0714507137199543	0.3935757169237352	-0.16148466732785338	-0.3330580810963156	-1.7665915826306626	0.3336977235373274	0.6097150947163593	0.12542101014349932	-1.0676179639726873
0.16198780314430944	-0.12625385868162314	-0.5378832169269774	-0.19940486573719365	-1.204367900127528	0.2256669863833459	-1.5058211609108982	-0.5140442977774748	-0.9342088954794301	-0.6469884442863548	-0.009990830750937391	0.3509067334510352	0.6013057293330295	-1.1360348051935387	0.9882913935494793	0.28507457222111354	-0.45425671756067576	-1.262371077535051	0.5667409130230169	-0.5137427591649102	-0.551333674908961	0.10507737215824071	-0.5706100338442124	0.17525480652605366	0.5732280809040367	-1.2559730324829672	-0.5972072011546082	-0.44269187800581544	-0.2885615947565473	-0.5771998297092781	-0.7890580246807084	-0.5409757870864064	-0.28847681904660677	0.1784282305655892	-0.06025600990100673	0.5407552410844831	-0.09882219034678964	0.9447980098351942	0.17144476005872328	-0.5837493985462561	-0.9981985040647338	0.3649407183796361	-0.13911770818817265	-0.30021210467266707	-1.7631398854640277	0.3567151131249392	0.5149776014793491	0.04158382670345025	-1.060240863712702
0.03927867029643493	-0.18987968957574547	-0.4218612500288842	-0.218567051112902	-1.1905497383092303	0.14470735208909197	-1.5319053414109314	-0.5693144356243316	-0.9340552802258214	-0.6339421830532167	-0.04260699731362302	0.5052533387490664	0.5701441965056632	-1.2089029170864964	0.7898235611241496	0.2811594895502043	-0.48652589992995343	-1.362668563217039	0.5631035132259998	-0.49597633580655665	-0.5160303098124751	0.18066638841075988	-0.6871994537118313	0.16600815985767706	0.7801276878011526	-1.2562493148900937	-0.6636666910136292	-0.5305838520052555	-0.11253717185909977	-0.6280628656027527	-0.8678323176570532	-0.3402101237653386	-0.3508117683671111	0.2008254848281148	-0.06384466127079753	0.5216899993899732	-0.0841862794170438	0.9697944474784898	0.12826905067198943	-0.5141895293698112	-0.958451412849444	0.35301464523328807	-0.14594308953389143	-0.25059141211832675	-1.7971185190401635	0.3339851842458248	0.4405576567919399	-0.10241352427779152	-1.0594724157689548
-0.09034034285353941	-0.1732212902143757	-0.37424824325393813	-0.27587780737419304	-1.0664407600627512	0.09351021349055813	-1.5158418588911204	-0.5316948843046326	-0.8968547863106776	-0.6212796353857585	-0.021830519948199473	0.5548071937562953	0.523415433986084	-1.2798553375724768	0.6955014451262679	0.22328084470397486	-0.49384230166045723	-1.4338543802168457	0.5875618911714469	-0.5075030769666675	-0.5044185337927348	0.29242310113733827	-0.8190328253229854	0.14333675210039906	0.935029869782608	-1.2490659723047681	-0.6600423941665312	-0.6121094053528234	0.041901414907466364	-0.6785489637591755	-0.9847151409431651	-0.07149119174936451	-0.3609631465575102	0.17119644856249658	-0.058187257934892475	0.48943411258585556	-0.01425089453447092	0.9693133444945602	0.10529704781493161	-0.4527675035075173	-0.8920849668836329	0.3549091516445575	-0.17165356318414307	-0.15262165871632555	-1.7758066640571832	0.29135886775707975	0.4436184065734411	-0.23138277939588353	-1.011938421534223
-0.22386085304483688	-0.060175541214854834	-0.2747148273401653	-0.269519712226594	-0.883852710253748	0.06467527524876868	-1.4785527161041137	-0.46854226035545565	-0.8284447933710626	-0.5979450541728086	-0.02921218256505642	0.5297169175760308	0.48093720200855294	-1.3089977931011414	0.696123520087507	0.15299098417419146	-0.5101694297327409	-1.4790433572823594	0.6446063541949807	-0.5295086737268802	-0.5313863821303275	0.42275695337613006	-0.9401673430303861	0.07899835626957616	1.0314758272126514	-1.231635064073248	-0.5845010906964646	-0.6549353739045277	0.1285730611211918	-0.759661253051085	-1.0793711927670724	0.24723498093237178	-0.39416089685584066	0.12116953305873598	-0.037605286843446314	0.42092434963511993	0.039884640647294294	0.9720535397508542	0.06530245087457698	-0.3604906865636529	-0.8317085755094211	0.3941036941203174	-0.20043084669581573	-0.01463609054449272	-1.6779557994250696	0.24088898050788327	0.43589365712488465	-0.29400382749972276	-0.8886793713569583
-0.32527627312500657	0.06591928728440592	-0.2276807724958471	-0.14678210589809332	-0.7116219198555155	0.13075366169515995	-1.5069143279632864	-0.4222365184680995	-0.7562712267180778	-0.5888078748900404	-0.03611694001284655	0.49280891987642816	0.372129034820729	-1.331650843988666	0.6664972000584951	0.03624483339474998	-0.5449030842638722	-1.4902088203324813	0.6545903894998917	-0.5342479743278348	-0.5567941070103755	0.52145719064893	-0.9700168900792798	0.016623445904134865	0.997355923651639	-1.2471319954548743	-0.47326467758112917	-0.7068983350584561	0.07002592636823263	-0.8388652950491682	-1.0924265369044754	0.4934108728132207	-0.4796519629133605	0.04732027683890114	-0.007840590188122248	0.3397134912901826	0.07831938474706454	1.0008778837445444	0.020621176818565866	-0.23019892664696523	-0.7704644659467073	0.45444838194155623	-0.2209761668952554	0.1499996314801349	-1.6175352655357247	0.19516219494890635	0.43904185690014674	-0.31392979244386643	-0.7259879638376252
-0.39656085460893714	0.18248180948243825	-0.3233004733585667	-0.04490608364834692	-0.5613780388698223	0.2356079825743914	-1.598345605594949	-0.37098490294791675	-0.700841722708247	-0.561971907390255	0.008546265820607121	0.4294229589999744	0.20411124791661236	-1.3857691262358185	0.590448536047014	-0.08814985517992246	-0.6080808549964044	-1.4754972445539951	0.5809393149892959	-0.5660655904226846	-0.5321441563811385	0.6052957163119579	-0.9071515480481633	-0.034107539027055024	0.8782632890177611	-1.2501962185157454	-0.30117379182379733	-0.7773416006046191	-0.05054286935900458	-0.8525528466258748	-1.0337640111854536	0.6460257811267127	-0.5351827452305692	-0.008683493790943419	0.04582030264722038	0.2696534875739879	0.08946347936362128	1.052083975251478	-0.006916086648562208	-0.14752649015160352	-0.6284665830346217	0.4659396503377785	-0.2231436866469363	0.27981428953669496	-1.570509850008641	0.19230812077167322	0.48372880371009747	-0.32276984883395465	-0.5710249470668494
-0.42556354948238556	0.32181081080767615	-0.4293644670498361	0.08061502055582884	-0.4687480038447678	0.3396960603395063	-1.6997368497039236	-0.3772290684093617	-0.6987423142422864	-0.4951338006682714	0.07823662552638389	0.3268012673973828	0.10033874111618102	-1.4021243416229017	0.5893858246548975	-0.11975304828633755	-0.7304829723684932	-1.4038082629103	0.5135847049549127	-0.6603991064045012	-0.46833510696747843	0.6821861818862361	-0.8189817568079325	-0.06196163516389108	0.8008394503461712	-1.238441657921579	-0.13660542917352708	-0.8311909086183586	-0.14230319177088346	-0.8011479627353871	-0.8999996088821988	0.749517489564051	-0.5938138133194408	-0.013660661404837854	0.10133885030927922	0.2763983947640575	0.0720786917617912	1.1166145276611548	-0.003273591480951779	-0.07471723477551628	-0.4610809453815026	0.42528540620087585	-0.1741208463057397	0.3446404505836971	-1.5425479362642533	0.24513929241210725	0.5217404009965769	-0.32360607038436845	-0.4121099122996519
-0.4183246272611368	0.4444814127715433	-0.49304917941904947	0.24299549662948525	-0.44141705395001124	0.45128525490598176	-1.758919699290145	-0.41627055839849836	-0.720811705677149	-0.44937595796086394	0.16094856984841455	0.21231709017878705	0.06200274590892603	-1.3844041961083469	0.6278767128815689	-0.0432676703340321	-0.8713172877844508	-1.25511113053036	0.4597261024432468	-0.7557090612035988	-0.425699161620523	0.7496516354368049	-0.7569845795327262	-0.057463883574582854	0.7681639196994843	-1.281265431026396	-0.0743813094672213	-0.8706273476563362	-0.23047955406470938	-0.7475756868568499	-0.7180323380186082	0.8285507361554363	-0.6958214460543138	0.014458208618957353	0.11109153814953503	0.3235039562688894	0.04325263368696309	1.1904742944548556	-0.008421651317841894	-0.006968970294447948	-0.3385367444374623	0.3698788580417979	-0.08801958297834905	0.3725081241556546	-1.5626564472808846	0.3032063555287589	0.5306311503618979	-0.3016253896306366	-0.28351563782721867
-0.4056565133739508	0.4702787951158873	-0.5453864339479293	0.2964386558424677	-0.4321794982593262	0.4456795815974394	-1.6957589362632906	-0.3692538471764247	-0.7541462157098512	-0.4429487557357149	0.25877633452912185	0.12999591641339422	0.024587247761731996	-1.4290398058909537	0.5906818141574803	0.05741453299157499	-0.9122891374752751	-1.0754573924406412	0.3813589509544528	-0.8459224816881008	-0.39812955137787637	0.8078809970264988	-0.7613764718273454	-0.06059176158339312	0.7336624836705392	-1.346216913283906	-0.06614235558806018	-0.897890954614579	-0.3132662969443597	-0.7088924515918745	-0.548293636921421	0.913507056037227	-0.7847694679280262	0.058253029631816756	0.05730398703055316	0.34221563428004603	-0.030942271804605674	1.2442741585708001	-0.05854238482415084	0.007178799707540639	-0.22584534356932387	0.25850672704490535	-0.020572824747866453	0.37334685996218975	-1.561516437207502	0.3382560290577977	0.5657860478523075	-0.2876485437165778	-0.2309757541303553
-0.41837163324958737	0.45371294241763505	-0.4823733058182481	0.2323889047242777	-0.4166563330490828	0.35774310210622456	-1.5548922152625324	-0.30202087748016676	-0.8287520238782793	-0.42584951996507464	0.3605644856138165	0.04767474264799841	-0.031779660445547406	-1.4569610081476712	0.5813506897388938	0.12580739470143354	-0.8480845033419715	-0.9219921760543196	0.30958929013196734	-0.9641192097410551	-0.3942738176899395	0.8178937603568082	-0.7944433353246229	-0.08262389500310383	0.7260863389501235	-1.3674153088853502	-0.07016701080780444	-0.8626693218414958	-0.3735370155708839	-0.646367904458349	-0.40589617200005934	1.0361529815828423	-0.7850987018152832	0.12140350247648693	-0.03720420227858449	0.398323471107108	-0.11246751508839851	1.230426759642046	-0.11395687797405443	0.015834244363228535	-0.15150148845115077	0.13117105022190834	0.01659783312137711	0.3690179009607208	-1.559679754311495	0.36505147367138713	0.6013781953115044	-0.24148911413374075	-0.24410523614068674
-0.4520279209795534	0.4880708911004611	-0.28249594128782135	0.09655420839128209	-0.4075460164174979	0.356634066020002	-1.386301563183159	-0.2545404906050145	-0.909118404056968	-0.41287520502550096	0.43409082167947827	-0.04001812271709691	-0.06291411982997293	-1.3759991000602279	0.5984836709630205	0.18814600485833935	-0.7710697482840295	-0.7863054437520975	0.2813931703261388	-1.067812249020235	-0.42734843498992847	0.7478673903989072	-0.7356124059827474	-0.08066040953772012	0.799122554240465	-1.3511397634472742	-0.14229473236374188	-0.7976787776869818	-0.48778600376170245	-0.6222674478955761	-0.2962620449434033	1.11951802804333	-0.7549738011313417	0.198911189592004	-0.16025272483452943	0.4703960680977592	-0.14027822232038348	1.150689169435989	-0.18695248113295432	-0.0025406032613064095	-0.1563998975797969	0.06023576098685492	0.05690447701433084	0.39607389471990195	-1.5396979110807945	0.36747435678587226	0.6075579948703489	-0.12472869365168862	-0.2756555131454478
-0.5027708855109767	0.5245805497007981	-0.10318294933334468	-0.09228414749011717	-0.4256139628097467	0.40843613339283663	-1.205534244770242	-0.1296571813761005	-0.9323655124361488	-0.45366875347691593	0.4440436252078245	-0.06947289832211588	-0.11475976306577484	-1.2867518266376003	0.5117042138701635	0.2500204557295193	-0.701859155071959	-0.6845224243595772	0.25056307135695577	-1.1054646824378704	-0.4267466730848738	0.642953782170611	-0.5627710167834656	-0.031733091487523055	0.9040167306033476	-1.3181365740867288	-0.25011756356494885	-0.7443010563881949	-0.6858066399027828	-0.6798446872302928	-0.2702859478452724	1.1570602935755545	-0.7173862656695953	0.2749725203069029	-0.2760817252230134	0.41453300612840194	-0.18903982743149556	1.02842625895477	-0.31864082309260366	-0.04774445375546296	-0.17358631589401166	0.010326387168670141	0.09052409188614177	0.42605193580507644	-1.4573638502252932	0.36396322956064353	0.6281087434033005	0.0016841127265678046	-0.2993895767795097
-0.5759357065328934	0.4866826911536822	-0.04649197628613207	-0.2661502147981432	-0.3859662719940778	0.43126211247654583	-1.0701940905343323	-0.03645837510749488	-0.9315462310835787	-0.5019926806548122	0.43135380070918156	-0.04232347369530013	-0.2518867515719566	-1.2728151716518288	0.4130016533535568	0.2545409635557236	-0.6026898221423493	-0.6398366119379558	0.17706250994140976	-1.06485911698748	-0.37162974007754596	0.550634844798053	-0.33492883687133906	0.06751424941971357	0.944295658289587	-1.2443942879660597	-0.32125492493592345	-0.69298652696733	-0.8666461542565461	-0.7351367415341306	-0.3162969029569137	1.1694073966038123	-0.6155432498783506	0.3245740368693034	-0.33065033575777447	0.3066144910873073	-0.25924762351580605	0.8782802929266793	-0.4729612016936665	-0.07799537660524376	-0.15460847938417718	-0.04389997666863546	0.1306001485714671	0.4469662189809254	-1.3986216644995413	0.3309668468065911	0.6088697447767071	0.09945035799208077	-0.33129114427284206
-0.6425431921660808	0.4667388852515966	-0.10320610741056901	-0.38223672620265847	-0.2309890980098524	0.4816526793760061	-1.0410126033858673	-0.040476897434169434	-0.9435026183226498	-0.5059257447030376	0.4625185167573159	-0.053268295329687666	-0.3712806349504862	-1.2360578427804212	0.44231693590195187	0.2122419260390926	-0.5353019114666512	-0.5996313608690654	0.07285727713588624	-0.9615947581646693	-0.3066617418097083	0.5113394717281514	-0.060205760139906216	0.19788055183064696	0.982367148125635	-1.0861849350116661	-0.33636318562993633	-0.6398151248563357	-0.9504998776293585	-0.788567665761271	-0.35786634923830496	1.11604080093752	-0.4880748631956652	0.32644579221127906	-0.3297637277722959	0.29927124535618466	-0.28156057740362395	0.744659168520515	-0.606033691817009	-0.136685617609428	-0.160626524885086	-0.07964713862553215	0.17046867676992972	0.4516739618950229	-1.397291652747259	0.2529828631725583	0.5549422486264091	0.204336432458258	-0.3302592284626658
-0.6833208871461732	0.4551705523617554	-0.2561188913283546	-0.48493314782629116	-0.10815251035437537	0.4636056376092923	-1.0940919369295883	-0.04811208985484526	-0.9175160379208128	-0.46688288939504197	0.45530273419926504	-0.09449602835738032	-0.3948074568679337	-1.1616811239044673	0.4746648338863855	0.21716605063549443	-0.526830288410278	-0.5381494334299867	-0.05109025663688357	-0.8541150415209087	-0.21363380878399388	0.5410628949476937	0.17973965783994994	0.29783566075447554	1.0446114450372548	-0.8877890501114052	-0.32907244894914334	-0.5918901249491985	-0.9683376027970819	-0.8725069880810716	-0.39480201357991174	1.015436959079582	-0.4434087991579103	0.32157497433272303	-0.34988128515706396	0.3310919768577168	-0.29448772715882987	0.6965488701275631	-0.7281301298352855	-0.21142150020123265	-0.15141751572323323	-0.10989712624153136	0.19048364639183119	0.38782181662335125	-1.384086536063896	0.19783147295638775	0.5010730524719504	0.2893204340245885	-0.3081279276827096
-0.690865348292346	0.3455490298976276	-0.40291794285869625	-0.5405738053621777	-0.034761021065293385	0.3520567716277707	-1.142828968015215	-0.04313530451181216	-0.9039978956034018	-0.37877266187564357	0.4005415797860074	-0.10418745528516996	-0.39410354735141595	-1.12640845587347	0.4374440153722464	0.28414625364966295	-0.5158941931920509	-0.4969138928521792	-0.16109024360178897	-0.7793341174656437	-0.1364745600693263	0.601538306173327	0.2796552075425327	0.3363291083665284	1.0061856750524125	-0.6741725162366458	-0.28787767955333343	-0.5241584830140165	-0.9828102356402203	-0.9528182846817476	-0.46328969519615243	0.8998633598508654	-0.4261240200769623	0.2907760909783682	-0.3825380126221605	0.3358514879797399	-0.32722660067680587	0.7171526283523689	-0.832208358424454	-0.2709168988478057	-0.13689023379313656	-0.17598744826088225	0.2194223409488391	0.3058692115267867	-1.345167858836429	0.13990814019398484	0.4474370563008433	0.29357321790954904	-0.2802003338413332
-0.6629202881590153	0.19999626547765553	-0.48121540195698875	-0.5500962980947548	0.11919824044612919	0.24234285626163787	-1.17614019736159	-0.08968834008080946	-0.9406351335886513	-0.2591499577747286	0.395088272852768	-0.10837289832326868	-0.38164976359764574	-1.1030130745657405	0.47031030915771355	0.3192205509797689	-0.5451598001140703	-0.4490653312403931	-0.21369457032138053	-0.7366804120570505	-0.14059774349284307	0.6610271348485959	0.32211867780969183	0.3021279313067087	0.8706326396590693	-0.44686744491782493	-0.1859970094619058	-0.46977863994595426	-0.9421008260549874	-1.0041053755294054	-0.5218368570494527	0.7628959735135211	-0.3544333411269278	0.2190750994123948	-0.3982014203656001	0.35279534757414616	-0.3030315330315253	0.760054464006257	-0.9145773158146682	-0.39574508904828104	-0.16275383399238247	-0.21400180641486927	0.2275159519364965	0.2990511010994722	-1.278920606794235	0.06494249399918409	0.39330551016511095	0.2681520827769707	-0.24443457097372287
-0.5996032217173042	0.10367832583684392	-0.5492769909217585	-0.5762904781037487	0.21516193881961282	0.1420053368972043	-1.212882756622405	-0.15553028281783401	-0.9483414988112641	-0.16326953055029816	0.4103077682481982	-0.1530698488424369	-0.28442902998941255	-1.0646034618558147	0.5249492265865496	0.3027731675942471	-0.6010468407011165	-0.36235329094342245	-0.19435363760759852	-0.7292261352324326	-0.1902319569207937	0.7226570575693402	0.3656545868929791	0.22361134391770882	0.7706983853793392	-0.25153578307843566	-0.04804194284586124	-0.45344994994069243	-0.7960886493369791	-1.0204550498740423	-0.5253554549539372	0.6294942183609475	-0.306118268172082	0.14252455991493312	-0.45804745938534647	0.3588331273975154	-0.23445820415764396	0.7757216872655264	-0.987621485575801	-0.5333695346367335	-0.19301200695275444	-0.17698128768974447	0.14923159494761246	0.3384987400003607	-1.1756546943135497	0.026853950123162374	0.3431966637422114	0.24741378832671077	-0.22056877340644682
-0.543854119415991	0.01175635269417175	-0.6113406378852098	-0.5759095783944467	0.11507569493127989	0.0641106750594218	-1.2207171204978522	-0.21398432681582355	-0.9371275852979591	-0.0892607765696611	0.41146892865983864	-0.17858538394101137	-0.20042013653735472	-0.999062869594551	0.4330635708535195	0.29383305613438654	-0.6128814413950195	-0.29622308060365005	-0.12822821784944732	-0.7194141158977925	-0.25350610686329567	0.7276739347935421	0.3795707572451165	0.15237791773169945	0.7243149382061448	-0.13728044943983875	0.08569882511076479	-0.4669785938259169	-0.6477236438391799	-0.9814655526977113	-0.5245094532719843	0.5409427992680664	-0.29547303915079787	0.04917076223381184	-0.5697178461276609	0.34452739682503186	-0.19448805146625767	0.7684842249855428	-1.0531863985927734	-0.6350781982485916	-0.21193386164397604	-0.10545590629380194	0.07899473150486139	0.3965879586013254	-0.9932530825721333	0.011905993281252403	0.3387658640585114	0.22340228380768828	-0.20827360630646954
-0.46601220254333137	-0.05330395147829028	-0.6497830460789902	-0.5573919925267885	0.008474811217008016	0.04596281183032356	-1.1612306133970791	-0.27073822675253	-0.966621713990486	-0.05592566055116166	0.4661056730289893	-0.14120736322643576	-0.20377724346228288	-0.9232493821633637	0.31308086270452595	0.28384354107201387	-0.5799191262302197	-0.25316656321938397	-0.04604806795274711	-0.6985516670212284	-0.3047004437487941	0.6684160084172962	0.3914952555101582	0.11603060539576204	0.6858346635830251	-0.09179431859360876	0.21608922563315452	-0.5072992579544314	-0.5704633127446225	-0.9027562414795088	-0.5502163680167669	0.4505643625433189	-0.2504228689112439	-0.06989840145243062	-0.6578720115408749	0.3396862940837736	-0.14211080676843832	0.7690699155746745	-1.0758184352341877	-0.7865053462780082	-0.2539482165130935	-0.009239826587059342	0.07251523097058113	0.46744760625662457	-0.7345974636999287	-0.003452621715654755	0.3664875120795562	0.22122810777661242	-0.20627564165272338
-0.3745385490202657	-0.06584402433087794	-0.7031624140830037	-0.5525574962164034	-0.02712667751926947	0.018438552599525294	-1.0670967838859011	-0.2895634582674824	-0.9850043393387813	-0.07702990666359226	0.5594546761219401	-0.14335603986631662	-0.1930020131709777	-0.8694902920550185	0.33283174272386706	0.22923419206437923	-0.5367651918127532	-0.1746728787726099	0.03766229841028545	-0.6878108400311257	-0.32647530972055416	0.6373491536398095	0.4390145087676342	0.08940939548137693	0.6830004223926529	-0.1281380134221545	0.36099788503723823	-0.53954399958937	-0.5006171281538265	-0.8110190197244407	-0.5333924709324864	0.3866482134543153	-0.17958271083662258	-0.12373263748134844	-0.7268163372687388	0.3666387256376364	-0.05127405331614611	0.731585717870255	-1.0057611115104934	-0.9424183726007405	-0.2908402349791165	0.10731890392921026	0.057457886312631226	0.5455853162331455	-0.5035554221608042	-0.0032678255459063625	0.42694460776372817	0.2456457770486929	-0.20888836466146868
-0.31016384783843753	-0.08412199029682599	-0.6976044755489652	-0.5264805161179628	-0.05315978901120164	-0.048164105451264184	-0.9566261800918163	-0.33268529400370306	-0.9803702791883062	-0.10197128843282757	0.6120386547633706	-0.2139714023540331	-0.1785718680823714	-0.8212388147417382	0.3575851422231736	0.1927674168770938	-0.4977443825833959	-0.1261534309689724	0.0933521435783794	-0.6884538607156779	-0.2982147876609941	0.6402669190547221	0.3861330614295177	0.038450098286770776	0.7013957378109288	-0.20105145232144145	0.4693053605842783	-0.5788330677789228	-0.4092671828547009	-0.7264436149733641	-0.49618762423753254	0.36366315292438256	-0.18175016726105891	-0.09252962513270366	-0.8129650798576588	0.41453300612840405	0.01450086957624432	0.6695443504643883	-0.9005901343710445	-0.9871333773834496	-0.30220454415757236	0.16800522405412047	0.08060884195823911	0.6057578463535686	-0.32321216194077607	0.0006539598343195229	0.4782777540992301	0.29061060441665487	-0.2349936390933829
-0.2890111530360835	-0.08627370021433603	-0.5227146763444938	-0.45873896781729606	-0.10792348004799393	-0.09605430008360542	-0.8111438648698656	-0.3563945757310734	-0.9948357155696256	-0.12235607160960738	0.6863114510936568	-0.25537819176838344	-0.19546569647878984	-0.7490172486986361	0.29115272032084594	0.22406789740586022	-0.5064727214899614	-0.17129448759220856	0.13790401971285488	-0.6929550055075409	-0.22188017563102874	0.6133143234234429	0.21551315263507256	-0.021527533312794517	0.7002783927262628	-0.24236823047828776	0.48597291178227575	-0.609604100929631	-0.3692143766498735	-0.6732953940490105	-0.5112618360250487	0.381226096611358	-0.23324783445938016	-0.05045766983234714	-0.8739932628580422	0.4292466947970608	0.051152558537367096	0.6719080303419548	-0.816424212698144	-1.048986737697022	-0.3174315988203312	0.16114152049853941	0.20378852827182475	0.6331385120378613	-0.17573919216997982	0.030180281178641567	0.530048150403517	0.33961318727089784	-0.26415074964475643
-0.27298211097474306	-0.09414016657942736	-0.31026247588079947	-0.4171329995703479	-0.18223109056260006	-0.1432790730642127	-0.7184979571799932	-0.33110879678323774	-1.0248418951075107	-0.15149432050347394	0.7775869534515354	-0.28402721363344613	-0.18799342622652845	-0.6658283493505819	0.23345526766591834	0.2455201287418236	-0.5415401066263439	-0.2279843708037667	0.22660640372833968	-0.7048866115431116	-0.1398622567200012	0.5611723860806886	0.13168418517440708	-0.06328584629170665	0.6772774353736317	-0.23792259538177593	0.4454735016652709	-0.6187705677015373	-0.3651926809448782	-0.6334813455728769	-0.5224905856218719	0.43727428267280877	-0.23681453490465448	0.02568874067082353	-0.8906066077287795	0.38891323768870795	0.06440164880371843	0.6820739455675962	-0.7275473306084681	-1.1092872939859864	-0.31863520792051175	0.09865386640881657	0.3619021765406848	0.6242100340973324	-0.1541423346686531	0.07757023226535668	0.5547673486388963	0.38216491816480774	-0.3073155684278881
-0.2588333084513908	-0.13455992169652778	-0.11798096068022697	-0.37057533510245927	-0.18660811419565385	-0.17659048423584547	-0.6936587724896258	-0.30341190443940014	-1.0780695804823102	-0.16506818788942318	0.7871665268475695	-0.33456587876728633	-0.18244337042321987	-0.5895359390676492	0.19934482395797318	0.22689321479723903	-0.5541961980408655	-0.2824459534495306	0.3297078738368383	-0.6628282956572524	-0.1226563237310561	0.49926957882473877	0.16117625261792348	-0.06465571987220735	0.6484172294062918	-0.14451402519009673	0.4240648644754265	-0.6271707060616449	-0.3281493069002489	-0.5733833351216244	-0.5013405435730605	0.4937939571553864	-0.1729705969342259	0.15424430074936188	-0.9087398520031931	0.31529039993259783	0.0038520680537571295	0.6201162482458894	-0.6679075430641394	-1.0246307190147375	-0.2865576258552146	-0.008680791908325158	0.4875030285343377	0.6162285159383738	-0.21215618062530028	0.10841065970567125	0.5325259002266374	0.4300923590256634	-0.370042876293304
-0.25413270960642453	-0.1276189219626219	0.057510948532098594	-0.27394400885003656	-0.19615104362817898	-0.1910281176492163	-0.6884965947422387	-0.27345845725058426	-1.1465051759641933	-0.20531014809017165	0.7829158503406715	-0.33948992940034345	-0.21439003309593258	-0.5150394894787595	0.14499102421970572	0.22626760880343344	-0.5874922438109152	-0.36642652853681457	0.38479566662473663	-0.5401304228124355	-0.1532793184549012	0.40577513883897903	0.1547926882362106	-0.017258093986901524	0.6185486876308395	-0.00838214822346529	0.39308976932870576	-0.6592680768481619	-0.2832540507649215	-0.4944148792091985	-0.48684315111414744	0.5234682596600548	-0.08747953087670227	0.24519459441180835	-0.9438453062853231	0.2046249670439341	-0.11467156935700418	0.5428469255225996	-0.653798945114932	-0.9393990314417806	-0.2820230985475535	-0.09936863979201958	0.5907369213883095	0.6195834591645135	-0.26266496026550123	0.13011394319729178	0.5224983009424742	0.48298934510040603	-0.41639126512910796
-0.25833974557267	-0.05626544469808625	0.06556995940645785	-0.15976199599203617	-0.2910713817170397	-0.221597185044007	-0.7706055866771495	-0.21008945132997256	-1.1955084418648005	-0.2511399370911437	0.8127949959330628	-0.31683929648827697	-0.2466886505269045	-0.4336944431099211	0.12643245454273794	0.24723550001515954	-0.6022790767820393	-0.4342099941350819	0.39149349935441247	-0.38497191318821633	-0.1988126359373006	0.2865036058351419	0.13199059626472948	0.06751424941971615	0.5706118582667707	0.08156033358788242	0.3606607411444839	-0.703508805544727	-0.2603002909248594	-0.3806032412280148	-0.4540413586275357	0.5622481822977355	0.06254137708303188	0.2818427132098431	-0.9603742123003005	0.0592015043612911	-0.2286880396117356	0.4874782473286231	-0.6288842781684808	-0.9555884511798289	-0.3553032991120804	-0.13815943499980346	0.6377767117439299	0.5739399976927724	-0.30136196886758576	0.1412222462899747	0.49740015273414323	0.5139534345100094	-0.4504005755538641
-0.26210022464864596	-0.019663239434630973	-0.10864825555848348	-0.06814096591583392	-0.3669058609408459	-0.26321628471607095	-0.9132942527652208	-0.1687604947856518	-1.2616910136271158	-0.22598271644121182	0.7781053286353036	-0.2985979270976299	-0.28941054349092277	-0.3229674797865444	0.13757796426493882	0.2117777667533658	-0.5504738182130652	-0.4489215699135677	0.38168506266039176	-0.2340763925467655	-0.2759273096960385	0.18480163867505864	0.1523158652561069	0.1810539380168375	0.5277167079432639	0.12179709869868142	0.374251854321107	-0.7556780858864443	-0.2559229350554782	-0.2252342177368322	-0.3937637387884239	0.619976045859451	0.2722084909506771	0.3097063438688243	-0.9305884059310374	-0.04365833028725163	-0.3484251451029679	0.4654730151941081	-0.5813861411828494	-0.918321154589225	-0.432866108800507	-0.17881367913670743	0.6138187008716324	0.4826801307430486	-0.21712789122311343	0.13011394319729275	0.4736429044300926	0.5070247416637221	-0.4657914900843698
-0.2562244760924385	0.02644813546427366	-0.26496527682837	-0.026798697467631007	-0.3822763392801661	-0.3086665999587224	-0.9805240264870747	-0.20467990204406622	-1.3440287895604248	-0.1715913185059918	0.7052217777975148	-0.2326380306629873	-0.35722951806308106	-0.22064561251128634	0.11598677915193079	0.15732986445380825	-0.4897348480573692	-0.45424073900611556	0.3461639722288504	-0.09389788331450842	-0.3596390769324016	0.11028316944527661	0.14120846323192504	0.31267595787656133	0.4785262718988366	0.13317491055585587	0.39188869421077077	-0.8257676613963923	-0.26724934336749906	-0.09766435235324575	-0.3336207101259869	0.7165133000851684	0.42598815245658506	0.3243187975044878	-0.8843581324025566	-0.06661277249861278	-0.45694386201353254	0.45969977938695433	-0.5413915442424944	-0.8513492921204617	-0.5423665460076986	-0.18747871665710114	0.5573478937241274	0.397805478320491	-0.01436443289320335	0.09709702753549117	0.43589365712488465	0.46858244238898844	-0.493279970815031
-0.2918550153372923	0.11797678528868927	-0.3540543999135909	-0.048451380942628554	-0.4434783267074337	-0.3692804631439093	-1.0100091711500905	-0.28591587646327016	-1.3605680318654365	-0.11734381315790254	0.7007844862244622	-0.1689163390615505	-0.359991009243264	-0.176488925580424	0.07653685869335017	0.1384002379315747	-0.43194811017889434	-0.46866479213094997	0.3116463024309677	0.017177986046557615	-0.42057304168858334	0.09122323421692632	0.11868724809323931	0.40386387588518796	0.4124666503078712	0.0692280915969918	0.3913829783716415	-0.9244177073307045	-0.24738709111018853	-0.042136711963750226	-0.24281012049277256	0.8261932940497981	0.4906826113024242	0.2816938235803659	-0.8089753439230097	-0.04406628838342365	-0.5203166133996885	0.43924244380943034	-0.517302509534036	-0.8921822868416495	-0.7441810021078663	-0.14815994425273044	0.49965497437620743	0.34215129915785186	0.20822253393499385	0.05621600820548671	0.37645681136788	0.4020669910646511	-0.5195389348356954
-0.34045920739425434	0.17609608972724583	-0.3947199835209861	-0.1538727004866593	-0.49709686621232196	-0.40601980403659405	-1.0181168267886351	-0.4132721225085986	-1.3286928667420015	-0.024868843828886055	0.7035837122168099	-0.15490517680566818	-0.31234174966362344	-0.13204488493851568	0.04035283178127673	0.13751228103714214	-0.36476557218334893	-0.47158793910973723	0.3022141484745691	0.0750022164943857	-0.49784372779307634	0.12485100540174696	0.11437195857120144	0.43137550362689814	0.3361601567209459	-0.012074285845995176	0.4304705984377426	-1.0303183990074247	-0.2033125892003654	-0.038744272330280494	-0.1397517337822023	0.907024090246731	0.5226457345235442	0.20071913509277645	-0.6806071734541976	-0.002508956986550198	-0.5915397603268426	0.41863868558462264	-0.52322763500668	-0.889594280133967	-0.890097612322869	-0.10940020652709614	0.4783025989500792	0.3142565695921323	0.4487963263654692	0.008887655842020031	0.30614701638705766	0.3251346084265895	-0.5390136012958386
-0.38593750121931375	0.20217111206094712	-0.3446985367146224	-0.29829229026779497	-0.46465090614173266	-0.42160680212114227	-0.9067048846994389	-0.5348169670353533	-1.2605901043096002	0.06611923543311535	0.6575105258835039	-0.13876771995823786	-0.2808011886350543	-0.08494282246942211	-0.028049494164973536	0.13662432414270953	-0.28405410888262556	-0.41580854430140757	0.2917785738845122	0.0737638062871001	-0.5904927736933862	0.15226540563107027	0.14419597136256773	0.42516541006196357	0.2839447132521783	-0.04578073951559307	0.5035254656987536	-1.0813087125617602	-0.20172579769771543	-0.05773251083428303	-0.06163116937827613	0.9457156088054519	0.5148538658584816	0.12165874184130128	-0.5334513575788344	0.05484995133544124	-0.6838376284066411	0.3890194757913971	-0.562129483396751	-0.8235425978279334	-0.9422726672702616	-0.0812000127331268	0.478740714644568	0.3037859000073273	0.684208406519234	-0.0544358316586012	0.2150532728899348	0.2741967699842462	-0.5843959412880737
-0.44387238198353474	0.2250995478486118	-0.1994742344355928	-0.41326540252203925	-0.40286361904260354	-0.46364935193521867	-0.7470417635479003	-0.6154347072504539	-1.137697901424064	0.14813801009733576	0.6141743605204961	-0.12954631604542016	-0.27717334728069487	-0.12146068991495503	-0.12493766937796517	0.14510027631684336	-0.22444468846777904	-0.2679739798824234	0.24353912692133947	0.014558272146530826	-0.6406395991145304	0.1299938293345085	0.2153854813474382	0.3525849415217977	0.2910030639089709	-0.08433469360115925	0.5672245899358551	-1.0492997642843018	-0.23168332692878651	-0.05196065173567164	0.004472325679735661	0.933898930250962	0.4837961358273149	0.03628117431065096	-0.41886783031280733	0.09208292691287481	-0.7316086473296165	0.3101395039479971	-0.6162083949851961	-0.7709485504018405	-1.0693513955219593	-0.048372254098515366	0.47975529835811975	0.295398541941981	0.8166712436571408	-0.10966935350577005	0.11629307994009248	0.23883654442389646	-0.6323910042890543
-0.4842270230675794	0.2538352867469759	-0.07497641127308667	-0.4832923490785247	-0.30952104528658897	-0.5055507517019583	-0.6745283490728391	-0.6497776172884058	-0.9917890130397579	0.21380099402442143	0.6236917288944782	-0.15817295586215224	-0.27598211579120424	-0.2557985498293459	-0.18916690912590242	0.14461593619260768	-0.21379098068476426	-0.06711544608593109	0.15099865898210604	-0.11495085683835034	-0.6801775850243574	0.0342323485947158	0.3106282619226063	0.19228690137693843	0.2943278468438294	-0.14993920700278912	0.620788325897056	-0.8879581594308743	-0.2455540733398851	0.01350872146857407	0.09574437077583388	0.9119747186685654	0.45098249173078175	-0.049904651208579884	-0.35486317764689046	0.08596355547027144	-0.7545407175850213	0.24247132338225869	-0.6213321715209673	-0.6738695432337206	-1.2234973330730843	0.008835628025375814	0.4953429935936078	0.3006744607250228	0.8651850056689202	-0.13133157118189004	0.04997683467418578	0.19664319419445017	-0.6545442607245485
-0.4831928913216859	0.26510284298168063	-0.09037653262782495	-0.49638943908302197	-0.19060342065140193	-0.5377732910798454	-0.6203254827252765	-0.6131781524054769	-0.8325668026761861	0.22840609161813646	0.6378330039076696	-0.20844303641600695	-0.25039771221009166	-0.39916410549912484	-0.1874821227725469	0.1161004113781999	-0.25060403360246075	0.12145149426697306	0.0643532872656222	-0.32133668099851453	-0.6930151723321714	-0.13445227639979937	0.4408019067945134	-0.004815075630690635	0.2549482456891486	-0.24565850278135604	0.6844031641609702	-0.5847573758855292	-0.278739902524623	0.12904013787505828	0.19424588479043484	0.8743735170836997	0.4419559959885099	-0.10248396036049048	-0.30037900596789024	0.058059221692003206	-0.7937926952900067	0.20000875567021836	-0.5171810930284473	-0.5403571527474725	-1.3199260156341208	0.05405532203861489	0.47376003095985453	0.30521986767656534	0.8944769311655874	-0.12860069445115632	0.007505287706087399	0.1684983660119545	-0.6715598937646942
-0.47301609482233153	0.2713266060764151	-0.1723098098504709	-0.4246337938458541	-0.16230545390748471	-0.5672131580959369	-0.5032958766168647	-0.5410302207865936	-0.6679680584363717	0.26222084959373354	0.5954713838901429	-0.2600784219181188	-0.2305528785328895	-0.48307138912479813	-0.1824796032925849	0.09501143513541313	-0.2621819184461728	0.25335251162945543	0.002191379010425669	-0.5392016151569727	-0.6603863045914802	-0.3548800074933037	0.6160179819437916	-0.1920996253114033	0.2436385332468028	-0.37561170046130765	0.7517897997250622	-0.261956269499933	-0.3254681764302557	0.2532175636251767	0.25415818572143184	0.7861167782540203	0.4931244292995748	-0.11556497780726338	-0.24325612004639768	0.04731632515943523	-0.8099392501566628	0.11780289798139262	-0.3763136632464212	-0.44871295966548547	-1.415626934553186	0.07762795099194285	0.41011796165519526	0.26693563650732205	0.9234838541439118	-0.1321118216763857	-0.05286435798432645	0.15041208847872076	-0.6917371412019764
-0.4402764238671333	0.29233469860436456	-0.2512556951110699	-0.3177474754198875	-0.2717819403574254	-0.5626761922886614	-0.39604404247703295	-0.48869669540922933	-0.56345848089913	0.3207611504578756	0.5552662046370925	-0.3141310686400952	-0.21303636094878425	-0.4841489655412244	-0.24823811065356907	0.09414365907948972	-0.24028405642469686	0.3145708766360212	-0.0877401952812934	-0.7167705864168615	-0.6337081934674303	-0.5807234470547741	0.705643225863053	-0.31070784615637426	0.2409405536521234	-0.4996373846792455	0.7812056043677991	0.006435519647914595	-0.3436615617623669	0.34773470119100314	0.2766349122260331	0.6838921949484582	0.5708784990065762	-0.13179394742009204	-0.21382917881411356	0.06502170653336417	-0.8465909391177846	0.06716157954255074	-0.2623521311024732	-0.37113026969523	-1.4787744259487448	0.07719314624181525	0.38689782984729865	0.2159080322775045	0.983872721086772	-0.13313846706387888	-0.08726135552884177	0.12231504438482013	-0.689870910481444
-0.37785247120596643	0.2992062883409279	-0.349121729464631	-0.24449753132314536	-0.40029339004877773	-0.5791705835346637	-0.3524084576358827	-0.4435655985096714	-0.4687802795927305	0.3489640975353964	0.5297414105883542	-0.3780989627731842	-0.14984694511987565	-0.3731585946493882	-0.32830434212305404	0.10128767591197403	-0.2404637575198308	0.33385885465178916	-0.20426241636498457	-0.8157243250950849	-0.6442724580228181	-0.770840003622135	0.7171591760076657	-0.35105062310210566	0.18717172799247844	-0.5616502267882153	0.8153203520157867	0.2378077516719249	-0.36543890721253186	0.4190466093195571	0.2938625828403372	0.584054521774852	0.634804745448817	-0.15872170040808517	-0.2282048940072182	0.10715017926487928	-0.9411919200850043	0.05885732368950651	-0.1453551863188513	-0.28213159458109305	-1.4169425072905963	0.06967723556104417	0.34885094058907745	0.16626028372940457	1.0294731240221253	-0.11515163987498682	-0.11093115383913502	0.07806697834578594	-0.7241876000836994
-0.34617043499088535	0.2889336087347484	-0.4675289783169182	-0.2338030394850222	-0.573643884167093	-0.6380301532743703	-0.30944091932674767	-0.40118564381837396	-0.3218984946022465	0.4119650686005728	0.44999457231747864	-0.4838541411422678	-0.041174145146763826	-0.15182439871556994	-0.35020656471668177	0.09965302799267646	-0.2417473367707962	0.33282856514287235	-0.27462728830034605	-0.8032449606986006	-0.6999242905013057	-0.8878864781081235	0.7071752813146663	-0.3745667862340259	0.15209799326163242	-0.5663721442918559	0.7925420677616326	0.42066550039510303	-0.4264209461678334	0.5088049079551014	0.2666751651521378	0.4212731443808134	0.694094281312201	-0.18037450652323272	-0.23240572708126828	0.1100602803509189	-1.0075364300355756	0.0010203780127621743	-0.05290865896491759	-0.2505004014872182	-1.2584299878876515	0.02082381613602634	0.26496331445489274	0.07770601615559887	0.9640492125884862	-0.09385901453836458	-0.15197435090919967	0.05319536023205247	-0.7664961483009401
-0.32544079408457927	0.2533725534313791	-0.5536538675173188	-0.2593526199859668	-0.8656320769905756	-0.6700107211425352	-0.265592774225411	-0.34433900875105133	-0.22394316788556473	0.49223315012137625	0.3964153133232129	-0.5964582263009693	0.01248541876621871	0.07834592383293867	-0.30339542388343804	0.09489035010435305	-0.2508864210376721	0.29422864889020073	-0.32803435152686605	-0.6838812691810906	-0.8006191159469619	-0.9668130821374131	0.6200779288905628	-0.3679457305949429	0.12040354610392046	-0.5692856678579301	0.6506255604057343	0.5061700666500911	-0.48028978183539117	0.5919903548007971	0.13391058301846198	0.2507416760645024	0.7764576254407881	-0.17846021128711875	-0.24021632123904815	0.02398112205831381	-1.0473827594534444	-0.0764162848788501	-0.04868336457048866	-0.26996796305499465	-1.1033603503294098	-0.11744409440445494	0.2156637694645438	-0.022779944666006018	0.770880839042891	-0.0806563548551939	-0.19791474762966904	0.053314820453540135	-0.7893300300580399
-0.2756379493221497	0.16378738353245598	-0.6627515693250865	-0.31068618080896354	-1.0825237771330325	-0.691808321309929	-0.28739538377025575	-0.30940877621920176	-0.17867787315605713	0.48412720104637613	0.4396892736641712	-0.6449825070849213	0.01164614203498571	0.24316722326088175	-0.25813947045329133	0.048252432308106226	-0.26087266761018507	0.2711309957135558	-0.4131996778087048	-0.514290517525825	-0.8884763540848057	-1.0069690910491222	0.5864237774701682	-0.28999992386448303	0.009922644317708751	-0.6040219014086415	0.5177065806876947	0.557543544410327	-0.4462558399509618	0.6321577824054161	-0.0026994613059056816	0.1787218197373796	0.8167064681578571	-0.17882180038727413	-0.2601438911983561	-0.061907655789412666	-1.0710330046952485	-0.09427984784736429	-0.08894507782313613	-0.2711469438884937	-0.9995980495300598	-0.2732905398429381	0.15492709897596507	-0.1316532635529568	0.5082668518603259	-0.04234194899392296	-0.24574989421487894	0.034631241812868044	-0.8348660596390243
-0.22797387703418096	0.08933359305344231	-0.7686302983985558	-0.4073468070390249	-1.1347681347996363	-0.7436305529752416	-0.3432380006964032	-0.3367656397507844	-0.12388843270292202	0.4723280089016984	0.5080111228848014	-0.6678569604803084	0.004688267198641455	0.34572855196201213	-0.21246880038232038	-0.028999817507572877	-0.26664877423953187	0.2904189737293223	-0.4588804021560467	-0.36118014785980757	-0.9244483435202404	-1.009362078511712	0.7003065660399423	-0.22102678908630038	-0.13277049868983987	-0.6521201568313509	0.4952654403262932	0.6117465424602836	-0.3640983419775348	0.6444553760767431	-0.04119253783474218	0.1611294080240852	0.7702021815829218	-0.18756374863219008	-0.2647246991233245	-0.09816153193602936	-1.0462931146464913	-0.12578163453422778	-0.10834743541593747	-0.2614562965497336	-0.9212794852903551	-0.3876441891264191	0.054321900288923794	-0.25914110614622754	0.21870429322082902	0.010016965768264576	-0.2638520429226265	0.013391214432359435	-0.8595222608055837
-0.19184977491060806	0.039173301643094904	-0.870155308953693	-0.5265098160956063	-1.1760699333836102	-0.7610928302601287	-0.34263068566729904	-0.3381875784202225	-0.12340198439983448	0.4749180754700424	0.5472417567923673	-0.6918281342439669	-0.021816633442533498	0.40334297102690114	-0.14870611685531185	-0.0765055113597436	-0.27458129401049874	0.30309393071111185	-0.44081883075017875	-0.26648939816435185	-0.9019157032976727	-1.0256721772698936	0.8081632698333779	-0.20572986743738095	-0.25526967321599037	-0.6892424657163463	0.5309394784782668	0.6326142545969707	-0.3109681851129339	0.6263152474811087	0.0038762790401797643	0.16663992894600507	0.691158612484167	-0.17278113541998164	-0.25775849352314034	-0.12527714672835935	-1.0369073105138786	-0.2101419968902179	-0.15786108639431096	-0.265855907952791	-0.8510223029309352	-0.48463670588695884	-0.021126234046165555	-0.3887663722464737	0.013344145279321895	0.01886664900846052	-0.27682379199661583	0.016712208589716622	-0.8518377813680986
-0.16862881661647022	-0.006938073255808523	-1.0224428247864	-0.6250749408721824	-1.222155920589757	-0.7066492405728358	-0.24208968259907207	-0.2960549174105672	-0.18899569768998964	0.4133320481783129	0.5424105000796487	-0.6716171446000972	-0.07211909043058493	0.437585954926648	-0.17599965577967752	-0.1141629560191106	-0.26225893320122634	0.2861061339245548	-0.4546911210105186	-0.2100941025710828	-0.8355435939180422	-1.0499798920214691	0.8112529149941281	-0.19467955388801378	-0.388233738291205	-0.7294792308271477	0.6287744218566536	0.5998389779077108	-0.2616682146340402	0.5604689365398106	0.08430412075852284	0.16280908552435028	0.6349967985497159	-0.13996160709417343	-0.21397694681169216	-0.09375558449735714	-1.0526823955599833	-0.24850473047833743	-0.22718991108448244	-0.24265011447391815	-0.8098476753410118	-0.5410992084392048	-0.0895875759902007	-0.49561049160148707	-0.030767911171335226	0.010571354277509475	-0.28204164162412926	-0.0045517108350888735	-0.8385106984579451
-0.1400726786332931	0.003959296326422529	-1.16752817860208	-0.7174284703893542	-1.1467540541668897	-0.6425469547891667	-0.09955284526827621	-0.29756959121062315	-0.23385135174321228	0.34284866258236474	0.45586257939773445	-0.6264501710659569	-0.07236275141707196	0.49991776408122146	-0.337894664442157	-0.15634090850468238	-0.197207136762284	0.3384112966679331	-0.5168781147815563	-0.15143632679142777	-0.7766600771346379	-1.0635401543094816	0.7154483807533696	-0.20675727262275725	-0.5300548070863302	-0.6860526597431431	0.7531383752960742	0.5223808599766159	-0.21970031523635755	0.5086164390865756	0.19347679235229626	0.09288145906597908	0.513015643321301	-0.11441640066559548	-0.1717364092178601	0.04475978775674806	-1.033019259725435	-0.24729151425799345	-0.2780391436243153	-0.1719112644639738	-0.749443293057493	-0.5004139068201495	-0.16519712137062964	-0.555566573771836	0.09016815744680229	0.00679329925153214	-0.28067159172193373	-0.07426869609529499	-0.8247005911260068
-0.12023615150753128	0.050764771198716196	-1.2515456827749905	-0.8611741606848012	-0.9351046032593668	-0.6121190374417133	0.06788390825579832	-0.3141382678805972	-0.2291916890504703	0.3020790962288052	0.32475512791911837	-0.6054558097304649	-0.032104541760863504	0.5648118104926303	-0.5092503964734816	-0.19617788372311212	-0.1378287606126101	0.49285888212089474	-0.5604767413140533	-0.07872735827527264	-0.7393508390213078	-1.0641069144979898	0.511608402916486	-0.24472560202895247	-0.6562330446961369	-0.5167920105036379	0.7440565616850279	0.5135680832409247	-0.2718182085561641	0.549184363036814	0.2620413832123524	0.024780850239472352	0.3181914905374533	-0.08706324873624474	-0.18070803764233728	0.1588520686532679	-1.018358584140986	-0.28337423805270784	-0.3835986535816429	-0.10215010587693067	-0.661747774200097	-0.40848375965037953	-0.27188982233898573	-0.605322546294973	0.33805701451482384	-0.022979416985789664	-0.28982469106852465	-0.13149014218789007	-0.8177845596322701
-0.13610067260929623	0.06895019050154645	-1.331881052669099	-0.9825639680419214	-0.655356807921337	-0.6210114904239705	0.2375980931390156	-0.29049080957363416	-0.19549874342601953	0.2237056004385502	0.20078051896915072	-0.5757324495454597	-0.01142043135242929	0.6199597768710337	-0.6120223640281939	-0.273793388631968	-0.1116950870629482	0.662976452197847	-0.5521232645388403	-0.008852443887328976	-0.7231255550628225	-1.0458236506390783	0.40770950903971226	-0.2841551299210149	-0.746874258149747	-0.32819159276518517	0.6164054552912602	0.6357385165835384	-0.38417946202831377	0.6534312059402995	0.27252026768198995	-0.027348088321362363	0.16726518938776436	-0.043885256188357806	-0.23040030425696972	0.23911102477379953	-0.9978039207371134	-0.3599951176237453	-0.5697544399476152	-0.06174844560702225	-0.6195654738751388	-0.3061182984775526	-0.41356260270414136	-0.6668208201095942	0.5980109781928242	-0.04946686798313129	-0.298948640417196	-0.19205647448213983	-0.8134373398362074
-0.16244752913533822	0.07279087702097331	-1.4108037798524726	-1.0485768176619028	-0.3898343393907297	-0.6224028266048683	0.2948679003835569	-0.3110161851498705	-0.16390520626752877	0.11753685323430829	0.11348613802261102	-0.5481577660003341	0.02393748513109938	0.6833931085846198	-0.6615550828168566	-0.3686029679512101	-0.056013419156056066	0.8156989017289021	-0.5165770885914582	0.05237741463053217	-0.7116475039108723	-0.9830811986594099	0.4466747860256933	-0.33589068881123685	-0.8306751394996738	-0.1705096880425821	0.43249346179426257	0.7489193281723514	-0.4944614714625087	0.7793990859414152	0.2974773172995876	-0.11165611162410496	0.07782331668316853	-0.01340542204002224	-0.2949115900574454	0.3485525833739404	-0.9225688997480015	-0.39189433721037575	-0.7237348523330362	-0.05421447052466264	-0.6336728921656354	-0.19223051142635023	-0.5197710705364826	-0.7005596443272946	0.8031811244554354	-0.04431310813791174	-0.31629288917904846	-0.2699206468478049	-0.8121858674706732
-0.15586669075238294	0.04884442793900357	-1.3478138098000143	-1.0737747984311796	-0.1277473254558302	-0.6021377126657087	0.23207152637416578	-0.40622425258181305	-0.15642926392532466	-0.002973188487243228	0.06185596971931249	-0.5655933816510255	0.08379686747802159	0.7361704068468875	-0.6578485528394735	-0.41005441025042694	-0.039968678518985834	0.9510501909351976	-0.4267458563631058	0.047399958220484505	-0.6638854386319781	-0.8962199519910046	0.47752016911813316	-0.3906856320312434	-0.8926469132199131	-0.02184463642533392	0.2539757705813207	0.7187967267547022	-0.6130057401001587	0.8811251577283647	0.3261644652421571	-0.19231009966311477	0.0016879802551760747	0.0040359345556755044	-0.3872243691168292	0.3852960092359682	-0.840375010787216	-0.40007308793717733	-0.8289786793758385	-0.11589529705772486	-0.6662823015077558	-0.11592227777900768	-0.5653581614840597	-0.734109076588681	0.9721876178345911	-0.02595668860952094	-0.3434315372417135	-0.3364122061278449	-0.851749958745955
-0.14660651102779737	-0.010200343130742648	-1.1160246148533037	-1.0206539389722218	0.18589695522653268	-0.5614058418626238	0.1458631579928001	-0.5090675124344357	-0.16510852575411544	-0.13115750152240493	0.023185181010215557	-0.5964582263009665	0.09692748730536374	0.7288668333577804	-0.6579781517897312	-0.427490654722932	-0.09277512890371468	1.0351266069070317	-0.26981086925878334	-0.07717934551616759	-0.5811543204260718	-0.8289644096213639	0.5549655721970846	-0.43662205943068033	-0.9006045904082631	0.12187244844607967	0.1414539963748644	0.6408080737692862	-0.7398122679412641	0.9504345841288278	0.3586201661316063	-0.19687764374278183	-0.11274823172361867	0.02639064892406314	-0.48439238238240057	0.3433035225365096	-0.7793053722884824	-0.46073389895437744	-0.9075837250928561	-0.18703672588886336	-0.6831328289102961	-0.07380833198096384	-0.5636979335891545	-0.8250442716132946	1.0913186705032019	-0.040247592403435076	-0.3817929345032234	-0.411600469532187	-0.9096470223935238
-0.18026279875776405	-0.03923685868424132	-0.7956094583658753	-0.9054464268968652	0.41324770602703725	-0.5210369283241193	0.059563692357068	-0.5750949254326942	-0.1757847858797954	-0.24097152760061075	-0.0013858027003897835	-0.6242567303294121	0.0636000790425569	0.6997722701142892	-0.6804506097644932	-0.4690430012146997	-0.15600424280628405	1.0078119548101692	-0.13580404363357723	-0.20218732970918812	-0.5066027066333032	-0.7987581906856864	0.644412076313658	-0.4948416866019379	-0.8865423937329571	0.24770652660158282	0.08740561606782901	0.5390042916787223	-0.8417225842752686	1.0060093417354534	0.4764835822763449	-0.1941076492686613	-0.263427607457862	0.02841129389551548	-0.5642504302172163	0.3401486465927662	-0.7128618037190988	-0.48616960453952096	-0.8996430856274686	-0.24834372923081577	-0.6615518378349537	-0.08675930203832656	-0.48767333123500034	-0.9487172190865201	1.1222572772169819	-0.07094428948950107	-0.41936728182091904	-0.4759178527811502	-0.9303512055636617
-0.22165157158770116	-0.06936079752938677	-0.5229925732711941	-0.793051712674826	0.46533937682271975	-0.4600601078743516	-0.002139514599936798	-0.6063775761603336	-0.18804840362608033	-0.37311288678185334	-0.045945333497089694	-0.6609856716423596	0.03931520072270683	0.7423006193492204	-0.6625918744189196	-0.48823497863756044	-0.18778566506019584	0.9155890636515516	-0.04424191081216021	-0.191756105270905	-0.4546283080190321	-0.8027674942414288	0.5997015913841345	-0.546759895302894	-0.8776036330556334	0.372134076138982	0.04041618601531864	0.3739784156147191	-0.8958650046846642	1.012558634916736	0.6556436657407293	-0.1999717865064261	-0.4219811603289865	-0.01349050182829623	-0.655929917858401	0.32298720934706815	-0.6900535567372106	-0.43157487462404037	-0.8273759815020924	-0.3289457603600344	-0.5944576282271727	-0.13101621410485437	-0.3802427512022414	-1.0851605956140795	1.0817869196118544	-0.06638598396902864	-0.48227297733029406	-0.4916388179289283	-0.9512969009446947
-0.2744627996109086	-0.06801887091416489	-0.2985908049593126	-0.7180730698974013	0.5344047381023916	-0.36803027701034907	-0.004295482953255945	-0.6224825771772318	-0.18617941804052834	-0.5376300780673934	-0.08527964244141033	-0.6918728983406339	-0.010310420191771108	0.8403121809587766	-0.5913642913570423	-0.5112007728617616	-0.18046926332969251	0.8314647272374417	0.06051520334187603	-0.08977778781719911	-0.44185758314511503	-0.8401736666829691	0.5367085780653829	-0.5455498403067862	-0.8942002954107877	0.5107524947697619	0.005374292662259561	0.2628018475644588	-0.9054404706489321	0.9338257650899677	0.7686425722142409	-0.15529825860465746	-0.6211127898044361	-0.05388213131028572	-0.7415931370267008	0.21787000656636515	-0.7289340646216447	-0.4097369826578485	-0.7614711022694733	-0.43120078094351566	-0.5135359094219596	-0.14350132192993986	-0.30426426628961317	-1.2325075376265897	0.9922327949582547	-0.0684187418362667	-0.5317405237989739	-0.4524797573252693	-0.993627404817472
-0.33940157265413334	-0.012930469692744636	-0.09862080811998444	-0.6598540143293127	0.6735279253227141	-0.334255087111751	0.032082687290095724	-0.6229462528303106	-0.12278752338540673	-0.6651189102647601	-0.10443878923347864	-0.6670064426436921	-0.11790028244716337	0.9120069318649584	-0.46503123464539964	-0.5496049085459938	-0.1335416059143858	0.7809086606371077	0.14701006196331248	0.08290898935627793	-0.4533802092529955	-0.8922946129076301	0.557391326662135	-0.4861658205921038	-0.9426549188384825	0.6218933721825554	-0.006257171637733877	0.24942057452765667	-0.9044829240525036	0.8724084725590326	0.8248055475093121	-0.0489481516142362	-0.8531129356909594	-0.09514582862205916	-0.7850158186011679	0.14487270455772022	-0.7820047196511607	-0.4291902772254333	-0.7132444662503215	-0.46694402913959554	-0.431018708786274	-0.15073771527134466	-0.25249743817767123	-1.3549900213744106	0.9332372736606412	-0.08835619526139796	-0.5611820216972438	-0.3848652719632453	-1.0053956361845926
-0.43630441784313573	0.04086227824501251	-0.03484346344187197	-0.6189219455680537	0.7489806873692207	-0.3772050300872829	0.06481696735882207	-0.5829774115350171	-0.02700841276149233	-0.7108287887764574	-0.13568644531101612	-0.5675182378075901	-0.23480340907493757	0.9531942971150038	-0.3022549531211661	-0.5550537349436506	-0.07244323356841806	0.7656220395513196	0.18363491509187813	0.3340681056259659	-0.4233812639121687	-0.9000193443658164	0.5119148140068048	-0.39568567060006876	-0.9999120413478151	0.6415094230886323	-0.003770735428676958	0.2489784619823862	-0.9137300883265681	0.8383662831815103	0.8783343812037578	0.04390559932142895	-0.976630515726572	-0.17033509150717396	-0.8156882329559091	0.16301324123423439	-0.844461178813288	-0.38099630874832074	-0.6843716212217347	-0.46113539186235697	-0.3657439082834163	-0.15347077370071685	-0.20637999665255674	-1.4478191359621664	0.924370528645435	-0.08188832932018672	-0.5817036202322753	-0.30812402567956404	-1.005527370117806
-0.561669389038413	0.08646464649676192	-0.11679989874174246	-0.5686724839176888	0.7720873005018447	-0.4137225637627232	0.022851498847709827	-0.5398864875089997	0.04301454034099543	-0.731045697268251	-0.17433649901276155	-0.4766023574826745	-0.3067916938603128	0.9915081252545797	-0.17397791215565112	-0.5124519848493722	0.008755989847671975	0.8010592066138276	0.219406860681833	0.4807958996082866	-0.35382204518355004	-0.8790702085091077	0.38140922378704906	-0.33849344861418695	-1.028690490357742	0.6308097589580448	0.03925725388398022	0.23960567602268795	-0.8619678551711483	0.7578900763208775	0.8880249459243043	0.10186920709370906	-0.9675765838270273	-0.26141300485202773	-0.8417165102438618	0.16002154852896439	-0.9054565233479123	-0.33660932910056185	-0.6912195121368393	-0.47928019444620806	-0.3708102628678998	-0.12586067206763127	-0.1554202237673038	-1.4956541329284014	0.8759201005266197	-0.07346983714273685	-0.5578297719365484	-0.24282706861440223	-1.0334769196147189
-0.6553758270128378	0.13007726149146098	-0.18293936729682397	-0.49882133722703437	0.8028537049923103	-0.45038124748550035	-0.08995726780842667	-0.5457288007377789	0.11147573836514568	-0.7325565694331176	-0.21273773262630108	-0.44029867508803744	-0.36472886175828445	1.003696711831481	-0.13372447820547156	-0.4370361913380901	0.13783271932478364	0.8520944776369138	0.22954140908179177	0.4650061694654076	-0.3210817400530347	-0.8379905904013105	0.26308347440760305	-0.31933804971352575	-1.0332416276538179	0.6784307993138978	0.07398307483758508	0.22884760408781415	-0.788701861307398	0.7186649930588859	0.8294585567600514	0.14789826420621646	-0.9653542550880465	-0.3726548280172746	-0.8446929799093947	0.12447479974904743	-0.9436436209006492	-0.3419223794448268	-0.7077564401977863	-0.4615667263136357	-0.4688344272594113	-0.07815637948223539	-0.12027873332516625	-1.470519114726119	0.8497315357852742	-0.09225744773387386	-0.5152999249726105	-0.23790530748910993	-1.0928889234942474
-0.7246391509934325	0.13572260794170257	-0.2331229206437639	-0.39486501656493866	0.8002834759984839	-0.5335186253672444	-0.08904629526477212	-0.5794225648614212	0.21990250486936208	-0.675239355559584	-0.2909916503679254	-0.4076880306681939	-0.4096707770436267	1.022973356614205	-0.18530486040821406	-0.36061135590131477	0.26703780672699046	0.8756952954574493	0.16773069804837554	0.42016143061316036	-0.3390008723368557	-0.7442442569984371	0.14358314918192164	-0.3125800067163914	-0.9629306442772961	0.7044766953313136	0.09981672561981594	0.1756467278071335	-0.7528075431784831	0.7798466995041645	0.745838981423433	0.15547154697056398	-0.9980307183982211	-0.510569164805698	-0.8655071578541819	0.14748363637323292	-0.9500329018141404	-0.3194569618474222	-0.7068093914542081	-0.381309762745441	-0.5849687099722538	0.006537374346132108	-0.06678250115603242	-1.4315855397066546	0.835481409867976	-0.10365321153505513	-0.48285597728867424	-0.2775661010230172	-1.1738174697987354
-0.7796361574795513	0.11142910887303832	-0.38913888690972204	-0.2999037890379225	0.7194357778461222	-0.6070779643225207	0.06299502227150536	-0.6110452444013176	0.36865327544539717	-0.60748992911911	-0.370095703410929	-0.399361908688659	-0.4058534215886672	1.0636099605847447	-0.31835114274322973	-0.31788852077597596	0.3320896031659307	0.9128096779995893	0.06666115472303821	0.3472619374497323	-0.3516378723429836	-0.6500151278794248	0.030696196655697137	-0.34310535633520367	-0.805603005892543	0.6561775072488729	0.11869678361400801	0.0806809530833952	-0.6861623000671734	0.8403923235181677	0.6668916426485069	0.13493233262522578	-1.0023107589325502	-0.5990946845024021	-0.9431697954392432	0.19241342136514133	-0.9619694653812079	-0.2862608559562856	-0.6849058538463149	-0.31344647574403195	-0.6518949741241964	0.10148009728464462	-0.02285563810335935	-1.3818566231772766	0.7384855527908987	-0.10034741338732482	-0.41933813182299984	-0.30726391208485276	-1.250289018029482
-0.785276876093513	0.08873203974317187	-0.5474706608981963	-0.25659842208792816	0.6103410085734824	-0.6359532311492624	0.19951944081416673	-0.6564854584029265	0.5055244664091644	-0.6241095229326497	-0.4166043248985993	-0.46695569465154485	-0.43471371176588114	1.092417170117189	-0.4639944430433355	-0.3098565470490588	0.3168150100794377	0.9829652054904789	-0.00909710311824164	0.23223268165771688	-0.3998679746591419	-0.5788762286625979	0.011443366480449446	-0.40347111878257785	-0.6436152209351588	0.6083555342332884	0.09073491200876996	0.047316193000443374	-0.5691227475096242	0.8680265713658029	0.577734601757291	0.10947195788437773	-1.060667465448708	-0.6154725437447043	-1.041203306976352	0.17767253549007375	-0.9749956737552278	-0.2980583378230783	-0.639811763671307	-0.29926995011195723	-0.7468961203105993	0.1654585105176634	-0.05052610301842854	-1.2523395810520692	0.6191644984433872	-0.08757594476690134	-0.31486453928101793	-0.33801297309577977	-1.2962641607211807
-0.7442641511711737	0.04703976800818805	-0.5760708862712797	-0.20793115923005265	0.5010935524299216	-0.6007867050697675	0.36194584534813135	-0.7116628611191675	0.5918306363939847	-0.6648071429926456	-0.4457992152484168	-0.5389363620875182	-0.5261678020272603	1.0686865428132382	-0.5322930898293793	-0.30172366912959186	0.2249877504653502	1.0652446048769941	-0.04582229831017175	0.2059640959147368	-0.5065804191553369	-0.4707929616022734	0.08546717905080156	-0.4619190582172513	-0.556680322884341	0.5649038465668175	0.05423908561821097	0.11204146962779626	-0.46997563706816603	0.9211983508987214	0.48005986211368956	0.04446549182151423	-1.2109078626666148	-0.6212366994001114	-1.1222857182196848	0.1446279297000192	-0.934827403826213	-0.31029508763172026	-0.5636107647649123	-0.2861286271629554	-0.8487830301864122	0.2586930719378165	-0.1265507053725829	-1.124283562589858	0.5129218929933089	-0.052670001592110514	-0.25825524332216354	-0.37461558495960345	-1.3125991684397202
-0.726519390531421	-0.019987152755546404	-0.5066892869046751	-0.1478662050707249	0.38281212309023427	-0.47764337091410125	0.5760243931074222	-0.7551556373778517	0.6260612354060597	-0.67049090018429	-0.4506512069684846	-0.5669586865992844	-0.5511565898636295	0.9784814236871215	-0.5617638911180808	-0.31572917105542164	0.05796841832969276	1.1317821389761058	-0.054025261990336304	0.21344218832026246	-0.5809537331243854	-0.35126953518132303	0.1404935040211745	-0.5366228308071942	-0.5098063339666592	0.4466549763160989	0.05619873449484005	0.1627370414852853	-0.37465871301241555	0.9871624548828493	0.37409815144914543	-0.0245780938472464	-1.306248509184552	-0.6205135211998014	-1.1780998018769016	0.1674191886729111	-0.8962440717982221	-0.28724397944518404	-0.47813354483167264	-0.25139182601986154	-0.8883621759458604	0.3651270632725498	-0.19593439614712038	-1.0291817445263316	0.40082090244389823	-0.004561398734150002	-0.21910679611683967	-0.39131612392358106	-1.3363990990403898
-0.684848581770784	-0.08470040694131309	-0.3364774192996891	-0.111534232798741	0.2750660878440564	-0.3437121402833597	0.6776585632280385	-0.7865619349463119	0.5930339558805731	-0.6972789034883634	-0.4801985924432639	-0.6105812987985115	-0.5093010470737865	0.8479270543015142	-0.6322398002684617	-0.33740339161499266	-0.15931587727378244	1.123611703568184	-0.056458557026960066	0.10822495186288639	-0.6016810876317912	-0.29879173994908226	0.13689317370988735	-0.6001621337160598	-0.41109843404814495	0.2947750021431831	0.015530752431457207	0.1538358422405409	-0.23838615310377617	1.0049256457414308	0.2714819928905046	-0.04299561029751124	-1.2715966425508374	-0.5870346245148884	-1.17098582827914	0.2322845259644966	-0.8602610285140948	-0.29561098786134965	-0.41203439919011603	-0.23983206272555516	-0.9393056308837672	0.4482368855111691	-0.22860860346766404	-0.8736909483923079	0.33783534588944236	0.029379497776396903	-0.18036644888238276	-0.3778649029840689	-1.3374749261616379
-0.5904605569638397	-0.11137698258528621	-0.07437430126523518	-0.10151364044630548	0.19045211354232278	-0.2538802172993248	0.6175647410981635	-0.7720643428600836	0.44013557345715315	-0.7645007237760258	-0.5386713131723	-0.654897754496033	-0.5048610024311365	0.7924677880694764	-0.7160384815053804	-0.3305015448446273	-0.374880176680961	1.0616026512640784	-0.07176072169026569	-0.03550207892485763	-0.6534994739003087	-0.2606928606104765	0.11917239898624936	-0.595184926373575	-0.32383650816766807	0.21171446392756463	-0.045281577223942854	0.1633854732183471	-0.07382493088926936	0.9986354972543717	0.2248942184502591	-0.07617660793431116	-1.1904679254994606	-0.5373692981112849	-1.1036247310967735	0.2833064851925936	-0.7758383206299978	-0.33761337011050124	-0.3465666193776108	-0.27290103732369914	-1.0238381769895224	0.6048908254856041	-0.24500335392984166	-0.7036169716220848	0.3152568130471455	0.06340252591794418	-0.20479414713857183	-0.34372317168289235	-1.3322494801441467
-0.492711603982743	-0.13021022852994568	0.18620038367235728	-0.06386316918058037	0.09812745225910917	-0.1771954130101485	0.5070941373040806	-0.7312608853892503	0.2936634291429534	-0.8414113115971229	-0.5833759890204558	-0.683031989249459	-0.47397020403320045	0.8621989552835064	-0.7493454117217256	-0.3145183207448313	-0.5281908824163026	0.9649950396372784	-0.15326356265924723	-0.09013502153083772	-0.7391056767636937	-0.19784545304034729	0.07515133900995102	-0.5543170312219865	-0.2856832613742071	0.19056630149105142	-0.023767582567613778	0.12109003972096477	0.05741366976958111	1.012393724656776	0.2122811024647849	-0.14710614728757934	-1.0997639895603832	-0.5033586527496727	-0.9756998646207011	0.29192799962506044	-0.6870570335180919	-0.35735950997265215	-0.2840128356991939	-0.27016925246559204	-1.0702191137104644	0.7824464509483011	-0.27408040081142626	-0.6167942876488663	0.25743296876939903	0.0900337072695352	-0.24560414422528282	-0.3113255596154359	-1.3694862719326468
-0.39167223181017113	-0.16218510063746566	0.3118097945416708	0.014338471137101428	0.006159060341377804	-0.15467189831358827	0.4230721030274906	-0.6985253842819681	0.2817326444461505	-0.8954189959666617	-0.6608005064680522	-0.7438440145677239	-0.3876059210451018	1.0004160902970303	-0.7423470684077853	-0.3085649733844285	-0.6287721525219748	0.8326148178520454	-0.2867937634834675	-0.12657286032209825	-0.7862436926595697	-0.15817223984477363	0.020916576022911255	-0.48486444069062884	-0.2418070275617262	0.18991327034693112	-0.0031596621230605914	-0.050655947031123735	0.12578249675446018	0.9896361087822528	0.1954956600024103	-0.1938424370317755	-0.9173409798631862	-0.4908731938208023	-0.8222533539912339	0.2717748696740902	-0.6173692951825539	-0.3899490077536178	-0.22595146272749625	-0.2419599793518706	-1.095998741181789	0.8737865059571872	-0.2794530827491006	-0.5388459696286589	0.20644918493195535	0.09360643321801429	-0.27606589205072074	-0.29065894129806774	-1.413748873492563
-0.3043351052706798	-0.17019038699723743	0.26232098351148664	0.08744191534565034	-0.07104960072071291	-0.21147471022066355	0.3604579235268292	-0.6276139210712923	0.3562872475300443	-0.9345337975682251	-0.7539628944948464	-0.7729630594477614	-0.3811353681817297	1.1459846910848364	-0.6249563392639554	-0.2761545467376202	-0.6983934910943532	0.7087165143495233	-0.39829888139886227	-0.15658049226784138	-0.7990144175334883	-0.12563600680078363	0.002327636543360545	-0.3601146199597475	-0.1586602018711165	0.20857489111929345	-0.015212556288996787	-0.22086927695961353	0.17426171300784427	0.936158067337978	0.21145432809378625	-0.2274654550633822	-0.6852859616621201	-0.4562669899412903	-0.6836258625476102	0.20342828996182546	-0.5095192239489814	-0.48499822336125753	-0.1518388277171977	-0.20860344845287254	-1.1078948776370692	0.9361809876004555	-0.21122232801269045	-0.43627669728759655	0.18706901368442988	0.05120597871451864	-0.2938765407792789	-0.26839155601276493	-1.4299960585889604
-0.2640744761635362	-0.1592698807492293	0.06737628943002079	0.17299785005064514	-0.14059847042496224	-0.2499683445588285	0.3220148821845238	-0.5374135506925877	0.45803175050236133	-0.9633123149942678	-0.7943546888140527	-0.740419561172916	-0.43430761012173713	1.276299599044572	-0.3712015946585018	-0.24013174999755088	-0.728917005682316	0.6421789802504115	-0.489886099736119	-0.11640360727381822	-0.7888067526255407	-0.05170528887760232	0.005953501112175169	-0.2411182682669673	-0.08976633908978067	0.24986655269367194	0.0557351616423031	-0.28305977499409235	0.20944471080798416	0.9214339369843774	0.24369852856274704	-0.32550557863144214	-0.5485715899789917	-0.3838428201750065	-0.5648837216354143	0.07834833767503228	-0.4213570532046614	-0.5501563014021466	-0.09766278292428268	-0.10715358551178289	-1.0654606591283522	0.9455914046924965	-0.17543519338920072	-0.3979383541308346	0.17285055471361396	-0.02250716010754026	-0.3140774893372011	-0.26712527766499533	-1.4295349898227112
-0.27599049423552763	-0.19154552951188397	-0.13544215090800255	0.27882936928161556	-0.19454783148351057	-0.25365841008207923	0.27646625500169547	-0.5069346044302844	0.5651271848086517	-0.949330751944783	-0.8290443561118117	-0.7606753149134498	-0.4413737787298563	1.3875773236474562	-0.14100793920997812	-0.23004133074262967	-0.6990866238898741	0.6508046598599482	-0.541537176853734	-0.0765839559934359	-0.7563784721865326	0.04628125038003755	-0.010669300537807009	-0.17604927319321131	-0.022480363137597537	0.28211624458023304	0.1580794045862662	-0.29075253328176964	0.23029186813590638	0.928501519554106	0.21587660961308291	-0.493355456552594	-0.45778534556809813	-0.3524058384086125	-0.4705233003238556	-0.05973187927648772	-0.3618228232975427	-0.5388190049982424	-0.0894064605443667	0.015402909911949574	-1.0005777313557889	0.8482261981461348	-0.19129959327384097	-0.40846313570315756	0.18440899017986806	-0.10556277195579214	-0.3721151351940889	-0.2949356172273264	-1.421652909485407
-0.3055572609703717	-0.2727089530670043	-0.21283644499451496	0.2913404597333392	-0.2526451858687294	-0.280134126104085	0.1857030239020463	-0.5503655572685585	0.6646698691459363	-0.8451765009603672	-0.8821674449443627	-0.8066928062842085	-0.453638048383025	1.4597509974053844	0.018035892546822356	-0.2143204575434615	-0.6806800974310265	0.7350487973797468	-0.5615805040110787	-0.11509375032380594	-0.6987876291250948	0.11290705920689152	-0.08053102913128289	-0.11677940961023854	0.059004071085583296	0.25845642389710316	0.18229055038462172	-0.26897112188486	0.2752965581679713	0.8982758247642364	0.16050195406710463	-0.68153827263484	-0.304691587993971	-0.38314091192176336	-0.4030988739996676	-0.14211221749712094	-0.2926056134013697	-0.527251615862893	-0.0985612650656245	0.06003164780440112	-0.9246383944071409	0.7177537156257939	-0.12871822512425826	-0.4465038629285701	0.19438407832197727	-0.21087605580491298	-0.4254596313860045	-0.33660334248222606	-1.370584054709433
-0.34845022543069826	-0.4027138780830293	-0.2595926029121296	0.16593655543971528	-0.3269527963833336	-0.3256247699316907	-0.015227153477134237	-0.5848939375677408	0.691194102935398	-0.7166324564573789	-0.889051467384801	-0.8082595496674543	-0.5576812896128875	1.5395395445060536	0.17961986372868147	-0.1906685148099244	-0.7024239299423861	0.8896641043806728	-0.6006888232079515	-0.20325903085010727	-0.6480167543209325	0.15041818723889738	-0.2006952450526625	-0.0490619922808478	0.1161521843183613	0.2055860178058188	0.17230266256180132	-0.2199261035297079	0.36448518400658936	0.8826800258937041	0.1134719514749293	-0.8365990271329256	-0.20079086040737434	-0.39732796661606845	-0.348572482892787	-0.1562275676247237	-0.27824211367336293	-0.5104339289463986	-0.12995957341041983	0.07952796500226353	-0.8446403756090447	0.6297368112071673	-0.04725176467014127	-0.4860326698107363	0.20568917821636715	-0.30467037840635297	-0.43082323100311604	-0.38534311284919737	-1.2895676857828016
-0.3704020220366944	-0.5545135422635135	-0.29185180448678905	-0.016602305249366657	-0.3983593563504496	-0.36684058375421963	-0.25013660673470317	-0.6554653719661603	0.6280070286184147	-0.6286901036229647	-0.8625106579758764	-0.8591787096229384	-0.6211414398712267	1.6310377553318802	0.2560314048008878	-0.20661137723270118	-0.7356686325423981	1.0403499351150305	-0.6802851649729786	-0.2666084760688978	-0.6187310082749827	0.18209378444107888	-0.32742176515844384	-0.04497520276568954	0.12280175018807775	0.1459090178662053	0.15515046701797186	-0.18888980285183793	0.41504364429792906	0.8537264959663873	0.04048507909557607	-0.956710702414985	-0.1630935803165412	-0.38743744122948354	-0.29056298898581423	-0.19522836161891158	-0.2818577532600677	-0.4408622539659836	-0.17791909311728105	0.09062763821520436	-0.7436491748310432	0.5355084103581502	-0.056290783209065276	-0.4699072975302624	0.20771586279127155	-0.34520233830461045	-0.40995183249305417	-0.43821620687964247	-1.204291919682249
-0.376818339460075	-0.6788962574950761	-0.2912265364017101	-0.18651287557616913	-0.4299909864427963	-0.4557046206993678	-0.40585218019706437	-0.7708278744518783	0.5725263195240473	-0.5431699426719098	-0.8304128665969588	-0.941007478325026	-0.6221973041460039	1.7042411132210589	0.24276047229445466	-0.24453117279269604	-0.766371848225497	1.102886112284163	-0.7523558519855611	-0.30833337382202664	-0.6097491546551064	0.19269429907799052	-0.4107655817260998	-0.08481569273190309	0.09879245702733623	0.07924960800099629	0.07090663681620796	-0.17005580842338716	0.37523706436075666	0.769268884258141	-0.057343479035653414	-1.0556053987463376	-0.07968766221164211	-0.4194912514608461	-0.26204376545294705	-0.30322846827924044	-0.2512486400465893	-0.3652454154048876	-0.1974914338179036	0.04625770099352156	-0.6132675192811721	0.4110300218931357	-0.08896499052960927	-0.38497853312018865	0.1895073685636122	-0.34737882652609703	-0.3812390845427597	-0.5147663168089442	-1.096006626580313
-0.40123795045968097	-0.7772502237244991	-0.407179029068129	-0.3369682607508758	-0.39138665591175165	-0.5735044173486881	-0.5362123511943184	-0.848261708515845	0.5566015382334621	-0.4612231143012554	-0.7326265719309537	-0.9235270985776705	-0.6302381167000668	1.7702366821914794	0.29612932001076137	-0.254238156115931	-0.7234232864881852	1.0320357383802832	-0.7874003176161135	-0.3296245031549586	-0.571303255165563	0.18119116636308372	-0.49400726126364825	-0.1424417080182753	0.03521279647794593	0.05179718336547451	-0.028297953626488813	-0.13374363137197687	0.2852003258224478	0.6987815274293894	-0.13759827495541527	-1.1012808395429987	-0.009423663439719532	-0.4750058133081291	-0.29058409869975355	-0.3798701959470344	-0.24223430573452975	-0.320063569957593	-0.21118721564811774	0.01980252131500696	-0.5301625095500501	0.33090171794110423	-0.08061773361356452	-0.24883277252397923	0.1751939087533471	-0.3545242784230561	-0.32719498840078487	-0.6040986704374258	-0.9790488495417862
-0.4605360048889439	-0.8391870780167041	-0.6893370419795792	-0.4245458939129406	-0.3312534765809267	-0.6507336575347379	-0.6269452165425122	-0.9428515417436859	0.4933376562896794	-0.4311015993953302	-0.596812273783724	-0.8516583413833579	-0.5736004740633577	1.798469184301831	0.39970480105707357	-0.2604134926999435	-0.6066945894053637	0.89328209777245	-0.7844653122626601	-0.3566551874870364	-0.44584704170084083	0.14569518566799608	-0.5680566080915261	-0.23831002742694496	-0.058235405846896494	0.052500447674526884	-0.07149451488552211	-0.08850078090613518	0.1803626527507952	0.6722074169672122	-0.19826044101359624	-1.09918860967425	-0.014444480220378803	-0.5097396368700509	-0.33328905000026426	-0.42120994969261494	-0.2382967256366803	-0.2525208945180973	-0.2279912600213591	0.01994629946543463	-0.49867273658018885	0.3296904761371764	-0.10173952183206818	-0.048807810662339815	0.17000052953015157	-0.3424509286661287	-0.30778108978667873	-0.7032267622278969	-0.890962759532669
-0.5320791193093478	-0.85760386397733	-0.9279347116304887	-0.44265328009365507	-0.2865416712130652	-0.6882594058340175	-0.6023185921123304	-1.0454475079146677	0.40756913969248265	-0.40692764475745535	-0.4932409120668674	-0.8251132320615107	-0.4415091459445704	1.7853945904492008	0.4363035446099756	-0.26142253462543497	-0.46621967617967613	0.7674669765789174	-0.7368530031955236	-0.42279105567221775	-0.26447154602205153	0.07537494005679354	-0.6232872071221134	-0.36842518634811755	-0.11287630571896083	0.012112983068929741	-0.14756260568801527	-0.050891740388602	0.022914633824032825	0.6207318572510272	-0.27203563314204016	-1.1486359578399274	-0.05112662249217188	-0.538688034829496	-0.3413107412974446	-0.49524074554489683	-0.20417103145531126	-0.15726250370005293	-0.2444553381789548	-0.0007865098260971315	-0.4571902089878931	0.32667790036843547	-0.13429843554880014	0.19396562133880593	0.16860718388490414	-0.3113435734250637	-0.33078043814483327	-0.8149459613631681	-0.8327144053965299
-0.5981460360753642	-0.8441845978251157	-1.0701021477157968	-0.4089583058091531	-0.18930558224857824	-0.636417009876228	-0.5336616280720817	-1.1156170900804185	0.33931276200647503	-0.32701929470447927	-0.4115035130903214	-0.8255384909798211	-0.3779677753574019	1.8430808479418512	0.4432759681338636	-0.23103019182961182	-0.2956319937263351	0.7016482491139329	-0.7119180004490892	-0.5298420918596103	-0.048595034453515575	-0.0015365166355784943	-0.6876590703473144	-0.4746817137422461	-0.12437678439527489	-0.028199131789269895	-0.21301066386877646	-0.021623889891805897	-0.15759657883952735	0.5282172014132895	-0.3692873719446649	-1.2507721370665272	-0.12246063139767893	-0.5788031549996001	-0.3104483395172434	-0.5156930447663925	-0.18406213183610312	-0.08472054073189726	-0.2636391460616983	-0.028650715378791304	-0.45808591808570165	0.30465814552270165	-0.10868019678159835	0.41652822600184275	0.10767997885183292	-0.3030277457863636	-0.36234988589119765	-0.9026775480237141	-0.7859708147610831
-0.6874339111355193	-0.8099191958054093	-1.174614550232981	-0.3657115388144382	-0.0842315672435097	-0.48933866055062925	-0.517385585292085	-1.1767604528662603	0.21391150997869463	-0.26634458713123976	-0.3606198050516497	-0.7972923459847354	-0.39667552443099696	1.909291932195557	0.45994239313706115	-0.16913556011992317	-0.13505622943052886	0.7121907464144764	-0.7372292859331472	-0.607004574005806	0.15533538892580573	-0.05575657466952888	-0.736531639253714	-0.5485635621838874	-0.11775447084469744	-0.05783669909934861	-0.1823937841081042	-0.0572581610404708	-0.263665383249444	0.4529945642628185	-0.4262578942997811	-1.315513390892506	-0.18133862490199143	-0.612175701949174	-0.26024943976805204	-0.44905988905805583	-0.16340840981341803	-0.06499531839078679	-0.2842313854092519	-0.11937472829804976	-0.5106248548540809	0.3112733892210649	-0.05527619949551339	0.5702062705540026	0.03107763530973401	-0.29510204339491153	-0.398699933296292	-0.969360243658133	-0.7724461309511088
-0.778931067652809	-0.7764173037564314	-1.209027452989581	-0.3769627302276997	-0.05023329065189379	-0.3200997537930555	-0.5013828342751839	-1.2576563984732072	0.05097693098628838	-0.26555317790202343	-0.3867251793062084	-0.7918758902883714	-0.40449974944151706	1.8787366542542447	0.4226438152527659	-0.10732165176427319	-0.03981464900887214	0.7960994408383464	-0.8228210659842901	-0.6335827623006056	0.30550841545365964	-0.08885956790202718	-0.7574697304257334	-0.6153677304596118	-0.1013485747235103	-0.13278458117839512	-0.18313128637350234	-0.15599662948383614	-0.34100778976655344	0.3853342404619559	-0.4428510636526216	-1.411962241039264	-0.2077322081970277	-0.6026893055568797	-0.19966456076040834	-0.3939855460746339	-0.14869820491956143	-0.09015909620240499	-0.31526544423728586	-0.30272062572219854	-0.5371042550580684	0.27552622726416975	-0.007959704490743933	0.6610602975973392	-0.026556207289114907	-0.2733987599032902	-0.43569128065560553	-1.025697684111719	-0.7856853912391184
-0.8662916971865282	-0.7266040623327804	-1.1648186835667338	-0.4091048056973497	-0.016082327189360025	-0.18592655165259198	-0.4254988213885933	-1.3022310845890726	-0.09984764551343908	-0.29701769028782893	-0.4556483437400079	-0.8339317591043521	-0.4304361077808898	1.8653986528331543	0.36637195105067677	-0.0725298861733032	0.016072391578175745	0.9029859873331738	-0.9531152352649563	-0.6534925879407972	0.3799708793345668	-0.0723185668448255	-0.7466687394918744	-0.6524228108121408	-0.08486092164490801	-0.17495532313909073	-0.2668904722294339	-0.2331600057180847	-0.4381850900667903	0.30770862523777914	-0.45663704560625656	-1.56572640237925	-0.2247426257052632	-0.5583840058143914	-0.16084379682484937	-0.3515851012790034	-0.20322997457658118	-0.14487933124412747	-0.3424141748865362	-0.486239056926857	-0.5072939366466024	0.19912482117037353	0.04371488873814881	0.7185813403293618	-0.06895824862969589	-0.2496421856366812	-0.4909013767143441	-1.0275851556112245	-0.8104513706833553
-0.9843707401721085	-0.6360934258026697	-1.0533125417275488	-0.4530840721330325	0.0647399231511837	-0.061674181410702265	-0.34424007049442784	-1.3370685819903074	-0.27489222699852467	-0.3787246976799322	-0.5443734401937478	-0.8126688131888746	-0.48712789730348416	1.8462896310485395	0.34021888288858115	-0.0854052611425832	0.07971225084105457	0.9719195435460459	-1.0596032500120542	-0.6479911887507444	0.4137809834074009	-0.0022921968869234143	-0.6762707914903354	-0.6528794353389743	-0.07671247822259153	-0.1600611897366525	-0.2674383310551581	-0.26640686912229944	-0.4975529790452594	0.271970216043521	-0.43266058884728587	-1.7023401724007492	-0.19615414982851737	-0.5202682606686697	-0.14800909074936303	-0.2644724491427569	-0.3083806984474753	-0.2287376730951473	-0.34807218404688944	-0.6655304105089712	-0.4515360453079717	0.15008505685244705	0.10004734356107785	0.7128184136586564	-0.10847859784033465	-0.20781665255018295	-0.5684112211811777	-1.0079220031543543	-0.8640670815014673
-1.1458598134909612	-0.5586087321065191	-0.9143409202993134	-0.5427420037074451	0.11716241550052715	-0.01344119380625591	-0.28542160992567	-1.3396342539373358	-0.4550829194794428	-0.5173891874777441	-0.6172569910315365	-0.7342421158332615	-0.5312576093005363	1.7125025324136547	0.32290446313409127	-0.12665489505670252	0.13870555321543793	0.9695235214322867	-1.0894299283475795	-0.6227943041486835	0.46100814921513633	0.05446778643626771	-0.6115925171748124	-0.6548885832570412	-0.06695614797112215	-0.1649086901526243	-0.21619245935663614	-0.2771944152268588	-0.5290425828306127	0.3036094273473349	-0.35350174965187114	-1.838865538343287	-0.15066500107261988	-0.49397860609271566	-0.14380825767531508	-0.1789372349783815	-0.42185234629873136	-0.33451757699651974	-0.34153997604630965	-0.8702129854564443	-0.40610679950345574	0.0698946379361126	0.11920914051476364	0.6269426894670105	-0.10933360539537137	-0.15855820685822716	-0.6240585672087008	-1.0050788498829484	-0.9341056226602623
-1.3045520304970588	-0.5217057501879282	-0.8173548928803088	-0.6781372003758603	0.17345297524652098	-0.03632766576739642	-0.23817250066134948	-1.3053840790299978	-0.5647642105547865	-0.6223108655935221	-0.6342182270444279	-0.7140982723343883	-0.5620671873696451	1.534870046701541	0.2540355809669112	-0.16316203192100998	0.1243551371896426	0.9542369003464982	-1.0658997144882671	-0.6388221901006564	0.5061625795721325	0.04388826291744737	-0.6522175209000395	-0.7050944499823725	-0.07714851532880194	-0.19911747547154612	-0.26866047766639023	-0.2972957989517493	-0.5909000929597893	0.3195586053463546	-0.2689208087675797	-1.9812255734972681	-0.20548244330077434	-0.4662000552220048	-0.1768660697052707	-0.12552192158606512	-0.5949325180212164	-0.41490361035483064	-0.34447825548151545	-1.0171542551925472	-0.3582983264078802	-0.04598082797281559	0.12428205908252579	0.54052584540018	-0.10952360707426692	-0.1162193510779808	-0.6337072165199139	-1.0156630255067565	-0.9708813456825128
-1.44784978628589	-0.48973087808041005	-0.7368111002911737	-0.7833241200987805	0.24905842416394855	-0.027798170049720357	-0.1778357525198309	-1.2538851698281734	-0.6428007593871019	-0.6737045012968621	-0.6650304479676009	-0.6995051768218717	-0.633080828209075	1.4126489349362912	0.14685724910342185	-0.19444233161126703	-0.02415498214708949	0.9277368957683148	-1.033138030799289	-0.7054581854849342	0.5103526254295444	-0.041230720949246444	-0.7129379852989015	-0.7758255891888627	-0.09044764706823552	-0.2724830128552219	-0.3412096290882694	-0.34572185974352704	-0.6407745913965406	0.26518533677658185	-0.21548811162790024	-2.100246931805471	-0.331359532861723	-0.4517364912158162	-0.2221675158203941	-0.10400893131451758	-0.8047882019783419	-0.4271612776845128	-0.3569841555569759	-1.065693758776606	-0.3240094625073674	-0.0842436459840191	0.1348198944710149	0.5023227822122123	-0.155725681992798	-0.0809848813791928	-0.6021669187714698	-1.0609384494505856	-0.9868650629124825
-1.5337532301776684	-0.4291128137376451	-0.6832233095921353	-0.8750916500631796	0.2915817177152859	-0.04459502568287389	-0.11282267865420725	-1.1900215765442779	-0.7317183886832412	-0.719726147080676	-0.6657769082322278	-0.6140728983383175	-0.7639538513954273	1.3366678245069905	0.053623764287711165	-0.2218075486306149	-0.2292452748663901	0.8804394192426939	-0.9767708767034751	-0.7642350391691356	0.47596304692962244	-0.17089285740906596	-0.7221047837510418	-0.8773103902775807	-0.09802379178865324	-0.4153712505052515	-0.36754899570963107	-0.39948274524821525	-0.6568887326906978	0.1943681594279098	-0.18699323679486451	-2.180576771554954	-0.4394854286681076	-0.4309557529304541	-0.24230618291910191	-0.13884855272773325	-0.9529056017597396	-0.4077916532010898	-0.399407082609069	-1.0868866581495047	-0.3533999172792367	-0.11132577042052032	0.12105383817576787	0.46587835861859317	-0.20772280811769472	-0.052197744713866	-0.5255898742380462	-1.1053059757111072	-1.011038239657259
-1.5685376616304256	-0.3493607267950854	-0.6931812827989577	-0.9838238670803827	0.3073339132319073	-0.13077721172861062	-0.1406984384900993	-1.1426030130895373	-0.7955455265569171	-0.7456268127641138	-0.579063107491508	-0.5385334852175422	-0.8998896084121162	1.305250485432539	-0.02605367033099871	-0.24915258481145322	-0.4005774332852908	0.8765339031972648	-0.9331973356868193	-0.8083891261750151	0.4330373643691221	-0.2940477472600893	-0.7220792494935153	-1.0117406509773286	-0.1267204838411637	-0.5724754738311335	-0.42566417422300323	-0.45424575252217664	-0.7342584976819899	0.126896304495576	-0.19068488049792917	-2.1934542990569783	-0.5320550233016373	-0.4070483324261073	-0.2611993768953521	-0.2290616863948974	-1.0521623378112097	-0.36438779704222996	-0.47201415295008936	-1.1221985718943062	-0.4260083360204073	-0.15201107203957698	0.10016263716489004	0.45862735229113233	-0.25015651640476105	-0.034909036388469206	-0.4240021314900515	-1.1176820546572312	-1.026495021154373
-1.555164457916494	-0.2618115834847724	-0.6385513786247861	-1.0765289963292193	0.271427050753789	-0.24295117077691195	-0.18023464688479213	-1.146374241734569	-0.8643139550882818	-0.7555554012760974	-0.5379041179003239	-0.4886215174370004	-0.9479449696359019	1.3056815159991095	-0.12291592575393877	-0.2892922726075298	-0.5776343551634984	0.9200935852254212	-0.9259476216086302	-0.8610691911464308	0.3709667382367275	-0.3718408309123636	-0.7376551465848973	-1.135531560201859	-0.16045885493423814	-0.7059701096388166	-0.522824829815883	-0.5537210752076577	-0.8449508842289368	0.04364018182418277	-0.2133538801120646	-2.1810187919497577	-0.6146652928456678	-0.4112597819455555	-0.2798603640182645	-0.36115851793587445	-1.1293537665218956	-0.26965234425019574	-0.5733483685129909	-1.1888828780622158	-0.44137534522969757	-0.12735143121092868	0.1210307794550057	0.5065976292261628	-0.2758384100023832	-0.023349009325288255	-0.3745054350234539	-1.1260681622056663	-1.0224990918468806
-1.464466403202849	-0.16077376402490667	-0.48955230975805286	-1.1804853169913152	0.1313368466843044	-0.35560907284465415	-0.1580372825710255	-1.131536620836084	-0.9545373140400782	-0.8064693950223368	-0.5413875991352441	-0.42259447485736096	-0.9433424843355971	1.3330759031189068	-0.19015186114786664	-0.3598848457149585	-0.7191361317899571	0.9463300273710926	-0.9421026938105452	-0.9005554242940825	0.35315904334272863	-0.4102125947861778	-0.7245816067311475	-1.2398930958096286	-0.17749155439560593	-0.7776528359972582	-0.5963432699294284	-0.6556427539769576	-0.9218829136332916	0.02929298920763493	-0.2543080524429442	-2.2209774356402576	-0.6486586917048687	-0.42821192975869204	-0.2503912033580996	-0.5038078655645387	-1.1439153834875317	-0.17596276751018208	-0.7037982621156511	-1.2388314075204563	-0.4414593179576179	-0.07508168874919438	0.15495015769672835	0.5590592011252195	-0.2925268907988646	-0.006470959154888936	-0.38873063400796715	-1.1024628224397006	-1.0607019324789513
-1.3513934979871582	-0.06896747421113245	-0.3606776099999906	-1.274010845614034	-0.028831680911215407	-0.45667250673825166	-0.14762182982188632	-1.0583376910702258	-1.0359790009940144	-0.8842193562683608	-0.5386505781649479	-0.37610696047162817	-0.9364116829421943	1.3383919467732723	-0.16350631697479173	-0.438448850033777	-0.6925146981249288	0.9411066991630955	-0.9338244735828563	-0.9263000672570569	0.4366702232774083	-0.4484584119514349	-0.6668231162054015	-1.365852971536619	-0.19888462491908454	-0.7525864866960223	-0.6384019705504196	-0.6406404016075034	-1.0324932247576877	0.10232467576148867	-0.2872059814843231	-2.2574588522249472	-0.6085744659314285	-0.4266804935698013	-0.18630211183642498	-0.6306284390616707	-1.1269020657062545	-0.14161619796182212	-0.8012228661986519	-1.242857195732404	-0.45313152713844584	-0.050204645545482075	0.1893998865159915	0.5473439558274926	-0.2573449132563776	0.016053640646727103	-0.4199502817792995	-1.0581430802677725	-1.1559675218482344
-1.2574050240820351	-0.023758429277635374	-0.3105866889619523	-1.2858187366024296	-0.10336832173220098	-0.5217023499758525	-0.13678125655237267	-1.0372249930000907	-1.1278153201086856	-0.9195689685066814	-0.6120732391938535	-0.41245540696292765	-0.8738449563009718	1.2347769877983068	-0.1362386978404783	-0.45867005022064034	-0.5498320285875816	0.8988169088552345	-0.8865382762216603	-0.9375886526080744	0.520337415557843	-0.5093116633027417	-0.6216530146403957	-1.4645751942379979	-0.1985575970894247	-0.6918797068752958	-0.6810717444770255	-0.5806899404690532	-1.125977131043135	0.17097446112211037	-0.29187821804601516	-2.2661224519631515	-0.5811931809746231	-0.40511276724292555	-0.09561478075041699	-0.689972743451709	-1.1144949736998213	-0.1296722934477459	-0.8072208415746497	-1.2630724036824	-0.40686255405473143	0.007872846078666285	0.2849552253560323	0.5539726742984914	-0.25693324295210124	0.07056851072265083	-0.44965412965884016	-1.0615596426023202	-1.2282674955272033
-1.1573527776669046	-0.046432361741722314	-0.368296617407072	-1.2380890730289937	-0.12291224121001418	-0.5591474411052249	-0.10295380943125791	-1.0529590534945257	-1.2052886130111096	-0.9719458702220791	-0.718402356888357	-0.5117869374607046	-0.781389148650705	1.0747928091729855	-0.18934834765626732	-0.4047468497223388	-0.4671695248253907	0.7596559444880595	-0.7974596094685513	-0.9155116091051351	0.514342083985271	-0.6032259256503588	-0.6428209141301584	-1.4766529129727413	-0.16293881597581233	-0.6892424657163495	-0.7132479147416811	-0.5667191840385586	-1.1172771362527425	0.2101995443841	-0.2726701344035044	-2.2945590973623644	-0.6223748530389173	-0.37071926283409173	0.013522440319102557	-0.6706083324866748	-1.1010230015411389	-0.16178068824478245	-0.7517334985213948	-1.2803545373636909	-0.35944595368944865	0.09033046119209329	0.44544392186343523	0.6145239883315428	-0.32840554116397325	0.1316949770940352	-0.46472467858300603	-1.0550371145090924	-1.2975595443977856
-1.0645394534730241	-0.17143976694933752	-0.5488138293772591	-1.222091285238264	-0.16714053815329577	-0.6211728047637852	-0.08938031853077658	-1.0819542376669822	-1.2582602729632282	-1.106077743525291	-0.8064846681142249	-0.6149905623199319	-0.7401562950485493	0.9206035970537745	-0.2891136195649902	-0.34365945155304367	-0.4799026309949713	0.560522546613474	-0.6892406941283902	-0.9166071258269648	0.4501541474462064	-0.7591479508443927	-0.6913360034311834	-1.443091010250488	-0.1808435896496012	-0.7396765633084155	-0.7511555311831443	-0.517585743174352	-1.0712601826758852	0.2306248580106125	-0.2615375213614473	-2.252950244197923	-0.6435281302951276	-0.27919468060081265	0.11653784434603995	-0.6237747430459576	-1.1061245204100536	-0.2461410506007721	-0.6798306439127786	-1.1621976533430172	-0.40221606310984576	0.14042617990318956	0.597585361454793	0.6557302668267786	-0.42878976151471504	0.17727803229876188	-0.47644297774647787	-1.0231412353718834	-1.3700351633210417
-0.9303843624376553	-0.2728940463932371	-0.7867167567114137	-1.1757094206362066	-0.2348317175946817	-0.7078590981214434	-0.13259078285155393	-1.0635617700949038	-1.3347606692594751	-1.2193931558903324	-0.8843653557235376	-0.7353164541532008	-0.7252929748728532	0.8061649816293756	-0.351191516738643	-0.28148228810421794	-0.4970512497878718	0.38652342071223184	-0.5725428744338077	-0.9544262683109654	0.31638470470055724	-0.9244110235897649	-0.6942724430467734	-1.3672456763434613	-0.25897598861878296	-0.7498738957896807	-0.7878410010133763	-0.4342033171366559	-1.0119743691199679	0.21731424417095885	-0.23256196375457563	-2.0286690958731532	-0.540258434325773	-0.13098568943151329	0.2679789321512131	-0.5652463548482679	-1.093915545641248	-0.32395422887111164	-0.5095075698753504	-0.9171421737557235	-0.46021322719299995	0.19014920882846237	0.7410336633186663	0.7126831336898578	-0.5420940960304759	0.2793676496311505	-0.4466225298752585	-0.9856785099133495	-1.3998509435384847
-0.6252684914108222	-0.2903390923911161	-1.0016700295154248	-1.0616446076887607	-0.24106643149059953	-0.7892623468501849	-0.22957899299951942	-1.0467148880330819	-1.3331989141811385	-1.2045242552202098	-0.8964746000163585	-0.8457718626720208	-0.69307557777071	0.7409356892217462	-0.3743638090448003	-0.17771241648660405	-0.5625394631721413	0.29281499584308235	-0.4517310301412222	-0.9633094799901407	0.12830067815431734	-0.9645670325014752	-0.6674614726435756	-1.2249843050085203	-0.2964751797529268	-0.7146102140071819	-0.8168353757901711	-0.41330613083028284	-0.8923357615149744	0.20942211030143057	-0.14596215522017025	-1.6830975512135091	-0.40955258108506837	0.0032914864082955186	0.4226920256170775	-0.4794391686197768	-1.0081307817484606	-0.38250237026323014	-0.24846208286332194	-0.6986856519973746	-0.41730316322607175	0.23210786721574692	0.8996776621650658	0.8013185692449424	-0.614769738208697	0.39743186919294293	-0.38508688426808235	-0.8684880326339431	-1.3809471241222702
-0.27939842839812395	-0.3336277940648995	-1.1264457496046312	-0.9311718072636432	-0.24182986584520094	-0.8321316326558094	-0.3387742352324855	-1.0023874955988572	-1.1889541910442403	-1.1394848058373552	-0.8541544500135343	-0.8607454530061842	-0.6596669491790763	0.7048009600576068	-0.3816731898393592	-0.09129806598745485	-0.700498561065935	0.2893647239992679	-0.33959877432978897	-0.9584749170655492	0.0120269056111558	-0.8778947058959051	-0.6346754859790942	-1.0271517287579564	-0.257013821640831	-0.6523964392384837	-0.841678666387439	-0.3236457066497687	-0.7749952657414048	0.2327451327815319	-0.027022009662037504	-1.235537167458867	-0.25925731155261994	0.10642945974066213	0.5052521168362063	-0.3294465752599897	-0.8661054870241127	-0.43193047248172817	-0.025079995884377714	-0.508898493434111	-0.3373331353372837	0.2706502025663161	0.9888687940746406	0.8853274298672049	-0.6289881971795112	0.45492401089259954	-0.30253409016124955	-0.6846148597201158	-1.347398882463763
0.014835556302608199	-0.35264613333579664	-1.139784802086328	-0.7787240236095027	-0.23992127995869597	-0.8360233411038275	-0.3630364706452058	-0.9085704551261446	-1.0286054688208828	-1.0635335019304588	-0.8112122497901888	-0.8021492504727961	-0.598129013369688	0.6701748378764647	-0.3087349006340733	-0.08673719648423023	-0.7788482385448822	0.3474922204790828	-0.2369488435064367	-0.9428757115699451	-0.00589222667266614	-0.7575106436331452	-0.5188520938372789	-0.810803027944298	-0.1891555469867472	-0.48509488343133744	-0.8138221522486869	-0.11096009820578978	-0.6489000582290738	0.2863880844857654	0.09249495522469983	-0.7284808385632819	-0.003003602638224301	0.20969505275543784	0.567462443817227	-0.15103290120011625	-0.6807668112234133	-0.4011817165523201	0.1687493136346929	-0.30804041728798975	-0.2551518256132774	0.3249076238857748	1.0138413886604911	0.9423073527240433	-0.580379434328284	0.5300128545339003	-0.1926094480083984	-0.4780920288122257	-1.3107768490302614
0.2997623552903049	-0.28524902591958856	-1.1102350955470137	-0.5408375051609239	-0.1111807999609618	-0.790774668785944	-0.3499184660165535	-0.7755264544030648	-0.8405291933214766	-0.8937162670189555	-0.7317557016222223	-0.737286074406424	-0.5068102903230274	0.6406252979238161	-0.1412412173204431	-0.08157090182571154	-0.804519823564196	0.43949946964746234	-0.12065239206531883	-0.8361580935152821	0.055130887995375445	-0.5879863739149147	-0.3221617081079126	-0.5516001152873283	-0.0985143335331377	-0.2004988875071873	-0.7252375944277223	0.12710277033661885	-0.37643701383434947	0.38674775697590225	0.22093339239384494	-0.29049756336277666	0.2739369688587674	0.2642099270905298	0.5960027770640336	0.010273730026880878	-0.4748487073641373	-0.3169468593225724	0.3946082973276096	-0.16319830854811673	-0.09781492440120518	0.3987002014788068	1.0302361391226698	0.9971498520739079	-0.4412665384289717	0.6550377298229021	-0.08355930579311883	-0.24727098885374232	-1.254153213403761
0.4811114587291458	-0.25894263692809244	-1.071653738889882	-0.31212187971325955	0.10049409875837993	-0.6916470069701168	-0.32082807612245456	-0.6716321964034658	-0.6110792095172729	-0.6672533169738603	-0.6292210902729024	-0.5913998833779186	-0.4258877693664685	0.6678760081880912	0.014977357320729245	-0.034085388812052	-0.8196147155555538	0.5416179321359071	0.002517490716364268	-0.6941696001339163	0.23267293746419188	-0.38735326718301233	-0.16504942154517183	-0.26150655339008005	0.020959833568674414	0.08221336473200021	-0.6211865605266945	0.4015072901001243	-0.006276858129899488	0.48936905588834917	0.35385179301514746	0.016352994711828727	0.4426144637630193	0.24776825800702476	0.5402731322625759	0.1884970236418739	-0.25669686408135195	-0.2331094349925932	0.5922258018209943	-0.11724681167174014	0.11474804087267199	0.4580199923890305	1.0034188468758134	1.071093883017754	-0.25990993592149175	0.7464707680331056	0.042106335236033667	-0.053219805069166216	-1.173092933166058
0.44886535065266864	-0.3245350844134872	-0.9862235920062368	-0.21326375516029641	0.2687041348890428	-0.5850585569378827	-0.2127563666933328	-0.6129926821442458	-0.4555949703248003	-0.5271978655004557	-0.5675551784118561	-0.4003243367669416	-0.3577439134789964	0.7248199352605381	0.11614229789224151	-0.006256012506979336	-0.7883723965870495	0.6073887391586161	0.11397243760007827	-0.5866184367474292	0.4561049040628463	-0.2669901960383445	-0.06023129439743173	0.027102978794960354	0.12645356095259702	0.2987936553377687	-0.5499438416892343	0.6398649003393807	0.30757955770465145	0.5386301063993519	0.42164729143706536	0.2235721557970714	0.5782588253125663	0.21684175497026223	0.49630159812566754	0.3994113593635706	-0.04978817403393747	-0.11749829620222678	0.7208301645387338	-0.1281164398439992	0.2931061149739561	0.4866239334509769	0.9815822383136714	1.1110826417938267	-0.11446365072560132	0.827267760028872	0.22403147224901102	0.12393970339705374	-1.063490300731981
0.3466978347573021	-0.36849474939488003	-0.8400266504837501	-0.21220895596530243	0.41144091138781425	-0.4605037223088425	-0.10775159816118855	-0.5453578602153191	-0.35728120801637064	-0.3991814271502786	-0.5392518933781213	-0.3042829673739803	-0.2790143414008197	0.8213228898870971	0.17689828577326222	0.00012113246213045214	-0.750378450758466	0.6144090839519321	0.24271130489857154	-0.47747162944001503	0.61180522512601	-0.25324101368749846	-0.006200805470605308	0.2745478098859707	0.17681584671996506	0.48591219471071945	-0.5206123230196864	0.7182367175306986	0.557006766836764	0.5434360625467668	0.4182632847092559	0.3247653581814175	0.7345351771301674	0.16909072380277151	0.5220554491324011	0.5266126937504674	0.07866608991291221	0.00850885054522683	0.8607505455771793	-0.12840399614485212	0.44299743431048794	0.5175571856743195	1.026131686826933	1.1066995708048415	0.03072929889842454	0.9455783744836632	0.3906528603544725	0.34730642553470537	-0.9198783578731466
0.29017313364656944	-0.39133063851942546	-0.697882372475668	-0.3080198828438423	0.4586974979376839	-0.3618600035124585	-0.09900626174208531	-0.5201339046878946	-0.23303207039063928	-0.20490245242663838	-0.5320775808347709	-0.2642638649562181	-0.23437023398784973	0.9424185329507468	0.190143298489647	0.03372222858101851	-0.7630345421729876	0.5852974152697505	0.3594592956248355	-0.4275541718540784	0.7074185055956576	-0.29688154820262935	-0.028696486351764583	0.42130693281022086	0.19417557401099098	0.6175230868334411	-0.5710574779729187	0.7272558134541838	0.7697736205628185	0.5303845934013366	0.42041674353604286	0.3565908266074774	0.81108205591723	0.10849264460625403	0.5230053862596988	0.5487240225630695	0.14109778442033652	0.08602918352100188	1.0003309603999808	-0.0725893181492012	0.6121185083406127	0.5700753879932665	1.0719724237028987	1.1077006425739309	0.19913412029440714	1.0207904155714629	0.4909871531919457	0.5504604781966425	-0.7221457241188823
0.2512286722160161	-0.3835104454858925	-0.6097658886339022	-0.45150187334054187	0.4101430729849895	-0.32221700450311747	-0.12818774889054665	-0.5200102578470728	-0.12250589542046017	-0.06369586025619015	-0.5574364948247021	-0.2260577084533562	-0.2766860253077231	1.042058432256235	0.15559221835082532	0.09424456327203748	-0.7761527221178568	0.5522562703210018	0.4376759340185815	-0.4622534732389575	0.7172472833782019	-0.3682933319546612	-0.0752199035656965	0.4821978134634531	0.19063277252302616	0.667932067843042	-0.6935249970156038	0.7244262931644628	0.8664311098535684	0.5175215931244307	0.4509881679520514	0.43497577661981257	0.8360763951914298	0.07186579575528745	0.5201133554499258	0.5921307639959306	0.23265271285903025	0.14660632445404062	1.0610634964945926	-0.006135057021972168	0.8011411188876897	0.6250781888843736	1.0780368672634528	1.0970405810328099	0.3343836487228071	1.0089018619842836	0.6012907453177448	0.7342141908889801	-0.4905574695286087
0.18915726446822242	-0.3800168089531596	-0.5731298104636873	-0.5640723874284134	0.3809035372037288	-0.33213783640169103	-0.15348241985274258	-0.5461615646806524	0.005378803207300875	-0.007673679666827557	-0.6252814388762633	-0.2533861894668261	-0.3291272842882703	1.035305620046634	0.09908707603827258	0.13105441271399193	-0.814120996361422	0.5013647606247422	0.5012426311609013	-0.4843305167418981	0.6191600928544438	-0.44942400338370536	-0.12401586969951776	0.506946862817822	0.17291876508320264	0.6437196823456556	-0.8158450156052078	0.6288120867076614	0.8646801675058164	0.5181341169471411	0.46137091586692264	0.591097380065434	0.9063678301206257	0.07307818273815847	0.5734153831482891	0.6442950058933146	0.27371251035736827	0.24466766309150062	1.0857353304298683	0.034439137028448474	0.9287796653255198	0.7233751198952982	1.088782231138807	1.0548332307684851	0.4433496115704135	0.9355377825939726	0.7050938879075895	0.9577720493810122	-0.28294479078328955
0.10551010802202902	-0.4149531742804779	-0.5804246047896149	-0.5859887707021584	0.34415689693554685	-0.3933969569461348	-0.15311803083528097	-0.5796698585430644	0.17614776013366124	0.06909301556713884	-0.6824478541422033	-0.32297197773126735	-0.38221830589944766	0.9118153627242584	0.004402082979668531	0.1379764403228689	-0.9189124064102616	0.44786158682448435	0.5363372678231356	-0.47956740056003466	0.4951525654574452	-0.5255587887066403	-0.22561668039887328	0.5139103868520318	0.13416596726869878	0.5981582017520268	-0.9121417399729058	0.5275093655017344	0.8687839386333597	0.5412922291672817	0.44383560827736196	0.7523758881171307	0.9954530327806946	0.06980261088969812	0.64757380821932	0.6413577076008637	0.23366806370187265	0.31779531664878824	1.1273811918462058	0.11728410730432062	0.963180492863259	0.8907438912121581	1.0988358333912807	1.0421980816829464	0.5165319248923586	0.8141061661612001	0.755960634276384	1.1512737161467461	-0.09702429970721586
0.05775202375716111	-0.43214371695478204	-0.607496397065835	-0.5535243954784835	0.3156044520734298	-0.5128300612860733	-0.146103542249125	-0.6132399758258865	0.2988095401387877	0.09055699314739482	-0.7016277359416214	-0.334431586477293	-0.5044819742299328	0.7762323033953314	-0.11062994526946535	0.14915662485732178	-1.019082931155624	0.41266402197335134	0.5181000978063776	-0.48978428477013364	0.3956612638218936	-0.5849846440276293	-0.3018364391165364	0.48699237099520437	0.15280655355921843	0.5684704012770178	-0.9887576896011232	0.4566534615799854	0.8811499689643577	0.5689264770149195	0.4071306716671974	0.8960914524818542	1.0271143582718323	0.0630174977750303	0.7048444621383942	0.6045054929131904	0.25778883738304204	0.3503011443455919	1.1475606150747653	0.28386547238871057	0.9934946476422437	0.979847807506103	1.0911111619358238	1.0591621897699524	0.5522522405250536	0.7097784618840743	0.8211691796213654	1.3118521458704768	0.05653355510927607
0.05321594587176752	-0.4725866087376648	-0.6128922290592976	-0.5196243213505104	0.35637184660918353	-0.6233908769362317	-0.14160941103375285	-0.5902416634332351	0.3616381788640183	0.009305645614534796	-0.6770774872383668	-0.3178017245665575	-0.6600730508232242	0.6892599135184916	-0.18582325620924484	0.17192061069642423	-1.1043639365897835	0.35738779180891067	0.4927135557747966	-0.5052882279421024	0.29601394984059015	-0.6254135374745486	-0.33426494617564273	0.4640013260691436	0.3376045296352664	0.5575698044866992	-1.0266231630559939	0.35661812967049583	0.8441339533939125	0.5730727921224927	0.3643883594176461	1.0559554952701709	1.0337264721742263	0.07477977850359288	0.7514547105177951	0.5642264302176623	0.3314636851258375	0.37285023202715745	1.1365845629697016	0.4047541412674935	1.0488606662505824	0.9714622873250768	1.0437716082102932	1.1010448681091676	0.5457605164960608	0.6904775285991892	0.975751618586246	1.4859056885780175	0.13473960012734212
0.12960067710248607	-0.5566652521810239	-0.5985342211796935	-0.49893853713758984	0.3639298467197439	-0.6539599443310242	-0.12430093270428075	-0.5550641372197449	0.41358573712542446	-0.04676449917053836	-0.5636984670446197	-0.3404075933819606	-0.7627896933488805	0.6446243037358848	-0.22304407472338475	0.19480568156658634	-1.185409130495757	0.27381454048096643	0.4668253034263854	-0.5252933159059306	0.19424932545261397	-0.6600488823278274	-0.3960833836481579	0.4540240801578349	0.6216009473743156	0.5687466836841423	-1.0264124481230228	0.22704967973705198	0.7454245785393916	0.5615290739252703	0.31695458329544834	1.1649871926557487	1.0581172159884544	0.06608037015281107	0.7904232424509349	0.5065139582123188	0.34652059518554285	0.37776584947165365	1.1725966985268026	0.4666362572111513	1.0537030935606135	0.9605921685718926	1.004225902102506	1.1765310906972886	0.48385163612202176	0.7312764162981965	1.1512929060549433	1.6187454548723104	0.15994469268229267
0.33518136758713357	-0.6338954425535992	-0.5601381291403646	-0.5386986067933	0.32148289660386675	-0.6190958826386803	-0.11707388385794089	-0.5337968805985832	0.4864249698773723	-0.09252234187794642	-0.4170604950603142	-0.3737120813000977	-0.8441995362784127	0.6368418073950318	-0.302514151021681	0.2129886170639546	-1.2230436741340718	0.17969879185247678	0.4535801510620826	-0.5519429509434587	0.10775162347062957	-0.6891425720045812	-0.4608382607362609	0.46135290381351146	0.9285710701468559	0.6123741874278774	-1.0408674925248267	0.1306396706987674	0.6328718157479576	0.536816093539789	0.25927265043505254	1.1642799600240563	1.0434937441628251	0.05399904021822961	0.8013369645578867	0.40071682527132635	0.40647582422262085	0.33720677617429107	1.2623720627578237	0.5697251910671067	1.0732407482565784	0.9041296660196458	0.9873469185043122	1.2685214694785103	0.39632419604332864	0.8173503655856805	1.2439607494396991	1.7119961037655869	0.18493022868188796
0.6491578674367274	-0.6768139575749077	-0.5248683775264341	-0.6246647411852363	0.2917598523980255	-0.514866654826229	-0.10939134873977041	-0.4852036721560447	0.5538620662108095	-0.2150468798193213	-0.2773065455164475	-0.3910134046607953	-0.9282355031734151	0.6800406486224049	-0.4072819424103683	0.19617797858525457	-1.2458143700462032	0.04137643522511776	0.47738630559565126	-0.5818791361464735	0.013453304200912697	-0.7418302784177515	-0.4778951447642001	0.4782251800800045	1.2582151224423683	0.6655459925087545	-1.0622761297146706	0.05674792729950888	0.5693180802193962	0.49627172819811893	0.20312890245093498	1.155911040549056	0.9646971004795128	0.07839566950513967	0.8137494763545755	0.2949196923303336	0.5567229843085159	0.29633394006132213	1.3249986963395928	0.6667754426051415	1.1348767305495828	0.7940308917909827	0.9418290037190215	1.3698732221004086	0.2804548388624528	0.9631545435175577	1.2662604978477954	1.7688830612380162	0.1732717755924465
0.9857442477306163	-0.7371081085967557	-0.5472390801259468	-0.671310305586042	0.2381667607049574	-0.37662026560545836	-0.10450246275547947	-0.4256368065906681	0.6144632837587389	-0.3227264991884278	-0.14568071885406425	-0.4256608154788582	-0.9718237463116081	0.7177079309121265	-0.4577736934309423	0.16798534718700417	-1.2787510136259825	-0.1441235968221725	0.48885038633520816	-0.625223493401436	-0.09096353006489155	-0.8248921327113419	-0.485555422022257	0.4872663457113056	1.5563554938141366	0.663511549328996	-1.0763518872371267	-0.0220365282673921	0.5632171404764478	0.48538765104073694	0.17751812426092045	1.2002898881876176	0.8780262796593226	0.09779386123108774	0.825296489879725	0.2154494551957374	0.6421115137260495	0.3172514611017359	1.3373588966083465	0.6730729255938334	1.1321616123468492	0.7370404120421542	0.9092931487230509	1.4331030795156188	0.17003219647663406	1.0903148412125463	1.2462052992794699	1.7418372670932072	0.14558569396196522
1.2798607174602235	-0.8071196592460682	-0.5894562549074298	-0.6616999129205503	0.1757178304985047	-0.18907218127897188	-0.07583719338175339	-0.37447792620110204	0.703022477463127	-0.3424877478209768	-0.10929078095354643	-0.46861196622812196	-0.9611568097920753	0.7233113282775397	-0.5069176153688326	0.15571539737302026	-1.2674555162174863	-0.2907841104054169	0.459575589348197	-0.6674485183536589	-0.17168877525395368	-0.8829535653562919	-0.5110896795491131	0.4924033716381814	1.7987648725483099	0.6144588637725714	-1.1066526945983415	-0.07193629754339752	0.5799605266768267	0.5054831441473292	0.16394364272777331	1.20803997910989	0.8145664478906941	0.0920935154168828	0.8266475115718819	0.1360336124739646	0.7025125065477906	0.3665540581939914	1.3455909356871458	0.6684432691500914	1.1193137849751487	0.7262324082532751	0.9039435255061374	1.4220101220743544	0.07579136374357112	1.1106218869771751	1.1563941556907857	1.649422839750342	0.1799902061863649
1.4859819768120432	-0.8650770070241693	-0.6014984550645164	-0.6429772272094236	0.1471653856363868	0.04801956966295211	-0.06864051028686557	-0.33370538044047365	0.7991344211365256	-0.3631603161720182	-0.1973523571720624	-0.47060396852967673	-0.9685207862725645	0.719551783891343	-0.5839253116122249	0.11767451678196646	-1.2124926526911353	-0.3714102545334382	0.43238289017602866	-0.697694306108495	-0.21336635904841605	-0.9215982137653146	-0.497454386029772	0.4897777806088894	2.0237600193531806	0.5370997897767744	-1.1460563870638987	-0.05089174038860291	0.6238161607931796	0.4986275890546946	0.13396826495132147	1.2026178622669321	0.7737688820281996	0.09428431996487867	0.8533724094198547	0.06901969587586657	0.8038742382490558	0.40941405880579984	1.3428712059619976	0.6907001268361459	1.1590608761904373	0.7222570505378249	0.9224366195577082	1.3606200722347688	0.019075862592724112	1.0560043523625005	1.040114813991575	1.579729746534434	0.21270413293451731
1.6106183551863538	-0.8971444257948058	-0.609464833629973	-0.6092822529249237	0.14769978968460856	0.27944515441890266	-0.09603041809947192	-0.3413405728611521	0.8240200922208467	-0.36258474582349565	-0.2989746281979513	-0.43405408360338793	-1.0307626315984701	0.7173487387733191	-0.663810104551349	0.05975551025871799	-1.157478445994744	-0.3895481419345984	0.41063374794146235	-0.6931931613166342	-0.22049835199720014	-0.9631606275892508	-0.46295760411099207	0.45349896195197764	2.19741179690171	0.4209607124532134	-1.16754931022693	0.030604338789280074	0.6710916041824833	0.44222828014826676	0.08720744471249534	1.2323216327979243	0.7428208966261194	0.09441193964728681	0.8985683069652799	0.06423298754743093	0.8353996436865614	0.45909317127678345	1.3084132016764096	0.670111095695041	1.2091925947584552	0.7334688015946781	0.9787460156598758	1.2634619986455422	-0.021552829744816673	0.9692528171192698	0.9999752668569999	1.5385159701211877	0.2132969356339806
1.6618548825964985	-0.882198139701131	-0.62639338808157	-0.5451153018961776	0.1587695878263397	0.4712277401655127	-0.15074950222177588	-0.40436954996950886	0.8455262277258143	-0.30349285670868836	-0.40629902624528935	-0.39072243803247886	-1.0956035274468996	0.7569317124700219	-0.7034673833303423	0.026759839295124332	-1.096046343043526	-0.3698049197172163	0.3913680717752019	-0.6549215227953571	-0.17948939254168716	-0.9799955042997525	-0.4297630693260818	0.3945943979904716	2.360952964049971	0.3429988404782282	-1.1854390080361592	0.08642841617188851	0.7202547822904586	0.39666593118208754	0.07294077998502414	1.2805902599107821	0.7464699055432089	0.0960709955185839	0.9029380177508484	0.10845564517263744	0.7933740246547887	0.4899046797693137	1.2831342852132	0.6457838326428413	1.2549577314746512	0.7294623863970765	1.0381452803442268	1.133809676551539	-0.06829324275355446	0.8634878092996532	1.016386715685441	1.4861446090209922	0.23896309695518023
1.6460608704774082	-0.8713239067846811	-0.6164817310291973	-0.5181007225132989	0.1723587193382566	0.6411320685748216	-0.2424540716165357	-0.47018058099633125	0.8996243995377181	-0.2716686128550575	-0.5341718165771925	-0.31267623549851076	-1.1267379868313239	0.811433132998571	-0.7196154125325078	-0.003894854401327144	-1.042700789373392	-0.3191050917900577	0.392246064829654	-0.5971449235093474	-0.10801345070808333	-0.9658894729413259	-0.40964207439491956	0.3779504339873938	2.5364851516190354	0.3348861843416556	-1.172058609792507	0.12020581463042697	0.7769688992731143	0.37235344714222374	0.11775964181754987	1.3035753204407146	0.7859505358566785	0.12223303041213132	0.8701124125742326	0.18939453145345783	0.810659753637804	0.45972069690799644	1.2632462615980522	0.6811245020177281	1.3386785412105182	0.7445873802050772	1.0361852890794094	0.9808080318433605	-0.11525532438767287	0.7441916152728681	1.0272596649092562	1.4445007758103903	0.2531903617422957
1.6069518880872817	-0.8652389636846264	-0.5820688282725965	-0.4972684384121857	0.23574921858205142	0.7431028956298746	-0.3249881840718189	-0.5754040425347517	0.8776574182719298	-0.29754529644063954	-0.6169044959065738	-0.1970505738149787	-1.1481801536421625	0.8075059656142638	-0.772362185287574	-0.05111801651436017	-1.044061383379415	-0.2616005610598183	0.4191126522958837	-0.5103371310948775	-0.04950882105008063	-0.9279795136655553	-0.3738685795997952	0.40425200673299405	2.6331491276021852	0.36176092758045497	-1.1326127743403545	0.11431098069350913	0.8662943174826505	0.3398425673214757	0.16678928474888616	1.3275328258392198	0.8413441373875313	0.1608167143933479	0.8550189671071708	0.3364226293143851	0.8417393952906471	0.41196599637273074	1.2226688654308795	0.7420864377986561	1.4255903146073303	0.7830054856270404	1.0374765774421117	0.8241808839714512	-0.18071090276779733	0.6778292574252656	1.0430881137793169	1.411362510369711	0.19652281480472483
1.6432170081762045	-0.8227600453131314	-0.5441822139322211	-0.4002269124728214	0.3211775228620266	0.7486279117685098	-0.3531372356708067	-0.6782782140975788	0.8528997598989466	-0.2673758173390044	-0.670939925062557	-0.056088433419530424	-1.1449854873748904	0.7489815931310609	-0.8325479377874581	-0.08215614614249825	-1.0826201040784262	-0.2596358229265344	0.4842848224520583	-0.40488173882840844	0.003490801550577399	-0.9056029817785272	-0.29598909414288777	0.4340695883352138	2.652116741722364	0.40955778401357235	-1.0987087416253367	0.046137226213059636	0.9691074634647142	0.3295238967696731	0.20735891086069733	1.3933643966390528	0.8939392508767053	0.21752239327643608	0.8291806772446769	0.4750195931877242	0.8265834266121276	0.3867813010400723	1.169901252102775	0.7994826754490008	1.4657572694622174	0.8177588081550724	1.0094602317156038	0.7000209286105614	-0.2514231942640788	0.6762687564362748	1.0416306138833653	1.3401881104073552	0.13223665539627563
1.8073384168482391	-0.7630905842673352	-0.5079166649976081	-0.2729185096326837	0.3718186683839665	0.7384449440677374	-0.3832296953629279	-0.7376286976915181	0.8759420479399853	-0.20691694864646154	-0.7025400762650562	0.10103354587168085	-1.1126056496150896	0.6410802746329771	-0.8126156192377547	-0.11785604946641182	-1.1028236414886272	-0.25980354447449955	0.5834729520892854	-0.3224560133012517	0.009218683387570693	-0.9205906400968532	-0.2390221656004738	0.47998318450831023	2.6267175802855727	0.446956375305696	-1.0324599666992866	-0.021859683249281496	1.0611413706184316	0.34347059304060235	0.26715584792597363	1.4551588478329882	0.938056591769033	0.2573822740817269	0.7899377190303172	0.563301725199668	0.862244529385111	0.3600487091504232	1.091830439010342	0.8841392504202485	1.4291171691799534	0.8829484631920173	0.9117373731238819	0.5821109078080443	-0.2976569361290893	0.6797798836615038	1.004610116526134	1.2487293648363926	0.09300189895402884
2.0118849755869945	-0.6902100870613408	-0.42521917122653247	-0.19726596736956958	0.4346493157677192	0.7268303116011149	-0.45370860449049005	-0.7979374443018161	0.882649914014155	-0.1634134231374284	-0.693727698140999	0.25703642274628663	-1.0733762307907164	0.49895991837773285	-0.7540368937210712	-0.1667744020142708	-1.097381265464531	-0.21109241490176167	0.6524330351375254	-0.28482739546452607	-0.07130597449980429	-0.9043435146929519	-0.2336855057773616	0.5687738237510626	2.5589138102697624	0.44954338329971144	-0.9565183048565764	0.008734504883318433	1.1252969925790322	0.37466219078166685	0.34010426568342	1.4709537099407368	1.0017907851103747	0.24508824467646845	0.7783907055051665	0.6197359285036683	0.9317093858283189	0.3610527501603634	0.9915404053954868	0.9773074918967591	1.3604274777416998	0.9931714673492881	0.8033152680983344	0.46782639016925576	-0.3007286299379283	0.7011957064446248	0.9825144181034731	1.1827873225751961	0.04667546577376186
2.1648894679906814	-0.5814446212310614	-0.3438416878572915	-0.14751460533906247	0.5068956535248968	0.6696040495520263	-0.4711081800743296	-0.8751239846841414	0.9504710484816113	-0.06026642026292119	-0.6633509123721906	0.36767088765176387	-1.0692069205774986	0.3691718255549149	-0.730683162884552	-0.21692378571123036	-1.0779222040198906	-0.13691157025975548	0.6775938075265338	-0.2483181099305379	-0.163732145620464	-0.8259836708521702	-0.22204188434511588	0.6523589433879146	2.4820350179809347	0.4396474498080411	-0.926828570800977	0.07602403427322878	1.147512073616135	0.42962442456558386	0.3692913237107792	1.4659441454662636	1.1071456290323543	0.2280510170750613	0.7820849054446567	0.6566969320169875	0.9250972230224945	0.4202911697468144	0.9022021405845801	1.0632580702218486	1.3044456591286155	1.0807535670177875	0.6984903235117453	0.405272932598025	-0.2899302011872644	0.7141519712347971	0.9970311170671753	1.1422425234022773	0.015234967046678802
2.2740138701765984	-0.4289739937429644	-0.3606776099999885	-0.11080173335777503	0.5149626098718576	0.5807400126068777	-0.4196078656062796	-0.8660359418838175	1.0949973995834557	0.08460943287934501	-0.6298431404934243	0.4422254906459261	-1.0574570463402455	0.2733393629207985	-0.7067851164569506	-0.2526842315506717	-1.0488362981930073	-0.04816291116608988	0.6676348577374632	-0.18973178089361087	-0.19522435198494248	-0.7547188249267887	-0.21389645619404946	0.7378618860374667	2.4284842108743963	0.4151336653210619	-0.923457131873443	0.11366254896044733	1.1250507663113785	0.4809821912389397	0.3402196295491404	1.4855109149430288	1.2427899905819013	0.22945483358154406	0.7865179453720441	0.676578089903841	0.8753450317232412	0.49444378183508253	0.8295465036413262	1.1789419700551829	1.2499193677994709	1.1397317256243418	0.6103598927572491	0.36008942302019004	-0.2467048192381239	0.6794718900452551	1.0297957147282197	1.125780904881275	0.018045290955244757
2.3397282420292416	-0.262343726797704	-0.43281502055638643	-0.14938980390793805	0.5330814518877481	0.5160327980489068	-0.3708101030177442	-0.812867800330914	1.1935159822300285	0.1849505303048117	-0.5743977308375926	0.522979921028076	-0.9877429307620785	0.1929521622554486	-0.6910518038956116	-0.2520788063953766	-0.9998549139761549	0.05220645517931127	0.6258674738613925	-0.13502739154490467	-0.19651702570690877	-0.696279552156166	-0.24223948204885853	0.8420636030608442	2.4445630791659276	0.35641109551516104	-0.9421896894145562	0.12462694008311379	1.0979932353437718	0.505695171624421	0.2800573735757484	1.480501350468557	1.3777758843569372	0.20435629604139294	0.8189002465559201	0.7179450408558341	0.8612291785422685	0.5530337582692825	0.7855937286188357	1.3084860835896546	1.2622913497129642	1.1719693920980692	0.5508683931898495	0.29131308688434654	-0.20059774515904333	0.6414860107079827	1.10010550970904	1.1323273250188	0.04175739893377177
2.274154888141947	-0.11810975232717438	-0.5024745168496929	-0.1743826848337458	0.6226323016825749	0.4740910696972149	-0.2634671716235455	-0.8006267630896641	1.2832016877942027	0.27598657376252544	-0.5386298431575973	0.5577840061844604	-0.892525631931627	0.15777527879479947	-0.7031822656397733	-0.20003242387849113	-0.9432233974235471	0.09296279133436816	0.5804877757041483	-0.10387661171551466	-0.16145882286803737	-0.6289820275503405	-0.26110929836120256	0.9041188762575001	2.511549279607592	0.30919192047876537	-1.0115149023619814	0.08233150658573056	1.0966253116345888	0.5473232329601184	0.21672261129503517	1.4661504216505072	1.498001125519987	0.16951612274413225	0.8754742799149751	0.7465836992072128	0.8164546828384124	0.6321019878020462	0.7643944067433457	1.3622591118492458	1.4480390238711753	1.1307561132824298	0.4929448866343041	0.28874276747722194	-0.20781780895714305	0.6435187685752206	1.2090973519284813	1.157867920372863	0.09403381476420702
2.1309276413357905	-0.011033263098812507	-0.6102290501784002	-0.14540500694907538	0.6958965519125553	0.43422626347062854	-0.10535270379622323	-0.6849242317916888	1.387685662789177	0.4214379972533139	-0.5219174272329157	0.5206298059532051	-0.8110345686732654	0.1606009236200922	-0.7015493188665217	-0.12160968542924062	-0.8760922025980411	0.0815098056305966	0.5530943924052472	-0.08496704047351418	-0.08748668350235862	-0.6046743127987668	-0.2724465087031245	0.9338451329543517	2.5057445356311567	0.267950492069317	-1.0797233261646604	0.025387410755108718	1.0907705981592923	0.5673009330238818	0.13671777041766803	1.5108828856049163	1.6132604222169227	0.1706221599916633	0.9260109350872051	0.7343177591155976	0.7749986508648197	0.7319831507700213	0.7386055409566691	1.3587509249788332	1.7220140441636065	1.0585164097969946	0.4241837813203557	0.3557334080249575	-0.25452655501939836	0.6857549598167176	1.2822055467095326	1.2100003610300836	0.16925389062941917
2.03306117338357	0.08755206978840749	-0.7223836181798907	-0.1687570891271164	0.7405065660331387	0.4036773603683145	0.01398469942278302	-0.4286970659009793	1.4278560516073864	0.5724053032507584	-0.4766114361715882	0.4874148462283965	-0.7637101904089413	0.14798130647661886	-0.6558786487955515	-0.0148126880351514	-0.7593378339302026	0.05742978338730984	0.568572155679443	-0.06565260435605652	-0.024257108515786767	-0.6652126973786807	-0.25712595418701156	0.9563338909008955	2.381310446446195	0.25802944199517974	-1.101195177834395	-0.00927421279396532	1.09172814475572	0.5432240350696761	0.06821086149047458	1.6123707682524677	1.7390552033060547	0.128167345644084	0.9928865088489548	0.7197672536854087	0.8625912345509612	0.7987309604099847	0.7804942353841803	1.3381043825775583	1.9229887729845747	0.9770526341124294	0.3667675666215873	0.4024591092470663	-0.31586543035674686	0.768276716063473	1.3075077449032941	1.2718568637164023	0.25661544400585956
1.9821536878925716	0.1552268171939754	-0.7756008796433275	-0.2110662568373931	0.7879158394539305	0.4081941618831119	0.11795703240544989	-0.17877588889212714	1.4699210285534139	0.7304233460175846	-0.42887944925022603	0.4889144434666476	-0.745570983637146	0.12123346520667741	-0.606501448747195	0.13111495522952446	-0.624613355748844	0.011857442783596624	0.6496736283949595	-0.045909487782230245	0.02424044353595162	-0.7533124200145644	-0.18578323865697852	0.9313108668304263	2.2052604648135072	0.31290917468375623	-1.0937147977139285	-0.013606915737600183	1.1016045539360095	0.5735439642938083	0.05992389046953076	1.7284747919549495	1.87442520328289	0.05614730487209071	1.0943820134722153	0.7277088379575868	1.0087769912654907	0.8301909120547675	0.918156269418709	1.28950736773333	2.08919879244682	0.8616740879179323	0.30697630368427337	0.46108944772321686	-0.39395612038354255	0.8613934527091652	1.3377362927453806	1.343294076166032	0.33277961305910814
1.8962032380123435	0.15772557709818075	-0.787040969792562	-0.1913473718865501	0.7750901422966157	0.43317772026183665	0.22991555802084007	0.07964600842315002	1.5501081909362244	0.9283475996151894	-0.3757978304323774	0.47356035831083876	-0.7400209278338368	0.11155922360143389	-0.5868801676781109	0.23972822808949967	-0.5045473526135122	-0.027341478997515073	0.7398560578450939	-0.01911695925924508	0.06286464284921453	-0.7944340203585486	-0.14352404245003234	0.8716757036259866	1.985197987772646	0.40822660514286435	-1.0616650564090553	0.031488563879820096	1.1358026466655424	0.6784033310200034	0.1381790460501326	1.8211812027590117	2.0095208416870096	0.05272284339415595	1.203160369404756	0.7811785457627247	1.1238088123630663	0.8665455636230064	1.0670129052683575	1.2098830280270136	2.2754503029725486	0.7838129801629903	0.24312670589274968	0.50570478143211	-0.522175586692743	0.9341210119592296	1.3723664902732469	1.4300699810546769	0.36198063492155186
1.786773296901504	0.16563831679483193	-0.7662913325988112	-0.15601159885428234	0.6906034070539824	0.443965616736912	0.31378576354015175	0.39290527964241045	1.6031054534306104	1.1315718968387558	-0.3003638736904507	0.4550056402435431	-0.7288937427842729	0.11620477526335837	-0.5709135770063071	0.29566951243878453	-0.3962646070020471	-0.01322890874746956	0.7927614107547837	0.00686583951282312	0.12489069402567794	-0.79204103289596	-0.12501170574306386	0.8265840316011903	1.7640999226045337	0.5177600212778237	-0.9888630470676102	0.13585659873294187	1.2021743050350184	0.7919322656983979	0.26675207439595183	1.9359591652770765	2.147853946649149	0.07758741151655993	1.2838628057971686	0.8717996375260636	1.238295811057164	0.9030257203174884	1.2096287327308364	1.1519691890351347	2.337898021635442	0.7702719179447421	0.20745486487307235	0.4580591764221896	-0.6345615797605003	0.9544485906316078	1.3803535897030734	1.484926114761818	0.3452065140922983
1.7182855717303294	0.18067714955162512	-0.7358847772021657	-0.10453153814309238	0.6631706659119457	0.45852423590514546	0.3783129853824917	0.6361495272469474	1.640126729549878	1.2639051128028393	-0.23106747912433848	0.4717697944442725	-0.7438112098458541	0.11057743175535875	-0.5536769166219722	0.35750360163294215	-0.31650299234703966	0.016913049443630455	0.8409005156545917	0.03625426635492325	0.24005009267059138	-0.7829728698798287	-0.03852717549960681	0.7797115239217438	1.5951627962669133	0.639148464336813	-0.9305371536212668	0.23170659854721798	1.2613233262200179	0.8651288625122138	0.379904799357092	2.0619055097705803	2.2616865631679746	0.08288362833647421	1.31841940751686	0.9988105914680776	1.3063738468369763	0.904489946790318	1.3692428709754938	1.1598194760484346	2.3297246761179307	0.7209526362874452	0.18483425980500195	0.38560322513509926	-0.6840570171132476	0.895087954326715	1.3854548393389128	1.4978039266381886	0.3147759755198568
1.67299530185907	0.16468971349786576	-0.6855391173146497	0.028666160202422908	0.6621782012509632	0.525005908201073	0.4610596580979639	0.8291931574782755	1.698679743716383	1.3256350326817004	-0.16784644171198718	0.5175187012350486	-0.7131099255485174	0.13509828176468844	-0.5836920335017595	0.40133638287631984	-0.2809991902653261	0.02072272460450929	0.8722824959722878	0.05051979931960467	0.38320256363948446	-0.7841693636111222	0.05594957734975727	0.7572912596542244	1.46503297238207	0.7162312559254831	-0.9450764839962579	0.29634345266551715	1.3087082035060562	0.9072045374106601	0.48369382388389337	2.115213169384234	2.3315115834235574	0.12399843601877374	1.3385369649016277	1.172682332057219	1.2790831973537624	0.8870656517636517	1.4875996806216905	1.178021789892456	2.4559076952718213	0.6801741622219357	0.17953075402961352	0.3412313953700404	-0.7087255684234145	0.8051538183822535	1.4319199360219261	1.4867896942170244	0.2917444928629367
1.62128871456443	0.15326020060270157	-0.5804246047896122	0.1402404750505795	0.6032410690756809	0.5997347761200016	0.5068208455409786	0.9899031388349883	1.7608939214271875	1.3752779752416227	-0.08231453639025794	0.5402812443887741	-0.6535754245169103	0.20083044316664952	-0.6280667140701501	0.4275311112620955	-0.26302908075180503	0.035841624142333085	0.9109141903681733	0.059260117513325127	0.5344453891096548	-0.7869821734355712	0.10091540485454938	0.8062414089307632	1.3657527737616544	0.7366761540529442	-0.9939412769522077	0.35903501158463275	1.373465711898697	0.8717723901277583	0.602960833728236	2.1463019371522836	2.3965627123139237	0.19957055795111023	1.3559102594742036	1.3723642215309375	1.2400045722317006	0.8918139290398258	1.5340050690570377	1.1571739580805818	2.6028879600404715	0.7068835968726133	0.19348128009096166	0.3160693211739989	-0.7529642926600046	0.7471688868966011	1.5058734807426306	1.446244895044107	0.2862775346345538
1.5831668579317448	0.15323706393692269	-0.48767650550281394	0.2009793286955969	0.6059639849404279	0.6501656716044164	0.5218215267598575	1.0847711774546769	1.8638161413438248	1.433026866876546	0.0047724944827743756	0.5428999440436277	-0.6487834251160021	0.25978584621642453	-0.6287665484015446	0.46652049126311274	-0.2671365343548958	0.07405817685680272	0.9992653771618795	0.11153531760928152	0.6851087401527376	-0.7884515517020738	0.13668889964967196	0.8916758579012896	1.3247380334586834	0.7515954040378487	-1.0130320498793712	0.4580682217248434	1.4334354873092032	0.7465583856007462	0.6856767254500415	2.265942124013219	2.4374425866482343	0.25106509980255554	1.3619898570889095	1.5505331207331075	1.220985317419442	0.891060898282371	1.545612486991154	1.1360960812280254	2.6465537785586766	0.6607011209126625	0.19237446149435894	0.34504629049008356	-0.79121796401133	0.7287303357372115	1.5545248272695744	1.381210750466218	0.30742083091540545
1.5673258398242047	0.1244319150412198	-0.4463393376558886	0.23197870503733733	0.6947768481924715	0.6971484730753025	0.5346966053768701	1.1591138404981274	1.980205298493336	1.4940852880154663	0.09445140127464623	0.5798527058398956	-0.6566888704553517	0.3240094006353899	-0.6172581616186199	0.4923519645557117	-0.2866726105545931	0.10422409526903934	1.0776074431348321	0.20024835649649803	0.7912194227438799	-0.8017599205729689	0.1823696863652156	0.9583658700453048	1.3318508887537517	0.7798264427298204	-1.0085648933003901	0.550793959552555	1.4868392289156376	0.6044999759492173	0.6993281162270004	2.4162585262737166	2.4360982149419375	0.2632102395783406	1.3655785084587002	1.6991114593594934	1.2083305788659757	0.8397293016491959	1.5384003465592855	1.1755488057051153	2.6740688424070065	0.5667522374030127	0.1933659864871485	0.4131462267819467	-0.7698744420818666	0.7555668461662999	1.5928862245310844	1.328743821188833	0.3450747801590837
1.5434703006859953	0.12274293843930402	-0.3937936604319835	0.2034698267948861	0.7558261487488206	0.7504628623838961	0.5567117751819045	1.2139512144021087	2.067433159999799	1.553776729576649	0.18804922445580638	0.6539820499157492	-0.6093644921910262	0.40715040769827204	-0.6177247178395489	0.4700924996793555	-0.28751977286023095	0.15317482705315216	1.1261228307722608	0.32163637239130144	0.8360841158873302	-0.8061890464905701	0.23851951866677074	1.0207864428634292	1.3546338275532768	0.7940675449881395	-0.9853441076869975	0.5790891624497603	1.5531288118625608	0.49424568786146306	0.6970592935344924	2.514210245762816	2.4588153531626133	0.2996031190115579	1.4056447455167178	1.8182080262357396	1.2482512022479555	0.7960535177168111	1.5358748832430753	1.1980069528017663	2.6884841606998777	0.520600818925214	0.21271225320693513	0.45708516064685956	-0.7747511518402327	0.843591421690023	1.6445108708457745	1.2727408693554132	0.38784439714257435
1.5208134142532523	0.18248180948244108	-0.3220267791111865	0.1955588328324385	0.8150177590423036	0.786415795869987	0.574536471286118	1.2220191707656607	2.167923138400992	1.6056500072370894	0.24901014606692923	0.7053264687895416	-0.5678609041594429	0.4972836883966261	-0.5810741347065447	0.4313452897404571	-0.263978929397521	0.21262013569553476	1.1719038971829692	0.4484067095716121	0.8205497437457574	-0.7807688024800744	0.3036063411027239	1.124851172528758	1.3892442728587728	0.8137338290591488	-0.9430325491464426	0.6326142545969707	1.6066693458399162	0.43516069757853815	0.6600659472600272	2.610276011567406	2.545458737825532	0.459744550485963	1.4693960816153548	1.9006699560756086	1.310955307957117	0.802935382139108	1.5452725207755091	1.149381182327452	2.597457723635004	0.4676167543739848	0.18958435628209053	0.4927990724089805	-0.8555968662110374	0.9577543887793392	1.680977518242542	1.2072288838915726	0.4202729003687617
1.5276292825784545	0.28296434896359585	-0.2917823302551145	0.26470678005976184	0.9444707777709992	0.8260789591718041	0.5160216682319114	1.2208136140676595	2.243783471140543	1.6529187221093635	0.2992303338703781	0.7792543744304071	-0.5479348501534116	0.6043229457615691	-0.4984936836020532	0.40000444753467096	-0.2257796108887824	0.24712285413367757	1.1891627320819105	0.493132370519314	0.7489177895663985	-0.7649414994380299	0.37206368553222174	1.2236875513618437	1.3959755956859037	0.8365648025208945	-0.8991406286086058	0.7474750938578069	1.6065051949948166	0.44524378204468296	0.562833435768356	2.7365759723767553	2.582223188569139	0.705795298167717	1.495424358903308	1.9315659825591478	1.3151157699472975	0.8241457484740877	1.5532860101442505	1.122437156937486	2.4950949683009824	0.41485009219782326	0.11367504753174873	0.5117112120466495	-0.8947372120638818	1.0649977659569465	1.6760220185962986	1.1462563868442641	0.45904658804475923
1.5761159596642922	0.4252085701770728	-0.2661694968440774	0.33634522538637635	1.104995574731999	0.8722350246511427	0.4528609052050562	1.2352184710232705	2.2325951601695064	1.6770926767472392	0.3674277730469034	0.9204403353091768	-0.4712087128530144	0.7409596353643341	-0.4235336507727398	0.3903378258884549	-0.1580322980228134	0.27323949517366036	1.1540931809355153	0.434474594739661	0.6639133486080675	-0.7520529529289924	0.43983160500849516	1.299601378947893	1.3674424175482218	0.8533677961907596	-0.8834212946089768	0.8063055365482427	1.5798580411399654	0.4959654662867633	0.4538722645950718	2.8322291858128597	2.5412061334484717	0.9473580870181388	1.4840251133757372	1.890715778528977	1.3099647217689783	0.8544552364616473	1.5286141762089744	1.1597332091581765	2.434186749649947	0.44668401140357294	0.0686413658824728	0.463470375174027	-0.9248841451155883	1.1380949175465105	1.6585320198448514	1.0702319018895086	0.5009818901178951
1.6902935056085497	0.5925792104272839	-0.19919633750889015	0.3611330064687136	1.208033764791462	0.8828011139089738	0.44639300014509464	1.2371659087661986	2.222277335635574	1.6361792178065493	0.4386732583039851	1.0378341788109424	-0.36085735941743885	0.8334875303214127	-0.32540132563727125	0.4062605074727207	-0.07634531449135519	0.29906861355999215	1.1277032182702744	0.30899029892845464	0.6063893679805241	-0.7149406561407529	0.49799864365467056	1.3973875213692626	1.3481477755983846	0.9030986294737724	-0.916524610578703	0.8123182671639	1.5926070901095355	0.5558278906523567	0.4066307615824094	2.8541828654215764	2.5172818043078555	1.1763077972572815	1.4590523217847806	1.8109463721238537	1.3695980102949092	0.912773285122322	1.4942047385256227	1.1715517731232512	2.3859304220054693	0.47566064225134125	0.009426570964224983	0.38976984817401317	-1.038853485507489	1.1437825329932267	1.63733997135768	0.9985079849083084	0.5329273689222983
1.8343433572125747	0.6918123699563336	-0.1050819116658052	0.3828149899213493	1.2570716981687375	0.8650767008218885	0.4188512635752105	1.3058208171318968	2.27530020067223	1.6032997616472962	0.49554938346701594	1.1048907956138572	-0.2686722861966008	0.8576012959067583	-0.23315279284352192	0.4546137965423033	-0.03188212923790355	0.3096111108605372	1.149552702568207	0.1469014552596239	0.5676537312774357	-0.6798644978075222	0.5264693407971126	1.4801050544051297	1.3498101670658131	0.9732994774667103	-0.9611961763685329	0.8099898077588172	1.65761082476983	0.6505570556952753	0.4243198876595974	2.847788303710043	2.4788437479706955	1.3896028264544324	1.407734607196772	1.756796734158426	1.4210341981139964	0.9708821585725922	1.4651133437869799	1.1672671842405349	2.3724388037197146	0.4386090660440646	-0.07316976680725705	0.3586554553509532	-1.177174707744729	1.100396498917735	1.6027972238235701	0.94663835673836	0.5382406375619304
1.9633277895184804	0.7321164417445362	-0.00689166423109192	0.420055261500132	1.3208948102134717	0.8602574349199392	0.3647394944820098	1.4388029944345662	2.317339575075989	1.6397525503869494	0.5830718494944146	1.1804302087346308	-0.1666595531874634	0.8700053977669466	-0.20352647281450756	0.5387073506128195	-0.011858292922838926	0.3490735950741623	1.2140726493125036	0.005317826753717156	0.5664947824232599	-0.6649608039615648	0.5400791000589269	1.4970001618979647	1.341661723643497	1.0233317097393169	-0.9804765927353699	0.7801619480380149	1.719304184053905	0.7515292520081197	0.48130963732566745	2.843780652130465	2.334392379937044	1.4828290044531478	1.3563746731808843	1.6956846113516366	1.4571163000169396	1.0061281815256886	1.431213855427092	1.2409103528890977	2.390968785680646	0.4078000437493296	-0.12027873332516478	0.3444510586273818	-1.2789206067942396	1.0485919726647952	1.525403979348414	0.8671973094490573	0.5297437988696252
2.1471917133393794	0.7695978403076182	0.0680478736695513	0.48187821431778194	1.3522210665639764	0.8481588594338747	0.3732115391380158	1.5613988371082965	2.3789392917723626	1.6817212216332624	0.7044338475181903	1.2201807265724063	-0.04526223503115436	0.8864085054392042	-0.19787595858325024	0.6083110626332671	0.03175773002497526	0.44340498569288994	1.2638673982578488	-0.06677193665879386	0.5951564790861901	-0.6518833373896913	0.5652558779804056	1.4699679899094296	1.3151724694411817	1.0617600809125551	-0.992887702287355	0.7395465422126539	1.7800947136899186	0.8362224498020243	0.5726009097327185	2.7958656413334513	2.1774026880303867	1.4198061512908873	1.3543270309287094	1.574140295898348	1.5606573213321107	1.0102698506916898	1.404210824584546	1.3324970347109155	2.4048522766966896	0.3262120381361536	-0.1820069288065336	0.3101711145344959	-1.3875065662840531	0.9726407468979998	1.4156250871851592	0.7636969735521366	0.5228277673758888
2.4038679132688237	0.7797085632533387	0.12344199439215278	0.589965831826934	1.3143292747638935	0.8284986742690194	0.38380918639588785	1.6948756017742508	2.518524352216517	1.6971656926519052	0.8011626568093082	1.1693958589069133	0.008668063311256705	0.8917724413787443	-0.14870611685530882	0.6764012117654777	0.10089130848198904	0.5740361113350797	1.2848639750171706	-0.06970125311064064	0.6016421351739916	-0.6640371947654786	0.605931950220685	1.4114972192484154	1.2588964304208263	1.0929297597530694	-1.0517403830661265	0.7240726031282444	1.8198465766787266	0.9192901036048922	0.6815813082169566	2.7202801538215566	2.122091394971349	1.3141795941515728	1.363636414776225	1.4650523009815557	1.6456496162743885	0.9837673515334862	1.4150168935817882	1.3737038526232124	2.437573649676037	0.16437149864233996	-0.27599427463472104	0.33281698131093057	-1.5113876609250974	0.8963199287917052	1.3137749944558934	0.7263059242264951	0.5283386369153427
2.645455190905922	0.7548135108744017	0.214360605578163	0.7733250918898971	1.2893395235565865	0.852050567881893	0.3310335103667197	1.8437154864121752	2.6310475254835857	1.7533077837305417	0.9076161845479153	1.1376804964203535	-0.0034337656842534535	0.916891944952754	-0.08136650230117361	0.807112502793732	0.16735504209699154	0.7104176900502938	1.3321000013466837	-0.043694638757662864	0.5925042692083595	-0.7209651070334138	0.647348515929245	1.3319075642213576	1.1817723672597564	1.0930302260829343	-1.1193588050564867	0.751011994219955	1.7623937808931145	0.9888822333081464	0.7589904621156058	2.659340275390914	2.0825010200287943	1.263386960553369	1.3927889297272908	1.4476188916717407	1.6489680800046531	0.972952993155592	1.4420927743276883	1.4287996398667306	2.4930796228309116	0.04368212299986281	-0.3401897532376835	0.4060034444295198	-1.6024301320633918	0.8703047346726122	1.228452950546747	0.7044685957385493	0.543048926124243
2.848380043043163	0.7605282673219832	0.3430037245639734	0.9859550296139179	1.2871001161164215	0.8831842354660342	0.3254765778504152	1.9127413353003362	2.686733054916095	1.8489483899764214	1.0879692784844956	1.1846156517727269	-0.0038398673283981722	0.9632756231442305	-0.020351316519635888	0.9799613846305395	0.23294594182134015	0.7919782828026796	1.386334886595971	-0.012924908222821547	0.6010849482248666	-0.7692446786470754	0.6937953303705953	1.240628321307364	1.1374055917027879	1.0930553426654008	-1.1578564233102686	0.840849263418576	1.6495127164114762	1.0319709283749205	0.8183836256508578	2.6403333984142385	1.98716037351086	1.2056390542639523	1.4779666254749728	1.4728850964280846	1.6640002254096522	0.9625988202405871	1.4590425185076321	1.505663439084855	2.467747849908494	-0.02986199473595532	-0.3572070891604524	0.4205325130782006	-1.6643073454909487	0.8573895356979395	1.183882603728475	0.6756070062271267	0.5525996362822616
3.0156978589297756	0.8033773723459516	0.45733515182462775	1.1506502039210313	1.2781170385439367	0.9009086485531196	0.367229486101341	1.9139778037085455	2.7337649250620832	1.9304155763899753	1.2555288728856797	1.2428985056294668	-0.02211444131490669	0.9943098239372876	0.04245233477546217	1.11242840860915	0.2525847043611143	0.8182147249483508	1.4248160678968067	0.013367493101068518	0.6280973715183873	-0.7490092408055241	0.7056176916055283	1.1706049501174636	1.1160397734984486	1.138867989083692	-1.1680971690526532	0.9592175288718783	1.607982552600733	1.0423367161438541	0.9193462354675008	2.6774631115779757	1.9325898566981472	1.099395668659668	1.5456232586524994	1.498423273248545	1.6945350446590186	0.8928807226128882	1.4589211020020458	1.5676318219187693	2.422514540469123	-0.15896794804161166	-0.34028198812073385	0.40884432377423374	-1.722131189768693	0.8449055277860141	1.1501269061381818	0.7103938227243382	0.538591928050504
3.0718700151271343	0.8318123345891802	0.6185153693117996	1.2719814113228745	1.2931312475177785	0.9247428422606667	0.4046704576456269	1.9192327944434253	2.787709481620381	2.026415914103681	1.3373077418769272	1.2797169751357402	-0.0556855105641992	1.0404779868454757	0.08890059854798218	1.211516325692481	0.20265347149855	0.8032156265162136	1.4432288365244559	0.05106755768052159	0.6455038918090165	-0.6675637026050867	0.6924164804641448	1.1798744280121807	1.0811023003632902	1.2023627095581635	-1.1099819905392807	1.0537706652200327	1.6417155512691413	1.0354576024426543	1.0213471200756308	2.7331576813235827	1.9154696945608272	1.0341820109494106	1.5521461602599422	1.5516210089895661	1.6465163791890085	0.8274297992774338	1.4115929481242377	1.6059630768225326	2.4013814039426826	-0.26561934175140733	-0.27129029559915857	0.39228605559361435	-1.7726399694088926	0.8748630401930843	1.1149137086519338	0.747665411828493	0.4630864286633255
2.9706896249892116	0.8627460567366135	0.8210790708003477	1.3567462466316227	1.3446885142652394	0.9562193028169123	0.48671871807762807	1.8684757662865237	2.9432449258973894	2.197839949571471	1.3988077736791686	1.3464826253103395	-0.02777279088998972	1.132694581948921	0.13972930683922696	1.2938945084896611	0.14440464508972617	0.7492332482932027	1.457427238490737	0.15297442839149986	0.6651391598961401	-0.5599632312608998	0.6755128019813663	1.2715418017739823	1.0504434413328279	1.2607085306270727	-0.9536736532614709	1.1315529990176596	1.7115890943341192	1.0220527541687374	1.0873737058898292	2.8021717989660226	1.8328045527022538	1.028651824711749	1.5768656352836192	1.6500476989930235	1.5743274107284204	0.8292914586500293	1.3687329216520303	1.6053879642208255	2.304308930467596	-0.2992235374398167	-0.16950910215322518	0.3177197367933078	-1.7485097561889344	0.9515739835466256	1.049442813325681	0.7525871729537849	0.3569088784928128
2.8016090845357358	0.9093201649511119	0.9304546695348183	1.4497443756568469	1.3924540570515103	0.9923738792277692	0.5573494559624648	1.7442106912617128	3.2237207764413585	2.3966035765940017	1.4153750445523952	1.417702303103023	0.0826327094314714	1.2215826632327396	0.17176616734304068	1.3280808489253342	0.11262322283581647	0.6931184103889436	1.4450099081492034	0.3916779958456117	0.6919287084100143	-0.4388234887467954	0.6509233119830014	1.4086889784083894	1.008529374498296	1.3091081850393795	-0.7774316833246151	1.2274029988319366	1.8437305246410296	0.9671611962105169	1.1622256274316676	2.8903696017430613	1.783584086557454	1.0105085598628087	1.6213438025550846	1.7497254604914119	1.5409941854975617	0.842574084510692	1.3677373063062161	1.5563883705554007	2.2083560933647695	-0.3424866100774847	-0.1030538689155324	0.20968515371289173	-1.6499938856806786	1.0720816191306537	0.9718746688630091	0.7432692756777465	0.26004052626942636
2.6706739037091696	0.960382786326867	0.9471748012913898	1.5715443827009108	1.4382346705158142	1.0255844689370168	0.5696779510532836	1.6093428996365258	3.5519965733993466	2.5244761223570493	1.310912077519457	1.4113681834250449	0.2099861850352367	1.2774729600313468	0.20784651509490865	1.310604242775809	0.10620532658098847	0.7412784548755178	1.43311937364034	0.7190469710251214	0.7134806996021237	-0.3230364813463807	0.6114728841040097	1.5655851658283406	0.926172866062695	1.3267400259306295	-0.6329233822931757	1.3109033215483703	1.9990172241072877	0.8682150402343278	1.271513662891161	2.954315218858387	1.8436418348244352	0.9809007935442582	1.6206894014229465	1.7899773259805307	1.483490657276127	0.8391645285811047	1.3749008801358484	1.5140313274396893	2.214877975233193	-0.3655623193163839	-0.07685916212926677	0.11341992791772	-1.542167932906453	1.2494859420895914	0.9205415225275075	0.7145749304764081	0.20381209244256873
2.6082264480537782	0.9967767615983052	0.9581285718188948	1.691527791131374	1.4788239303688249	1.0342954432869833	0.6028069858909283	1.4903328153465938	3.9434850472165826	2.590738658730511	1.1470847844414012	1.352346721973347	0.3526903027876713	1.324311614931979	0.2818734354823621	1.2793037622470411	0.13495750180262123	0.8911496380911993	1.4377601940710134	1.0274349282199036	0.7318232939672806	-0.2474264739757687	0.5861173663798436	1.7072529252783994	0.8229138288481052	1.3232990541327643	-0.49981475913546214	1.3525503233126919	2.1034445200661867	0.7696458219951914	1.3755910970822658	2.9765930467566304	1.8839729860133183	0.9957897564918048	1.5965187789617077	1.7757259898208724	1.383416687619442	0.8631150901723788	1.35481859011176	1.5010050270110296	2.20664864789707	-0.31742322198086287	-0.06581403488400135	0.02535266823157909	-1.4247468953479172	1.4070144103466495	0.9254095721799939	0.6728355290886151	0.18688428202456359
2.6173691128072405	1.028797907037383	0.941061068903946	1.7870750182111632	1.499589344814002	1.0426434603723695	0.6724660197291987	1.4266237806137247	4.328214449875114	2.6318439744540414	1.0027069282583239	1.3075602432608524	0.5630238810116627	1.3666244488836252	0.3776211399330801	1.216743162866527	0.2256552116758558	1.0437522865165672	1.4565743309521269	1.2982895299015986	0.7904616484930711	-0.2290592456444843	0.546488198698166	1.807961464671504	0.7428192629009749	1.34987239838197	-0.409944840223375	1.4037764302245055	2.1782425884842196	0.6726550305299572	1.4617486774647408	3.000845232418341	1.8744252032828883	1.0845279756591875	1.5927823595943376	1.747386500740022	1.3169235897406495	0.9212867161857693	1.3362661480580662	1.4912856240421828	2.1752988294737445	-0.28580670515017836	-0.08569065218132714	-0.03960877278421897	-1.3192009627204624	1.516639604823245	0.9987801169423172	0.6105728616492392	0.22842438229805656
2.668417616263586	1.0484409362843323	0.8930775328933963	1.8273917874420103	1.5105319038966338	1.05877489435379	0.7462851615168328	1.455897170178028	4.5374128227454715	2.5867816125844305	0.8349814537983338	1.2586330856069223	0.7696483975524644	1.4029028549032865	0.4212441465899742	1.1081702516835712	0.3486734470884085	1.155981962325081	1.4789255255668885	1.485051315392485	0.8821077578849577	-0.2266662581818931	0.4509645412902028	1.8929621203415397	0.6995153277903968	1.4225597880390595	-0.3470464327315625	1.5045191422064232	2.28773120216709	0.5986809996334713	1.5436762494374543	3.0417468529510936	1.9227677123950044	1.2133813149966761	1.6169529820555755	1.6779248355648817	1.2928771100235887	0.9570765946859193	1.33165232084576	1.4742335354015734	2.192177347785588	-0.25710959164177666	-0.12479824259462671	-0.075890860415283	-1.2568170781491799	1.583289423379345	1.1126400088142434	0.521121047799268	0.29716753978024596
2.7467765990091904	1.0527906294509122	0.8614667574810406	1.8097239009258757	1.521525358602904	1.045869747168655	0.8602174609768124	1.5277050729846537	4.637441955385845	2.4430569001392053	0.6672145093236426	1.1909273894023762	0.9027955899460256	1.439827806772804	0.41261285650278123	0.9810713307485791	0.435623105548823	1.2035430012832153	1.5239289409865102	1.5261808236228802	0.9472986309324458	-0.21127976861979958	0.3683101496757758	2.0136251515572616	0.6884508862202928	1.4691761650962667	-0.3017005791562254	1.604790267473388	2.4076160360397365	0.6123921098187448	1.607280194071516	3.0668830794024178	1.9382691412533173	1.3328333377301416	1.6235392128048391	1.5419116063006408	1.2318817654889649	0.9513661114418858	1.3334978517306817	1.4535582373702114	2.157104738424491	-0.18219894469127235	-0.14183863723815796	-0.06747644635617653	-1.276260583289672	1.560210435068483	1.191811403162466	0.44392585267393264	0.36134392091101725
2.8494376777832775	1.0608653258080216	0.8403002748972369	1.7477251482423939	1.5672805242553896	1.0216927604890031	0.9869641075508937	1.6784305719450963	4.684115389940081	2.3483276136118163	0.5864723906999316	1.1667323951553965	0.9900532965512401	1.4866664616734364	0.38941464440657153	0.856515195465829	0.5056038463114721	1.1830330519894312	1.5794933585753974	1.5165116977736968	1.0026607261973894	-0.1844531196970777	0.29525663889144227	2.183489475539281	0.7013412331726541	1.5152148607567537	-0.2884466098723559	1.6949812267082265	2.5062433354717064	0.7123041687461311	1.617855215095922	3.1062818305928284	1.8412823252991015	1.4845306002185814	1.6048571159679874	1.3969232989205822	1.1586774461855351	0.9210984584964059	1.3080003855574138	1.4309563121231315	2.0363239647667637	-0.09076571723593173	-0.1957499263810181	-0.00010702189581119903	-1.3313294032234109	1.4491479370493987	1.2296772504593534	0.3431014257383359	0.4069897287696804
2.9595962117150876	1.0697498054674186	0.8043357809665516	1.648632623868322	1.6249452658396693	1.0263910406360925	1.07754514414181	1.8166059165622346	4.595095350474873	2.3209640399592217	0.5612171517467519	1.1767371707598362	1.0913079731579736	1.5343671777072103	0.3505090395390754	0.7534516531960619	0.5770735390052417	1.1116076327782478	1.6166700930524769	1.5460668336821637	1.0786833135358445	-0.17206836002226839	0.2432433563092377	2.336687004291883	0.7335807267131278	1.6348702596255786	-0.28505409945152355	1.790919649031558	2.596389507906751	0.8654351244235686	1.5765549511678798	3.171524040866254	1.756696652431534	1.665431500031282	1.6143142678130844	1.3110345210728567	1.1429766551035407	0.8963111960635146	1.2814101708338628	1.3815541396365114	1.9498600459188544	0.025886185726793125	-0.2833269478372139	0.07099612970332	-1.3547946105672293	1.312583567604966	1.2633163480579703	0.24294597604307072	0.4116882390543143
3.072622110942326	1.0683153321890781	0.7740913321104806	1.6062062562474915	1.680319704360142	1.0366748297992479	1.166334601396869	1.8366676164853952	4.489536068704651	2.2724482559984858	0.5484443872187066	1.1785277346264018	1.1527646886385305	1.5395155983634652	0.3411001557503349	0.6934338394677871	0.6264399969973824	1.0421229914792092	1.6720839975463133	1.5945553564135377	1.1175081001507932	-0.18436915522470618	0.21962416809689644	2.4401581220723254	0.7328449140963966	1.841102518255284	-0.28100837273848245	1.8710599164039496	2.6885328489572022	1.0215815819974243	1.5366582809394413	3.2013456835025274	1.719740148587027	1.770994247329393	1.646802117566661	1.2509558921097068	1.1430509490676513	0.840294074717286	1.3326965027938087	1.317774152107221	1.9221490457053794	0.14946390720940417	-0.34016669451691917	0.17356540204438314	-1.394663296189181	1.1709681028540622	1.249674149031841	0.22868242559744364	0.4346099434335565
3.188468369476547	1.0767602151986615	0.7494742960201273	1.6329278358539827	1.748519840037929	1.0434500320714446	1.2005264375354465	1.8241174621420935	4.45100424259158	2.243765666963865	0.5927758329345499	1.1554070786993618	1.1505175928742628	1.456254860587648	0.37715458371215227	0.6856036741259682	0.6314459560761477	1.001198933776189	1.7349232147292308	1.620538155185605	1.1066095234259314	-0.22129253195011103	0.21232137044421467	2.507738552043666	0.6426397377489969	2.0966386282660787	-0.2857283872370305	1.937966281587963	2.7416356473476187	1.1427199472425607	1.5299479494166823	3.1822798704732125	1.6606975381390847	1.7889673526017895	1.6478576032636574	1.1649039310235112	1.1044180877302536	0.7514573628586472	1.4230303829505302	1.2776600481381692	1.9031992001048512	0.2510529313284352	-0.3808653366628344	0.30302833218207353	-1.4288635983906963	1.0424936990630822	1.2417161995999317	0.2218970850169458	0.505241287291815
3.284243070942759	1.1255785799937879	0.7356720819939275	1.6613195141858792	1.7918574635675077	1.0847061744789264	1.1903235450464946	1.84176804866925	4.381774968299393	2.275158233056105	0.6666546641251714	1.13172687156402	1.1461316951175007	1.3357578710886775	0.4229030131532799	0.7167225271081471	0.6183534477162975	0.9745312076500431	1.744154684558896	1.6092257542536772	1.115903401737317	-0.2561167968662244	0.21615150907324301	2.598857976373267	0.5062418804623695	2.385730492451674	-0.2676279744948299	1.9879839475427104	2.744262060869247	1.2137255934597593	1.544945251960384	3.181366361657279	1.6349624226185575	1.8358463159394962	1.644881133598125	1.109394432737506	1.0771522029017437	0.6985987871895207	1.4933548229865143	1.2624770754531085	1.9431982095038987	0.3226714851708324	-0.3912878784475102	0.35870956733847054	-1.4236068852745385	0.9602183377093256	1.2722070974232884	0.19126748422750722	0.5656193400149142
3.3377123828042627	1.1494556190784189	0.7420637113080739	1.714586873533029	1.7711938403696124	1.1429406511518523	1.2015285073334705	1.8281359844687646	4.305325777087683	2.30280959188296	0.7222866888471576	1.1304958589057557	1.1684943589884003	1.2495757039172157	0.42215133924178144	0.748709156146248	0.6123719684067976	0.9407472958460283	1.7092858175392345	1.5747169775160728	1.1300782377230276	-0.29150782197084724	0.25583174526997804	2.750571475413658	0.3873672643815992	2.6431754627298965	-0.24124646488687337	1.9907545194930605	2.726971505185193	1.219968624729685	1.5455605259108942	3.2050586548189024	1.6984496905444573	1.8778119215045124	1.6960299704746131	1.0853792994760922	1.0585539472194452	0.6966952927748439	1.5263072626028233	1.2435558708569527	2.055917601281343	0.36301515448621613	-0.31826090979248794	0.3714529403990441	-1.4157534825467835	0.9270166258777739	1.231776050309524	0.19740773961197297	0.6094428284641161
3.369159389077095	1.138673932825089	0.7619101834900432	1.781068522795233	1.743023112684795	1.1644156226396174	1.2320157217945091	1.8343801499302104	4.253634244248953	2.3073422083775625	0.7748499324812393	1.1317940177090158	1.1732051380604809	1.19349383797791	0.36714954475222245	0.753148940618414	0.614271665698227	0.8858065087775147	1.6654363358483202	1.5627139247377737	1.1055620119615792	-0.32597523787938243	0.2853748812285502	2.9766006161961824	0.3237058468747952	2.8140938064121688	-0.2434589716830678	1.9869818257734315	2.6401357081263663	1.1495990609437605	1.5250642124345006	3.227189142585543	1.7893456795844354	1.8381860101169696	1.7574803477537944	1.0319911832901862	0.9736111815865766	0.6974901585743802	1.5624408146655107	1.2077838670307872	2.1184772835814623	0.36810858155913656	-0.2014915478508943	0.3884441044798136	-1.4578071874760539	0.9645918470600477	1.116225458558291	0.19528134766949148	0.649621678094398
3.3913932216137908	1.1235656900709574	0.8195969538579387	1.7915579147898852	1.7120276778879506	1.181696421292214	1.2129460298806318	1.9081045787695565	4.163948538684782	2.286933443102929	0.815158786771043	1.1200882064313378	1.128317369661027	1.1230921787714376	0.2737346214061505	0.7334120805557878	0.5889081396991466	0.8044615580153682	1.5784146813942128	1.5587367227259175	1.053699050737133	-0.3418865053937977	0.2895880337204818	3.3113292255913946	0.3032938598402929	2.8538031232911805	-0.25582793824845934	2.0028978774031074	2.5126452184306736	1.059534500396862	1.5115666401451677	3.2273659507434638	1.8743977671256171	1.7554459160227416	1.7766268582973255	0.9977770976244361	0.8669002844693644	0.6681010415125994	1.630798307310986	1.1702290141393275	2.11774951993949	0.35723846280595367	-0.10900301887227355	0.3424759710829616	-1.4895691347983882	1.0453888390558144	0.9665985192396527	0.14711498636566184	0.6354602802738893
3.4036617845991564	1.0762974818830695	0.8669089056289578	1.7173117714534265	1.6574421215339001	1.1817367498771674	1.1515768461896347	1.9509172974037263	4.047636189162075	2.2342447741154157	0.8345667536513192	1.109434351425267	1.100702457859191	1.0298698456793307	0.16295343872548546	0.6633845709266325	0.5431613751947304	0.7519886737240276	1.4898126394420923	1.5463288050721622	1.0200449590100544	-0.3592041778204379	0.3255147340607684	3.725875802277083	0.3253954906613622	2.7477106789540864	-0.2681547618272572	1.9947335324004747	2.447586766822012	1.0150558474247078	1.5062214477001041	3.193507188501291	1.9927847857514878	1.67387566901725	1.7516540667063716	1.0536673568002057	0.7984012495595914	0.6433765316428306	1.7091848033179453	1.1495824717380492	2.1384348019170254	0.3027015241471291	-0.06392321978147164	0.2969407335862549	-1.4671172697420236	1.149367483901192	0.7833324823223972	0.08079067139570449	0.5634676857724199
3.406834688819509	1.0161884241874588	0.8941659625229809	1.5980022625086545	1.6239019055550472	1.1177151212634047	1.0763912455865126	1.9908243152786085	4.012202270663414	2.1978879137671843	0.8220013391967826	1.1075766414137038	1.083673262248059	0.9576961719214033	0.061399701303198995	0.5479299938118206	0.5123554731715545	0.7642323467253405	1.4239129893265163	1.5682391395087365	1.0284250507248762	-0.36858720760796365	0.38508615687092107	4.079873966704665	0.38777604916867164	2.6152458230275153	-0.2948102008480764	1.957448707749472	2.419708481628897	0.9966801327434152	1.4549037547653068	3.1324199699390456	2.094079078397308	1.5641014721996895	1.7359273298211115	1.1060763735552932	0.7278715129641359	0.6562617246037264	1.7629480319918656	1.1161684295788805	2.131884929139295	0.22235581782003416	-0.0665519139484029	0.2634183573186276	-1.4651855860065666	1.282256462858396	0.6262139935385567	0.004694510308055638	0.4554897718479829
3.367678700440932	0.9914784651347585	0.9282546521984285	1.4446754795253556	1.5776123358543395	1.0426636246648475	1.0042118543774576	2.0475163917949053	4.070934502625791	2.1684618796990556	0.7551516754980548	1.0708253180524268	1.0215126372509824	0.9019974442634926	0.02700413990468763	0.43606760595176014	0.4730009333369452	0.7741279180551676	1.3379950975694332	1.553664003992232	1.0169024246169953	-0.36522862871310113	0.4265793253520583	4.310378027850157	0.4772454128993405	2.5293471109932204	-0.32445779191708174	1.9249386985873724	2.386084916857223	1.0039126255731035	1.3460194928358362	3.0429550420302283	2.125905020832071	1.3952606323745012	1.7175618786933597	1.1050428797116534	0.6648702313985323	0.680003110984597	1.8073864730367037	1.0705907558936132	2.0579329467514116	0.17331605350210463	-0.10976395665743773	0.19312688553227123	-1.4742106657541878	1.448244489108402	0.5336044501496386	-0.0437824475716417	0.3561404305490655
3.2719745079573963	0.9696605893045189	0.934345226508648	1.2561887233756184	1.5307374664817701	0.978097560154213	0.9374072011759764	2.053976939227789	4.194389961441219	2.1004486501821753	0.6855857258363818	0.9792379762775516	0.9251582538169252	0.8250584881307048	0.025552631661797075	0.34541527936554456	0.4426827914291348	0.7897020617946062	1.2289232746906618	1.438634748200218	0.9535836997185637	-0.33922063339600383	0.4352865071687145	4.460447678593948	0.5285342775174083	2.414790378365029	-0.34312713497830416	1.8903360233776667	2.400502832751994	1.03903851094465	1.2364045930901333	2.965159452544302	2.137126409156052	1.223122950753785	1.6533883483159246	1.136918005626009	0.6506057902893375	0.6839565224612348	1.8452684227798446	1.0799075800412647	2.0022030463220895	0.13878013334913838	-0.20421247690087582	0.10646653752160762	-1.4708539694270049	1.6223224810118615	0.5120334516895207	-0.08241588320075395	0.30930901729147536
3.1283947162378674	0.9443953502731081	0.8623699224928247	1.0980274440819326	1.5130257894550008	0.8839504785801481	0.851684684817895	2.017933885128552	4.317282164326754	2.0530840069184793	0.6323589619670793	0.8841590349628708	0.8682498767507868	0.754824451922343	-0.016878064652721937	0.29330835433313085	0.443144879959483	0.8235578542620321	1.1164899926891316	1.3207714382799949	0.9101454051648696	-0.30779692961093785	0.3920314749182214	4.501589548461635	0.5518077580614195	2.2719272572974645	-0.37884331611687116	1.8156779515666095	2.447668842244565	1.073622548319184	1.160437487512994	2.9239631517483446	2.178719623579417	1.1045429958501036	1.6044349216891907	1.1792368588024065	0.6571436591310493	0.7074468985896197	1.815448529007679	1.1492661598071137	1.9604686005460366	0.10545545500009576	-0.31062847322008175	0.01523372656564354	-1.4830140768764342	1.7610633386777814	0.5401631996814342	-0.13743926121797626	0.3023929857977377
3.0011730084988257	0.9639226961911577	0.7626744000384751	1.0306374955129305	1.4556918694243843	0.7883515679477571	0.8018241209284259	2.011318779144645	4.409528124117709	2.0731090586274346	0.5733056610322228	0.8318745700591282	0.8268275090480308	0.7150738552275306	-0.058738525586103374	0.2758115673450967	0.4633227457846634	0.821688957013299	1.010052148973716	1.2621612936621598	0.8581264315946686	-0.2873515805884567	0.3334048196365619	4.429785341617086	0.5996628304680778	2.1691502018459055	-0.4333763407697381	1.728552305978972	2.431417908579492	1.137442818923827	1.0916037142995891	2.923462195300899	2.2200110402727953	1.0212498831321102	1.6359306148875894	1.1405352340787465	0.6787879673418737	0.7594060208540077	1.7128758650877907	1.1958790361754554	1.8580218724840925	0.09651090014033241	-0.3979287900271271	-0.07202185330771997	-1.522154422729279	1.8249001488721492	0.5817893967098801	-0.17953704327023312	0.29606975700346283
2.9021078878411375	0.9500638333891281	0.6886380271496122	0.9936902237105352	1.3528063662358418	0.7354203001962236	0.7866716109522709	2.0331424465495003	4.479320654339785	2.1087704381378702	0.5555772297473552	0.7759865953739216	0.7876251636666006	0.6971860867148649	-0.07434223919718369	0.29377251361885764	0.4750289885534718	0.770773487095901	0.9682847650976442	1.2050277150607014	0.7339406043739505	-0.28500057536205226	0.3001081478215422	4.2630717268702165	0.6171043147165197	2.0463803467512762	-0.47562468483040227	1.6321422969406847	2.387316048195487	1.2625154717994445	1.0429201629654172	2.9722907149138473	2.2620157970552293	0.957227342457658	1.663288804153759	1.094490363623965	0.7323043861560502	0.775282419323681	1.602532544810335	1.2193436303250955	1.7378009170124957	0.11772316045011329	-0.46906494357961853	-0.11192944410251444	-1.53193950919249	1.7761550258739411	0.6088697447767062	-0.20438476933966937	0.31194369595575305
2.8241719589915775	0.8901630056855347	0.6030226156481662	0.9852518301505899	1.2516004186274237	0.675733994464968	0.7423072480761974	2.0051364371036096	4.478987821290305	2.1259416202020747	0.575669451870205	0.6992609336915473	0.7863797852912252	0.704298091063275	-0.10018426987865883	0.33126851157014653	0.4811644973730889	0.7194506934191648	0.9905607031648831	1.1581110206693417	0.6410241087380618	-0.231536197579445	0.28565575806134313	4.020489946989981	0.5837202237722389	1.8716442825341442	-0.4886679391813008	1.5668864852590094	2.3512302207472855	1.3729111115385926	1.0638394772827886	3.0235650807113896	2.336120857845142	0.9339367504182812	1.6601645664906468	1.0896492608827066	0.8173957397171405	0.7414587878013312	1.5604981505761197	1.256122081204249	1.681847089308718	0.09834329158729603	-0.5216388269182508	-0.11834171462344016	-1.513921016643727	1.614170916635161	0.6195094940171726	-0.23329414293968614	0.3495537338883595
2.811268815162143	0.823529408240055	0.520579860726567	1.0256857992919908	1.1369580263780095	0.6234681483651671	0.692143026672178	1.9623855418898497	4.3908382682622	2.1676225062741254	0.573056840944014	0.6627110487652583	0.7966406201666134	0.7224013748592251	-0.09603710347039823	0.3782696844595711	0.4510773997304532	0.6859782644899395	1.00842159044402	1.1390585559418867	0.5999037118927237	-0.03379986514436255	0.24926944108557603	3.7490038345611927	0.5996900827872166	1.6966570524923512	-0.5271023429551918	1.572191835802236	2.2777453590900683	1.4566384063813023	1.1380184429412556	3.048671839136392	2.3654775461254856	0.9210471624951172	1.7101312593864997	1.0294074486810876	0.9474597062197162	0.7377145515350962	1.5672731915878744	1.2558920361635657	1.668243507385737	0.02299783988666345	-0.5361427622779001	-0.10584184550669809	-1.4830457438229117	1.3669136415111418	0.6299160432742836	-0.22806178523852666	0.3781619530513418
2.7978015994713132	0.7443326012762073	0.49332280383254384	1.0685516665774044	1.0436663482456325	0.6256257276601833	0.6693687130807632	1.9841164741640909	4.280696131426038	2.224364149799139	0.5746741715173703	0.6552578266706739	0.7744674703963158	0.7416540734993626	-0.0257685526404297	0.4270467711378618	0.3983993072708191	0.6627847704287437	1.0232973013380202	1.1286273315036044	0.531213704804739	0.32794007295051825	0.21556422115012802	3.516011169744459	0.696136040217261	1.5555772087798867	-0.5798653621711037	1.5952406364955833	2.168721839468318	1.571627974790776	1.2077751270804258	3.1044548129609617	2.346766086866425	0.8928644826301172	1.784944085589668	0.9391399206010984	1.1101387229667512	0.7819760260566115	1.5872583484074938	1.2034417668878998	1.648789825417691	-0.012066057462888477	-0.5452740156998741	-0.06972209383818873	-1.4360203282958264	1.1108888147779248	0.6644879408063133	-0.1542353683591443	0.38843719984203745
2.748163275668457	0.6547011580457235	0.49552282116893454	1.089149550857409	0.9760769600515259	0.6640387048284393	0.6237289886435705	1.9660022119838563	4.168019342905363	2.228920748391596	0.5923403977801864	0.6579884365671879	0.7374580738932665	0.7830809001752805	0.04939883850929586	0.466641576294173	0.3793766627715073	0.6425623437886109	1.035062408267675	1.1633266328884828	0.4758516095397948	0.7453694473458526	0.20948706785873558	3.356466560068874	0.7870497768622524	1.493463900341054	-0.6126947487279689	1.5770255996305083	2.0752379331828714	1.6411965458854634	1.2607271414462677	3.1828102949469774	2.3149675805889323	0.8558335047848612	1.8029506715804413	0.896576292566999	1.2523126056193186	0.8346881790784544	1.6099875182533794	1.160595878060739	1.660713952782278	-0.0336820650406449	-0.5598010097802855	-0.053650833545233756	-1.4133467946140805	0.924737473117539	0.7090291376266682	-0.025576709816920264	0.39684621591220204
2.69006387394466	0.5783732976385572	0.487162755290648	1.1151972309782088	0.9418496531535311	0.7260842327794756	0.6081209923955905	1.881273214311466	4.034860520570432	2.168821611166879	0.5916976125523141	0.6978284825982908	0.7081916820719073	0.8178985914971202	0.10123841861255511	0.4666213954556625	0.4068195871571527	0.6337210221888366	1.004633677551956	1.24851496580112	0.44545148959559827	1.110090124209925	0.16771302254480092	3.311557537854811	0.8707143966164859	1.5445510290772408	-0.6296783723254229	1.5334627768366895	2.0273332448873456	1.6238102927639324	1.3433084419913999	3.205706951397949	2.246816165926902	0.7883226927912664	1.8013674430349453	0.9096581488509624	1.3435208288921645	0.8692230063161771	1.642430008546222	1.1650242450938826	1.6680475710205926	-0.07095104362298398	-0.568932263202259	-0.06861279809406254	-1.4215485337531486	0.8699146094253664	0.779630432586679	0.10614013039538846	0.39807573262220003
2.6038783941221837	0.5399432957785076	0.4882048687657804	1.1667651916223136	0.9531739294134625	0.8073664957533564	0.5970374931144353	1.8404079334202215	3.886929031346969	2.0916951844650873	0.5737618311939394	0.7568051799533244	0.6788169964787748	0.8212510514593336	0.12526606399041534	0.4428483676910675	0.4422720460688253	0.6604366687572588	0.9328138456977868	1.3044577653571119	0.3922512796932542	1.4211784943466466	0.09185074343251542	3.382106027250569	0.9624457028356245	1.6519495357025744	-0.6122733188620273	1.503369649588725	2.0710247281585947	1.5787191159690692	1.470016421174731	3.1640686302071863	2.161462280655736	0.6995844736238841	1.831111029976329	0.9536088344120547	1.4132333318824066	0.9294445493915289	1.7247503993342004	1.168992522045659	1.615620597889441	-0.11191586258140473	-0.6127207739303568	-0.11528438732865358	-1.4460904172773859	0.9162573822168383	0.8774578256031088	0.20904316518487026	0.3737927775997469
2.4725671653880186	0.5352696892910103	0.4807016517448253	1.2317818420025812	0.9868159366395943	0.8871566010839558	0.5668539361679473	1.880654980107361	3.787360744467418	2.076010892467894	0.5760012119878166	0.7841784250634596	0.6531242991258884	0.8308055623516397	0.10766652654535866	0.4358052550511318	0.47564510659393244	0.6708833251732524	0.8801844334623541	1.3167227895254094	0.33352377525560184	1.6094688236399264	0.005698158536906073	3.4604171336024954	1.0418044561660245	1.7467144013474272	-0.5328548606252961	1.4298021220559964	2.2305519911233134	1.5580110990397673	1.5892065217752598	3.0764307199302374	2.1115010382646098	0.6665522458273974	1.8334964276515422	1.0130075332149169	1.4499593148076393	1.0170680450298228	1.8395375637161393	1.1350896341750392	1.578252733965208	-0.2215798320599413	-0.672189214776994	-0.18075989222587552	-1.4470720926183571	1.0193736449367194	0.911067773203808	0.29830384268045956	0.3249414440328756
2.3630197093060534	0.5662034114384424	0.44445926088743626	1.28554730096959	1.052649425818116	0.9657166845734709	0.5963087150795106	1.8307943915464109	3.751875620884219	2.0821263274209287	0.574798581561475	0.7634974124046171	0.6545050447159804	0.8471128854535479	0.046055185592633954	0.3994595648949035	0.5574604480504863	0.6175718331420965	0.8486519400496093	1.3505170988357345	0.31538176819212876	1.5895272614516758	-0.082497166960852	3.4285447416295263	1.0923302558482237	1.7994592245263796	-0.40859626465235854	1.3385795668821996	2.4533594048747585	1.564913771349534	1.6449464962293558	2.9372826996451806	2.044309889107078	0.6443676910355514	1.8294644722890123	1.0767849822500408	1.448522964834839	1.0523349855039608	1.9568501914142888	1.0854286610176513	1.5584911519947888	-0.3743826442475362	-0.6671624136507562	-0.2184488915324183	-1.3995083390010628	1.1243584022618398	0.8819760752805651	0.37060116872479854	0.2794054144518901
2.284731235543124	0.6116206863639575	0.42838755529316963	1.3097197825215157	1.1591485182851091	1.0092312277383524	0.6335067606121523	1.7439015741596577	3.7196164176267645	2.057856444391632	0.5354020675951022	0.7168084595838968	0.6682854271739564	0.8625581474223154	-0.043808726516367365	0.33732276312309717	0.6977556601810382	0.5470569023341421	0.7889985833785613	1.4027446677698734	0.32168912445621095	1.460704769715572	-0.208049111220397	3.3088177906938143	1.122961862559546	1.7843892750466779	-0.2882991094192754	1.2873534599703873	2.6856054922195525	1.5534407289780083	1.6529642848969508	2.747832758431155	1.9771461761068156	0.6165466002707043	1.8509119416519977	1.1824461291589756	1.454194070761933	1.0872672456414523	2.086717285790132	1.0549476931271875	1.5013057242815242	-0.48665544222683615	-0.6120751297490045	-0.2625501613598859	-1.3060275129835879	1.1353845737235244	0.8762918256863449	0.4379050575109549	0.2501604812783736
2.182657731624658	0.6804522670585077	0.4271370191230116	1.327622068858758	1.2855223517835774	0.9682775497180213	0.6148925549701014	1.7830048875692086	3.745449382774993	2.0586238715229936	0.5096077184508025	0.6935087472702014	0.6437027409817336	0.8923950410860122	-0.08147018146138592	0.29692072442639234	0.8642102174462695	0.5093195540424239	0.7060658680066155	1.4522810760612592	0.3584411756204187	1.3430495528048882	-0.3510154191132577	3.1546613504348633	1.139231497085043	1.6788493955238402	-0.20346527740519385	1.2976988935296776	2.8163789988172807	1.4856390535257524	1.6351982495759476	2.5457115658993468	1.9705340622044225	0.6422832362228932	1.8627122717444276	1.2531044714162245	1.4761355548292001	1.1966867982038578	2.188100067955268	1.0608425972946816	1.4340435692179043	-0.557870248801257	-0.5799082142852351	-0.3370623681726744	-1.2060232959906374	1.0558195561927513	0.8873688248955951	0.5341183198971271	0.2333863604491186
2.067657580882532	0.7841739397488174	0.40138523724862374	1.3490110525350079	1.3865247168974335	0.8878220227356888	0.6273728788181968	1.84408642693464	3.8366200357907005	2.0794403324611643	0.5205765373393352	0.7301481603898187	0.6057999208615656	0.9144494384088546	-0.048007732504729804	0.32654619535884216	1.0059943815079395	0.4495627625252544	0.6584786444553219	1.5197744323582727	0.4100143996313216	1.1740710521570736	-0.48261898240666923	2.9683357122604996	1.12078167702849	1.5394021296716758	-0.15403155413022138	1.3976163287604282	2.813342208182897	1.4085081690814556	1.5888412028671446	2.430137966670634	1.9790392709585418	0.6778891276145999	1.8260024792028624	1.2212021482954554	1.4748973220940262	1.3158957506131765	2.231348627245353	1.102969595369709	1.4132183326938352	-0.5524662469068198	-0.5225611757487534	-0.3836798454197453	-1.10494240281727	0.9424368395979302	0.9054709736033439	0.6613673478257979	0.2277218013209142
1.9704726997628321	0.868830999836671	0.38420194394754714	1.348395753004596	1.4357662327692684	0.8188399781726412	0.6956654538409832	1.856605669567736	3.93588109216304	2.027423162213592	0.5216340227142229	0.8146403928434249	0.6039318532985015	0.9039131356704715	-0.012601299294202858	0.3759892497079581	1.0996186520733782	0.36464773881360363	0.6308845770296903	1.5730022556906036	0.4663571439267242	0.9604444433256688	-0.5688737043323853	2.8098413389966312	1.0277967641289956	1.4406688439971689	-0.12838754678766398	1.5496440959935274	2.7603488436892145	1.3579749537079002	1.524987303190687	2.398106222060332	2.0138008822213402	0.6984997063234198	1.7912981094855904	1.1594100953283752	1.4339365832145021	1.417533985348549	2.2650052825940676	1.1792582819861235	1.3729114232924151	-0.44606331305423846	-0.42140256776341073	-0.4360873053312826	-0.9866030238107275	0.7869616621158623	0.9964772671067104	0.7782950126179337	0.21068421262523138
1.9111276393451184	0.9426369636738542	0.3747071322852289	1.3357967626199563	1.4167058217160364	0.7470550969553214	0.7590387771280219	1.954719437758964	4.069551965343329	1.9629113189835472	0.5220279878538856	0.94094229158136	0.595187131227917	0.858678872323184	0.0037022486482724574	0.39015619834186727	1.1146878724797158	0.33596735411189715	0.5701525431774582	1.5208699490801023	0.5396829464314208	0.7929982942986341	-0.6118478597500828	2.7324206504720294	0.9474841796287578	1.3849853806696737	-0.13232791603422064	1.6916801197035518	2.7150705689153147	1.2860034045395048	1.469170419492778	2.394746867059804	2.1347120273161733	0.7640749531338328	1.7697239818389647	1.112467717062012	1.4161307964827117	1.554899346020947	2.288171551860065	1.2950859599698845	1.2875671408167702	-0.3188208086776991	-0.32208865743907106	-0.5372496659968659	-0.8994555870898294	0.6685483831223216	1.153683205884308	0.845359980961114	0.16995647160655994
1.8341318302645515	1.0413611165557508	0.3477974465495848	1.3395471597577095	1.3134131535383706	0.6760364588521186	0.8467047015792403	2.1594786061580544	4.213515060515283	1.9326459114904933	0.5634980025553302	1.0687885516542073	0.5571218704500891	0.8148334852459544	0.008186372327205194	0.3793998114161212	1.0570038209413166	0.33421825796885235	0.5270305414459473	1.3386093083810775	0.5840127401037115	0.6767914645363603	-0.635390445189844	2.695913519551701	0.974327713979873	1.3438193020076237	-0.17082553428800312	1.7988482006767115	2.6872470006705673	1.2110399120832582	1.4377914480167229	2.4355895515399153	2.2749107909727657	0.8438372546385509	1.71323438733567	1.044637884271565	1.4429756821812627	1.660365487106714	2.2737958375985645	1.4483247126946779	1.230661622196571	-0.20987116128865865	-0.2639115049551374	-0.6105443530904915	-0.8634186019923084	0.6465987047377024	1.297567595612885	0.8433291571958244	0.1258475596353933
1.75379859600406	1.1318023430885238	0.30879924450240137	1.3380235609204978	1.1807537105203463	0.6479274351394956	0.9663761280642561	2.290080581774924	4.223602462168804	1.8579416766720591	0.5821180391562804	1.1368747426803982	0.6064226100492502	0.8411502959493256	-0.0016631478924143412	0.3417423667567535	1.0159549564954342	0.31061744014831766	0.5124307712262034	1.109312895386146	0.5991459376419137	0.6193597654341969	-0.6221636997909331	2.654063881667421	1.051615291055772	1.310062615173093	-0.23302858250101027	1.9222565491460764	2.6950715242870844	1.2251279600055824	1.4157569496640527	2.507521003788077	2.4014189121509526	0.8618316298580151	1.6312442583929205	0.939384695458803	1.472371327314272	1.660951177695847	2.241571897015778	1.6082060159691867	1.2185695493761461	-0.13884269960714998	-0.20794798966440947	-0.6070541298955561	-0.8418534114374626	0.6520809911069194	1.4011375382193758	0.775380183213635	0.10578009047578922
1.7308831766348436	1.1564660288096624	0.2808706033688474	1.339136960070769	1.0652969882926921	0.6777907522975996	1.0773629496330799	2.34655627631978	4.138397201501498	1.7870505954125746	0.5966947493238375	1.1279443053958973	0.7691069286936015	0.9590132097637009	-0.03403696566690169	0.2748630679351326	1.029997313501	0.30932358820688716	0.4878971367332328	0.8931864986340681	0.6317079429487101	0.5769996891227333	-0.5836835736979613	2.6259586420408256	1.1607608292042113	1.2508377137178683	-0.3328863892359178	1.9713015675012286	2.736546971149462	1.285202411848269	1.3677463542132509	2.5401126408984687	2.5488059490126354	0.8528131723012148	1.5715459873707534	0.8880091725473562	1.5174182342198672	1.6105399519884496	2.2335341243459212	1.7307050001327475	1.1959808855657674	-0.12468048774585946	-0.13307632334838299	-0.5702579783830694	-0.8249749289620845	0.7076635723858371	1.4939511315937264	0.6772555572836589	0.06186877940444464
1.7210824280430876	1.155424878849576	0.2609778150324301	1.346256854636973	0.95915416519118	0.7041656468572214	1.1239136466139301	2.3865560293252805	3.9856780368739484	1.750214093107242	0.6323589619670779	1.0661250879026887	0.9121088543184058	1.1133939910236093	-0.06835476769525921	0.18725804796390477	1.0709434916068072	0.35863372330806575	0.4697853942956812	0.7327171144670712	0.7006653997722756	0.487976357290761	-0.5140261191647011	2.6044516268269744	1.285603703176247	1.1460010985040823	-0.4592310630452661	1.9134732465800688	2.815476169169222	1.2987721703821467	1.2964322578868512	2.5403483851090303	2.679182568366085	0.8164841027091987	1.5434489581166861	0.8821617731688706	1.6207116089880014	1.554585583205341	2.224476453029131	1.8449798740919008	1.1734202126646944	-0.15297385398628535	-0.0988110642952223	-0.5374661139469409	-0.8466984542493468	0.8287255964791125	1.553329677354893	0.5974083452412966	0.007770044164547463
1.697203385910655	1.1316635230938434	0.24641138445779873	1.34359055667185	0.8492959615639368	0.694466622175893	1.145048209626765	2.3573135514711843	3.7126525261299137	1.6827044876453183	0.6231526187033571	1.0013066759329814	1.0121181525497662	1.2992878959283174	-0.08903876015645903	0.14166953377017014	1.148497349950155	0.4324072441907328	0.48310580320751007	0.6214745360396388	0.7948968566080973	0.4405154392827237	-0.4324186321088721	2.5996342380688833	1.3413619481329764	1.004594739219556	-0.6053829405538781	1.8528743537085575	2.9713373965933374	1.2637876366619936	1.2512673044571625	2.529769363659998	2.719541155712238	0.7179617078905705	1.52265588988584	0.8468326020402447	1.75250910131982	1.485871526587582	2.192155379241874	1.9922949670191135	1.221788503946398	-0.21859831377335462	-0.10381480670069936	-0.5066763930489921	-0.9114573598068463	0.9447775910814176	1.528960279094543	0.5417876661166364	-0.01965256959950743
1.6860159606596326	1.0386078533279677	0.2508808933622544	1.3844054255225535	0.7627988491875202	0.7042866326120819	1.1600792565970974	2.2192927654050707	3.4096464383902605	1.5927476385910806	0.5775770725464702	0.9844082294422606	1.1331093690619327	1.5046979070416246	-0.11897611766609142	0.159812107590519	1.1905474062117907	0.5327047298727224	0.48656760439363567	0.5274268070287355	0.9153606750086689	0.46522198527806324	-0.3519601866417522	2.597077140718615	1.3129922839101238	0.8455063058788477	-0.7712366642952693	1.8384614847327936	3.218822154058415	1.1918632047107303	1.2405384649451296	2.4902822083906266	2.671445572015563	0.5791327633782262	1.513093189471043	0.7887937635579615	1.8826225971318018	1.368503316029819	2.1977648217999923	2.152578849114815	1.2642507133644212	-0.30214294076210085	-0.0864515899664931	-0.467336978123141	-0.987901368616528	1.0416929156608374	1.4787931326758077	0.5393984616868828	-0.06905279455476872
1.6916096732851424	0.9373618038760835	0.26526205931908237	1.475147456269598	0.7201992122007221	0.7072911121911204	1.122850845313	2.015553683442751	3.173027742751068	1.5557432616007603	0.5526328587035514	0.9970988508465517	1.1590457274013048	1.6489494699871323	-0.2039671092453843	0.2224534303250712	1.1186156249876735	0.6410528498569448	0.43534298104532654	0.42428152611047054	1.0259511406707678	0.5042654649308498	-0.31199907361222323	2.568195639396404	1.3009467588510453	0.706938120412998	-0.9129003137316019	1.842646816828006	3.5500512009995675	1.0977230048819562	1.2380389145211794	2.429666478249508	2.6281787519986457	0.4727617580915333	1.5153519288626172	0.7568370460243719	1.9986202397628108	1.2377478920061908	2.261727036943219	2.252562174921551	1.2816330680437833	-0.42422990310141645	-0.03692145776851809	-0.4896040609869491	-1.076663819608055	1.1031479085562204	1.398514038406662	0.5885682888512097	-0.12391997773841319
1.7007758410328289	0.8732269663348085	0.27487266136752725	1.5177789237339017	0.7202246600125413	0.669725035306888	1.0824643958775577	1.8202844100766484	2.992401807051599	1.5316652353543065	0.5105200587742356	1.0253002317449749	1.0459058093426035	1.6972248934429985	-0.29813370650295473	0.251816550356894	1.016956148311189	0.7154732967103261	0.3250419678903224	0.328138025979546	1.0902950895555863	0.6102286290637888	-0.3353629192492959	2.5485607847425684	1.288192673494373	0.6086569332228826	-0.9898955502391665	1.874744187614521	3.892716090149475	1.0182833767982167	1.2423266048638024	2.3669585182396404	2.6106744836595266	0.4012309261021024	1.5223603538906785	0.724281989949726	2.0532758326933482	1.1693057631619572	2.2776325991751145	2.300814122204758	1.33201670479556	-0.5841138212196564	0.007858577952369503	-0.5761561850225738	-1.1432277411150782	1.0664966682226902	1.2717989974524229	0.6102383730290742	-0.13496367247285662
1.706675092583262	0.8285500647142434	0.2625757223609624	1.5020448357419203	0.7849638932827998	0.6293157931834301	1.0919688760830408	1.6281063077310651	2.8429085627497988	1.469695494496896	0.417647960850353	1.0860674929665752	0.956617594516666	1.7320425847648384	-0.3516062333794675	0.235611337033489	0.9352434931947122	0.7634895798700748	0.22617994995903593	0.2961775163992398	1.0797531124781627	0.7713144693086752	-0.37154496216484983	2.5803418518101724	1.259768504633244	0.5483017855566805	-0.9984716480110827	1.9469559033417607	4.244245124934876	0.9929578725900253	1.2343280435071606	2.333364968234352	2.592484311388622	0.3271902403586562	1.4956143463287668	0.6838941384285496	2.023706834977417	1.0889824823667689	2.192713895167574	2.355392308106739	1.3899578870601028	-0.7331586780668662	0.051670147401230535	-0.643038601595273	-1.1626395793090842	1.0072386964565445	1.176128704282002	0.5950191408115453	-0.11790412812163886
1.7338915598956217	0.840372900927661	0.20407841929018825	1.4538170725486277	0.9181068447254065	0.5861642072831309	1.1049957834573287	1.467396326374352	2.7610060300350447	1.3842952440351164	0.3459670404389067	1.1498787127613372	0.9007650817253033	1.807999749051551	-0.42317077371201756	0.23454175259246815	0.809144667579841	0.792241845235194	0.20029169761062277	0.33697360649690444	1.006650184753117	0.8861148941587247	-0.3863292972728993	2.641917669253654	1.233633530579724	0.5206986614263613	-0.9822255266790263	2.061463052566381	4.566062856756862	1.0303689429924514	1.1909320026851906	2.341881227840955	2.6134455355439314	0.27125027957001424	1.4290343085621777	0.6745111022165611	1.9127859465606165	0.9768227345480687	2.0471597882698913	2.325026362736618	1.4205799418414593	-0.9021424384556298	0.0982718220623608	-0.7132489054003528	-1.150669473538554	0.9702589295990149	1.0777183113071889	0.5584165289477221	-0.10440139996720137
1.8001700036096622	0.9464545135274985	0.12161250629136458	1.366385939274756	1.1031887800927758	0.5386571342078483	1.0941248444363605	1.4248927248422354	2.735710718274439	1.3223494852755615	0.31843095067714666	1.1876819923942226	0.801161885138089	1.9127401767281191	-0.48579298647675423	0.2567204941147853	0.6414322026486632	0.8011790077195171	0.21323582378482833	0.40406209791845804	0.9249442905335993	0.955847388463325	-0.3909254636277331	2.6934705783331436	1.1668380963720257	0.5305694783355654	-0.9613226053283132	2.194922092898191	4.73311370012208	1.143120443588176	1.1218675017403452	2.354788223369301	2.677042548098918	0.2589562501647532	1.3731780054770804	0.6891431992659859	1.7328707301399746	0.9874070001945185	1.8672690935922087	2.193871933917369	1.4811802604901225	-1.051994789838791	0.13567306713923005	-0.8280204309268064	-1.145444427368877	0.9444079987419196	0.9557255700158391	0.47907104983560955	-0.08356548286384916
1.846588417203715	1.0697960787989773	0.036066569021594	1.2470471303523443	1.270075530008795	0.49090808962284554	1.094246307442183	1.4484474480185796	2.7379125369094712	1.2439040431917416	0.28355466831323184	1.215301440036011	0.766778612600507	2.0321835359532514	-0.5202663072454229	0.3081816323148856	0.46630064964690243	0.8072409436673287	0.2460978495371708	0.4766996196918841	0.8268125250539097	0.9883206481530354	-0.4253201085164072	2.697762848885378	1.0682664580492027	0.5601568124807114	-0.9453293419158223	2.2367754138503044	4.739214639865027	1.2712321569687752	1.0095415511502044	2.340614102709174	2.682008492565034	0.22239321115499217	1.3827829253197552	0.7150077425633861	1.5652140177975447	1.0750514133538527	1.6671504090837312	2.1180433373823195	1.5299124335928116	-1.1118736154277518	0.15432757223613838	-0.9371643097513506	-1.148547788124199	0.9197890423498164	0.8878643748602217	0.3935375312504351	-0.05115893529319675
1.8593035370793518	1.1832582877825322	-0.0232644248292866	1.141186311143733	1.3902146496113448	0.44541744579524084	1.1021717685719956	1.4430069870224684	2.758061737674244	1.0951191080991027	0.2424371487367493	1.222530841647273	0.8353556435750683	2.110439529928338	-0.5549729061245545	0.42636062262852636	0.3352728797083243	0.834555595764191	0.3152335311962994	0.5420972048688772	0.7026489853111557	0.9689878283894791	-0.49850129058837356	2.645525003015639	1.0077118049241527	0.6235008334603864	-0.9283457183183688	2.185490358599124	4.672432604382798	1.3336624696680377	0.8283241454137983	2.351576208500372	2.6378362793581616	0.14911824350598987	1.4218147863947148	0.7367927048990509	1.4598156473796167	1.0892544101402932	1.4653561767981544	2.1371658313890727	1.4995982788138247	-1.1137370643568696	0.1913829365015688	-1.0440895970876414	-1.1738180114175427	0.8919464194409821	0.8620374767039175	0.304276853754844	-0.03308943078733857
1.8814903636275973	1.2739077443073226	-0.026923401030863443	1.117482629234029	1.4562771690962464	0.44838159678932643	1.120451950948036	1.4628213932639857	2.7628750156205943	0.9844657085959699	0.24569254489081266	1.2082958589080708	0.8827612421682222	2.0901810932995364	-0.573635154961727	0.5879082348998207	0.2817989681130953	0.8890890590733658	0.3691924757713302	0.5247356463859816	0.5873781492764184	0.9322953539630952	-0.6100604617232014	2.5627846387534294	1.018639984898566	0.707766967634381	-0.8987824132225528	2.1279862535444933	4.516379867639398	1.3262650665783906	0.6514713392638287	2.3875566686376155	2.6107842282886113	0.10119705276195498	1.436950451289656	0.7390500730312116	1.3856702711974553	1.106553200040715	1.3062277045758452	2.1243983316311814	1.4488787511503702	-1.1064696135333139	0.2390453123177771	-1.1378927274507273	-1.2659371587362562	0.8641653952553975	0.8159513299938531	0.17760123488931479	-0.02777616214770582
1.8876011421260561	1.266712241249842	0.010500051765007134	1.1288217205802042	1.4749558629721766	0.48778262428894575	1.1170509867850513	1.5396988165442607	2.7274154945796623	0.9589007922825029	0.3187834458021079	1.1964333732920693	0.9258080164475544	2.0099375694897086	-0.5300899076749895	0.6959362634430107	0.2672431794071458	0.9458987433906121	0.3893361449920416	0.4660778706063273	0.4686527541571138	0.8823784751381882	-0.7394170103542482	2.486528342772254	1.084263569383321	0.7814590205901183	-0.8034549775465208	2.052149214946051	4.2305111708946965	1.3183022568831646	0.513823020147974	2.444253151278116	2.5750623515213165	0.06856895395975834	1.4371193290011748	0.7114993029362943	1.3375525471086327	1.1766059780050615	1.2214061337727746	2.160486647388287	1.387774596134191	-1.0983946681738055	0.24114365590716966	-1.204396360110798	-1.3732247734202678	0.8462812326052553	0.8290979790553588	0.03871678138774681	0.006694217043299905
1.8915731481500528	1.156674258801679	0.06600996287373562	1.138695813044445	1.474217876429394	0.4802815074875859	1.1348756828892632	1.5521253240467414	2.6782842159677167	0.9330720728926298	0.42254142258512195	1.123087400907839	1.040843075512266	1.9029462044099383	-0.4517862219290173	0.7407579057733722	0.31925381065627595	0.9847143016335238	0.4446998784541951	0.45412244898984816	0.3505959833767579	0.8356312551453081	-0.8569511977503612	2.4119615575403626	1.1803552466645706	0.8259153715552362	-0.6198169134623858	1.9459537815724857	3.9576103909130325	1.309585571713833	0.36596499891582956	2.5228738455010165	2.546007460970959	0.010459458570189354	1.465659662247982	0.6264808356937371	1.339583248794317	1.1806012245237807	1.1608678640871006	2.2793624221610944	1.2882109317308208	-1.10184204869267	0.25954451507569043	-1.2163280533585978	-1.4570155138139818	0.8398544324795436	0.8941024744149072	-0.09206826909695827	0.06770898377693328
1.9525869211577285	1.0155174608798476	0.11378507618925855	1.1779577830802976	1.4762028057513585	0.47588569172764855	1.200526437535445	1.5063759929430813	2.6033455747498073	0.9156850519477302	0.5366046980214443	0.976037343366065	1.1799193519103417	1.756802896200039	-0.3781999379724392	0.7505859741276664	0.44643084284195733	0.9957839237990967	0.5623509477507541	0.46355341902993885	0.27022733783513786	0.8457069918298983	-0.9323027917121106	2.3709566750307247	1.2354049313237092	0.7978601489405278	-0.40191660127718254	1.9237892059696775	3.7962227517038274	1.2719860324428818	0.22068343735144919	2.6144604713049056	2.554704722825976	-0.029102642976151123	1.4958887726099845	0.5373555902830351	1.3680130723938895	1.1368417705072364	1.0826027845857258	2.307629206534986	1.2110679856819915	-1.1454156961518556	0.29722246480171066	-1.1469835413538116	-1.4953958529512401	0.8560754296019457	0.9228152223651996	-0.229997040826626	0.107514587263107
2.0413342273507125	0.8817181226759537	0.16454758146682874	1.2116820573424383	1.4839643883564797	0.49615080566680747	1.2149198037252193	1.4564226692515168	2.4920769260538616	0.9811082148962671	0.6652446836253246	0.8772205999799265	1.2826901413218839	1.636569314269528	-0.3182474635830189	0.7120405725738663	0.5322766231465449	0.9702183678452787	0.7169780673976602	0.4654110343408667	0.27265667293331725	0.8939025989711873	-0.955079349426066	2.4007742566329453	1.2152927197997259	0.7266044044840096	-0.23142714901043093	1.9887208017848224	3.728510528099354	1.2745539207765488	0.1074153485245877	2.6668546221026252	2.5224123657176003	-0.01963751653092436	1.4949177257687478	0.48323314952401863	1.3975573054551185	1.1496014583418905	1.0578095341448628	2.250779325856263	1.215154658440748	-1.2210406651918528	0.27351809985780073	-1.0531804109907241	-1.492292492195917	0.8953959479429615	0.8988830740736328	-0.3232954738084973	0.13669365347001577
2.0587499460713174	0.7832947464491916	0.21322585979413056	1.214553455151029	1.5178863215126328	0.45412842014520843	1.1738349420063101	1.3690043527912776	2.3966562510216964	1.009335144071644	0.7711383661654614	0.8509216931897313	1.3406002357769116	1.5410481514890462	-0.2923535933214413	0.6551104271375985	0.5465756960023003	0.9266586858171244	0.8776758818782057	0.4988957410993712	0.40450939257397867	0.9397681920041645	-0.9724937130593814	2.455592031079294	1.1650121909897713	0.6757182084075527	-0.12177109789237692	2.028687775877121	3.7676057877077547	1.32843245856644	0.017527669817141035	2.674869925261781	2.4210632007572404	-0.024635954091886812	1.5157319037135357	0.46011552407418704	1.459493706868473	1.161378022687643	1.103462140245571	2.168423201291839	1.267329713388142	-1.2725960855640908	0.24778456748678548	-0.9484737151426875	-1.4610688829637897	0.897284975455951	0.8370559284872641	-0.3491944498270261	0.16407235592299876
2.0193589277504906	0.7146713957466571	0.25152931952455865	1.22891044419399	1.5656518642989041	0.38742494063203586	1.156678292434111	1.244801101186876	2.3557689910199895	0.921944379487895	0.8287816866004695	0.8151551799550644	1.386977043538233	1.401801332344273	-0.28022313157727885	0.6538390343114784	0.5624407355442341	0.8980741419999694	1.0370441640191532	0.5588157426672188	0.6761491740108264	0.9776571601618406	-1.0006579991115019	2.4662085513281697	1.0880243894243928	0.6333214172046615	-0.03274403871217365	2.070305303471758	3.9099519288851567	1.3726755254529355	-0.06801463661482299	2.6593402753909166	2.30103001269509	-0.058136120723869165	1.5838951700256225	0.4759986926185419	1.5593695592875298	1.1282655868806675	1.1934317708855309	1.9999152089917267	1.2960203954273446	-1.2515080551829174	0.2627727359824495	-0.801938452942953	-1.4123967862195963	0.832400986966339	0.7827494823640182	-0.3474264385490103	0.1461784966614254
1.9814721010600542	0.6510687015183139	0.27982848989371384	1.2215268498290377	1.605350450738214	0.35068559973935065	1.132628617281578	1.1053583764513237	2.3235353903048033	0.8480555359965309	0.8629322437071085	0.8141703698284545	1.3993496069631743	1.2515871798945448	-0.2720324779209631	0.6971874754306201	0.5429303309295556	0.8611035207846538	1.2166564574441778	0.596896856541222	1.0244355921691486	1.0259367317755028	-0.9988961353421495	2.4486513382714254	0.9998358846932192	0.5792454151550019	0.028974365155001812	2.1586393900164635	4.019686768835678	1.4229731547408322	-0.14069387201892095	2.5975163561706625	2.1504878177472007	-0.07325905308916482	1.6485331141097372	0.5300395417583245	1.6327967604832903	1.0806991440347669	1.3068590704048972	1.759201829547321	1.316033895581521	-1.2110401559389268	0.2885293270742269	-0.6872480953977774	-1.3564729587308213	0.7502898888745809	0.6955326885901318	-0.3136430879122963	0.10834890217346146
1.9144650645250443	0.5904275005097684	0.3493953538781178	1.185077677646499	1.6255305655115304	0.2749485171965826	1.055287048325137	0.9687595290546488	2.242759369449831	0.7994198415465203	0.8703139063239647	0.8995578842153431	1.345040280419562	1.1604242150649386	-0.2773719546715996	0.7424329153696878	0.4633484173696836	0.8280623758359031	1.369076051697033	0.6400030579870905	1.3935830897026669	1.0592496361889296	-0.9185908954201907	2.4548157693836767	0.9573767714759229	0.565280595303812	0.07419378977055474	2.1800965855468446	3.9978273479629607	1.487429507776749	-0.18732010108107294	2.530830212607534	1.9786277285994718	-0.08744610778347006	1.6988164527146885	0.606246114123532	1.6649660469430878	1.0276732281973162	1.4205777695376736	1.5547780552706176	1.3663615505146833	-1.187964446700029	0.32888208840870353	-0.62428879792016	-1.3092258745783558	0.7027767403413654	0.5927789459253757	-0.24246868794994025	0.06731378197728945
1.824989165511089	0.5203465398631147	0.40733686309548817	1.1682887904595254	1.6554062965882934	0.18475363694796737	1.0158115714333518	0.8242163721352422	2.109626149657167	0.7181684940136608	0.8554883760681975	0.9630557553334583	1.2483610156701883	1.0931834466799835	-0.33289214496219205	0.7924612140355882	0.3606620772924266	0.8196762984377433	1.471123930140186	0.7545083709990978	1.7520771727689382	1.0435062976192575	-0.785302071130008	2.444404730171875	0.950699953287067	0.556941889925045	0.1273782388524081	2.116167111500976	3.8761368547941943	1.5148517281472933	-0.21220024145485508	2.470538630755939	1.8677307809086798	-0.15053277078693567	1.7840574776041898	0.7217798469598649	1.656892769509761	0.9626824903247486	1.532669487495582	1.3755442129486741	1.3641782595887721	-1.1911012523973776	0.3784122206066784	-0.5426879207424653	-1.2699588609395778	0.6562286384723939	0.5200788511151925	-0.1712703959432871	0.024280697127371555
1.7550912606864244	0.4345557831520585	0.3757955619148108	1.132923717449619	1.706989011147575	0.12274843758188245	0.9787046231550753	0.6657629456235052	1.9713212163264022	0.6806125287726766	0.8653582395671424	0.9604146736302717	1.178294945333763	1.0560908718123558	-0.41472092215518785	0.8322376467384889	0.24542233214072678	0.7967224065879221	1.587044098843681	0.9232893929034474	2.04379797185221	1.0314783869520294	-0.6432294622505869	2.385659984794759	0.9555781184128016	0.4810144611298198	0.17367230962611485	2.052797646679115	3.667555847618236	1.4712447436920721	-0.22083330407296226	2.4275742483807576	1.7883579779226686	-0.20217620226785588	1.8693618316355107	0.8569771600317603	1.5862639742954916	0.8720887066987173	1.5900509280359922	1.2394150601246605	1.2861955862607481	-1.2060399013124634	0.42702000397414996	-0.4521856216179983	-1.2265118103650623	0.5976277197542446	0.4307341074932111	-0.1181583814698663	0.002917844291162886
1.6900584756663009	0.34392946329305024	0.2854327445822051	1.0703389652133628	1.7171935836874244	0.04199044621239752	0.834801327008796	0.5197669383244563	1.8147104652741448	0.7536619988391136	0.8706041964268744	0.9350110487733593	1.1278300476880536	1.0679442123930367	-0.47451787780429655	0.8233177161171378	0.12938676785342768	0.7333236614578345	1.6999038346145166	1.0408192846909419	2.245700234736719	1.057003586552992	-0.5566172607194944	2.319380934724894	0.9708666694493242	0.4318613092435279	0.1884223549340776	1.9667625453698043	3.4270748595441693	1.3709557470276352	-0.20704732211932897	2.4141662964049635	1.756724088588803	-0.18222499191814118	1.8962344974810617	0.9356586781804215	1.4523614863138792	0.7863896229961413	1.5536016930587766	1.1767277865386145	1.2472042495967384	-1.2140216742255139	0.4818997593890373	-0.39734312226813556	-1.199151568603852	0.5536256984462578	0.2888902176189666	-0.032720431061881265	-0.015700551603086435
1.608409073729217	0.31493922107111055	0.19032252141843956	1.0392516889387065	1.6850784451704943	-0.03398860784009147	0.6683970090342004	0.3994585622059078	1.6628361845414354	0.860909940446831	0.8377599447833308	0.8898664572875491	1.0760656247810814	1.0674413433987058	-0.5149527502848399	0.7946205637561432	0.04431113509942033	0.672848063306535	1.732515005208445	1.1069075217143038	2.3553100513683582	1.0268393498534993	-0.5567193977496002	2.2641978606570796	0.9958570460990426	0.43492553230440123	0.18515627347302804	1.869704104598457	3.2035561254639497	1.2414776343502214	-0.20031776328561532	2.3962792044284624	1.8376333163820093	-0.15855154083154163	1.9014485968242287	0.9753665995413072	1.30902366489025	0.7238880701273839	1.512587197471491	1.1660019365167802	1.2207528403020595	-1.2525018946117812	0.49850203833807905	-0.33154294544580276	-1.1780930491927357	0.5095210125995229	0.16188367668553422	0.0770874045295888	-0.02002581574361402
1.573507127305334	0.35778832609508066	0.08198903615910302	0.994071123419838	1.6226295149640424	-0.08691987559162656	0.5983432204270098	0.2926895151572263	1.626992625366486	0.9592605237503283	0.8204254786381286	0.8155356747767085	1.046718012630892	1.0112158006038778	-0.5375548072098602	0.7615239886000007	-0.03917285938339088	0.6526975173298148	1.7135001842006008	1.1901429769923775	2.3987260584440855	0.9334078832220172	-0.596501770976441	2.230179333407992	1.012371951496784	0.4312333946818742	0.1289586008496909	1.775180442419984	3.0069034130320516	1.0828339642683975	-0.22808200030241896	2.3832838048211546	1.9544839102006843	-0.18986090291552715	1.8582159026752187	1.0044404131952718	1.1777214656525	0.6531659314897442	1.5252145140525377	1.139230444907326	1.1422383396972093	-1.3030945330373078	0.4788329495276161	-0.24553194128535938	-1.2167900577948214	0.42738938160001494	0.0821584323768511	0.1703380534228675	0.0006344561154531025
1.6357665590069275	0.4377717796954366	-0.05225833751519787	0.8970295974804727	1.5432068942736037	-0.16489519459931645	0.5379457407825793	0.21497747570141162	1.6596870718424916	1.0581147311087835	0.8093529847128446	0.7162041442789324	1.0617167000213033	0.9179934675117678	-0.4954351483759609	0.7163794528534824	-0.11102762585245171	0.6440478774991423	1.7009072552481777	1.2655907373131043	2.3879166316310836	0.8418446261008045	-0.644123161264025	2.20935725498439	1.011854157433159	0.4181225386345333	0.04848656794810695	1.6390982009862434	2.872026135306779	0.9517067489913792	-0.26619053061218695	2.384315185742371	2.040221901673649	-0.226253782348745	1.7239159025892827	1.0065074008825499	1.045701091428349	0.5716712695162913	1.4588482520986878	1.079907580041263	1.0975648484439697	-1.288777033765257	0.45328388692270283	-0.1857652510713243	-1.293360734390438	0.34774223243824187	0.028901386178690286	0.2467687031306811	0.00886782694133116
1.7704387159152428	0.5136369067870097	-0.1266420815624385	0.801247970579573	1.4505514114367297	-0.2630549703762579	0.48064556778658174	0.20279826188057223	1.7213635961656717	1.1780731845796688	0.7879129871121974	0.625892579258984	1.094177758109933	0.8207481824650038	-0.40401604886386194	0.692606425088887	-0.153693800154551	0.6173561911518571	1.6577099969691442	1.3094114061862527	2.339218492277662	0.7380855293676184	-0.6680742948242161	2.1862292227002804	1.028014782682104	0.3787899704925138	-0.003033233163277499	1.4990958949844546	2.786065809421825	0.9013855610949179	-0.3015880100775163	2.349277702447382	2.1705162125552815	-0.21051402151848259	1.6178818094689338	0.976862445893943	0.9330714418370103	0.5096508196314626	1.3614236480156887	1.0549476931271853	1.0753120755452685	-1.2326251060345312	0.3958907309446963	-0.12434814523797914	-1.315147593570663	0.31819537818616944	-0.0017061116363418839	0.32386833007882565	-0.02678815764859982
1.9433737474215917	0.5780493843176401	-0.10681876745769484	0.6912851545015448	1.3380211875683812	-0.3661953263949635	0.49464417920743814	0.1581308406340926	1.8475841295460245	1.3071927994311785	0.7916660234426788	0.5620589774158888	1.1279654149027691	0.7667975232159622	-0.33112959923867985	0.6643128894980862	-0.21176292546823947	0.5770311389772783	1.621486512094041	1.381977481216951	2.295245298252809	0.6359007664913993	-0.6287770724903872	2.1524161764882686	1.0872340721693834	0.27563616630396287	-0.08329455113189199	1.3617757384239666	2.6620224874732683	0.8855777347472923	-0.36917200807894457	2.2769042298044133	2.2900006774720065	-0.1935618737053468	1.5715882067986322	0.9429203322923077	0.8277721300378961	0.4417316288132386	1.353021625829069	1.049225322740202	1.0204219023951386	-1.209518339313482	0.31085016877238214	-0.031491974656463154	-1.3223043234757947	0.27402909361618466	0.014413837212910074	0.3815676170573715	-0.04595544493124197
2.078892012122002	0.620782806012711	-0.0721742839288436	0.5607537541211509	1.2201214754059986	-0.45530133484983243	0.5122866808029192	0.05701863655295989	1.9738302654686457	1.3595217369508663	0.8154283418666047	0.4800735343754763	1.1764268777706977	0.7498197081216107	-0.25627324556957376	0.6095017321053516	-0.2689592168912703	0.5086726280717099	1.626955154547484	1.4865516969897754	2.2908323776157475	0.5561135266203009	-0.5437735291834876	2.112393036711322	1.1530484228881037	0.1483704429478884	-0.18311021488020468	1.1887918365451264	2.5236980420008592	0.8360104223249344	-0.4196052447098821	2.2185280696636465	2.3169429839124707	-0.20591971295181208	1.520629357347603	0.9237191045657424	0.764547966579961	0.3534806075437319	1.353118759033538	0.9978390117776972	0.9596536382906354	-1.1954803573808004	0.2147875380755655	0.03633740169780755	-1.3838965343850036	0.2294521508912009	0.05653558420598041	0.39998838321077035	-0.05109306832658904
2.1606354260359844	0.6049341899536301	-0.06191525571809451	0.4672282254984303	1.1176685850183965	-0.48332970139255044	0.48517006475340907	-0.007772308037090392	1.9990743721447175	1.3326138231575189	0.827641261196179	0.38273400617925374	1.1819498601310645	0.6759937505251622	-0.16158825251097253	0.6216505968882775	-0.34415128941283907	0.3887756814991653	1.666364499934454	1.561999457310499	2.298209532822148	0.4988077742266947	-0.4882365190625779	2.060977114989881	1.1760493802407335	0.04679898345470497	-0.25407900430480207	1.0570422980550236	2.413306598669929	0.8005311578248993	-0.397340018625769	2.163216584260205	2.3022646397722992	-0.18754247868512636	1.5240280212919357	0.9313343223609811	0.7527104616317057	0.2671958332520246	1.3134398450077098	0.9690833816923549	0.9039797196799236	-1.1314087717013273	0.13435872005576305	0.04085575265558951	-1.4097367627150361	0.2116295869643082	0.051317734578463704	0.38431520215158654	-0.09188667631186795
2.1878988993367963	0.527634589583718	-0.030258164151289325	0.40030707657164744	0.9983183475822676	-0.4687912465167948	0.4427187442190162	-0.057911101989885846	1.947434044390525	1.297983673854849	0.8393980103640374	0.2998756632538885	1.1541454342286268	0.554012100185785	-0.09220097454275974	0.7104059246545659	-0.4400603310449956	0.2775762951995688	1.6744922070670956	1.5981753247117552	2.2517401412652216	0.45753923605605973	-0.4878279709421486	1.9984195548137058	1.1886672040017139	0.0004086556396943553	-0.3401139114368189	0.9924643922760957	2.2712887591827293	0.8109676214195307	-0.3182004067413077	2.101598941224192	2.274005397782811	-0.10595096173256764	1.5877371379626914	0.9469727160476322	0.7440428324854945	0.20287445605275178	1.3033622750439902	1.0269109537939802	0.8459825555967694	-1.0953199774407596	0.06375291708080955	0.03493049002232802	-1.385163212244318	0.2075435383220817	0.08486938218332377	0.3752601173628197	-0.13369024445178926
2.1601653661514892	0.4287947533729217	-0.040887721597641216	0.29632145593191217	0.8039225130887526	-0.4265873823629037	0.39079330923059175	-0.13837428365395948	1.8970482412074539	1.2413139766233994	0.8481067134513411	0.21271996704876522	1.13790136846284	0.42285907723549465	-0.058349728735331355	0.7898578858678191	-0.527446406450741	0.20181407596248152	1.6280589172445084	1.5612135431404919	2.1027037761135796	0.4036130536754089	-0.5106045286561038	1.9491041059157006	1.176212894155562	0.05749864758529523	-0.4698089526804038	0.9583333037813455	2.121391679130647	0.8040413905011974	-0.22325594525309778	2.002085416340111	2.212274043922277	-0.042885568676169536	1.5938589550052757	0.9594562337905392	0.7436218333555358	0.18402776959533945	1.3183207885323076	1.0855436835379948	0.8104341007774607	-1.1404775564896952	-0.00906652308734856	-0.014581978556976632	-1.3964049782457422	0.20914510512657075	0.1690837261715446	0.40266429217209143	-0.14633670204033788
2.146792162437557	0.34355927664057706	-0.11568831103493529	0.23734060094521645	0.6289942546375915	-0.3567987661007839	0.28806597205758644	-0.15917786462204261	1.8622799888077552	1.1167749424622018	0.814909966682835	0.15620529501026054	1.077906618901202	0.25643338625420914	-0.04463815979801894	0.8928407047835492	-0.5870044836955477	0.18715042062627027	1.5858149085674487	1.456067753425843	1.8552681957466703	0.3155553132757104	-0.5029442513980463	1.8882817189414929	1.1125787289678963	0.20706789617132576	-0.5835318020047956	0.9713314126122464	2.0195634382191914	0.7907778938786754	-0.14163601025564002	1.8378306376300504	2.122585245802236	-0.06190090135489451	1.573213654772009	1.013442688517499	0.7664796096468285	0.1753469983635681	1.3017352938691258	1.1446940146235467	0.8496493647159262	-1.1812870880373558	-0.07084083601024285	-0.1271349125951769	-1.4162918206369925	0.20881657860257255	0.19543532429039195	0.4129617632643293	-0.18265135629633963
2.150129587617483	0.2637146430348997	-0.17365297832953214	0.2385126000507655	0.5127232024316912	-0.2976165676814492	0.16314127057081707	-0.12662783377599185	1.8397241490698046	1.0409915132402905	0.7366767839485606	0.15656340778357328	0.952610724961103	0.09529979278470216	-0.07016915299887329	1.0095666747244803	-0.610288611308065	0.23094970486579997	1.5481615492893828	1.34368202711476	1.5951287529397387	0.2257133278381148	-0.4606850551910999	1.8099021189105424	1.0151516880488782	0.4166155436865669	-0.6538895181237789	1.0198753700827612	2.0066775968787027	0.8026278739872523	-0.09579810094258066	1.680795525368498	2.04757479182237	-0.06351741733205524	1.559703437850444	1.0848353553478585	0.7270790440136222	0.15476415765980078	1.2475106824739761	1.2637710788069512	0.9181431197890346	-1.2069716257770187	-0.12620482456114485	-0.2159326841128144	-1.4218335362714978	0.17368477344253305	0.19184987454634567	0.3605665101198349	-0.26443617316671897
2.112877341771116	0.16563831679483315	-0.19623210362407179	0.269336176526675	0.3719204596312444	-0.2713828231691638	0.08327934424359233	-0.10412410874662192	1.7815295704950498	1.093991949499917	0.6593559415377179	0.14427566324926114	0.8366280953933896	0.009931794461208215	-0.13297280429397046	1.0433897600669777	-0.5781477868638849	0.2820328963311609	1.476266460887691	1.2531828196593457	1.339669680505446	0.12617344584160084	-0.4057353329933081	1.711522364604291	0.8989477992436491	0.627569719819913	-0.6872667635063687	1.0385030453234205	2.111597345372907	0.8239719733478307	-0.08851095009121804	1.5422368656098508	1.9876816604990164	-0.027401047210718642	1.5068236044308787	1.1023503562769068	0.6447365671246166	0.16269189813411758	1.160795014183749	1.3865001080111945	0.9904716294371381	-1.2403894765725174	-0.17564272187606855	-0.24967150833051482	-1.4192685136063854	0.10736348141043073	0.24939197043861078	0.2955562575862428	-0.32169652280375194
2.075836622872774	0.054050177739431625	-0.2283986728898309	0.3594922077209454	0.23356070676552396	-0.2631759561311168	0.03766998555785272	-0.04016778033211239	1.6815772454814795	1.1598707723076984	0.6039520018965872	0.10177215346663844	0.725193804240094	-0.010925295732275542	-0.18890771122538846	0.9892849320220884	-0.5429007006323656	0.32381952199513303	1.4063782137533172	1.2055278422597957	1.1123596927408885	0.03570172686121803	-0.34138900402563294	1.600768085620853	0.7919551943071257	0.7677955997285275	-0.6929139237099884	1.0097067815415797	2.2640661219982516	0.8107791525510054	-0.06832227359008028	1.3926866320336846	1.89620951215634	-0.04624622031290023	1.4525083104633985	1.0738748811639987	0.6381739336282004	0.16838146385711067	1.095060118058954	1.4609771899322341	1.1253318304760564	-1.242315040465939	-0.2104844489482934	-0.27881081360915383	-1.4400420304991552	0.0698703918591557	0.28953151757318574	0.24624307815613244	-0.3552447644622591
2.0767532396475428	-0.010778759775234787	-0.21561541426153866	0.5025053985754248	0.12861393081955558	-0.2797913331319801	-0.03654391099870065	0.023263049008907626	1.6113750745831155	1.1720536780180573	0.5572982353574623	0.05286737786104083	0.5743135067188819	0.03485972889451978	-0.22669876512066534	0.9109025552498581	-0.523544325527803	0.35089457188062095	1.3843029598128127	1.19135757161875	1.0096812817563499	0.020021361645825263	-0.2950187923568634	1.4965891998238152	0.680329695117112	0.7979354986879288	-0.703365384385346	0.9439499089752639	2.385045294838243	0.794146774903579	-0.04150017480999599	1.2394234271411444	1.797658835237657	-0.10684429950941832	1.4312930479537536	1.0112669120045745	0.664300644340351	0.13269617296216454	1.0344975650721633	1.5460938549848493	1.268813231581389	-1.2347059573387127	-0.19037724444334309	-0.32778216231327467	-1.4602138754087526	0.04767431858153857	0.29719796702590273	0.14830958858053878	-0.414942191863753
2.0433789878482744	-0.019640102768852086	-0.13521057013575288	0.6355272970551067	0.055731397766873636	-0.2886434575292839	-0.05968261360757591	0.035102234017489395	1.5741233755834376	1.249659746676951	0.5306744859191357	-0.050828652061492174	0.3780310453822964	0.09441378550897414	-0.25762107465226	0.8328632527322946	-0.5016721350913483	0.35688462716502284	1.3558559848485707	1.172733787347663	1.0198666591863341	0.060051423848977416	-0.3073263044848077	1.4337576649315416	0.5458122478510191	0.7318286536369744	-0.7138589880472966	0.7999685900660571	2.4804442943165452	0.7831920219205005	-0.03052138025556723	1.094234461460403	1.7666285413637628	-0.12426438615804866	1.4000295616086933	0.8860509736857225	0.6959746377060777	0.12340879362022061	0.9401326569299551	1.621951207149983	1.3119752137320755	-1.218866641441219	-0.1384951227275862	-0.3393891836359645	-1.410876772788417	0.01859972120771216	0.3534866130076476	0.054581098801310034	-0.47637411605256486
2.014940364836223	-0.004069126699127329	-0.07143322545763961	0.737286119394299	-0.008982387691563256	-0.2925754945622553	-0.01756531633918748	0.05723501852439546	1.5146998749798284	1.3603131461800821	0.520866827442245	-0.1793463735843024	0.24315115264038217	0.09953826002264173	-0.2781236285830992	0.7823909756191784	-0.5171521008579953	0.3556386956658671	1.2778902016132387	1.1265553759644933	1.0282913258570863	0.13448592860638758	-0.3690936734422727	1.3972277027848714	0.4128754350949427	0.5951693284385526	-0.7065471798732055	0.5649120868314761	2.562246132125587	0.7419880155389871	0.0069526487927355106	0.9651645061769323	1.7360920983207506	-0.172249386743287	1.356564660606345	0.7706532268814491	0.7695504268300584	0.14514209798120994	0.8687883182470404	1.647428695405597	1.347159786730398	-1.1847655260383756	-0.11296911884343426	-0.31333426164587064	-1.30409582924813	0.003015244225556066	0.49148270315657233	0.01310450990079095	-0.5215149438339071
2.0432849758713774	0.06538714397147359	-0.004182169195750896	0.8086022649668865	-0.04361685957867849	-0.3290930282376959	0.005968141038607072	0.08091338854156005	1.479624392072915	1.4168629329222542	0.5197886070600077	-0.26486818026118514	0.1968284917649487	0.06953374336083465	-0.30692051533046033	0.7706053659294294	-0.5549920171764636	0.3812761322830974	1.1754158694007777	1.0405334977200318	1.0173927491322257	0.22000374371684583	-0.4547355731873443	1.3682320453309516	0.3168382624519708	0.4704906130764936	-0.6847171128174203	0.3276744950402326	2.6485347597007403	0.6600982921644091	0.08138156949359818	0.8594332277392416	1.6868441960186786	-0.2758978388052836	1.3178916646683656	0.7162044196454936	0.8390895772373745	0.14049840831023822	0.8255883255591883	1.6739701419743693	1.3867109415805412	-1.2293330129264242	-0.10858796189854832	-0.30903235863816114	-1.2257201367029897	0.03611429151835733	0.6490092919112793	-0.0016129893864900353	-0.5955055029891232
2.0981879703805952	0.18053832955694554	0.10016812678085865	0.8224611543899906	-0.042217229928573526	-0.3522618002935102	0.028195871103826774	0.08406638298248754	1.5098865970334807	1.4747077529485986	0.5140657450312105	-0.344369215936738	0.14278989965076633	0.041540702676356754	-0.3586564162735127	0.7797271049358783	-0.5911889520536981	0.3917707091413678	1.088268787367464	0.9291956569689626	1.023232068359043	0.2566542359070435	-0.5384368693603744	1.3501268828420083	0.24707232545821042	0.37725785896207875	-0.6567552412121834	0.15601693079719692	2.743714891385573	0.5585842478545524	0.13666008848480987	0.7649882033822746	1.725117635412208	-0.36489129733748105	1.249643959500521	0.6437238645586699	0.8305953006740875	0.12437099958807796	0.7527384222069939	1.6759542804502565	1.3421494139645271	-1.3075357529850362	-0.1054750345956034	-0.27515825445166436	-1.1484211203382702	0.06763230491441884	0.8081974305473745	0.0029264990300414185	-0.68091300302289
2.166017611713473	0.2605911931546408	0.18782144907812173	0.7865100818273099	-0.042344468987672766	-0.3488137062799809	0.08330970999504797	0.10391170093421213	1.5044076529881683	1.5591487194961766	0.5100846236198715	-0.4381947625448223	0.08433833633687779	-0.009584311747390958	-0.4212267894581462	0.8127227758994706	-0.5735782447304489	0.3846305632423628	1.034811553109261	0.8576060207555475	0.9734864175412664	0.25636036025374337	-0.6126904902484688	1.3509488069903077	0.21693126049137507	0.2965833960807463	-0.6466830674161735	0.00988399750101433	2.8189506953905434	0.4642084619401203	0.1752877561903207	0.6379810099412355	1.7934062308605945	-0.43884690329265547	1.13666477049393	0.557291142582713	0.8012987141598936	0.1278642256018268	0.689116173279411	1.607429613956885	1.3244591592827923	-1.3089022821997205	-0.1432221604839113	-0.18143629206985423	-1.1029473851888472	0.13582209155176156	1.007262766336773	0.008445561262770001	-0.7538716463679281
2.211495905538533	0.3128337844851605	0.20773739549176548	0.7051440439246502	-0.08405343256076621	-0.36833274139750066	0.1413082952745151	0.10316981988928915	1.4417070269742767	1.629248391526443	0.5558053148282125	-0.47555040121106595	0.08493395208162377	-0.078166064117235	-0.4949167525749294	0.8509856457141337	-0.49807811318864614	0.35436880394557413	0.9715458821570397	0.8270982616107077	0.8646789501163654	0.23581005564079804	-0.6762452572328114	1.373757202105635	0.21894793210760022	0.24180412972203463	-0.6499491488772214	-0.09501457240643074	2.838621438328571	0.3605741428593434	0.22577867475411914	0.5045203187360217	1.7819927894357135	-0.5016995968783736	1.0381035161083223	0.5105663419676422	0.7732403603808731	0.1016964067802687	0.6523512553876711	1.5095454491463758	1.3606234141068445	-1.324120448454177	-0.2125136163753983	-0.12234600169979841	-1.1495927973581375	0.27879272821415524	1.1928608030875536	0.017381185830046993	-0.8332413411293842
2.2012721030507287	0.3209084808422692	0.16950340999301378	0.63634769642899	-0.10573496823146784	-0.3871258619858542	0.19396250829786482	0.11473079950602591	1.436407300724837	1.6609527248907987	0.6420214753925158	-0.46706760489320687	0.09581747614470155	-0.13951608142573274	-0.5815406909274746	0.8925783538829197	-0.407611447580584	0.29612150636007173	0.8829438402049188	0.7914939681512749	0.8090494051158428	0.1933450237388698	-0.7740669978181917	1.4160178020640655	0.24344776701282958	0.20839907504203178	-0.6603373950726862	-0.1617735667420198	2.77599789092225	0.2884141248224227	0.2802688739962388	0.41649932411690715	1.7853400006228193	-0.5350508738808806	0.9779619410934155	0.4408599019347985	0.7127155442856137	0.04764553241184078	0.6130365908786037	1.4048749556357258	1.4116228508633633	-1.3715452237002077	-0.2534197870081768	-0.1334930711285834	-1.208081647512025	0.43545881434571704	1.3177976941687306	0.052836979567587684	-0.9171558565867249
2.1814825819134165	0.25219258347661755	0.09106700243136859	0.5762534422920231	-0.09514867851431816	-0.3767614156527926	0.2272433718927836	0.13142312301682196	1.5283460300085778	1.6778601038785983	0.6917647580268982	-0.48504038970386726	0.08382394092096246	-0.1903537421384322	-0.6363351270966205	0.9397006118034028	-0.3092636053715928	0.22893704629024475	0.8433588962070575	0.7516028701281626	0.8566108830930517	0.15978022590832952	-0.926072432875559	1.4494427174282702	0.30258529954269625	0.17640054898013452	-0.7097079038677676	-0.2461581145489911	2.6528026816733865	0.29081710289612955	0.3211461370833047	0.33089470765606543	1.7998537278193638	-0.542069956413296	0.9173137329439502	0.3057169832757257	0.6532308436879026	0.027983062633851648	0.5825610479762705	1.2592852005136335	1.535034769995906	-1.3302387724381135	-0.29568642216594565	-0.13416947097256254	-1.2476969975621146	0.5840760006393283	1.357674891322033	0.10186345446612835	-0.9597059170148581
2.125145904756482	0.15171004399546456	-0.01235697045623399	0.5302817773769075	-0.12881613355227	-0.3824275818387669	0.2457664802804682	0.08524102797028901	1.6768151726196645	1.6954149995084837	0.7134121057010508	-0.5117197913157079	0.07987121825128897	-0.20986984834702818	-0.6813578024163022	0.9572983029839872	-0.20175100731070486	0.1368579164584506	0.8383417930387609	0.7000421374594844	0.9376258654956569	0.14021650384574852	-1.1049909753662326	1.484397324957366	0.33144550551003726	0.17989175394293208	-0.7751348905552298	-0.34371761620497493	2.5573216067725335	0.3103471893971439	0.3381430799661671	0.2365380873780575	1.7269832941066632	-0.5236927221466082	0.8520636071555767	0.20016462519243658	0.6187336796859811	0.028924351080671273	0.5756160238566947	1.0422952158896348	1.7102858531641636	-1.2756086613328326	-0.36871339082096677	-0.15600365793622334	-1.3065025171808293	0.7210920940542582	1.3317022431761316	0.13700865162780193	-0.9540633135421887
2.0296297362267444	0.08880144974051461	-0.10346084626004681	0.5181515866344866	-0.1387916757857381	-0.39317514972888906	0.2398755244981568	0.054545699736548034	1.7970447111093466	1.6990602783824493	0.7098249494293756	-0.5003049466663464	0.06641571710862867	-0.21530562271433173	-0.7723362654975229	0.961092300623838	-0.1474299334098363	0.0027285985301723657	0.7983303952715939	0.6507200693962818	1.0463664704866635	0.11490121542571427	-1.2990513325703306	1.526520937557746	0.298878984139903	0.26910585486276134	-0.7890842191179037	-0.42297365848682905	2.50862352272568	0.26989705848973405	0.3212807282599787	0.2068637848733886	1.6072519037744961	-0.47745185722093897	0.7868979202229645	0.15955919601996843	0.5636570876254849	0.003990666000498548	0.5585934297733972	0.8641253318808484	1.8603731088658406	-1.2511974803614005	-0.4623317971169521	-0.259005826177433	-1.346402869749264	0.7695702892517179	1.2643657479830572	0.14993424759276952	-0.9080662151949552
1.9372159629346861	0.02309331892622054	-0.1653623866829216	0.518444586410874	-0.10710915006975175	-0.35300787911515275	0.20027858460055112	0.10706469537514118	1.841132288894532	1.6225573862248897	0.622696448541643	-0.4788405623158802	0.04662503031731323	-0.19928565332347115	-0.8793331588306504	0.9629892994437637	-0.1757713632711592	-0.13010686745667613	0.7459769237104167	0.6399554268252705	1.1481088073966745	0.10984235596532628	-1.4879282354964762	1.5663842587503	0.28432624572011345	0.3448825841631896	-0.7500176705451007	-0.46512172113578865	2.4650688318253478	0.2180916782536304	0.30653338075867165	0.18379032026449418	1.5253001020049777	-0.47024134516491234	0.6859090487342638	0.13633278174449212	0.4837663115521208	-0.008371588934386248	0.511410975702292	0.7685991287373406	1.9881516098502032	-1.2122513977428528	-0.5257432792139864	-0.351212652908728	-1.395803306262565	0.7162052620097886	1.16927845477102	0.1390394753930931	-0.8328022280186703
1.8027788359686183	-0.03224958561877663	-0.17833090992901526	0.4750220195503263	-0.110900874030941	-0.27708931794009334	0.15391008212843116	0.14372598367848013	1.8516805363088746	1.5232715011050448	0.5105200587742367	-0.48311553354730685	0.015761305362320517	-0.15230332156731402	-0.9683676376580003	0.9213965912749774	-0.22346916823704524	-0.21391972099599696	0.7189849086649809	0.6926354917966864	1.1486882818237631	0.12695011721103672	-1.601376941688293	1.6185307797146709	0.29705307875764786	0.3607813808642729	-0.7067789662994728	-0.48537047570909964	2.421979234986138	0.18810156954941878	0.2880751622433453	0.0780295738004819	1.4553927732775818	-0.49946625243624077	0.5583852668230505	0.143621633062792	0.4152672766423513	0.007002789030318227	0.46777388359432714	0.6528289620137497	2.050991201243389	-1.130445989754615	-0.5583944278137679	-0.4168234377747456	-1.5129393413027556	0.6648113939118463	1.068127961991812	0.1517022588707865	-0.7566161033098864
1.6438045830318209	-0.05186947819994636	-0.1777982741528356	0.38044169173261316	-0.0964465169171427	-0.18056284985376894	0.11403985046773135	0.12867198080855777	1.870677622671598	1.4646112897516306	0.42921809495205593	-0.46216593630847946	-0.059394572247383426	-0.11535442355521011	-1.0513109658232167	0.8257595975768321	-0.2732720431745143	-0.286159787725858	0.6676850287691466	0.8270029992870697	1.0700803470413742	0.11116479640517929	-1.6713408073118767	1.663576789286783	0.3061553533498022	0.32750190909660054	-0.6429744845958858	-0.5060318686579948	2.418860368929203	0.14882936907029815	0.26152224581661077	-0.044763691876737524	1.3702309411073152	-0.512504729988879	0.4321913968900531	0.2268450846821834	0.3382987298239949	0.00794407747713801	0.4647870375568859	0.5445927703725189	2.0437135648236886	-1.0267761143314054	-0.5982168385707061	-0.5119252558382728	-1.583651632799037	0.6372151658960098	1.0142296158394337	0.1733006669157593	-0.6813740717891371
1.5284048813878726	-0.07255365740698179	-0.19998371213454752	0.27997206840952094	-0.044202159250540135	-0.06264206744958851	0.07338010926919399	0.1717629048345742	1.9009654301744292	1.3968378812133022	0.3394562481307806	-0.4001005162836181	-0.18904929050130378	-0.11118779474503153	-1.080470729631299	0.7336340697793984	-0.3247692427232588	-0.33669189410505435	0.5909986068417298	0.9790892989739876	0.9999193664077021	0.09594623578783132	-1.7444709208687896	1.697070198330011	0.3430822457820467	0.2388403729910274	-0.5454556136169562	-0.5236868962990614	2.4191613121452242	0.1015236830702533	0.23521928443227105	-0.15771463676293368	1.3309972362092863	-0.5409851891128296	0.29297283345610914	0.3096333809989894	0.276263269791826	-0.028180481359656562	0.49890507562683	0.5832978484673912	2.0067375736297466	-0.9076396127965246	-0.6376472510746803	-0.6567289344374195	-1.574531552211967	0.581940578233341	0.9615847195975779	0.2116235059690048	-0.6199201919447919
1.4265429044174305	-0.09673147314674953	-0.22795866942255136	0.21126362084677716	-0.0328778829906083	0.056407915333292605	0.027983310843641352	0.23479188194293146	1.9633076205965725	1.349665094732448	0.2655152119181073	-0.38819326657094977	-0.35557803804355637	-0.10381238282816203	-1.038869466598433	0.6359991730687776	-0.3825303090167148	-0.3534400886802368	0.5452677114627058	1.091046344828701	0.9451590330478116	0.09722669399149776	-1.8102982367730232	1.7465682970387513	0.3701983033245437	0.10062381967970471	-0.462728930932583	-0.5230384645660013	2.367782097628376	0.06211013093973759	0.2236636705492378	-0.26382899954279193	1.357829798020667	-0.6393799642490496	0.17845263533190175	0.3141209200568964	0.2109588753388	-0.04688074516978619	0.5294777517336365	0.6688458479712871	1.918118354765236	-0.7185616614554501	-0.6573624573266669	-0.8028854127245253	-1.527189467220054	0.5420246055675808	0.8744845258153671	0.3012425641290568	-0.5971082658432286
1.3090749392816956	-0.11732310569066531	-0.24354405539508983	0.23212520492552802	-0.023055027628060724	0.11720325715077011	0.012223485838383164	0.2312370352693375	2.100358029356215	1.3585384709388102	0.22555885275326443	-0.41999815725083617	-0.5015309689491485	-0.1148276084182899	-0.9601510642116333	0.5189099480346686	-0.4368770545026024	-0.3563153152167481	0.5308184543380106	1.1633742640503033	0.90388262385672	0.06047124621083679	-1.8979573428627183	1.7838060272020146	0.3047654850737562	-0.06343769698930542	-0.42130237511050417	-0.499930715533287	2.339028341261387	0.019681076912803352	0.23585378569373341	-0.3470761738979983	1.3581315957506523	-0.7417309495399046	0.08033468493903217	0.3031604458730348	0.11445101595941334	-0.024582667740703404	0.5428821339504413	0.7150273898883475	1.8255244267791977	-0.4769344503132764	-0.685102098404025	-0.9235280888967218	-1.4206301923051459	0.5567467004242412	0.7967123313672614	0.4143952859221821	-0.5705199669895289
1.2168256869492118	-0.13886334153154828	-0.25343255437023693	0.35506791109749924	-0.002722225983824608	0.13270959806540994	0.055646510419345444	0.1900626372760434	2.2557142558373466	1.3760214202751309	0.17067328829590214	-0.3987799754320246	-0.6030293065423716	-0.15036368401774808	-0.8174107803973071	0.412960545857992	-0.5038798914030107	-0.3430892731487941	0.5425333902359832	1.1891665381750953	0.9027013875245771	-0.0022712057688311304	-2.0191939976002264	1.7596277585061872	0.18976069831060705	-0.22850387695696145	-0.42606453259564675	-0.44195502376370477	2.368219833215318	-0.02576347901054672	0.25006276848834325	-0.33891353060723917	1.2755761985211644	-0.7860575192294609	-0.03897741824954222	0.2869237136453288	0.007121002474614268	-0.038262726501135255	0.5586419963756332	0.8489998704559614	1.7292916805833092	-0.27350794221800256	-0.763317279230622	-1.0774225813989537	-1.2381019127777988	0.518555492009469	0.7375378355915296	0.5036081793291765	-0.4938727735144969
1.154072692368898	-0.15926988074922707	-0.2665631841569063	0.5410641691479452	-0.022138906402536348	0.17632496269267442	0.14732071406264965	0.19924341520698247	2.3360550334737673	1.3791151108984292	0.10871708633194403	-0.4075761204265317	-0.7190390095530305	-0.16894589066544416	-0.6574079164085942	0.316798850358589	-0.5803298715905262	-0.32612543658337395	0.5821434197496869	1.183331720852312	0.9318756961806999	-0.05716297958175409	-2.1194670269081852	1.704992633870574	0.11307267225574806	-0.3877178932100007	-0.4577771300077663	-0.35285460880719877	2.3539660681656485	-0.06209085341894861	0.24846690167920524	-0.23769086019657193	1.1958741616478954	-0.8476127460440344	-0.15894392257025483	0.1649442428894567	-0.10942146255987154	-0.051817280135324585	0.5647371049561001	1.0149198560483879	1.600673452319749	-0.12275492385243533	-0.8658363517409533	-1.20136608880977	-1.0828705411186985	0.4187039616218177	0.664517090804234	0.5674716137364874	-0.4199919926369601
1.0419399069222015	-0.1565860275187847	-0.274853775803516	0.7541629065141878	-0.06687615958221957	0.20171180692093396	0.25372230716173594	0.21405012439526083	2.378196818046599	1.4006510347722503	0.07701326009268934	-0.47147686841462394	-0.8256542278624736	-0.1962684393574791	-0.5478190440703037	0.20973950206387215	-0.6372694471633646	-0.2744192793684349	0.6443304135207251	1.1729243119949382	0.9820225216018438	-0.1014962209939522	-2.1841708354812357	1.6593530124135776	0.05467095234261302	-0.5600678820928457	-0.48249399164525286	-0.30926231184369535	2.286527429303012	-0.06081868855639792	0.2234329428177952	-0.07653022425015799	1.1269819707395399	-0.9440506860500072	-0.22280080723859105	0.012150337269279688	-0.25308122449464643	0.036245483444817955	0.511750941917938	1.1155358057170026	1.4714954058700587	-0.01656939237491488	-0.9281871326829098	-1.2417606874922298	-1.0128865893915233	0.36702263281537606	0.5996874954321983	0.6196279464380051	-0.34580383258192227
0.8973964924394544	-0.14705372121755625	-0.27513167273021705	0.9501797569170701	-0.10889049689715533	0.15253109757007968	0.36349449867235084	0.1815000935492069	2.4765361828972954	1.3749182437737975	0.03311724953120945	-0.4830260053539792	-0.8337221138594801	-0.27756559344114484	-0.45559643106660663	0.08193425178103517	-0.6660729655550359	-0.17594277049290322	0.695856063059134	1.1326521646772774	1.037161742087139	-0.14742478738120876	-2.2415463121440786	1.5903798776353928	0.0027007797460907564	-0.7210902922834485	-0.4699143101468913	-0.3266225977879155	2.2162161506510936	-0.007081502417900104	0.18861228268107078	0.13331159117760105	1.0136706412088707	-0.9662777807359888	-0.2733585721247608	-0.05538032625063727	-0.3533780760436628	0.1710170715082046	0.46284437346749796	1.2153753533733145	1.3435489594298569	0.004363350595498125	-0.9389555552790254	-1.270440040876963	-0.992714744481925	0.3709238852878519	0.5537179487138097	0.6375708717054539	-0.2255966185241151
0.8060873598759631	-0.1478403678540659	-0.2621168333296712	1.081619456604264	-0.15596894876428474	0.1109926550679226	0.47275047240822793	0.1863841437616238	2.555571230878056	1.3123009862743018	-0.01592104285324695	-0.4610915979885405	-0.811548964089182	-0.3761039701876198	-0.37747418385099446	-0.004217747817485851	-0.6529034424401277	-0.08453452685296346	0.7198879872352768	1.0723749293957905	1.0657788637941379	-0.17112375970808852	-2.2651399660988907	1.5029591119731407	-0.030220021772840062	-0.792848368389291	-0.4528674720695475	-0.38713306815037135	2.1123360241758666	0.06481937092479786	0.15302253010620734	0.3819038612167224	0.8811814377455274	-0.9440719559970739	-0.31992660107628135	-0.12875838914904245	-0.3954036950754366	0.24813997158420947	0.5105124935609497	1.3270047093646145	1.2093605402142955	-0.06175802890600546	-0.9325682896277966	-1.294438707341357	-1.032013425067185	0.41757465169557256	0.492998503048364	0.6268911279044558	-0.10290841539077729
0.7865563716751234	-0.19434506607122426	-0.28576123017656785	1.1119156334826763	-0.19683813454731688	0.11147659808736485	0.5212445774822119	0.18820793466372943	2.536548541973065	1.2792536554300642	-0.007233074773293086	-0.4947541986799896	-0.8458239428549913	-0.4594844386763735	-0.3981063367320916	-0.03438810138970053	-0.6116492053140898	-0.052691392961094395	0.7528252695351447	1.0252677103571552	1.089069278267513	-0.17236223567556935	-2.2850311527123113	1.4642830145503531	-0.059870544995189325	-0.8320302370365134	-0.46588965492714873	-0.46126060490710774	1.9893049657721025	0.11693101307225788	0.12673879603282093	0.6030908667778457	0.8065550899674593	-0.9845912051614704	-0.33124140774809235	-0.23972299130823202	-0.4315600909424894	0.33921485819417274	0.5710507632466221	1.4028333058996643	1.1434979306160022	-0.14530265589474992	-0.8994329078920007	-1.3040706411196268	-1.1275209356595641	0.5177547086072232	0.41767490842545935	0.6082314413080823	-0.030893865233770957
0.7909984375836163	-0.2405489876332457	-0.33087316461119726	1.0549271769754127	-0.2341446266755399	0.07350723535359685	0.4789754514565473	0.167713470797696	2.4964037556971226	1.2143101344386291	0.03618603061911894	-0.5140699063905769	-0.8944478463805794	-0.5250489770802236	-0.45870680587280244	-0.06159187170096812	-0.5646958763137659	-0.06457566264534383	0.7894752081795525	0.9587984240392433	1.1411774017495737	-0.164196690737434	-2.3292564867488244	1.487456709287147	-0.09965893093694182	-0.8741758624147442	-0.5124365836204192	-0.45247730234110034	1.8890087994149307	0.14644994960515528	0.09464841405148805	0.735019220614398	0.7853469403967084	-1.0122421363497742	-0.34169071614836566	-0.3188396647594788	-0.4335164986640622	0.43758995964723946	0.6365185430591287	1.543275803236482	1.1851204127548312	-0.19735499598141998	-0.8497644233694519	-1.357885012706642	-1.2038699436297973	0.6402335033352392	0.3471319134612841	0.6142522364710606	0.00856044776383229
0.7981433478279663	-0.2359679278088676	-0.37082084782461233	0.9467809595109818	-0.23159984549353316	0.02374176152091616	0.40460972614271623	0.19856335758246316	2.4602273634726948	1.1230342700023663	0.05969952895483758	-0.4367846934999002	-0.9371968127875405	-0.5453074137090259	-0.47677289953878954	-0.09602038219876104	-0.5363544464524423	-0.1148442065920265	0.7890738399260885	0.8928292649204286	1.1701511231040131	-0.159221795749417	-2.3777715760498497	1.5336214489500029	-0.15089329091673284	-0.8797266271397678	-0.591791827377258	-0.3318395258220853	1.822883367313107	0.18847850728646967	0.05909711609853008	0.7969315439136152	0.7455096400387096	-0.9865480402917208	-0.3769439384280746	-0.3641230134347371	-0.4307923866466802	0.4434050304964738	0.7758804081718744	1.739130399747753	1.231697285840916	-0.20915683919916472	-0.8177819776717847	-1.4368614584896966	-1.2373102391157225	0.7592833024690261	0.2913388174441651	0.6020672938793183	0.027617956768796498
0.8341969409688677	-0.22699090148635198	-0.4555794104687279	0.8659130212281774	-0.1880586394693936	0.03955056682270773	0.2957181414243043	0.20542575724801235	2.3471921393602684	1.1031770929783966	0.11379716313287105	-0.3425562700218368	-0.9975435171074374	-0.4954036525572268	-0.4639426034632333	-0.13109467952886805	-0.554632614986193	-0.21564485691790575	0.7559107879836455	0.8758725713129936	1.183768772140599	-0.18287878584011114	-2.4253929663374336	1.5793523953123674	-0.20095580117358244	-0.8859555395913776	-0.6822517481016616	-0.19537412018244854	1.7791918840418575	0.23851699188014272	0.021488495873552872	0.8198576683909062	0.6760138536703824	-1.0028408197457512	-0.39767367751710114	-0.39172817794247644	-0.4811141650041124	0.3691478308030035	0.913712425314225	1.8340239790293844	1.2893305681030842	-0.22403337314994828	-0.8386731786826618	-1.5161896321916202	-1.2489003415284596	0.8152765419029413	0.23475867148323096	0.570386443140788	0.016969463833995745
0.8813674503781147	-0.19219335615371202	-0.5514075340264755	0.8045002680974683	-0.18309631616448038	0.053544585801589786	0.17182587548701106	0.1382546109721638	2.178701808695744	1.0914978113229927	0.2007805189691493	-0.2916818741630164	-1.089674443442389	-0.3870473573499855	-0.442740215201001	-0.2110915233818856	-0.6213530644513906	-0.3163017459169587	0.6931969983799366	0.8562009014818948	1.2090873471087853	-0.22404236842028052	-2.508558043102401	1.6384396090846074	-0.2312058754169703	-0.9289802453559229	-0.754695542057054	-0.08923763514825048	1.7849645220946022	0.2729361189947177	-0.018465856287745806	0.8621442861607183	0.6503884827789438	-1.052527416096424	-0.404787651114863	-0.42398406474659256	-0.5347296424371033	0.3135281423565436	0.9762419256915242	1.8662590403550556	1.359755695918342	-0.23251206577743044	-0.8901863608662165	-1.6584771033711632	-1.2151117096312214	0.7768800044106726	0.17558417570750046	0.5645567843321903	-0.008279540032028151
0.9119918518530774	-0.09578286984978236	-0.5901509972241831	0.791725477846998	-0.18698983137295094	-0.014288094090282455	0.047994341052631145	0.11052680691811997	2.074166628616236	1.0276095026371805	0.23733633692847106	-0.2705532205375333	-1.199240667032619	-0.26259925432412257	-0.4088889693935741	-0.3563330181372265	-0.6800896509755815	-0.38331848443882194	0.6122460387594696	0.8152619178987749	1.1948679361671464	-0.2658986578975151	-2.6036476181324106	1.6781887741454526	-0.24584037079417528	-0.9417897024136682	-0.7840902752064945	-0.006945753388882534	1.853825801614787	0.32203225924576084	-0.07330214712702779	0.9160118382744578	0.6456420275710006	-1.081497084002938	-0.4356500528950635	-0.47060007653601643	-0.5810147820778707	0.30610242238719565	1.0187377026469715	1.8829660614346397	1.3869068779456877	-0.21198307007499279	-0.9316689995180589	-1.8051747015334514	-1.1588395457311365	0.7327958514716861	0.1390300783169771	0.5016490316967804	-0.039324836959469346
0.902731672128494	0.011455576039038632	-0.6157175144807685	0.8538414304410333	-0.15983701616093554	-0.12494973120282431	-0.04926716085843261	0.05003259004658872	2.0098274398972054	1.0106541594536709	0.23824867725190338	-0.26269712157297326	-1.28972011334805	-0.18149366938115552	-0.3738713330338216	-0.5162661633277336	-0.7266835777856355	-0.4124061928998664	0.5664148013170776	0.7873262414921421	1.1167503258999862	-0.2971964149740221	-2.647694212366235	1.7062483513193651	-0.27442805357013345	-0.9479432651178801	-0.8017271150961586	0.012241931075784954	1.9225502887640555	0.38304905543107715	-0.1641319640711957	0.9565303744650449	0.5753780287990756	-1.1586644519653686	-0.47385863512636617	-0.46649329836786924	-0.6371067249812092	0.3174397187911002	1.047974797192317	1.791034312051798	1.389426059783276	-0.22176617695285486	-0.9606076940750672	-1.8943512569637193	-1.1109591226490154	0.7102301858545716	0.12809882909732467	0.38682386680282843	-0.07785701242457428
0.9312408041232223	0.047109178005526144	-0.6540209742111963	0.8918435014384235	-0.14515362874075516	-0.23668007581663483	-0.09666809888002872	-0.1361795522293958	1.9042169530424455	1.0487377308474648	0.24704032036861018	-0.3104380306653026	-1.365823561460759	-0.18166129237926687	-0.38758290197113254	-0.6170896325229103	-0.7727897444803246	-0.40866839840240077	0.5849780830397758	0.7642727591719198	1.026842639789365	-0.3079858496737714	-2.6815015693317905	1.764901771791114	-0.2976197771567314	-1.0000099405702474	-0.8119678608385442	-0.017320661117855768	1.9140691617671337	0.38302549682251136	-0.2666135314531628	0.9605085580183017	0.5343609736784112	-1.2958343406064146	-0.5215243692027636	-0.4346453696599252	-0.6786865802283204	0.36797644962474074	1.024055745591681	1.677133261283755	1.4303487691894408	-0.22347433847121012	-0.9775097363940233	-1.9745993344534547	-1.0681137440576733	0.6513828722434243	0.09585893139882189	0.2947200360358332	-0.13184596938679266
0.9946518825418311	0.05254629446375181	-0.6873454473382142	0.89887549607171	-0.167293225024217	-0.3560728515716212	-0.1013444246041322	-0.3146019435336734	1.8405178278801089	1.0494092295874071	0.21892365040103057	-0.4096576509214196	-1.4556532451455584	-0.22761394000417154	-0.4135804513929154	-0.656240459232005	-0.7961765584329206	-0.3752918103577245	0.6213520810099272	0.7526269401072627	0.9177454351509198	-0.2692152545561909	-2.7496525026709664	1.862916226475899	-0.3198304172543546	-1.0465007347151252	-0.8079853486053953	-0.041460006089531605	1.8847408774422878	0.33734535481350303	-0.3561358912524951	0.9213750190647776	0.5469816060232316	-1.4136485774156509	-0.5804838002370326	-0.45770860069693403	-0.7474827909945335	0.47768884748171214	0.9821427678630533	1.6922874783387294	1.4939161242245969	-0.21350488670043516	-0.9536209016840134	-2.032309769141792	-1.0449968731251678	0.6036643946327094	0.1187125297673786	0.19941467133296742	-0.1951002129850659
1.01422987673112	0.06133822746003122	-0.7492238296838645	0.8708354174714785	-0.20317463969051536	-0.48954030347539723	-0.0945728620296173	-0.44198910128920754	1.8457151439604769	1.0245637762095918	0.1473878750410399	-0.5168005162870927	-1.5194382767192125	-0.28211536053271874	-0.414332125304412	-0.6972479230840062	-0.8110147345740828	-0.35487770194849116	0.6517557262098036	0.7621531724709906	0.8161145356307333	-0.236762985984574	-2.8161437092708974	1.9493780806317993	-0.3587467289836856	-1.0662926016984657	-0.8490958320280161	-0.06509829017656976	1.8791871071830115	0.33901801602167175	-0.46469328889575756	0.8850704106380132	0.5017668188400483	-1.525315799522256	-0.6522568276328493	-0.45352023090955307	-0.8645453137777925	0.5935091614824837	0.971385265468046	1.7508626968225733	1.5698554611732445	-0.21828773895183567	-0.9058662909847548	-2.0346636405988408	-1.0452502086970328	0.5912009196285337	0.25294827018474153	0.12417862384003016	-0.23973606068908895
1.069461913159487	0.034638515150280005	-0.833912918096306	0.7605503016394237	-0.23478082197104322	-0.5949188959590244	-0.08090827387476851	-0.5683870843181749	1.811766172913347	1.039216837999017	0.08333743733466029	-0.6028371100756128	-1.5757239645976604	-0.32155465737389577	-0.40855201212289727	-0.7261468838301022	-0.8627943215580383	-0.3435924377926832	0.6641981420671794	0.7682737767646863	0.7580333680540645	-0.2566415748185471	-2.8884822608444765	2.0402006990189614	-0.4221083709799716	-1.1060521517424102	-0.9240471336857624	-0.06548145438246987	1.8310635510940145	0.39023443104363303	-0.5947083655630864	0.877585531952626	0.3788528342644055	-1.6198607142391808	-0.7103718701095216	-0.39455668740927813	-0.9950798087197338	0.68581818183383	0.9752220270445953	1.7765127188586987	1.657355043665493	-0.1798385760477208	-0.8623544849058064	-1.9969746412922986	-1.0095615600108214	0.5461927858408033	0.38184956098291334	0.09127927884232508	-0.27117655941617225
1.1916069741459616	-0.007701583226536882	-0.8970418366121156	0.6151052126409341	-0.2754973208831553	-0.6445028911594152	-0.06010773412794573	-0.6234717519037993	1.7697011959673177	1.0572034113902935	0.03983539191284497	-0.664656327568821	-1.6185541513334478	-0.3070432949660317	-0.4504383928463322	-0.7012437291089559	-0.9407845968467144	-0.3291204642255735	0.6188686149416206	0.7283350475797579	0.7365482392958482	-0.2789341422332038	-3.010357272020157	2.180681234699251	-0.4992324341410412	-1.1288831252041571	-0.9694983447275846	-0.08183961855741469	1.7571956707982253	0.4906176621423343	-0.6973629787436353	0.8959146443239309	0.25621321126147806	-1.6561897838311963	-0.7182880128370007	-0.3490285638763164	-1.1438658541781255	0.7626273190942292	0.9379471598293891	1.8550155889916862	1.6744294983424826	-0.11728880699369389	-0.8204106718387155	-1.951277067833038	-0.9621878080724257	0.4897067566208918	0.49087055320027073	0.02889715118146181	-0.30454915583039266
1.3096390111430913	-0.047959381683182825	-0.9430337779813	0.48606811112011467	-0.327410856996098	-0.6905782994688467	-0.06864051028686201	-0.593147364192521	1.7817599933754615	0.9865521511093617	0.01833318929014649	-0.7249311837271166	-1.609024299417521	-0.25378707385201793	-0.5390322352428021	-0.6850586966240607	-1.0057080353605587	-0.3180508420600038	0.5608207312844271	0.6481241710771688	0.7615770770504909	-0.3367436814610396	-3.13910099847056	2.289312209632913	-0.5835783618737299	-1.070336371475519	-1.0044770236007525	-0.13380257971134166	1.7082240020095345	0.6374113521155824	-0.7822900112250895	0.9608621743341523	0.09329730938420948	-1.6452144911441475	-0.6875311596264996	-0.32368076750073677	-1.2916613134483788	0.8184352652300533	0.879472970738694	1.960059905693445	1.6092386705675465	-0.09769153575581327	-0.7572067182285438	-1.8904822498561547	-0.8894804989477233	0.46379422704054674	0.6174398441649172	-0.038860686446347	-0.33822913142211497
1.3838614669051266	-0.07808332052832766	-0.9644781574918062	0.378156293476796	-0.36474279693613987	-0.7481473544900398	-0.04501595565470305	-0.5208139623124088	1.7354705969552433	0.8804073860029747	0.015533963297801023	-0.7656441296431737	-1.625647393384508	-0.23604298219487596	-0.6561119269060139	-0.6828388043879783	-1.0238835175542327	-0.29739713143939445	0.5535459316903971	0.5657937078736504	0.8159139483290467	-0.4735847803086308	-3.214427058174782	2.3130110225755667	-0.680623870324814	-1.0108351876131678	-1.0780165352075946	-0.18051913866141303	1.6244797125334578	0.7582434554493638	-0.8888477685291907	1.0683910023773897	-0.0979327067970883	-1.6025469773258898	-0.631822624538983	-0.3249590362020801	-1.3595412319905649	0.8772344168746564	0.8181090688150263	1.9685428165686232	1.4924326060313475	-0.10626340082975264	-0.6774466031108543	-1.8175663466751568	-0.7814012106016373	0.46722322263477656	0.6963197385339496	-0.08592801371249066	-0.3873439328554146
1.4353565272517437	-0.11443102246820583	-0.970499257570349	0.35128821398210996	-0.37901901936719884	-0.7443363032119292	-0.01027753598993426	-0.4008456150061175	1.6432758422488234	0.8531637228396539	0.05009922055145435	-0.7965313563414462	-1.6893512046293337	-0.232259491666094	-0.7925796215278454	-0.6282698170573623	-0.9603463446314313	-0.27137633128396194	0.5992768270694235	0.5351906864051734	0.8995365656535516	-0.6108037192818931	-3.2597248310274223	2.2988556622437337	-0.765814619950787	-1.017792480956296	-1.1483321083399833	-0.17005580842338558	1.484869418774419	0.8162683083468295	-0.9722750707562738	1.1576201860756423	-0.23387886607662112	-1.5149786052472443	-0.5378421780783429	-0.3587379665652466	-1.3797244255738863	0.9388992689017966	0.7574979492260008	1.9137633412560455	1.3471597867303973	-0.1278483509253579	-0.6113833681261253	-1.737128877229106	-0.7003021606589692	0.5069133333152896	0.7399281354208936	-0.1495047435882295	-0.4464705132129795
1.4363671560034106	-0.13504579167790193	-1.0050511087902985	0.3615432061556541	-0.42156776073035546	-0.7066895691577908	-0.002139514599936265	-0.2980641785739043	1.626378164352062	0.8165190773171602	0.1131958479197021	-0.8323202516244429	-1.7113077668560894	-0.19780099248306213	-0.8911785028842445	-0.5436717420241	-0.8700593801185038	-0.2764079777228578	0.6750099993948624	0.5314040090405909	1.0002759660551397	-0.686833549014364	-3.3124530728203774	2.3059105111833085	-0.8097453584015435	-1.0602897384890508	-1.229394143053888	-0.10872006130976034	1.351578932551797	0.8085175261286933	-1.0181514346912413	1.2285791934552301	-0.36922142989618256	-1.4385556854321906	-0.45241116576338136	-0.37228217535820607	-1.3961681562969857	0.9778686106000878	0.6877320251157163	1.9178178850980783	1.2104801765865552	-0.2535690386764516	-0.5230223501640034	-1.667405581311693	-0.6510283919315996	0.5905438665805398	0.7907365817938496	-0.1426716189191351	-0.5009644502525188
1.3691485925203783	-0.14175542475400918	-1.0325860626110233	0.3781562934767965	-0.5142741391908711	-0.6878964485694363	-0.014376912436388644	-0.21951752294254984	1.614805815247007	0.7163938187723901	0.1551012977755107	-0.855284233213158	-1.6946305260032175	-0.18755204345572457	-0.9166576565049956	-0.4963476757185175	-0.8075747421814932	-0.29028094576152813	0.7524489867975207	0.5274268070287345	1.0531195763100443	-0.7439503813451342	-3.3871663103439547	2.2844719896484813	-0.8596988593818402	-1.0885458937634898	-1.34709950461143	-0.028461897258631887	1.2595450253980807	0.7374412040857978	-1.0541641881070807	1.2682726249088458	-0.5216567196957935	-1.3644511898475402	-0.3863377611313496	-0.3996969594210645	-1.381210304856095	1.0270038675240207	0.6071114654059548	1.9374867360764516	1.1368920760196581	-0.4306588019068719	-0.4389271955429531	-1.6508743691248324	-0.6448216704209544	0.6778087245175165	0.8384842783853028	-0.04712733377329469	-0.5619353056750825
1.2703655077933904	-0.14416163799509474	-1.0194554328243532	0.398724877779161	-0.6194499454432194	-0.627706035526262	-0.10164808211868662	-0.15126446680951866	1.5718703518638724	0.6517141008573613	0.17616806524384437	-0.847092403523616	-1.6917336676083188	-0.18733652817244034	-0.8945999151710609	-0.470173128171251	-0.7740219805612504	-0.28661503192747495	0.8008891178874251	0.5166621644577225	1.0394127773615982	-0.7888293918277461	-3.4702292500788134	2.202233912365788	-0.9347789986075468	-1.1174048470171163	-1.469082379308281	0.06833127598555237	1.2365091901354688	0.6393667166265403	-1.0972525919537954	1.2507686172745123	-0.6294259454576515	-1.2531668267881575	-0.3176889713986461	-0.448026395214418	-1.3418592685322968	1.0916599250599397	0.5472774114526866	1.8674092655584704	1.1367801123824326	-0.5600132150697442	-0.36260282981888514	-1.6568266877518525	-0.7454275593970793	0.7218312787332529	0.8855906750225353	0.06377953585586049	-0.6431492755015346
1.1805840698545125	-0.12632326867895982	-0.9408337606449075	0.3326827281815377	-0.7212920883471392	-0.5489241448195005	-0.23871908418754373	-0.16409282654466736	1.5794487043751477	0.6614987967822157	0.19607367230053654	-0.7884290548452308	-1.6770327880902829	-0.10462655167612862	-0.8838172825095834	-0.45418990407145543	-0.8046738530743115	-0.284650293794192	0.8030715577656344	0.4438579336179317	0.9911381000895085	-0.7975826880724846	-3.5383801834179884	2.165178832013259	-0.9848687611835352	-1.177232546451527	-1.5590365841935563	0.15472006733107735	1.2662204930988858	0.5631781765248729	-1.154453842040354	1.20924816818903	-0.7108290240817451	-1.1908246119320705	-0.2873965318948234	-0.4054899643867279	-1.3324486997449823	1.1077454987400177	0.5148106378587269	1.780365973290137	1.1631195580398888	-0.6561361223300295	-0.26718584330342093	-1.6410530433902495	-0.899075583732037	0.7248085503569845	0.9455813707400006	0.20003586448470118	-0.7435744439216994
1.1157158057939642	-0.09110926336228663	-0.8113569508789918	0.19895763023852697	-0.8039974767623663	-0.5047441800028855	-0.3861448075026272	-0.2343551438410345	1.5976265093852997	0.6589087302138714	0.20295769474097636	-0.6943125416088292	-1.6174982870586763	0.0037776358162866066	-0.877803891217604	-0.4525956178291789	-0.9115446615097156	-0.2700585191213921	0.793112607976566	0.3197787570803769	0.8785863363664956	-0.7874019957974296	-3.578520036250205	2.209722554605856	-0.9946250914350058	-1.2099092202400115	-1.590833467578864	0.1809520783503617	1.3286251727117357	0.519429840418257	-1.2269023497130105	1.2072443423992418	-0.827405256327703	-1.15802635355333	-0.29075297641127473	-0.30045435322525904	-1.33007129289345	1.0884595443407552	0.4573077808127296	1.774844892313751	1.225203394881799	-0.6994613099320005	-0.14965554357666289	-1.6201658162081614	-1.003386505446659	0.7059798739503461	0.9769467685009288	0.3621911691320673	-0.89217032058713
1.0744210449409268	-0.03812629872681763	-0.6224101987988435	0.04908824461659152	-0.8486074908829486	-0.46338721613301886	-0.5603227578497613	-0.257198897682662	1.5349002808291399	0.6441357579351686	0.21695382470271296	-0.5968387211226154	-1.563622135602151	0.056866233932187614	-0.8844393574708214	-0.4303159721143124	-1.0251670968052005	-0.22752912660215246	0.7676006383657761	0.2249451138994656	0.7326925056079137	-0.8107651102348219	-3.5852866144948217	2.2274624174733324	-1.02013326214835	-1.2062924323648847	-1.5927299019756007	0.12763330539094303	1.4078005969991476	0.5074856258754165	-1.321923720445033	1.2310545076661454	-0.8892189186600529	-1.0645449361897992	-0.2835123445298736	-0.22348625908052785	-1.2930233694570714	1.066286972037917	0.3942440478108458	1.7754487605455438	1.3228076956337105	-0.6719754382275258	-0.005469362648387233	-1.6030123161648397	-1.0840105511920837	0.6510338128116745	0.9628381695080934	0.5125199118521562	-1.0509975327321834
1.04727508661124	0.009396412784646183	-0.44390773954724577	-0.10198244008853034	-0.8586084809282374	-0.4225948524525025	-0.7320410823290228	-0.23494246633493604	1.469716208215269	0.6902533321103999	0.22775676353244076	-0.5191506313619592	-1.58490186175533	0.11179868502730646	-0.8894418769507867	-0.40773361382179846	-1.067473868917031	-0.1688984654784485	0.7160248177956855	0.18553032749454101	0.609933076976952	-0.8667904044247615	-3.5804351055647174	2.2661385148961206	-1.0600579096857938	-1.2726253266580334	-1.5774109263486156	0.039299218846235405	1.4858269653708494	0.4892041456283864	-1.419040868070983	1.2588133884599872	-0.8364317520699807	-0.9539199414895213	-0.3111871795051437	-0.1737425685537742	-1.2620923157324495	1.0541966448765563	0.4100281935371554	1.7185988798668212	1.3716238414643167	-0.5936174107581557	0.16299765124286103	-1.5600744540690148	-1.134931001136562	0.5757807059083766	0.9360201714225406	0.6264371790628025	-1.1845757410112152
0.9911969423907792	0.06240251408589468	-0.3372647939253457	-0.16052379541064693	-0.8707979827900522	-0.4095082266350759	-0.8303957512924768	-0.2072146622808922	1.4487477260979258	0.7799223959903748	0.19679939755781267	-0.4924712297501171	-1.6344462623409783	0.14913072132080737	-0.8188882084302502	-0.39929802332468417	-1.048476896002739	-0.12950786192823657	0.6360271077771941	0.17271754496532501	0.5095502762228036	-0.9021184561751061	-3.5999688125727625	2.4155232288496626	-1.0906077594397015	-1.4027794569977172	-1.5592262276332267	-0.12162974763161057	1.526290148688431	0.4841861620038791	-1.478722441270537	1.3401451411043666	-0.745618071501817	-0.902680639002892	-0.36548136375868534	-0.1579953860414766	-1.2238556888703065	1.0173818078454289	0.4488814753249928	1.6623241117898033	1.372267632378368	-0.5155699581103054	0.31008923098721985	-1.4974668845102668	-1.1572878653534784	0.5439341659883181	0.927916472001036	0.6933826871844946	-1.2877453663733403
0.9406420018131568	0.11582507537117678	-0.2599862902249569	-0.15709569802691886	-0.9111327645248635	-0.4184813367872417	-0.9040630643228351	-0.15587031163009163	1.3964929373293051	0.850094014314208	0.16125959495867473	-0.5142713448255638	-1.6216134503860065	0.09644920762888845	-0.7051780894737494	-0.3808930986037069	-0.9670979714915131	-0.10962087838402793	0.5441890342815211	0.15914266384701342	0.4305411668370461	-0.9017825982856188	-3.623868877617899	2.5109577549578406	-1.1405885127391362	-1.4802389973233812	-1.5538740683357655	-0.3128581605452118	1.5184929835460976	0.5305966208784273	-1.507813362743129	1.4589012871756892	-0.6300021047603539	-0.8682020548057856	-0.39231181017635663	-0.19724095489336707	-1.1489673730470404	0.9687694889475079	0.44249496713111647	1.642712772071598	1.3750387323997164	-0.43929278194511345	0.4261668313059377	-1.4715201864952114	-1.1474711119437833	0.5169128593894802	0.9147115229436931	0.7516792752704784	-1.3317884113778982
0.9170920015998701	0.14289497433340406	-0.19803843364763268	-0.1753202841181903	-0.9493044822549684	-0.4560474136714726	-0.9481845011872704	-0.06464985481461517	1.3524821671709235	0.921680576411488	0.1337235051969168	-0.5521641526517772	-1.5357635628138238	0.01958208992386216	-0.6586520663310729	-0.3731840182929463	-0.8573006023639085	-0.09754492693068004	0.42942279930673155	0.13149277441129287	0.3678242038436682	-0.8870258422663131	-3.6577273030985076	2.4708204590491865	-1.1971098226317358	-1.5518966070993585	-1.5636090982390214	-0.48127356612294403	1.441041143132252	0.5575241104690912	-1.5613806510594814	1.5738265898253525	-0.48140787697873166	-0.8228970675511054	-0.4227731273916991	-0.2696671155673675	-1.075564936505982	0.9410119385268789	0.4449475805439736	1.6000969282851192	1.3242912138269554	-0.3370826081830457	0.5267028538306902	-1.4610765729041661	-1.127362600927151	0.4890291706651476	0.8638156265769806	0.760638791882055	-1.3315029878559344
0.9102761332746658	0.16873863000930753	-0.154709671159344	-0.17737128255289897	-1.0070964628983465	-0.49070983243904803	-0.8521983608373249	0.011423864000325828	1.3864823433025886	1.0345882931129942	0.07732428520295273	-0.6135581112266757	-1.4261431923377077	-0.07002437563757216	-0.6874489530784349	-0.39275943164749355	-0.7583366421144531	-0.11508380880340396	0.30128598438843396	0.0981747767191535	0.30379227965035793	-0.8379695992832155	-3.705297624871039	2.4280804033375825	-1.202614791097648	-1.673184583828484	-1.541378672810592	-0.6210106045975708	1.2979016062035231	0.5558750078694896	-1.5969127217014853	1.63509061654552	-0.36088083808569604	-0.8094544610041782	-0.4951583364917728	-0.33575632714747267	-0.9843071839237293	0.9093428116716933	0.4809354327999582	1.5154115976837832	1.226295040344751	-0.20881520689548946	0.5990380608628341	-1.4207901981967426	-1.1476611136226818	0.49391600270961844	0.8546916772283092	0.7453239914873359	-1.296835007765109
0.9287494867353875	0.18824283926157875	-0.09982502813569487	-0.21689695238749856	-1.118888700223912	-0.4995821211288288	-0.6658741099081029	-0.006906780151342331	1.4097806567663058	1.101330471443556	0.057335738116855016	-0.6823157637028295	-1.3023363377594728	-0.2269195018691398	-0.7437208172805226	-0.3915485813369025	-0.6844024772588282	-0.12569818676735908	0.26059727769354774	0.03191983062942494	0.23298496215570208	-0.7512762815595551	-3.6688602393802183	2.3705913754092602	-1.1817395146377965	-1.77932726133051	-1.4655634399276647	-0.7203975047739984	1.1666630055446716	0.5830145249372439	-1.578473730497113	1.6435479400994812	-0.3155837424306976	-0.8230246872335153	-0.5851912664456422	-0.37288051389925975	-0.8154617681555344	0.8258609851994028	0.527340821235305	1.4690862776162956	1.1155350122187675	-0.12381087824560007	0.6598900249552254	-1.3843728305968828	-1.1877831348164969	0.4936080090933693	0.8529426773531641	0.7421941336843578	-1.267853542458021
0.9500196965088641	0.20362872200506632	-0.013584348549166606	-0.2847850005763585	-1.2321569106350414	-0.5236582863460988	-0.4582938329602285	-0.05080140864269274	1.4019974839168885	1.0832719517587137	0.11425333329458653	-0.7402405047862565	-1.1427113181676793	-0.3635322453293187	-0.8735789654391866	-0.36698850087042423	-0.6212503781113154	-0.13314981554115163	0.2822711633805901	-0.04745750054133735	0.22810400448137713	-0.6647089105444508	-3.5255875203970346	2.204562697452641	-1.21446954992276	-1.8658287713439907	-1.3845646196936536	-0.7543517482506419	1.0399932700744856	0.6172923004004256	-1.5585926909712307	1.6223014931224526	-0.3392611461558698	-0.7902051589077053	-0.6805438443123765	-0.41781029889116816	-0.6370571956718047	0.7454331167990105	0.5832166971064372	1.4674759623315168	0.9766441202397067	-0.08281500180502528	0.7013265461655412	-1.3745244488685397	-1.208651652548718	0.5138123903192475	0.7920483317002054	0.7090558682436774	-1.2726837866758678
0.9457186485657173	0.21531273822380603	0.02865598430953984	-0.28182570283485014	-1.3067189992678454	-0.5473513300063095	-0.228030339675308	-0.08770999062767564	1.4140050762404957	1.0344204184280077	0.16648481681105579	-0.824665591094867	-0.9741249889617605	-0.39626662224606946	-1.057039239424623	-0.3103408871732948	-0.5212082112910483	-0.16791609641180835	0.321805936346769	-0.051267993486828346	0.2974403484303464	-0.5941997448704124	-3.3529759395154946	2.009287218552344	-1.2687289173268914	-1.9620001656069477	-1.3123947551511226	-0.7390841283540259	0.897127317887594	0.6547976052371137	-1.523368257304484	1.6266038249652328	-0.4105402827468324	-0.7121019132742851	-0.7808572049550003	-0.46431752185494635	-0.4734123573913366	0.7065892802269614	0.6522541221831999	1.4541045943418338	0.8449748828617334	-0.0376263652739389	0.7298040663072995	-1.3478472390219849	-1.2432002911615436	0.5914473145215335	0.7174534870252796	0.7058065502192129	-1.2959787371992177
0.898078079271972	0.22179100464211685	0.023074887698275048	-0.22313784762453936	-1.3671575523405122	-0.5118823395396622	-0.059348590341567864	-0.15763227911178573	1.3667427832140984	0.9747529589646822	0.18340458280924402	-0.9007869374722766	-0.8687280755847503	-0.3982541520808097	-1.208229374795781	-0.2123830970465173	-0.3850717959336239	-0.23776014102790852	0.40995643901374307	-0.005161028846385132	0.39309820385592464	-0.5558069898785043	-3.1631032005458004	1.906775012278248	-1.32950158900505	-2.058171559869906	-1.2565974409004295	-0.7076057151308854	0.7791849356819862	0.738359989819862	-1.439229544572121	1.598520795881866	-0.4981713690715182	-0.6618410283527782	-0.8658660229911626	-0.49689977513600353	-0.26967354314596587	0.6608008266694938	0.7512814241399486	1.4501650730201394	0.7366780547547237	-0.06914970965816754	0.7323866430327055	-1.2799908066739554	-1.2805672880113488	0.6660844341923373	0.6432375923233039	0.740545582627828	-1.3451594055991256
0.8031964915863068	0.22398898789118774	0.0021631439639491464	-0.11062593349194212	-1.4139306304658006	-0.46731925316598966	-0.02861844986888602	-0.20777107306458326	1.2500719980996415	0.8885373171758314	0.2273420633854236	-0.9120451077833144	-0.7983100504900679	-0.38723892649068203	-1.304417715677379	-0.11690755005645037	-0.2324542229938024	-0.3468031074251206	0.5634547104477821	0.021298081543870476	0.5090599517075749	-0.5640984815251983	-2.9153442997627264	1.863441344681761	-1.4050995222943827	-2.110288468487205	-1.2163508887029884	-0.682523196729302	0.6960151741637659	0.8181529970320888	-1.3538795112496893	1.501777265471906	-0.5786416183483836	-0.614876985226801	-0.8940263813870504	-0.5281493653028941	-0.0663557280305546	0.58388710180389	0.9005023095063585	1.4532706810693574	0.6493184268090078	-0.16542790432921445	0.6999199641990232	-1.2182490289155001	-1.2989024500249373	0.7242746947554879	0.5199039511276752	0.7427197586589026	-1.436494932627522
0.6984436463262091	0.19853865553353836	-0.018586493229801875	0.029193559799917706	-1.4093500243381876	-0.45040141177797627	-0.11552523053372185	-0.2126242115667965	1.1662748772570672	0.8043601537046587	0.269206043226532	-0.9077925186002205	-0.6880128439403774	-0.3110901930632738	-1.3702799021985705	-0.03261218760083588	-0.06653876901397657	-0.5274631748026172	0.7403828536777658	0.05978406029333283	0.628922008203092	-0.5979151727728531	-2.6752456762377084	1.785198732008859	-1.4632014666969977	-2.1036074575512047	-1.1829736433203986	-0.6886243498540111	0.5650227997725665	0.8913495938459033	-1.2873145607287937	1.4372422878301718	-0.6469302137967723	-0.5513649232819781	-0.8616229704892332	-0.5530620063758889	0.04345075092459026	0.49820893562235524	0.9994081949575208	1.4405319369415512	0.6384299630887618	-0.20204467578636498	0.6964380973638763	-1.1745806549881797	-1.3052675062679966	0.790021065370593	0.39350956015054306	0.7275005264413728	-1.524493200014496
0.5856527770412161	0.14081267441323495	-0.01816964783974922	0.11357749539936501	-1.3715345759735649	-0.4461064174804233	-0.23671494459149672	-0.18257802924736485	1.1119462825647524	0.8173824328399432	0.2743897950642124	-0.9152457406948036	-0.5898716132720855	-0.19607687021678138	-1.3934521945047265	0.043509935258291846	0.07532240980275363	-0.7363244224590664	0.9047180679553264	0.10882034138562355	0.6623309376725564	-0.6070253180251706	-2.4486802092019238	1.6982574220997826	-1.4615663275487045	-2.0733670922619383	-1.1589521409617163	-0.7230796542152917	0.39660403269816974	0.9525784175083111	-1.2382849177974582	1.417321902037563	-0.698619934095994	-0.5001681606894839	-0.8316471766945108	-0.5215948385577064	0.09099888795523556	0.4259598179487657	1.031389302529134	1.4515453432642387	0.6976307362720972	-0.20251053801864466	0.7282591320162061	-1.0968487849180468	-1.2747089029120109	0.8171861023236809	0.34500396361319463	0.7296747024724486	-1.612469511745936
0.5001723870454846	0.06073667414975818	0.02504332426241443	0.1485323687223295	-1.3358567438018276	-0.4823416510611886	-0.3594836777249449	-0.12860618322912679	1.0540589344972098	0.86342806072161	0.27511552032148734	-0.9166334276913922	-0.597885352383206	-0.07220347461301208	-1.3439194757160626	0.060663647991657264	0.11064651078932893	-0.9267123396184275	1.064236863191321	0.12587229731669508	0.6040491827942042	-0.5786663174816684	-2.2140969853027057	1.6530744251696194	-1.4067891660809482	-2.0285088759773613	-1.1235520322226051	-0.750136941985741	0.2978946578436504	0.9496100328290261	-1.199984114378156	1.3877654716381738	-0.7539037909977617	-0.45014124518572424	-0.7982727189554566	-0.44680252092589956	0.1478585351543813	0.3156408119816231	1.0937002531963775	1.4733421108689289	0.7044605181428933	-0.20530571141232068	0.7634006224583445	-0.978370588246586	-1.1987398982995716	0.8126688626187073	0.34724851345296515	0.6933826871844934	-1.7133557489323519
0.4862821174586072	-0.009459969825793191	0.11767563316308746	0.17206025076620332	-1.2984739082381442	-0.5754401894264609	-0.4487589870032876	-0.11991999266147302	1.0748738013609482	0.8551782190594762	0.2800297170636092	-0.9372920583019019	-0.648269029700088	0.03689515101443428	-1.2541592427672694	0.017214302679965515	0.07532240980274987	-1.1029397660854676	1.1952334269155478	0.16145277519521833	0.504959055762022	-0.5271541136817014	-2.009925062117973	1.609991901062888	-1.3618228395029388	-1.9466288171376518	-1.064446493524269	-0.7381409549241147	0.28063146063378214	0.8981815903299732	-1.1555305714537465	1.3564114916332395	-0.7686644436097484	-0.4017521156061957	-0.7232065761850087	-0.38805655507691483	0.17571877169577507	0.1882321913244638	1.1261184601881042	1.4699777021489453	0.6986943908257457	-0.1847767157098808	0.7870127525192048	-0.9091884122043554	-1.108964105020592	0.809712123902725	0.3667207120629091	0.6092587992128744	-1.7734044668224151
0.5226177465302049	-0.08500118359645123	0.2349481362313388	0.16124855901752214	-1.2056657385303489	-0.7136462500622784	-0.5082151283526055	-0.11837440715121295	1.154574515440673	0.8563533418543731	0.2473098754641705	-1.0217619087071765	-0.6671933663172297	0.08610447403120294	-1.1862753126220498	-0.035861302600920644	0.0493941089332429	-1.205154069458464	1.2527294292242277	0.223301838816721	0.33896191987905133	-0.4477027317000884	-1.8498763359396464	1.56325638074149	-1.3532928636126857	-1.8632417633499738	-0.9875776859764873	-0.7344566837135402	0.28903051220815384	0.8415231367293219	-1.103847559610834	1.346981723210701	-0.6926662879681117	-0.38182217520354983	-0.6486681762630594	-0.3735332468531375	0.13976049306635047	0.1269020196339708	1.0381157769386555	1.460344566070356	0.7372658638501604	-0.1336250426056186	0.7775586770065571	-0.8768023876746126	-1.0007898158350588	0.7970433198210516	0.39759055985921443	0.5196158490085248	-1.797819155778082
0.5602460402841677	-0.10681905942669001	0.3375152602616084	0.14993876764898506	-1.0792919050318828	-0.8472951805983445	-0.5752019760628154	-0.060569509067532765	1.2403686345801377	0.8814865804064509	0.1904959553231929	-1.1451765232102722	-0.7319259683938895	0.08881038814356165	-1.1701791229999887	-0.11456657278930835	0.016277764258327755	-1.2433945823940706	1.212768202488745	0.251499486613355	0.17833606618563605	-0.31680211927278823	-1.7374234657913774	1.5581421860409552	-1.3841152365579756	-1.806277354316705	-0.9171146123910205	-0.7821753644328862	0.3123672906867868	0.7828857600091471	-1.0327834183268279	1.3761845372942438	-0.5821808826363887	-0.3612754063359339	-0.5942051142979985	-0.37211899211973604	0.11913153569836765	0.1173217949974601	0.9231100628466583	1.4481521789141696	0.7148451454956207	-0.09262916616504381	0.7253767919208884	-0.845633882864034	-0.8839387833132152	0.7461217086013578	0.4555116057244267	0.4641146301053517	-1.8085554713350263
0.5973102621767352	-0.04865348165657306	0.4117137396910472	0.1695404526892735	-0.9525872499797533	-0.9148253961030637	-0.645316496172915	-0.03055423845830848	1.361161428999713	0.8647230940057822	0.14832095037182497	-1.2641371100952843	-0.8503181343835278	0.07343696460255553	-1.163154859895999	-0.20824602515199908	-0.03853106975790796	-1.2699664676356688	1.1211308131198048	0.29153347812192154	0.061928568774686735	-0.1887982811423072	-1.6937854196779825	1.5562471942545968	-1.434068737538274	-1.7727216001419053	-0.8460404654999374	-0.8476669694720409	0.34016350045735033	0.7336718267152756	-0.9046141635110322	1.4450513148050814	-0.494933902513501	-0.32915778626336756	-0.5066420208751028	-0.3899603595257223	0.15147417474108715	0.10613092124083794	0.8551896696212966	1.4120063518968915	0.5955478900311393	-0.07023672153348717	0.639921172774849	-0.8594865516687354	-0.748784255724263	0.6558385132251483	0.501947552409522	0.44543105146467943	-1.7647100272302878
0.6196851126787803	0.012126539346648969	0.45344459485079974	0.19485563336910725	-0.8417111338797078	-0.9065177076026322	-0.6855207510996237	-0.00928698183714526	1.5152887334519896	0.8500460501185007	0.1201213403748425	-1.3853582838618357	-0.8899807282949894	-0.005226113796514531	-1.1395419311589632	-0.27873769406688087	-0.09231304037337044	-1.2834800323572755	1.024426149550886	0.38486673970554525	0.0021535528726824432	-0.10015278943600552	-1.7150809904553799	1.5485987334301372	-1.4766641123512603	-1.8029870820136378	-0.7859445666166387	-0.9073816372530142	0.34713991137417394	0.7123277273546972	-0.7718880359992648	1.5361075161352011	-0.4070833269306432	-0.32743492055086554	-0.41521584980119675	-0.48482421548926435	0.14364854385479353	0.14817513853206998	0.7947485331400925	1.3806914707339526	0.5622666988656613	-0.0556086474399188	0.5066417667672637	-0.9295074635174998	-0.6357015898338818	0.5435235078333195	0.5108966017706785	0.41962764362334193	-1.6705861319488609
0.6370773284051612	0.04740995466066146	0.44670559437827634	0.19532443301132546	-0.7628483650493127	-0.8839337000286432	-0.6685766617876114	0.05606037353659922	1.653056013395129	0.8939572712910699	0.10784621602321368	-1.4834588017013473	-0.9126682734812025	-0.10227982970258079	-1.1107191246215498	-0.30349958291845736	-0.17610509387640924	-1.26117306647817	0.9415185196947833	0.44681106565068696	0.025912004383323937	-0.0010537209194422358	-1.7497054436617965	1.575128618439158	-1.4703143219920618	-1.8877555478369554	-0.7580037665046983	-0.9646794231198514	0.3505050036987588	0.682054915347696	-0.6825002673766071	1.6350316804928753	-0.33160645827716245	-0.3304339830874432	-0.3734819453419242	-0.5950544930753432	0.10127621965717104	0.22916778000055257	0.7447006495371351	1.360907597235237	0.592636835463259	-0.036073491166344916	0.38221690953250065	-1.023608209811937	-0.5442157814448283	0.44428796467816223	0.540979399623168	0.40911514413242467	-1.5558897874305075
0.6580655022479414	0.06682161724981246	0.40914319311905345	0.18750133898179425	-0.750989684741161	-0.8313250609567369	-0.5606871468672208	0.09612194996250908	1.8020116043093062	0.950147326565417	0.10896590642015196	-1.5068480422083728	-1.0422417714062906	-0.1315180698015957	-1.070595289621628	-0.3165969471113458	-0.31031614035738286	-1.2232200761962138	0.8753429289049492	0.45740899915533484	0.10458680159960876	0.10184473997193375	-1.7866790485606825	1.5985534566657114	-1.4315070195392843	-1.9382649951764186	-0.7896320779436297	-0.9950378178949771	0.3117927627289288	0.6585198653905019	-0.6445840101763747	1.7149489678738732	-0.31270294591720543	-0.3344114631891453	-0.3462926337872744	-0.6690580917212149	0.09337629480676737	0.25433155781217087	0.7146136394526783	1.3501242359532328	0.5235272803854072	-0.010047321123011106	0.3018342089542224	-1.0663296239576867	-0.4025378628804022	0.3692196539446114	0.5844128965225976	0.4099035815942427	-1.435397149850737
0.6815684964727795	0.05944102086609547	0.34652375230219956	0.18917143770719808	-0.793105813303376	-0.7696626545627575	-0.370779737266286	0.08134615248443489	1.9529129884358372	0.9756882607810292	0.1525508918713688	-1.5291629443954566	-1.1784753362953508	-0.1389413740036387	-0.9862522927936249	-0.3453950036648921	-0.4538459722003673	-1.1612349841132468	0.8155641446546934	0.4679354859172552	0.1771325423755306	0.12577461459783493	-1.8058808102208765	1.5638956550790586	-1.4116673312066845	-1.932287248549472	-0.8836109380486483	-0.9948020245375006	0.23157771642254002	0.6414634327888926	-0.6716560639988539	1.7503990035373473	-0.27909365325980495	-0.36312589173084425	-0.3219953530423973	-0.7468964964711171	0.07165769263183243	0.21774681351248723	0.7141036901292128	1.3386219839190958	0.4987273347398107	0.03865081089124719	0.22361902812762588	-1.0784507091618	-0.27251338062167707	0.3531834529919573	0.5847626964976278	0.40940184866399465	-1.35400753478
0.7336041256865704	0.005000446286507876	0.30203708595265066	0.16511615606582677	-0.8221163187782563	-0.7565961930378085	-0.19119668316012625	0.03380394218887378	1.9950035679241327	0.9577736336833167	0.19518206698445276	-1.5348927487684692	-1.2422332944260632	-0.1805118775350792	-0.9090372382298184	-0.3821039489142965	-0.5366111623026363	-1.0739478985089734	0.7660453363836047	0.4588379340098948	0.24604542424316556	0.09050953620176883	-1.8282998883294552	1.5069089141302516	-1.418207887799849	-1.9198294236462536	-0.9938148479924263	-0.9470833438181531	0.18233246289201394	0.6104603039163524	-0.7325489577884764	1.7285926640602312	-0.14896395932179765	-0.3762919889658896	-0.3166545954155905	-0.8221783638183325	-0.0018685671827426142	0.1679003608731818	0.7506986249131308	1.2941945354372417	0.6105230265101412	0.07073318995421156	0.16244424194455923	-1.0905717943659146	-0.17909588849716843	0.40371493896440447	0.5525519487970436	0.4257440069635089	-1.284781352876025
0.7692346649314229	-0.039236858684241524	0.28161166184005215	0.11773809222405554	-0.8392172483213441	-0.7480465330276562	-0.09372262098887658	-0.04897761774059025	1.9452066232132232	0.9242706429798332	0.2082658566227591	-1.470051954750431	-1.298518982304514	-0.2283562704243743	-0.8917487382653807	-0.4210731480768029	-0.567340049570755	-1.0074103644098606	0.6926200315155813	0.43628457888877037	0.2932503025729355	0.05465670649910102	-1.8371347414337476	1.4656985505835387	-1.4405002848548842	-1.9149065734828838	-1.0893319271081328	-0.8785853734711729	0.1475324837304416	0.5543672569212783	-0.7719072633102191	1.6708353324721958	0.024405118475854647	-0.36397668961356133	-0.3059941898759171	-0.8896002385126053	-0.06343349877554565	0.09918630425542173	0.8232085620496818	1.1916519585529077	0.6874980271031305	0.08247291820764827	0.1494391234344756	-1.0557777863916065	-0.08194169668767792	0.4697898361035103	0.49273615306709023	0.46815238559163186	-1.228860298226667
0.7743818206666602	-0.08604233355653561	0.24113134285045718	0.049146844571866306	-0.8305395444906999	-0.706508090525499	-0.07522987835264965	-0.1764575106267389	1.8837605217704545	0.846448735440244	0.22539297269445627	-1.4348226106757351	-1.3646323299712653	-0.26880130525421625	-0.8655697503132357	-0.470496021587409	-0.5862343361449698	-0.9682833232921635	0.5679951888150898	0.40337144607208925	0.280145265529542	0.01597007585389368	-1.8255677227740814	1.4165885827226088	-1.4775906912019579	-1.8627896648655848	-1.1578353518169717	-0.8469595893996115	0.0650466840668132	0.49271437830468745	-0.7891733885464298	1.574769566667604	0.17640142975912512	-0.3879691899061804	-0.28600329077478814	-0.9591978897198032	-0.12220002438685702	0.009575644118288831	0.9691754850663606	1.0691817300194322	0.7457471093700437	0.14474316992230887	0.15794779139585963	-1.0169524353471808	-0.019177808758600194	0.5854927712740686	0.409279709024765	0.5492658759817626	-1.2064655295802822
0.730572239431563	-0.1492285678008432	0.1979646869027434	-0.034563191541888846	-0.8137439886894532	-0.6493221570613646	-0.15326985959255995	-0.31308726973362216	1.7788413035569288	0.7105661689936156	0.2298717342822124	-1.410672380525419	-1.3740538881154216	-0.33575471992812606	-0.7969341462565194	-0.5319264940113715	-0.6178874004737844	-0.9168407285097373	0.45240113181753283	0.3534301729052455	0.28736640839018657	-0.021918892303782817	-1.8178819112584974	1.332843644501366	-1.5202950752914977	-1.762674967155439	-1.2072690750919428	-0.8397973661662581	-0.005291953059287091	0.456010066159235	-0.7875198398044306	1.4557776763857206	0.3551754305392339	-0.41328042691701017	-0.2877765067457435	-0.996730034567763	-0.22279405179231504	-0.05717216552167248	1.1940631367145822	0.9412479317697393	0.9043995833195237	0.19552215324074837	0.1816752150605327	-1.0189816348791196	-0.0537581143179109	0.7771263993036714	0.3103446160874071	0.6462197917411588	-1.1748054742978429
0.6506620590671172	-0.2144276919679838	0.18409299864486653	-0.10637743673433271	-0.7767174224912512	-0.6063520497933567	-0.317032357190553	-0.47191163676782066	1.620463977088194	0.6098653401003238	0.1616742951056887	-1.312236131960927	-1.3743246225448522	-0.4320900515565754	-0.7361263187953963	-0.587221991528341	-0.6961343916126534	-0.883392259801648	0.3916189269336178	0.3138486774339554	0.30954244896531447	-0.03285526483018115	-1.8108599904386122	1.2708340337573927	-1.5292883406071	-1.648595449594104	-1.2502127784314103	-0.8255023938692337	-0.051801359171451164	0.40759712555659855	-0.7601786036286032	1.3286526108394	0.49649907664395093	-0.3955625610094294	-0.28623549762812667	-0.9769848627129667	-0.31167439752303505	-0.07704381051006644	1.4108887323918293	0.7863701081300806	1.0429545843869057	0.20611275465456447	0.2147414206340405	-1.0214978422987238	-0.11706034033719907	1.007341360995293	0.20834877336854576	0.7245618049927757	-1.108872640724218
0.5761575673743831	-0.2878403324869113	0.17036025885034117	-0.11733562837120462	-0.728264788785838	-0.56743496531318	-0.4339101345416883	-0.63636193505936	1.498979914027388	0.5306524708851443	0.07728281518825073	-1.2308102401288152	-1.4558698326890995	-0.527012560772378	-0.69530264946408	-0.6663106976484157	-0.8144803985516909	-0.8700224564068673	0.3152586167121407	0.2712664187680905	0.28571713502077967	-0.01566353911209803	-1.7881345012397116	1.3030488941254872	-1.5427782385805027	-1.5073649063868415	-1.2716846301011444	-0.7705035932377953	-0.10506830840697008	0.3237991548881934	-0.7524684519362639	1.2211532508224832	0.5128784625349451	-0.41449281389988213	-0.2758495183696729	-0.9568045355555845	-0.3781674954018258	-0.09476095083129696	1.555301524136994	0.6697372725039271	1.135520521463637	0.23114508526903715	0.22972958912970354	-1.0427638533934414	-0.16180573571751494	1.2353593015576778	0.13145107885801308	0.7688337630761071	-1.0659932454630499
0.4979396025941266	-0.34468712030758686	0.15130116129402846	-0.07241876265108291	-0.7270178460066543	-0.524263215120404	-0.4616340656203016	-0.7232238407359062	1.4342054820898043	0.43095889010176414	0.05891159867551121	-1.204779917918605	-1.579378879394962	-0.5954506362866974	-0.6534162687406473	-0.7867701227136683	-0.9074372079066277	-0.8012087012996835	0.18940458373541735	0.20005783184922254	0.24542137486014406	0.006922903955858981	-1.7905602557047633	1.3491451401093169	-1.5994630623879331	-1.3257971317389128	-1.2816303749373703	-0.6906580675622503	-0.07568530713375621	0.24485425758433282	-0.7878082494687328	1.08778096369623	0.4807781585274665	-0.46943308717633137	-0.298268034573896	-0.946252019467896	-0.49929142155645245	-0.1303207365999995	1.6568300061088355	0.6004937152584202	1.2446850677591508	0.21114406676318093	0.24356482158723852	-1.0813998124815527	-0.19952106897863015	1.4539526374628675	0.08454873220621445	0.8109554371726626	-1.0751267981658885
0.42002717673879253	-0.3818677422155347	0.15868858792885812	0.05014304381158744	-0.7582423111098799	-0.5067807735430409	-0.4467548474072438	-0.7266859522788851	1.368944601849131	0.38738341829916595	0.05826881344763992	-1.1479742792517824	-1.681824787491188	-0.6730361382693395	-0.6340801053621309	-0.9102970352324175	-0.9509762160993848	-0.6892425879236836	0.07100094896361434	0.15480822812151512	0.21687111558703948	-0.006952225103545847	-1.8683631383890908	1.3154919124816955	-1.6981164576681707	-1.1877815110873193	-1.3139540456551044	-0.6492468591554047	-0.014703268178456408	0.17231730181035707	-0.8213791343934831	0.9151277974848488	0.4736721937941871	-0.4752610526729427	-0.31505025715615365	-0.9007510931413465	-0.6758634095921273	-0.12741320117538243	1.6974802521793593	0.539790580148261	1.3252429047433787	0.14719671101231563	0.2451558733198544	-1.0865133953020372	-0.18558761252616085	1.598606972560751	0.043184885159038774	0.8075866589267109	-1.112627057820815
0.35182148749831715	-0.40863686452262504	0.14370531196417524	0.22485881047113593	-0.750226250386559	-0.5155119121854834	-0.4351854961028062	-0.719081671568412	1.3248570240639448	0.3794933081048589	0.0375545411042692	-1.1220558672832317	-1.7581989700333271	-0.7789978192178562	-0.6383568707206508	-1.0158024589618766	-0.9567523227287292	-0.5841770182353133	-0.06466152070712904	0.14230504814412132	0.16206620727121823	-0.098557464460945	-1.9972090018696023	1.264783758776847	-1.8228503223636523	-1.152894578041813	-1.3655370612463797	-0.6258443684258413	-0.0026108225892942987	0.04389932651840267	-0.8278202835628947	0.7732392507519934	0.4406390604394816	-0.4681994302463927	-0.28889532158456	-0.8477437378452042	-0.8190526430875362	-0.06330099918651447	1.672638435136261	0.5021782159966339	1.40672444173472	0.09961664835552655	0.2232270298746611	-1.1375409995318555	-0.12896711221476198	1.63380037644404	-0.0035425615052453396	0.7626457236030482	-1.1774621086176564
0.24161594757805765	-0.4093772378275745	0.10056181409368799	0.340740222032181	-0.7257200076038319	-0.5166814411491372	-0.4141723960957952	-0.6800401815792748	1.3191476571382224	0.3369730486078815	0.013211642474519924	-1.1246745669380842	-1.7748491374432576	-0.8815112556338118	-0.6244120236728736	-1.1380983403315263	-0.9215565796672494	-0.47582889825109087	-0.2580708478449677	0.141662027459568	0.08894099206820674	-0.19362623830367234	-2.1267442903033382	1.2951492898112664	-1.923574893898391	-1.1476703288888495	-1.4238208117061297	-0.5383945069716701	0.026115575303513206	-0.09464885045682869	-0.8474129134244748	0.6270189041500336	0.378331547276249	-0.5196301622566342	-0.2627192762990279	-0.8087701410574288	-0.9414148019773375	0.036433741134179964	1.6606182010831496	0.49542064292657984	1.549646024653923	0.008431880757399129	0.18252838772874574	-1.2379999043597019	-0.04679138609167452	1.5746861350321448	-0.05213560803634994	0.7440099290509714	-1.2445805475902065
0.1256051680842633	-0.374278915839799	0.05306459770486851	0.35014551485420214	-0.7295371793768428	-0.5265216158778037	-0.44068169711620114	-0.6329307352265862	1.2918809496229933	0.3147416438962632	-0.006382939471913218	-1.0828425186054247	-1.667259275187866	-0.9081154200482299	-0.5934378745611751	-1.2502230790922155	-0.897733348769326	-0.374620924165874	-0.3769260219019178	0.15688018366062279	0.02285861990212093	-0.2340131495144045	-2.2055685432887393	1.371108779850001	-1.9649711666692962	-1.1445307560805777	-1.4841695685089937	-0.4299885108717586	0.09951836153818114	-0.15962349288119443	-0.8710240512753294	0.4405747016206932	0.3693599238485183	-0.596499750960114	-0.2496312536562622	-0.7657441605143314	-1.0908942577674254	0.1469410047906863	1.6881068979480454	0.518080079433831	1.6904962802844412	-0.10697772291924743	0.15755579314289517	-1.3141895827855603	0.048019451678083074	1.4501951153446397	-0.1020987044696529	0.7118751294707878	-1.2991623072518874
0.05730546686688668	-0.35833775311759897	-0.02495496446672444	0.2911353598898674	-0.7090262430498651	-0.549771045103524	-0.5257058011908136	-0.607614044568547	1.2525810472418901	0.28824142576644773	-0.04837132935712548	-1.0289913103184376	-1.4626381934248442	-0.8849116078811988	-0.5906126174455466	-1.2816850063290601	-0.8977846919393645	-0.33812950737331005	-0.3785565804316156	0.15135496888966138	-0.0728215230014217	-0.27742278173051466	-2.2199953987914123	1.4559267857093023	-1.9440958902094447	-1.1660305506716178	-1.5522304918585925	-0.34250917524790314	0.11095420374693728	-0.12869103983435018	-0.8818105727202219	0.3014561493619583	0.39084243499198457	-0.661585788987965	-0.23523442874921888	-0.7187473878351454	-1.1717756200289275	0.2642882978274076	1.6950033554653856	0.5750162270028106	1.830562790454375	-0.17120459600947824	0.13588059562609128	-1.4010934347400552	0.15394538766333177	1.3304882631628567	-0.1292956525281542	0.6378814682813222	-1.3191858651004205
-0.02291025242248173	-0.32944005755877637	-0.08389227100477813	0.18474714108376034	-0.6953607681024878	-0.5665074078592479	-0.6038672454365457	-0.5708909328447975	1.2493551269161443	0.20881271767057089	-0.09784505689594898	-0.9684702516284902	-1.2484601863029512	-0.9018175845477874	-0.5909754945062695	-1.271090066111393	-0.8722414648451469	-0.36537227880675904	-0.3523673018931065	0.07850310688805218	-0.17244654950476165	-0.32121025407229725	-2.142728735515149	1.5573430931189969	-1.8531821535644526	-1.1674119627072579	-1.614180682152036	-0.20757642643186483	0.0516683901910215	0.011788943043274358	-0.8932700500484867	0.2525097576437286	0.3945737523808879	-0.7465804974713924	-0.24836467081986532	-0.7215758973019465	-1.1669465123617537	0.3738124379950147	1.6533574940490485	0.6334476673362263	1.9729525460967516	-0.24499717360251197	0.08100084021120377	-1.4525268788762609	0.2933749530274736	1.2503688571228362	-0.15054600101116133	0.5811856471632723	-1.297339987842427
-0.09647462434622141	-0.26077043352468465	-0.09019126801002395	0.05175454258171602	-0.7245239604482877	-0.5804409339607004	-0.6238175441426251	-0.5500255284563031	1.2554229294336168	0.1140354669474728	-0.12090238506995128	-0.9000259478289863	-1.0580526620849913	-0.9224831056005721	-0.5793893483531909	-1.3005944520127843	-0.8275215637415021	-0.4209360316248508	-0.3071632023467525	-0.041717945542194296	-0.2644938335000159	-0.29933750901949996	-2.0115081860846415	1.6370697355041064	-1.7458080161599951	-1.1630416773581451	-1.658662604502192	-0.0884123583970799	-0.004252331040308255	0.23550148998372517	-0.8962695105572273	0.2215977980336004	0.3773987179290239	-0.8473149667850839	-0.2707620773101482	-0.7513296411161999	-1.1669217477070504	0.4629838301903003	1.5971659352633896	0.6991542820812345	1.9950933553582266	-0.3805320257136226	0.031862706266192406	-1.4530409427576871	0.44813132048932947	1.2283165141994694	-0.1335807022222585	0.5193530365212523	-1.2811367140570993
-0.09189154047237962	-0.21021681879608295	-0.09331760843542154	0.0061344773982655336	-0.7615505266464895	-0.5573124904898392	-0.6043834632112851	-0.5201029929776901	1.2434153371100078	0.011655891204328339	-0.10416923413791765	-0.8759876279203318	-0.8747113064751503	-0.8967888946044681	-0.6097932620837508	-1.2874163644658563	-0.7820315150872785	-0.45654092023532267	-0.23481657465991362	-0.15981941127150967	-0.36122148786791153	-0.2886320387921228	-1.8946634236417528	1.6586452443969844	-1.6940831144357165	-1.2063426655298184	-1.6635511909471163	-0.07856798572242887	-0.061130598868066044	0.44609189195304844	-0.8806377067520612	0.1864424426333306	0.37237790114836666	-0.9258648813069297	-0.2558797289824863	-0.8107827343318845	-1.1609534659235148	0.5265103415900374	1.5316010222464145	0.7795262681697676	1.8503243724247915	-0.47640647311669293	0.05406825436053658	-1.4481979198747936	0.6563098266678133	1.255604748599056	-0.06977135677739488	0.42426270021706314	-1.271322536032654
-0.024249923093298913	-0.16114395067738113	-0.09188180764746104	0.03062925870421692	-0.8001548571775349	-0.4938756263579032	-0.6191715841699754	-0.4545083439223047	1.276237796297354	-0.08760601181766259	-0.05208289567290312	-0.9020627142272065	-0.7119728409449133	-0.8707833837547316	-0.6968059972870718	-1.1677439921024866	-0.711563014209261	-0.44633386603070424	-0.16633311641266355	-0.25117597963965876	-0.4242281880748351	-0.364682859642686	-1.8022549456520636	1.626179240539131	-1.6549215318341415	-1.216313948768887	-1.6412575510387968	-0.10733477533458506	-0.1482126221945459	0.5886685909930259	-0.842606085686108	0.14872336894318255	0.42085759104684095	-1.0047125750877268	-0.24266504805608044	-0.8813050905570747	-1.1029051152986031	0.5811678240686385	1.442918406565677	0.8093171009381844	1.6523166799903148	-0.509078944340545	0.09160785176198197	-1.3941129883501868	0.9003986501578881	1.2891760527701046	-0.015960460618771856	0.3627645781952088	-1.2561072667464335
0.08026789222455064	-0.11403769914995172	-0.058001540667038706	0.04319894911121689	-0.8268241639649687	-0.41650523612451706	-0.6203862142281826	-0.455837547461128	1.3711464204841612	-0.1185429180506565	-0.007855124993812343	-0.923616626770999	-0.6016485609522803	-0.8847918771682647	-0.8015219490956561	-1.0293841632790035	-0.6382706389791191	-0.40095320719609245	-0.09787474368125237	-0.32633795298947105	-0.4267020981289445	-0.4517120352558327	-1.705939726260766	1.569786111475209	-1.5981276987501591	-1.1795683886208832	-1.6354628903820991	-0.1168254579730218	-0.2916804608134781	0.6634907317978774	-0.7996330457051137	0.06232311577169251	0.4838510081418573	-1.093025395313751	-0.2683766796349344	-0.9024917143516846	-1.067665011655579	0.6614074347796662	1.3345663169798472	0.7930701699399674	1.509451078889726	-0.5204459828081609	0.10288356621487307	-1.3098606237840926	1.193222904285123	1.3320692970596	0.017532886990249588	0.3344047216140358	-1.2562829119907193
0.19569109686272496	-0.10904017934154098	-0.024908648312273407	0.02884196006825356	-0.8160088439414384	-0.3164500168547585	-0.5991909197124405	-0.5411229559172088	1.4796755971574513	-0.10758309933090349	-0.008622320265789102	-0.9223184679677388	-0.47020699546412575	-0.860055511875651	-0.9176685283170087	-0.886362560759746	-0.6221488835869904	-0.3215969547883648	-0.004757308877664923	-0.3675389079625936	-0.4130398741364279	-0.5084090452247445	-1.6119736585619389	1.5216807175733127	-1.5479016745784806	-1.1735655254114687	-1.6335453844920635	-0.09292190635882112	-0.43501150706149205	0.6950828258845616	-0.7993254087298587	-0.03506871121731707	0.4873079639580477	-1.1216972839613137	-0.27855156175398665	-0.8865541513945088	-1.0331430829989536	0.7511017650009617	1.251808826771755	0.7852198829266711	1.4126025326890914	-0.4995132398377452	0.12695687069098316	-1.3117004313597178	1.5194241200053173	1.3464423324845138	0.061491083852219755	0.36534491897934446	-1.27931439464764
0.3008904990130957	-0.1269479586550124	-0.028220253355473585	0.003907679097720612	-0.7977118672428082	-0.21851204829506155	-0.6269452165425078	-0.6186804368219965	1.5315719503343224	-0.11144421708556396	-0.014407387316641809	-0.895079515147596	-0.2876236962566868	-0.7510766169611427	-1.016837645054543	-0.6613058496979758	-0.6624789436523326	-0.24715254771384548	0.09209786778630284	-0.3719686060117259	-0.42393845086129023	-0.5516717396142035	-1.5232676479136444	1.4871827345710502	-1.476228075245049	-1.1608314181011206	-1.6154660432431591	-0.06586461858836976	-0.5400133309782461	0.6955775566644431	-0.8559498394878119	-0.08454552740931365	0.48286330648009024	-1.1001508275815053	-0.2755750920884549	-0.8371640245511045	-0.9563974180729293	0.8105075247557372	1.2007896111241032	0.7444156438355691	1.418928478192369	-0.4526474992704516	0.12923968404647623	-1.3216570370630967	1.7890048354141144	1.2771643017364283	0.1547419271953586	0.4787126691711472	-1.3247845572620185
0.3902958890443758	-0.14129269143841539	-0.03752980039999118	-0.07611055983355972	-0.7808654158179232	-0.15640602746659302	-0.6802067445949607	-0.7405653101610087	1.5737393374494215	-0.11640851134155798	-0.0012613926562845504	-0.8553513793581509	-0.12848599863786542	-0.5751682535153114	-1.0768419590240677	-0.4323542368038071	-0.6936699194507983	-0.20591700713603886	0.16256308178503015	-0.40183334447201347	-0.4291982956610191	-0.5850686085000011	-1.3932216743293713	1.4366800619032774	-1.3549552550801152	-1.1508852514445165	-1.6066581590449758	-0.05242439721219847	-0.6170274358051528	0.7027629322769995	-0.9352817244818068	-0.09315019109487609	0.49131364291966684	-1.0735421237995322	-0.3166968148434694	-0.7384925596899409	-0.928215241020391	0.8536394531410696	1.1308537039059963	0.6723540348416991	1.6069714069137173	-0.4155338080988723	0.0930144337284969	-1.2944387073413588	1.9299227472629485	1.2029583731283722	0.272537068786362	0.5900734876419561	-1.3710670791312167
0.44994648838701057	-0.18777425298979303	-0.02664550410416313	-0.1715112870251557	-0.7604562707382285	-0.11658154982496234	-0.6901667110722727	-0.8820172960598978	1.6289128160365731	-0.14000689563091093	-0.03541194976292387	-0.806871862670862	-0.050054234432061494	-0.4102272233744314	-1.1467735525833653	-0.30832280332231177	-0.7108442098287183	-0.1736665494848318	0.15594050560287934	-0.44810701817882237	-0.4456018794432235	-0.5764832412000069	-1.2658312635278919	1.3765426117193207	-1.235181312467783	-1.2277922269559232	-1.608259592535554	-0.02253758915202845	-0.6177387561339278	0.7672428439214819	-1.010614328797482	-0.07759107319768996	0.3985519951852357	-1.0136246829091884	-0.32659727068130284	-0.5986445243216684	-0.9219250187257136	0.9096356569662584	1.0465906490286254	0.6690471373818843	1.8071623902741045	-0.4104403810259537	0.058841409558383476	-1.3244708604140527	1.991673292904574	1.1700851878208205	0.4265656577907787	0.6988778573729288	-1.4101920572957856
0.4663515783559469	-0.23668516444803736	-0.015529627036082645	-0.22697614469520638	-0.7354410717191004	-0.11531119939892517	-0.6853992880938031	-0.9939176870026387	1.594938242447176	-0.19751596628728446	-0.10087236796915455	-0.7896600675034918	-0.027150101702301525	-0.2806067535497248	-1.2009199940012198	-0.2444908111156785	-0.7605700700111293	-0.13489891168419643	0.09904655567439465	-0.4478688623697307	-0.493854269237347	-0.565756779854538	-1.1845301875623853	1.3162453429509722	-1.187380744699404	-1.346643895185831	-1.586450596973065	0.015041977195817999	-0.562283128963718	0.8329006859942538	-1.0693153091384104	-0.04983219240384956	0.2428518026703323	-0.9650866637001834	-0.22444736492590428	-0.4505557354106918	-0.8713555938212462	0.9294863844336115	1.0117926785273939	0.7141647209857858	1.9126041456318474	-0.4479578194655092	0.0378118562229303	-1.340542120707006	1.954717966359047	1.1330438222400419	0.6165070442315052	0.7946371709174478	-1.4295569454782484
0.4386650511590894	-0.24438967415267138	-0.021921256350228964	-0.3009585882329149	-0.6887697848410933	-0.1437025232062233	-0.7358064355094653	-1.1272089814073618	1.5347722681177989	-0.2859139789809463	-0.15752040805132675	-0.8456823344786908	-0.035299208028137304	-0.14825642347007398	-1.206363149912061	-0.2133315964564797	-0.8004893847161627	-0.09859917666073557	0.04631680137559714	-0.40945433036299894	-0.5604492533966272	-0.6025542098713856	-1.121511639986107	1.2901264200161022	-1.1848462790195533	-1.4436190200877057	-1.544054752459321	-0.009126841945543007	-0.48581619362048445	0.8539856406606084	-1.0836204284877873	-0.004981856344161015	0.15538533328927298	-1.0082859261951385	-0.11083488450111614	-0.2948245314980634	-0.8322026747350749	0.8749544070812524	0.9825555839820449	0.7753567018073948	2.026079291960567	-0.45149837243083135	0.018742294152296286	-1.3507151743604573	1.6904572979593737	1.0888159389468066	0.7506553346551128	0.8447865718979719	-1.4334650521635985
0.39323376332247995	-0.22613484485250385	-0.015413836649956011	-0.35780054485198504	-0.6364999793626696	-0.18401094386729605	-0.819160423254042	-1.2881662564457164	1.5653673061278435	-0.3738563318153607	-0.2219440758900202	-0.935322438048677	-0.09699958449518342	-0.05474673666691836	-1.2188564887169462	-0.2131701497484003	-0.7891682157226451	-0.08108425500915017	0.02795420377963128	-0.344747397032377	-0.6058711334892009	-0.643214005617326	-1.0546629537807992	1.341953303811691	-1.1768068448737874	-1.5246199985410989	-1.4930195956937715	-0.06424353925572089	-0.3749870147026192	0.8683092746685903	-1.0538757784427788	0.061439074982082384	0.08577980229186216	-1.0997041586930802	-0.014849015216181483	-0.1797531511707275	-0.8353973151918206	0.8138961631642843	0.9095114142209118	0.933742712317464	2.086595637881311	-0.3780163696593172	0.006382819823565639	-1.4241721974166384	1.3397775326079113	1.0556963587462547	0.7293466861762641	0.8684874798411247	-1.427888315657539
0.33529888255825707	-0.18745033966887578	0.0007968174076622342	-0.33998615844765745	-0.5831359179759807	-0.2652730425487011	-0.891947129492201	-1.4425084255001637	1.5990602517522965	-0.43196495491811004	-0.32868789373153723	-1.021157593402209	-0.1931373803856968	-0.08096776279994025	-1.2451132360392476	-0.20059748735676736	-0.790143735953381	-0.09728136449816786	0.06651064162799161	-0.24105435775319828	-0.6416202481449857	-0.6793397198552006	-1.0075777829012798	1.4114743880220741	-1.1859363717850804	-1.6055707438295586	-1.4421530108745977	-0.08847130673645157	-0.2879323498503227	0.893493427225388	-1.0168824321683139	0.15405708170718432	-0.030165398336858183	-1.1923347781738929	0.10910722503918138	-0.13596564884810655	-0.7938422245994136	0.7796541812211274	0.844407883925169	1.1399205800293748	2.0081931009136875	-0.3107769208003443	0.012793144195556952	-1.4969257646350802	1.0630400872939851	1.0301328885976575	0.6597364911455006	0.8529815430920251	-1.4370877353269855
0.2419684924914315	-0.13624889829844222	-0.01140748929000129	-0.336147861376989	-0.5418850150156471	-0.3448211763695799	-0.9379208771954024	-1.576387042398784	1.577195680655578	-0.4677462449178229	-0.4504438568949773	-1.0978832550845836	-0.23561561236322656	-0.19076082656241536	-1.1970061057034234	-0.15331378272820592	-0.8454146584999661	-0.13140071939810877	0.1304285359920928	-0.133598456690347	-0.6892040136001616	-0.7425859586690968	-0.9505087173287589	1.422136570723634	-1.2236263291531941	-1.6679854512579861	-1.3993146650016153	-0.14176060552618547	-0.27198235940126836	0.8770966356636194	-1.0409357981710978	0.2720470590941748	-0.1368646139651314	-1.2696723057128676	0.196522550464498	-0.11673722391512904	-0.7680374543984052	0.725624224373739	0.8271181735295812	1.2774587587275696	1.9416587094920374	-0.22446817790007384	0.0011946076519916266	-1.5683265321655646	0.8991003053520904	0.9814698972304482	0.6516619417219155	0.8283966295098617	-1.4616341582158676
0.1390253777866453	-0.09580600651556048	-0.040100346971985355	-0.31171168002631683	-0.4862560983769747	-0.41715049348377375	-0.9955854392088632	-1.637901345707083	1.6042575678326638	-0.5265983130540807	-0.5167751454099366	-1.1473699639468156	-0.20916485860793826	-0.28934709559406385	-1.1120151141241301	-0.10479904695054207	-0.9291040256629298	-0.16825153950773536	0.19231450357303315	-0.050101030022271086	-0.7182000224325666	-0.7927337397930254	-0.9034235464492388	1.407296273601549	-1.2326195944687959	-1.6883047664731161	-1.374176373498188	-0.23469266254168808	-0.25455501134629854	0.8059260791864608	-1.1144225806352404	0.3872375739807228	-0.21352123738127798	-1.3089578979473253	0.20785846685024864	-0.08363822371225373	-0.805729258857073	0.6754849264398672	0.8029077223155372	1.3935164817520143	1.9026113910094122	-0.12697874142510163	-0.03738263218376877	-1.657394863620794	0.8016927779707359	0.8948004936182163	0.6217831938548585	0.8403426516586292	-1.4952702224965173
0.08313525751998371	-0.07812959385988467	-0.0603868226212335	-0.18926707347420452	-0.4192520098547295	-0.5321676177713001	-1.097249975080935	-1.6124300964980176	1.6346221829622984	-0.6075378933148239	-0.5231615276739598	-1.1600605853511052	-0.21130366060043407	-0.3809171448476515	-1.0611086464627302	-0.08835166356502075	-1.0177223371496016	-0.19772261150698156	0.26012065289256375	0.017701928826563417	-0.714990625605614	-0.8140607157754076	-0.875489068714861	1.3766795990773706	-1.236026134361067	-1.6954881090584402	-1.3880624875809704	-0.36213897225784264	-0.2415870945832596	0.7638739628965789	-1.1871018160393376	0.44623256267421735	-0.3071334059911191	-1.3238043210007373	0.2435972125505775	-0.05426524078776327	-0.8245503964317036	0.6842284502347602	0.7205387649253245	1.4896177974972293	1.8489808087780788	-0.11815841649394772	-0.07861162490722388	-1.6581253754522916	0.871265059393634	0.8204508346559111	0.6409638924856117	0.8379056631402803	-1.5458121415396344
0.05949124532979734	-0.12033087224202314	-0.08951968377049555	-0.09052614883179685	-0.3627578676141744	-0.6547463517376174	-1.2168303043115847	-1.5392620784423667	1.574917054393742	-0.6379471933950077	-0.5351463619226766	-1.184815130806386	-0.2500457574518342	-0.4849152421040156	-1.0452198151610823	-0.10895629968357108	-1.0926833654059995	-0.2159803000138325	0.34536123572192545	0.06123681072880048	-0.6983418795657943	-0.8371299545595011	-0.8289911857584583	1.3059941223235636	-1.281619264279253	-1.718369315685118	-1.425190458770442	-0.48693260670238414	-0.2868380108829759	0.780836161063925	-1.2675873396905404	0.4646206110981633	-0.39898966053559487	-1.2992375321372838	0.3002556847653913	-0.07730127461836014	-0.8112022475465395	0.6923026133563591	0.6149306883657596	1.4854769867649407	1.875908063530972	-0.16235321359617255	-0.11377617407012539	-1.5999820448638076	1.1469258285271449	0.7526922390813159	0.8123658802498032	0.7796329670985946	-1.5730591100594027
0.01920711322842719	-0.2002449158450416	-0.14502959487922482	-0.04894948056248634	-0.33519788741304046	-0.763411723894958	-1.3573022705434248	-1.4176244987849969	1.482747902229589	-0.6353571268266636	-0.5247788582473161	-1.1841436693564236	-0.22895554539925414	-0.5623570672311353	-1.0815852806035176	-0.13704802688927292	-1.1059555748609837	-0.2311950404362076	0.42613659673150367	0.08550488767539717	-0.6770350506313003	-0.8472686645983698	-0.8033803254590225	1.2191213060935113	-1.3785557634537848	-1.7519753030248495	-1.4654370109678834	-0.5447019792841734	-0.34081628044727	0.7737921371027627	-1.371799365058319	0.4751996325471947	-0.43915619478084905	-1.2341940340035686	0.3338201299299054	-0.12097998811533599	-0.8095677803361102	0.6726401435783693	0.5106824766687706	1.4449603039746926	1.9675503006005897	-0.21831879643398633	-0.1634215998719126	-1.5547985352859728	1.4280966463486773	0.6712381940375537	0.9887816676560751	0.7158412088241775	-1.5630034198240643
-0.060374025216870984	-0.26495817003080824	-0.2300428963728171	-0.010947409565096572	-0.30919022373292887	-0.8596962204715597	-1.5382517834650702	-1.2887226672294099	1.413313807599262	-0.6689080817258575	-0.4582609546662	-1.1698639225205565	-0.19792937978660283	-0.6162598341950027	-1.1856273178707584	-0.15077099707596378	-1.0680386437874556	-0.2918862805777448	0.5161685130865873	0.11665566750478722	-0.6514713134054989	-0.8571134989839375	-0.7762118754504496	1.1529107497026703	-1.4484579620432347	-1.7760118724449714	-1.503260341436158	-0.5670728740747741	-0.40119643297053226	0.769857849472281	-1.4518618878685463	0.4996286263668271	-0.4718326580910267	-1.2005024378479756	0.40542427961420113	-0.16294527760838323	-0.798770390885403	0.6549439207781786	0.40242752028741124	1.4285408391959602	2.024875682860386	-0.34112008086279916	-0.22999212671341818	-1.499252580098369	1.5516927384713743	0.6381802125602515	1.0642510122685738	0.635635616117353	-1.534021954516977
-0.1457369002414775	-0.3320545007918822	-0.36769450739921755	-0.005995713344158332	-0.2571494485608845	-0.8851637218697258	-1.7128548543325763	-1.2018607615528638	1.340372164678242	-0.6855276755393962	-0.4329849807056698	-1.1713187556621414	-0.24438740787675228	-0.6709528238642498	-1.3432974007548217	-0.18035610633139373	-1.0005993899417176	-0.3890928977329845	0.5999541359971412	0.1247053338521367	-0.6330618566064456	-0.8740953135210908	-0.7398255584746803	1.0747137994824527	-1.4695785093753295	-1.8005256569319514	-1.5393768809473691	-0.6237517023782332	-0.46827941166878306	0.8071275682233112	-1.4871632307791078	0.5334284525563573	-0.5361978830496104	-1.183231240828821	0.5070253328071612	-0.2144023921390661	-0.7439909746813492	0.6385655018035337	0.30548858222675734	1.3661123662806818	2.0891708015375117	-0.44746089975107706	-0.27979896356054307	-1.4901617661952855	1.5400393021656738	0.6370714355417586	1.1282644076988746	0.521598888685219	-1.4807794898429723
-0.21946579312479186	-0.3907522218749317	-0.5547886133013514	-0.04771888150166204	-0.243153152059846	-0.8623982356634461	-1.835836147726211	-1.1006867340513204	1.2452075150687543	-0.6263398580331687	-0.47586497590696225	-1.1086266382839816	-0.2677247156935976	-0.7003826331039631	-1.538939976064524	-0.22868921456246816	-0.9116730194348138	-0.45158115445984104	0.6195459238693383	0.147330135715991	-0.6349785797114313	-0.8828486097658276	-0.7355868717252207	0.9782975306415839	-1.487347021453429	-1.8229045319093085	-1.5901170368067605	-0.6875043314059952	-0.5026416552434168	0.7909192455300695	-1.5226376194882505	0.5409133312417461	-0.5881345287642723	-1.1644924174619786	0.5581741696836503	-0.2301495746513615	-0.7233372526586631	0.6161210017271689	0.2572133796053707	1.2338939791482757	2.192513238697265	-0.5585535134086037	-0.28810010303506267	-1.5309080927966154	1.498650603112543	0.6448328746712131	1.162603105247552	0.4286110522792142	-1.4138806074257784
-0.29885890761629125	-0.3965826616514103	-0.7209941335463835	-0.10690483633183016	-0.2781184455006226	-0.8581637342433235	-1.9184006259329507	-0.9693119656793197	1.1768487272136743	-0.5828123504262803	-0.4998968494264483	-0.9917028177971898	-0.19649448731062386	-0.6894152997990093	-1.7160499014873114	-0.25720473937687593	-0.8480845033419723	-0.4757330573665407	0.5408275751587628	0.2187530628630406	-0.6404612992908105	-0.9212623558758267	-0.7756756560423846	0.9057170621014169	-1.5041344500425535	-1.8226533660846478	-1.656344740239513	-0.7180100970295428	-0.5051586348683106	0.7243661763317993	-1.5572275518935335	0.5051391472887486	-0.6437201833960252	-1.1996303700181898	0.5553032485878184	-0.17246429985243023	-0.7557541856654929	0.616539352147979	0.2666110171378054	1.1021644377273199	2.2086080115485265	-0.7046479094513778	-0.27537168917412974	-1.5684888681281206	1.3849662652389865	0.7030847339576141	1.1064602092554021	0.3786050035644737	-1.345357006498944
-0.3580159440802044	-0.3901969418962187	-0.8513741083240823	-0.1408928103927191	-0.33517243960121845	-0.8270502309516605	-2.021401254869052	-0.8564842234304239	1.1416196290531537	-0.5878006267801276	-0.5076517421756179	-0.8940275588759873	-0.15986411900877523	-0.6448036361589892	-1.8045400647235765	-0.2838232653713586	-0.8263149992455938	-0.4905165138084387	0.41760752134539453	0.29610606965651176	-0.6420214227483554	-0.9825984029432698	-0.8421923968998412	0.8707167921196387	-1.4938603257274572	-1.8203426404977616	-1.696949507823004	-0.7520232888455574	-0.5117520271465621	0.6776494555458977	-1.5672257535893346	0.413876669774388	-0.7680882843070485	-1.2533582563117684	0.5496247355379731	-0.08140805278650763	-0.7986218029571848	0.6149077855068266	0.30082618841221886	0.9617506960205894	2.1304573927646624	-0.8394684394729932	-0.23577986562481829	-1.5833967206894308	1.2882554106802566	0.7588110455907806	1.0497343133048722	0.34400932342164464	-1.277206651716217
-0.3628575608905205	-0.41580923091432637	-0.9555854558373404	-0.11103613317888703	-0.3993518210114336	-0.8132376906050698	-2.1335419749931743	-0.734630261801616	1.1090019902039496	-0.545760009240251	-0.5655024126841317	-0.776342748745905	-0.1918107816814873	-0.5543351094644128	-1.8309264109961372	-0.303459221241436	-0.8055980301350077	-0.48316072591919684	0.3267226974517	0.397989124786582	-0.6401938495552292	-1.016771943198505	-0.9613607767776738	0.8621550822415122	-1.4669077820997898	-1.8485736791897356	-1.7251642373478078	-0.7974135101598218	-0.5179897592604268	0.6332650370080082	-1.5676295271193577	0.28230193225368383	-0.8791224127841961	-1.2524649185349161	0.5231531542572809	-0.01646112387568823	-0.8547880398246329	0.5995961601052417	0.306581330777042	0.7497066797712717	2.071060683216182	-0.9616796317409163	-0.16471288823461466	-1.5795277135818675	1.3111822799338673	0.7749293781744353	0.9859832678558437	0.2809582185204513	-1.1954877018124435
-0.3419633990246407	-0.4460257164225898	-1.0160048793178027	-0.08378715397489772	-0.46531254924905674	-0.8772996478037858	-2.211065738458348	-0.6084795724542895	1.075693082713516	-0.4674584597435614	-0.6176509561711975	-0.6241672021360845	-0.17616233166044773	-0.4221045100976964	-1.823720709361785	-0.2982122032288771	-0.735103857671972	-0.45143739313301656	0.28008872350238156	0.553195265572619	-0.6185304209732959	-1.0502527765566745	-1.1276653960500802	0.8603970778132037	-1.4798798860095663	-1.9047594741665534	-1.78357441676734	-0.8626398476718139	-0.5148982516776763	0.5845693931025833	-1.5737438120025593	0.16899737105164186	-0.9307572607688753	-1.2347895925214705	0.47464303162328436	0.03684540069098224	-0.9497357259576995	0.6190912897149086	0.2770528366182867	0.5553186203943523	2.034756473845599	-1.0960964144945573	-0.09413014398042335	-1.5739541788674747	1.3812612325004916	0.7694265588974672	0.8811890253367499	0.17375461575741308	-1.1221338566677612
-0.32708600368031826	-0.4575940493124303	-1.027746024470963	-0.042444885526696306	-0.5482469679706652	-0.9084736439728809	-2.270461148304756	-0.5639048863384242	1.040259164214854	-0.392322547163737	-0.5809499931604194	-0.5437708845272483	-0.13230335409282568	-0.3206207578129921	-1.7978009193101538	-0.26555960651995214	-0.6382963105641395	-0.4593921865507008	0.2810419731043581	0.6659382255973398	-0.5825361440598966	-1.101324166876692	-1.2591923565709102	0.8666756650571626	-1.5272716689908745	-1.9741565915205732	-1.8383181563531785	-0.9148680763529011	-0.5083048593994229	0.5013603876483197	-1.5638609741724792	0.1010146343304175	-1.0327923296610213	-1.2035440402786888	0.4294893535057406	0.05319092174433389	-1.0260851564084692	0.6448407581156591	0.25140967063831426	0.45752072247410036	1.9645272823954856	-1.2016918538111876	-0.03579158045115209	-1.5168930880293587	1.4340500322874612	0.7349928726009229	0.8226558295152377	0.05183351370709277	-1.0468698694914775
-0.317332261077011	-0.45187929286485085	-1.0320534268348458	0.05623743916043457	-0.6063952179795239	-0.882925485404807	-2.2968793520707944	-0.5678615852446852	1.0051324762234044	-0.2630350576272424	-0.5158628050865042	-0.49876058533143236	-0.12548084647119645	-0.2854917666375182	-1.739481391693986	-0.22891120378607827	-0.503751533477914	-0.5277027770139956	0.3445584992149944	0.6930165410912358	-0.5674698089555872	-1.1417740514417034	-1.3379144725262038	0.8665843401517949	-1.5839564927983032	-2.0485770253678286	-1.8951058307888349	-0.9383884637612006	-0.5441718190541543	0.35407196689519177	-1.5464794850705477	0.0345642349778547	-1.1821273336889706	-1.1221226829026723	0.3732108561418442	0.009430616628123728	-1.0591459704375885	0.6284832566620541	0.2041543666638564	0.37286414750284946	1.9258998275524575	-1.2670678537410422	0.0173818296273059	-1.4369426264709735	1.4679336650241472	0.6654273811443414	0.7864223821018229	-0.05620631060635989	-0.9492330693243435
-0.2792574104327764	-0.4055134146423697	-1.0647989480312323	0.12778798455413118	-0.6504708280518844	-0.8837723856888303	-2.267576401916508	-0.5318803545658601	0.9951730872812223	-0.0920187178229875	-0.5074858621168128	-0.4381947625448207	-0.11427244109280417	-0.27689510144870144	-1.6256157539971767	-0.21272617130118499	-0.36594646509423645	-0.6139116526670766	0.4389803808423404	0.7239053495306227	-0.5721056043722985	-1.1699441319223691	-1.3870934525229264	0.8554655329234013	-1.6366352256924188	-2.133270141443748	-1.9650210455485777	-0.9840439526026253	-0.5886019811283626	0.2066186358821044	-1.5324050934526117	-0.024136073452436797	-1.2891557832045009	-1.0486350157829922	0.30688413494253364	-0.0781987824299415	-1.1158570297085115	0.5926097080777446	0.12516078812896053	0.2585605179136113	1.9757796279367141	-1.3633460484120872	0.036451391697941836	-1.3683556822914442	1.463721961141923	0.5763350944176249	0.742172685260661	-0.13677028397764754	-0.8500813289252456
-0.18968749944192326	-0.29286098896110174	-1.0864285921595382	0.14167617395487234	-0.7400725734703518	-0.8742548396397931	-2.1649097962464143	-0.46297815251852087	0.9853673135926492	0.038515840801968335	-0.4785605268625557	-0.41352974528286596	-0.04036194185847593	-0.29428000096703405	-1.5005009274179597	-0.22334129235736366	-0.2474207570600632	-0.685672514974184	0.4954729625173604	0.7480781641535834	-0.5781009359448704	-1.2007171110465544	-1.4252160990105194	0.8546892712277845	-1.6884418843741134	-2.2376295415906764	-2.0130429787726434	-1.058554653565262	-0.5844434930524531	0.11092356788798947	-1.481010491274	-0.03686626082286211	-1.3808748569626195	-1.0140713517976145	0.2420139840050793	-0.1579681888350644	-1.179031663857039	0.5756246809929306	0.04716282493987743	0.17669323906064055	2.0680376650110768	-1.4974211988620572	0.025083442362001378	-1.2519878531331992	1.4246449491820425	0.4856823067019169	0.7445046850941879	-0.14701997098128974	-0.7793182511337722
-0.10230336691397954	-0.15464254759328838	-1.0520156894029404	0.13010268278758805	-0.8813079290717385	-0.8439479080471998	-2.0571721100832994	-0.35877477741687114	0.9450433095208333	0.14583572870325062	-0.41278908354606586	-0.38206058532796033	0.06706547973925997	-0.3438245699800251	-1.397132804692061	-0.23405731760608992	-0.13305384579901908	-0.7518506457562311	0.4941685156936028	0.6958744108003554	-0.5975133292523449	-1.2061538106326148	-1.4296590598201928	0.922315363651809	-1.7436823352672193	-2.3598970650359816	-2.040878421418099	-1.121953592556807	-0.587644434531939	0.04759802806322817	-1.4001019667818193	0.027609780766232973	-1.4687803048600203	-0.9767425946934061	0.15643520369253933	-0.23194459027452358	-1.200700736722568	0.5227661053238049	-0.04081557500845577	0.07535839863989117	2.131940910957911	-1.6083895825909746	0.03799632598903209	-1.0722548865909485	1.3598227097315783	0.40919722533362624	0.8068565306430994	-0.07400588360802382	-0.7267344561258382
-0.019008755381157556	-0.0653581543495002	-1.016352250476182	0.0620388347328953	-1.0394915273452932	-0.8464281160218426	-1.929059004693731	-0.2420212479719185	0.9457601807043327	0.22864591259668643	-0.3888401500559822	-0.3048425185822812	0.18396860636703666	-0.39698500652368807	-1.2845113169177298	-0.25385472018424443	-0.041688674715279685	-0.8188913444992327	0.4750784381382351	0.6040653463949266	-0.6304765091625107	-1.1787184192851992	-1.3928386604664682	1.0211745737112365	-1.8126307026868318	-2.518508283309834	-2.080851044202678	-1.181550363659042	-0.6047434808967042	0.033557097358036234	-1.329864599868813	0.15500005854943827	-1.4887812635108344	-0.9194838971865545	0.09475261956001726	-0.3014606498624869	-1.2294277361785817	0.4143296762502985	-0.1493619310032241	-0.10272521847863829	2.1371192291796217	-1.6857848281136352	0.06319950778250659	-0.9091072442230764	1.2855003863362477	0.33275320978083245	0.8697330761545539	-0.011671540035754335	-0.6652586206259552
0.07577882032760926	-0.03231899561611475	-0.9885857158832035	-0.021788401291416903	-1.1689190982621682	-0.8548366259846578	-1.8094483097116272	-0.17376819183888864	0.9959411635492603	0.22531240099483557	-0.39630475270224136	-0.23026553353978746	0.2710367988716517	-0.43043776771805564	-1.2333456513558119	-0.2929853660548288	0.011425834689679042	-0.8561494883681995	0.44490056258093047	0.5641028016290884	-0.6704825321096026	-1.1519547437167552	-1.3289264138767503	1.078275470791752	-1.856997478243801	-2.709846408537102	-2.1210554534135246	-1.1946074208293147	-0.6090661198177179	0.05935377373754275	-1.2400153757832713	0.3148935693640735	-1.446776506728399	-0.8754125668618155	0.09361269500726052	-0.34309957287859383	-1.2623151976247775	0.34218514618191065	-0.24651941877393185	-0.261830119740841	2.1163779653834736	-1.8017845239511712	0.08296083147601954	-0.7763705388405275	1.209088044473047	0.27630824637641915	0.9120297231351383	0.036303684913695636	-0.627912050559776
0.11829573688033863	-0.029241819067417248	-0.8854859560767553	-0.06708616672084186	-1.270532210859708	-0.8408627712982527	-1.710698885979257	-0.14322742215617384	1.0060285652027805	0.1855500827511891	-0.3775603060571888	-0.1640370525251588	0.3160599344858227	-0.4362566803667532	-1.288399285425473	-0.31040142968882317	0.0777612103795868	-0.8687525646865758	0.3847454955930517	0.5283794302651088	-0.6752520523941026	-1.147735528980083	-1.2535748199150019	1.0876591048181792	-1.8474319142262963	-2.8651422379254194	-2.1760941939055214	-1.1277305298149871	-0.6031019724456878	0.10385598531826182	-1.076102549904984	0.5232619834758128	-1.3634254609380425	-0.8471235372614749	0.08544323571250194	-0.3788910965162148	-1.2134545338948501	0.318485594843121	-0.3364161995105396	-0.3503399491435273	2.07990581055705	-1.9148648164664235	0.08238436345695618	-0.6789148493199516	1.0692468088046283	0.2618941451360048	0.9638584194352605	0.07832979083305865	-0.6138165197058757
0.09178435939472196	-0.06910629420580967	-0.744082736539878	-0.1466356060099025	-1.2797697665503933	-0.8210211075011035	-1.6308673254034889	-0.1853909948760364	1.0098177414584177	0.1803459675166466	-0.36715133236712716	-0.06909240350047101	0.3525278621300131	-0.42876153773694947	-1.3528877230739265	-0.31627405369518813	0.19146066043012844	-0.8921617007380105	0.31177173001017705	0.4453821307961288	-0.6574220700221403	-1.1588398304512264	-1.2000039476236612	1.072590495432678	-1.8356589123585993	-2.9435813249672633	-2.2858134595034656	-1.055194598221219	-0.6030472554973197	0.14531913639399824	-0.9085173076345864	0.7408538898258452	-1.2565616283661396	-0.8509521277337013	0.02578718411821579	-0.441553460088463	-1.1205870787568737	0.26935033791918805	-0.4202664382689144	-0.43128704783376975	2.0081931009136893	-1.9704887670005657	0.09294525756620776	-0.6695805314730328	0.8280396774444958	0.23912315044139149	0.9872658677642818	0.07097104118941738	-0.5967789310101957
0.06423885016321342	-0.12963181188545558	-0.6052732216522174	-0.24587463027216874	-1.1831953206932282	-0.7796641436312373	-1.6014732779948369	-0.29379836256559183	1.0978392817751832	0.1361709432676723	-0.4018617346722345	0.009916227111776463	0.3641423691525492	-0.4511272349134282	-1.4211604500699186	-0.32711116397497425	0.2858037353761065	-0.9402019441188967	0.23059500074713749	0.37962731190549576	-0.6610995038863579	-1.1925095838722322	-1.1654816314473546	1.0498962564490582	-1.8245127138310804	-2.962996443213611	-2.4037927504738694	-0.9478496722299544	-0.591173677701625	0.15029000280137317	-0.7933649423342876	0.8724580953728722	-1.1805086004099603	-0.8741576399848077	-0.01444793065132235	-0.5510766103078403	-1.0496115783767532	0.21590607166092943	-0.4560114575137237	-0.49498076847280437	1.9354167367166806	-2.0324795013758563	0.09555089301237682	-0.699585628551965	0.6170428130290344	0.2306019937251921	1.002103216705094	0.03778499166014137	-0.5748232754745228
0.0006162447965801677	-0.17657610675242746	-0.4597247062920341	-0.33670456095212703	-1.0315009144337908	-0.7064677619405431	-1.5819177340576762	-0.380691179952343	1.180151455166225	0.039499106814026866	-0.4574937593942218	0.058373361750732045	0.3190380132095472	-0.48711828722204303	-1.5067216770303484	-0.3325398095341223	0.386641721331971	-0.9995034914344535	0.11429854930601746	0.35176308224159125	-0.6573329201102796	-1.2377874255986103	-1.175286786337669	1.0267453929386048	-1.8000946358832643	-2.9450883199152327	-2.4703154548127806	-0.7669666928756443	-0.5674812390586055	0.11565884820970665	-0.6819811299808642	0.9046077120884564	-1.1090648468753694	-0.8958742559411578	-0.03716198285070524	-0.6658760185710617	-0.9449561475999275	0.2123919281261398	-0.43952309605501094	-0.49664859501775444	1.8784272453685606	-2.1043775725576217	0.11325999055802254	-0.7360300521455836	0.48236328963732567	0.2699019791584579	1.0391237140623262	0.0014690843278884979	-0.5708273461670297
-0.13071848693180727	-0.21856915514254843	-0.28766019250903396	-0.4983232376071761	-0.864995881695075	-0.638211631906659	-1.5688908266833876	-0.4629781525185225	1.1850159381971117	-0.0012464774416785355	-0.5505939423989645	0.1161414284958346	0.2602074216944584	-0.49202724645242596	-1.5670888680605934	-0.3392600287579006	0.49849281726112366	-1.0128253743869586	-0.048381020926005235	0.35952696161803	-0.6375193521994358	-1.273976113190765	-1.2526045181289862	1.0252157007737142	-1.7937448455240663	-2.9159530842544767	-2.47937619693053	-0.6078061765788737	-0.5315869209296898	0.024699060537309414	-0.5756733277191575	0.9100298289314159	-1.0277715128803642	-0.9447100544091134	-0.11545791185396437	-0.7803762575637557	-0.8123909509723038	0.17838003891442722	-0.4228890347895934	-0.5175539380897991	1.7812707991655556	-2.12649049984981	0.19428833531765122	-0.7672797249374375	0.3621872277347785	0.2872317532993544	1.0840730108535472	-0.05775929348569995	-0.5649871417945405
-0.23634094297822356	-0.2815471593948399	-0.13266318164098265	-0.6974458856397584	-0.7068886268569801	-0.5587239909632117	-1.54493224878522	-0.5144152382999359	1.1824044788857944	-0.03477345024301874	-0.6852470801345539	0.14864016267401736	0.2761536795878709	-0.48620833380372747	-1.618850688793697	-0.38264883155406304	0.5592831305868586	-0.9674926359946218	-0.21630346396889708	0.43718957096332345	-0.6621915903066377	-1.2985357213594546	-1.325606960398264	1.0527958221944507	-1.8247307323841848	-2.8816689491881573	-2.46932509462782	-0.5207394793306038	-0.4526850813841139	-0.12023349935924281	-0.534353836480162	0.9202257660382829	-1.0014053657425965	-0.9927375948884881	-0.2134069845353138	-0.870399010786041	-0.7439166807172367	0.0768045567421782	-0.43469071913264734	-0.5718158120608415	1.6572430800282696	-2.0912713150894993	0.32505434076211737	-0.8034535885934634	0.3349536537594983	0.27641091091516923	1.1064019092595636	-0.12630556857532632	-0.5671827073481067
-0.26637776959756565	-0.3270569809834703	-0.05292992175472829	-0.8710775531266741	-0.5625486382135431	-0.4287046330729665	-1.580126154721817	-0.5139824743570636	1.2654335234603353	-0.10568851360035769	-0.8268464453326333	0.13082405220168108	0.3014673487395544	-0.5018212187706051	-1.6605297111967168	-0.4309819397851376	0.5634932705300247	-0.898918483098815	-0.35517687966735173	0.5695089384955038	-0.7411115497805358	-1.3094091205315737	-1.3235642197961148	1.0886180163245291	-1.9002741610352376	-2.8580342450874907	-2.459779708164239	-0.43343698872485603	-0.32962666450616773	-0.30443825973491573	-0.538776117999457	0.8857187072170619	-0.9929550293030216	-0.988930274363329	-0.2823090908352973	-0.9164166840344115	-0.6807668112234118	-0.0010086215281621125	-0.45402022682209553	-0.574921420110057	1.5733823157458706	-1.9997138577055502	0.46266878627306385	-0.8460938347579358	0.39952255763810046	0.28780667471634974	1.1126691588121658	-0.20445644547256112	-0.5758332356291613
-0.23500127230740803	-0.3110232715981513	-0.019234919392109733	-1.0438009213067918	-0.4569911147838936	-0.28569947082767666	-1.696943200570042	-0.5426376297172616	1.371760881498592	-0.11168403806411749	-0.9514638395104736	0.1152685286108838	0.25135440585210334	-0.5327117427081385	-1.6403900343265998	-0.4585086035125629	0.554071798827937	-0.77593066799952	-0.46141403925603663	0.7429101830962631	-0.8266954651659552	-1.3213740578445237	-1.2678484698725163	1.1151707325598916	-1.989007712149175	-2.8676538961720324	-2.448295744317325	-0.35126300364422813	-0.2189342779592202	-0.47903110781576047	-0.527816550755981	0.8276077593131783	-0.9599767682628624	-0.973041623903588	-0.38042704122816506	-0.9415197055522878	-0.601718033409967	-0.07296489390718629	-0.46426777989363754	-0.5294875245752154	1.4969391424297047	-1.844985481624537	0.5464180600826758	-0.9061581409033227	0.5185902764137456	0.2674996289517221	1.0675449620334299	-0.3184692808603959	-0.5677974657031053
-0.16839378667422122	-0.23090099800311656	-0.005154808439207331	-1.1675933268302852	-0.37932439310904054	-0.17983693532460643	-1.8168879188181564	-0.564801325934375	1.439914849015527	-0.07077057912342945	-1.0599493979694512	0.083486019979328	0.17340996361927566	-0.5451158445683262	-1.5836775336936346	-0.4752788803142421	0.5345357226282397	-0.638231277121739	-0.5132407149845424	0.9270046235253051	-0.9036764140569036	-1.3695696649858113	-1.1853217495457193	1.1465636687796876	-2.0572475192711956	-2.838594010258678	-2.442163939767871	-0.303662219603621	-0.15896450254871303	-0.6117367498666835	-0.5095506053501905	0.7885626244386136	-0.9251054123709774	-0.9991185790088638	-0.5205322126475853	-0.9931128061150283	-0.5302472399357813	-0.1817987558804599	-0.5018340467222517	-0.4813505998123514	1.411035041767929	-1.6760327787179274	0.5606683495139362	-1.0251774574499692	0.7193587171152347	0.2211568561602501	0.9683475191148003	-0.4479880529973318	-0.5846813648100389
-0.06413450429284638	-0.1458043412654512	-0.029192892598931607	-1.2534129613340281	-0.3465476114847895	-0.07915662298806844	-1.9318526538276124	-0.537258992141563	1.5167992834457897	-0.09983688172373065	-1.1119735314124128	0.01090103723838796	0.12946976572282293	-0.5787122826182189	-1.512527710001912	-0.5116649321474893	0.5066820528822825	-0.5977145431780576	-0.5250559929458807	1.0282208423899128	-0.9555170878033848	-1.4147845333579099	-1.1017481246603222	1.1930023831586427	-2.1121336900155034	-2.733380646307902	-2.455038622172393	-0.2687942768667552	-0.14517583156016486	-0.6802687421844775	-0.4946109847393484	0.770086171935704	-0.8950353840015801	-1.0396165582261925	-0.6173413607761781	-1.065185403105677	-0.38926206070897784	-0.25913083116686936	-0.5628822657313897	-0.3924094359583852	1.38771861431558	-1.499067245416115	0.4978333354359655	-1.1587258426452967	1.0128479771186112	0.2072355447058339	0.9141576729832304	-0.5472594970535891	-0.6078445814001747
0.08036190420144941	-0.08507059359379036	-0.07807959362126171	-1.3593323804979165	-0.33652117362768247	0.001742518428754862	-2.0510382282893453	-0.5355588480802795	1.5678507527278218	-0.13000636082536537	-1.1028708631854451	-0.022179630196429274	0.07594556902455771	-0.6696118398793669	-1.4289623068754573	-0.5631058895090788	0.4899441794496898	-0.6718953878200633	-0.5353661399567302	1.0304595069953881	-0.9667499766977217	-1.4399318928332001	-1.0521605965431697	1.2107650772524603	-2.140748625110601	-2.5731870833386816	-2.4657429407673144	-0.19749626039973905	-0.18604939199050066	-0.7216376588259505	-0.47632581202260305	0.8001140907562203	-0.8568716892371349	-1.0768176956479918	-0.6927452589696651	-1.0964893876853885	-0.19337364200460322	-0.283834423515598	-0.6120073838918862	-0.28768143118756606	1.3853953688431364	-1.281199008120183	0.3743769444732292	-1.2814788863307098	1.3024105357581093	0.18078915952399255	0.864340326539524	-0.5975761423441974	-0.5705638783006025
0.17806385119409712	-0.06931452419782899	-0.13595162860695767	-1.4157055374747696	-0.3426795440881405	-0.02902819189080329	-2.0957366144314276	-0.5631630052935023	1.5006696818170613	-0.10132377179074377	-1.0736552378282784	-0.008481816617195383	0.0035511825950361635	-0.77049693859939	-1.3425975664234282	-0.6352322063432573	0.4765949552396481	-0.8201612362195234	-0.5541050202903176	0.9723256739957394	-0.9347674458180137	-1.4795841149106808	-1.0276732435749174	1.1827739937575736	-2.1185924896512565	-2.39616541011713	-2.474340110032526	-0.11266960004749797	-0.3087795071782439	-0.8004883216955474	-0.43169922329961175	0.8708373539252452	-0.8257865230486964	-1.1566650769409816	-0.7839392231902321	-1.0954830910481608	-0.04426565603506582	-0.32840966085271905	-0.6902967466943772	-0.22404522180870284	1.3345638775424573	-1.0712193712908475	0.24402599600248856	-1.3971703156449753	1.4813921172793745	0.13352240588377626	0.7934475316003236	-0.6371652597452143	-0.5529115312499213
0.1355234316471416	-0.12123320220743253	-0.2406956118963927	-1.4405519185123845	-0.38049499245276336	-0.0981917150861433	-2.018729068740995	-0.5793298297308096	1.3637216832264913	-0.12715249118061683	-1.043154042015367	-0.007429860345587469	-0.029153536480079352	-0.8422874740759216	-1.22764329754445	-0.7276604467183384	0.4621161812887552	-1.0327123579311612	-0.5752771956605279	0.8504613464827487	-0.87269681968562	-1.5110498009319318	-0.9773707562470131	1.1243717167755833	-2.1012327623602305	-2.256919076924694	-2.477332262080713	-0.07735954476536173	-0.45829356859175735	-0.8819304315073768	-0.37507479254165765	0.9139196084057106	-0.809626626415872	-1.2301527440606628	-0.846149550171253	-1.1075586506948958	0.10625391525256822	-0.36060172573391414	-0.803432646600335	-0.18292467078666214	1.2607798406104145	-0.8475433848325016	0.13154555612272986	-1.496736372678767	1.5334525772972387	0.12050454237035353	0.781933282422288	-0.6450974184519958	-0.5749550094077358
0.05730546686688467	-0.21461278529422448	-0.3330268657931391	-1.4598899037539257	-0.4072151948638365	-0.1267040246483039	-1.86869189080076	-0.5925909534088287	1.2274649532771544	-0.14079830486012987	-1.020863909113341	0.005865076363669791	-0.01956953767826729	-0.890251597678154	-1.123445741536898	-0.7931876293597997	0.46155140641832954	-1.260645941613139	-0.5949944111119331	0.7082823284541093	-0.7990812799673807	-1.5233925783705562	-0.9060791092320335	1.0394623860109156	-2.0867345285787144	-2.159667669615692	-2.4663329425796325	-0.0770648030685149	-0.5781236855160377	-0.9230166448460622	-0.35254038410419675	0.9090279160365198	-0.8322065838501918	-1.19439796303948	-0.8783840833575505	-1.1600764562756314	0.27497550774724633	-0.33832456582587334	-0.8917995793665465	-0.13542036988567588	1.2154065766245097	-0.5751071513955928	0.01136350350827714	-1.599954988870048	1.4359183821299544	0.09003370726953493	0.7886960819395142	-0.5819746374179086	-0.5646578069615036
-0.018233156571740572	-0.33698261060295465	-0.44085087335352247	-1.4373582209497662	-0.42004089202115286	-0.17582424112172704	-1.6771143648697868	-0.6232553699323642	1.0777412860949438	-0.04263957833947053	-1.0319986080606791	0.035409380162016564	-0.0004015400746395687	-0.9276794185420026	-1.0497557784201141	-0.8173844547331015	0.5173614322503185	-1.4466491383043203	-0.6004630535653774	0.622308081371466	-0.7019301635181506	-1.5491906625067249	-0.8165304680853532	0.9353748251192446	-2.081420326346769	-2.0792694891414873	-2.42688710712748	-0.058024489452272385	-0.6722368367077094	-0.9662938087813622	-0.32898692818620184	0.8668002343193508	-0.8670779397420759	-1.1063616521253385	-0.9026180349606078	-1.2218413120362985	0.34634724260261973	-0.3518372844179821	-0.9300214953253321	-0.07345198705176155	1.23175326765953	-0.30795068992451535	-0.09698942535498364	-1.7081248519192598	1.2165297768965295	0.03143278855138564	0.7766862827968535	-0.5206437597061369	-0.5495084046418878
-0.16867582260492	-0.4814942250628399	-0.6006416062071832	-1.4479355128773352	-0.4279297136853734	-0.23930143383861635	-1.5006589831635115	-0.6949087141879632	1.0040827719904264	0.0469095750512305	-1.043921237287344	0.006939414683608353	-0.010635301507085165	-0.9402750895428872	-0.970285702121819	-0.8217435158512283	0.633063265932367	-1.5946274640501312	-0.5428667091933318	0.5865370788456683	-0.586926777218992	-1.5808452685908116	-0.6903401673876356	0.8371320581710417	-2.0791583838582994	-2.0130621777606685	-2.354190455252521	-0.04924118688626553	-0.7793179046624196	-1.0286534456549272	-0.28559088736423094	0.7598607668025202	-0.8780798388078871	-1.0507832804368529	-0.8820993930109793	-1.310395416112359	0.3436726598946452	-0.4133975488399205	-0.8900997482883314	-0.009930800193237565	1.2671337770229996	-0.0805788630900881	-0.173890259098114	-1.7873177456523883	1.0260530938019792	0.006895963790282664	0.7977908812902669	-0.4786654378753676	-0.5609033898649024
-0.3282611533915619	-0.6522659551826628	-0.7080256103002887	-1.521273356906994	-0.4661268792272967	-0.2439795496932283	-1.343971705654585	-0.7754955426928595	1.0193930922665828	0.062449974461293634	-0.9989262713362772	-0.04659844492673043	-0.0265815594004991	-0.8944900649160925	-0.8936668027292013	-0.8234992488015849	0.7750784742592101	-1.708246832684626	-0.44774243312242684	0.5746531039719172	-0.48190818104813316	-1.5998422304648838	-0.5806449970522651	0.7610584120005995	-2.0172138624572	-1.9525563305996705	-2.284212026012887	-0.07167103001623519	-0.8963300987457842	-1.0867725329866569	-0.2761310503751254	0.6365076086252139	-0.9373145023567282	-0.9928439446238257	-0.7870212414254631	-1.4249228523114628	0.404816592357489	-0.44073674883974173	-0.7378434502822456	0.09813285766748266	1.3312049684256722	0.10312614383869803	-0.23169847204984534	-1.8454069642533546	0.930767251834977	0.013076369022994843	0.7978491812861024	-0.3859165219123367	-0.5549534072147353
-0.44008839991333504	-0.8448324244669454	-0.7661060679810101	-1.6024635949438235	-0.5442262137030923	-0.2742663169933437	-1.2256667379850523	-0.8507037336220545	1.0210060524294555	0.11036620597565346	-0.9439577668495129	-0.07856000994494297	-0.0317796604455512	-0.8168087783631005	-0.8548907968119643	-0.8334282213484283	0.9447933228218959	-1.7863811138143368	-0.3822943222919979	0.6062087486767659	-0.4010046360353533	-1.6185663078037478	-0.5558256987361618	0.7149849972431112	-1.9294886471513757	-1.8482722802001423	-2.2394983172364626	-0.09442508901273575	-0.9852177813683822	-1.1473181570006576	-0.2957813621695652	0.5220832624229945	-1.0030789713361496	-0.9591310785211646	-0.6628750137446405	-1.461775066999135	0.5075403800674441	-0.4446274077532596	-0.5747567999778005	0.21746872252165636	1.493832151496679	0.22977855605435119	-0.23974596559597688	-1.8961098965580636	0.8682883664242447	0.01966743241070477	0.7854895821684116	-0.2527422669978787	-0.5209880081010493
-0.4995039693137223	-1.0723815324101058	-0.8139738136054318	-1.688927828955618	-0.6384340130609909	-0.3743215362631024	-1.1408855599220826	-0.9483229144500018	1.0217741286974893	0.15741908196723173	-0.9046441929125442	-0.11672140235114119	-0.0411199982608785	-0.7506695325371564	-0.8404793935432584	-0.8871294326231205	1.081776900484957	-1.8495162965119096	-0.3553023072465605	0.6756549826083421	-0.3694678547149451	-1.6258922080181684	-0.5659372647167962	0.6974277841863682	-1.8720407584080767	-1.726356388909362	-2.1822049269616763	-0.13344888967512913	-1.0956365831734947	-1.20124381200768	-0.322218914730579	0.4289053631978049	-1.0157544759955122	-1.0117954674613476	-0.5507824327235286	-1.3663944641137706	0.5251480495616045	-0.48150499734750973	-0.4617423165774306	0.26094723521069585	1.6639608982618412	0.289346806821791	-0.17435143351336135	-1.9132904525951442	0.7952010539417469	0.04403999390980935	0.8090427804870293	-0.10573451843514822	-0.5005472927973397
-0.5023948376033777	-1.2746191279902968	-0.8135106520609288	-1.7425467880344356	-0.7666146411986821	-0.43711314303578047	-1.0291699603183346	-1.0476422393392348	1.0716734835774695	0.1131241472289816	-0.8491158432273102	-0.1445422884279181	-0.058392854858497656	-0.698371157126634	-0.8467001431556497	-0.9328995743634458	1.1423875127155578	-1.9138734504875	-0.36852237409502137	0.705638798973174	-0.3892368476698569	-1.6338688328934698	-0.5690779783925988	0.6732951779432235	-1.8244854615119397	-1.590073812447935	-2.1246165357807314	-0.20866697071019438	-1.194428033450565	-1.2094657663971307	-0.39862824845964867	0.380017907532215	-1.0026674289770783	-1.0704367115276168	-0.43512231004656554	-1.2469987279669963	0.5167528316171293	-0.5133623818920604	-0.3517632458167347	0.2464831532777682	1.7105377713479257	0.2680413740655534	-0.06106393840691312	-1.8974356402522634	0.7707541712569593	0.07159515611014414	0.7943803315337326	0.062083200710735545	-0.524961981753008
-0.5103858556398226	-1.4445116648104932	-0.7602239163658163	-1.7480844838081495	-0.9155861315933734	-0.47399363397580185	-0.8989008865754474	-1.147301593040725	1.1157354588203887	0.10377112906551866	-0.8021303165705745	-0.13502991788678262	-0.053682075786419134	-0.6380508239493872	-0.8844911970509244	-0.9436155996121718	1.1678793966397363	-1.977224275175312	-0.47149841662431113	0.7113307228105002	-0.43706577538264674	-1.648121802078546	-0.5637668528270133	0.6536374920630474	-1.7889484373557434	-1.4514553938171535	-2.1338458498448563	-0.3263573302607505	-1.2281336736447912	-1.168355994449881	-0.5143958877104617	0.3509034975276329	-0.9147071087651348	-1.0916003088602002	-0.3168234731271091	-1.161137147325681	0.5455541250372544	-0.4938672522823941	-0.296057353053423	0.2115738183541597	1.714764398653212	0.23390920118056094	0.04108619457121967	-1.8169440588186938	0.7707858382034409	0.0686794832096613	0.722292386679846	0.25780682759613827	-0.5845715865323585
-0.5823755269504993	-1.6165327748824203	-0.6990865924913723	-1.721128504380547	-1.0307374800791913	-0.512910718455979	-0.7785006820555065	-1.262385890134598	1.167887837419939	0.16015304112270642	-0.8025242817102388	-0.11367744377797591	-0.03389138899510278	-0.5947561981516657	-0.9238892779294025	-0.9466023637116272	1.1809205618295473	-2.0102654201240613	-0.6329237110642584	0.7109258579350424	-0.46655210873028014	-1.6681893109753532	-0.5425223505646699	0.6432264528512472	-1.8220872574277798	-1.378341022258137	-2.153737339517309	-0.43782864000786015	-1.2374081963930414	-1.0992114783093763	-0.6170120462691046	0.32609141936583325	-0.7741791112212881	-1.099725428640148	-0.22258971009918999	-1.0372810693274086	0.5236374056246909	-0.4605665587860545	-0.3406900605072012	0.07601977813185229	1.7148763622904386	0.23564842018106907	0.10869436384703804	-1.6912960238010488	0.7659407953915606	0.04395786227880994	0.7093206376058558	0.4189825584273071	-0.6471232491534897
-0.6433187909755012	-1.767777159084194	-0.6180101641260587	-1.6237939786647964	-1.1075389761521628	-0.5057725589192017	-0.6168030555564704	-1.4004684996211225	1.299792135183749	0.1917374639977877	-0.797257589843155	-0.05714038969113835	-0.04366490189751565	-0.5822084194359544	-0.9561853363337324	-0.9291661192391235	1.1748107245949484	-2.0443847750240023	-0.7902600664220436	0.6734639491646824	-0.4638776113744859	-1.7133831882293589	-0.5183669429442654	0.621559619053004	-1.8478134466942304	-1.371207912837745	-2.139640510501557	-0.4974843594494643	-1.25573837409607	-1.038548061252547	-0.7001317115209348	0.3163669706800943	-0.6635016527886692	-1.0981514525571225	-0.1446737559468501	-0.9361346586827952	0.46288970763710163	-0.45686415756190185	-0.39829005075766916	-0.11894339384677319	1.5979303432077074	0.19412456654391258	0.13588059562609178	-1.5733318910110121	0.8055561454416507	-0.004561398734148886	0.6956784385797257	0.5132366731810811	-0.718479129644426
-0.662732264205216	-1.8919516443237405	-0.5395274404099637	-1.515852861043837	-1.2081087284650807	-0.48203918667403667	-0.4777279138915708	-1.5335125003442056	1.4606785107947302	0.22437709917849052	-0.7413974800403105	0.02318878177270083	-0.06353680901766132	-0.5996651573820496	-0.9867188490145521	-0.8882191979026519	1.1840781667869194	-2.1163373191002126	-0.9411243586927274	0.6458616908907822	-0.4452229923178196	-1.7498027781205334	-0.5137452423319053	0.6136371835124445	-1.8154649438772033	-1.3867048442193712	-2.1525994788792673	-0.5267816841159444	-1.2257808448649985	-1.0047414579606824	-0.7583327817770724	0.35720965516020636	-0.5530162474569484	-1.0943654019790305	-0.08090131013427268	-0.9408397753919951	0.4635583533140954	-0.4588094870186602	-0.41647824329460026	-0.23491484998096207	1.4144219417940183	0.16617283260715732	0.11086188359871603	-1.4337500192073875	0.8794984654791866	-0.05735150455908319	0.6509914917697757	0.5787725506892187	-0.7760688141144935
-0.6659286714197925	-1.9942851170672682	-0.4935123409635538	-1.3961038524344833	-1.286589780118176	-0.4944402265472541	-0.37096193177502296	-1.6229091662575772	1.5456277460393582	0.276682054600322	-0.667456443827636	0.06784096819520362	-0.060179702092732455	-0.6223182082695748	-1.0029187177968215	-0.8582304718770235	1.1961181401609775	-2.1956216908445265	-1.0517263980378302	0.6649617867800581	-0.432407692487973	-1.7331148392366795	-0.5392794998587599	0.6056919167455431	-1.7568179530918258	-1.4514302772346859	-2.203318563245361	-0.5466472744833564	-1.1588620170118518	-0.9807823530493038	-0.8163608062346277	0.4560159474125978	-0.4944126155253482	-1.1123172373043586	-0.058482793930050216	-0.976631299029615	0.4808193176424087	-0.4379547185413658	-0.47424821665288935	-0.34786696495618974	1.3410857594108776	0.25164302348932455	0.031470708013229556	-1.3202771813813754	0.9111970789085531	-0.10199004600731612	0.6589785911996039	0.6045281744419617	-0.7942920082091017
-0.6430602580390266	-2.083222460324362	-0.449650942699086	-1.208144495882244	-1.3247869456601	-0.5302116814010541	-0.1880386450087867	-1.6279786867312254	1.5642151917257965	0.30008858210683653	-0.5753515411757287	0.09622140548028253	-0.029613785010111172	-0.6547891776178674	-1.0074806008459096	-0.837444208211885	1.2092363201058476	-2.2622311056070514	-1.1001163580960547	0.6571740918227099	-0.4141765355126421	-1.676774678275347	-0.6283685243699573	0.5957146708342335	-1.6939468528400277	-1.5578241205613734	-2.211388945178146	-0.5189120808101598	-1.1015186551229732	-0.9561164898809545	-0.8854253071794724	0.5578279783496727	-0.5297503860908449	-1.137819903838801	-0.05409197343054144	-0.9640933868738836	0.481413669355293	-0.45146743713347404	-0.5588026711436691	-0.4536301724100791	1.3804409778958764	0.33559139774604524	-0.045891300145153455	-1.2584271796478845	0.894761933683937	-0.13675225882785783	0.7174243370273602	0.5746870111143407	-0.80140564060266
-0.5954901977279567	-2.1337760750529635	-0.42394547697914897	-1.003191152299563	-1.4090700984081714	-0.5978023897832033	0.0032959549105460507	-1.5603438648022983	1.5378189706476733	0.29450075330661213	-0.4398690031461096	0.11184407521607516	-0.01185360643951754	-0.7137445806676416	-0.9998601825707306	-0.8142160630870567	1.227899562414891	-2.3315240651369855	-1.1149418979583707	0.6152586694223063	-0.39590080358137947	-1.616425213758271	-0.7556823323988574	0.5960799704556996	-1.6459555188376798	-1.604013515716656	-2.1978821179747117	-0.4527425698682609	-1.0203187037459742	-0.8772422684027921	-0.9701216119294852	0.6020300178303127	-0.5652802097572398	-1.1393513400276916	-0.06462572068657499	-0.9987426278422198	0.4901555924656157	-0.5335896247381402	-0.5964417878756352	-0.45006447427949625	1.39149738707196	0.35854287705633653	-0.09749671721175772	-1.1802083016900862	0.9181638071347905	-0.1831771632503303	0.7345353858058611	0.5220289454825731	-0.8079045146412185
-0.5283421432275981	-2.1572597908193396	-0.43821085254985215	-0.751357844494965	-1.5036087193197303	-0.6955387154181318	0.12396945119358538	-1.4384589914632862	1.4547387209885962	0.2913351163897486	-0.3201865407177418	0.06358837901210806	0.007260244278222182	-0.7656119255115933	-0.9868484479648124	-0.8010783372171482	1.2182470464476296	-2.387423261051004	-1.111956721573233	0.5628167602599834	-0.39465270481534187	-1.5240223119133418	-0.7957966509735463	0.5564677927529024	-1.6142883239991062	-1.5737731504273902	-2.2026653469531507	-0.4152514260294666	-0.86210464754207	-0.7131565597422753	-1.065296801149135	0.6487957756008299	-0.6168053131128322	-1.1382665727272274	-0.10811173140286337	-1.0869975626477508	0.47690650219926434	-0.6250201092057887	-0.6174711266433021	-0.3876072457341321	1.359923641374182	0.32515608374298777	-0.17022392249686388	-1.0708479749154691	0.9637642100701431	-0.24296899061797314	0.6879536891311708	0.49959431588718883	-0.7898350101353596
-0.4978822627122096	-2.1708178769662316	-0.4767922092069831	-0.4551643705453797	-1.5809700672527427	-0.8009778007791898	0.18488314861275362	-1.2948431858500329	1.3452110451668629	0.24593700515016814	-0.2522793916441268	0.000403856570642451	0.05572170714615217	-0.8078289748928892	-0.9798241848608205	-0.7784959789246343	1.25867979285305	-2.3615222620012593	-1.1099247947900728	0.4427862324770094	-0.3640519975694609	-1.409578736070872	-0.7870894691568885	0.48719785203227745	-1.5788875614386004	-1.5225102056139395	-2.2280143533895487	-0.350437726893058	-0.673303817200871	-0.504097467329725	-1.1582608496091389	0.7338404995615825	-0.6940380958316779	-1.1712349906825121	-0.13036136989556707	-1.1342663073910528	0.4742566841459931	-0.6881282701847173	-0.6457611724450704	-0.3818561197170628	1.3761583687719758	0.2687556961550478	-0.24059913826419094	-1.0221201301551817	0.9772226623253679	-0.2843427997339746	0.648163941971626	0.48545022566304874	-0.7832702691301938
-0.5114904963683896	-2.1858798463888043	-0.5075461357620077	-0.24760332895285336	-1.672709428864095	-0.8979277190075248	0.2076878279556244	-1.1607481869799767	1.2625660387263384	0.16104037874334418	-0.20413270457574945	-0.052619215928057884	0.09086303608613647	-0.8756444506999408	-0.99604997343314	-0.755671450570003	1.3926084518988109	-2.260194486810354	-1.1074664142376056	0.24042524149051858	-0.29090449488848347	-1.3376001921303313	-0.7708241471122834	0.4779968678165858	-1.538009082731318	-1.5096505153912616	-2.292661694825019	-0.23318947988777056	-0.5153907042129837	-0.3267247034381229	-1.2434762917548965	0.7755082887786668	-0.7488006657452881	-1.2069685017566272	-0.1022643406414984	-1.147375360881428	0.5049400913235816	-0.7581601306280237	-0.5928964259124958	-0.378261665956395	1.422399350946384	0.20788303113722426	-0.2858864658418549	-0.9960652081650887	0.981751035672421	-0.3247104963702331	0.5958688457047965	0.45692312477179164	-0.7803062556328777
-0.4286659447200642	-2.181391333227547	-0.523918896360202	-0.08762545104556844	-1.7092270388258952	-0.9562630171428352	0.15828275033798433	-1.0694040833236813	1.1977404017042166	0.09070088573452562	-0.19751823723086948	-0.1457061549411843	0.07962755726479927	-0.9788044329657515	-1.014245666049383	-0.729032743737011	1.4957568805064139	-2.1370149899419593	-1.1044059813049425	0.04025528394768637	-0.2266942708714536	-1.3070581153051681	-0.7389318594612414	0.5023349550968041	-1.5453672088986274	-1.5483300523891619	-2.398693449095973	-0.1296761959555019	-0.4106077480896985	-0.18325277727264683	-1.2974473536012716	0.7427693115366722	-0.8626332822641132	-1.2199006295739259	-0.06333802813623819	-1.136958830825798	0.5326269752820505	-0.8069188721732289	-0.4641706466891695	-0.33685355863350264	1.5003260424557956	0.1385627309740715	-0.3257088765987922	-0.9519098263501021	0.9933728050316383	-0.36407208052674733	0.49372725299634046	0.4495404830838539	-0.7610072344170208
-0.2286789668609262	-2.1392594648427496	-0.532672649551315	0.07736272303793343	-1.6687141224083433	-0.9920748005815895	0.050180675157405416	-0.9900228115167875	1.0959446936473634	0.046142147919871694	-0.2504339759899127	-0.22357330108849624	0.08680201964468878	-1.0680756525309651	-1.0419020820344707	-0.6734748953194128	1.503997459297613	-2.0269177738146955	-1.1013204628564408	-0.09211171474631362	-0.1642670450916212	-1.2751726069220595	-0.7012688296091284	0.5233853457838223	-1.5903335354766368	-1.6355850598766313	-2.4981930404448276	-0.06279930494117415	-0.3698983385044613	-0.08020742340601492	-1.2944863477144382	0.7506667425905462	-1.0282927998685156	-1.2820726848534705	-0.02726152701287058	-1.1273038225496905	0.5690310176961384	-0.7989492966568306	-0.3858327172844452	-0.34070681306494	1.614836852428859	0.1012626949095802	-0.3522264054757345	-0.9736087333449668	0.9571141513087337	-0.3657968447777359	0.3740373615405975	0.4840167030051975	-0.7503806971377559
-0.05125486345763316	-2.095600576516493	-0.5228073086533942	0.12148848936181214	-1.6164443169299187	-1.0408522240829088	-0.05303251403888104	-0.8951547728971001	0.9640403958835542	0.01155996281291031	-0.29345911624266136	-0.2609960858997361	0.14243794489250874	-1.110484271052959	-1.0946229349994854	-0.6236080433615905	1.4657724692038552	-1.8857201906508247	-1.0952246825069598	-0.17148904591707595	-0.048973921578918264	-1.2606677443198693	-0.7294586499187766	0.585783087375605	-1.6825553834402611	-1.744239395625274	-2.5830690154455045	-0.010865817956932557	-0.35961155221141694	-0.051866417301407355	-1.2424380169634095	0.8437857057630964	-1.1675038618633382	-1.387826861675192	0.008392779831698283	-1.114820304806781	0.604939767016156	-0.7950795552643546	-0.3134927632557167	-0.37797410965554334	1.7459462716206993	0.18337867771933924	-0.32773804402589873	-1.0363515828725116	0.917815470723475	-0.31766770901202357	0.2714585188633577	0.513547269756951	-0.7344848025299299
0.07704798201575051	-2.0323912056064053	-0.4825585704360522	0.08720751552453734	-1.5292601136343582	-1.0777528793154088	-0.13738857158147688	-0.8218940197108326	0.8414554235052313	0.061730511525642864	-0.3302430192828424	-0.3266650157060619	0.1685638173324825	-1.124301195325793	-1.1298997692597548	-0.6097438073053271	1.3463225841089863	-1.749027129060823	-1.1208620796969566	-0.18165829896535446	0.07198022133688184	-1.2530899506883337	-0.8091510676600914	0.6140709768129339	-1.8160099902599633	-1.845233173721735	-2.6682189198590445	0.030250648753064678	-0.3317332670183043	-0.06689680956636199	-1.1875440441912661	0.9065526018256055	-1.3331908156250123	-1.4594853133470302	0.005374090738286602	-1.045902583759873	0.5911706190010317	-0.8069607072153102	-0.21784084015428617	-0.3723092505287308	1.8290512813518223	0.3645059136295114	-0.2832577716749251	-1.0681964875270702	0.949450750259877	-0.27298810174829163	0.1272534791576696	0.5064035485119887	-0.7010463391491001
0.16328046782667624	-1.949608215446709	-0.4365666290668675	0.09614400870434126	-1.4355612705128615	-1.0885004472055297	-0.21876878548146345	-0.7382469318956231	0.7173342985908404	0.2600864428846378	-0.37988262688047164	-0.3779199063865277	0.1575178526117479	-1.137423681463597	-1.1364833959328693	-0.5831858238263729	1.1219529310401828	-1.6689281097978292	-1.148982942955261	-0.08284745377258587	0.14566262348901576	-1.1938110331939942	-0.8783233713003413	0.5565362864319274	-1.9346393354684945	-1.8965714682825818	-2.73094875540448	0.06444068558718663	-0.26328236461087445	-0.09940768938710999	-1.1552998437223052	0.9648992939400511	-1.4458985496957117	-1.525209449786918	-0.03095572695236009	-0.9492709093795793	0.5797788778374401	-0.7761282812017389	-0.16633595848428412	-0.3394703209712694	1.8067705175438156	0.5570312454894519	-0.2667707863296973	-1.1045326871456527	1.0293464562361945	-0.25668497299488785	-0.058402857588951876	0.5303672689424158	-0.6983457935182114
0.18466819257127848	-1.8758253882753053	-0.4186191192173612	0.08158191981790944	-1.390289613284959	-1.0900934263111943	-0.2708460492271646	-0.681554855379326	0.5958502355300348	0.5581119729291586	-0.3867251793062096	-0.3901852688725074	0.14593041903215487	-1.1172849755477314	-1.159215051808149	-0.554710660688985	0.8809994340489021	-1.5596695014103765	-1.1329783838483938	0.021560052933872448	0.1696662372572713	-1.1159129939512553	-0.9555900345766052	0.5061477698958639	-2.025580324432627	-1.9188498769300728	-2.744497725594509	0.08471891433018279	-0.12512206998356507	-0.15290928943995025	-1.1644904983580615	1.0937924410655993	-1.4047991861032314	-1.6505532478581983	-0.09388378420733909	-0.9158183454933523	0.6008783636447884	-0.7243364991056725	-0.16762297344350593	-0.37038262331301336	1.6724981256003335	0.7640293640322007	-0.2386622057201388	-1.16026803428957	1.1294456740685939	-0.25031977159242624	-0.2520754437633201	0.5760488576393022	-0.7489974908390088
0.11260801227792987	-1.7872350950049072	-0.405627437894041	0.03013115908435861	-1.3759624952302603	-1.0747483997363674	-0.2974768132533905	-0.7002873517636632	0.5530939899427756	0.8856834475310812	-0.39503991725384974	-0.4347703091500124	0.1012863116191842	-1.060939702039967	-1.2169902638332326	-0.5717836500683114	0.7358266207646806	-1.3983453324909207	-1.1218905858464583	0.039612263263137173	0.1457963483568053	-1.048027718038829	-1.071464495233473	0.5178373577827996	-2.0906861148537565	-1.9433636614170529	-2.744624154554292	0.08091674644087124	0.06603158913742542	-0.20311268429358273	-1.1969846538694173	1.2078337029256514	-1.3033128403565146	-1.7588598183280706	-0.20593414580057204	-0.8991736551694747	0.5735877141615735	-0.6964952786008825	-0.15878385183677282	-0.38199989786749045	1.514881315295195	0.9972710549933481	-0.22461944477574014	-1.1861335643233504	1.2428450094238044	-0.24319485260322096	-0.42274868157953216	0.6100711287189918	-0.8139642755690646
-0.05076130057891135	-1.6799503757845273	-0.403797949793252	-0.00927731083969171	-1.4077722600053475	-1.0032458186137228	-0.35820831616382687	-0.7338883807566912	0.5545021297675055	1.172509337877302	-0.4206891213466933	-0.4980443597848058	0.002441171434373035	-1.0209017516341106	-1.251670942922314	-0.5979380167770673	0.6834052441552407	-1.2654859062829353	-1.1298176088523677	0.011366984304683215	0.09208352646126848	-0.9813809180938821	-1.2572772872563962	0.5925182991463995	-2.121263216926802	-1.981063651698771	-2.7827214144354295	0.12321217993825222	0.19166170258863327	-0.22669485146790858	-1.2473409812565415	1.270895279251363	-1.161989194251799	-1.7996130369102143	-0.3495224200200848	-0.8499467115645393	0.5420623087240678	-0.6563336382032879	-0.13872584511380098	-0.2845758231383496	1.4261501327934585	1.1623415726309625	-0.2773777978804731	-1.220224116459922	1.297185489588434	-0.2566644400871404	-0.5478021726523852	0.6411785703943809	-0.9015892968119322
-0.17995725983283895	-1.5927945557924708	-0.4249875904542802	-0.09383704630497085	-1.4812146449180694	-0.8734684322331969	-0.4122289880026605	-0.7379069030833628	0.5105425646936576	1.3694982896585592	-0.4404081133372294	-0.5420250847573452	-0.09505029660328822	-0.9990149773093776	-1.2557144301703678	-0.6096630839512874	0.6657175220769331	-1.1570898658564375	-1.1202098562850806	-0.07027282705246465	0.010087895028205476	-0.9384120993577237	-1.4681391859131645	0.7314691426617989	-2.1246970091382145	-2.0386810918761604	-2.8398251612705416	0.15908224444439428	0.27915410302786775	-0.24516480058346518	-1.3184628044734088	1.324969107549346	-0.9682624877588066	-1.8357506769786194	-0.4675468306583223	-0.8573171545020728	0.5570449248196632	-0.641189352970027	-0.15446142423787396	-0.18580023379519725	1.4180327690945616	1.1584283298798177	-0.34018975323768263	-1.2359165928402467	1.3622293976642796	-0.28146819264899064	-0.6309379667176007	0.658404734332902	-1.0048467447962
-0.22870246985515097	-1.5324541314390623	-0.4348760894294269	-0.20801905916297292	-1.5307106389081042	-0.7517769271358593	-0.3936147823606104	-0.7728680473254188	0.46998813774143083	1.4973948175194596	-0.47961801223744394	-0.5933023574861431	-0.13904464138562533	-0.9097437577441634	-1.2606391902801775	-0.6277652960946165	0.6691575144695208	-1.0367855955245546	-1.1140137338722336	-0.22497884063940737	-0.06432999389677337	-0.9554149050129694	-1.6722855748403709	0.9049636316321432	-2.0477909645302494	-2.0554840855460266	-2.9159775380462234	0.1367702979931613	0.3595059417051746	-0.22890936067309026	-1.3588786120975915	1.3750647522940709	-0.8268290970250062	-1.889308403695654	-0.5573053343309725	-0.9335237268672802	0.49931851470589494	-0.71051001769796	-0.20147389520115633	-0.09556506658739032	1.496043433331891	1.059510249225854	-0.37786770296370237	-1.1961713380080063	1.521165802061878	-0.2522909307364164	-0.6574936148218823	0.6685349611150577	-1.0926034999722833
-0.26734139236078425	-1.4774351402149815	-0.43052237091109513	-0.28472640062108123	-1.5693913128746082	-0.6542422444256988	-0.3406569118227094	-0.8196065531556478	0.4739309292506741	1.5325765550727954	-0.5415949492087517	-0.6387602976486011	-0.15472016484960915	-0.8003098861204962	-1.2288615276768784	-0.6352725680202765	0.6797342074974791	-0.9489234646129789	-1.1178016467642982	-0.3614897504116289	-0.07823738014690584	-0.9913097169518229	-1.8458929917654594	1.0593483841545113	-1.8669718270483773	-1.991411683674831	-2.99021240893187	0.1607033237770476	0.40286912328621893	-0.1582570935843771	-1.3649544423588869	1.468419459677183	-0.7745632174230876	-1.9077919876976808	-0.6432218700665534	-1.025259904093493	0.33862067033513743	-0.7832820733975608	-0.24421250516777757	0.0648338380286541	1.5918283249788785	0.8683514465805992	-0.4251841979684712	-1.1573730429573377	1.6749088272362822	-0.19143139216578078	-0.6094252682533181	0.6695862110641488	-1.1472730822561084
-0.28188974578595977	-1.4793092101431342	-0.4206801880903998	-0.37157153434217827	-1.609140794937558	-0.5615873204949172	-0.2682649603534687	-0.8413065737196798	0.43317168196030426	1.5229357517350717	-0.5488936717962056	-0.6771678925864526	-0.15980997212288933	-0.7761721743925626	-1.1261932392823724	-0.637250290194243	0.6390704168268873	-0.9012905449914337	-1.0652976621080719	-0.43727092886508434	-0.06270300800533184	-1.0415204714300295	-1.9160611314492577	1.1661985234335233	-1.6497163388787488	-1.889162076455061	-3.001274942912842	0.2564059527429019	0.4359181601000377	-0.10287080484627824	-1.3964680050116152	1.6540974935221933	-0.7271809738154679	-1.9090894544688246	-0.6766596569474279	-1.0921650318659464	0.19959189882990777	-0.8388180917598589	-0.2894037285472546	0.20079045707215468	1.6658082982760694	0.6134937480416938	-0.48718909809899	-1.131805128854909	1.835523579797472	-0.13693705499760636	-0.5285048740299535	0.6687022054251381	-1.1715560372785607
-0.255213847340769	-1.5523053906780264	-0.419221229225215	-0.3948357165873005	-1.6108966939531437	-0.5018203575937552	-0.14321879586087982	-0.859482659320322	0.32274791715919776	1.5378526166009032	-0.5216271371300051	-0.7644131169849059	-0.16368147446373435	-0.7766032049591324	-1.016682126314236	-0.6402168734551914	0.5652389383113401	-0.8764917161140184	-0.9560753261342535	-0.4885935057246679	-0.07025846303545095	-1.1228190718038167	-1.8703292762186596	1.2010846372835942	-1.421178390585912	-1.8046196598739375	-2.948806924603089	0.34706849869269274	0.4907445423640235	-0.09422479550264487	-1.451477341649477	1.8775240690836692	-0.6814723358014001	-1.9494810839508148	-0.6260174532054977	-1.1697042673453233	0.08416384325707785	-0.9344948329987126	-0.3936762235453616	0.23817277618310034	1.7276961987528323	0.41758315062719265	-0.5187103693814065	-1.0958477131489546	2.050700481148673	-0.06408629830104182	-0.45076182957976796	0.6836586251553947	-1.2042480083711764
-0.2641214821519821	-1.6295818543821592	-0.457848902036796	-0.29263739458352755	-1.6000559261177947	-0.4664925171744444	-0.007332058098776534	-0.9330525296086428	0.21035275660346886	1.4872503901267797	-0.4894049357069828	-0.8558885485181229	-0.16354610724902066	-0.7809853490525972	-0.937212050015939	-0.6373713752253024	0.49772266971054346	-0.8680097978313084	-0.8566112558227722	-0.47709058014546724	-0.07754646832998997	-1.214046471035544	-1.7965608062235767	1.205582388872903	-1.2030508282038626	-1.7192735126538998	-2.8691356084467943	0.41689280667548206	0.5258454647416151	-0.12002147188215065	-1.4743193870621933	2.12116571070096	-0.6872064926711137	-1.9632214697566925	-0.5488614487549963	-1.3338394080391267	-0.06058556348465083	-0.9929593043066708	-0.4903966118959583	0.25226303492491975	1.7220700259822181	0.3241311868319735	-0.5362580558817116	-1.0675741996706098	2.1835749885908564	0.020694077798199494	-0.37692488485073833	0.6971337381392038	-1.2687098130239112
-0.27056130256958805	-1.6709039394646688	-0.5112051119635838	-0.19981506542413718	-1.5714525856320374	-0.42027595881767554	0.037214499286027755	-1.042449072024764	0.1287062493113901	1.3347002656709024	-0.41274761353136374	-0.909269733790137	-0.14543397392017074	-0.8240405134244476	-0.8825212930069991	-0.687177684667595	0.44804815269817083	-0.8519085292268411	-0.7783444463973422	-0.41836135762308385	-0.08242742600431421	-1.2834011252144735	-1.714723510850004	1.2383680298995396	-1.0770906091471615	-1.668085917587851	-2.7614392062053694	0.454678692211122	0.5437652653318901	-0.17248649315809703	-1.5097553211494297	2.3996974954816346	-0.7092651631172776	-1.9214047538211525	-0.5163313795735407	-1.4978385627008708	-0.1545674280842841	-0.9672725884690416	-0.5427271258039517	0.26471422275187384	1.645934752668424	0.3421445264801048	-0.5617379423243392	-1.0711726468405813	2.13673957474267	0.11214764891615166	-0.3273698883883022	0.7279783673273206	-1.3184393728122097
-0.31824887785178185	-1.6725003694034672	-0.5454095920251574	-0.15202680189542256	-1.5527229961324664	-0.3665381193670679	-0.024397610416610593	-1.130300152427875	0.05663509282747815	1.1713581971802594	-0.3432023988770428	-0.9541233586476279	-0.13576875478952757	-0.8608696807236168	-0.8838950418797371	-0.7665489225268083	0.4351096738484361	-0.8288108760501963	-0.6878609907571107	-0.37030151534807576	-0.11289440838240476	-1.335480089202948	-1.6045687238791495	1.2738705868608349	-1.0350675330360766	-1.6943076296825303	-2.6472738555217394	0.4495207125163179	0.5559671448177878	-0.24631917240318782	-1.5655722048473382	2.613664834594253	-0.7297051002844314	-1.9103443813458323	-0.507676396858162	-1.5562853592793258	-0.15966894695319683	-0.9611228372831586	-0.6152856295427369	0.23756890795130953	1.6293081525403372	0.4634239942834698	-0.5878865316690808	-1.0821844363005682	1.9844848960529613	0.20255404173886066	-0.2851315414035583	0.7671374279309815	-1.3451813612546566
-0.47640052599070926	-1.6661609229798362	-0.5716013773668236	-0.028849695902342022	-1.5558785247981544	-0.3159055809578845	-0.10025125755174687	-1.261489450538646	-0.023500864470798577	1.0712089565376324	-0.31674452949752235	-0.9666796877619264	-0.1525001425282874	-0.8800026486508173	-0.9484612388983475	-0.8008765288320498	0.47354003662234767	-0.8192028273740185	-0.5972521075376728	-0.33886494854777444	-0.13892618264547077	-1.3732011284158836	-1.5110878070733338	1.2796468871252775	-0.9969415385617533	-1.7427826338422345	-2.545435328416906	0.4436553527490835	0.5523558262255502	-0.31932730034847545	-1.5961628565743011	2.645401898941352	-0.8135225607484008	-1.907983417221293	-0.5228965006088633	-1.5700199485171666	-0.15451789877487526	-0.97331775204972	-0.6570043408624271	0.2136154680902186	1.7056393622192765	0.578709368031509	-0.5923829822177799	-1.0713079268093768	1.786693148320864	0.26472768640548944	-0.26784559263754326	0.781114273845042	-1.387160574638861
-0.5908131018772147	-1.6820558123704772	-0.5652329061299012	0.09412231024726779	-1.559466666264784	-0.25008933031368996	-0.12909872143420373	-1.4525238196066395	-0.10368802685361289	1.0575391607602627	-0.28224147726592064	-0.9049947625587113	-0.12266520840512762	-0.9242311740094411	-1.0384806697476578	-0.8239028655717802	0.516591284699737	-0.8177172936634886	-0.5182076471211556	-0.3255758544003732	-0.16941545250152773	-1.3840535364699111	-1.4636451565884396	1.2628202733114668	-0.9420281154983069	-1.7350718430251226	-2.453668975108081	0.4663799375759	0.5617397828705337	-0.37417174108956314	-1.6549984280919041	2.5750322520881737	-0.9225538497447406	-1.8657413023443936	-0.5629205182389999	-1.6183221871041078	-0.15422072291843328	-0.9155017238940146	-0.6206279557885647	0.2099635030693821	1.7952102720002094	0.6990260538881614	-0.5586019563006335	-1.0797223408684822	1.5618894952388667	0.32330807221588775	-0.27455009215893045	0.7864421997233929	-1.417832625422197
-0.633776575320216	-1.7222210641640028	-0.5031692591664487	0.09441531002365715	-1.577610956092493	-0.18247845763906295	-0.1861559684185597	-1.6068659886610874	-0.13604964028013775	1.1172545844193003	-0.2461003594536114	-0.8212187556517303	-0.0584199283014412	-0.9586417809072987	-1.149028574317858	-0.8842637535547219	0.5225727640092387	-0.795338447120971	-0.432164327784864	-0.30740456616656214	-0.2106249992587264	-1.351244418890714	-1.446792546620715	1.2626147922743907	-0.9101701544257669	-1.697296502996005	-2.3838801893081207	0.520848203153015	0.5818756198696833	-0.404562346139393	-1.7727657076818748	2.5136503532627232	-0.9884006271959767	-1.8673790882686248	-0.6171724830646605	-1.6347764969831036	-0.14641985668684265	-0.8446749976511724	-0.604430993943261	0.18833926924520467	1.8483090269547187	0.8807744394413735	-0.5331451285787701	-1.1017188637946969	1.390064643622735	0.36055476687416466	-0.2734423922380058	0.8223758343468861	-1.4150223015136312
-0.6365029226502967	-1.7858006217265667	-0.45953944167423294	0.03180125780976419	-1.5925997172545139	-0.12242919464322662	-0.23604689805948395	-1.6823523849821274	-0.13190202843275045	1.2199219453367065	-0.2390504569543654	-0.7611677199767557	-0.053411341356988565	-0.9998291461573434	-1.2563624249216585	-0.9510017865067733	0.49916027847162514	-0.7593741551934357	-0.35309478185250825	-0.24467432605141265	-0.2567823661241434	-1.294127586559943	-1.4360170899443836	1.2478201576049894	-0.9182640932098096	-1.6420902547353662	-2.3036820858193985	0.5680658229877249	0.5985095721733276	-0.43876944577687704	-1.8591155611738848	2.4225941519326044	-1.0478547800029894	-1.892201116496894	-0.7020757525311218	-1.6251486859134086	-0.1662068157949058	-0.8139680767638456	-0.6504235662596123	0.1470749400727383	1.8791550090105282	1.0223344430899644	-0.5281875036148178	-1.111783693473114	1.3793295487650377	0.32686026525661727	-0.32360953865674197	0.8438547821703697	-1.4239143420055786
-0.5411982810685823	-1.8982216807500347	-0.45270780889280837	-0.00666961282984575	-1.5785016295061953	-0.08351211016305085	-0.20640992463919106	-1.7286581268694827	-0.12457970134415489	1.3579629005902887	-0.20108465849519272	-0.6774140951181071	-0.08925657981349057	-1.118506228819683	-1.3134118828252963	-1.0535809886523055	0.43829295039083177	-0.7415956711093386	-0.29858395592896414	-0.15689009481965946	-0.3308436554016825	-1.2499622740924896	-1.3940898390852887	1.20528558293046	-0.9498495310909686	-1.5705079947067875	-2.210588228432857	0.5866640240586996	0.5898916528054853	-0.50619418349208	-1.9042805146035744	2.297384508097112	-1.0840156352866295	-1.862869859490224	-0.8139150169849545	-1.6957254365514243	-0.19835133759999707	-0.7512782662057267	-0.6817490247010553	0.1376430934047458	1.8808064726596154	1.1190163850289871	-0.5085875909666435	-1.1642723213659296	1.455805224521202	0.25232581012456345	-0.42615923133606304	0.8481075660553309	-1.4627758523037206
-0.3258403449864031	-1.998334033578713	-0.44972041693076037	-0.08410945372892101	-1.5342987803747345	-0.05862937324671051	-0.1627743397980423	-1.7457523026129464	-0.11922877001017922	1.407557878954502	-0.15640071765438684	-0.5922951653112019	-0.11817101687659097	-1.2376861804763557	-1.3121677329028183	-1.2015267157679648	0.32821319382801417	-0.7178271317408402	-0.2671267190637435	-0.032572762473009345	-0.43795727450124666	-1.1917329125027951	-1.3452938729514687	1.2010618060572507	-0.9933169801163771	-1.535972693815806	-2.1476055349678562	0.6049085350934599	0.5653784599369562	-0.5628761957012978	-1.9366208516273016	2.2476719476945517	-1.0506807042019408	-1.8626571600195443	-0.9314750139165133	-1.8420464070456493	-0.24003025146592108	-0.6633410077518276	-0.7064208586363316	0.16729014802273584	1.8074702902764777	1.1993310338739294	-0.505682192150562	-1.2261223230994214	1.501152291884694	0.15374732001740335	-0.4918633266456685	0.8559441565849208	-1.4749612411260198
-0.10578181005925655	-1.9865111973652971	-0.45601941393600703	-0.29231509482950013	-1.475845156624033	-0.032859407461392	-0.11336926218040425	-1.700435735452159	-0.10829648446181853	1.3653493867296396	-0.15677394778670042	-0.5813503436768135	-0.14180613256580976	-1.3070342094089902	-1.2688816835165961	-1.3095749251496656	0.16892100878317168	-0.6617602142788579	-0.2572681113380405	0.13018291746128155	-0.5373594262249375	-1.1228610540400032	-1.294097686610123	1.2525690526840563	-1.0345224866533151	-1.5198227312900596	-2.104893618054658	0.6203235258385	0.5541614855216673	-0.5936201798796132	-1.8784774633040235	2.2226535933485083	-1.0099654468112589	-1.925722553075942	-1.051905931943905	-1.9512159935816762	-0.3195000284093271	-0.6082024222892972	-0.7638265824778617	0.19411915089235945	1.689628562095938	1.2124062338599044	-0.540731447709648	-1.2422476953798942	1.5685395540002727	0.023856145591680415	-0.520051374633421	0.8360898677736687	-1.4485046762055347
0.01612822098497186	-1.902640783913953	-0.4815627731153693	-0.4778425532377283	-1.3967279096754357	0.009788071126987971	-0.029924177181465478	-1.6400960771316562	-0.09311417689700048	1.349089524383927	-0.1510510857579007	-0.6223318741728547	-0.19987866767849782	-1.398867666231038	-1.1894634467984022	-1.3534077063930432	-0.005671440933182725	-0.5944080326610676	-0.25636503276774664	0.21725268126575417	-0.6320366326200577	-1.0950898048031015	-1.2236231358360032	1.2970442815976289	-1.0182528521278162	-1.5260767603241359	-2.0704627980072137	0.6108623173697476	0.5456256415763739	-0.6339054005270623	-1.7466742467180238	2.1049877642510446	-1.0076333734431935	-1.9762812172563993	-1.1627952592704411	-1.9582056756294501	-0.3790590229711507	-0.5509302496806431	-0.8121746350026013	0.2291435083363058	1.636501816232122	1.123364432530265	-0.5811303264856486	-1.2574531638725555	1.6452685653283035	-0.08355149484792576	-0.5571593219844088	0.8143958915515077	-1.3850967430185126
0.03737492776422531	-1.8164335672188632	-0.5254936456115135	-0.5353877093201295	-1.359497760982673	0.09689781462665881	0.01732493208285445	-1.5895554309461932	-0.09795305738561762	1.3377220100006393	-0.13172605890702774	-0.6485860168663866	-0.26574835435876176	-1.5046377780388585	-1.0843068585589388	-1.3283027432867986	-0.17723464361725702	-0.5480929252020896	-0.27204348016867547	0.21408520900481348	-0.7326868831097867	-1.0946909735593358	-1.160936533607575	1.3362226659999328	-0.9374224735639517	-1.5937910666529251	-2.051266667613565	0.5551266624961901	0.5346822519029258	-0.6473338074095455	-1.6410970822725492	1.9621267726496143	-1.0158367844673246	-2.0379853337004477	-1.230050807883109	-1.9526846427279019	-0.42705292378645865	-0.473284411578626	-0.8147729482221633	0.2766190536072055	1.5992739068544224	0.9633873419655691	-0.6406679434945748	-1.227393954806103	1.5837713552585406	-0.16824973931616863	-0.5586751218762005	0.783551262363391	-1.2891505283276246
-0.03125381537229789	-1.6802048791081041	-0.5977236884768136	-0.6038617570617626	-1.3793470542023294	0.25087235197931285	0.0017473015863275821	-1.5353981146667224	-0.16295791220361305	1.2615308851151925	-0.11613333337928444	-0.6721543137600678	-0.28418536900292957	-1.5549007313294647	-1.0240692664789504	-1.229840432197274	-0.31385881909004765	-0.5281101007733311	-0.32911302870805087	0.19336565361370506	-0.7873357790798513	-1.1089439427444134	-1.1092551963732202	1.3793051901066615	-0.8629691376784244	-1.6759976410646928	-2.039150558967738	0.4731884707730393	0.5135067928848005	-0.6230448819782477	-1.5473447140634538	1.8383315940775007	-1.0658803353302635	-2.134189304288673	-1.2659584312949579	-1.9650865688515746	-0.5190783806645193	-0.4223293303241766	-0.8067837421545379	0.3124485686935431	1.466345078557655	0.787229303199706	-0.6990295657446094	-1.1239047786772278	1.4035547628244445	-0.22249768159134345	-0.5293502239696057	0.7305348160671613	-1.179547895893548
-0.1917792659279329	-1.5312047514869591	-0.7188635904416687	-0.7001414835825197	-1.4494557757666224	0.43104030525929893	-0.0629013832618319	-1.4537911997250563	-0.23052302124839225	1.1434430352770006	-0.07424861853082507	-0.7285346935085792	-0.28962713103446625	-1.5879464080998489	-1.0237323092082786	-1.1105111340885725	-0.36738407385531835	-0.5425581141193041	-0.3881141619672201	0.14099519119411003	-0.7931528108287036	-1.1566147719333808	-1.061812545888323	1.3734147337105096	-0.7802310967748881	-1.7290689798157068	-2.0423323544556	0.44760489148681815	0.442538910852475	-0.605729304682414	-1.4277316126219488	1.7111475924785395	-1.1838558115970632	-2.193341027084572	-1.2452286922059304	-1.886133078638799	-0.5615249988262516	-0.4054279733235207	-0.8065409091433642	0.29643168273600784	1.3128709228298867	0.6089282981653614	-0.71706148538093	-1.0250962894686908	1.2554801210704754	-0.22933513987205217	-0.5251526242692606	0.6853310682562253	-1.0834040803028393
-0.3959027707706416	-1.4326425552655178	-0.853597283737699	-0.6609967134572206	-1.5507889624341407	0.5716660809923301	-0.23440714748090544	-1.323931105153108	-0.24043120510603977	1.0541576849627041	-0.029606147704721343	-0.7643459708399092	-0.3594766138273477	-1.6729791604271214	-1.060356972551232	-1.0199798925334158	-0.3311614673930652	-0.5784265651622892	-0.42772419148092516	0.05580685828147293	-0.7911023628559272	-1.2230306695793043	-1.0159785536276185	1.3029804004464594	-0.6654170762457051	-1.8182830807355352	-2.0454087924769744	0.431128830633134	0.3210125685288117	-0.5575283915568698	-1.3425546250981	1.5998763250926087	-1.323643032894584	-2.2099103158504847	-1.1761577081944274	-1.709296842550796	-0.5333180571190097	-0.4004914383579831	-0.7979203372466872	0.2547647747423459	1.2149027402569907	0.45364088740560893	-0.6995829750429128	-0.9534520179943751	1.1423341212871276	-0.24465268905345905	-0.532585873738626	0.6327446787573517	-1.0039026516081688
-0.5426554667105223	-1.3800529139483046	-0.982796196576912	-0.5942806643739088	-1.6351993542413132	0.6541380372223401	-0.45009508006732035	-1.1618300968371593	-0.256227973685286	1.021829817054116	-0.012727851721235103	-0.7769022999542059	-0.3984352982222924	-1.7585866201764884	-1.108515942467162	-0.9301953420031246	-0.27083324259767677	-0.6164993565499348	-0.45619625196100966	-0.024118231250203265	-0.7703081459146267	-1.2881871001396534	-0.9662378199653053	1.2131623560183327	-0.5906639648496578	-1.8899658070939782	-2.026865878375535	0.39472823107266997	0.13921550757862317	-0.5022834544701629	-1.2894103376227215	1.5621867194287828	-1.4531142590580786	-2.244601599518269	-1.1327772460478378	-1.5458688292236955	-0.5519906067654177	-0.40113988151023594	-0.7761867827466153	0.25450597407157716	1.1818174854566597	0.377146308865355	-0.6530043591025456	-0.9165476425068491	1.0120879704030226	-0.2621877922718546	-0.5198181746500695	0.5576041994416048	-0.947037503770777
-0.6276657968217572	-1.3660783678173765	-1.1038897823873155	-0.6225258428176124	-1.6770610046853291	0.6826100181995447	-0.6499320903941127	-1.038616019959325	-0.31833974122701897	1.0505363881865935	0.028099377752336174	-0.806983772912524	-0.40138630350307813	-1.8337296156152334	-1.132388069104714	-0.8536494215352899	-0.1981056422379635	-0.6334152726730802	-0.4995440233350906	-0.10890169928738205	-0.7196932834562183	-1.3607533953867974	-0.9187441009653542	1.1793264785799797	-0.5843959314478757	-1.8723088496202611	-2.0465677246083125	0.4270024468772954	-0.08843435610332633	-0.5195519145488637	-1.2226146593703853	1.6185590537797594	-1.5591824430691137	-2.310368275852293	-1.1153617320473823	-1.3840726482812897	-0.5817329570642723	-0.42504860805942846	-0.7669348450208866	0.24366510152940218	1.1542744306990225	0.3835130927065042	-0.5732673027056194	-0.9433330763284392	0.9059086988459107	-0.23395504411577503	-0.4876657269453249	0.5172027525344726	-0.9038946406431803
-0.6604054677769551	-1.4082796461995126	-1.1976336789947957	-0.650946821127149	-1.6727094288640956	0.6715599859222738	-0.8626745450893724	-0.9415532499150705	-0.37412768082859865	1.1173505128107224	0.066272526285016	-0.8629165116943944	-0.45607465824789106	-1.945558101497624	-1.1210870406422024	-0.8224902068760924	-0.144298000037481	-0.6268262118602396	-0.5856375137030619	-0.2144523538774882	-0.6577786696695789	-1.443227498373786	-0.9167268946207333	1.214783373088593	-0.5727046865375941	-1.8420936009134625	-2.1513984037613314	0.5145112566708333	-0.3083964885396761	-0.5796263663915509	-1.1590107147363244	1.7647204643290764	-1.6380339590669688	-2.340848110000628	-1.1048702042192289	-1.1605388087846287	-0.544660268973191	-0.45335001402710917	-0.7664734622996561	0.1719485600965563	1.141986421513451	0.5030843989915141	-0.4922850753875153	-0.9747991970703695	0.9090437265477158	-0.16697669903567766	-0.4593027789700609	0.5261622691460469	-0.8500593732697105
-0.636408910673396	-1.4913171396827887	-1.248118287345663	-0.6963910864447667	-1.6222973136485366	0.6412328900372037	-1.068311413944111	-0.8467161230055869	-0.3740252706595275	1.2354143805510593	0.04875144507365688	-0.9396645554251016	-0.479926361480654	-2.037056312323451	-1.0968779567339808	-0.8023699108817783	-0.18475641802791887	-0.6075142736233348	-0.7131221052094816	-0.3511061571351638	-0.5857678283648159	-1.5157098291485567	-0.9570199529981098	1.2657426702831995	-0.5636024119454393	-1.8146662928604058	-2.2724752042464074	0.5681837196664661	-0.5002888264636255	-0.6357194133866233	-1.1219981411509046	2.0114267806836894	-1.7202052500946574	-2.3558434226835145	-1.1289352781107675	-0.9066256897262461	-0.5655616375429113	-0.4382893988780109	-0.7527291138672083	0.12185625248788741	1.2186815130133748	0.7271330752356839	-0.4253686677345706	-0.9879754660310931	0.9439090346253725	-0.09137453270063049	-0.38628203418276474	0.5711270965140081	-0.8070262884197911
-0.5829866048003416	-1.5566088105130482	-1.2652089483378375	-0.8412794758681216	-1.571503481255677	0.6420999546137056	-1.2824203274548556	-0.8466233878749712	-0.38849070704084565	1.3238123932447192	0.032370789266587416	-1.0138610456459503	-0.4336849209340491	-2.063037877030602	-1.097292673374806	-0.7844493262850383	-0.29491318934579513	-0.5912692436920433	-0.8235736314595344	-0.45558511058434875	-0.49318564489840194	-1.549862378285699	-0.9900612822378598	1.3221357993471217	-0.5798175418326611	-1.7657643067987763	-2.3444764968425624	0.6353258782079545	-0.6804443789627986	-0.7469867216427055	-1.0944261772436368	2.3102030995464964	-1.8346688982307249	-2.3873867541852474	-1.19464981760582	-0.7108873951822053	-0.6585776806091087	-0.4203421658253367	-0.7538947123208442	0.10256122470062298	1.3390704139408087	0.982767210828386	-0.36043531006720614	-1.008023957406649	0.9485957427048405	-0.009222368793374075	-0.30066849029442677	0.6792624890046504	-0.7781985127014523
-0.49052582551983537	-1.5946686257206233	-1.322617821779031	-0.9885997634354883	-1.5112430628657503	0.6649864265748464	-1.46148716378628	-0.9174112042448261	-0.4197258086075862	1.3958066510055347	0.04663647432388558	-1.0701071331044711	-0.41511253907516465	-2.0821229526726293	-1.0916162393534987	-0.7774062136451021	-0.3900007402573352	-0.6280721433593947	-0.8985291527938882	-0.42105251826583406	-0.4128838617906747	-1.5321458746152952	-0.9997387658405366	1.372821121825627	-0.5883475177229134	-1.7387890972301125	-2.3663908498715367	0.7712902229629539	-0.7761443216571213	-0.9158312692335044	-1.0659889843434633	2.4842412629949373	-1.9080331827743104	-2.3699879374836854	-1.2655784564440389	-0.5760436457936592	-0.6949569583684928	-0.4552953434838706	-0.8093577720729808	0.06638664205326214	1.3897059688763416	1.2418797844221061	-0.2802831966965539	-1.0093497011008505	0.9630358703010355	0.05865942422771987	-0.250501343875691	0.834512992850031	-0.7678134876330798
-0.4259866033784349	-1.590480889214502	-1.3915594176783581	-1.089801886199545	-1.4109277886710339	0.6750887371057122	-1.5486065047113011	-0.9868389053656539	-0.36703577662041226	1.4402214962330588	0.03346974465617628	-1.1685209996206307	-0.42748510250010313	-2.1364567502030667	-1.06346734735743	-0.7658425931789619	-0.47877308125412227	-0.6982037106291447	-0.9599635810896829	-0.2630837700943157	-0.37766964660604824	-1.4886732690449072	-1.0190426645308386	1.3715882356031766	-0.5756479370045178	-1.76817549871553	-2.317526056915587	0.9087577503718671	-0.7913829917774001	-1.0606224774786623	-1.0553947360081049	2.439155182724684	-1.9381855196155229	-2.293288508356749	-1.2969897107866786	-0.42806364570832783	-0.6847539206306686	-0.43935619245107616	-0.90445117924871	0.08487651219813856	1.3755145778579252	1.4622015628080427	-0.17730294977096986	-0.9962275441276482	0.9930244686203281	0.09171740570502367	-0.18634219845579644	0.9682128727390358	-0.788298114247862
-0.4096285193979489	-1.5510097373943672	-1.434749231703298	-1.1837669144868443	-1.3484025150291228	0.6927324930228901	-1.6276181899977782	-1.0407489279634827	-0.2245832314422628	1.391250052413077	-0.006362204464561122	-1.3245910226402335	-0.4207167417643599	-2.1712265492397322	-1.0117314464143778	-0.7499602732717151	-0.5979405789137764	-0.7159342742709695	-1.0114390595964087	-0.09315960030631923	-0.3959899534932393	-1.4128323593752738	-1.072639071079707	1.3392820503297154	-0.5889470687439532	-1.7999228589527658	-2.1859767242618573	1.0127131468494062	-0.7865679003210813	-1.1428420213731632	-1.0834473826892088	2.30080279915028	-1.9711637806556837	-2.23885871380993	-1.2575989845747393	-0.3088582900064333	-0.6783151104077682	-0.3650571577155264	-0.9981847215618658	0.15317113365082896	1.4352751692273917	1.609724603029806	-0.08495277311692562	-0.9885977538875587	1.0251347523539744	0.07108183341639798	-0.14914680111104942	1.0741024130657102	-0.8326924497409927
-0.3476981296155033	-1.4834043999861393	-1.4887770258696142	-1.2412534706139677	-1.3067189992678483	0.7217085813120168	-1.7185636156061581	-1.090856810206074	-0.10898775310305461	1.3616561436599641	-0.01527825762537193	-1.4552350387545911	-0.41670987220879885	-2.1951726918269685	-0.920701143753053	-0.7407779917497368	-0.7293534226276455	-0.6694514452640268	-1.0909601448139123	0.04127935392678934	-0.48043720750244717	-1.3168609674545513	-1.1453351022586655	1.3312226274311054	-0.6528810094421411	-1.7984660971697277	-2.0542798911550473	1.0557454345889041	-0.7490320737411449	-1.210101848828407	-1.1226134151014169	2.116303486358087	-1.9522328321384539	-2.2243526099096043	-1.1623519552777033	-0.3111700525514155	-0.6541695720718941	-0.33920310170957546	-1.1153030828510757	0.2411633617119789	1.5264135699294912	1.6528634457388638	-0.01298650561698204	-0.9727970535321964	1.061235071344462	-0.013185219989097285	-0.1270219526904675	1.1747118116026278	-0.8542968147880954
-0.2428512723785056	-1.4248454988977666	-1.5578807283095144	-1.2400814715084203	-1.2237082371107812	0.741550245109163	-1.6875601833703793	-1.1694343775476321	-0.03589249492842733	1.3758295634922908	-0.023489320536257578	-1.6025089167796858	-0.4122969010090934	-2.258965215679365	-0.7651046440731203	-0.7288511161904203	-0.8425137693927824	-0.6170744018572363	-1.2100912595451172	0.13644641524043116	-0.6444507578465373	-1.2314690990526498	-1.1951779729510876	1.3551725838635171	-0.7190223879905213	-1.779076095505847	-1.9998943669552596	1.0282165601034985	-0.7018113473002051	-1.287515436575493	-1.1570687563300253	1.8697739781613976	-1.8397994596404679	-2.2018915458058768	-1.0697858596510392	-0.3764161507327616	-0.6138527142146609	-0.3121567470043181	-1.1968221247021802	0.407888504946799	1.4977788697089003	1.5869594686124247	0.0522235566995322	-0.9579433129584032	1.119438918980004	-0.10743126656103222	-0.0743187564527712	1.2423501890089483	-0.8626180082361159
-0.18682013414649376	-1.3502528884240748	-1.563461824920779	-1.2791969416560804	-1.122527737314183	0.7620573305580421	-1.5931834278475587	-1.2469918584524193	0.02504155566898527	1.332901608331778	-0.058013107775211	-1.8007019547602652	-0.3994640890541233	-2.327594860334382	-0.5872171249487852	-0.73161589106627	-0.9683045359874202	-0.5611752059432195	-1.3402349157307345	0.13070686024128436	-0.8411154634092848	-1.1453215503994032	-1.2240827524714888	1.36846035759437	-0.7025619872310567	-1.7858575727717123	-1.9774953695804527	0.9300675750538246	-0.6840830560292164	-1.29997794050678	-1.217846286253927	1.7097920632678005	-1.7374351568610678	-2.2016788463351977	-0.9784019080050133	-0.3878661746320323	-0.6041944988803113	-0.24103717546690984	-1.1702319099786296	0.6003211814779149	1.369916395996617	1.4486605005897921	0.14667207694296885	-0.9182251141199217	1.1462924895974882	-0.19674941527299822	-0.03248850943889105	1.2379062687696067	-0.8784699915328711
-0.1506490260344691	-1.2338291862207202	-1.4864612181470944	-1.3666573749075905	-1.0584501471512469	0.7293508481607137	-1.5397397052863737	-1.2596038362161308	0.05950257756147108	1.2433524549410773	-0.0696869169136672	-1.9569062700698612	-0.3797275491486931	-2.373044638964955	-0.42252277896072854	-0.7805342436141292	-1.150367416944395	-0.5331417472122294	-1.4340045739462017	0.027371054675745344	-1.0163173276917814	-1.0477968157398068	-1.246118816717164	1.353094942266426	-0.6115937459477876	-1.8231808143164376	-1.9432120499860872	0.822899494080666	-0.6783104179764704	-1.2169809625296093	-1.288910427537933	1.648262824310749	-1.7126054345304969	-2.2616813670138134	-0.8461495501712522	-0.3388296114719794	-0.6520645764220993	-0.21903194333239467	-1.0989604211990673	0.7507993937145143	1.292409568126803	1.2635268494820158	0.24501752099527874	-0.8600817835314372	1.1493958503528101	-0.2843222668262261	-0.015144260677037813	1.198723316121649	-0.8693583944855663
-0.10390157052126776	-1.1525038060051422	-1.412818532571058	-1.4125704398674295	-0.9801726779927113	0.6125592661352315	-1.4724492000616114	-1.2462190656972887	0.07140775971600906	1.1869225786881783	-0.047085758901380545	-2.0207174898646274	-0.3333236679444299	-2.402785748058302	-0.2797047357762473	-0.8333071363173685	-1.3395669985367396	-0.5790016104695935	-1.440451551517462	-0.09508866235997694	-1.1416175288107477	-0.9538195800379103	-1.2307982622010514	1.3107430174026298	-0.4719256103645785	-1.9016450179407454	-1.9086337294855642	0.7536646694915702	-0.6627981631143541	-1.1459517577038434	-1.346688496953094	1.5689348974561592	-1.7319753615640685	-2.32425755128765	-0.6790872740505199	-0.29697311080457933	-0.7559523029031181	-0.29763998740226977	-1.0415546973575385	0.8868135240181871	1.2098363856725038	1.0260613409482031	0.3233941128672148	-0.8188213930486832	1.159085935976572	-0.35140327644507446	0.001733588118108642	1.1511303638809598	-0.8536161894664893
-0.08587477395081947	-1.0729599490545993	-1.376112980169168	-1.4573701056769974	-0.8918433231652487	0.4782045853624785	-1.3474637670719327	-1.2175948220472945	0.05689111825015462	1.1250727483200407	-0.06077086375285762	-2.028349768345868	-0.2911161703963289	-2.4591070754234803	-0.19803147732356205	-0.8512882634296387	-1.471929690896322	-0.6680138319957736	-1.3915849666582507	-0.17337047680891032	-1.161230509419906	-0.8510680569731841	-1.1879773123285151	1.2425918067727486	-0.28162266582261775	-2.0220790308660215	-1.8621289437788886	0.7159082581256137	-0.6877490915698203	-1.14397283458432	-1.39971742056275	1.465472657045142	-1.790963099697467	-2.298712344859073	-0.5059242906011429	-0.29447096781471693	-0.8411922443924297	-0.4206350111199025	-0.9481125546577905	0.9634185225655412	1.1146393031209545	0.7943725240946558	0.43880301028381874	-0.7814300096734927	1.134227382987508	-0.3844817908301267	-0.04677200841923994	1.0703991461995908	-0.873288456826451
[truncated: 191 more rows]
