# Supplementary material for: Obesity dysregulates feeding-evoked response dynamics in hypothalamic satiety neurons
Source: Sci Rep. 2025 Oct 14;15:35837. doi: 10.1038/s41598-025-19800-2 (PMC12521569; doi:10.1038/s41598-025-19800-2)
Supplement: Supplementary file 2 — Supplementary Material 2. [file 41598_2025_19800_MOESM2_ESM.zip › Fig 1/Fig 1ef NCD and HFD/matrix_MPK118_5.csv]

-0.33488246738415417	-0.1045897999080242	0.12126844870910092	-1.5776329922716228	-0.38372510347218347	0.011846691825929739	-0.3894735568821625	-0.30899871708234655	-0.13066294424920005	-0.05193227879172453	-0.8301666846741222	-1.1625480754246351	0.5084188002824457	-0.6397232795566181	-1.2735331055909722	0.09437371445506929	-0.95266739558878	-0.09097215434700061	-0.3431567176510476	-0.224170026929967	-0.8817839481139981	-0.6426112565064541	-0.8728805690726261	-0.14744734588471237	-0.02620780910593959	-0.5411455284569359	0.47294270043711484	-0.3771195518633475	0.20731903794644002	-0.3150511140465767	-0.3519131827411466	-0.03392731737303069	0.35817583768253347	-0.35700554389693373	-0.8862552097556206	-0.3370115027947262	-0.8314535380359102	0.808853005075697	-0.657363360080838	-0.06339119790169981	-0.16159015970983404	-0.35543939349805154	0.3977420248525302	0.4761686031603542	0.43995650787641144	-0.2455770834427926	-0.21014562958392619	-0.4865622574869796	-0.805008008299785	-0.5291871343970993
-0.4016990501407771	-0.1551156290195107	0.344743377590935	-1.5132011372116438	-0.535354395582456	0.12556399784697447	-0.6764917005716079	-0.4565598650374483	-0.16015785384457365	-0.030304482809243874	-0.8329205536999074	-1.23190982372896	0.4394498835347318	-0.6383815806931984	-1.2537716800499021	0.08205746678623545	-0.8721782738063182	-0.03648293121912436	-0.383540972544701	-0.1936872566872166	-0.7958059268151276	-0.7111941531318886	-0.8465984605238064	-0.05026551070046189	-0.09319460722378846	-0.4811725310242695	0.579144924950302	-0.36514745274461713	0.14560489296603088	-0.1920050239631289	-0.48674756652419565	0.0154152611072522	0.2506315981846976	-0.24024255332704234	-0.926003784923405	-0.39262365406399985	-0.7858191311998217	0.7120929395355864	-0.6270675418490946	0.02533627697186236	-0.1744929274842276	-0.39114079823203596	0.3935522944254449	0.42350940228078066	0.4039780940203841	-0.34487084821981673	-0.17135979958310857	-0.45075485900493995	-0.8061838473252152	-0.5279557024021603
-0.45821354703132705	-0.22128678379436165	0.4054730935105381	-1.4636113083849935	-0.48539946458982913	0.0777818073029599	-0.744385518069623	-0.515136096911548	-0.21189419559405356	-0.0026364915523757887	-0.8465701653929291	-1.2411904941308125	0.4095458279247837	-0.6407209530704413	-1.263678882667007	0.03102110377274564	-0.7385829273426466	-0.045572210553042586	-0.44840417559313744	-0.18213743007245842	-0.7874742746838784	-0.689386353595976	-0.7965590881545879	-0.04143961548911749	-0.11368937760032194	-0.48060135962014955	0.6161338933462756	-0.3830288571975919	0.1283168914405738	-0.03273016003284035	-0.595155702139115	0.053334942298326006	0.1901129143430603	-0.11492451822770067	-0.9594391067730061	-0.41323722480114417	-0.7408892555569891	0.664771414561017	-0.6183528188268765	0.04586349818585534	-0.21126581564124627	-0.4059512349890772	0.3285759666154346	0.4171039484103483	0.3794095012251786	-0.4562279344193092	-0.16661287710539616	-0.4288662043417979	-0.84779932655856	-0.5397422657823142
-0.48545873686892427	-0.2699641069627436	0.31677643116100873	-1.4146544483241774	-0.35564015894826706	0.012377434122702105	-0.6058679667912921	-0.42163352138476384	-0.22933524944154532	0.025898559993880372	-0.7996945252366215	-1.2275578200356652	0.43696451716544255	-0.6559268735225228	-1.2760496410151039	0.008878949545782836	-0.6536129678527076	-0.04621480866608825	-0.4788826695518138	-0.19988249596317212	-0.7926236985705534	-0.6417124337945264	-0.7689467761750283	-0.07523988451278003	-0.09702242425909409	-0.482558461637209	0.6261021068631561	-0.38595473078029185	0.16819488333141713	0.08922906683520393	-0.6491782155698484	0.06825519817212493	0.16740170848637298	-0.07468907442513908	-0.9726990154692601	-0.43078594809056076	-0.7314901689560119	0.6647091493965764	-0.6534922277512228	0.041738869624166265	-0.24666778472223602	-0.40182516023271647	0.2659785535394499	0.4187053118779574	0.3544765437063172	-0.5685757807717309	-0.1447307222691145	-0.4149188603643697	-0.8970347037900345	-0.5277211439269326
-0.4877009497550001	-0.28854025219386864	0.17064457481987763	-1.3716605905676915	-0.3065576747488792	0.008560704736362359	-0.4424910439781905	-0.2650346954469958	-0.23802210637716859	-0.008162296003395339	-0.700543266964747	-1.2194430901677937	0.47639581052432345	-0.6844328139899312	-1.2663066754467298	0.004046229013799478	-0.6007501467012857	-0.005944810772179121	-0.4938284495995083	-0.21686732010202792	-0.8262396005723349	-0.6085758364813801	-0.7460147468396869	-0.10017546318131307	-0.06008398986839323	-0.5017548605633465	0.642063787123522	-0.38715769650904763	0.1980920696904118	0.18124356535638708	-0.6850775676614577	0.053891627799128504	0.12757248786241351	-0.05824734822010563	-0.984567516361835	-0.4639159603400449	-0.7348430969530211	0.697024769741054	-0.6787275222709207	0.0177009180530161	-0.27229590721412456	-0.36596739898165054	0.23912877261599125	0.3866691952138219	0.37139764147298193	-0.6519760106999043	-0.09381129530087881	-0.40275235292486455	-0.9584757512188101	-0.4963254920178037
-0.520591078963123	-0.3258104183974203	0.0461408379079683	-1.3074644618067146	-0.29999373797637807	0.09011964272353327	-0.28291772837014406	-0.14613650428893132	-0.28703791308634524	-0.08744862700511935	-0.547931029561859	-1.207549415478042	0.5095658924528841	-0.7165510206280817	-1.1878967296001153	-0.011308443206837404	-0.4795573164600384	0.05923786432844742	-0.5426501291762994	-0.23467452113592313	-0.8454024004742136	-0.600753355182403	-0.7115684088267683	-0.12822435213868283	-0.03601659025890801	-0.5509024799720337	0.6825635728587762	-0.42010399235309004	0.18454310105302	0.3906590522907032	-0.7713764147326558	0.030163812037623184	0.016581488887505824	0.03083205294277496	-1.0120550890327247	-0.527724106880827	-0.7245249173862922	0.7108725423125605	-0.7122548944473787	-0.024159265768411802	-0.3426159915845644	-0.3152557686076864	0.15800422956663987	0.31383812302957403	0.40232908338531975	-0.7806136959623466	-0.011492712821533302	-0.37023969270570845	-1.0443811670766732	-0.48145448468841356
-0.5235799070150373	-0.3346832469243143	-0.13960347433642945	-1.2246197636137435	-0.2327075043944716	0.1539564031489828	-0.043324741183349044	-0.011583384628388363	-0.35632497664462964	-0.1510928006962708	-0.4127280337393726	-1.1178278585911696	0.5663469548896715	-0.7328165391569146	-1.0593256102889224	-0.021336494608262892	-0.36515765745926265	0.08408086222170233	-0.5971207967888099	-0.21897260495332596	-0.8698882003488329	-0.5953713137315763	-0.6990221334112026	-0.2171816168402722	-0.00687733307764248	-0.6185963708556964	0.6245097004271286	-0.4736561126418698	0.18269368693634366	0.5556778236381646	-0.8069126580708114	-0.017356886621847416	-0.04841709163880418	0.07071994806132785	-1.0163663764960649	-0.576326655439007	-0.6926865122800164	0.7462889678461597	-0.7840896456768608	-0.1128483720041884	-0.4298602063524154	-0.23671267819292274	0.09559854991697776	0.2591192679220499	0.46664049815297093	-0.8232054950640688	0.06612525861890703	-0.35099750604539315	-1.1028687835415751	-0.4742769953464664
-0.4995674848918107	-0.3337831048998464	-0.296093265916381	-1.1441585202217714	-0.1558459221874485	0.21843928463136905	0.12743323561145056	0.10264380616275182	-0.414945387965685	-0.19979625910871307	-0.2860021651788723	-1.004145953420216	0.5971846160716707	-0.7395869580369362	-0.9129745059600799	0.020276167566233398	-0.2530592681946732	0.10710290738979619	-0.6294522389506927	-0.14557272581484576	-0.8676895699253082	-0.625244912229898	-0.719376787691564	-0.2993109362355038	-0.01410233773178056	-0.6399649010333872	0.5573527801800655	-0.5213142764414287	0.1902521620218927	0.6368039288559247	-0.7998441410035501	-0.07550521756937886	-0.10604121002812086	0.042862584312311845	-0.9851157725710469	-0.6037323235845065	-0.6615590431960302	0.7732622370816654	-0.8507628871335277	-0.1887990904959569	-0.5067176930618811	-0.139823756440405	0.10480175438055964	0.1886238860993947	0.5185093781287472	-0.7898114341732687	0.13260532902627667	-0.34051840795927524	-1.1608307307951091	-0.45079769197624764
-0.4888077039049163	-0.3420129748378355	-0.34968137575788355	-1.0171544286828145	-0.12483779076753472	0.32309243525365733	0.15035082569018623	0.04775247457811197	-0.45043163144755205	-0.3368346507339289	-0.22062770917543878	-0.8918047897597438	0.5656969359930868	-0.7293900466749517	-0.78470007293047	0.056487186093078325	-0.07924702033179393	0.12928880079633745	-0.6180340716444528	-0.014694184225828421	-0.848804491761142	-0.7121637921786996	-0.7321670749466557	-0.36770677473044716	-0.05357670090837026	-0.6490969238357412	0.5348333946752635	-0.5558031312103864	0.15754567541501083	0.6842833837446565	-0.8029426690330336	-0.1346078665182859	-0.19693947158628888	0.04099116832149537	-0.9699390438706204	-0.5773548623246965	-0.6446118655836373	0.7430511792952676	-0.8616244990032769	-0.24140249289667132	-0.5642210281097568	-0.05919591246453311	0.1189474205005107	0.11691819199845925	0.5713526734797894	-0.701884192469407	0.17738849035259252	-0.3363313447501929	-1.1982915788052675	-0.4411338827968974
-0.49603060638918717	-0.33091122320273586	-0.3046006389962782	-0.8027482638368897	-0.17365560009706396	0.4049836640701113	0.046207375081188405	-0.12524439355687145	-0.47261919162066357	-0.4563603729636002	-0.23319971994533023	-0.7442583490176065	0.4944625122087518	-0.7037326361021863	-0.713495365350842	0.07054146262076229	0.09491926902896154	0.14045607210063524	-0.593106409546408	0.1172589298393731	-0.7931675703069037	-0.8527723487867774	-0.7321874092666157	-0.43546249335291787	-0.1126207786779612	-0.6304095394256287	0.4729176231704077	-0.565242670900155	0.09241413478422134	0.6845995621345935	-0.7982948769888065	-0.21114850803780522	-0.2804632710074643	0.04652521275148086	-0.9627120302037501	-0.511114611035069	-0.6231877124795359	0.6355316933398852	-0.9085942379358931	-0.2862746147840785	-0.5800699278593011	-0.029149401765055993	0.09892192930660346	0.10014368849246699	0.6170252710692465	-0.6107429683793411	0.17018706161811212	-0.3202694957186334	-1.1858691853366108	-0.44922615019222745
-0.49865130552064835	-0.29921336476969834	-0.2518882881482943	-0.59981411220896	-0.25145824850803	0.34219915793738875	-0.183434553255628	-0.2417929299849071	-0.49637673523994874	-0.45156718574586086	-0.24440676954591875	-0.5975552779352876	0.4015098099974173	-0.6758252997430737	-0.7076252153509738	0.05696233067319526	0.24523201247040555	0.1862028640327176	-0.5822651601672185	0.23519874161312462	-0.7257969054344864	-1.0091130265588166	-0.730235314550417	-0.4707466766263989	-0.16508579591812014	-0.5795080878231136	0.3680444937928028	-0.5393414949221329	0.04859106114992351	0.6399393645561255	-0.7827538223409221	-0.27602044308594537	-0.3218421974428222	0.03839792044850609	-0.9417536905698263	-0.40410200208597785	-0.6051453091030777	0.5003913804388207	-0.977736027544777	-0.293641393238446	-0.552608537112802	-0.054322801015441916	0.11343685980317997	0.13227004773875378	0.627743840197188	-0.5450523039979104	0.10975063397504774	-0.30121035007292224	-1.1702097761979477	-0.4392574149950829
-0.49351643974274495	-0.2752310094035265	-0.23155816865589668	-0.4820819217640008	-0.31154532562977433	0.18120425115012856	-0.3690505848622404	-0.23822598425016367	-0.48605640288055085	-0.4501409202810689	-0.20230849348217061	-0.5069903513885963	0.29330078191922915	-0.6552663448513002	-0.7303640996464915	0.03780650181161756	0.36213208954992016	0.2783653693061229	-0.5378184415372395	0.3332041374511481	-0.680319970884744	-1.1779173792696147	-0.6998151718896581	-0.49456689491108075	-0.1998710832264619	-0.5190512746128386	0.29843000140824316	-0.49069333061852455	0.015924779197752304	0.5523579505438374	-0.7760726212773449	-0.31072291586328504	-0.3578060598935268	0.02225027389917296	-0.9309630115430864	-0.25843276887682054	-0.6456494478864369	0.4173794632071128	-1.0163575854535358	-0.2670519272547151	-0.5208892330007535	-0.11616180352182337	0.1116189428721048	0.17384533617512615	0.591965306418138	-0.5032966629153629	0.05822915830232182	-0.2837299331781743	-1.1493766753473948	-0.4298750759860056
-0.4748945613614671	-0.21207104402004878	-0.24763460160834727	-0.3567541061290448	-0.4966059946351121	-0.009696830272534518	-0.4564444570763701	-0.17849379773980228	-0.4182469708010161	-0.4407883598562119	-0.1413162812328122	-0.4460298623878501	0.23722709298754538	-0.6313428220404917	-0.7757571007285049	0.028528678694587216	0.39076519569053947	0.3916360612711792	-0.4449827317757594	0.3803537461000065	-0.649076275392556	-1.3449567710188073	-0.6309428301837802	-0.49782568698911495	-0.18345931768758933	-0.47887440608063336	0.21850875240622858	-0.463894247206598	-0.024782433696492086	0.4280471469006435	-0.7933565979418141	-0.3119158133650052	-0.39020738024906454	-0.0008216118161832847	-0.9607931334715122	-0.1382512025071643	-0.7285791741620447	0.37750485189959104	-1.064382067687554	-0.22392557838644178	-0.49095481176416234	-0.21370221076218793	0.0749765547300651	0.21985843629852825	0.5421951672506312	-0.5072684135064457	0.04523879971697357	-0.26954425454631337	-1.0740676441186994	-0.44204866085028555
-0.44485240058617936	-0.11839197761652745	-0.2386059434132608	-0.17055652173011004	-0.7856074258659256	-0.22042459784237245	-0.5336679633584296	-0.12034692044488156	-0.3621662385840631	-0.32070148400104936	-0.11804010129312772	-0.3904539642921011	0.23172105056943412	-0.5697691649700498	-0.8049595075870541	0.041832726937875556	0.3302019719603411	0.4904691994867525	-0.3924351239200897	0.38561695822825304	-0.6308855015726594	-1.4709444781794954	-0.5698585330227359	-0.4782923320927983	-0.11879313364739344	-0.4325490453746587	0.08048347643914623	-0.5036093837062313	-0.059318232092694066	0.3178062816096038	-0.8235672462292924	-0.3093998840886484	-0.4117607599248213	-0.004056488028881014	-0.9980745556978488	-0.052949577413598	-0.7935049260353724	0.39376851285137837	-1.1216523848189626	-0.19461193912010763	-0.4583323139079071	-0.3239856741448296	0.04259490939523852	0.2807562540899059	0.5042929076536904	-0.5736645862165541	0.061702516212842465	-0.26899513150249854	-0.9811071941082584	-0.44824100459627647
-0.4160673231341133	-0.0747136574768854	-0.2492193083585236	0.03245620533081972	-0.9089812052028174	-0.3425414776036069	-0.5731706515204621	-0.13492610340831207	-0.33619224774665346	-0.21445639757467436	-0.12263786523183233	-0.3846585009887318	0.22868125631776773	-0.45956408448091607	-0.7817755938691635	0.09199799155448463	0.24536477803210538	0.5565437697997022	-0.391113020337262	0.345397245548249	-0.5951982582771372	-1.522346242481132	-0.5270954581460134	-0.46496620020226437	-0.0501077417201259	-0.3588477752523626	-0.05087124658330415	-0.5717122090777762	-0.05951925536624584	0.21470577829128795	-0.8329838665688996	-0.28987974315139486	-0.4188680314046781	0.011502999209054692	-1.0279794398366229	0.028911509254776535	-0.8521283261435473	0.429981932489814	-1.1383711882135166	-0.17936040560130082	-0.47590158269403887	-0.44508379662572145	0.04543540460004912	0.30976128167115374	0.43438485073065725	-0.6592140035533889	0.10335965541969008	-0.3037958044042107	-0.8918540953779963	-0.45140754401183986
-0.3860890818498368	-0.09970331463234276	-0.31423398792498425	0.26598239220674	-0.8715738235960941	-0.27822474153586096	-0.5145060070605375	-0.2060668544512223	-0.2915862474818725	-0.1607493193349338	-0.16926206517274256	-0.37120783615777675	0.22722827290187625	-0.3456848132581113	-0.7850603348438204	0.1755984300456766	0.15017187029103596	0.5772803334862174	-0.3759929629991034	0.28201939950396826	-0.5357195194512661	-1.486284385796432	-0.49338115565166873	-0.4551898239681611	-0.007236190924702138	-0.2655519661369381	-0.16271585610604755	-0.6599143470082669	-0.03581861141448597	0.08804998492273272	-0.8214128009587913	-0.2555893622382849	-0.4359860461719521	0.04508154898713741	-1.0709427900493256	0.06604559639564751	-0.904987380125057	0.471873935125198	-1.1585235176743331	-0.16268923248451586	-0.5357704251672212	-0.5786904404732617	0.027000590720836846	0.31927391150746404	0.33849238380049107	-0.7446850310759257	0.1538622794386651	-0.35216439251349574	-0.7916172768101916	-0.4686241360934978
-0.3296694777839063	-0.13195840384243093	-0.3838985307189372	0.5136259652116543	-0.8724913631449377	-0.0856622059667858	-0.44229915028135924	-0.26166591336418465	-0.2605790744199671	-0.04830816162709081	-0.268808443783098	-0.34454437998966114	0.2177647624957432	-0.24189924579241312	-0.8304745278030896	0.24359412022143237	0.035307531824301096	0.5675438107516884	-0.3305125997498241	0.18454032487876806	-0.4742735849832952	-1.3660927232750992	-0.4612325957942744	-0.4290224994844185	0.025778731004810602	-0.20122462670579697	-0.24958350798649298	-0.7782078956083338	-0.030873438885110967	-0.0019027670140770337	-0.7963582969703793	-0.22361970919215984	-0.4760112066111459	0.1236008170589801	-1.1133080425792525	0.06501738950995768	-0.9444155076314408	0.5238030822683479	-1.1954619745702182	-0.12911667442424968	-0.5917039234692132	-0.7016648411591493	-0.048812226295524556	0.3545640695162756	0.27100787281081584	-0.8548749800403204	0.172502633558459	-0.3757080430170228	-0.7252169553741614	-0.4913528523429914
-0.27118314350861117	-0.1611272918257744	-0.47376808457764374	0.7689699306505664	-0.9116161905738569	0.1984095318662999	-0.41422784377343386	-0.36904230361716966	-0.27207689436399435	0.06254306080852712	-0.40199991788240086	-0.3493667244547788	0.19119046054721273	-0.15241825236285858	-0.8311738597525317	0.26325010127260684	-0.0610138831912436	0.531236243150029	-0.30349361016621357	0.07899099165692694	-0.4300695417313838	-1.2182717953300783	-0.42631856842226756	-0.4291970776314553	0.10377050309916591	-0.1844926643968518	-0.3115494340247675	-0.8706693380329875	-0.014590553727411689	-0.02785574318799463	-0.7438527712207493	-0.20281991457124224	-0.5271158729663072	0.2134020501040335	-1.1500910500699426	0.07179960031364216	-0.9693751263598976	0.5951340546510707	-1.2129662251041136	-0.11225365811855019	-0.6351432416430017	-0.8030359830680514	-0.12090399459358477	0.3915741449731704	0.22423593479797893	-0.9475317405401411	0.2094128502875936	-0.388681074927128	-0.6898034506082787	-0.5069275350980619
-0.23310843336290912	-0.18146621518815065	-0.6209581497026109	0.9592010539435005	-0.9166508947649511	0.47832763433335634	-0.4175722767753548	-0.4449956004926669	-0.29835102909552763	0.0821834377007272	-0.49893610759005574	-0.3237196368510589	0.14136842394442764	-0.11563506198420555	-0.8230573707635445	0.27235287112327783	-0.15372850044718983	0.5011719420346313	-0.2585901648439851	-0.005417772849797419	-0.37144711159678023	-1.077074918401463	-0.43221552121078366	-0.4422904386592739	0.22494483612306163	-0.19890634277142655	-0.3412158405416736	-0.8872691139264581	0.006536992322884129	-0.08092101629892996	-0.6635815294569056	-0.17789920130801468	-0.5769914622986361	0.2389869801499142	-1.1335686015832707	0.05135410185588877	-0.9997532304474174	0.6426299220860752	-1.2117319510280056	-0.08270980702551547	-0.6868188265794443	-0.8840025994976024	-0.17586757680664356	0.3916378456193955	0.16574602727230933	-0.9731129499392738	0.25326978283777046	-0.39469854828225653	-0.6639073252482276	-0.5454420367303301
-0.21636152671795994	-0.1880672567009129	-0.6919988852006632	1.0936698116174544	-0.932837233472766	0.6174836493961191	-0.4339928945470808	-0.3673154489360638	-0.3610118389912904	0.14585099279294106	-0.5438600927411317	-0.29718592986137643	0.08986398549166237	-0.11542864677444824	-0.8127581184172055	0.24344407456455425	-0.2276346631285419	0.4657191073447809	-0.18541774109619974	-0.04252341835392143	-0.3033358554238098	-0.9570575730121405	-0.4706067172960209	-0.4272961155859353	0.30729075009507534	-0.2600082436851798	-0.32887782532078036	-0.8501786299259317	0.023885300830405912	-0.0965981947999294	-0.5914681310206904	-0.1292506722832813	-0.6308749114880271	0.2294962276250582	-1.047916029262467	0.007892587726156794	-1.0349349563071577	0.6915454352703165	-1.1853184857992942	-0.014298525858140055	-0.7510100962570462	-0.9089935828113903	-0.281079519192779	0.37711409828002973	0.10355833832254961	-0.9581666253465222	0.2654496912439973	-0.36214012780945193	-0.6502399257526446	-0.5984053404365804
-0.20428074291683287	-0.20169797878570783	-0.6701883159811262	1.189505648066421	-0.9884777727808796	0.5665508495077981	-0.48966948001348587	-0.24756798498401097	-0.46809394521699177	0.19315156714165427	-0.572308757111857	-0.32540637617069573	0.06913985361237675	-0.142221341000876	-0.738840850548828	0.21358498884559363	-0.271491553677776	0.4030820498293278	-0.1383027770536029	-0.04081287441224289	-0.27341133818573693	-0.8726445018359898	-0.5207714846383297	-0.44252320952198987	0.36511471118466365	-0.33241933840052323	-0.28123101857342336	-0.7947616249667324	0.047425126163324526	-0.049066043512874524	-0.5424000348037709	-0.07285915402010465	-0.6941278463877055	0.17725698696711573	-0.8923607902672819	-0.03305772881737077	-1.0338589450301812	0.7530634177372573	-1.1287214090730355	0.03893795906599509	-0.7808154898158934	-0.8821523807121183	-0.3920008569405835	0.32738512712682094	0.05616177506915578	-0.9397711489246741	0.2867529530951923	-0.32349559360104096	-0.612225741730517	-0.6448948302265657
-0.2208358910887466	-0.2206009612995282	-0.683366403693122	1.1147018358504464	-1.0266144806956599	0.44598466028321493	-0.5847391001008779	-0.2701586413040433	-0.5167403440564804	0.1373635442073815	-0.5434290523718781	-0.3401761576490598	0.061033735607933015	-0.18075906066246256	-0.6217133449557907	0.2046822798707622	-0.28001067722038764	0.33483348493633996	-0.09750987196162071	-0.023378484237431805	-0.24841638179198502	-0.7965550737133469	-0.61264194221942	-0.48781653989229296	0.42748420500367584	-0.36991506116514905	-0.23887551510169303	-0.6895913388621954	0.07323651448737814	-0.0025087755947895197	-0.49154060206980377	-0.010611593475752214	-0.7580398515749891	0.01476460993590557	-0.6840483515039466	-0.0647344101803511	-0.9919137197151547	0.7426775883086261	-1.0466534036852775	0.04102904982517704	-0.7672030698139103	-0.849786581675908	-0.4513103968170021	0.21601516397627124	0.03469965180364783	-0.8882951708692189	0.32627976611691994	-0.3137715397001669	-0.5615954966355464	-0.6847697710151489
-0.2955151630868924	-0.283568039106333	-0.6395367512079707	0.8174771646225494	-0.9855134142384616	0.34083307341700464	-0.6562332088632514	-0.3480086474194439	-0.5125845055224943	0.16062803826421188	-0.4070047755031749	-0.3167131812156424	0.02902986405265231	-0.22716119981578148	-0.5271763805174812	0.20835839846430204	-0.25212990926275347	0.26768120790849953	-0.07077934134153596	0.023266733249136997	-0.1487605649109749	-0.7545228552572841	-0.7255380866395642	-0.5271354181195324	0.40047417104829836	-0.3333466519742718	-0.2022877829730632	-0.5132561328038233	0.09741961429566078	0.043626921136712814	-0.4695362116104159	0.047428292244349156	-0.8237153150993798	-0.18122611333092747	-0.4693312833875584	-0.10178940448386106	-0.9424364154612865	0.6541614305404014	-0.9536564623872531	0.04196908145086498	-0.7560421756890595	-0.846346738300079	-0.504456062098982	0.11885044493396069	0.060384241695311515	-0.7848728758725219	0.3231074325586449	-0.2821969646808598	-0.557805144953573	-0.7132686257552255
-0.3750736228988979	-0.3793474369002762	-0.4896777062932321	0.35699893543170863	-0.9439653413343894	0.2464255566975873	-0.6632510354902316	-0.4045702154989235	-0.4954763035575855	0.27746489937173674	-0.20791201828246178	-0.34698798951682974	0.013563237954551258	-0.2901591218335435	-0.4612908341290697	0.20593266034475546	-0.1631769829217257	0.1815947387690469	-0.07246201862877187	0.03627125321600695	-0.03730157417735906	-0.7429089763370758	-0.8248509053261618	-0.5684522462517567	0.27494569614674125	-0.2552104038905679	-0.14571346927725418	-0.33302999453186394	0.11780337423381496	0.09911622857049006	-0.48631183602005057	0.09770349968051936	-0.9074706797567401	-0.34390563196121965	-0.2746504876441478	-0.13372313756826354	-0.8953032786322626	0.5575009892633946	-0.8825622756034364	0.041758053943057524	-0.757913077016347	-0.8451480050024424	-0.5622033296127539	0.03826912745896824	0.0998855419080767	-0.6373432453643467	0.2907125811131868	-0.215226833462376	-0.5933569837224472	-0.7318925686882471
-0.41830450531950786	-0.4511659112810122	-0.3610245398644134	-0.16482051512111212	-0.9410480361021669	0.16985098114965153	-0.6474060988090015	-0.4282649264511388	-0.4009309769094104	0.33018995876686635	-0.0009886943536459246	-0.360049406812483	0.027118043768587473	-0.3831904568709147	-0.42560371283023163	0.199105582956752	-0.0462769058422086	0.09889003897631912	-0.08029848713789653	0.0478503198981443	0.02027939944083883	-0.7146478113098516	-0.895512667188553	-0.6165582245465544	0.14183335874398445	-0.17935212175976828	-0.1029818068048876	-0.19355503979865826	0.1394133761406362	0.12385718758298805	-0.5083646409799009	0.12958639654469994	-0.9974248676596901	-0.49129300849512436	-0.1303345009377863	-0.16261179641427628	-0.8477282086001934	0.4817616432383046	-0.819277677519357	0.010161480728625018	-0.7146673003591755	-0.8558844858421499	-0.6008340643981614	-0.05600782895446186	0.1217224403179149	-0.468857404500599	0.2850162741399326	-0.15461737750140295	-0.6157117586059103	-0.7638863447092044
-0.4784740528581001	-0.4850712608692918	-0.325910774505233	-0.5673886501909731	-0.9688330157735748	0.1389294734247743	-0.6282715558963712	-0.43435138147470703	-0.28184311491886277	0.3444526134147736	0.12415669285292692	-0.34545262423869794	0.026506261277686072	-0.4601626885892097	-0.44454925109695537	0.1755484148267187	0.04353899664989017	0.05542872852581589	-0.0962358448727153	0.049253843132343045	0.07596260785136195	-0.6760147769279942	-0.9416919078186232	-0.6197394263370164	0.025587340153043002	-0.09397879600267538	-0.07033120554959352	-0.0735807926684626	0.1485398327598883	0.08855060070679553	-0.5796307856580533	0.1581074913585752	-1.029202743148574	-0.6068128441568337	-0.0470743193480887	-0.1605949290615769	-0.8174461769481173	0.39204999431282783	-0.7362222528707119	-0.01435607881481459	-0.6617659524841655	-0.8669336797160259	-0.6069695340405472	-0.1205365835806816	0.10648158444834765	-0.29005023808766245	0.29647835524465105	-0.10046011730524469	-0.6234584627734473	-0.8027057723592662
-0.5408594760850816	-0.5043600185364543	-0.3499941468269966	-0.673648827417937	-1.0227561092594928	0.12591474927788482	-0.5623423643421093	-0.42775536277474596	-0.24395572028402673	0.38261105994818956	0.06134453237783357	-0.3714240847885013	0.04713480214276781	-0.5198373257298893	-0.4980163574134435	0.13296045588250738	0.15714206228044786	0.006095774594183206	-0.13291820973444912	0.024187795371577087	0.10357277727519873	-0.6712428454392039	-0.9395161355828601	-0.5695967029934484	-0.06470129416723089	-0.03950920304030102	0.009289116251910912	0.029908794905944038	0.1357949572167031	0.04836959698575499	-0.692097670228261	0.15337927944266272	-1.029950876988559	-0.6545339519226635	0.002493026111927127	-0.133228807334758	-0.8247284675548036	0.32039524307501704	-0.6592708745620914	-0.013857286523633588	-0.6667120134643489	-0.8143718305565798	-0.607906897458132	-0.17037172247759994	0.05923493125268888	-0.1440100140511434	0.2645697739066666	-0.02603106474162059	-0.6207194495142108	-0.8181866317242455
-0.5367260156663536	-0.5017667522278688	-0.4623415148526835	-0.5710816955419739	-1.0460474978070755	0.09117189701626054	-0.47799137789202295	-0.35534070254085875	-0.22271476777698807	0.28253866340222056	-0.1347309422581063	-0.3837935064658422	0.09458618159330842	-0.5508408902353542	-0.5695813269064203	0.09997541897856382	0.28189743509406123	-0.043181435886679345	-0.13166822089250296	0.022367601177225922	0.023519486380769082	-0.6573192645198556	-0.9199748541009146	-0.5097357961314556	-0.09632863242144497	-0.06690527144735851	0.12176065744238307	0.08072114635793806	0.10720944771763366	0.021389041044546243	-0.7729740932478597	0.1008484112759642	-1.0350096867636949	-0.6901710592906474	0.06663900258959596	-0.0921993979538704	-0.857354666631722	0.2684910019976453	-0.6197516627797988	-0.008600783147340823	-0.6767116584895054	-0.6379235010282577	-0.6161159286000322	-0.25441410839749984	-0.04135471748645755	-0.07238785372119085	0.19781183486645545	0.06553520281436347	-0.5631171706684555	-0.8435658587438022
-0.4991200484547325	-0.507810562963581	-0.6412465663857917	-0.4274719958290222	-0.953870063130885	0.05927197740516225	-0.4355280441217314	-0.2981846435055891	-0.19313905021012284	0.09892452086121768	-0.3173004853241057	-0.3812850223494576	0.132746114463285	-0.526256838753325	-0.6367383859301823	0.11382963463040907	0.3225900797560388	-0.06900923474354188	-0.10924053647834946	0.07414445048883339	-0.092059043462187	-0.5833652212643435	-0.8944552825506118	-0.46294885272538666	-0.11482177347326564	-0.16298302128402836	0.2193112249409192	0.09161115190247542	0.07329682146944178	0.03161214231914713	-0.7922430644312173	0.023440207937011077	-1.0111584674365564	-0.7479176098644251	0.13078497906726522	-0.005632287462531071	-0.8886166371253301	0.24179169948567836	-0.586650676193267	-0.02935821618803113	-0.65082010448889	-0.4243665581122034	-0.6219673487219403	-0.35440288942246445	-0.14179445616787137	-0.04359266193585299	0.13670389136069053	0.13273413530110273	-0.44882561739669125	-0.8710561120404015
-0.4738718495052888	-0.5473310842283009	-0.7835574028325816	-0.3514633603070472	-0.7813255746379851	0.043506623615881215	-0.37549273039872355	-0.4427025639489023	-0.21897451309639973	-0.039119271009669956	-0.49314100929231497	-0.3918163306656567	0.16192049199814595	-0.4688114858780198	-0.6821737707667073	0.13583633097269193	0.3086275681836024	-0.09178972495829998	-0.10123580024050119	0.14370657078380158	-0.1878036125371385	-0.49472495963693347	-0.8496384413578884	-0.42766466945190373	-0.11056332702148786	-0.23224931344491698	0.33481711540319803	0.05709927386598139	0.010396639175075583	0.04051783363568007	-0.7993842032491706	-0.05203767035370327	-0.9849915957475599	-0.7899175316011863	0.1750192868558644	0.08344602061501136	-0.9061210348633004	0.21100780218643012	-0.5592273503568336	-0.03503677457993927	-0.6488416800968164	-0.241637908481043	-0.5878814062642285	-0.40451406445302673	-0.16697934586709165	-0.026660462047559515	0.0612162461053701	0.17110410798760617	-0.32894537040406047	-0.865590899567613
-0.44480978759217293	-0.6067833217490888	-0.7951716351990091	-0.44203464274501486	-0.6333193874128924	0.03608546176191032	-0.29100467702232835	-0.666769036095589	-0.2471187751682252	-0.19425486705698367	-0.6710170016708881	-0.379079286316086	0.1666044516941095	-0.41487519156857877	-0.7236674664336452	0.11715564669123295	0.31488967717726146	-0.12655505708865117	-0.0837599947002117	0.21951875548106034	-0.29632338154667387	-0.4243226279461367	-0.7714936497500682	-0.37139231339012807	-0.09247689152966884	-0.24527202145886678	0.49995091668285474	-0.021387045164308095	-0.07005287490036285	0.04122923501303599	-0.764913078921152	-0.09214071545701533	-1.0102856446232416	-0.843520232481012	0.20636957372801223	0.12324949101680797	-0.9087918485686538	0.16692406576275104	-0.5670144977097326	-0.05291655978689278	-0.6819802886640481	-0.058205654523007425	-0.5394793679742786	-0.4081450012878688	-0.1305512018378618	-0.008996623892489685	-0.030063599783118854	0.22601641236900605	-0.22962155625599973	-0.8821507279186385
-0.40624502801538476	-0.6891463169878738	-0.7027373585735703	-0.722968007530917	-0.5130275998939123	0.014154267029281974	-0.260274272144022	-0.7588302069636919	-0.2531678290343605	-0.3601459075928835	-0.6963525967081179	-0.3460364955416489	0.17146047521564017	-0.37743147251870257	-0.7829199552409791	0.096524368870343	0.2769851093110464	-0.16050281860770524	-0.09330317874353489	0.30340119877496063	-0.3773718420012254	-0.3475141416539505	-0.6980460860531001	-0.29126094389988305	-0.08513226759317606	-0.23194692858391125	0.6740874567110904	-0.14214408339072995	-0.10836791083933987	0.05190025567337797	-0.7016837413194768	-0.08903918195254007	-1.0371293993103197	-0.8957594731389571	0.21339722150062373	0.1438334019399427	-0.8740520559119576	0.13208047974200113	-0.5794918865518406	-0.09258973125468231	-0.7003237235166428	0.061276783948025916	-0.48477143032965364	-0.3952987042991017	-0.06351642102138563	-0.0009224730198292584	-0.07352688510343686	0.2617780505973932	-0.1555298642536303	-0.9360757213733187
-0.3654643927502058	-0.7637723772068306	-0.606091098217397	-1.0695904343047964	-0.37276168219624806	-0.030391164696167983	-0.3015588303480612	-0.845937286533539	-0.30317641939332296	-0.5052976453866631	-0.5577491713059668	-0.35842754208206273	0.19151546999550423	-0.36502591841232185	-0.8244348427851739	0.07564301495465646	0.1792696558976168	-0.17730017843979312	-0.13306243921621433	0.3202434775853439	-0.4185672330946303	-0.2651928760619264	-0.6333016112991842	-0.20806475805053215	-0.08869692220730441	-0.19711219259612983	0.8176046540874715	-0.2569841418603944	-0.12308281446333265	0.029846812975337183	-0.6745474138112547	-0.04405610161491306	-1.0190138727563993	-0.8949039686860114	0.21294864823854173	0.18361709913239815	-0.8065323482816321	0.10495777411183801	-0.5451117431955257	-0.1294619921642999	-0.7107749654139	0.09020273960840618	-0.4370227059368104	-0.3522158339020628	0.03405004155347031	0.05462977537910505	-0.03654720121609033	0.2306381979877757	-0.08307051348656452	-0.9678583947665732
-0.32391672359289214	-0.7811322591072759	-0.5250625399123097	-1.2428230722587361	-0.2290373461990943	-0.08957585351166462	-0.3850874152403013	-0.9143603646356914	-0.38703200581241376	-0.6132261926895123	-0.45475446974158373	-0.36939134765970755	0.2085497887265401	-0.3723330168377104	-0.8185435009080504	0.035430778911032454	0.0884358840991295	-0.173286649984337	-0.16496119293280692	0.273400889643966	-0.4773748110543724	-0.20649158185734534	-0.5156269016883441	-0.1040161824161407	-0.08558682086611852	-0.13846968855188407	0.9500126223117077	-0.29432788180381675	-0.13657147611866033	-0.04147776215440643	-0.6388901342219478	0.04198434182740449	-0.9727720763611399	-0.8689982244702735	0.2150170693914717	0.18974679402785638	-0.707596954260987	0.06622884183001694	-0.4862480904385972	-0.13822922589775125	-0.7492897272204629	0.11183205780490538	-0.39881804543212607	-0.2758599926266806	0.13811260663010874	0.14334091522594244	-0.023441064033723112	0.2085588756010884	0.013043951792088027	-0.9956066623859234
-0.3037181644333352	-0.7606433120741564	-0.48590360205925825	-1.1903084912037538	-0.21306274738716552	-0.14624990050591846	-0.5388216797876169	-0.8305371398692554	-0.46162930749745834	-0.6859891127948984	-0.48473572209187543	-0.378408915560846	0.20229813639764088	-0.3584619147420548	-0.7869040281650791	-0.014784500924538087	-0.024127184631419735	-0.18019883787984142	-0.1614035323826509	0.17620690567571293	-0.5229211760385414	-0.16515663192932484	-0.42989740873529536	0.026044537126849725	-0.08039534401198473	-0.08736664704203215	1.0671986896434968	-0.25355367499752557	-0.11857989313577122	-0.09230343833662744	-0.5734821440995413	0.15099348443922272	-0.9327112905009942	-0.8574756488696721	0.2157646914949424	0.1774874042369396	-0.5770729434662224	0.023490032958246802	-0.42915730408189495	-0.10486769534529299	-0.7761059795782433	0.14430209451916992	-0.37257186973968764	-0.21721293100192907	0.2032485267152963	0.1710386496111109	-0.03228654884585069	0.19862890055878368	0.13383720320446496	-1.027342424084132
-0.2998190754816487	-0.7258806843673368	-0.5577992451462239	-1.0906486503487884	-0.21306274738716574	-0.21276344816725282	-0.6654715196964265	-0.7273504953999341	-0.5122843616283737	-0.6855448661747181	-0.527600292145409	-0.4230642578050946	0.19069338727335444	-0.3104290954316563	-0.7006318958565467	-0.034590527632592474	-0.15286552429612277	-0.199746207949927	-0.1207788950193928	0.08263138004562924	-0.5131083413061797	-0.1704950940971517	-0.39984328383382384	0.11688336630206675	-0.07139997397901601	-0.07728715167519859	1.1419790989701393	-0.13473059124413017	-0.10165373350270826	-0.13978289322535836	-0.48841786679009014	0.21935735581058174	-0.9106947803528651	-0.8234960813792677	0.20604560414984013	0.19324665208106798	-0.4489123145833913	-0.009784470918608859	-0.3607336375718403	-0.03877771676379778	-0.7516552346457692	0.1507127117195785	-0.3398493649802855	-0.20750919922694266	0.24649757837139719	0.17574203846897085	-0.01735110983061226	0.11955518224956493	0.26558650765378466	-0.9970374690848075
-0.31072800194756833	-0.6788589795653864	-0.7208572291775655	-1.040543715905805	-0.08677166281805193	-0.28972569634935236	-0.6832353933459747	-0.6869534194993241	-0.5240592374746655	-0.681990893213273	-0.5856231151843542	-0.43223319974773944	0.16849715377533672	-0.24057818844996942	-0.5634992581339954	0.008547598720175301	-0.2327018820668758	-0.21399795019684348	-0.07226971265308814	0.070504062100133	-0.4744818762865782	-0.18910344793928635	-0.36084205814977693	0.14281791992309306	-0.06879227362371418	-0.0750091857222935	1.1613136716028838	0.011559250679737615	-0.1083277061846292	-0.19002890902603106	-0.3875704623304513	0.2737101037980893	-0.8759421822145177	-0.782057584439751	0.17736183611340078	0.2093024980653003	-0.31291217496829665	-0.06258533036392092	-0.31470643520643493	0.028520873907867193	-0.7220863918294524	0.17729331962371103	-0.2715354553046222	-0.16820590050593903	0.25166947536320095	0.23113750723930968	0.0035585047907227196	0.007167999282297321	0.4302593048151371	-0.9087027473143332
-0.3484191951472027	-0.6140701857566828	-0.8866258958078937	-1.0149281247478132	-0.0026168175304733836	-0.3452921072459988	-0.6479817798994979	-0.5592794094700707	-0.5118918657668295	-0.6891923647404132	-0.7166593874373894	-0.38805360449107973	0.1280239183616386	-0.1797063430927007	-0.45859946571757837	0.0678406407969366	-0.29673913799496937	-0.24177676983066237	-0.038375784438771605	0.09278499344303513	-0.3847314680504966	-0.1965990846157432	-0.3373355842755533	0.12968576375148688	-0.10573070801441373	-0.05370113251680424	1.17620956802811	0.13015210175777298	-0.12123340034665615	-0.19482428127339363	-0.2636293411510575	0.33671678093444657	-0.8216490406841828	-0.7438806982270881	0.15064680628276386	0.17068542022391506	-0.1603107185084086	-0.10559810595922799	-0.3205636267312385	0.08778123496395901	-0.7212477119241163	0.217919954645814	-0.2187306494472173	-0.10537582977906154	0.23582897926269877	0.26541998602548167	-0.03207814737122187	-0.06659752960338569	0.5746246703373024	-0.8011342305752466
-0.38717571319702543	-0.5507816286554273	-1.0200748852964598	-1.0633305914757978	0.011193329012386424	-0.377819687312407	-0.5412888844611651	-0.4282366173580036	-0.4654619141454662	-0.666021396287831	-0.7826085639331601	-0.2894009791553572	0.09756862123645202	-0.1491568920487001	-0.40665817456351017	0.08767167511447035	-0.31884460401852416	-0.28566544673707095	-0.038039248981324755	0.06480224896120039	-0.25385509915543886	-0.2120915197231874	-0.36179777118791695	0.10596253332627044	-0.17020550120284467	-0.021930563120541292	1.1790182218995324	0.1764749160402414	-0.12326373540952933	-0.17448347152083882	-0.1607485276720699	0.3784465044491963	-0.7647730561348517	-0.6775256340955551	0.11304141447825711	0.09163212928184655	-0.02703903605993384	-0.1392212947569504	-0.3352627089103416	0.1308308465566659	-0.7090330917643569	0.20726165206464806	-0.16498848017222553	-0.03787437832899525	0.20194930621493867	0.2526685762330647	-0.05754943871504292	-0.11341026908853073	0.6328356187962197	-0.6769120620950458
-0.39165007756781495	-0.4870001366360097	-1.104147748674257	-1.194525372774752	0.0825732005814427	-0.39945551241900856	-0.3733544863483161	-0.4131478707181846	-0.37516477799869846	-0.6816869349994685	-0.6879712561948568	-0.15255884563399738	0.09774068506201809	-0.14663862648966922	-0.3863351642751586	0.11610532709307661	-0.27483282031397205	-0.31108446028828507	-0.06337556127770065	0.01879300294012869	-0.17493583868998383	-0.20191575714206705	-0.3557178095197582	0.09277218443898705	-0.24556564908542602	-0.006428299246348852	1.1275596706123874	0.16991328479247553	-0.12046951190715875	-0.13324853983334473	-0.0988263815828332	0.3955591613375212	-0.6622252819254898	-0.5875105249372652	0.06938028363564816	0.03432936861398643	0.06338434018033715	-0.17351694733062645	-0.3472688294688452	0.11128202560614582	-0.6860016512870655	0.18039439054586295	-0.11158717032181145	0.0548100619288018	0.16072404033823723	0.3036480854646361	-0.023950489860603382	-0.12025142700937927	0.640139654154182	-0.5611809104180601
-0.40023659586032523	-0.38629138966045684	-1.0517690202999952	-1.2370870656497384	0.13440242176358724	-0.3865700124835068	-0.261178913857656	-0.4260285080936416	-0.28045783540753394	-0.7435775036109593	-0.475348620717023	-0.05280335228158952	0.12236493032080013	-0.1479596838321126	-0.3855722566939489	0.1577429968770532	-0.2724872953905518	-0.3389933479739019	-0.10176464167363135	-0.04070322415957086	-0.14852913012954874	-0.1168054174378745	-0.31018926712842154	0.07263750481398779	-0.30762413277031986	-0.03642487745804933	1.0860818714754776	0.10208673863136315	-0.10247792892427028	-0.05778729743527276	-0.04755542559495117	0.4051674084877471	-0.5136850892675293	-0.4969072564675761	0.03479030098180156	-0.02062038014239288	0.14218295173183584	-0.16783836433367832	-0.37220116580622575	0.05054447199540042	-0.6934422473702982	0.17414012986253705	-0.09863451218788118	0.16161481209987177	0.13169145915719244	0.3634072538975442	-0.006375298833367539	-0.06085461777016181	0.6086271682726664	-0.4676389904975468
-0.4186027962775576	-0.24856965991691507	-0.890962987966273	-1.0919058572767892	0.10146510462559241	-0.3783550447595828	-0.23395742229283983	-0.35047153852200413	-0.20094279145727384	-0.7781118329797417	-0.2813325611786276	-0.027632011665461337	0.14201844284100873	-0.11968080009543525	-0.41488062293877803	0.13993757892739034	-0.2839936440714807	-0.39341753707587795	-0.10734151496846886	-0.18761263268920192	-0.14663136492187417	0.0011201223673217519	-0.26594178689458825	0.044161869274971094	-0.3648021497351984	-0.08809237070844496	1.0610296820330507	0.02488972258308869	-0.07387231709784592	-0.0020872044082032846	0.0015368778721990162	0.3915900660136137	-0.36961588693900205	-0.4098864128945941	0.003190806741830826	-0.09304964595549783	0.2119507543515608	-0.12176214264791141	-0.3706527128743816	0.0007995331095325853	-0.6992699974817316	0.16079770707144253	-0.1293402653518692	0.23710007787684048	0.08544420634642276	0.3439143200755278	-0.01994455040380285	0.01732677559285938	0.5733796643103732	-0.42363582054496796
-0.4294478032524681	-0.03667194096665116	-0.701486274297118	-0.8794378864448632	0.09205444258616628	-0.3597282977181487	-0.19319371840877025	-0.23655574775532387	-0.057774153961464327	-0.7320972356894455	-0.17838575298860437	-0.05723644921140745	0.15268640002610173	-0.04262600229323782	-0.43331755615136025	0.10045056355868076	-0.20471047614115703	-0.45834007607290905	-0.04376035175792663	-0.3800707561786824	-0.1912982777366332	0.12556076498141408	-0.21559401067263662	0.022145625176345173	-0.4006879344411889	-0.11974198616030626	1.000016692129725	-0.03315193487521592	-0.031074462158662906	0.008004155870588192	0.0703580902770832	0.34105459003161276	-0.2402956088844644	-0.3598928714256295	-0.06312327383589854	-0.12425177029431304	0.29514948344641245	-0.11625790211139417	-0.34895193048171963	-0.03480656275324087	-0.6612928509991034	0.1192850517858695	-0.1460991870602429	0.27451359075982823	0.02895309959053355	0.3056078308220775	-0.011932671490202126	0.07528213684206407	0.5846400521538995	-0.4168101689158627
-0.4352431704374875	0.2696978266467843	-0.5002285170246739	-0.7609199416699027	0.08617277881152477	-0.28835961182896946	-0.19420801366345347	-0.12660323002724874	0.10970613895815977	-0.6654836240634017	-0.12673274873973747	-0.14669850774141163	0.1286930554610614	0.06192330144856066	-0.4058740751050454	0.11302939112705199	-0.11595669814268299	-0.5189889505108927	0.05522914922544272	-0.4881639752625069	-0.2651491164889115	0.23315801471497885	-0.166262950448705	-0.015602049727555833	-0.4206882784506611	-0.14919427162219714	0.9555296209877199	-0.1071717400035174	0.005310750354218058	-0.02105790780436973	0.1596344291266158	0.28279781385665403	-0.10789373191760854	-0.3342812068655935	-0.14668250426698604	-0.09702406103287456	0.3909913450457466	-0.13665596998201096	-0.34673023714472573	-0.055161125097207976	-0.6255736888769937	0.06289246795788421	-0.1582565065368266	0.28517283222819273	-0.01819361356663659	0.25525544010488943	-0.011376934224517615	0.11941790148861423	0.6224605685718385	-0.40599702320790004
-0.4220757552891678	0.5443054399682907	-0.394532747068808	-0.7315327297279121	0.04210735381190669	-0.227162717436152	-0.25830050840518337	0.06674787607027112	0.20111149871399192	-0.5856127580351222	-0.08971117035830783	-0.28034016152807534	0.07653859811171519	0.14964976559518414	-0.39195101174795677	0.14221327139005563	-0.03587693684213859	-0.5477154088078048	0.16027628844286124	-0.48689203233151535	-0.3227069466289659	0.2714206251913134	-0.11378007063091009	-0.07994379569684888	-0.41446807576828953	-0.17872719304702284	0.9840424732360062	-0.18324061594252586	0.0006470104078160385	-0.10935072319401566	0.23658927760889945	0.2603930298697851	0.021978740161681255	-0.3022265243943164	-0.22094629987827216	-0.07056750693570582	0.4827789498693291	-0.1463942417004623	-0.3394816821159464	-0.03348284474972159	-0.6220469323519933	-0.023937517862285602	-0.1604436878445299	0.25986244212800963	-0.07091198386956651	0.1656036224864781	-0.04891235537754625	0.15133567841030454	0.6426573330086297	-0.42694309504566885
-0.3835323022093836	0.7231550874488156	-0.4789183815157173	-0.7405165209009078	0.0423896736730916	-0.21235731493146487	-0.298406291042972	0.2764333289054569	0.22422257856132471	-0.4732651259315276	-0.07017067361881811	-0.37196470636530826	0.03352264172020899	0.22263818376517314	-0.4319824678842418	0.14021266263166676	0.09912351181622327	-0.5376444253686528	0.2415015249224149	-0.43162830498494575	-0.3647123594573535	0.2781536244152235	-0.06239524409097681	-0.12481037948550508	-0.4180088065259474	-0.18969368400613812	1.005859695272954	-0.23071459360179786	-0.013967381579400936	-0.20797203265490521	0.2505810682420425	0.27436077516266405	0.1360691507593838	-0.28434113442493875	-0.32720832151804524	-0.056785580025595306	0.5366371571794607	-0.19134969042630537	-0.3064929022636053	0.004866608714549604	-0.6117247181324789	-0.16476262091516497	-0.1741348747317104	0.24090088310161534	-0.14461776225518214	0.06421946266151915	-0.0377744543444747	0.18172048683468	0.6581230745431048	-0.48201742502895983
-0.34567065703372013	0.8413094441366695	-0.6207079328473185	-0.8190657620898815	0.05212970888389919	-0.19419208293070256	-0.3164991253156578	0.32130324152105916	0.21069301533401577	-0.37445532504291534	-0.01796689556479365	-0.4287299719300317	-0.02662322441653764	0.25684118402186795	-0.4673093272697294	0.13358564611950152	0.17816327621675843	-0.47731143048503444	0.254602369515892	-0.36557499277547356	-0.3940814332200109	0.2794392132638003	-0.04911693315683582	-0.14205482089843774	-0.43410956193070227	-0.19463263673588677	1.008843890011342	-0.26863391523362	0.014236183699919538	-0.28398658723536596	0.21255147813016295	0.28514023076912415	0.23608752008117895	-0.2649586116629066	-0.4400244969315663	-0.03794171152439761	0.5304885213110193	-0.27772392653778566	-0.2917264960439856	0.021518597512441312	-0.5685219507012219	-0.29758748217729136	-0.21952598810456275	0.2241263795956227	-0.21430095409161604	0.010235010548538282	0.015136364492461007	0.23377277536288155	0.6358513000614375	-0.5342301416144821
-0.33633841134607667	0.8596766278264015	-0.6819693595844134	-0.9209780986908462	0.025191688796037625	-0.1970903973861095	-0.4106092769188914	0.23065752530960001	0.11300772179349519	-0.34562605753329334	0.0540886861620666	-0.5162674176466029	-0.11957592662787361	0.22073916383541228	-0.4818257631899815	0.11172899543409995	0.1615675810038814	-0.3470018237345521	0.16489163185927797	-0.2801135858431003	-0.423103354810532	0.24544737252172588	-0.04972696275564869	-0.1716943107510393	-0.4466217388648589	-0.22106107358772836	1.0408675595989085	-0.33302999453186466	0.05998908076031424	-0.3310444709375165	0.14997573628470834	0.29743791955959387	0.3124862353120221	-0.1983629369039809	-0.5635565891614795	-0.027738735504860824	0.4837204597366867	-0.30691383562736496	-0.2561345199584006	0.003351047522114739	-0.5354693605858197	-0.40419656740847854	-0.240034363483286	0.21036704001095968	-0.2425340149647493	-0.04022189992105016	0.07571172645194556	0.28422345501329344	0.5462108661227987	-0.5731199368071127
-0.34852572763222256	0.7508451706776778	-0.7442942079564949	-0.934650224032843	-0.03336615574429963	-0.25983798231557775	-0.5164523574141093	0.19555424982483843	-0.02614360511945939	-0.37681684655019076	0.09161314497429282	-0.6562235314503709	-0.20606667627906275	0.16007373368789996	-0.5095659305178775	0.030954416814135112	0.13647488984200887	-0.20740164185570134	0.0086670648629395	-0.17359933039774883	-0.4602949241853068	0.18456711416700994	-0.03827874061794208	-0.19050995548731126	-0.4613109867378441	-0.2661365768682147	1.0439520634041322	-0.4073030556030626	0.08145836637564784	-0.31091444677825436	0.08224385014018905	0.32630603910124406	0.35860334273395106	-0.12658076639907817	-0.6909513955926511	-0.028173746110345517	0.4112626289245185	-0.24542075922619935	-0.1901569602537222	-0.02722875679106574	-0.5258783032068542	-0.45587239630445486	-0.2771596358101439	0.21431648007692844	-0.27423999217537487	-0.1256667975054886	0.16902927564793974	0.31165672707716885	0.43938934901258764	-0.6160910494686929
-0.3976798162198753	0.6280186482437788	-0.806181176831817	-0.8709517396808664	-0.08361909103484283	-0.3327204375381542	-0.564699915474609	0.19422372244759534	-0.13167881589084218	-0.4237666998829727	0.11527247190887062	-0.737533016602127	-0.2696729371299713	0.09845879357550626	-0.504543455608242	-0.0843056552785667	0.10416860316093753	-0.14058382553248164	-0.1475815403803597	-0.10065998232048996	-0.4789022806117652	0.14172867897539676	-0.061256522173194994	-0.1869020071152004	-0.4647320982131484	-0.29274644463665966	1.0090445081450163	-0.4658051784120884	0.11599416477185032	-0.2531064978182768	0.04903150282414857	0.34675880899438927	0.3774313777069051	-0.08214800387425583	-0.8071817119453479	-0.032405212909146115	0.34149482630479233	-0.1578012198259146	-0.14469079155927442	-0.05211081839344559	-0.5092122281649308	-0.42103095241442956	-0.31414288337676083	0.2349342559051831	-0.34094996786676113	-0.2152140953715025	0.28277016935779686	0.31012375857985364	0.3766410452555409	-0.6163021520963976
-0.4372672876528439	0.5624797360813539	-0.8139796021550556	-0.7649010969419019	-0.10418138759099316	-0.3642326845150886	-0.6306291070288728	0.22743028869245618	-0.1848273731421512	-0.47525254502181136	0.11206361582664937	-0.6284355824024963	-0.3203552928605859	-0.014305835514610876	-0.48953960651110623	-0.16483015780373406	0.061971282132992175	-0.1322223079169512	-0.2537825154518811	-0.10184420504934577	-0.4927652240190391	0.07028044449253829	-0.10863548768092934	-0.1836432150371659	-0.4433202466719077	-0.31272400445372694	1.0094708216790715	-0.5090428748447325	0.1663102901418702	-0.19988313551237172	0.02717235586614148	0.3397532473024636	0.38589241518292505	-0.02571144449404907	-0.903176390030809	-0.03770443301231537	0.3108285049109397	-0.07112811092512063	-0.11520286181371406	-0.048926221457443526	-0.5207817099359708	-0.3433217634241105	-0.27875031312483733	0.25493625881992393	-0.3813007584066813	-0.25362510437735103	0.33896910035002403	0.28619114592029304	0.3467609006093282	-0.535098007972823
-0.47828229438506276	0.5059636761165661	-0.8430464601780342	-0.5403848930499786	-0.08768920236689681	-0.3816041106458995	-0.715994388733643	0.3226337688983069	-0.20059647157944202	-0.5498859772121688	0.11512879178578372	-0.4061968646087185	-0.3392058408614862	-0.1328294489569422	-0.5093963954998311	-0.1885623792001271	0.04971259526907955	-0.1369605012324182	-0.3240463113174451	-0.13522174196263198	-0.5047998326530686	-0.05239523715994585	-0.1525982874353154	-0.17741659445949365	-0.4034870256482585	-0.36213369074195195	1.03823444659445	-0.5456728934945403	0.20088629319278323	-0.11303947107660157	0.010953498211805385	0.3301016220612668	0.3858924151829245	0.01799948614860135	-0.9919689751861813	-0.0370914635227686	0.30458379660705354	0.0015477890095097978	-0.07557144329723145	-0.016715750038479908	-0.5865213117465002	-0.30530107035339377	-0.16552817426114017	0.2657653686782234	-0.38140069844517	-0.24803329762411847	0.35138056595028644	0.2478898136142651	0.30949372020335647	-0.436020508036952
-0.5454829859348914	0.4331807638524716	-0.9185076934528966	-0.23058815254208556	-0.04675282249538715	-0.42716487546082343	-0.7330729277516486	0.414496776114479	-0.2367060908414075	-0.64539900055102	0.19400917935915757	-0.15766231331905495	-0.33385274406609816	-0.1964466166039765	-0.5066626433338273	-0.2167959703028953	0.07091082995432947	-0.17252482282380957	-0.3623152004785736	-0.15118681875164117	-0.507877915246004	-0.1602103833085225	-0.20697225900942606	-0.13109519277885823	-0.35011290186221344	-0.4389797634187008	1.0798627093316144	-0.5208998576257835	0.21141991272689825	-0.04711627677493344	-0.005991576949439836	0.33122945242652985	0.36583530318713675	0.029816141404902803	-1.0506822310453061	-0.016566872227654357	0.29447697639830095	0.046777204458891546	-0.06046841687503809	0.029480089852446233	-0.6614433832898062	-0.29857774011881827	-0.030377412416315662	0.26895040098948764	-0.43057119738174315	-0.24659615102866178	0.34137729516798454	0.19730185320289811	0.2812459167924458	-0.34510564303898084
-0.6124279995206752	0.3625839107906555	-0.9858368789307992	-0.035144858860153165	0.01121685566748556	-0.49626290734990786	-0.7076058928435777	0.38746159217258724	-0.316798334588056	-0.7242878477346888	0.2706864717119043	0.10140354628680774	-0.3084637706936896	-0.24214694404412246	-0.479621807955374	-0.25018112895851846	0.08350143072250146	-0.2137935575440185	-0.35320470488054123	-0.15403772532110757	-0.5002637109371666	-0.27024807289023534	-0.2775526835919771	-0.05610417984027486	-0.2753986981043408	-0.5031256719332374	1.1049901305741678	-0.4220379468261151	0.23124080749910778	-0.060079590762310585	-0.07752400138012587	0.33428760784003264	0.33831466550197653	0.014229919652814619	-1.0777212304541135	-0.023487495496719534	0.3071201089027846	0.01858353800035759	-0.07056702295228448	0.06032847463010869	-0.7021516156180151	-0.28070097833231344	0.13008216170336093	0.2541293839677362	-0.48783683943592304	-0.23684968411765556	0.3131967846539574	0.14163450463625227	0.2642861680256597	-0.2560437899953025
-0.6281521943094437	0.3504962893192335	-1.0268307403893178	-0.0008073946391661813	0.0756093106722678	-0.5637364062958361	-0.6802747477377153	0.2467937083953437	-0.3158286389301259	-0.743624266413079	0.30912090463700004	0.26960173126296766	-0.28613370977578756	-0.2617976720129662	-0.45923522203525546	-0.2747135938582663	0.07611081445436715	-0.2236787294806013	-0.3071474237042104	-0.16342378694981102	-0.46485418937935286	-0.3811573481320024	-0.33890132691250585	-0.0161451817405635	-0.23436928425715853	-0.5833584550532421	1.0875363529446096	-0.31868649885692424	0.257313526078779	-0.08511037996558227	-0.19526806650055054	0.330773982471327	0.3423581507799901	-0.03386547131117827	-1.0926487517867165	-0.07329620982464953	0.2939197562727242	0.0008006070362292922	-0.10030180751306746	0.08064466833629175	-0.7166457247512481	-0.26767126857538337	0.2660282622055319	0.23905356436108463	-0.5195927866657936	-0.2094132491134794	0.29316708736995345	0.09212191018568847	0.22912166446516102	-0.1964424814401306
-0.5609301962626105	0.38050102346815395	-1.0539167149745754	-0.08999051109413701	0.11318137886468112	-0.6304160993718118	-0.6221583709830216	0.0656721305312255	-0.1480712901082326	-0.7009298280736066	0.3982983676980934	0.22687100183215173	-0.3023268275818349	-0.20621005602546932	-0.42965136138609994	-0.3134503809425781	0.10310647866731659	-0.21780708599947332	-0.2650804915233228	-0.11061622526308927	-0.43534625474784094	-0.4349995522817881	-0.35106125024882484	-0.024505535226474258	-0.21779005172298987	-0.6862902617393603	1.0071135586084123	-0.23888785357708095	0.24684021352672922	-0.09072254638694952	-0.2952682172021276	0.29628840014884533	0.36446372448049696	-0.05854142787580757	-1.0523519204097198	-0.13674843859731048	0.226611408000377	0.034996635346801905	-0.1448927636808226	0.10959380554368661	-0.6975066192192318	-0.2168554005233628	0.3417274594136996	0.2155055588064692	-0.5975959867064342	-0.19930096306908363	0.27195644839637223	0.04299827789115879	0.13818089089840002	-0.2156762764087407
-0.41201908870339893	0.38058675128000885	-1.0262469010603048	-0.36023761699204326	0.11807492312518139	-0.6651958728366886	-0.5911264188668351	-0.16566977855060955	0.07311167186723169	-0.6124312250533984	0.49956890778546426	0.10626914047806961	-0.3198964559924108	-0.1106191723871139	-0.38565702420297177	-0.3930496019169921	0.16369182999113105	-0.2028306788925452	-0.24818160391008576	0.04670995727035933	-0.46538648937662525	-0.46506925755362394	-0.33877932099274277	-0.03697817395371403	-0.22152217333241148	-0.7456181714685501	0.8809999843281702	-0.18360898822309832	0.20319806083862826	-0.13164129968450752	-0.32773013976102694	0.2373158854728536	0.37771638107451533	-0.05249942767688557	-0.9562077179035657	-0.1935568690316676	0.1442196873632577	0.1003252458774881	-0.19356804497315197	0.13725759338534563	-0.6522394089440721	-0.09156171150073998	0.3625482892649513	0.194845315880733	-0.7087542945157896	-0.2554280701062008	0.2480365902525838	-0.006079594149717191	0.03692040070845726	-0.2769194942905008
-0.23455727515916153	0.3282284901901447	-0.9778924937753066	-0.6666294220699376	0.04201324719150945	-0.6415293815511401	-0.6169772411685691	-0.40983570682163395	0.2519743447716076	-0.5048300173654199	0.5488032966290759	0.04822800799208203	-0.3206038294975161	-0.05205917737912082	-0.3698478837701132	-0.416231655904828	0.21633337520638102	-0.21451822240403118	-0.2431816485423007	0.20708441682808246	-0.49794936312292837	-0.4791889452464863	-0.3320893297257719	-0.03208998583666271	-0.2569534047654607	-0.7769250840779385	0.7457833622325102	-0.19942597302034457	0.13641812936471337	-0.21334706528381742	-0.3435132669112154	0.19591149764039026	0.39878881756742485	-0.05942366684290825	-0.8163027016076739	-0.25254035249344486	0.05446881817109732	0.15036153202165142	-0.2465969475521171	0.19634529557141417	-0.5723067625817099	0.09273050330125165	0.33087676773132857	0.21478361814924835	-0.7899805607976964	-0.3392006516522883	0.21172842222794092	-0.026236985883056285	-0.03349160681433092	-0.36143091291477675
-0.08296154897747735	0.3007098625849927	-0.9031610596617112	-0.7858021621198963	-0.11406258273239296	-0.5778587665403322	-0.6765739407273916	-0.5924859757149274	0.3586177791520534	-0.4109536921009183	0.5917397067441514	0.03951318817395475	-0.3250583707593922	-0.02970441016246389	-0.3584890375609816	-0.4037028435554135	0.22536143340218578	-0.2666569300244296	-0.25688344930979073	0.26822539771785914	-0.4830218197211053	-0.44591616267395623	-0.2910953406856029	-0.018414697652052215	-0.3159974825350509	-0.8087561304464028	0.6275942042323549	-0.27280112665763945	0.07812138003468572	-0.2972660796126815	-0.3897733221014158	0.1619464524095688	0.41993250490223766	-0.020952700974544165	-0.6511031374777361	-0.244611295548029	-0.05855079488569703	0.19449508057688314	-0.2838271419569009	0.30005572349929915	-0.4735360752687341	0.2515105463991774	0.25134290199666887	0.2586521298497316	-0.8564656714024814	-0.36067946076984314	0.12903934823814084	-0.03419927001835839	-0.12540071840203343	-0.4435029233966915
0.024934551849515357	0.26931205149344495	-0.7627894038434266	-0.7307207835869151	-0.2731968778191092	-0.4873095155609134	-0.7534958997715735	-0.7216320585870933	0.3412786972685896	-0.36573406244673684	0.6376455060696398	0.11336209556577626	-0.3307364770030704	-0.03973618935664082	-0.31710130128032266	-0.3907989170638026	0.2403196866873944	-0.3119206120498363	-0.3114262316631809	0.2569314216926679	-0.45971633723174693	-0.42600043034174045	-0.2575437127509423	0.012000695076270992	-0.3499215110104467	-0.8383092108619639	0.5517605497039295	-0.3316025519446325	0.07643278453684947	-0.4049248213859105	-0.4080982105257899	0.12589925881210617	0.38724618117908627	0.0896212495685777	-0.4834114996695672	-0.139833059254379	-0.14057744026812707	0.23275079760895742	-0.3118563841579692	0.3867688448892431	-0.3950012287485991	0.3584844635035565	0.14831814091823756	0.29449436012582764	-0.9075350310703444	-0.3555579929023968	0.03965827134073626	-0.057308198112197874	-0.23725759322114265	-0.499609310670981
0.02940891622030284	0.22636241775456128	-0.5974169139006433	-0.6198770394349542	-0.4224264511093258	-0.39055750243489223	-0.7962059540092193	-0.793990100634716	0.23133368005281	-0.4001982476123359	0.6561323485731758	0.24471151386677858	-0.32100531175717034	-0.10075252536073982	-0.2389456579607784	-0.3547629518033179	0.327546660726284	-0.3201892239140827	-0.3945264514056544	0.22695304261220833	-0.39792325059164074	-0.4663548464022023	-0.27273344976136166	0.04924403311095236	-0.37432384461052093	-0.8501022204411608	0.47489872724042914	-0.35437256353775587	0.14628837209610643	-0.5434900007753887	-0.37941261900282347	0.12396893376386757	0.32705703248125106	0.17985023484010412	-0.34041631201266676	-0.016764604321055376	-0.1886328724774168	0.22029776472091195	-0.3190824978399094	0.435535383511641	-0.3248961905077325	0.4042187447503734	0.051485659386289316	0.32929614651357847	-0.8973411471444683	-0.3857380714069912	0.007610755686330242	-0.09048438200929299	-0.33519806733928537	-0.5529713637851159
-0.06139937400968161	0.25259512818190266	-0.4794605180355159	-0.4530875869870111	-0.5675388597572943	-0.31167535168360766	-0.7866660959381682	-0.8022563558295148	0.1758763236159561	-0.46323450487587137	0.6976798508317688	0.3386499190527451	-0.3128609573470446	-0.1982217874078824	-0.14584974117586552	-0.3174015832403977	0.4080911014927887	-0.3225676111469437	-0.46664119228717793	0.1706805329410581	-0.23878869488476	-0.5167324975532751	-0.2637863489787847	0.08470279453147264	-0.39324761507881456	-0.8643344678991314	0.40322789898571987	-0.3853388583737019	0.24868962764340602	-0.6803161990202182	-0.37447433995583124	0.14032247406018888	0.27035917503667906	0.23318559057838534	-0.18942156784864514	0.08484991847816412	-0.21036445737493992	0.1855288968974889	-0.2758829051761304	0.4635444890933488	-0.2684895907206798	0.38352756565637125	-0.024696422006693537	0.34834263973493956	-0.840875025398201	-0.4066420218863628	-7.694315562269405e-05	-0.1358785536312511	-0.43443888108555184	-0.573143392654636
-0.15804564441869356	0.33873014714226557	-0.45746228617451035	-0.2525106983490811	-0.6374836053653385	-0.2583242129821773	-0.7523719509758482	-0.7511301336315486	0.20649100081631716	-0.5155854618540074	0.7514162168653586	0.39519893598674644	-0.30247977320456065	-0.2785173040032618	-0.026772582875292293	-0.3342567120298262	0.4689198563463931	-0.30480403150150626	-0.5263521977370782	0.1569742513570888	-0.05993589580058671	-0.5670229901383428	-0.23070241040321257	0.10995843313624269	-0.36095040884342194	-0.8721158383223285	0.36182533164893754	-0.4196665502699063	0.3701679918507722	-0.7590973145126194	-0.3905963686092449	0.12659330826765475	0.23309498472123868	0.27721733539088955	-0.10085326932431196	0.16754147993882637	-0.1886328724774162	0.16109604637114508	-0.22240517566039802	0.44802437511006044	-0.2615651053484226	0.31952563133034045	-0.05903800903283833	0.32169453606402687	-0.7750645100532173	-0.39767945311833214	0.02754783009271893	-0.20568582057610704	-0.557168808539811	-0.5472481369895782
-0.2200688571966108	0.3578688811386832	-0.5844681916393315	-0.1493935384421182	-0.6007114434462766	-0.21913235572849626	-0.685592944478476	-0.682848600995061	0.31361928302572917	-0.5614597707379305	0.7594862504452683	0.4540185635433362	-0.28848524872518966	-0.3390382435039429	0.14447897722916542	-0.39677573572949093	0.6120632594558741	-0.2695555894644803	-0.5998130804483894	0.19951854939373379	0.038354455870024	-0.597332381466692	-0.20760262292819798	0.08757363517164807	-0.29860483888087985	-0.8489733169600753	0.3362214423389114	-0.4200118992829459	0.48207764823707	-0.7597296712924904	-0.36116035232913873	0.09004726662401885	0.20299150401708296	0.3152070800044722	-0.07558364222704841	0.20518967052254097	-0.17354950011264417	0.12797097888894587	-0.21170065321851564	0.4049172105606792	-0.2933489232993424	0.23842871780322042	-0.04378454978301159	0.2864893122501838	-0.6998846160998917	-0.3909640590268324	0.09606560380759482	-0.29549031836652473	-0.606139045598882	-0.5523615117495264
-0.27932222536404133	0.33050027720427577	-0.7910639084913169	-0.10570559769413286	-0.4972176876676758	-0.2270519538263894	-0.6151405443560438	-0.6253811419353291	0.4500231389078849	-0.5824562688917334	0.7830497906311202	0.4516398286053864	-0.27902173831905813	-0.38682336456263333	0.3396137830009572	-0.4523426439937525	0.7819146680612803	-0.239732843302421	-0.6643557735373518	0.2618876131134332	0.10357277727519876	-0.6163547384973525	-0.15739718694596777	0.03640284051774687	-0.25496772467839457	-0.795068175738242	0.29582196567049374	-0.42915213649474476	0.5471689842131504	-0.718626480600802	-0.3674300301388005	0.026021204349827638	0.17767964243092657	0.308469982437532	-0.04343589177786812	0.18644466806804466	-0.18294538429910684	0.04697645298510103	-0.1967995989178683	0.3756419399321275	-0.3150900869991928	0.15704515066144736	-0.02997974308763767	0.22977450356093315	-0.5991200722933895	-0.36684612616125467	0.11787829148566656	-0.35182119061111167	-0.5623978338528969	-0.5821269822558295
-0.3179509044318419	0.3169124190254083	-0.920134103012289	-0.018408291631162487	-0.35612833704156277	-0.2872888969346138	-0.6038188162429842	-0.5751608107176149	0.48077634405937975	-0.5590748678295905	0.80165636657056	0.3792397870394083	-0.2667860885010286	-0.4229253847490906	0.540046558086708	-0.525689962598198	0.8662871825235527	-0.21212125402091378	-0.7155091630693136	0.3361208341722186	0.189689659442927	-0.6460104405806624	-0.08848417660017016	0.011961899932487308	-0.22621124920066063	-0.7207016589217337	0.30324483661639634	-0.48723984048812163	0.5692413396491415	-0.6657983412823179	-0.4067668117631193	-0.04694074466452941	0.1875122586135848	0.2523809717413367	-0.036981420951250496	0.15480753312374573	-0.1835794623730414	-0.014591341613394027	-0.1916829718387299	0.37357003349183737	-0.33855161973562964	0.0817334282664041	-0.006914922024585934	0.15239945194594717	-0.5046767359213143	-0.313802351819845	0.13334631204718642	-0.3477485280361579	-0.4586749984097006	-0.5742927291832481
-0.3509333617936471	0.2803709392226176	-0.9622747917242258	0.09801430826379662	-0.12448489094105822	-0.3711000283202533	-0.6372905596474553	-0.5468517175847425	0.3567476518117603	-0.5362078575908161	0.7632219336454643	0.2987952964105421	-0.24879585962795728	-0.46947201454923854	0.7281880443640715	-0.6044889400692545	0.9076215274004275	-0.20572933833259827	-0.7799557031704341	0.3409893053908455	0.24016558527141965	-0.6687370366665499	-0.057901359379728415	-0.038762750567873275	-0.1837464039652379	-0.6527255421678002	0.3512176478309721	-0.5035172906360882	0.5426660628855903	-0.6639012709427009	-0.4287469949722772	-0.10320212865479109	0.2548264915017523	0.23377374988978752	-0.08071731400420593	0.1250290798574259	-0.19314827694330425	-0.04804018795068275	-0.2534639996846412	0.3994496796765802	-0.3585509097859373	0.016480641803706887	0.036686679369236454	0.11483730422176874	-0.4390411156436844	-0.2564471376920664	0.17771267042424013	-0.31395458071477034	-0.3295540400172222	-0.572580452314092
-0.4031768924468443	0.23879295047339982	-0.9671123175931869	0.17635401496476963	0.13492000817575783	-0.4315954198512527	-0.6381129612053038	-0.5610628823374441	0.17998598616623318	-0.5336826662761054	0.7067316985860884	0.18576213713175677	-0.22566283419074748	-0.5177318905903687	0.8751960968878472	-0.6715343410847743	0.9263414716005538	-0.2215604783513351	-0.8396186321264135	0.2899361477468713	0.2782366068156047	-0.6968456742032652	-0.025712130882414787	-0.13509109258882718	-0.12436739220505819	-0.6054930268788119	0.33118091173037334	-0.47533681117200094	0.5017578267177942	-0.7286124480829492	-0.42564846694279224	-0.1576199437787578	0.32260385486229237	0.20532822682937107	-0.10748218530840661	0.07569492255365959	-0.23213447124664272	-0.05919810541837193	-0.3331083396138609	0.4489452224168574	-0.3436267083935565	-0.08038222052929872	0.074493670545248	0.12273618435370626	-0.36860837351858355	-0.19010322485815465	0.16168891259703733	-0.25350528564157826	-0.1805959855957323	-0.5998361471354656
-0.4395470828322468	0.2379356723548594	-0.9033695737077891	0.20178626344576123	0.303629651887592	-0.45324970555948096	-0.5658238642703411	-0.5995066308118848	0.013267596977836171	-0.5491845351803055	0.6492357026651205	0.051212239096057585	-0.21807290766300183	-0.5452676795719207	0.9430948716155626	-0.694216242883013	0.9204555316983868	-0.23859939313676004	-0.8603636392533298	0.25794020401725115	0.3836320062759205	-0.7277869651351528	0.03592119291755946	-0.20011175357437594	-0.039222387025976094	-0.5882974077829932	0.26517754575192726	-0.46916657547234786	0.46917195407504425	-0.851711234564722	-0.3953167824041621	-0.21769859977452785	0.36563936337190056	0.10044872780116361	-0.0964672196506253	0.0010312840851136873	-0.2678349882577832	-0.061414745272444636	-0.3835340459595795	0.49295404995414227	-0.296553110629982	-0.20903757466920786	0.15340262733484894	0.1310172683629943	-0.3002244021825056	-0.16107286362992518	0.12146742799320513	-0.17184611300106883	-0.035345282454420035	-0.61388619980156
-0.45341761238168826	0.2737056018509657	-0.7653541266101616	0.16184375167077522	0.3889608299301008	-0.4369674549246499	-0.46894496075568004	-0.6296558149983943	-0.12876972891705513	-0.5870390234999142	0.5668351520761783	-0.06709738677236352	-0.22946735655604086	-0.5689022210890692	0.9441968492328655	-0.7011683583184167	0.8744522645682874	-0.27232418085273463	-0.8499310400724704	0.22809340523999655	0.49622502743851343	-0.753433373182219	0.08911577393396915	-0.20224548648261242	0.06640143929199016	-0.558058921682489	0.2338560396322169	-0.4789284409076199	0.40922681390189075	-0.9878523796313576	-0.34869361846050617	-0.2567388816490349	0.4089598752491231	0.00027450326415240367	-0.11174363129818081	-0.07052796051702284	-0.28752983752388594	-0.07165113830641782	-0.4080399967070301	0.5442337343513367	-0.2358670928644226	-0.3341227883357195	0.2613698500696492	0.1826572589029632	-0.26996755552997087	-0.23925363842278138	0.13142438733669862	-0.12576553757434278	0.025881347269718642	-0.6111418656414045
-0.47048411648169297	0.29344443053036173	-0.736328971396398	0.1450809926307807	0.40397083588298754	-0.418285326078336	-0.3816607420825965	-0.6841791283723061	-0.24469453602340346	-0.6516418346346139	0.46293047639892304	-0.17223747102976955	-0.24602372021606103	-0.583082945999359	0.9197202310023689	-0.6808371718112866	0.7944167584549788	-0.3454781694135007	-0.8309889014675889	0.2048694817241154	0.5544771619228382	-0.7468529014488167	0.15196915693156773	-0.17617514985833452	0.15879537298168264	-0.48179745973701626	0.178159430271229	-0.4801026275519574	0.32523929021193887	-1.1061557938657665	-0.3172241931610514	-0.2554375389198842	0.40409700528922154	-0.06773810074496293	-0.1200920781202556	-0.12998600100296476	-0.3037852936010793	-0.08472682283886561	-0.4139869536191861	0.6142756826244969	-0.16965438956883136	-0.46527984674896017	0.34030721181129797	0.2759362385255292	-0.26941788531828215	-0.3824718291445873	0.12489447446492015	-0.12839675215928664	0.012877950988496489	-0.6304460281525847
-0.483864596600049	0.2849573771568091	-0.782785900862104	0.2170037056367553	0.3205688435585629	-0.400212397085706	-0.35268479386103485	-0.7861484818369132	-0.3538083855323849	-0.7263220296270962	0.3666169005579665	-0.27277145945277903	-0.27665108116681447	-0.5906171011554807	0.9176010432767845	-0.6627566701573436	0.7583045256717552	-0.42615752382824346	-0.8238014656263968	0.2115362170865578	0.6330029832598713	-0.6962355642412271	0.2737310648544466	-0.1344315751444619	0.23477754113250296	-0.36558087815740914	0.07285998735956903	-0.4562965689197137	0.3050766558746901	-1.1894687996139184	-0.2946388286961358	-0.24207708690060875	0.32075133297280584	-0.12508363360642308	-0.11864667538688203	-0.17164815308273954	-0.32645838836595836	-0.1342151755359571	-0.3986146310349329	0.6665337672851626	-0.09165715837262928	-0.6077466932312137	0.3929415879564133	0.3298482187808669	-0.24810567211050977	-0.4938376253234481	0.09509306359265093	-0.14027153798176578	0.0028625691718944884	-0.6315953646811974
-0.47048411648169264	0.26618298636076976	-0.7556582234676307	0.3138610227147222	0.18794908876793287	-0.39880939136206994	-0.39177628124414354	-0.9086702369159859	-0.4388645475279597	-0.7725938223290756	0.2546900846751648	-0.3417547726533388	-0.3011988536142335	-0.5929083099837819	0.9158845012190614	-0.653603885087714	0.7505598679057455	-0.490727020970398	-0.8235610831567923	0.2056370334928163	0.7228459654085219	-0.6116481759330669	0.41365152050196413	-0.0876446317383924	0.24145229708781696	-0.21493274040469554	-0.016465236658371046	-0.43965074649117186	0.3137608612921281	-1.2403471721944617	-0.2586910621040649	-0.19692049419909402	0.2154425886396884	-0.07867251703416459	-0.10409296510601491	-0.19583078810578913	-0.3612558244839211	-0.229480877129501	-0.3502759699451796	0.7133243210617275	-0.0441319637369494	-0.7228772086434302	0.43850313104155436	0.3425883480259236	-0.2214216818339551	-0.549677303041475	0.1285530781306688	-0.1880223626667586	0.010249604931653184	-0.6115640708968149
-0.4758959667206444	0.27226966100240835	-0.7515921995691504	0.4523109356606746	0.06434004288005428	-0.4419702779655109	-0.4550463744280243	-0.9918989707266308	-0.49307515240461813	-0.8019608620631272	0.13196331287384702	-0.3874697331881295	-0.27959528440427683	-0.6164190023750772	0.8826344458046463	-0.6468768381376293	0.707897867411839	-0.5282609444890023	-0.7929363565291075	0.16662347359220198	0.7659622651877431	-0.5028089166339266	0.49675788618012245	-0.09133017039807464	0.19037486352295493	-0.06343792504116735	-0.08269429803719687	-0.44704121537023395	0.290623082506314	-1.2709901278190985	-0.26621951692570356	-0.1194255346781957	0.1492505565114991	0.042782380769847715	-0.0832343084192215	-0.20775403333792228	-0.38095067375002367	-0.30360132887914465	-0.30285740407579687	0.7756925417782551	-0.04269115466880858	-0.7861494792230725	0.4408891470135929	0.3236692560970114	-0.20190838931898386	-0.5846130302801285	0.1953804843290905	-0.2791310276862342	-0.005022468998633839	-0.5939018177122245
-0.5016981345921862	0.29275860803552656	-0.8391263961118065	0.6254649981816137	-0.03258977612604698	-0.4822697713167998	-0.5413162978464277	-1.0368538106216305	-0.5395512800096924	-0.8483729431714806	0.038595179556122815	-0.44644073478622437	-0.23615872755027545	-0.6671558609332887	0.8497234604263241	-0.6222193351904802	0.6776715745307846	-0.5166663067288	-0.7678885031962586	0.12921080738059607	0.7829032911879505	-0.3549879886889064	0.5606686538156603	-0.186455862961658	0.14960861209694937	0.0006878244826361679	-0.17690958906341936	-0.4391902811404521	0.2763504300841345	-1.2525463884061616	-0.2912740209141168	-0.07600406561554858	0.08102787538906413	0.14097825125942298	-0.08395700978590907	-0.22564878779079195	-0.37956723067962395	-0.33107271943017047	-0.30083768286034857	0.8036057257655062	-0.056217556218963204	-0.8296687098112112	0.46940771886987775	0.274386189467377	-0.13939589524413218	-0.5576991940379361	0.22437144502223694	-0.3553676102690796	-0.01736186206549742	-0.5646054641563762
-0.548636347491448	0.29380877373073805	-0.8255521317122675	0.7083358881855857	-0.08844205533004766	-0.47625161518646575	-0.6825500587144324	-1.0290688100100884	-0.5861659355658977	-0.8660492823744604	0.027771276950428237	-0.4874414751712589	-0.19719583016099124	-0.7346949175657002	0.8284468156614588	-0.6068396553603621	0.651538886468906	-0.47506311130396994	-0.7273600188208433	0.07241197649662294	0.7676748825702774	-0.1395102238822598	0.5735199440306336	-0.32330573266722057	0.11113905089212636	-0.019491325241766548	-0.31751782350154195	-0.40976654522941847	0.28919581726409666	-1.1955815818193485	-0.2898215859002953	-0.06819600924064735	0.02279812484357003	0.2095255455516282	-0.10449169689453272	-0.2431283048475173	-0.40031887673561356	-0.34190685804276977	-0.304495622394996	0.7744647453691955	-0.08453913148375557	-0.8650313420915143	0.5576050949792077	0.2080950502955911	-0.04015543702458608	-0.4338955473238476	0.2072130569442631	-0.42153693704866707	-0.001647119325636692	-0.5062238596723841
-0.619629595507944	0.32767125941309005	-0.6743168940934295	0.6486185591056066	-0.1122745569448973	-0.4476746038681904	-0.8140246544292926	-0.9817643153850584	-0.6187200040821197	-0.8198943966777905	-0.006113285410325822	-0.5195543968335887	-0.15685642216717832	-0.7930691388849126	0.7895385290197339	-0.6374739769731973	0.5776327237875545	-0.3967807252723454	-0.6125773895844205	0.011205205455244288	0.7376577914196341	0.055441698630134886	0.47788763725687006	-0.38128507505558706	0.0670952311296378	-0.04430704283491429	-0.4551167859345669	-0.41142422049201083	0.2344772822032918	-1.119329893446435	-0.28856280888831576	-0.07977795953008451	0.022976251948328866	0.22409585576584462	-0.11907032791218335	-0.2717796851814483	-0.4179385613961168	-0.30255527411654737	-0.31129535048700835	0.7449400785950522	-0.13812862697339823	-0.9156908536264501	0.6424790916989098	0.14518004537374643	0.03584896224627383	-0.2914873846831179	0.1756286556779269	-0.5001072925677217	0.04834678935557327	-0.4666303890540712
-0.6823133096929782	0.41717109498872595	-0.583342215790522	0.5381153084966442	-0.0871480892996259	-0.42670336042015355	-0.9131514555354086	-0.9071415458868065	-0.6561456388798469	-0.7527897756294416	-0.07112854110604878	-0.5443364899144167	-0.12276866650226423	-0.844239469383613	0.7271072586240239	-0.6955666537949237	0.5013367809955482	-0.27637487160870183	-0.4675786839186399	-0.05984815827605912	0.7196984523811618	0.19345728789955466	0.33906523488721513	-0.3748256836151972	0.05269306953430103	-0.08928175116173151	-0.5697951265954433	-0.40635910163408634	0.12664839827009539	-1.029087311318851	-0.31061561384816483	-0.12113896927157719	0.009830471617165975	0.1243226489411516	-0.11488364413275323	-0.3151423332644777	-0.41878399882802747	-0.23037749549743855	-0.3700916792034218	0.7019863885968033	-0.19509434669734177	-0.9849828501137935	0.6785533807999873	0.062071935598484694	0.06770484951463296	-0.1638687670065448	0.11922132321106696	-0.5420465650390158	0.06588754093492435	-0.4474435057805044
-0.7396917061240794	0.4920114747373175	-0.5656810760878945	0.4530443063686744	-0.05623406450010763	-0.40846428601288237	-1.0211053666957737	-0.8488531231262233	-0.725271086495142	-0.6590537387713125	-0.03326882867329066	-0.57229743786687	-0.09512374519465608	-0.8679772185056412	0.6652269770369654	-0.7119716456137155	0.4524790542888339	-0.16053998090821653	-0.3366663909717145	-0.14055074424247918	0.7200224610751554	0.28983287225993426	0.22523371174889123	-0.3429748705667877	0.07077950502612125	-0.13026497932328138	-0.6700540388985671	-0.38695048710122226	0.03944450220331615	-0.9525721409543241	-0.2910319484118134	-0.17301916607369994	-0.055827179196749746	-0.004484240255356586	-0.11647857128682211	-0.3376244722842695	-0.44802844817730375	-0.17588302357935343	-0.44966869509212604	0.6260356701050369	-0.2130076892907906	-1.053571242274264	0.7057085149579649	-0.03330916534951742	0.054587719462955556	-0.014248741450432556	0.05056461517977075	-0.5409254388245619	0.02341900201646408	-0.42218155799855983
-0.8222543820136131	0.48907529718131537	-0.5427028282103318	0.4049037577506905	-0.06211572827475089	-0.39530187705297987	-1.0616497634977489	-0.8273948305315073	-0.8272738345126367	-0.53602080638232	0.025927382037510126	-0.600258385819324	-0.062374263728589875	-0.845395394558252	0.6118658301067572	-0.7096209303226084	0.4308382677312378	-0.08123563161247116	-0.2480133361813615	-0.1638843180110318	0.7519836043897591	0.29401648342819	0.11774649643821271	-0.20967475651765696	0.08630608787558061	-0.06406285375391023	-0.7773095086135389	-0.4131049190221391	-0.036723216145468716	-0.9083335145624375	-0.23956733442208938	-0.20579131380280025	-0.07878776300009684	-0.06354078202270555	-0.10219898911055895	-0.3154784778232595	-0.4939895012939054	-0.12313197626559576	-0.4968404061462867	0.5581039969099495	-0.21292167083896157	-1.125755834327647	0.7289153607812557	-0.12476205978029135	-0.020042504278682365	0.14587551922156622	0.009532680396818231	-0.5422296060536202	-0.028677583510219214	-0.4153324505219323
-0.8827861400012689	0.44552556875945537	-0.5750016539474855	0.35681559275470676	-0.0733144161016716	-0.39101901747556406	-0.9745848519067579	-0.8763695616513786	-0.9130226362638766	-0.4361822238469709	-0.07737862646022411	-0.6388587664033363	-0.017714141892785466	-0.7803126789219456	0.548714035884349	-0.7256758156086829	0.4149949107013442	-0.0015968216121045099	-0.2317394429890971	-0.16443256927439223	0.823080369243095	0.2197791748331599	0.0036506271404050604	-0.03777347440132851	0.12826853212511866	0.06680931408907265	-0.8555505807460415	-0.47110052994537244	-0.09280870946642683	-0.883223680761682	-0.24208488844604706	-0.21657076940926195	-0.06696012324414394	-0.09768075659803667	-0.043759861356041076	-0.26102305930038555	-0.525213042813336	-0.08405435906290892	-0.5241739665953676	0.49905466336166465	-0.183546369539261	-1.1581216333638558	0.7006240285413532	-0.22413506789174437	-0.12765294072167976	0.25269470617116185	0.0021460059071110498	-0.5834138343396708	-0.06790910675867312	-0.4356217586290648
-0.8833188024263633	0.38427304718973304	-0.6591162201344972	0.26320606024073895	-0.10166403549544575	-0.38134566222312416	-0.7748235135051339	-0.9677513142842897	-0.9446531851058786	-0.3778923909990495	-0.20633153692853515	-0.6727233019745192	0.03205054010147719	-0.6785912635538139	0.4799040104346292	-0.67991189026053	0.3748775834734125	0.052753042888846004	-0.23609036568894753	-0.17563882509744566	0.8526114473527485	0.15035737700992294	-0.08681676236341732	0.04173717278833845	0.16006333737462802	0.1409943999889768	-0.9159617162483487	-0.5412984726626959	-0.13425970847281204	-0.8742125966485037	-0.2759508315183079	-0.19262606319289688	-0.08831756310466629	-0.12278446538913552	0.03085282457019751	-0.1856475852955937	-0.5551876426719901	-0.08275924364255101	-0.5533028347915161	0.4230847605510064	-0.11043068548436999	-1.1534309378513612	0.6694922010966424	-0.2994716988275222	-0.24413305558057133	0.30989314067034696	0.03285048983611545	-0.6312104192783154	-0.14310747078497466	-0.4543160691046534
-0.8863443250008967	0.26873338876342806	-0.6259624868084321	0.0616600745958098	-0.15549302236097057	-0.35023954848197897	-0.5226477824832432	-1.0890840874517804	-0.9497325433140835	-0.3514480263977676	-0.22615939391419135	-0.6749939125971083	0.05925574274374984	-0.5907822333232874	0.46922330429768505	-0.5991623192500444	0.3198683857411249	0.048943907086214315	-0.26476799431283077	-0.1240812762911819	0.7974605389394976	0.07071623732256457	-0.15176458031693688	0.09544904936023071	0.18276707716528467	0.19743957404325213	-0.9616775734591032	-0.649599923152131	-0.16481524605268955	-0.8711035091474665	-0.31819248317026977	-0.13391381706273464	-0.09223635940934907	-0.0895801988092135	0.07389093699324645	-0.05747764235250152	-0.5703094440109386	-0.09431565816265694	-0.5366962381311552	0.3503953762708073	-0.0070150017726127115	-1.1626299129397535	0.6923297825433101	-0.34627044025437004	-0.34677147510874273	0.3122448350992766	0.08747483190890824	-0.682461903367624	-0.20638144375339032	-0.4759658163681042
-0.9017063093406004	0.10306439235546341	-0.4609861735531925	-0.20416061524309742	-0.18513660778516608	-0.28992876296724795	-0.32982203055281883	-1.2139271881677478	-0.9526878062715852	-0.3738006458131754	-0.24531674365878753	-0.6880120801666179	0.061702872707355104	-0.5339561260772496	0.48840195321422286	-0.5564493222584341	0.2755468157259305	0.019176904374924787	-0.35024800050439486	-0.03340051733163137	0.7081267133099803	-0.03677206420349353	-0.20922936852502927	0.1855701683754038	0.19559026423355863	0.2513850332465522	-0.9781533376870047	-0.7421074121118572	-0.17108717218750774	-0.8505255656024617	-0.3807440177654934	-0.076286023206866	-0.06710262492795066	-0.07249684426447064	0.1402797797813237	0.062328233039691004	-0.5578968853515218	-0.12046702722755187	-0.49017532613530496	0.29547067128421173	0.08336888648700884	-1.1903571353024969	0.7338578224376225	-0.37393775426488723	-0.42839750154460876	0.22585925974326848	0.14022356071001957	-0.7662718079297368	-0.23897293485824056	-0.5016030577104124
-0.8824026230552022	-0.046123432223558046	-0.31477612444478303	-0.45651871422800977	-0.17897262414933962	-0.22849188075328075	-0.2836853031574667	-1.2895973941119163	-0.9376344355818145	-0.4727039723060349	-0.3226645432525933	-0.6961646535448655	0.07128109233053113	-0.4817950025717167	0.46375579996567795	-0.5222889277089381	0.22348058794472703	0.0030113036515663676	-0.39580047849455774	-0.036580374659112	0.5787778139723185	-0.0788914412255641	-0.24650217701244367	0.25350046514491353	0.19195383805001898	0.25967037843808966	-0.9853755904992356	-0.7693669608745047	-0.1926167647849073	-0.8392748845605684	-0.42182372140639746	-0.0033891413289693028	-0.08849569020942483	-0.13291684625369976	0.2552889800316882	0.11530066086205101	-0.5594724732928106	-0.164650387914336	-0.451194706677132	0.2479702977086582	0.12126001451780773	-1.1953344844296419	0.7565249741720009	-0.39251710941393053	-0.502228204978334	0.08188330081658586	0.16071637238209274	-0.8443159205318034	-0.286006495875428	-0.5237688336193606
-0.8570905046147453	-0.15724810833937825	-0.17542618745226882	-0.6771323382809337	-0.15984545355420196	-0.19611198549988657	-0.42415148923814555	-1.3279279062138256	-0.9328552212677301	-0.6466148334062498	-0.3657925268651143	-0.683103236249211	0.07577386999808798	-0.4504611737306405	0.39859077740396465	-0.48967900494719396	0.15543823757192365	-0.00029614109413331755	-0.40584846572405125	-0.08557210755285603	0.43105299298962185	-0.08268283884679382	-0.23842945198816481	0.3237584705415887	0.184465670974702	0.2428779391569435	-1.010026543674316	-0.784953712996389	-0.2514562769535253	-0.8323453081811367	-0.4105189355488231	0.08126320320225337	-0.14775857796251796	-0.17622675918403097	0.3798926639432415	0.1103771317363444	-0.5698290818337175	-0.20230835936778568	-0.40460647064076805	0.24020064855756712	0.10947548661719582	-1.2025529436349813	0.766807566813412	-0.410225889064561	-0.5565955859163333	-0.08098460335582865	0.15041207724754752	-0.8898473729147156	-0.3682322272537105	-0.5476703422449886
-0.8590933153330967	-0.27154471349379944	-0.0815114610996894	-0.7986623413208905	-0.1451883474277945	-0.19858570611787696	-0.6902258065876935	-1.3301643245713222	-1.012393353209847	-0.8288728546856504	-0.3236703041141834	-0.6749506628709638	0.08537120782410376	-0.45966729208579216	0.3478574232534806	-0.46727218685323413	0.11928174960146631	0.014550197960997704	-0.4407279620637482	-0.10298456767713249	0.30087092843883656	-0.09895970104828579	-0.23962917686582869	0.400592252810013	0.16633138776993958	0.23566102047429077	-1.0711899971778973	-0.7814311530633773	-0.28727862430046114	-0.7922696972567426	-0.39877841918710255	0.12904417040755262	-0.21122526538790698	-0.17192250240515478	0.4712770057239757	0.05859109647439559	-0.5854696743240657	-0.21097567025786698	-0.35011888051731244	0.2722960140631817	0.07141232168273892	-1.1933800279661053	0.7621207497254768	-0.42993062229691714	-0.5360828930164736	-0.2733793375803583	0.1165815711990728	-0.9332280933760231	-0.46285268530005086	-0.5693435453559604
-0.849249713717364	-0.3674312710525607	-0.1255704790355231	-0.7738325044928985	-0.16151584606620079	-0.20668991023203817	-0.9464038918577838	-1.2569853188228461	-1.1278564004790845	-0.9937584949758772	-0.3320037512530824	-0.6769185254105403	0.12597827065768546	-0.4553532142018767	0.33486680249565	-0.4231087485117908	0.09768521823110726	0.06769228769526126	-0.4620258488707595	-0.10535301313484333	0.20751013761254997	-0.12464968837835248	-0.2610005471442095	0.46588447980206577	0.12719195858393822	0.20691429968807898	-1.1419580438310775	-0.7257839154288181	-0.32014592952618315	-0.697916796059989	-0.36621966762728236	0.1389343751490928	-0.29040276345298033	-0.15871565241281874	0.5273237427473942	-0.04146134278695102	-0.6349085496037548	-0.18128763985276702	-0.3137414572923859	0.308727035638293	0.04025213750757978	-1.1060809725946852	0.7453334230650519	-0.43893364696342446	-0.4662248061126846	-0.41813919465001714	0.08897995367013357	-1.0058038556667759	-0.5723855488689003	-0.5630573782198768
-0.8041864725544319	-0.4218898635328502	-0.19060601000659178	-0.7188297013929186	-0.17144409451779646	-0.20582226195557835	-1.0613756296451307	-1.106720652473559	-1.2154522415787619	-1.0938308915218475	-0.4572688718955595	-0.6948455368974572	0.16409996712198058	-0.41481326700564997	0.3653619138668052	-0.39967661842915697	0.04838493965204854	0.12497797393677593	-0.4714728799262402	-0.018553873119874442	0.16897624650551585	-0.16045006936503617	-0.2940641513998207	0.5120894960513434	0.07396137793671922	0.1433530019048193	-1.2112966862818386	-0.6624008599021565	-0.37695510663192644	-0.541961805224026	-0.300254910749578	0.14917160461840845	-0.35784168531447935	-0.12762341245110564	0.5486808141698342	-0.17829195142104415	-0.6740100308296257	-0.15286981880224756	-0.2805731466653399	0.3736084021296174	0.01208109453348786	-0.9815430067379651	0.7188884127082764	-0.4206727950455068	-0.3906951220246468	-0.45351913083635714	0.07010804235630277	-1.0740095137338412	-0.6512635973747829	-0.5358251392460255
-0.7333849830109689	-0.43811385192623087	-0.19871720639894325	-0.7175986862759173	-0.1406947563039689	-0.1991764453699329	-0.9549020412888936	-0.9833779336936337	-1.3032096986214274	-1.0523289046365458	-0.6285116319250668	-0.7242121009496081	0.17082957452189676	-0.389898951188009	0.40471522993090414	-0.4110800883519764	0.016875246341197546	0.17382781796173216	-0.5341886662462041	0.23096624185999354	0.16106117698082784	-0.19784109418131657	-0.3794072922736213	0.5114687737507653	0.012500990663590792	0.12829423582676913	-1.2823656601355289	-0.5808063997545034	-0.42958299964779306	-0.3328361484804857	-0.26713939243445867	0.17389711647226502	-0.37355249595416307	-0.05926325975798188	0.541229513871923	-0.3303281580377417	-0.684674071163954	-0.12425274922551943	-0.25384550258089283	0.4514199995538683	-0.00387532828084367	-0.8730576433017811	0.6848592801546621	-0.4010742295568588	-0.297750886229907	-0.4240445606604408	0.045192488278165174	-1.125627079852358	-0.6553859506639358	-0.5179517834337299
-0.6469658311637569	-0.45502366281444306	-0.16024636489794303	-0.7113388434469178	-0.1089102452658027	-0.1673319075637145	-0.7414888370269719	-0.9283167475501966	-1.357720447392207	-0.8986897182572091	-0.6911322189027151	-0.7301156885683386	0.17423261462753697	-0.3841812498777466	0.44718375195161186	-0.43001084872823353	0.04225559622009345	0.20885328619567808	-0.6294041624567734	0.5394781927772725	0.13729282492862177	-0.24200869750451237	-0.46088691235494617	0.4210372935853031	-0.019533053150623543	0.18701737583394815	-1.3569203740617868	-0.39150909407335344	-0.4730844360444067	-0.12191881419397255	-0.20947772238576431	0.1599944383158446	-0.35465321013930506	-0.015124576888859098	0.5112000260492385	-0.4527638702721786	-0.6861728011568871	-0.0781018093424247	-0.24511581866078358	0.5009155422941468	0.0036082770283047258	-0.773849433212529	0.6742642330407234	-0.3863169131813335	-0.204431875290832	-0.3608885002746357	0.013677554170038547	-1.162647125056152	-0.6175931010465958	-0.4877171959769746
-0.5610793417416392	-0.4678185387336618	-0.05015094856987716	-0.6487142233459403	-0.09622937816767371	-0.11922357972429272	-0.5540635219930918	-0.906377200372221	-1.2926123103597638	-0.7189568882925214	-0.6660360907372954	-0.7056363435705211	0.19235667092049258	-0.38356200424847653	0.4732285690990416	-0.4757997816858667	0.08159845767142397	0.23540574991255164	-0.7353407168117302	0.8037791618172945	0.11445021200210866	-0.2890961127888857	-0.47961482103847547	0.2922568137872538	0.00994113802123156	0.32278817842521235	-1.4039653264081253	-0.18913457243174467	-0.5334316227646637	0.05332305842808961	-0.1315787911444963	0.17697696093125415	-0.2953725096757372	-0.05407676401200352	0.46880985278252557	-0.5579968903806536	-0.6762581258190257	-0.008414637300923688	-0.2237740978175348	0.5235146699484272	0.014984217282726742	-0.6879054676558302	0.7088614646352995	-0.40735935998442085	-0.1621822240196189	-0.2806957202481421	-0.059540830583741336	-1.1751625544297464	-0.5363910412904529	-0.48016441307466673
-0.4994183394127848	-0.4768413909313029	0.08513296452415667	-0.5807202819899648	-0.03176634319759712	-0.09937843297549068	-0.42300012705715806	-0.921947201595301	-1.1487048571245784	-0.5729634200605043	-0.6117250042113662	-0.6910828107228799	0.19090368750460213	-0.3796607567840738	0.38771934437172006	-0.5485219100533182	0.09629117983322595	0.23061181314631315	-0.8679597252928504	0.9989346815225014	0.11822259893931289	-0.3320870754710094	-0.5142238336110777	0.19201016224390072	0.05769315553667046	0.533147246731055	-1.4355376051949262	-0.04599891816031169	-0.6064030710639747	0.1315508617381018	-0.11146256620307389	0.274816245117867	-0.21503718542973563	-0.13580417378239035	0.47790592170806817	-0.6749356504185193	-0.6538156048992132	0.054996206165001525	-0.19857246531809325	0.47871928533658703	0.039520980667030726	-0.640894274852835	0.7424645229081936	-0.47059286813739193	-0.16655460070351025	-0.25639487781587034	-0.18610999284312246	-1.1475004810976144	-0.4083214213207139	-0.5312747048266224
-0.4452146110352431	-0.4539092012603431	0.14234921876737888	-0.5009400256839921	0.07977352862471485	-0.13327209756228175	-0.3527122072462955	-1.0372784470186234	-1.0156256720696133	-0.469196762146717	-0.4355731733098064	-0.6382532702373113	0.19065515086767423	-0.3588334621196164	0.23712986459170904	-0.6039887878796601	0.09722053876514837	0.22715571919856012	-0.9839442668772991	1.0923786268493785	0.08473398606731461	-0.3636384763649343	-0.5815100983600441	0.07919388411384276	0.1149429440709607	0.7306448789488171	-1.4684891336507278	0.07683021414435125	-0.6510905447745449	0.11347599711342286	-0.1273909368546456	0.41351769099979646	-0.15295988942146196	-0.22410827403478928	0.4785538608644081	-0.7359953208610178	-0.6500879944039698	0.10164526736361768	-0.19213179877549497	0.3730136882439792	0.08091736060987331	-0.6078509309092657	0.7320115005544959	-0.5411307170575311	-0.19988460353958037	-0.2756265122568928	-0.3182365277593366	-1.0853351765125032	-0.27944946413362215	-0.6097814264850879
-0.4070333684045214	-0.4031369046897778	0.1444969134419606	-0.425271883705018	0.13659040068775713	-0.17211320338505381	-0.4456161698980184	-1.1776349307714045	-0.8319606968592987	-0.40129717346225646	-0.0689254458854216	-0.5356432949593619	0.21545145995202236	-0.2814277584608307	0.17883101026088755	-0.6412501260046582	0.07841208419055277	0.21151039068238875	-1.0545686364472706	1.082488174058386	0.03585496023064573	-0.3924879617126963	-0.6443228127177225	-0.03787046226079508	0.1472640741628234	0.8267831057576884	-1.4881497107506907	0.11645325757384058	-0.6448186186397283	0.0331403378705042	-0.1472650892937636	0.5980697790387856	-0.1040639991653037	-0.3374091450216726	0.4510912089303017	-0.7243489005596476	-0.688632255504264	0.14127081801337696	-0.20047997979935364	0.27772517630949844	0.10818520983975577	-0.5901044662203303	0.7016750117671313	-0.592070000489022	-0.24773089696617348	-0.2828645051103757	-0.44862638372029007	-1.040810449709917	-0.18444167087890567	-0.6699456753808054
-0.40206895460264774	-0.3443919216167861	0.08127545467175298	-0.3563874207750421	0.13708446044482686	-0.18128812239357087	-0.5974589108622812	-1.2587971007833483	-0.6081457038123105	-0.36821249095932523	0.2433872483258539	-0.45199832459580025	0.24475966490676831	-0.17916966354733263	0.18345083950266056	-0.6633068375658997	0.05343003099676703	0.17384639911198702	-1.0939913614625039	1.0034084118315085	0.04481148627173999	-0.44711459295652833	-0.7338751578233274	-0.08386210521924711	0.14140272932751227	0.8251099095267946	-1.4669844976481823	0.04282484799365075	-0.589235683502651	-0.1476083083762771	-0.19393666773788037	0.7975222413265454	-0.05862377474145586	-0.4431441485028237	0.41052024944869975	-0.6985053159520231	-0.7293093246714236	0.13432202566184848	-0.23970745407274738	0.22026814122921454	0.11143240639631073	-0.572488298628964	0.7003399790208706	-0.6260224449271016	-0.3064956395976872	-0.3016519306037125	-0.5804055828454533	-1.0239020359858109	-0.07897582699801389	-0.7199300864516712
-0.3700239831090081	-0.26280047668468776	-0.06718654613427603	-0.31469005766305524	0.14470709669676335	-0.18392798842620256	-0.62807966219954	-1.282888139039423	-0.47654415023609487	-0.3871280444185977	0.3775844832867489	-0.4022178898034226	0.23451230818416877	-0.11656393042810705	0.1640602718135645	-0.6775861825789032	0.02324799330294519	0.14335473154068595	-1.1033903160240617	0.9174206836863099	0.04735726886740042	-0.5005427939177887	-0.8366448109031926	-0.029219145196486968	0.11683292873214399	0.7228030315534217	-1.4044668717423068	-0.08675010169906641	-0.45227852723179424	-0.3606861949940209	-0.26496073991373004	0.9491069802270626	-0.05393903188631229	-0.5088041152663387	0.3609529039886843	-0.6627948998836459	-0.7455263517744382	0.07517011944363501	-0.297112419285187	0.20854652238645982	0.0777776871181036	-0.563237204701544	0.7070435477042205	-0.647744365289926	-0.39709128448793934	-0.32307847984506965	-0.6843516072476421	-1.0246799602978804	-0.012990507570960628	-0.7264977237580259
-0.28279518437565376	-0.16852131559818745	-0.2012402263564616	-0.3354077801640471	0.12880307785013154	-0.20290548689854618	-0.5383008254676456	-1.2823502662698996	-0.4436437618420417	-0.4030273971408544	0.5174091897351174	-0.37972803220825596	0.1999657156510794	-0.08915199057240926	0.15049747036982442	-0.7159478555210159	0.001607206745350677	0.10492891280975698	-1.0277900293332651	0.8713017874125656	0.026504995061133064	-0.5169068146852863	-0.925038099771055	0.0427458465267789	0.11860329411097241	0.5718928269211693	-1.3766060284284571	-0.18287224366194788	-0.2914599083903374	-0.5004106951465974	-0.30248197777077185	1.0052816080353817	-0.041131693054189136	-0.5376773905532275	0.3166189132529536	-0.6295561349827914	-0.7480626640701712	-0.0017896238044829704	-0.3385840282424148	0.2680179109503585	-0.03944395811225361	-0.5539339919350952	0.7189168176603238	-0.628358135288696	-0.5012537896030665	-0.35746547838363757	-0.7550228628670409	-1.0612424029651648	0.004162908800014661	-0.7216658191683509
-0.20905339824567246	-0.10838325558256626	-0.26554595816626436	-0.37383116690103346	0.07344485840319971	-0.18001434088132343	-0.4331430796039693	-1.234875917086071	-0.42346485696035396	-0.4292847105336398	0.6440153248597156	-0.3991255343840862	0.17052368327644798	-0.09862644870024483	0.1879647093581523	-0.7499331968041535	-0.016271888897324307	0.07382406727998234	-0.8806038431940777	0.8752930566098183	0.03925705151757527	-0.523225810720672	-0.9916736662812881	0.13150913550943852	0.11410560909448927	0.4632358668666875	-1.3670515898122768	-0.26338461023540677	-0.1817012010310438	-0.6088862310938274	-0.3237601507232477	0.9688873897101467	-0.010404767483379092	-0.5050078142563963	0.2799106679726096	-0.6482813642279475	-0.6965678386719728	-0.044428808413149265	-0.35139803728709856	0.35613148761938845	-0.2000619122904837	-0.5601621931989077	0.7741076394897694	-0.6042155903693106	-0.5651654442167615	-0.4181130647119181	-0.8287738291671012	-1.1179393572389618	0.04187275801556015	-0.7563101059593735
-0.15472183088610963	-0.11367694796455427	-0.3048300044469622	-0.4103163596240206	-0.039083132933251497	-0.07585962650295959	-0.3304525384138407	-1.136190418424879	-0.4498313436593079	-0.4754162148292459	0.600719714436931	-0.44427824847899855	0.15392908321074641	-0.15181964825456293	0.23361201296723624	-0.7621869254492875	-0.05397730842098479	0.09106737471823242	-0.7223600634530569	0.9078811117038672	0.05173138623630792	-0.5342295796788424	-1.0012307966626763	0.21557821209397576	0.11255055842389652	0.3532685724145195	-1.3395669054990633	-0.3260309212009157	-0.08973305338108654	-0.7036607034771621	-0.345304603428258	0.8422450531183424	0.004415407632513491	-0.43662092704911676	0.2937167561500097	-0.7237754774887801	-0.5834521531797336	-0.09710513752958028	-0.30997131102354886	0.4038620730216416	-0.32670257799614666	-0.5699344755166039	0.8770187807600125	-0.6053409684526248	-0.5788572294897508	-0.5020424258866012	-0.8861768575683101	-1.1713873335035268	0.05791950236260156	-0.7823930084046119
-0.08153401367822681	-0.13843085363741234	-0.34131996251024194	-0.46607872524300165	-0.2114629348404619	0.0400729517132983	-0.13041706615960075	-1.03645748331777	-0.5851731519161104	-0.49622566177455274	0.4728683515789336	-0.48421937057349124	0.13242110501499366	-0.2059829992947359	0.26705279527695314	-0.7937465286128789	-0.09595335351275855	0.14407939640069783	-0.5645970486512458	0.9249207609690598	0.07184306874202104	-0.535428009961416	-0.9874237934095653	0.2567786547948417	0.11956024836980035	0.2440673196102293	-1.3080447812456804	-0.3885851390962788	-0.05746881797601873	-0.6547584458337176	-0.36692167788395985	0.7114384197932568	0.026520981333019823	-0.36665670350672186	0.34216266845482285	-0.8359488940756605	-0.4526591395657248	-0.13829977032323337	-0.22716274119012586	0.4080442545400059	-0.4073448765861002	-0.5407739850805977	0.9895023908704601	-0.631394532758768	-0.5523981042997979	-0.5778976361886267	-0.8607518776632969	-1.2156603789110325	0.011466944157979289	-0.8031983451572422
-0.047699296436269356	-0.2001334462193683	-0.4087325536065757	-0.5751676180579655	-0.38854806776738715	0.0874059342843943	0.02814195419376548	-0.9923236071236218	-0.7674990235988074	-0.506513478241896	0.33230129782796014	-0.5604470129032634	0.09818040372735484	-0.194217332338601	0.2740037310168691	-0.8316830721938355	-0.15027659584291542	0.13662835514774668	-0.4820977850827841	0.9134952046406617	0.09385251645540835	-0.5611397869329842	-1.009852548325888	0.24197830744043416	0.086449631014405	0.14417952052489533	-1.289863762881558	-0.489680306846939	-0.1298170941273195	-0.4950093143185234	-0.34758008494991005	0.5817596168334342	0.04892937111161579	-0.28819090446318596	0.4178967875362664	-0.9630313105050415	-0.31834987481445076	-0.15000562123799596	-0.15106413406136032	0.3662991766319259	-0.455644237288244	-0.48589284758441725	1.048953955507118	-0.6486361743370802	-0.4438632225007768	-0.6513488921855243	-0.7596076953089267	-1.2186805556520084	-0.007097479043510406	-0.8220803024130141
-0.1368456798999612	-0.34306314053304443	-0.48838491920756316	-0.7559696893909056	-0.5643157080087906	0.049967834185258395	-0.034470217743836386	-1.022670954962061	-0.9642548901911777	-0.5792530169462218	0.11965471566294719	-0.6973323961507688	0.039850766860470566	-0.15741350043897245	0.2659932014141625	-0.9124576508138006	-0.24334525459673756	0.07754029733133014	-0.4954870886397865	0.8032089805034008	-0.003072370004804792	-0.6385801728287095	-1.061908407424513	0.1663083794855932	-0.03692569680479311	-0.027474285572301006	-1.2615264515002358	-0.6612727197928908	-0.23915365261215515	-0.3582885088703385	-0.2910319484118116	0.42013284987297334	0.041715223368903084	-0.2743156916169863	0.4780554461287642	-1.0752442735106023	-0.20913473020125375	-0.1868915046523871	-0.11024332416244546	0.3191057521586382	-0.46699867292970926	-0.4235847755267879	1.062247473065625	-0.6417140374472653	-0.2559259801222721	-0.7205148383341504	-0.6188672327746211	-1.1838798827502957	0.018079309500983992	-0.7917284357186454
-0.3023971616191029	-0.5067175333624386	-0.5277732225112954	-1.0018322192478208	-0.7378247893607307	-0.039399938290044886	-0.19453697428659206	-1.109862961811308	-1.1898245706191823	-0.7101654814931561	-0.1166272467494625	-0.8221078560777993	-0.050482741561693724	-0.13957922631598887	0.2574104911255467	-1.0483990159463494	-0.34639345807190347	-0.0043282506998441935	-0.5217128160737003	0.5974831764406351	-0.172528916963179	-0.7383331516217957	-1.1168314056375548	0.058263904041228345	-0.20140221004058736	-0.2300923014364149	-1.2309071088483825	-0.8537472363940128	-0.33387581910977215	-0.2843554620236229	-0.19996427304523395	0.27991317080703554	0.03442982478428673	-0.34155299471562023	0.48675278326579063	-1.1446086918759781	-0.16423047387453998	-0.23222054436487136	-0.10386998166036028	0.2805069025487777	-0.4139252881510405	-0.3091318050219294	1.0646618939897117	-0.6018161993614916	-0.03533333016749769	-0.7315939320882181	-0.4449677800545439	-1.134962171597199	0.05996684560687956	-0.7039801101362373
-0.4927920188446174	-0.6357807541087206	-0.5512102012902241	-1.2280246990437438	-0.8291317377982749	-0.21243115733797246	-0.36885869116540476	-1.2109830424819275	-1.3732817539027988	-0.8482326547651067	-0.2718736197422341	-0.9211929786749664	-0.10724468579564181	-0.11565570350518088	0.2121234494298121	-1.1703361197701754	-0.4214281280277308	-0.09834887099892395	-0.5661354964567169	0.4051127731532914	-0.2463566122373136	-0.8103479167836886	-1.1283406307351416	-0.01835650493637319	-0.3218349035138951	-0.3894491231860752	-1.1439391479011003	-0.9219651781032375	-0.4028871089201118	-0.24707276021032953	-0.041866721790817754	0.20844776593120215	0.047753732220208456	-0.4142708732159336	0.46335221142720096	-1.1318747450608988	-0.1413460197516831	-0.24111200984693443	-0.11715525898864856	0.29618049108319816	-0.34405680065270416	-0.16392871949072113	1.0914477637710607	-0.5338476098391061	0.1749904808325354	-0.6857620206621926	-0.24689375627723836	-1.0503972228498404	0.15760298491844096	-0.6017829824798475
-0.6291749061656239	-0.7317316075263742	-0.5916202234197315	-1.4244108979216759	-0.8200033956200308	-0.4047167838826452	-0.5848213402566623	-1.2206364432402377	-1.4416222097950093	-0.9756145277516582	-0.2877023799687066	-0.9788448636256535	-0.10510344707748742	-0.030550712522469946	0.11987520773513435	-1.2079475644278932	-0.45993014092160855	-0.15808726907432702	-0.5785873083822584	0.2567998413894621	-0.24077903400500517	-0.7902796569609641	-1.1090636954126807	-0.0077848282546529035	-0.39724289910941846	-0.49379205922354874	-0.9378290928187158	-0.8759416662987363	-0.41504901696999763	-0.18549701877028218	0.13913088818151229	0.22660149700284915	0.0493212507420821	-0.4483841132771089	0.44892310483024256	-1.0225288974096651	-0.10406991479925423	-0.18786284121765476	-0.13573669417078263	0.33587284686987917	-0.29790790124629296	-0.07553516849972143	1.0922715073804534	-0.45163130911099814	0.37359632231973927	-0.637735194435832	-0.08417851602903621	-0.9275767020501048	0.3009170120178702	-0.49057880937474485
-0.650332257690348	-0.7380968975565396	-0.603922552138209	-1.5515983321376303	-0.781325574637985	-0.4480991977056072	-0.6974355269115089	-1.0801950322080582	-1.3964851857175535	-1.0333899697762114	-0.1707228130907674	-0.9305565443852613	-0.06881709808589702	0.0886953541540097	0.09185954600291259	-1.124272103108263	-0.4581820610258509	-0.12322903119269198	-0.4292376800166253	0.18701842058915003	-0.18815076470927536	-0.7034043562951636	-1.0645722033393226	0.040204764608786345	-0.3712376671258093	-0.5033272618405741	-0.6237614045535051	-0.7632427717099216	-0.36306439842949595	-0.034890712364071264	0.2919512588857155	0.31461564358437893	0.08231039054332347	-0.43883989172394405	0.5082095376353595	-0.869780855256721	-0.09696055457636937	-0.06627142809878364	-0.1321011959829739	0.3643615604238769	-0.20847021595679438	0.016949711354954412	1.106900057685222	-0.3359084684683871	0.5540380618115717	-0.5314647361863176	0.04873531334689574	-0.7916687487061369	0.4168685733255343	-0.40620812583560423
-0.5297800976431275	-0.6156775822289465	-0.5606767389820704	-1.4993980528146456	-0.6890305066863032	-0.33670792748954	-0.6443083862744364	-0.8308768489868499	-1.2499687894027005	-0.9791685007131031	-0.017056921451928598	-0.7437609771669431	0.049581932106370984	0.26652205735945966	0.1778349920298624	-0.8606668915809983	-0.39217544926582876	-0.021330003184756564	-0.1937109362975719	0.23059343100090893	-0.023716352507793505	-0.519521571665445	-0.9087909781226932	0.08134701459397393	-0.25838883615370056	-0.37943010479143996	-0.2170081385313279	-0.5758103506991878	-0.2290220796251407	0.15320908144872214	0.419426638598739	0.47019116685429035	0.17110675226534525	-0.3301908261999492	0.6195553895787238	-0.6809862524766159	-0.07319223404742439	0.14062326030319885	-0.09704781222150752	0.41232235765282843	-0.08531329755021738	0.09413771195499787	1.1877689561661433	-0.212711418668675	0.7183894551066794	-0.2953546155217982	0.17852312060336012	-0.6342077158924677	0.5351994794846583	-0.35190783882056076
-0.30838428727715594	-0.47088330800744516	-0.505399665367355	-1.341513816106699	-0.5222265220374547	-0.21387108426486087	-0.6050798319650206	-0.5343107893268788	-1.0039200601988885	-0.8149141582515538	0.08634487379452824	-0.47446655732789395	0.24336403609939766	0.5080484942958445	0.23503186874338017	-0.5374435390537349	-0.27173495720756613	0.07729874237799175	-0.014866378911394928	0.3289058475464137	0.19121712900032287	-0.21028297947857869	-0.6691103487494507	0.1508873098306065	-0.11458253490855744	-0.16669227557902347	0.19282963129607306	-0.31187161166626226	-0.040542658342954604	0.34792227325101105	0.49149162253449263	0.6385415379153597	0.2869606212001553	-0.17884674157117486	0.7544014963078083	-0.4904911536932552	-0.0017527710509661954	0.4097831131454052	-0.04538783179968019	0.43614928171617146	0.007350079682878263	0.11373439542941707	1.2852263466431497	-0.10577926720515363	0.8849395292485454	-0.05313008934206316	0.3396406162127253	-0.45285983067288915	0.6683874575650919	-0.30222835376749074
-0.10571688777748263	-0.3083219447791902	-0.43782026303416066	-1.211261940003745	-0.3383657124421443	-0.12441100878142386	-0.5894267889806201	-0.26027876780067394	-0.7798049232577772	-0.6224150833069364	0.188405654558864	-0.1886723669646983	0.3958890583622601	0.6766690791461419	0.2126532463612109	-0.29239397376052984	-0.16625271843451112	0.1407719516549988	0.16792045097630448	0.3971302347587856	0.346417293423003	0.09302883021992618	-0.44006456871549793	0.21326990103869833	0.0320228575436519	0.05596377707435881	0.5297928640667242	-0.07963591203043613	0.10517911265476147	0.5278277771246292	0.47118173959122983	0.7611714010922845	0.4083364303824717	-0.044425604402214845	0.861760030366003	-0.35785246543928145	0.06597829593733724	0.6737874103719614	0.015158921970123357	0.4135501540618898	0.1229588789414356	0.1304384833377989	1.329083592605405	0.016186236767535455	1.0413207044741593	0.13207891190518217	0.531717308664531	-0.29050245071854564	0.7891530421768675	-0.2689914178278319
0.007122320354379458	-0.11341976452899197	-0.34561535185940395	-1.0854102881487901	-0.17678464522517595	-0.0453073308106167	-0.5142592865931835	-0.09418931839011101	-0.6482264576734175	-0.45949348070592866	0.25825814106509776	0.04675751730316818	0.4854387204679573	0.7081680401550239	0.19391962686704584	-0.1174907530583483	-0.12463071484061308	0.15299834852393024	0.32832767294376997	0.43079286232901615	0.38525204974588545	0.3166123416650688	-0.2180341290678835	0.21557821209397324	0.1687955449864193	0.2368705599183114	0.7630615989951028	0.06290113728505962	0.225491541875527	0.6395177933695425	0.4221378506245396	0.8054604319743639	0.5173324057840847	0.061870823876180744	0.9069413261523327	-0.28368315720424037	0.09912328616565577	0.8796360440113489	0.07267609391675375	0.4117851967238642	0.27789961529893226	0.17692848775051995	1.3532278018462862	0.1747796123197664	1.1804122530411814	0.3363627679648563	0.7049684012413125	-0.1344599857680652	0.9181910001675497	-0.2249647920277293
0.04641150082929633	0.020915716646315342	-0.2681315323376048	-0.9874267231978251	-0.06924430476961896	-0.01691492550860995	-0.44109296132984604	-0.0464884964612202	-0.5396436319771121	-0.36503262041487516	0.249804960490295	0.1800531732806756	0.5493699907671559	0.7011499230232954	0.19695006531463127	-0.04341821377898576	-0.12104604467463231	0.13382260145897934	0.36275044259121625	0.4324376161190936	0.3512311368766131	0.4853513254513633	-0.0112747637105303	0.18002246281398776	0.2416915356525232	0.34238271741833903	0.8583802897565281	0.17787933535994105	0.32769177414927286	0.6507684744114337	0.35259042071274227	0.8067183966125416	0.5888326256340728	0.12344040997405355	0.8907428472438301	-0.2255301485347508	0.1139184412240946	0.9979398564477787	0.11109567970396761	0.4714867971144627	0.40888421282197357	0.20668834483534368	1.3813202994218496	0.32749129487053014	1.3178547909731353	0.5373019919478288	0.8412629656501514	-0.0018696508138072942	1.0487229653905437	-0.14448777917735842
0.06910292013829049	0.07816046301186148	-0.23439395968252708	-0.9996844907458218	-0.03835380662519806	-0.034987854501239396	-0.39298247019565524	-0.0530562060680468	-0.4461603529542879	-0.33447312922665623	0.24511140980287002	0.21878330304312152	0.5668057917578461	0.6559243505655894	0.15761794112778904	-0.06752554931757773	-0.13846046085134678	0.10245761982560911	0.3561880011709974	0.4273059842940562	0.3300085674200678	0.559479685838887	0.13808081639861278	0.13725081678978351	0.2775294726455715	0.3858455014401315	0.8897519504096557	0.24662681222249422	0.4041409250810296	0.6172272168790516	0.2908619326253497	0.8148517886697301	0.623745538166703	0.13875928658459785	0.8340980125376387	-0.18981973246637346	0.1309232622977537	1.025485965196134	0.1357138371856104	0.5491641043064718	0.5281703008962331	0.23795964825197086	1.3565227762838636	0.4552323241009789	1.4502253719517735	0.6671155244247344	0.9429860409896064	0.08887293217645775	1.1293163555335215	0.01829580263015441
0.08781002450758275	0.14449235743393835	-0.2737614115816529	-1.0634353587198015	-0.09992306301815128	-0.04970095399779455	-0.33363249110418874	-0.11239206527454688	-0.37772754509465556	-0.3510505425797149	0.3145807493142102	0.18725425268374407	0.5276325941373137	0.5843395558219442	0.08213247434247892	-0.09358347839559664	-0.18242798936866608	0.061523345810022424	0.3531111055600526	0.4196962567586359	0.3417885977945304	0.5301508283780995	0.19825006916143975	0.07418931056543523	0.35843995522934524	0.40586337923866606	0.9563822480558288	0.20955935148950222	0.49848114735890026	0.5839757895374431	0.24849924472223509	0.8232237602272624	0.6247964880847768	0.157393242950303	0.7903371987479002	-0.15276473816286287	0.13336350215804113	0.9934069524765304	0.1630922803283675	0.7052860914461558	0.6491122441682069	0.28661258448434024	1.2972700463115427	0.5947367393343636	1.535149419657774	0.7721056157073851	1.0018478797132329	0.16979994075854854	1.1254153366491564	0.2794297531003357
0.10935089297837704	0.20162994403466622	-0.3857751571336183	-1.0647187574588002	-0.19786452819349135	-0.059503533461620926	-0.2556688234200643	-0.19032699866934438	-0.310379872852233	-0.4033079739536025	0.34192786607462117	0.1334299684968498	0.4575452625234194	0.6009559802073634	0.010143667304386216	-0.09280824250172029	-0.23969420164990501	0.0019893403874435057	0.3232556028351017	0.3901784087393957	0.3414183021442529	0.4660457030811894	0.19253612525256775	-0.00266386927488278	0.42368031182483834	0.408867068857983	1.0313131209827264	0.1150488382541431	0.5951331372826151	0.5747802680301365	0.2106875198624277	0.8190811525394668	0.5850385183027205	0.16319463252183536	0.7474735314823244	-0.0880470239924305	0.13511202048312884	0.9403321263076811	0.16372063803984002	0.8871918031761222	0.7070671760881868	0.3390180771267044	1.2157194289814677	0.732500003570925	1.5827958330073895	0.8828442933718647	1.0357246972005127	0.24754661171188208	1.0548649951233766	0.5510484674131637
0.15449936012932575	0.18915654740990046	-0.4892189753918651	-1.0023036718458194	-0.2608453838923594	-0.08553298175539761	-0.24275711896182903	-0.23010127452103024	-0.24737274307863757	-0.4933965122460364	0.28352189604078387	0.07160448497321306	0.41319103193306483	0.656316539464126	-0.04253933955363612	-0.10416169720557948	-0.2666234830820019	-0.06832173218404229	0.3522938051633967	0.35962984834504375	0.3213297631166835	0.37799376177431593	0.17364554200935556	-0.0762388594652733	0.4465993663237319	0.3580664122091344	1.067725312244392	0.032003912251722284	0.6557215519311337	0.5682459146381256	0.18231662259245524	0.7989970964195813	0.5443364748654452	0.14854411876515455	0.68250517069084	-0.012632003568957278	0.11416822955624843	0.8790881105642747	0.1468896279110944	0.9819431541816384	0.6901215410778189	0.3497806173859272	1.1355322493497	0.8283270090425038	1.6037582560804515	0.967113343741836	1.062330618795104	0.31735387865673936	0.9748249409923637	0.8023309619238098
0.2086817820098621	0.17996223958855412	-0.5384491416703817	-0.9059178073658527	-0.2665153077711143	-0.09467097956066031	-0.3218721488269437	-0.28125580581213205	-0.23804519436902377	-0.5872494561094735	0.2210449891862202	0.0537639729385858	0.41640289001029807	0.6749764744261354	-0.10768317023809426	-0.1463245267886331	-0.2294491258051537	-0.14651121246438223	0.4482064105358221	0.337151546547333	0.33512327608953235	0.2969145057478697	0.14826831069877558	-0.15122987240385685	0.4738007911308725	0.2923682614081041	1.12201759466967	-0.019245881283456997	0.6713611626134647	0.5064066912064649	0.1885136786514252	0.7876754146759739	0.514411121266048	0.13969499458000656	0.5917687680664473	0.08101391586616924	0.08265647073048556	0.8258638480007686	0.1502782712836809	1.0246282637154047	0.6321881137707968	0.3160336691154844	1.0657412821675365	0.90848365554266	1.5996357294927814	1.0204445474023367	1.0684668844370258	0.3830884830266417	0.9308070612403974	1.0206579906650686
0.20593324389637893	0.19061392021141996	-0.5801728022901663	-0.7303279064219143	-0.23870680144460707	-0.07488121461673906	-0.4438068864707502	-0.3387232648718622	-0.2644578570516888	-0.6434583442628629	0.12161834401176455	0.08870975166338332	0.4386373599139974	0.6558005014397327	-0.1892718976730848	-0.17345778307428708	-0.18632244584528632	-0.20303507154536898	0.5077731865039606	0.283598363142442	0.36858874548338655	0.2663436387215036	0.11191054660957904	-0.19819139395696364	0.5128923726039321	0.22628708978313403	1.1742033866913808	-0.024357046676454098	0.6510980166394407	0.46235250220870727	0.18510045636894443	0.7695650616953003	0.46966559255075857	0.09849710826788081	0.5078606473204066	0.2011954822358252	0.0574662781569633	0.7974709330160253	0.1591201619379823	1.0433329746346969	0.5650077028921264	0.26962184296130504	1.0006939419774048	0.9875361575082457	1.5703283132058925	1.0455554179156827	1.0605244726816352	0.4459859516701705	0.9088396215653123	1.1107988126947919
0.1711823472832616	0.19305716284925956	-0.6305706472267092	-0.5146907264589886	-0.19515896285715545	-0.048537936095305365	-0.5588060376433591	-0.35038661124260573	-0.31686759856362084	-0.6480410988710438	-0.04160227581219296	0.1145082133086071	0.4910977085087954	0.6077883236503118	-0.24447673792455166	-0.1758335059748753	-0.1625352827068272	-0.19322422420981317	0.5583256198619073	0.1977860754015187	0.36009508900513854	0.2806594331878759	0.07258397180616347	-0.2359002737170798	0.5282514884580963	0.1214603379680514	1.1810745577696833	0.01201971603045673	0.6091645617765316	0.49684229491089954	0.13133615360733597	0.7471168996174582	0.42486662570404166	0.032543061848662305	0.4585923507017798	0.3282185790371849	0.04367027642714619	0.759588806970592	0.1757267585983436	0.9874682380224129	0.500816433214523	0.21643456773352487	0.9548483493717843	1.0230811181019592	1.538072665783578	1.0481422817875063	1.0427177244603645	0.47897909455266136	0.9219536850489263	1.1050052183566843
0.21605382997315883	0.21401761284757717	-0.6578859872626495	-0.35798512124604354	-0.16066888648265248	-0.01595497422401675	-0.6537934175749655	-0.34127108325382305	-0.39825276985417446	-0.6374493241898929	-0.20295505403605185	0.09206160543958522	0.5789076141559898	0.5321165077534842	-0.23159207655300057	-0.1909130944912353	-0.1432400210726534	-0.13209223986515456	0.5980127655937049	0.15037330614624747	0.301241224089112	0.3149781185524695	0.0459053440181177	-0.28092203808088007	0.541289990234606	0.01133177159001474	1.181350407703483	0.022196000281376922	0.5769003263714643	0.5228743156823008	0.0892397454567563	0.742041662973772	0.3931778137675379	-0.008467682864381761	0.4597636253305498	0.4306042570006725	0.04390085027221276	0.7426277761770744	0.1944428418615071	0.901157987329193	0.4568394997168023	0.16014622158359643	0.9468097479421751	1.0023571745299993	1.4970472799838574	1.0481945416637042	0.9875608008412913	0.48529400955652247	0.9710345893103911	1.0867800248315471
0.2912231514023894	0.24395805113760619	-0.6831578896470456	-0.249629599139082	-0.1773728116026356	0.025138324997222777	-0.7708485726421979	-0.36864597631331086	-0.4888038739113535	-0.6223449391037488	-0.33236295156079787	0.06531164981917965	0.6442918678710801	0.4602220901952051	-0.21097237998306623	-0.21041902988553077	-0.16640761158983075	-0.08147718656580871	0.5563544836111438	0.14008811244563452	0.2476177852332601	0.3626538541573791	0.009710254488605139	-0.3048780393688137	0.5417206196510777	-0.0897454079486055	1.178115440298003	0.004399014476033336	0.5751514238915638	0.49773813368238395	0.06483883722456481	0.7387015499689532	0.3721588154060564	-0.019722913323437844	0.529317401689979	0.503428987000581	0.07335665897946711	0.731270610183177	0.2057083979743471	0.8625591377193335	0.46114042230826646	0.18750861207314581	0.9312438342198222	0.988873871078979	1.445453235113927	1.0207058467833285	0.9020467290842651	0.48598041336128917	1.0164358090922758	1.0430817808967638
0.3162156723877894	0.2704479450005089	-0.695293407128663	-0.18027368361110527	-0.2183562447843416	0.010388304297415732	-0.8945377669427488	-0.42784029005414476	-0.568711413723159	-0.59756065397788	-0.4894532194664851	-0.004731281671921839	0.6542715697539108	0.3849218216759384	-0.2221404992968945	-0.2303500946409834	-0.24363291331375794	-0.06049906792595609	0.4613793698701782	0.10460529068105122	0.19230487247301492	0.385424029526268	-0.03978348029500993	-0.29112516089663076	0.49959070840624414	-0.2115258709707057	1.1542669596576136	-0.030435189305963457	0.6051641986328508	0.44322370961757385	0.033393619175339596	0.7207647093521669	0.35270733556644746	-0.01568600168610424	0.6261843055628207	0.5535738458872945	0.15499901462011884	0.6937371690586094	0.19215382448399895	0.8123345908611768	0.5049238142893722	0.3012840376706417	0.8744623350756852	0.988109463324275	1.394733665580775	0.9909699772264196	0.8421428829874804	0.48424152372254403	1.049940304616872	0.9880543626085183
0.3674151846878021	0.32865712924941415	-0.6951682987010174	-0.1655276940181098	-0.262115823267678	-0.02762207445215049	-1.0307000515373503	-0.530460752660808	-0.6642726120129765	-0.6040606834731557	-0.6311697142021311	-0.10370827995372867	0.6366254685319724	0.3090023075274013	-0.23460132312332976	-0.29742050326598496	-0.27770940748420225	-0.030546253712099625	0.36234179239288616	0.04973630424410016	0.13546449015537548	0.38137115620702045	-0.10696807344417295	-0.2828036025545072	0.43609679333311063	-0.31566721710084333	1.1029588719707237	-0.10042592261546177	0.6070337150768838	0.3530865202866339	-0.028431697912974497	0.6928292187664078	0.3463125725056238	0.011877282407212841	0.6870656655220062	0.5728131785752957	0.23802481333117118	0.6623804322465123	0.19123372926362797	0.7592707648070649	0.5612013863986814	0.4390341292208877	0.8240435451903192	0.9631388100039613	1.3760198933737162	1.018772231363987	0.826281215196101	0.497145915252175	1.0708010722680243	0.9548643383639032
0.44403334791329085	0.3874021123224066	-0.6570310796737378	-0.13653335924111967	-0.28903031670044177	-0.05420534079473136	-1.1892864852759772	-0.6340437244339896	-0.8011382277322401	-0.6645717494219776	-0.755644594167642	-0.1676313751953738	0.5773208033202155	0.23310343489984073	-0.26130308846568984	-0.4293856584912378	-0.261423498581964	-0.005108659010628661	0.26388113284264825	0.008639389542722819	0.1142187772206873	0.3855329777337739	-0.14969047968097599	-0.28297818070154485	0.3367410174104567	-0.3986617819513619	1.0664212943755136	-0.17486014655941284	0.5438319978721904	0.2858722642260589	-0.03220802894890903	0.6927641516299519	0.34994636544269375	0.00607589283568113	0.7134318050376902	0.5587148803157433	0.2888855606554382	0.6306501044477734	0.17817286540372188	0.7806996490089604	0.5913938629907608	0.573005604941623	0.8171411418426308	0.9254067938898466	1.3938591902439978	1.0624092279896764	0.8243592904856136	0.5328389131000864	1.0500786386198642	0.9200089489451766
0.4933578884769741	0.4173211186594722	-0.5711441440950814	-0.06610357946214432	-0.2861600647784178	-0.09566785204850783	-1.3149494433153683	-0.7355884415015996	-0.9172708267652858	-0.717203283212861	-0.885387745312919	-0.21070810243534707	0.46976179413860875	0.1398863261736876	-0.3607989521818674	-0.5817070078331017	-0.24026951908394895	-0.020066484967300936	0.15203116973540612	-0.05081297745590783	0.11146470332174521	0.3816108422635334	-0.16935376708268396	-0.2869740805115149	0.2515003168054936	-0.47462085903582996	1.0245673362379655	-0.229678546562674	0.4723883264518733	0.2919323500331668	0.0007864531150580639	0.7042810347829314	0.3592446003110769	-0.016701913223974674	0.7268391614265729	0.5501135342527622	0.3217615480645126	0.5882350744310909	0.15530513297546933	0.8780216987459483	0.5948776102898465	0.6515747547758992	0.8303494445449932	0.9011156141292677	1.4259399425989554	1.0757093664821769	0.8581434850952803	0.5926475646221623	1.062141363680742	0.8621668289542068
0.5210563345818502	0.44955477591659737	-0.4963293043630551	-0.03878552058915322	-0.2603513241352892	-0.17128247631184973	-1.3773148947856158	-0.8311033217319108	-0.9923760642711492	-0.7153795339300147	-0.9727452601482763	-0.232678963316778	0.364305787269475	0.04633895311192423	-0.4825462870166787	-0.7101460901216919	-0.1941777415793824	-0.05223045606170871	0.011143004299871317	-0.1470858993017162	0.10084184685439972	0.3528703051232788	-0.1930839184764704	-0.3154303184786388	0.19678645705709236	-0.5174183963634097	0.9950513933213131	-0.2508829759633481	0.3985725804036448	0.33951719771854344	0.008653809439922127	0.6947812328601337	0.37322757803460505	-0.03199405532036307	0.7404209629729319	0.5602176442255977	0.34295512732354777	0.5878116713128965	0.1617457995180694	1.0111033188968421	0.5513092644383148	0.6535813300784653	0.8565672152853818	0.8713461787933167	1.4965975498106554	1.1296415587189599	0.9579909471630549	0.6631869956254384	1.1103645971236573	0.7757554866805944
0.5672062070919731	0.4624568116006321	-0.4656360367806843	-0.04187615428715414	-0.24247106626037856	-0.2630316663970086	-1.4221357796884078	-0.8987337452263446	-1.0597006485217184	-0.719611567522261	-0.9843115100565744	-0.20024166870836532	0.2943714012783041	-0.035669809724434634	-0.5658515565093918	-0.792821247062127	-0.16760250164516025	-0.09297891857472812	-0.1204183213149856	-0.24074914513393733	0.08457198172031953	0.33476311303567374	-0.18568222601088472	-0.36215906916902857	0.17477650910408454	-0.5424155448731589	0.9774220748247909	-0.2574906537461848	0.36033795377408895	0.3963766115087125	0.0319411841615193	0.6693833605962192	0.3814570502744396	-0.02696796665931107	0.7672356757506983	0.5665648444237983	0.33365531557253	0.6269889127786856	0.18622930891868314	1.1284729818755306	0.47294645482183667	0.6103487531049788	0.9183763909420328	0.8108942655255168	1.5458929737953389	1.2161316538273677	1.0364656802214252	0.7207076344649567	1.1398850733620913	0.7112049942981337
0.6484904931612819	0.4157137221872068	-0.4726838115380502	-0.04847649065915188	-0.24061246050759116	-0.3633281150353736	-1.4579102474548589	-0.9628255320791679	-1.0858824312858277	-0.7020287539235299	-0.978851665379364	-0.13359384071961072	0.22613853533995437	-0.10527301845441281	-0.6518270025363414	-0.846687637881755	-0.18634457343890407	-0.18179681680192245	-0.23212405494046373	-0.3015831053162323	0.04182597759137577	0.33079739828243226	-0.16579526108961318	-0.3836903739703272	0.19130789392531158	-0.5735007085844789	0.9664382320061901	-0.2535306517299882	0.3947531382061612	0.5003202572001934	0.07333558205541803	0.6392789654618776	0.3820270570096656	-0.029962232244618303	0.8368891350572557	0.5843211864112874	0.32055103537791285	0.6775731323699252	0.19951458624697144	1.1874839467860328	0.39920713699118415	0.5573699532333075	0.9983931408615121	0.7948629362254851	1.5299775226659693	1.2427319308123692	1.0421619871946801	0.748987471221376	1.1778992573842193	0.6990548652813761
0.7240859445305896	0.35199652602667947	-0.5273770458237541	-0.11476796430012907	-0.23087242529678317	-0.4758270213490494	-1.4497410586468895	-1.0399678108662438	-1.0538362985904262	-0.6453054749467734	-0.9690574703224397	-0.06484840101284696	0.15536294842379533	-0.1623881069941085	-0.7401547469386899	-0.8464375617869553	-0.18933179857722301	-0.29644251388597764	-0.342507684983116	-0.3562327912478397	-0.031631422032480504	0.3055649934238944	-0.16189107165721545	-0.38609567288506697	0.2662852601043624	-0.6037996716571845	0.9578367295249576	-0.23683878276637343	0.480992122559893	0.6000745392250204	0.09916471805120121	0.608003361871299	0.3897755860666531	-0.0036020012882556954	0.9257814031597574	0.6434233091291057	0.3273337493202869	0.7323664770773246	0.2338274055627721	1.1880019233961054	0.3461122475995584	0.5008991911467816	1.0478461623772417	0.8578204082448139	1.486903366077223	1.2638187908584377	1.0178021703822258	0.7280292750491403	1.2481729309040155	0.6644105784903535
0.7592629710837828	0.2929514956121976	-0.6192274831201805	-0.20015326816009932	-0.24990548927152334	-0.558955110474496	-1.4287698189217295	-1.1427581280317045	-1.039752623558586	-0.5785281935132943	-0.9404651258286305	0.020158935724268252	0.10747185030791748	-0.17231667858340902	-0.8107872738324104	-0.8233055230180787	-0.1879820153665745	-0.40642434225559204	-0.4200550696777121	-0.38862347588707874	-0.0720630783471876	0.29068266827848616	-0.1741730009132971	-0.37965567901657027	0.34542537730930656	-0.6219024453360215	0.9364708982887752	-0.25369181460273954	0.571914949187381	0.6547207042856377	0.0878115176931674	0.5783110586011886	0.39014965298664633	0.06542651425873074	0.9538919942502053	0.7308999872500938	0.33102293084135137	0.7579201005635943	0.31715212637347573	1.11414229566352	0.310393085477447	0.46592745015918674	1.0547201607728798	0.9219244918961987	1.4640670672824951	1.3570504099964413	0.9727642961424727	0.7009163247608223	1.2800174183927109	0.6279132797450387
0.7793336912613167	0.23712125814224255	-0.6835540663345909	-0.25950391188607974	-0.3108865792870118	-0.6070449777122906	-1.395133595205688	-1.2316203713757896	-1.0444394859052486	-0.5496989260036725	-0.9162789717760778	0.08780150741434514	0.060517544131233766	-0.10186716749342736	-0.8777324140836148	-0.8015739103800754	-0.19672241484535694	-0.505870658429638	-0.45267497080312113	-0.35594770059089387	-0.07451628703027766	0.307308164744	-0.1778331785061715	-0.37899616157220634	0.4059766580365497	-0.6338970448225547	0.9214496155300049	-0.32204789591718075	0.6460724348006478	0.7247542176564747	0.06321695145913153	0.5803932069678293	0.3639827812976491	0.11533985218523082	0.9186291517032361	0.8095775872146976	0.3356344077426833	0.7626771591268269	0.3722905155552438	0.9916312352218866	0.30748996272820744	0.44518415222615604	1.0601455066140653	0.983077112272477	1.4483015262108616	1.4495503908676666	0.895887307722945	0.694555649503309	1.270610706189275	0.633613050693053
0.7890494538950266	0.1693105589656852	-0.7240683454871363	-0.293186580832067	-0.35824573600042947	-0.6256532641520989	-1.3594961943655473	-1.2958820127874113	-1.0493572281704646	-0.5642187760632638	-0.8703252790762285	0.13749544275443648	-1.0686062325937496e-05	-0.0020860550970102755	-0.9315385904361981	-0.7372543387978616	-0.15439232825570787	-0.5710533335302639	-0.47094403849310734	-0.3222192828690604	-0.09955753038031354	0.3645495529679925	-0.16746267532636677	-0.42031298970443254	0.45365690398257713	-0.6241199343167249	0.9525955807827516	-0.3805730419937428	0.6903377596367581	0.8401856781822978	0.028503754628808737	0.6043812912751652	0.34317753546187685	0.14234171148130165	0.8442158316712576	0.8691740401660203	0.34341627501368055	0.7698999182018942	0.41542278417850653	0.8885155211796414	0.34034901132699413	0.42686438030791507	1.0394382965710043	1.0855289849514844	1.4575709647807147	1.491070862507321	0.8397346881695226	0.6870967281581686	1.2714407102072258	0.6261306353333124
0.7648239668017612	0.11423043984945391	-0.7490900310162416	-0.2966438998840656	-0.3927828656851281	-0.6377264976160208	-1.338662021566694	-1.3596057814295077	-1.0708983245716237	-0.5879041353392144	-0.7825367238716187	0.17531732826784774	-0.027292361515962527	0.09996562460673084	-0.9817421476552877	-0.6812122859534838	-0.11916519921717114	-0.5828895262438032	-0.485559292645095	-0.32831583691761	-0.13464304324413454	0.4185224949667868	-0.170817838119833	-0.49962966117517127	0.4422930721590131	-0.6146250496811669	0.9825378372334586	-0.4070728229277014	0.7026604863054835	0.9237885141212245	0.014850865498891697	0.6364377005032325	0.3332558557268402	0.20818881984389898	0.7624508942884964	0.9095904800573613	0.347239957944368	0.7818548297744172	0.49134186053256357	0.8487847967551779	0.36002573218294154	0.3737292239191643	0.9576604396245457	1.1553873603118867	1.513387476276804	1.5476160485540265	0.8400125568023643	0.7069795583696026	1.2910011382302549	0.6036130217115238
0.7566422719523194	0.08081802517933578	-0.7408745776008524	-0.2699806362860735	-0.4632687243604391	-0.6069526747041564	-1.3567548558393814	-1.4114680400489314	-1.1206529470201763	-0.6406058133332839	-0.6678320922758502	0.1766580697783289	-0.029032117974463218	0.20655843892512102	-1.0243378209395306	-0.6682583442429133	-0.13434472843854994	-0.5593843711690335	-0.49156885438522124	-0.33535538313913743	-0.14422444319507277	0.4293519467929456	-0.17535239147100262	-0.5807891019757483	0.4087518253871457	-0.6201687721329261	1.0004430056637825	-0.43748655934278335	0.7177975388039348	0.9417052895509357	-0.0005449456476104193	0.7111781512474277	0.3129493657843912	0.2657482288185946	0.7076252733674129	0.9107966458271133	0.36111281762254	0.8168727582555988	0.5369875600017192	0.8583002189254024	0.36417612248370423	0.29583761899224686	0.8814783582315616	1.1682336573006535	1.5870932546624184	1.6220341122605937	0.856638363334058	0.8015431225397421	1.3082652218036235	0.6240899765988371
0.7495685149470723	0.0626651610192398	-0.7232968435166555	-0.22760228608808752	-0.5265083732653917	-0.5532877057750708	-1.4182430789812546	-1.414808513038611	-1.1596254772722194	-0.7158003991491342	-0.5469731620746303	0.16223428610912172	-0.03709999957322426	0.280537650101944	-1.0208411611923172	-0.599487418173282	-0.12259497622783286	-0.5025074702331672	-0.4421942951283386	-0.37173733697562883	-0.1699137039330933	0.4363028424318688	-0.17445768139274484	-0.6308736326036379	0.3793972534976464	-0.6277485526487843	1.0368802741921572	-0.4229358542600196	0.7358293264415339	0.9439975828779712	-0.03082821568577892	0.8192980429943273	0.28861720327440477	0.2692237156586837	0.696086972237201	0.8827582349827281	0.4132801500688507	0.8843931025745804	0.5254527077268196	0.8869040383927494	0.38449798172837274	0.26042286787291596	0.8427624085900106	1.1861547724387012	1.6376629141378367	1.6706096671870376	0.8830358834540162	0.9137472644924063	1.3081268878006322	0.6548640485486142
0.7188871592616712	0.09108393064885988	-0.7177503698910365	-0.16678490094610848	-0.5612101895357801	-0.5164218843263672	-1.4468078264238908	-1.4057779123292264	-1.1665749628207176	-0.7544732365059177	-0.42460559058102404	0.15771468972701674	-0.02149954605523736	0.3174034065645005	-0.9562695111937669	-0.48950395168083344	-0.09480271864466615	-0.44514745939062567	-0.3314741296282398	-0.45362414567090203	-0.2318687949201969	0.45994460346081095	-0.18240840049726065	-0.6430941028962683	0.3520283616952099	-0.634904994359238	1.0502213800814162	-0.3544186100728264	0.7749082508200086	0.919151231068829	-0.06498464576080192	0.9136670799032052	0.26034843174926026	0.2745706184895914	0.7423398597051694	0.8375764516404007	0.5127727642150729	0.9484265976849098	0.5232085730429866	0.9349799415350502	0.4228407066312757	0.2481228218623762	0.7910085859583847	1.2138645535467028	1.6748156234461107	1.699796808043864	0.9144581946845278	0.9914252950652622	1.316814263188513	0.6711424067293659
0.7086600406998711	0.1749257306421264	-0.7042595111099251	-0.10020531738413248	-0.5849015312200379	-0.44621621633967345	-1.4620770820146296	-1.3385438161386531	-1.1366760133678755	-0.7245450431463747	-0.3458449364435531	0.15953117822508725	0.032012303695796974	0.3429163264904363	-0.8926514956717295	-0.41080500464769576	-0.07718915412539841	-0.40157466203858255	-0.20676370439712666	-0.5220239732875485	-0.2696852382048169	0.48617933182841105	-0.1801309566616963	-0.5869381322658495	0.3194440691821681	-0.6424444568936306	1.0408174050654893	-0.2946732308168557	0.8332251024773931	0.8736478911171968	-0.0927261545247836	0.979124619179462	0.25105019688087654	0.24521612194792222	0.832303719489311	0.8042190474835051	0.6181642258975818	1.0056856429041425	0.5228495114935734	1.0290022884226868	0.4453130271716768	0.2374384598616955	0.7529459502139411	1.2360960790793303	1.711043887398361	1.7237057014046457	0.9330522373655162	1.0718489408571892	1.3845979246544589	0.6651142539160342
0.6927227809410667	0.2682618857982308	-0.6665601715794052	-0.03430672090815653	-0.584783897944545	-0.3301544139120278	-1.488202038168979	-1.1700764029049282	-1.0835736321002793	-0.685685154581094	-0.29390457194851816	0.1573470670547869	0.06743833355955961	0.34202874108848214	-0.8229937951317776	-0.34013350025759526	0.02802755352424976	-0.3488227764597122	-0.06356786725338476	-0.5456426377130468	-0.24357939486023245	0.5061604330851287	-0.16056934085979202	-0.479281608259347	0.3053289938644781	-0.6772388748999433	1.069029330113266	-0.23228017579424284	0.914719937575302	0.8591827297776204	-0.12146016054820981	1.039593677993977	0.27331608497566573	0.21356245718896355	0.9369708139750159	0.7885784388954169	0.714966811851361	1.0530818860760434	0.49520177218875555	1.1381418785968875	0.47305397788662085	0.2837199889183033	0.7685118639362933	1.2556521774704934	1.7126679130238067	1.740925330612028	0.9463204645837064	1.1469415170987545	1.4924984469880038	0.6466075902206277
0.6330645893305658	0.3565401000549441	-0.6249616193872656	0.07074863301280734	-0.5686446125469273	-0.23452849748524246	-1.4830483217397887	-0.9960037892308942	-1.0207742942533833	-0.5959473373045906	-0.24136554027396445	0.16781350078176843	0.09951867792620252	0.31895152063767646	-0.7096384436902791	-0.25720826722236073	0.18889515912108576	-0.2983377912121634	0.0695559444139063	-0.5441075341756427	-0.21166453850191483	0.5652757304782364	-0.1335450296324189	-0.3835739885389728	0.27702707165968704	-0.7028811111131699	1.1256287210757834	-0.15600409044741098	1.0074117690100466	0.8692213936580911	-0.12058869953991706	1.0527589286038819	0.3002132777941712	0.25406524613307024	1.045276336030939	0.7649099073152138	0.7840236784487971	1.100154350392854	0.49167848073513787	1.2191572572760319	0.5087946446216882	0.3704457370604171	0.7793625556186642	1.282109179202731	1.7200884608816136	1.7395927037689696	0.9676005707154978	1.1884231870335378	1.5672541422047321	0.6189296901438468
0.5804801547253111	0.42812282295308074	-0.5674117426703222	0.15723399293477705	-0.5487410623335389	-0.1680334104255344	-1.4499603657289823	-0.8433045408721807	-0.9370803237772813	-0.47275073510816173	-0.20372134802583225	0.1789070555378463	0.1843270257274114	0.28262244372048706	-0.627308000551334	-0.17878440389350092	0.3204437031751698	-0.246496381995872	0.16888198085472167	-0.5343705917383905	-0.16435926917892657	0.63382594264142	-0.08085880661502089	-0.31888308627560635	0.21862893801480468	-0.6980631123278226	1.1923342505220833	-0.1009554577687876	1.1078630988038916	0.8818685292555338	-0.04755542559494953	1.0343232399409197	0.36170275435674243	0.3477697182446845	1.1962960009317423	0.7403120348960206	0.8293314390043769	1.1412991710549523	0.527809049144843	1.3218509163026622	0.5075903862960791	0.4436466464748398	0.7974565100733002	1.3350868833134308	1.7506701126592368	1.7433815447933558	0.9796415448053049	1.222926418286517	1.6580842485691	0.5644652121961459
0.5541879374226839	0.4663359950870262	-0.5209131103953994	0.2299686520817513	-0.49775880073494116	-0.09760621521931964	-1.473864837677139	-0.7214338949351646	-0.8433199888521912	-0.3982809727252389	-0.18219327625034304	0.1781718101933893	0.2684280000235161	0.22978015002275756	-0.6015598696854867	-0.1335956535633826	0.4752926033081361	-0.16494371351906276	0.25599658783960083	-0.4805323176765549	-0.07442371311770767	0.6378570263191661	-0.0013516155698542697	-0.28383167386483865	0.13391456225219514	-0.6805046313987961	1.2997151065706014	-0.060342413835249784	1.2040929398531472	0.919362016662118	0.05341301511584042	1.033672568576344	0.4782691317105849	0.4292030483593705	1.3582309485431971	0.7527889299896787	0.8509285224922781	1.1616225207282427	0.5813092200074121	1.418559067835121	0.47604311908769015	0.5432718072763141	0.8475912504381846	1.37360454073099	1.7920203035840452	1.7465693972414607	0.9823276082561071	1.2921616820607351	1.7530643750232173	0.5164276364696632
0.514685691977731	0.4978838298493187	-0.5184734960563121	0.28863830872173163	-0.43284875931799166	-0.06445097469760039	-1.5259502696742668	-0.6840375829066389	-0.7625581933417346	-0.3453220993194873	-0.17304564174730008	0.187124503505312	0.3266238094705136	0.19146948709190323	-0.6041664705879554	-0.13234527308938887	0.6291457617283281	-0.06982680535483746	0.32964977652659516	-0.3996323612553269	-0.009992269969370526	0.6053033019161818	0.06111541534849714	-0.27467601993131224	0.06226261212256692	-0.6621599498311561	1.3558380294656476	0.04022321876208076	1.2711945085647445	0.9634425538590381	0.1684458682104652	1.058398080430197	0.5835066252017993	0.5556305657961251	1.4921051465377693	0.7834769508856493	0.8504673748021446	1.1877738897931363	0.6741490718775675	1.4905770009541137	0.4716346734314393	0.6450077810584084	0.932294817445596	1.3980868224302438	1.8374180660676593	1.7471703858177432	0.9920993218443728	1.3509636080024858	1.7883672125867052	0.5115019084898964
0.4857301625496322	0.5584076650182831	-0.5107793277561127	0.31137280066972506	-0.394970844609296	-0.04443968253415739	-1.4872973964553444	-0.6806404917306942	-0.7314124923286982	-0.2880142853161761	-0.17692500507057976	0.20371077348174657	0.39437872033784604	0.17600898788112154	-0.6060949314182376	-0.09588417846774469	0.7160408218629601	0.014159993805605458	0.37695704654487383	-0.34149579728875706	0.03245286894372261	0.6083974310093715	0.11561139284237262	-0.2701369881083354	0.046137932861341505	-0.6173061954487402	1.3240149780117558	0.16772607437655435	1.3442865708281857	0.9624940186892307	0.2932584503981509	1.121925294658214	0.6633431935544765	0.7076430132787629	1.5895950688301692	0.7937194733238673	0.8606126239850743	1.2262039492856427	0.7759654624830528	1.5685420729294974	0.5037195559637624	0.7122932022431853	1.0426480561524372	1.4573921240659886	1.9026289411817117	1.7849020164330125	1.0025888627341462	1.3704574760578843	1.7662891057092267	0.5490312645262111
0.5089116312897123	0.6373844116888343	-0.48865598746746136	0.30660589106772507	-0.3266023848928559	-0.006410843182963311	-1.3914876149658884	-0.6369878701198061	-0.6939868575309702	-0.2381417568506284	-0.22065165586262014	0.24218140488732404	0.4681941015056716	0.20325579556901427	-0.6213318911651882	-0.0666252753763004	0.7549190038483296	0.07547778965283085	0.42366336038913877	-0.2776793502337894	0.10287847293092929	0.6101406023294771	0.18365002742987285	-0.24020653467733805	0.07676046914378687	-0.5492696017226056	1.2820857880740817	0.2883910195328321	1.4159513678494102	0.9863918353285628	0.39831791639787084	1.2065125720529781	0.7580355624439998	0.8092609015801185	1.6327328642003487	0.8088855248877904	0.8919322379399505	1.2751941806672125	0.8551160927818297	1.6389485232615986	0.5592444666195642	0.779552564008449	1.1382307197942694	1.5267196607078461	1.985829023223778	1.848920364776094	1.0083546368656109	1.3595894158157313	1.7543923814519382	0.6161149884411244
0.5661834952357934	0.6856920336685948	-0.49009473438538437	0.30851789327072277	-0.21228636776891124	0.06335177036468531	-1.28035375111517	-0.5616007551069659	-0.6397531646624569	-0.21006069417499623	-0.2604271032698383	0.3105159721957143	0.522355970153289	0.30020901959176527	-0.6222219500099332	-0.11111381264098237	0.7995946153613984	0.11507422084993191	0.4548890431908389	-0.18598980894965927	0.15511330309824028	0.6113826118950538	0.2358278924482613	-0.19665898577741017	0.14810140913929684	-0.49929546369383904	1.2657103329130162	0.4282803930816838	1.4671519956230585	1.0399313760244022	0.46880942906865036	1.2805372842961404	0.829713909398747	0.868023363691768	1.622390758435691	0.8336020365630233	0.9014049800747683	1.3240349756541268	0.9208916803649645	1.6643293771551604	0.6487681703608907	0.8282315596603322	1.1928818475348002	1.5743465105356231	2.070703100910535	1.904394223360733	1.0207661024658716	1.3382422574874622	1.745815673266451	0.7328312857140622
0.6301242927440475	0.7151824009463901	-0.45971423787212834	0.33973853198271187	-0.1158976618300763	0.17832439729634897	-1.1756072060304157	-0.4957254953867709	-0.5955396602592203	-0.15920614686483656	-0.2445504496690037	0.410617463357279	0.5649322078794606	0.4335945281365836	-0.6251464290712392	-0.15542729663930502	0.8399110909318832	0.1687551639416402	0.4411632041763892	-0.0925020035217122	0.20308973328735708	0.6646364957243033	0.256487561528029	-0.14387819265638585	0.2396819317089868	-0.46623471889061996	1.2657604874464328	0.5614009259749478	1.5264739636482023	1.0645932904394164	0.5291581038929138	1.2966956231830904	0.8720903476207506	0.9171346661936332	1.5820191648483486	0.867928327977587	0.883343362211221	1.3867484492783198	0.9815506408689597	1.676127733273481	0.7406788861404815	0.8191889410890243	1.2371083578736806	1.6207842816338593	2.140960947968282	1.9410545265139312	1.0584404579353222	1.2814766628331882	1.7186745418794747	0.8667876309161804
0.7268557891410743	0.7303562236445597	-0.3797699526066337	0.41077072341468746	-0.0414828517533027	0.3071978572529887	-1.0537821219276562	-0.47228556627275287	-0.5494560285156892	-0.09247562823348172	-0.20810359177990806	0.5207745158474515	0.5881799425337161	0.5478659882579249	-0.6404681563272134	-0.09363349361455586	0.8739212023214765	0.22756450450420812	0.4379420790836825	0.026841331486235763	0.28645254155614347	0.7348427206415853	0.27755391700700466	-0.06508525562676215	0.31664497797510355	-0.43930230727043773	1.3062101186482689	0.6373546855762762	1.6119892642171472	1.0997681363198026	0.5655658082393626	1.2892345915359624	0.9160877424960546	0.9267590912892627	1.5638768684708253	0.9030653209750993	0.8617654932104086	1.435614150331008	0.9772194609291633	1.7142661592299429	0.8007197655173209	0.7662362006368684	1.264547541552139	1.6720633018452165	2.181136843440846	1.9758073441858888	1.0862967883777006	1.1968659538321786	1.7103468348993736	0.9867408351472488
0.8281894888909143	0.7403006498196297	-0.32315838909703054	0.5184976420576513	0.06968059358743152	0.40609130016771766	-0.9855227926261552	-0.49665969546015615	-0.4580506687598576	-0.03937646642135666	-0.16119203159282827	0.6093283301284211	0.6093820294840183	0.6799510809812752	-0.6653686121028274	0.029153868931585825	0.8938139089833141	0.2897741955637574	0.4469564216938746	0.17015421172823147	0.32403755005933976	0.7881183941123362	0.31143089406103125	0.010623467471865999	0.36009070132582244	-0.3958798412301135	1.3889650987884152	0.6516060881810724	1.6977055880596439	1.208375413262839	0.5655173937389031	1.2765681889722342	0.9425574302631403	0.8544422305012682	1.5585438307994106	0.9390723351835792	0.839111612932618	1.4600470008573514	0.9367801539265	1.7515029221985015	0.8103968413481144	0.6977520461544546	1.2630136741415403	1.7070774237203854	2.2154912316714297	2.006980360338253	1.0913215794882547	1.1531420314684886	1.7394523091288316	1.0420262677582437
0.8835224616096538	0.7713126857578348	-0.29409153107405267	0.594191975847625	0.1601405824414263	0.4651652253734534	-0.9765037888750738	-0.5528249362357762	-0.3770118173471366	-0.0295796593763182	-0.08484999286061388	0.644901229882315	0.6347901210592692	0.8016328471328841	-0.6949736646292374	0.1852513673049067	0.8782803382640602	0.37097382218568986	0.45106696192412266	0.2942563677021356	0.3239218326686289	0.8193211607422406	0.3420340456014345	0.05370547464636059	0.387627060123554	-0.3816475937721424	1.453012437963547	0.6135486269440326	1.7336083447159993	1.3173515649941365	0.5297390778984451	1.266569539003263	0.9646451912531708	0.7961609896444003	1.5862806108381222	0.9925588664487852	0.8262379065830678	1.4675686327217297	0.9127454714626515	1.7854016136799256	0.7758389283257008	0.6001074012360338	1.2748585391455944	1.7546405729019363	2.2174650474315865	2.0196272503782717	1.091645759559904	1.1687462779635376	1.7763598211270253	1.020282697104702
0.9122862325647167	0.8469246158131135	-0.264649347768138	0.6367274769116106	0.1726097096436669	0.49804355687077007	-0.9855502060114167	-0.6501799075197257	-0.3329599288868872	-0.0019662247219273286	0.0028906689696357847	0.6489883290029763	0.64283888445519	0.8688003563877315	-0.6963511366508666	0.39153913790431993	0.8894105178534973	0.4902462256836727	0.4956098335419428	0.3942354680882506	0.34181174127267494	0.8545550110498894	0.3431524331992556	0.07449967171572444	0.4263358598930832	-0.38876371750112815	1.473149483130984	0.5296057935077063	1.7647669521165317	1.375396647746566	0.45876342022305805	1.28149160229752	0.9838294804356418	0.7573959441203364	1.6450686289075946	1.0344978434593222	0.8349804982085092	1.4836579512130827	0.9073595482214536	1.8172475830399493	0.7111100433241646	0.5185153587381499	1.2962474680378078	1.7905677373729987	2.203748277148974	2.0092797948909813	1.093312971356953	1.1811930669566553	1.8321637579338883	0.9869519377749502
0.935297249328768	0.9550059546081169	-0.2543279024873822	0.6485661754836064	0.18444361715824648	0.5200301334082805	-1.0106334535258241	-0.6868684922199289	-0.25199034144973126	0.0769460038628038	0.05178980419271639	0.6451391033761109	0.6644424536651456	0.9157185335654425	-0.6639699482039402	0.6130565426769717	0.9239295638962839	0.6279697113865929	0.6058732723497906	0.45794226489054585	0.3400759804119974	0.9019692709567824	0.3362590987326787	0.10710699006796383	0.4810497196414853	-0.40023418322858706	1.4559214009018095	0.4724159969482343	1.7809091209827428	1.411072109411018	0.38229271674538123	1.3315932973698046	0.9852188718527565	0.7251006510216693	1.7220986263017157	1.0458674388299305	0.8678949145917609	1.4740691158892893	0.8865788610491634	1.831520716295285	0.6467252321299453	0.4584744561782251	1.2859648753964	1.8012482123901052	2.180362308142555	2.0146103022632227	1.0754830674162792	1.153805555146431	1.8919517140269129	0.9328392975400905
0.9273712324433729	1.091848974280154	-0.2574139103693063	0.6492471625696065	0.22594463675211934	0.5446565759784228	-1.0481623779490201	-0.5789542291974199	-0.15816074254907636	0.17316046923351863	0.08845218226643478	0.6208111324198	0.7411255652590713	0.9371857153801457	-0.6157372355696439	0.7848588198036495	0.9354137849835957	0.7629246057012595	0.7347903907989926	0.4575255939303936	0.3478059021115462	0.93142886626658	0.3348356963354502	0.11151023888768766	0.5354047215428255	-0.43139998290284076	1.4614885541112366	0.430122254484567	1.7502731740934458	1.436840648190807	0.2839386590594662	1.3937107236412438	0.9768112725081644	0.7295920493996292	1.785496980675914	1.0452544693403847	0.9349342600448644	1.4341446924502168	0.8711392144243947	1.809420380932184	0.611780236074299	0.43275380911804867	1.2746881094333073	1.801163278195138	2.134414875447253	2.031490242275317	1.0688373759474814	1.147238958747489	1.898785413774704	0.8455366330606152
0.8787711127778172	1.2214051299445974	-0.2631271952317851	0.6259102589686134	0.25848200075343886	0.5539791797999536	-1.100987971348213	-0.3695518672935639	-0.10471204140364865	0.3271503766287879	0.10272440782615769	0.5793995196363917	0.811384960698532	0.9165441944044703	-0.5426252590369895	0.8629075689903087	0.977323447294518	0.8591192205803759	0.8164242774768755	0.45250361235802716	0.39476401926239807	0.9704323245539583	0.3316838767415885	0.08788399632193525	0.5831328152017952	-0.49482016775096554	1.5206458262780866	0.4031389849323526	1.7110535334234858	1.4652176586875676	0.20219077503157243	1.4524880369078639	0.9707549509463826	0.7907071487568765	1.8197629937515925	1.064632214493768	1.0094864699497201	1.39342327490631	0.8859953860313657	1.7465533679244742	0.5850715067813069	0.4556600388707282	1.3057347220218738	1.7712452080179943	2.083745275933345	2.025036147564811	1.077821795076027	1.1316118321256146	1.8563445416568445	0.7689767467465327
0.8245034649092664	1.3034895097948567	-0.2604165126327996	0.5912323012046257	0.302923852234634	0.5573759304992839	-1.1444107736026605	-0.16493374212916073	-0.0590439935135171	0.515627850590717	0.09977896530292664	0.5480002184554487	0.8632908814109495	0.8959026734287956	-0.45864184947208847	0.8942921188875392	1.0771852772888129	0.9252309531938391	0.8649815363371012	0.46077124140947934	0.4403335277247086	1.0196115454224592	0.35242488310119763	0.1123831296228757	0.6085638746301077	-0.5272761428321742	1.5911129457307562	0.41623922416034836	1.6883379035121309	1.4861908252199925	0.1768215767901658	1.5200927916872187	0.9505553372667889	0.8621952396060809	1.8293325566759993	1.0909899025442367	1.0579261919007874	1.309440021109334	0.8968345565542787	1.6706410180704885	0.5487932247223057	0.5165087834355834	1.329452856982032	1.6955688403023497	2.031001920620791	2.0059612927523833	1.1250131512203045	1.0769054488856429	1.8204883680813881	0.7300400398588567
0.7892412123680597	1.358183853757745	-0.22680404840536855	0.5601688133586362	0.37404493059760585	0.5635786926458877	-1.152552549025372	-0.012460966515508407	0.005602383681816205	0.6599612393473215	0.09932397824649167	0.5287108405949773	0.9309693194669212	0.8927445207195177	-0.3955536308814479	0.8919414035964313	1.1931338678427903	0.9619101438006332	0.9055100207125193	0.43134111359237776	0.49698876221720967	1.0449093192055028	0.4155019436183608	0.1524973082977308	0.5855012769923895	-0.5298766526368169	1.662708542185338	0.461733200811523	1.6583452310981994	1.5169655218404345	0.19492859996246775	1.5807787409565903	0.9577160468780728	0.9283096931102252	1.820909347643577	1.1163193837090162	1.0957595169787933	1.1809994399020387	0.8816193233978931	1.5957070684799746	0.5383634874380061	0.5516108215207478	1.365243096562629	1.6200411074278969	1.9771592248848602	1.998749429836998	1.2048772274428825	1.0359957821214993	1.7498550261538122	0.6613378624648789
0.7668054710231098	1.4011763514025524	-0.13578766729324457	0.5363604571596443	0.44949491349871434	0.5586127908082803	-1.1297720258729433	0.05092309300899327	0.012043933409492216	0.7440173761657233	0.06977376626545223	0.5538389314849611	0.9708690087953984	0.8890290469438957	-0.3559883960447917	0.8789874618858604	1.268566834483727	0.9465063702377996	0.9136349481851719	0.4232489249452011	0.5462149402260149	1.0739767009682777	0.49801861401766595	0.1415958728938295	0.528873508726335	-0.5202003370846547	1.7245240046233572	0.5313095153053736	1.6517717700530539	1.5647875033182637	0.21100221411541983	1.651441651149447	0.9883895343174547	0.969427375879887	1.7844503097310576	1.1490242719576857	1.1085755798670764	1.0740278873937315	0.8951738968882417	1.535967099451594	0.5309228913547732	0.5498908998328319	1.4106626148875288	1.5767671350921841	1.9787832505103053	2.036376540699869	1.2783040136712935	1.0457198360223727	1.6485668691632693	0.5690860141581147
0.7504207748272258	1.441597014691739	-0.02258539167864635	0.5025730209696566	0.4569058098547633	0.5421459341571804	-1.1185873646861901	0.036400528231828044	-0.029375923979232527	0.7678196424469841	0.05360975241845025	0.6405978821309317	0.9653820845801263	0.9413140195752824	-0.320894647309118	0.8520792740855244	1.3259879399202856	0.9142123310915935	0.8779381514488177	0.4652011116174191	0.5871326095817111	1.1264243680619768	0.5546293607874215	0.10289771696716873	0.4770544356108838	-0.44795051429518173	1.747143699194996	0.6185216527318149	1.7173053572309473	1.5870253834104333	0.21867591243844026	1.7131686746021395	0.9905983104164573	0.9766456947016096	1.7539971693830747	1.2066434039749905	1.0974696063297038	1.0121363139401474	0.9453303070718991	1.4724670039204628	0.4861502871776304	0.5507508606767885	1.4486968456799247	1.5520300508080296	2.0259549486770987	2.1119965815589987	1.3267226229439548	1.0524465933090945	1.5847118933822875	0.5361305483887263
0.768019941352323	1.4722447074295641	0.09962469072642975	0.4607708906136702	0.37463309697507036	0.5335248331974678	-1.05797636987269	-0.04023218687885715	-0.059459577366918356	0.7344777645323689	0.07434758351697615	0.7898310621927068	0.9732205477448005	1.0507966468302679	-0.2936207012808493	0.8375248453682433	1.3910209375611515	0.8769757059770967	0.8609431108477399	0.48726274245497836	0.6377473962790571	1.1873699953411947	0.6260028238484282	0.07106630149065232	0.4385131028366489	-0.3406240476291249	1.7255772498251396	0.7128710030944228	1.7729083946953819	1.5420490074420297	0.22131450271354827	1.758520468713024	0.9945349194316151	0.9909753942884363	1.7843506267839278	1.2443509141867268	1.0731248511880922	0.9684510745688846	0.9747060300832692	1.3967656815742862	0.47916128796650154	0.525499283167862	1.4682962625931109	1.5626468251789105	2.048716292442961	2.2000806028914575	1.3627760780551623	1.032220561195278	1.5688864834400318	0.5439178897662625
0.8221171372448447	1.4867112756799354	0.24295724599899432	0.4381673577206784	0.2268857029560618	0.5417213403197637	-0.9678137457471333	-0.16666059681026352	-0.09464567695466346	0.6956178759670892	0.0871111677843148	0.9920235319184844	0.9726470016595801	1.1804253985575126	-0.27823539839310835	0.857280856857338	1.412661724118745	0.8140041877570224	0.8554143140468238	0.4826793618932962	0.7103022002553628	1.2413211476984862	0.7004467692234545	0.047498251640578804	0.42346499711660346	-0.23605936269357994	1.6610534425825356	0.810466634179608	1.7843868236151899	1.5010248613478256	0.1952675014656917	1.768041959681307	1.0035303382219112	1.0095291471116785	1.7812604554229217	1.2498676395926398	1.0539487930733888	0.9589867695739702	1.0199926680030114	1.3056593511581691	0.5134826502463856	0.469888481925294	1.4572751411984517	1.617981453199945	2.0604842319750367	2.2680968317637173	1.3731035289091105	1.0269352518985682	1.5475277133781096	0.5506497180052771
0.8957097778957991	1.493505204769368	0.3634992160354637	0.43793163142167935	0.12374484700393942	0.5691168731339243	-0.9157831405205256	-0.24725658495955133	-0.11595589343726691	0.6759307362727651	0.08368679151746877	1.205439305578774	0.947162437272967	1.3306337466975062	-0.2801002835916223	0.9006940669143848	1.3660388843673652	0.7428383822737272	0.781328436914538	0.498666368732839	0.7767239825239419	1.2702142123292488	0.7419491162626325	0.03605368422367116	0.43712551916135245	-0.15127064766776516	1.6128549359675763	0.885614579417175	1.781069939601585	1.4807894443919172	0.14525532248978756	1.749497825790916	0.9819769585461549	1.0266659706847294	1.7576355969532904	1.2671296513466246	1.0306031912603983	0.9777410371033657	1.077599605336993	1.2345238967081895	0.5609648356561501	0.42115736743438237	1.4375905094291224	1.7113241334687377	2.0687542701600004	2.3067952700886556	1.3233650436304512	1.030870633712568	1.5082685233290578	0.611118892918788
0.9932722276759733	1.4900332283892792	0.41833841015341955	0.46071850699167205	0.06664565507971351	0.6009060291352615	-0.863533228211827	-0.24615253032737	-0.07892275450108016	0.6817760865383015	0.12396511935548352	1.3853149166139638	0.938157763735013	1.4514692104891138	-0.27128446265319084	0.9640633493363657	1.3263198538245435	0.6886185858245745	0.6820745152146017	0.5344781412554378	0.8335412213634397	1.2700616848387392	0.7799132916287019	0.04160138978508687	0.5061697689356782	-0.07607761223117729	1.6282022231935667	0.912091337083598	1.7599021888965791	1.4656655780733083	0.06362847471304726	1.7188945826103992	0.9670677198778843	1.0561274052830165	1.7536981205416844	1.2797449589056633	1.013214080444962	1.006084139956556	1.1002653656437036	1.204020829670576	0.6408114635666821	0.4094566880726614	1.4499750685220907	1.8105697402877403	2.03799772331502	2.3238842496055434	1.2770536048235066	1.0499297793582796	1.5060828460817894	0.7232847557723217
1.0839526789239373	1.4527844941386925	0.42928539757240286	0.4649091967516689	0.022768443320883746	0.6369780447140145	-0.7720821749789722	-0.22993141996223332	-0.020694839041568668	0.7306432147581803	0.14580449806432189	1.4842919148957694	0.9344870687896035	1.5281937439557018	-0.24587540182343628	1.0463133769156432	1.3229122044074992	0.6432619980478859	0.5824119433163369	0.5817593302075028	0.8901270254215152	1.29250501558511	0.8186705054732253	0.07504280372872926	0.6232770463595626	-0.03604185663410904	1.6533797989695382	0.8807106234320032	1.7066913283874114	1.4659817564632447	-0.016933254053557924	1.677598640005365	0.9959599362696835	1.119835752513253	1.7082426966507491	1.2574012323512516	1.0292197481900003	1.0285245052208147	1.1051126965607843	1.1864479935658871	0.7451303410226464	0.3769605919388825	1.4663363209017937	1.8892188048272334	2.009614752384153	2.302196400983196	1.2591079222858161	1.0958730740240523	1.507383185709912	0.8068110288006437
1.1488522687973615	1.376829652835999	0.4271168514932138	0.46964991454266675	0.050176996510717206	0.683904894049321	-0.6840577949038231	-0.19833847202594618	0.05630361379644695	0.7758160816102408	0.1449424173258138	1.50464091104678	0.9190777973000237	1.5883431360788218	-0.23699600525323858	1.1116582604865322	1.2963590920668966	0.6233244238224094	0.48351859532080804	0.6234044961722397	0.9158857165939643	1.3320096356270201	0.8444137545430916	0.10247097038552115	0.7244510353739876	-0.014391100586147476	1.647110482292256	0.8008198850820165	1.6403134434606002	1.4817379795617245	-0.10531392464456554	1.64818829432657	1.0418276657449497	1.1685460373028	1.6255058505334783	1.2298966981590511	1.0632678193114957	1.0539785044439793	1.133074614721338	1.1970569219129312	0.7854299857046657	0.3543931346398826	1.4571899263423076	1.9447445347869454	2.0109139728845102	2.276327762264971	1.2438946146377352	1.1438069397236508	1.4866054184605564	0.8523388288421971
1.1873104958891316	1.3230140189446142	0.4195269402160505	0.514647445840651	0.14277791097868225	0.7697282310122793	-0.6437875319544644	-0.08682895417556165	0.17890085054902682	0.8390627714833346	0.18950720216917954	1.5005538119261201	0.9168409675676662	1.6322270096731093	-0.22455637330406023	1.1500949562570861	1.272638311709288	0.6530171019326717	0.42729313568018046	0.6565846626307174	0.8799438950388747	1.3699018221978325	0.8572447104381042	0.07444147900004457	0.8159837102307348	-0.020075935973041296	1.643098119618794	0.7000930896119317	1.628412865666333	1.4701711201298968	-0.1898456424489489	1.6645201455774061	1.0879269604564015	1.1539489925744264	1.5976444668108545	1.2293825947162045	1.10886379717341	1.0976637438152403	1.119452717190474	1.2259868748014358	0.8053432573031459	0.3502236275176653	1.472074121215507	1.9602237918196916	2.023681312801476	2.2860219692997816	1.1896870755142062	1.1757018365185155	1.465799984410599	0.885458485544244
1.191380036816847	1.3363875575938482	0.3954435678942876	0.5473610177796394	0.20681746615698343	0.881987149504805	-0.6002550761589687	0.07498582217193801	0.25950103011649445	0.9314426870798596	0.23962761843847974	1.511604116956054	0.9365518346963967	1.642857392975582	-0.17096211572403786	1.1707262340779763	1.2496477419410468	0.7271001480062751	0.4379661173306439	0.7091071336604926	0.8266444648770163	1.4372100247954396	0.8629586543469774	0.05593619541406195	0.8974205176568628	-0.055958939478973416	1.6527528673018115	0.6189130482799262	1.6895641454807966	1.4673518628196338	-0.2236631710207467	1.7209550419315556	1.1344537602192735	1.0949993888636953	1.633704772934858	1.2346818148193737	1.190410080378619	1.1578617047960496	1.081953226623631	1.2413535142335912	0.841535520910317	0.355565808518006	1.467500923935766	1.9217486014996166	2.0676799147462437	2.3037903272072495	1.142472563650525	1.1964083512956685	1.487905758088677	0.8841449580829733
1.1698604748430583	1.365384989953483	0.36612649301601874	0.5299958470866446	0.20912307835664334	0.9733671275574283	-0.5155751290857397	0.23948996236706038	0.28261210996382513	0.9946426141508287	0.2908016889437305	1.4844432889372756	0.9719205099516344	1.6540863803863488	-0.08125689930006019	1.1393166765712635	1.2175627311961477	0.8067389580066425	0.506643388896814	0.7491294758856861	0.8236126692403687	1.530208214723114	0.8425633314266957	0.08435363823739978	0.9431629312287668	-0.0800489334057097	1.648414500161131	0.5620455774659573	1.7413276384203908	1.49741515806272	-0.1935735589844218	1.78736689920919	1.1654656891576967	1.0382954843419454	1.7142735149520683	1.2290662233667613	1.3071573039306554	1.18538290747863	1.0683762117864422	1.2315886959177766	0.8520297720334911	0.3936386204277496	1.4204055134400284	1.88108635565914	2.0940640849073313	2.320017018766863	1.0957906333331247	1.1757704768989918	1.511035203388893	0.8178587329838335
1.143589564037433	1.4137354758391703	0.36358262165389216	0.5781625875156287	0.22761502926411775	1.0485202367801003	-0.40699071006435633	0.39821904756307763	0.3454807117862888	1.0501734416734159	0.36098942907049325	1.4472485244529611	1.0088951142454898	1.6833354156088816	0.013258873260993714	1.066319464499537	1.199595125179004	0.8906700137163146	0.6111136101871815	0.7438224036563718	0.8209280257758558	1.5952720842460835	0.8029724104637946	0.12025854381146017	0.9790247920782876	-0.08962445400420388	1.6503705269644442	0.5282704439906164	1.7607062819907866	1.547766566660037	-0.15493878761678165	1.9021887060112133	1.1955513571513765	1.0205437669433393	1.831376057092146	1.2086207249090086	1.4153156517539622	1.1980102828271066	1.0439824677731813	1.224164364506737	0.8535350949405034	0.49154385954130914	1.3653851213228716	1.85146555516438	2.097337121167844	2.3411038788129326	1.0340343296840637	1.122619942283161	1.5275799501467031	0.7314004790151731
1.125969091015331	1.526574708192072	0.3737164042931792	0.660692983976601	0.2590701671309025	1.1406386388977954	-0.28993555499712265	0.5362258765858308	0.3981213332167742	1.1323123036047218	0.42056878677618625	1.4367820907259796	1.0347046880803943	1.708394222073352	0.14045252055055424	1.0123280356325088	1.175166261825645	0.9837987388030708	0.7746938807534353	0.7391951629936224	0.8370358865629397	1.6310942548742697	0.7662689629352721	0.20397846410192155	1.0178771349866402	-0.0984944099270183	1.680112165281478	0.5340723074096936	1.7929102104137875	1.6077350679512423	-0.10328051562521486	2.0203289367725703	1.236769969192451	1.0230300767597096	1.9519176609081832	1.2022339782921283	1.5094858529765665	1.1884214475033126	1.02252854019574	1.232260147078984	0.8871683096057537	0.6473531288146557	1.3552729583937495	1.8326526309791766	2.1028088382751147	2.31818792309992	1.0034456243520757	1.0833118843968081	1.5542507459235078	0.6909391420385202
1.1086256024542775	1.6384495026616155	0.3919196805156045	0.7057428988965846	0.2773033248322942	1.2060999322664017	-0.1794870257779449	0.6421868121821703	0.42208666876275813	1.171943778405054	0.45270524097274495	1.4171034653302077	1.054683210048894	1.7320287635905012	0.277733501413897	0.9843945358434972	1.1732632887745689	1.047866544888294	0.9755815106023972	0.755226029934233	0.9061423122960329	1.6798376829127442	0.7358284859545527	0.3172796815293051	1.031465885461976	-0.10696118603515987	1.7381911149798348	0.5462746392037843	1.8321700557384581	1.6404331831104628	-0.03063455768393371	2.0734454091673835	1.2827802003515245	1.0580790248162937	2.062316524853821	1.2099653031441417	1.5861324419741096	1.1498170455503751	1.045037211074581	1.255319698386663	0.9263282098010347	0.824869894543044	1.3801556963878794	1.821781054023394	2.0834704408274987	2.252889207789976	1.0241236817793755	1.0454681546272917	1.6052683262268588	0.6784371753089239
1.0878517678756219	1.6856640950402375	0.4307866987041484	0.7689175470285633	0.30047708010438495	1.2112504401202773	-0.10092026361806394	0.7129312359212173	0.48047620016525894	1.1841488697594917	0.49358223599027495	1.4018795617273248	1.0516242975943872	1.7469113002139642	0.35391830014865	1.0113027236438328	1.2206384667089334	1.0783767936098527	1.1747864631641252	0.7782745130458387	0.9819372032122677	1.7267072017821032	0.7176089352700334	0.36782975388262856	1.0436431284055423	-0.10710229897029593	1.755343965408883	0.5607332512164055	1.8292552182719573	1.6577439499594628	-0.0020457951618911216	2.0819258259523457	1.3490078579006675	1.132588115764959	2.1079463939022327	1.1875820301710502	1.619027643870273	1.0916862880289817	1.0869127642748986	1.3008249027974919	0.9212316165301507	0.9897999606462422	1.405634938375017	1.819976202380344	2.0740760772095355	2.215026927484211	1.0745105272013329	0.9776743388430876	1.6243860854403152	0.6688437336721407
1.0907707579651373	1.7196766043933351	0.4754921101828195	0.8389020660205391	0.3486126164360561	1.208038295437216	-0.055030256690067836	0.7227261821451919	0.5276218795341426	1.230607713669969	0.49691082550839816	1.4508598765860294	1.021111645860679	1.7544041723281356	0.3656374082711309	1.0513899216400588	1.247257961830392	1.0983886924363553	1.3348811879211047	0.7931650173586643	1.0276918594997166	1.7328300910439758	0.7124643523200512	0.3875182893540888	1.0567055540385228	-0.13421614150708044	1.7510055982682018	0.5856904732254508	1.8255965946933137	1.6300783408400583	-0.011583451752648043	2.0981926100667243	1.401020972490096	1.2080061801948794	2.1319949048971636	1.1597413514200663	1.5961431897474179	1.061799009097672	1.144048433325278	1.3729387575109429	0.9232100409222239	1.0998749486727724	1.4429306404141613	1.8412734517683322	2.1260448972237995	2.2002112525819557	1.1252910198531483	0.9172708040235469	1.637251147718547	0.7062088987757948
1.1220060825726346	1.7584898712102581	0.4964477718134471	0.8290277532735416	0.4150283637793143	1.2070783441526234	-0.03995289479616186	0.7288126371687585	0.541405410671862	1.251931551438643	0.4627149562142974	1.5441927856059732	0.9980742114376724	1.7437325059837108	0.37394462415542185	1.0264073197696708	1.2318129014856087	1.1006184304671627	1.4546397342783528	0.7898974398290454	1.08555055485562	1.7134373101077927	0.7341610717177999	0.42683716758132817	1.0444565395255443	-0.17467523590955464	1.7401220645164384	0.6272704943955016	1.871811845282877	1.573245275249052	-0.006282063952202226	2.081839069770403	1.4340279250018118	1.209770658129079	2.1880416419205817	1.2002566573581097	1.5403443192413087	1.0953723857638427	1.2347563572457907	1.430971322157973	0.9540691605159799	1.1832911505366264	1.4549459351305047	1.8768396459107861	2.181136843440845	2.1753094215734	1.1784565516035197	0.8790152319711699	1.680494357053761	0.7752394580350911
1.1553720568805086	1.7657767352178524	0.5001801732382055	0.7746011700155603	0.49360739180853336	1.1777075269643962	-0.05157617014710013	0.72391516405677	0.557567004970694	1.2256274752437322	0.427968313115037	1.6359254547585682	1.0114569534261402	1.7437944305466377	0.360021560798335	0.9650636537155574	1.206521061981182	1.0676368887614573	1.5207929899136694	0.7615418844881279	1.145538450200622	1.7060506216388418	0.7640118534196674	0.4440040187066899	1.0464422196126097	-0.20975187978614027	1.7332007389047177	0.6562337649558116	1.9119561930111757	1.5097724634693883	-0.014367285529140078	2.031650618516175	1.451911886319547	1.202980091533829	2.253234289343105	1.2536443225766143	1.4773976595381364	1.1688701858690846	1.2797961403503122	1.4435562353508506	1.0359372220445013	1.187486717078357	1.4215701164739964	1.9060994760769365	2.2043729023895318	2.1888969893849914	1.2036268185950942	0.855517341721295	1.6809923594645315	0.8417367857619368
1.1984111808280855	1.787573031381747	0.45922801458890133	0.729053610686577	0.5895726179555926	1.1228795401328224	-0.02841185960100893	0.6784507604853777	0.580585732850604	1.168506712448918	0.4045723997394495	1.7339509590651936	1.0131584734789594	1.7498423961925091	0.3318787478025769	0.8923165177386296	1.1755424309171414	1.0079356529865666	1.538124565972195	0.7241511483270556	1.1948803456001382	1.7292783794792599	0.7727759453225993	0.43490655748884277	1.0439062908267196	-0.2527510070210579	1.7289125262974576	0.6787274973385012	1.9401597582904961	1.4860590842241836	-0.053050471397239375	2.0075323999359247	1.4634901481288372	1.2315058181367091	2.330687939262526	1.2906795436707852	1.4168335962339849	1.2442608469733085	1.297210625496853	1.4568125997049333	1.1328800172561049	1.1504823413686813	1.3728840286635642	1.9214300982684882	2.2274840362901043	2.2540389250663404	1.208975789777296	0.8292051958718746	1.642424839430437	0.9035194881367188
1.2602852481269768	1.8109338601119778	0.38943836336730375	0.6392942743896092	0.6484363090122095	1.0624026092034493	0.03828490674057669	0.6445081578190649	0.6115929059125074	1.0886358464206403	0.42066457352491177	1.8054427563821385	1.0141335018238335	1.7670780662071977	0.3464163756000847	0.802439169267991	1.129848950097681	0.9382935018243229	1.5249035301439156	0.6959491033398774	1.2774562756120855	1.7674320417480889	0.778855906990759	0.43500354534830804	1.0388822809678817	-0.2705312368481542	1.7285865218302399	0.7057568134257879	1.9871388973195572	1.4714094854904793	-0.09812437132615062	1.9735673547051042	1.4519118863195462	1.258480942918627	2.443728401307088	1.369139638332647	1.367529222363918	1.3185805472491623	1.2953255523624323	1.4723902666448967	1.209629980900783	1.1230157132010747	1.3426327547323464	1.9420903411942239	2.2057720629283764	2.3029802991261734	1.1940866622008623	0.7816831724551372	1.6474601971393372	0.9575383049814894
1.3213922815337322	1.80441854641107	0.2989224159657621	0.537381937788646	0.6944309197299103	0.9878217786312067	0.08677918526843001	0.6513872674503514	0.6483028129627123	1.0176031499938525	0.4768435016509406	1.8094217311874377	1.0376488913178565	1.797895857023882	0.3768055275849614	0.7612266288451713	1.0699052989887625	0.8716057535529007	1.4520195653596581	0.6843042465061362	1.3862537663593284	1.8417347192676228	0.7935169516822084	0.42908728592092427	1.0494566255279132	-0.25504913196469536	1.7552185790753412	0.6864863384981399	2.045335135012808	1.4185286497736733	-0.1290128226200785	1.9004752714178317	1.433351042003729	1.3209327679835994	2.5367575117154546	1.4594636585986203	1.3420700269711512	1.3975327757593692	1.2389977717982332	1.4613592832822377	1.2724664599620739	1.089503299706255	1.3396786397193456	1.9388628417854754	2.1288432183014914	2.3349894732977132	1.1539809561940477	0.7501314775626575	1.6698149720228	1.0040512506189967
1.369481045271198	1.7557680131838929	0.19153768223668172	0.48321727264066644	0.7176517283121971	0.909659591343366	0.1298182001292154	0.626616810959088	0.6554139144541982	0.9618852712627675	0.5410685166696971	1.7775466830189028	1.0650452759885358	1.8250188155859206	0.3647049656718743	0.8214699600821682	1.0450560113566787	0.8215481347612557	1.388798975853524	0.7032518101678183	1.476073605029835	1.9422939147962588	0.8068562655762308	0.3999521329375435	1.0631171475726613	-0.2500900202442133	1.8142253876419363	0.607838856595098	2.0892788226112367	1.395447627308341	-0.1505814825753208	1.8479010251601629	1.425566887525791	1.4385913647776696	2.600180786826434	1.4730676266246685	1.3274093733223356	1.393722147695626	1.1591065770537923	1.4641793781593	1.3134327476457706	1.037931708488335	1.3981360310343192	1.9096454787168085	2.0437692605377555	2.372355284779593	1.1313115068980484	0.761457140341322	1.6491755387764346	1.0236134274529258
1.4116679093386235	1.6808847695293738	0.11467940485311141	0.45933034100867526	0.6837262916600612	0.8245192966405994	0.13957736528236103	0.5750093341778623	0.63070976316884	0.9217160242380069	0.6120225507862442	1.7534349606933155	1.0607627985522257	1.8363922936435189	0.33806677596128193	0.885589470788546	1.0309386066289232	0.8074636228666506	1.3444964867053097	0.7473970018934719	1.5313633743119377	2.0028909078114543	0.8070392744558749	0.3615643381611703	1.0696244365326815	-0.2511382877623637	1.8594898540519247	0.5341874237473722	2.148439972017537	1.3820627421343816	-0.20335328807748349	1.846317724839696	1.3895139615227081	1.52865994296427	2.6600902380511102	1.4570117806404377	1.343318968631929	1.3258282123900051	1.1106781505766847	1.4889847024861127	1.310572634122446	0.9531864762292745	1.477556276960785	1.8733361103683932	1.9770342998367467	2.3827550001430824	1.14092113045049	0.7712727147494983	1.6290341079408397	1.000345226710412
1.433166164815408	1.6231899521515927	0.0886777033074491	0.42211177757768803	0.6270976328378071	0.7502338356943856	0.12515792463473474	0.5883429170434449	0.6088685228735586	0.929455267989576	0.6598201383990113	1.7078497493369589	1.0690409803822356	1.8257412688200705	0.29061816278545144	0.9266769731639652	0.9734953735987469	0.8536377812546375	1.27538652669385	0.7847438779534752	1.5752202653917122	2.0443783852299844	0.8152340053999169	0.3475786888262716	1.1034288457257244	-0.2272498837429649	1.900867344121997	0.4522476145866804	2.2181749456126627	1.3101848548222512	-0.2321599158516007	1.8723445794227005	1.3303757627429462	1.5553409880904874	2.6813476265264207	1.4691525311753117	1.3819400876805787	1.2463280504327248	1.0529365651616722	1.5177419965045913	1.3033255795558283	0.8484797286225986	1.5151360285204116	1.851677890651795	1.9290131113427988	2.3640982243402417	1.163636891185298	0.7553481464788916	1.6440571806657407	0.969829169083383
1.4364899783479923	1.590356200211488	0.09731018481499032	0.40105356153369465	0.5674340355078394	0.7037869620013745	0.10141793299814916	0.6209266832393806	0.5854342111402513	0.9444895088725322	0.6631247812299526	1.6346928375634484	1.1062258849073372	1.807225824504889	0.22591936152336603	0.9565110512734452	0.9180657515877335	0.9717953157372167	1.23372824471129	0.799151921154546	1.5786455001567827	2.107481187017833	0.8094793928511228	0.38823599951413235	1.1389318487281845	-0.22906419290899532	1.9712090772411213	0.338443603156137	2.264671628785199	1.2501636571327224	-0.23973678517369995	1.932076210690696	1.286093364500029	1.5986241665066658	2.6623081836247358	1.4485488470428372	1.4269596309298251	1.1612987418731513	0.9963170470885772	1.5500100208802312	1.3248086879001923	0.7567245125143116	1.5433705508562146	1.860595981123336	1.8900614813417225	2.351190034919229	1.191076418678413	0.7584598437271701	1.6658586195372354	0.9451536174895068
1.3982874292202683	1.5770255254681818	0.1222693161302735	0.3688638258147051	0.5083586045553348	0.652189580454489	0.06375194164864686	0.6248899562779816	0.5628541551055979	0.9029875219872292	0.6699735337636442	1.5823174192023965	1.1242352319832487	1.7750663348247848	0.18092900610921375	0.9486086466778071	0.9269831718154535	1.1199614078844224	1.2568530382872993	0.7792175052188193	1.5401810394841764	2.138204581534708	0.797400806794645	0.4255957229801718	1.1693151464459248	-0.26067349037938936	1.9631843518941987	0.25362588555344184	2.279024690516799	1.2716110912500505	-0.2891921973943069	2.0005051491985126	1.253389228066403	1.6345018845020403	2.6215627789856564	1.4166744335864565	1.4885228475625971	1.041151880569293	0.9797328917750534	1.5835058416649301	1.3408941383922695	0.7023906228279214	1.5915169445777322	1.8664139734785785	1.8732715548755763	2.3283263390824147	1.2130280406729042	0.7561947111714373	1.6723879844784464	0.9296727581245273
1.3257601134195018	1.5771755491389277	0.17617019704088882	0.30542725957272526	0.4757741872438187	0.5899219711673183	-0.009222489917856059	0.6472541398529502	0.5442914096537949	0.8684298112173829	0.6908071516108912	1.5493827527433197	1.1237381587093922	1.7305012910383	0.1672178615246856	0.8993186483929929	0.949863103615608	1.2436932874440214	1.2915402286513118	0.7217607728188142	1.5165284048226824	2.1344131839134772	0.7968111115157932	0.42450945895415976	1.2126173266578213	-0.25357752564113756	1.8840655754268774	0.21653540155291578	2.236568575142654	1.273639902585473	-0.350993307232391	2.052645614546465	1.2296805104230715	1.6371486014033383	2.555248698407928	1.4148750715364993	1.5405364641121968	0.9187385672798106	0.96034356810674	1.5919277576583346	1.3335610653738221	0.6619464037424143	1.654036244035585	1.8558821333026632	1.8830906636571183	2.30580233244089	1.2083042739145964	0.7132487131198159	1.6835653719201784	0.9374131878070164
1.2508677764513183	1.5990790050676391	0.2267140018096828	0.2540389263907422	0.46055244139504625	0.5381584442057917	-0.13812022741812063	0.687396433915364	0.5555121736955558	0.8522031188802556	0.7282597703615761	1.4945637248551005	1.1602348079322296	1.6665951420976057	0.1860786322823848	0.8655333679856927	0.9715702729540526	1.349550100456642	1.3418522795396535	0.6862560210036956	1.5484201177028578	2.1262638579919813	0.774728040038797	0.41240537409288774	1.2528572532414732	-0.21577941801550815	1.8139996922415527	0.20483958164461874	2.1558376284842433	1.2692661015246913	-0.3270523367545753	2.04423026489796	1.2658403126890094	1.6603274251753124	2.4956382960246404	1.3893280850689758	1.5543708948161903	0.8109451146008911	0.924280323737551	1.5829686807359669	1.2747459489355495	0.6751324700164253	1.7314397383666378	1.8600226753073072	1.8879377555238324	2.3025099602403882	1.2071696436638262	0.6672367780735665	1.6974541058205463	0.9633553551671177
1.177637346249427	1.5606729453570227	0.2426236235252725	0.24309074939274686	0.4327674617236375	0.4839765784311557	-0.2811358583281324	0.6685991960751367	0.5297228867929891	0.7990104314638817	0.7923171585700673	1.4317867473562846	1.2071317595003919	1.5925333648368816	0.21818432632498652	0.8256462308653074	1.0342798732651146	1.429597695762657	1.4677646171187928	0.686760412165986	1.575150834957288	2.083883005271896	0.7525229626420396	0.4095927261683926	1.2694843334885837	-0.2166664136077902	1.7373384879117253	0.21844633275840622	2.0501596935780513	1.3220942408431746	-0.26801085344275044	1.996362541510718	1.3438065464417253	1.7244100556037125	2.4558149586465077	1.3319660047730932	1.5507970002176585	0.7114453818254125	0.9096485655989625	1.5624030908841928	1.175330123233855	0.7214400584925489	1.7798985865606851	1.8759053697661465	1.8870133101678086	2.2616949969294105	1.2006628865114501	0.6891330594456513	1.6907034064745492	1.0112991075035107
1.128888081104846	1.4723732991473446	0.23691033866279293	0.23389742373175046	0.4163693831199347	0.4402987949821643	-0.44290224475711143	0.6164821556175186	0.44819918755129995	0.7303392565443699	0.8066372775041522	1.398073585826607	1.2051817028106455	1.4875093061126434	0.22500811080136804	0.7187136927294022	1.0988039362527868	1.4318460149437215	1.5791578535337842	0.6436459328154477	1.5645511219680865	2.0121732950910207	0.7670620014137268	0.3980317733201272	1.2616612324226772	-0.24174419808047515	1.6366783393412554	0.262950308905533	1.9635186626772163	1.4185813461719963	-0.21785343096546636	1.9355247689229444	1.3977790591834947	1.7699924022371794	2.418284329052349	1.289631563575753	1.530045354161667	0.619666529440521	0.9504244928042018	1.5439669604293838	1.064237292696334	0.7761908988911617	1.777001281451779	1.8807890859767522	1.9222921437544158	2.1880347014277186	1.1692637310003415	0.7663763676088223	1.6705066420377566	1.0810567980360104
1.1222830670336825	1.3956040436320367	0.22460800994431515	0.20786276359776013	0.3920192950929166	0.43448370546972515	-0.6022014265125437	0.5895602080481583	0.3993680847769664	0.6734523077601772	0.7708848735433014	1.3785030847461976	1.1716292568252702	1.3775106408332667	0.1673026290337113	0.5986271520070866	1.1265519386487193	1.3770873651371238	1.6602628987785366	0.5835575943513212	1.5482349698777231	1.952121043113356	0.7829431053027991	0.3859276884588557	1.2716614044274124	-0.23402330462947996	1.5949497675372544	0.32944150554955637	1.939878325707523	1.5177559678152757	-0.150315202822788	1.8769426570656962	1.4420258320054598	1.8185957489701068	2.424589275458275	1.2503026501981203	1.4959588540659938	0.5452222988357867	0.9976410865520411	1.5230368685186695	0.9683052142937241	0.8585907833939764	1.727775499552434	1.9117263664935016	1.970713092402321	2.1517663473460065	1.1626180395315466	0.852680205994924	1.661680932646884	1.1705408563350983
1.1405001219718887	1.348496611018232	0.21660107057500116	0.1641748228497768	0.372868597842682	0.44214485514484353	-0.7147607863968668	0.561420969474083	0.36328155350685665	0.6092703618445954	0.7317559866899648	1.3694638919819873	1.1057670480391628	1.3149461907559932	0.06308097668948161	0.4936201998011292	1.1354914864700565	1.3217712808228232	1.7334833990202427	0.5620880748781898	1.4693619963685538	1.9039659353954175	0.7574642023924175	0.3821645595116011	1.276565795003896	-0.24277230660789256	1.6412674791490272	0.37035385196106246	1.9451652378019362	1.5901344709114724	-0.10102924135379525	1.8057375207356912	1.4628132651307544	1.8488592189930304	2.4535720923361026	1.2100048495628193	1.4778011637670017	0.555408879738207	1.0367339127444055	1.4917280600876097	0.9074041503985921	0.9697342076205734	1.6331586042802393	1.9758516836936288	1.9971472325826518	2.1470629584881484	1.1612981635255482	0.9340876972403509	1.6873003900009524	1.2647629958337707
1.1613591825385614	1.305825592667876	0.1901614895325788	0.13855923169178586	0.3512711284621949	0.4340406510306816	-0.7740285253325482	0.5598073511655093	0.2925168584698219	0.529937268040747	0.6921960594673744	1.3673230305378319	1.0210351730493161	1.2896603275607907	-0.06991924496818228	0.3833366419949219	1.1265076834614856	1.2482085069564082	1.7324978308948613	0.5315614445343707	1.3354306883587044	1.8814136564415413	0.7332866959595019	0.39620840156217935	1.2997240880674954	-0.27113600657016457	1.7428554865877353	0.36208849891563194	1.9316966784739644	1.6422248606534364	-0.09652669281094917	1.741169232324355	1.4222180979563341	1.8361335902554756	2.4657832533594353	1.184062398908495	1.4521882524775251	0.6322440926574451	1.095642448195011	1.4643904056671073	0.8739214680240422	1.0743627769687076	1.5198512505603978	2.0223743889868326	2.0224570473299837	2.119574263607775	1.0959064119301427	0.9919286578554255	1.7483886857220998	1.3457091256345965
1.2051866468752763	1.275263627741906	0.12769068132824452	0.13520667988378626	0.31635757229591893	0.4230565930627398	-0.8583795117826384	0.58522891679883	0.2742080809284283	0.4560052778822542	0.6892985103185044	1.3170884736209354	0.9454991536258316	1.2784726231919739	-0.18700436680670882	0.29305917177260643	1.0799954816781931	1.1610443311020646	1.6346381275186364	0.4986444386823072	1.238760380158056	1.8854011608362846	0.6815358516602822	0.436632941387325	1.3407774257711487	-0.26531005824813453	1.9253678336968232	0.3801157173963346	1.9190523145675555	1.6890983069614571	-0.13910724596613602	1.6926942156635079	1.338284606194215	1.833914625580649	2.48923366667159	1.1401658741732799	1.4274207786199589	0.7099759239446217	1.1601164376615218	1.4400263206748	0.8725021635688585	1.1430554068072325	1.4685235022094936	2.0271094703562453	2.0712277861126016	2.061539671089416	1.0457048122634145	1.001881513024553	1.787288207363374	1.4246380525484696
1.226152239926967	1.2484736865375141	0.054439696941786075	0.12051307391279158	0.2896312921039457	0.3963810237120241	-0.9222526994422763	0.5853987713576281	0.28251975799640067	0.3849959628565283	0.7404965275109365	1.2272155426925582	0.9240485300385993	1.2895158369139605	-0.27170830019830994	0.30378743623946736	1.0175514124905345	1.0995593049025274	1.541778379510196	0.4916706826123825	1.1784484761190603	1.8920470014941906	0.5720152043535627	0.48634891814924675	1.37919913926303	-0.2379744668132783	2.168918247975948	0.4086645691409978	1.895110442687534	1.6798237408566656	-0.16667930397850345	1.6406838845884704	1.2554198770606468	1.8035442175011074	2.5354865541395575	1.1065316450856222	1.4102622416495891	0.8044197253675561	1.1847345951431634	1.385427749109362	0.8948239518185584	1.1991613370205643	1.4742328975711616	1.9678891029154664	2.090566183560217	2.010560161857844	1.091298423768852	0.994582752567192	1.7517363685944995	1.4871009745014099
1.2205273247179773	1.1642246794379396	0.016615248983621343	0.10694571581479546	0.23907251029712287	0.3463712539050435	-0.9401536400181308	0.533026949061812	0.22249097917216232	0.29638045283100933	0.83585223586466	1.1362613686105656	0.9582318767177158	1.3215927605101607	-0.3292654388251767	0.3684821219638796	0.9419414251006604	1.0521216282970822	1.4642790713095182	0.5215613414907057	1.1248250372632085	1.897407253303518	0.4435023022038311	0.5279955050036536	1.387357174319525	-0.23372091976847495	2.4002560333677225	0.40104386758657595	1.8193045662311422	1.6268375123432128	-0.13980925622281415	1.5984119349365742	1.1907062999019509	1.70238081594038	2.522502850275971	1.0907328508228136	1.4021345136109915	0.9214782345151793	1.185452718241988	1.3522772460647112	0.8986947821508764	1.211617739548187	1.4519066052613614	1.853567676489811	2.0996607270627132	1.9477176607292292	1.1791743789050306	0.9758896889506896	1.6987821122492648	1.5110728506696058
1.2365285039677947	1.0298034704507786	-0.0011292963374360172	0.08243018071880201	0.12623867244438805	0.2805222879022738	-0.9394957187718516	0.4583192522841621	0.1300004837991246	0.21400777688908185	0.9696902705178438	1.0292831709920176	1.0153379486027965	1.3541031560468504	-0.33500843756150983	0.41899749311320866	0.8520812674213278	1.0194373849954856	1.3620924834804	0.5660135539238399	1.110198359077236	1.890913940136123	0.3617176673230998	0.580058587964637	1.3841753014089284	-0.24009116084031445	2.583044230410612	0.3976134007237091	1.75730898866776	1.623201460858948	-0.06099044947279362	1.6124447473659114	1.1317462282269473	1.5736006612580264	2.466780082830724	1.0938372446892237	1.4031528814267018	0.9804059861414084	1.1842633268595568	1.3963244422397803	0.8704377207249558	1.1624696743450538	1.400834501478889	1.7282260382671801	2.1498306263841753	1.8760432405230776	1.2774472520533684	0.9331724921673257	1.6386621545490594	1.4943019196908789
1.234610919237457	0.8742503558415929	0.018366766970659764	0.04374487587181668	0.04166034736503481	0.21511637633854694	-0.89451035355749	0.3781479005318674	0.04182744290305975	0.19668215870203448	1.0460323092500587	0.9439514613088177	1.04969335910748	1.3465690008907298	-0.3267436054317308	0.46683705004819276	0.7586585671696312	1.0309948604551753	1.2918286876148366	0.5519783215818543	1.0863374331124616	1.931965624724628	0.3128339621382965	0.6330139592327003	1.3678592312959377	-0.24406248201484737	2.709684427291746	0.43933156149897723	1.7466145505148023	1.6482585982613824	0.023008708826522145	1.6957089929860403	1.100449295920911	1.4769821271035675	2.417736072843135	1.1389399351941916	1.4259796920882908	0.9823735653377181	1.1663102493888957	1.4539925048278726	0.8618788847679438	1.1103247758978279	1.3485977946624481	1.5947731844251958	2.212767865622603	1.837501581826731	1.4038311685575198	0.8907298569058684	1.5360183243291976	1.4692041628415935
1.1801302063988663	0.7314492532456962	0.11150999135275685	0.003540445986831997	0.0031236863135807452	0.18251495386563085	-0.8141891347408622	0.3126972772086646	-0.11491693380376762	0.23591614968430719	0.9997194162424983	0.9058917023016105	1.0801486562326663	1.30078610736668	-0.3295621251067573	0.5501874124445846	0.6978961950968782	1.0836910025832753	1.2458194829324254	0.5179867432536082	1.0041549422289364	2.0070745189797097	0.24505967371028037	0.6907023380426702	1.332260532867594	-0.23553522893450457	2.733257057998332	0.46009854881646717	1.7415085593665858	1.6538707646827475	0.06358006021258851	1.7571974369383891	1.068902985668214	1.4040236379758664	2.3438211675468015	1.1778733843850187	1.4500170154364802	0.9804059861414075	1.1181735604206853	1.5024137257102212	0.864308906032122	1.1079273093025548	1.294855625387457	1.4671383229384571	2.22858337671348	1.8624295427733846	1.5225273862197202	0.8829506137851715	1.4807677235343029	1.4248256993286514
1.086488152067382	0.601314434851237	0.216267448101281	0.035232537296821284	-0.029225464446951288	0.15070733726266802	-0.7446687897173253	0.2973254396375147	-0.29188639137599304	0.33294896409219754	0.9211742822896557	0.8796607433949392	1.1144467121288264	1.2506684944377373	-0.2708818169853311	0.6811022480716831	0.6705907445732899	1.126594878526078	1.2306753873473053	0.5316930248375793	0.9501380642446634	2.058105859375824	0.16305136130998582	0.7845865860050968	1.3153224424863659	-0.21507385333983078	2.7080293276889407	0.4452024947206624	1.738171573025625	1.652368917330551	0.06646072298999889	1.8205294497570335	1.0428073648211211	1.3650179818244115	2.289344436940671	1.1780513432690793	1.4925771043383498	0.984141896007821	1.0624741375679607	1.5814147509057495	0.863405712287913	1.1261689029622548	1.2203494361653098	1.41959640730565	2.193554393223096	1.9051781215037031	1.573099477396905	0.8822870901072293	1.4895934329251754	1.3499546340362043
0.9413482944778329	0.5416907417067405	0.27940550125305774	0.17415390284077326	-0.024520133427238886	0.10795258389501554	-0.7014104677744465	0.3505748438204487	-0.3830839592051243	0.5379570886050622	0.8135099767250292	0.8372543869102064	1.1469667751608046	1.1800125681379996	-0.12376780507527785	0.8045898236832617	0.6645056563285692	1.1620105509154146	1.231180190533476	0.5292807192788007	0.9970498944392296	2.107916979847863	0.07118090372889611	0.8977132252854425	1.295130707625129	-0.19330214334746743	2.6760307353680823	0.4374436535610225	1.76088720293698	1.6934457598230772	0.022234076819148164	1.9070253631545537	1.0241040188214974	1.352933981426565	2.288073479364774	1.1752633207521117	1.5294689195490014	0.9826475320612559	0.9980001481014507	1.6311596897916172	0.8775987568397445	1.1625217931840843	1.1461557014156918	1.4475397574498114	2.1186493343756148	1.9149507183528105	1.5998674890273188	0.8628389823054825	1.4530732561353612	1.2583360936125512
0.7757968127586893	0.5368471203369876	0.3528024454717701	0.4101945035726919	0.029802913195356096	0.0822369658288952	-0.6844689956827491	0.4048716844492982	-0.435147380839223	0.7736649927125199	0.6745952443895278	0.7702173113861519	1.2162129058497098	1.1125560775894896	0.038879852863306405	0.9105220574399734	0.6822298588159232	1.2103401227331825	1.2458915976733071	0.5048067828824618	1.0964048461043896	2.185357365743587	-0.007553583157775068	1.0053697492919433	1.256756841846189	-0.12893448593485948	2.5932005234278064	0.4140980602794989	1.7909401823329785	1.740187465135292	-0.023735491368286434	1.96289634432607	1.0394407625411888	1.3713273271648796	2.2901917419912725	1.1408777097095266	1.540190603344597	0.9853871992966268	0.9629916470336608	1.6038028510522224	0.9207155058191733	1.2138327902068693	1.092981631181662	1.4838915928957113	2.020758066675672	1.902852557012873	1.6364072142459989	0.8652413956221692	1.3702111883433166	1.1805095915322439
0.6225817928047197	0.5141506821486266	0.4328509877603012	0.6490900117036088	0.05617629356085092	0.07863714851167028	-0.6663761614100597	0.3830453736438538	-0.4626451791390955	0.9730148181683456	0.5880040235439543	0.6838908580016279	1.2968917218373357	1.0911508203377138	0.22210482361731376	0.9918968186874562	0.7108408373629239	1.250791286842095	1.3333187018686734	0.538381690250555	1.2071695324937337	2.230461923651339	-0.05261443619002311	1.0767528138584175	1.214961864591944	-0.010258507485746304	2.493693929125956	0.3872529303324984	1.8159876822175356	1.7807109954454297	-0.03206278544752705	1.9757579482991718	1.1117603670730656	1.3706856988251714	2.265320846682528	1.084346104205931	1.5684935428265177	1.0132570869000719	0.9684897770090515	1.5798224524377462	0.9567572371356423	1.2758802680693606	1.036654611270293	1.5431119603364896	1.9380326998164286	1.8588497412537925	1.6691957129213173	0.9190783340427686	1.3323076715235844	1.1076557291267508
0.4535573520739665	0.44942618419881536	0.46944520284661884	0.8711965689835296	0.027661987581384485	0.057075165811576435	-0.6197459930799984	0.3214447869867242	-0.39882996965056006	1.124689966858464	0.577036440815174	0.6830691132048816	1.3360075648493457	1.0775067749727927	0.42953091819749306	1.001799832041483	0.7383233086354511	1.274612321471229	1.4751924354295878	0.6053341345319341	1.3315425840307862	2.2380882981768044	-0.018452778656548385	1.1003984539960636	1.1883346123400975	0.11748901679351811	2.427389635947004	0.4173443410020745	1.833134967451506	1.8730614335059208	0.016061228010410423	2.0052767392053967	1.254404552563526	1.3052128736607365	2.2614581324812693	1.0833376705295823	1.6056159318822343	1.056444204955812	1.0031392165274284	1.5742206313214058	0.9742834966958579	1.3308656432435964	0.9871731848025151	1.6157306970333205	1.9111987994821427	1.832040424763997	1.6896422131545834	0.9816097206570878	1.2817880936310058	1.0131755753053295
0.3149159760705622	0.3728712482131426	0.5014521089192671	1.107839581368447	-0.018897262858682255	0.03303946249349253	-0.5384104790086924	0.2567868182712429	-0.2637883052878779	1.1907424248590153	0.5711216090815296	0.8073472012812507	1.349600607069062	1.034634335906316	0.6125227783016878	0.9053954974965999	0.7916950644400671	1.2921900896141003	1.6028595650368431	0.6800278866519415	1.4147433879525775	2.2683105309391474	0.07919262579329578	1.0537472935932461	1.118668342297534	0.251687418107558	2.3564962029602787	0.4949557758659958	1.8479704850396304	1.9563217428557504	0.07984733236738378	1.996644499102033	1.447066829070121	1.2615554120463965	2.2523620635557253	1.1165764354304377	1.6162223287552973	1.0833427559939897	1.065256864575915	1.5415113676112615	0.985895987692812	1.3330285750632467	0.9681986768343893	1.6611917248894357	1.9493758941849286	1.8669500220645503	1.701335851453337	1.0274614948155583	1.2508289437614581	0.9510879469127509
0.2679564566742953	0.30225296319836464	0.5326875130214355	1.2839795103433858	-0.08561885671822175	0.0417344058597114	-0.41324096190401205	0.1976774318098066	-0.1538894640558111	1.1712890991753127	0.5470312417776992	0.9764103807803028	1.3400797420544097	0.997686013359856	0.711404077577446	0.7255407701174053	0.8375876936020786	1.3206006683566494	1.7089403488735635	0.7537347864979014	1.3763483577143991	2.3019101581341976	0.2108166788969681	0.9681458088291576	1.008977460379554	0.38078559476598	2.260299807864036	0.56717976612649	1.9067094855714732	1.9892306436082623	0.15648748659667244	1.9451980832096258	1.6573102508163615	1.2738532885574805	2.1995051808404447	1.1621536829595691	1.6330157904709772	1.1044381937063386	1.147728814206764	1.510989116254757	0.9921538300633932	1.3161941900572955	0.926727446844175	1.6845910956028587	2.0115385981250657	1.9222148411443924	1.6848258235186606	1.0854626163184136	1.2888707945841826	0.9141449870645035
0.2677433917042596	0.24577976713950447	0.5088752089595686	1.4202555029763397	-0.18393674837513935	0.10158367633377086	-0.23834356393470485	0.164725647403144	-0.011921402136488391	1.143091129494369	0.516427375560707	1.1718558932275305	1.3054757949127973	0.9775605304085724	0.6905088866031865	0.546536301460526	0.8404200255850764	1.3433625774211502	1.8042519980719753	0.8616087050763831	1.26671770175403	2.3177948067886662	0.3255835807534678	0.884348298251124	0.8923725839415525	0.44642326859480724	2.227975211075961	0.6640846991855953	1.9944963491315533	1.9928403468933662	0.24549754569367005	1.8831891021656173	1.8518072365019684	1.2738800230716345	2.173762059744317	1.2504806090821834	1.686970070216553	1.129493695877084	1.2169828105498386	1.5124854931283007	0.9919817931597352	1.2951642385096123	0.8426487887818208	1.6917892686263163	2.0686793151311327	1.9789429367577909	1.659122974980806	1.1405122014607663	1.355464783624401	0.8707516691475148
0.31687617379490735	0.2480515541536364	0.45434878591072553	1.5650962178062873	-0.27411441736795095	0.20036635563873992	-0.03984324125511922	0.18009748497429237	0.1812558257182823	1.1144956759953693	0.5366623262284378	1.3790653311860752	1.3057052133468843	0.9795008333802855	0.6037493411177712	0.44498039936279116	0.8630344262618266	1.3654555650764082	1.8224729892680416	1.0251849520121228	1.1937694586493053	2.3126306617528507	0.4309356924683046	0.867394820416586	0.8218689789225151	0.43221118012757	2.2133802418512447	0.7333386879339424	2.095329623145146	1.9565325284490434	0.2935247301506843	1.7788214152877682	1.9652029513911131	1.2539628100265117	2.210295859867183	1.357315259147213	1.705415977821879	1.142494662212203	1.2528889654911592	1.5032770200603418	1.0029491457679693	1.2389280111987104	0.7706422353399047	1.7016841023399785	2.1098046409693443	2.0501992779543543	1.6163775169619956	1.178150010088851	1.4026643454451773	0.8293286424224314
0.4445873168353892	0.2937230459188836	0.442651147925868	1.6655156211802538	-0.3436356831842188	0.30302576128533437	0.1377406684698294	0.18159786691033342	0.3315817406892891	1.0826034449466075	0.6398246546030851	1.5148478464168953	1.3584714531871327	1.0285863702604428	0.49397541693251024	0.4480063201098557	0.8858701028747475	1.4106449225007873	1.7935790164215129	1.1883883880887773	1.1468344849765948	2.290579544553506	0.5518028903129253	0.8975580447102992	0.7965336149200869	0.3783463568872056	2.1995125133610918	0.7269151962913935	2.2329501562187226	1.8890020939985326	0.2907893108746539	1.6585339690233138	1.9855450667545125	1.251610172780913	2.249271892194717	1.460037081669484	1.6842031840757543	1.1462305720786155	1.261506442677076	1.4761312088287557	1.0377866187588296	1.170105084262616	0.6950282529878821	1.7337679944887818	2.1471572303545963	2.0646491337232207	1.5271816858198197	1.1892011113456085	1.411047386026476	0.803644489385079
0.5763040813125745	0.3329220878891516	0.4736154837681374	1.7494603754352247	-0.403816866926357	0.4349267599087675	0.257098547899041	0.11620386177339699	0.4204474213410159	1.0695332417528711	0.7901619567238025	1.545057780128865	1.4286926122209131	1.1288835206812506	0.31267890700878276	0.5167522385700075	0.8613306015533052	1.4706434566797846	1.7371852890521626	1.3356048173258874	1.0816855940058443	2.252055458379156	0.693167082677631	0.9139101978161523	0.81622294879544	0.34314875906621894	2.221756048932095	0.7063323951141924	2.397527910275599	1.8579639153864753	0.28960315561336697	1.5815378575485923	1.94961682972476	1.2197158973945625	2.2368115238035626	1.5708659200212314	1.6603387911113643	1.1257826920764458	1.2337240552912285	1.4647357234071572	1.0533344539269731	1.1279148840696813	0.5843625598085114	1.770863004140643	2.1930796780402786	2.033240948127962	1.4445389232688262	1.1513345014492666	1.391791292810027	0.7671471906397631
0.6807059166309537	0.3531324195337458	0.5319577138601688	1.8660139343851845	-0.39631186394991336	0.5652032255890432	0.32862007004667854	0.06074634832609975	0.4847936546422297	1.0430654957505259	0.950724494270697	1.5211406815709263	1.4903296981792322	1.2515147967977414	0.14452136098367885	0.6560196157633793	0.844956182276599	1.5362349170860583	1.649373572905429	1.465891247550479	1.0758997244702533	2.218237934769091	0.8524661452474114	0.9671565326626114	0.8874442695085978	0.37026260160300384	2.265992347407008	0.7040300683605897	2.5295800986717896	1.853115846740789	0.3323531595201652	1.5387453708050363	1.8811447706556634	1.172609683454286	2.2297589552941686	1.6447386301161704	1.6422963877349066	1.1028192994308905	1.1835452037607312	1.470529387712415	1.0694199044190489	1.0884088040866742	0.5267289121029298	1.7967679336055948	2.260089473847132	2.00227697148039	1.3887567952258606	1.0961247554191313	1.3824952478089823	0.7185232187252142
0.7492915304860273	0.3524894609448407	0.621764713505052	1.957790040129153	-0.331825302324737	0.6388241048766936	0.4536251068397899	0.018594108651253164	0.47786725708558675	1.0318658046417593	1.1143282610895455	1.5013323069967222	1.5493858267540612	1.308815659026218	0.07844508769996371	0.7972876017151408	0.8640522955682179	1.5918668809547225	1.5896385292085682	1.5550807630736936	1.1545412631979983	2.2158410742039454	0.9849239054694617	1.0620300567915841	1.0105564349066185	0.44668533547434663	2.3122599044853627	0.6946135519383575	2.6145124317474346	1.830271958067907	0.38602063328085123	1.5357089044370198	1.7887502414175245	1.1348070804397843	2.1899106971792532	1.6894458564343338	1.606326867904523	1.0688723317780808	1.1239185452112994	1.4785484330090963	1.0825162137100564	1.0402249374055543	0.5302511261568923	1.8180439494448408	2.330122455818277	1.9560008511066793	1.3373510981501502	1.0303901510492297	1.4331254929039539	0.665958664426851
0.7833180062010187	0.33759425363519957	0.7249791663126135	2.006821110321138	-0.2505877622693814	0.6632105596256852	0.6284402646533124	-0.007874893427981528	0.40735652995896066	1.048279548187383	1.180492957769943	1.504057039743829	1.569804067387897	1.2921579515988468	0.024109114415984283	0.8637328201031433	0.900297293913145	1.640382264275057	1.5881481578970147	1.593875022468963	1.2420698975324105	2.2430999157221096	1.027869989225827	1.122686264101194	1.127017768205794	0.5479641049203037	2.430298598885263	0.6772079616811266	2.6820964563155587	1.832485206797458	0.4359359832558334	1.5956791152053598	1.7257644971749841	1.109222150393902	2.091772835730514	1.730554358652583	1.5809829594342903	1.0342030882177649	1.064314328008705	1.494682445196916	1.0731402024606644	1.0165890439064853	0.5100268002986493	1.8455413950654243	2.388687318372811	1.9326406864459797	1.3006724386150492	0.9323030473479512	1.489372098520389	0.6213221865911592
0.7960166784152534	0.3546755201471206	0.7957696849553769	2.029188916915129	-0.12533185052460558	0.6822434399029078	0.8223351386089434	0.06380373038445189	0.3379078504576885	1.1185640397801817	1.143758739634682	1.5100687516779217	1.572710034219678	1.2509781172523737	-0.019906414644397942	0.8756114346060802	0.9361218679793464	1.6773959155864744	1.6338689036158995	1.5737651661289616	1.342674597017258	2.273213200276948	0.9807960385174992	1.1829157248291557	1.2048899210177948	0.6568831318543202	2.6022534167098037	0.666041676926157	2.7147426359403752	1.8065585788227008	0.49773709309391895	1.6497715946470393	1.7139546701295085	1.093983477325822	2.0276019385160646	1.7352999288942286	1.580444953795801	1.0481006729208242	1.0232691046414069	1.5121401753882548	1.0316793086789497	0.9949597257099839	0.45929555594075566	1.8656283321751335	2.4066015702719583	1.9880622851544174	1.297106457826915	0.8345591455490556	1.546393374553578	0.6004933939910051
0.7915210075474621	0.3634411889091979	0.8107409934636266	1.9938561638761403	0.05584692038946839	0.6948151096107542	1.059241614040097	0.21503090590025759	0.2685284349319833	1.2143342585307169	1.1233801088438677	1.496877585203833	1.5814852893235454	1.201149485617092	-0.030544737026830325	0.8611070211077576	0.9813727969264615	1.691034479874918	1.6772339011326551	1.5177338870136887	1.5135660396204602	2.278551662444773	0.8969983059606861	1.2963915204035763	1.2771638914156622	0.7596939845960351	2.7311756448614695	0.6337630558406575	2.636866219766399	1.7540993142924766	0.5791218683683572	1.7056208867730707	1.7152549979942442	1.1275887616180622	2.033034659134608	1.7409946131842038	1.5941833120643505	1.0934297126333061	1.0152799851669623	1.5304611999297144	0.9860465199835138	0.9894872476120739	0.44049147768491875	1.8525909332476893	2.391210804344656	2.035148433609206	1.291340683695449	0.7721192794420377	1.5766055208069707	0.5987576612743254
0.7319480419249748	0.32951440736795534	0.8074464715356283	1.9281671018881639	0.2274973959886216	0.697307290830372	1.3147343646786473	0.3569160806822131	0.1998416591619408	1.2893651745391301	1.1180399976025626	1.48496228565101	1.5976401707239105	1.1404427724276276	-0.018253448218442596	0.8592814656157273	1.0601027750163563	1.682134108901942	1.7080268954890656	1.4779747053949066	1.7134562603360426	2.2863959333852515	0.8183654906738156	1.4251526026297328	1.327332218434638	0.8577876335060729	2.8500669663294826	0.611890951681439	2.5011956124462746	1.7106511338754302	0.6232274782880566	1.7776718958770228	1.7243216676264421	1.2141283839362653	2.046442015523491	1.7640106288561808	1.588784041192374	1.1258325042079989	1.0464061332317205	1.5344707225780543	0.9302635539722228	1.0122631802671846	0.42438586987364946	1.803626369849183	2.341265770109794	2.0644662241565284	1.2873578999580524	0.7150104828853817	1.5559107539594101	0.6294848215290576
0.5870638622994705	0.328785720967195	0.7957696849553797	1.8209640194652006	0.3958306132188778	0.7062053008144862	1.4604365073443024	0.5309037670768465	0.1959167005465095	1.3054749598709463	1.0810184192211318	1.461001937366928	1.6030697403306593	1.1086341886041122	0.026185918387057992	0.9015443256367013	1.112036237235858	1.655655969786095	1.724469056410052	1.433544423012307	1.867591824764175	2.271578977164347	0.7757244217168557	1.544874416353721	1.344366004241748	0.9480595940114463	2.9131112148362486	0.6074474610469871	2.3892256490779102	1.668230533225676	0.6288919748419595	1.8345188840954012	1.7660034101398878	1.3460364767747013	2.1134040352575587	1.7586520891249893	1.5799261626444	1.1799782912052184	1.108591105320722	1.5050611617172605	0.8591908081482774	1.0283939609462625	0.3860107796566762	1.7236608252877026	2.254118056547415	2.112911129392473	1.2742517627756884	0.6820859803833672	1.4767007038463473	0.7029719918176658
0.3678413146278793	0.3853232128849437	0.7477697515487123	1.6958457383182424	0.6032886578780545	0.7407450864582159	1.494429105068745	0.7443543292987048	0.24486324328012093	1.2531707656949347	1.0394948636497199	1.4065289072878648	1.5675290012498546	1.106590678027521	0.09999722686915646	0.9780926182545702	1.1332344719211087	1.5984631892958654	1.726656536883458	1.4078204737355127	1.9769679024649789	2.2320961467639373	0.8130582331641512	1.6644410495025639	1.3094132499381135	1.0310743178526984	2.868674298227662	0.6105786254318857	2.2437049013537465	1.6141903767457708	0.6312400781143044	1.8480745375240488	1.7925977868803038	1.517966137302461	2.2217344780502635	1.7119082222447877	1.5931265152744598	1.2504624573515524	1.1828719633555815	1.4651194097849893	0.780483924724481	1.0152078946722523	0.36254828926495336	1.6083201885224434	2.194853613723457	2.1520537766651	1.2409769939928994	0.7009849651412996	1.4042690198798784	0.8040901504880098
0.16255321599674147	0.4277370477997377	0.6864874734070094	1.6281922905052664	0.763999238856376	0.761716329906253	1.4855745816292327	0.8722831211661564	0.3153970583986004	1.1458267534186395	0.9843216963852812	1.3930566175938384	1.4984931707921971	1.100418863255793	0.19084680466494972	1.0321090547310798	1.1716922296277505	1.5066165635768234	1.709084578355327	1.4166582841008564	2.0502170107855555	2.2525130408506824	0.9245106408671084	1.7235648486326216	1.2535749689355913	1.1095331097881411	2.74371427821604	0.6280763087592612	2.1114114850292927	1.569951750353884	0.6565124473547893	1.8585286574482214	1.7879486694461115	1.6745234521913666	2.2998859085995895	1.6404873901080321	1.583115767501153	1.2863271920691226	1.2356764524661619	1.4471437029835763	0.706357523860596	0.9786725885138257	0.35908288511508657	1.49327682143957	2.193579378232722	2.2061950084066764	1.2215030339745776	0.7143698393342677	1.3570141244579057	0.9032145621189243
0.03275403624989309	0.5018701731005326	0.6069810676382754	1.6002980117902765	0.8151932403508612	0.7698943764269219	1.4488954721491478	0.911066578758191	0.407910641763494	1.0102146272582135	0.8639177532404965	1.4112863771637678	1.3915077076958102	1.1028958457728746	0.3610175790293599	1.0570916566014639	1.1901908978917055	1.4149185870598369	1.6893251393537898	1.4112196315683385	2.040728184747187	2.331042908821474	1.0395418888830965	1.7317700215433867	1.2124498596625248	1.1621077576215517	2.5904169468230944	0.6291814256009906	2.0822028033822138	1.5145151393184277	0.6654691299400184	1.8335645660940227	1.7932746698783852	1.7460650120688785	2.343148307653681	1.5161732229862754	1.5605195306846302	1.315940504276895	1.2695628861920347	1.4325444363070823	0.6679932943447352	0.8915298896594901	0.343801020913214	1.4109968200652392	2.188707301356386	2.276223242512576	1.2159225055983414	0.7220118016940126	1.3274106478176781	1.0064202912187896
-0.04823195886136353	0.6758333353053761	0.4763261663671253	1.587018763613279	0.8077823439948126	0.7890564809155325	1.4039923470905702	0.8739816667541278	0.5039566878822761	0.8789982044974721	0.6937765408213032	1.4106808809977442	1.2770087908830412	1.1443027368500815	0.5044230124196412	1.0726713973074216	1.1710726570064696	1.3341091645932952	1.7010558038705164	1.379267547939786	1.9380637157076674	2.3874780803099163	1.1192117544879463	1.7356301383501063	1.2030956317824957	1.1719251861088487	2.4336087980908707	0.5855983801553062	2.0911081344005593	1.3973446976479567	0.6711820409943808	1.75567920375438	1.8206528058797395	1.7417874898041539	2.3519951692114005	1.3722242589897138	1.541727762311707	1.3954157601684005	1.2932609484533082	1.4277675409030777	0.6404458851464077	0.7777023452229663	0.3105104171128503	1.3482092164358448	2.1685194135816155	2.3394315627745805	1.2073317336996534	0.7354881963942821	1.312359908292176	1.1245908510381342
-0.043651062005558613	0.8379231955684343	0.3240066557086914	1.5897689037682785	0.7703749623880884	0.7915117409318952	1.3530582772744297	0.7924231694383227	0.5939305921430686	0.7679131680512354	0.5580706645680213	1.3949163558180544	1.1741719778030801	1.2258986692669274	0.5385843185560591	1.0551910782809937	1.1824683677193122	1.2719552169845163	1.7391564253029212	1.3318328486339814	1.8204485597881828	2.4733510574666555	1.149245545069458	1.6955935499628232	1.2243878640413863	1.1644462005466572	2.3263533283758995	0.530296491533789	2.1227290953302616	1.2664204960152672	0.6849075518749901	1.6477978915078253	1.8241975352644304	1.7000281786947824	2.331460482102778	1.2450232033042918	1.5111767278403871	1.4812918749643598	1.3208638050644494	1.4476041266369728	0.6159521309880196	0.7233945149560885	0.2608869658848327	1.3222405863246693	2.2035733820816197	2.4101130453329622	1.1869547006245966	0.7371813257793762	1.2514099465740207	1.2305409142981545
0.07918089322106261	0.9409680254170109	0.1723960928069152	1.6071340744612748	0.7074176333443188	0.773771102768547	1.3116914789146052	0.676922069456204	0.6893301744898973	0.6550043823221485	0.5480848960136503	1.3932512413614895	1.0937799348580648	1.2981027096398425	0.5617894241512038	1.0420870909135438	1.1804990118873824	1.2359635289372204	1.7289161320977442	1.250691661656875	1.6963069430325526	2.5792487151631174	1.1460733911556358	1.5919717209100785	1.2931211036815946	1.143561486146575	2.2547828091880255	0.5504878971628784	2.217752796738207	1.1437169325209149	0.7084369990988908	1.5248643816941	1.810072055857096	1.5989449806765188	2.2987644754443872	1.142004782641918	1.4623911451217193	1.5343916071989838	1.3399838325707032	1.4534937125366878	0.5960173547765841	0.7198243744826907	0.20055484773468396	1.343644003456367	2.26631074124307	2.453723912020554	1.1743116778302995	0.7116928644956765	1.176460583753104	1.284677010380539
0.2482905599398318	1.0361258965750149	0.041261609229791704	1.597259761714278	0.7039827416999277	0.7591318456784999	1.264595283035093	0.5790292254027317	0.7847759328204372	0.5056439923371816	0.6155906071761728	1.3487905228848895	1.029236882067964	1.368469654645923	0.5782767046562496	1.0985542731190794	1.1319953266785436	1.175909251307452	1.6869693911516586	1.173936484786639	1.5902635261842484	2.5839116984444024	1.090581031983701	1.473374966355887	1.4070704320513512	1.0998567942359792	2.2283262928098875	0.607332344709309	2.325782703944955	1.0563990005002397	0.7178052049380363	1.4224487089099758	1.7820526622786121	1.4865530831708909	2.244412348522167	1.0698325685502355	1.4392953316408859	1.5664706199185878	1.3532915512458303	1.4043434875364584	0.5638464537924316	0.7391865231814864	0.12766774077927673	1.3837117099320733	2.3080856773314586	2.407473921584941	1.1657209059316116	0.7016713689460705	1.113241944385885	1.310243884180279
0.39460227486458804	1.1032293413037781	-0.006592364344625004	1.5650700259952892	0.7717159817287058	0.7220075758070192	1.2079044023140078	0.5326306217579544	0.8626979053326709	0.3747315277902464	0.6631487279171313	1.2879165333364324	0.9863547530963434	1.4360087112783344	0.4910933216257141	1.1661248339336783	1.0890899226548503	1.0970880119183817	1.663195564907717	1.1316992074574743	1.5352977655961395	2.501634012135383	0.9641422304699298	1.3907025149476517	1.52573276014583	1.0544385881130216	2.267848065143485	0.6514909718433933	2.404784850450821	1.0291022661690934	0.7090663876048787	1.3700696640616783	1.7197081756132022	1.4191019039590205	2.1840044825618445	1.044443767757436	1.4130099133032972	1.5820120049628659	1.3743864172738558	1.347596272255163	0.5203211171668147	0.7700148164663799	0.018621129866648444	1.4132263426831218	2.363977143856413	2.335564331935898	1.1716719258183037	0.6919244349183722	1.0610623584574035	1.3326442185644534
0.49542461868633614	1.058822334763376	0.00500101661719545	1.5265680638253052	0.8470718580094208	0.6752099506830993	1.1466354862542274	0.5251853302640107	0.9268132587153286	0.29306029388018373	0.7008647602268041	1.2520408854995264	0.9633746732818587	1.4733905057652823	0.39467028011163385	1.2091129146295683	1.0385726264268487	1.0540726490740413	1.6459841800839943	1.0896373705325857	1.5040309266258094	2.4214917106934957	0.8195042125916006	1.2863629757348634	1.6635341734168363	0.9898693407930775	2.3228425110366193	0.674284006704054	2.458176631906185	1.0899402580326225	0.716086490171681	1.3785934589376125	1.6316065095997376	1.3588155745405637	2.172167132590247	1.05854206601699	1.387320144065463	1.5374052411578858	1.3960198756260018	1.331270416878429	0.48774162853647407	0.7786926031644932	-0.06926379177015062	1.4456924387092775	2.4189191800157217	2.2457557346888906	1.1977221101472106	0.6798208478276375	1.0175424811162082	1.2969209627873874
0.5634349571223082	0.9534628539947402	-0.004840846357586215	1.5153317769063095	0.9219101478779683	0.6419808677548723	1.076539460140196	0.5204294026176871	0.9733817382878239	0.24498813329641758	0.6969375035291622	1.225766676866711	0.9613481437807465	1.4614803481623173	0.3784161102564025	1.255051893244082	0.9637592324071921	1.0232836830986303	1.6239651458681685	1.0314350164144113	1.4778556528467977	2.341785202081632	0.7042086184161287	1.1604533365769871	1.8456664927279767	0.9178614258924082	2.3547157170239292	0.664084699185597	2.449954780017915	1.211062929577293	0.7268829237744174	1.4253333519595928	1.5487239677556925	1.3471860608833461	2.1696750589120146	1.0791259769401247	1.3968697441486373	1.4697105543784719	1.4112351087823856	1.3311553109650782	0.4699358090078115	0.7430172578500247	-0.12411375417501821	1.4869916910120067	2.4118234372830054	2.1100890960777585	1.2357206456883092	0.6687926266977045	1.0257595208939172	1.2239967328393238
0.5806293002043355	0.8839804624870269	-0.0011709991466504616	1.5195748502883073	0.9611996618925774	0.6327136457382222	0.9987128593823794	0.5486818775642941	0.9680484121692089	0.26691988749270745	0.5872377295541703	1.178948848315235	1.0068494665415393	1.429362141524164	0.35372757325334814	1.2806846929609441	0.9162291613175079	0.9963410152263645	1.6746377704609199	0.9697677143118103	1.4505926355950958	2.250813448813582	0.5812673199355467	1.0956460488822621	2.0271289440579388	0.8539977432481427	2.3719688765198166	0.5788065162321802	2.338266249232523	1.3365330539835876	0.742060869668845	1.4980350324281182	1.4856135345398207	1.4517982147700081	2.1669836193395255	1.1156470945914507	1.414450999834964	1.4438331520371144	1.4352922325930715	1.3159037774462718	0.47787101118906283	0.6820382161876009	-0.20324995058100487	1.497842034419047	2.3421652304561946	1.9571505683830446	1.2884925302088237	0.6349071588690143	1.0522643158671312	1.1602437392726341
0.4900127684473846	0.878236699092804	0.006773386008840472	1.5176628480853072	0.9689869847302031	0.6363503842587012	0.9680372812745988	0.6227384651998877	0.8824843143528138	0.351560559337664	0.419060145483798	1.0950876293209495	1.1013125067772884	1.3892763077894004	0.3267079297521484	1.253751497551129	0.9177780928707098	1.0049626689454902	1.793651131162393	0.8807097790918041	1.3904427359030973	2.2375871364222735	0.45078198874965514	1.0648621022879714	2.1623705046865846	0.7987822676286226	2.361637042635652	0.438295514459855	2.1855488683152045	1.4220329602621302	0.7518405987619061	1.5857021542818732	1.449239979748173	1.6109755120460583	2.1819609821456956	1.1650010251045575	1.4234818087667385	1.4314548373463978	1.4857179389387918	1.3232705559006397	0.518450215839527	0.6308314568428732	-0.30090617572234646	1.4723617759289307	2.2359039845327993	1.8592416903252817	1.3398519158457258	0.6070849246491044	1.093294181154477	1.0796494471846487
0.38333113794960416	0.9468189485760489	-0.05113096458643405	1.5327755230323017	0.9893610680455645	0.6372918749416685	0.979633143240277	0.667495141442959	0.7785190870276018	0.43489187272313956	0.2861320849434824	0.9996571085829966	1.1804618665376585	1.3258655553521246	0.3404402662139352	1.2554019997768007	0.9387993068070213	1.0163714952031253	1.884780125389676	0.7660156147971378	1.3537371795693105	2.2700101229762515	0.36547951651577293	0.9915392805321908	2.2554343063574542	0.7433853610924983	2.2922984001848925	0.33574988085442514	2.0482499724793106	1.4531238352725093	0.7565610125568257	1.6571241810667352	1.4237321783467816	1.8111368195209985	2.243290915366964	1.200810307219636	1.442100646755863	1.4162621372229847	1.5301966883723541	1.3396731485529414	0.5647496475366387	0.6479003766244491	-0.3677998377956043	1.4631676493237489	2.114801642893791	1.773012894597868	1.3716215628672908	0.5685319109479956	1.114708284817598	0.9801966536884166
0.3558670633117697	1.079268417890566	-0.12663390067051164	1.552550340337292	1.0124877700074575	0.6463560303404227	0.9759597496152139	0.6785923059510452	0.6657111588217439	0.5001961258897029	0.22422989858125675	0.8933925314458353	1.2252558157933466	1.242845357987957	0.3689645330002979	1.260878666252891	0.9843378944711594	0.9878122672585226	1.9543708503403443	0.6591504785432356	1.3455675317850566	2.2353428033476375	0.3101498319035224	0.913173090084214	2.3238086881506033	0.7075225165773001	2.2108223606469117	0.28001055014972065	1.9307116644335618	1.4323087579350529	0.7344597930965167	1.652938195287969	1.3904224097569762	1.9833872942186126	2.327298719060134	1.2160356784115796	1.4556468601535244	1.3765369623101213	1.5469154917669066	1.3017649344231796	0.6365750548140893	0.7305869147419163	-0.425745939973715	1.4440786890049035	2.0167854501457354	1.67426785852093	1.3775957384733863	0.5129103226350014	1.1172812972732442	0.8954741324364358
0.3587860534012836	1.2334927514160134	-0.16068424439470314	1.5612198297782882	1.024462837452628	0.6845510151062566	0.9281233923336376	0.652151612964943	0.5194949064010117	0.5582521447270026	0.2257145931864632	0.78814432287307	1.2543919569225277	1.1604031232111072	0.39676827595996267	1.244798773357338	1.0369130569055591	0.9306938113693197	2.0036011801154663	0.5695004319588007	1.3122177797819137	2.1428457751744943	0.25471847569147066	0.869004818883709	2.3035930294328937	0.7099617544560755	2.149508443543076	0.2748763614891891	1.859267993013244	1.3593505944573079	0.6932348459542302	1.6106879346815568	1.3629373974927677	2.0327926763761752	2.419330999997208	1.2196344025114931	1.41812096686894	1.2949446908276507	1.5641953288324177	1.2270803809782582	0.7172173534040436	0.7951360968777383	-0.5002237242438141	1.3954963294837488	1.953198600657131	1.6266852412422566	1.401052482229104	0.4895268330192549	1.1359010540759307	0.8460995734011594
0.3637078542091509	1.334608705497874	-0.18758255633849188	1.5606959935582885	1.0682694692461623	0.716672461936877	0.8654838070107733	0.5870123896662013	0.3929957990248552	0.5741047346471359	0.24836815925944739	0.6840854817692789	1.2257720072700458	1.1021114679757984	0.4329851941901957	1.2172403877105271	1.073578479529213	0.8588590844767822	1.9655726734239427	0.48912679675039683	1.2934252755303164	2.044792388418512	0.21293144817284632	0.8351172607865269	2.213400090538502	0.7518722961913746	2.1080306444061643	0.3091580068503217	1.864997156309471	1.2884212423149846	0.6436341902322438	1.5839453415975215	1.3456768810416868	2.013730967783996	2.47208819976536	1.1790795501547684	1.3633981076398087	1.1508880063787452	1.5769195724897496	1.169776820449107	0.745883002476152	0.8499390561153788	-0.5102790772688394	1.3445570460522576	1.9185194073014604	1.6694860798487734	1.4161731669995714	0.5094554234843383	1.1274350130928372	0.8280151149611605
0.38850861672151626	1.3670566822846348	-0.2214869402304307	1.5926761947892776	1.0986423809784143	0.7349853787506551	0.7973615446355803	0.45981963422020533	0.3222311039878193	0.5645885044148435	0.25270250963916335	0.5944287994716237	1.1418048603938247	1.0521383456936868	0.4523333781247791	1.1613483805230278	1.1161519696486502	0.8024467122973349	1.832184441040086	0.40897246204733745	1.2948138842188586	1.9062538477530606	0.18763555414210925	0.8160882427594324	2.098278493201682	0.832709849033388	2.0786150105563492	0.34548872302216005	1.9079357275401403	1.3267578720947326	0.5986813265544837	1.5538626355086658	1.3302510737696145	1.9411734963686118	2.5152509158723197	1.1050684275944478	1.3261604316615585	1.0224723312372233	1.5507529620762612	1.1312930767525955	0.7390015263298102	0.9281433740764624	-0.472784540565358	1.3086298815811936	1.9180946621378823	1.719159092175381	1.3745391835121274	0.5296814555981536	1.1401617413680758	0.8406578167758946
0.38495043172189103	1.3555477235432292	-0.20213683675458763	1.631021006093264	1.0629289185387867	0.791364056118879	0.7116398889224088	0.323652896251088	0.27309985731936604	0.5824051320241967	0.24853578606971385	0.47841140908886526	1.0711631008975513	1.0158918348603994	0.46269620610288625	1.0822243041287325	1.167642879995808	0.7754668821245552	1.6808877146706511	0.36285356577359423	1.2848621886176423	1.7565372209974253	0.1868221813436943	0.8206854672980889	1.982295637031919	0.9171357022259958	2.0830035322304483	0.39369944524258493	1.9686648584801447	1.4960977481046556	0.573360542813537	1.5316313638856827	1.314469012288027	1.7926632702402165	2.5419161042293923	1.022535051808507	1.2949176756550398	0.9399585353210365	1.5036261337157772	1.0957253495276045	0.7498398512602997	0.9764835972746653	-0.4518784958579622	1.2734671248648328	1.9394818303745223	1.7252734976905977	1.2937488785134124	0.5812990217166707	1.2112377521052229	0.8674913063418593
0.39357956300841035	1.32468571127577	-0.1657928385235605	1.6471813534802606	1.008535291950897	0.8583760400241378	0.6355403314360771	0.21344559668481464	0.24548661906021646	0.5911731574224994	0.20140870569800923	0.33691993000696496	1.0263117970333397	1.0217953098594414	0.46095847216790753	1.0169044281673207	1.1912308947917132	0.7543958577334176	1.513365171602874	0.3342567798767974	1.2541739366008704	1.6778984048191272	0.164820447146541	0.8427599041123953	1.8640878622103838	0.989849181802343	2.0625906371292118	0.47096553109346617	2.026057003079189	1.6768463943514373	0.5172481367795831	1.604571623854553	1.2947325290808067	1.6641504606994073	2.4938190822395336	0.953684736885976	1.2739546702410707	0.8931600377277638	1.4645557488702514	1.0827951185946778	0.7561837120827111	0.987819444763192	-0.4116570837578603	1.2648887711731607	1.973736278566617	1.7728561149692694	1.189362895442558	0.6799810087154141	1.3156245907627788	0.8990394212598867
0.42617850342414954	1.3070043500808723	-0.14967470276189548	1.6638655370872553	0.9500950806860538	0.8959987461395421	0.6060435288945458	0.09802942398209227	0.23976079708005957	0.5429139456302379	0.12446799978627676	0.18316715356308358	0.9701233988846122	1.0529433650117366	0.43368452613963776	0.9987739112944167	1.176582427817146	0.7448079842009416	1.3186553712227613	0.33566030311099676	1.2264943367426049	1.6652168334653545	0.12169135451053173	0.858782298496067	1.7946129830195852	1.004484609074987	1.992349213076923	0.5557141788935517	2.057316122116498	1.773149062286129	0.4205401721093328	1.7054690634546676	1.2817292504334497	1.607633697776739	2.3949585194241076	0.9241435621317364	1.3174946979844728	0.8802337895899734	1.4068814874957538	1.1067179642524778	0.7532805893334727	1.0155987859649627	-0.37640653826617637	1.2843174682718748	2.0006951039490155	1.8158398631424817	1.0540871826874718	0.769877027013133	1.3709858587600674	0.930024595837369
0.4696224508147974	1.2921520066771568	-0.10928553203699713	1.6259659865702691	0.8494951034845769	0.893968079960594	0.5899792851312218	-0.06466293425252394	0.21092389525257071	0.4627625027892132	0.0606500784495911	-0.0010550549496331162	0.9247750217465438	1.0874353465620916	0.38754980935367034	1.030133453582169	1.138434456421143	0.7493603660138416	1.1499549540539191	0.38528800747023706	1.2388760975487672	1.6370646166456364	0.08022967611127604	0.8207824551575549	1.7982494092031256	0.9414474450508024	1.947310442067316	0.6333946835600818	2.0600299363094488	1.8177302152671135	0.3174899078787319	1.73301415122168	1.2775076380506778	1.5592709616712022	2.308383879842359	0.9659243534675526	1.3951212258235492	0.8771703434995153	1.3243870965180664	1.165767297800762	0.7879675300336325	1.0306350710244572	-0.40390253184872993	1.2867805599259186	1.9929997209853632	1.7656181221157887	0.9353678093058673	0.8693140581971207	1.3800882361569244	0.9249581327724666
0.5760910163425396	1.2520099587764943	-0.05296588819190014	1.5474691290032954	0.740143210586432	0.8764674296183937	0.5820842301758683	-0.2406322571664586	0.16680274281675614	0.4163270402798001	0.023652446755339045	-0.16313340367634005	0.9052744548490607	1.1331769570441903	0.3246523176583326	1.1064066624957611	1.0620057480674339	0.7247403419236675	1.0455328092574745	0.4609466818137541	1.2572520191938026	1.5581207454863204	0.03443678756045241	0.7770991232543749	1.8353553105891205	0.8557314164512398	1.921280239223233	0.7238300784415669	2.0318062687027725	1.7793672372882043	0.20282016353756244	1.6857537211080404	1.265234680532831	1.5638692981057811	2.1982342232645466	1.038254753233957	1.4636400867824968	0.8485034617912353	1.2541905636077817	1.2219965364719851	0.8521157904853209	1.0027514921446297	-0.45275904937144995	1.2821728798489562	1.97336150342228	1.6918794367998018	0.8635619234356987	0.9449099972288508	1.35291943796935	0.8842622373205871
0.700712717317476	1.199523105968847	-0.0428738083618279	1.5078671107713093	0.6581292909128227	0.8423337772104542	0.5909387536153808	-0.39888008777921535	0.15417361127181056	0.3764851328699085	-0.010160275543871344	-0.26758149231543193	0.8998640034451505	1.1728499603594393	0.23607027072891457	1.1438430538871198	0.9488673619028372	0.6637012633302928	1.0057735487847963	0.5202236084081104	1.2511189974860781	1.505106547713585	-0.010461390912112368	0.7525030020939705	1.9134906258222983	0.7881786385027132	1.863376830391839	0.8025005836121439	2.0065376432173094	1.5951669769512873	0.0578913564084547	1.616435531735305	1.2776145143135347	1.6311600702327234	2.041308343746336	1.094845678365573	1.568628044236139	0.7944074869255663	1.1659736291863214	1.2978321490504034	0.8938347396225247	0.9412773215114433	-0.4655696827451405	1.2834893598709458	1.9512997399258396	1.670531277372741	0.7820537911354736	0.9727779917024127	1.3139922495274798	0.8319322414974503
0.7595186490478271	1.1277260635410746	-0.05575997640931846	1.505247929671309	0.6005125125764283	0.7841090396795497	0.5749019232373179	-0.5492579905010345	0.1612847127632969	0.33491300178142025	-0.05532372756675673	-0.34687986520146724	0.8825429116715041	1.178423171022872	0.1307890245218932	1.1392166461333453	0.8494038285936524	0.6030338077420538	0.9932976986122932	0.5868690319820098	1.272387853898908	1.4857791357019052	-0.01843244433658934	0.7039120845018465	1.9921522658978303	0.7045389859487166	1.7931103290728412	0.8490766538375102	1.9809674828215187	1.4159992226541864	-0.05213059588848745	1.5379862542130314	1.3103186507471618	1.7211751793910135	1.8930548806283682	1.1388212959381487	1.66798615697274	0.7515690537906907	1.059377231704272	1.3884013185375566	0.8982861945046903	0.8224724279477726	-0.4577867258839644	1.2975672026867349	1.903578371547357	1.6136202721926491	0.7007309045904767	0.9730983134779712	1.3038938673090843	0.7973114105539494
0.791222716589407	1.0689596485151178	-0.07394240122713631	1.4908686254323138	0.5373199169816738	0.7172632011889333	0.5454599474663099	-0.6298256695571876	0.17756174702140712	0.3710138850213676	-0.11818378141621329	-0.4193231564935898	0.8604231509848497	1.1358190717290768	0.031208393296693393	1.1236619130368708	0.7947707999528555	0.5470116397179984	1.0085619854322156	0.6663873952195745	1.2728507234617559	1.4500877029227262	0.012028366964091446	0.6947952257121048	2.018851289719087	0.6196494759692331	1.7242230774228475	0.8961362126811337	1.9304101295232357	1.3626968157507995	-0.13896200246475443	1.461358856511569	1.3057407841548723	1.833246262726788	1.7572867066383382	1.1825398617893026	1.707990719091789	0.7000384036999591	0.9664251730999254	1.4361127196209182	0.8882865494795358	0.7039020691597253	-0.45011738883097896	1.3079716415701996	1.8333954795184788	1.5226358277311767	0.6172776918603604	0.9566017420367257	1.343734060170702	0.7489454529621502
0.7973802942234902	1.0864266901803805	-0.15643055785475576	1.4933044638553135	0.4498713399802927	0.6597030453165929	0.5090823852241043	-0.6298539786503216	0.2355126065786528	0.483151084515403	-0.2056370830002936	-0.45225782295266537	0.8781266068153102	1.0733371877357047	-0.019313042081233637	1.057541793572105	0.7451828626567746	0.48987460267853844	1.094258335846425	0.6791506846305678	1.1867106978158861	1.4200833665753954	0.013939793040368697	0.7323683224689697	1.9978700675943188	0.5684053215242453	1.619475334378789	0.9354829769001913	1.8932007215887914	1.3455704862959301	-0.2326440608562117	1.4270034084620025	1.2838667756905513	1.9373771953586676	1.6604198027654966	1.2017594212679636	1.7204993501866508	0.6373498361415395	0.907673727077188	1.451268331545267	0.8711473729525496	0.6530080228491618	-0.4417095230247444	1.3066126944507275	1.7386023530116923	1.442443047704682	0.49529336204286595	0.925988132344095	1.4702266725063353	0.6787890130217663
0.7240433315365806	1.1205892232042227	-0.29144340268889063	1.4874636900023166	0.3641637354562069	0.6253109444858789	0.47048433877570517	-0.5731225560120452	0.33640713098708386	0.5833637694677456	-0.306332902595326	-0.4719796980745807	0.9022728970030757	1.0071191884457362	-0.023720952550448787	0.9198749033854405	0.716771032452326	0.4387206960217457	1.1955314702910433	0.6503784583294958	1.128227128550137	1.432590620797157	-0.004686444043357591	0.7612707045896336	1.9916498649119476	0.5263939848352774	1.469914515725506	0.9553290335162391	1.8739627943098824	1.3577433543084687	-0.2820752658265887	1.4329895850160934	1.281551123328694	2.0207621450066346	1.6044727486892096	1.1851894718408855	1.715234580724297	0.5643750634175959	0.8702191192040208	1.4606494634832505	0.8238372244464436	0.6378935595311244	-0.41384426506556543	1.3097127925670253	1.6251204393074694	1.3381062048745118	0.3818998041240612	0.8664769224707513	1.615034706838074	0.6130891841106931
0.6197906416972299	1.1337484423238204	-0.4241208902069754	1.402052194331346	0.3439778653816359	0.5815777792320077	0.4213869657720969	-0.5028027686699874	0.42047050933287267	0.662696863271595	-0.36991135706020445	-0.5049792391228735	0.8952756347633912	0.9576414626670419	-0.005940967532798147	0.7825081045125375	0.7547198555057743	0.40661246837810766	1.2762999800783488	0.631584405021556	1.128504850287846	1.4580409220707102	-0.05247209595029958	0.8010551245423059	1.9908603776484177	0.4794840133980278	1.3101974040550233	0.9437253066780855	1.8157062496345637	1.5116695338090065	-0.2885386016380912	1.465826799881651	1.259962118231985	2.06698611997981	1.539055814635643	1.1572894734618813	1.6687163074821179	0.4697071074026784	0.8513908292066645	1.440429191371525	0.7530010293650278	0.6321604872380762	-0.3786505294779786	1.2931506245484494	1.506991313813509	1.218404958442002	0.33355066200961075	0.8080639586850357	1.739618309932423	0.5228779945384041
0.5313047596406544	1.151322643753902	-0.5249999856984883	1.2692859043723927	0.3316734247650849	0.5225407752295252	0.40587098971400515	-0.438201418140771	0.5015555367293059	0.7493717170089563	-0.3883024128150165	-0.5059956076872705	0.8862518430225952	0.9142736270971467	0.02771173354947849	0.6305618693128747	0.8427212953212642	0.3740954554288211	1.3475974205632144	0.5811672188430786	1.0925398852546147	1.4464270431505009	-0.13043387867847583	0.8301514823819011	1.9981571538719685	0.4998647530297674	1.1878203425144422	0.8841410902948683	1.7404431360167614	1.7372891632275462	-0.2838666023436326	1.4637012734240404	1.2267057877736063	2.112381325014197	1.4637702688162821	1.1129974845398631	1.6349948826411318	0.3878906813282219	0.825964783238842	1.3878641576085937	0.678702591597482	0.6577508372006818	-0.36456167326212446	1.2276875937775915	1.4050274895451396	1.1294847790903677	0.310394942606139	0.7925741128241153	1.7783518307701065	0.4174439599238838
0.4611211585102999	1.1546231645102838	-0.5887427295838845	1.146708228892434	0.2983832078006085	0.4797121794553658	0.42220936732994785	-0.38574466856555933	0.5869118426190018	0.7629796924271242	-0.3808310464146249	-0.4711147035516901	0.8916622944265047	0.871029640653106	0.05339628878355842	0.4414043112071685	0.9328469841240032	0.3489923214319719	1.3964912148808861	0.47851265229177253	1.0521313724180497	1.3984462525645733	-0.2286893127271334	0.8150989665928845	1.9978939914507916	0.576670507725048	1.1236726942724728	0.7838977834430405	1.6942479877545522	1.9041786567154624	-0.27825052029019054	1.4060084124317132	1.2195094527413703	2.136736467408971	1.3895563146785617	1.0133207362559806	1.6213333823209393	0.33038257545123095	0.8051392133728756	1.3570157728309318	0.6103609316191164	0.6843053856853019	-0.3406731085896785	1.1670233450223724	1.3386673039884651	1.06107660114662	0.305370151495585	0.8100087694652094	1.7440449980281585	0.3227057917797112
0.3722091465136489	1.1050081933997493	-0.6091145518854985	1.022716195618475	0.3199806771810957	0.44855068390933966	0.43492917809135107	-0.39030243255995173	0.6204817827768626	0.7224597243864311	-0.3411513857561301	-0.40137452014360164	0.8621246710376698	0.8581080485223339	0.0321832196504605	0.3027121090318348	1.0155156738777555	0.3390885683451314	1.3809625073443983	0.39493722970535294	1.0891609374458275	1.3317699495705058	-0.33410242740185153	0.7912981458800962	1.9650943842295168	0.6670029452026205	1.054108356421331	0.6876144786074072	1.638906280545736	1.9327664528055137	-0.2827530688330346	1.355581381677141	1.2167841080385684	2.1177282278451037	1.282496829461755	0.8704395255637902	1.5893220468308649	0.3220639494820175	0.8015037151850674	1.3393470151317863	0.5061710818408967	0.6747155193042031	-0.3006221262018675	1.1534126402789031	1.3125829539428442	1.027186071431937	0.3353336524036797	0.8079037977972547	1.676095335758624	0.27903100369244926
0.31225266394509543	1.0542573287821468	-0.5825707138200391	0.8941667872305196	0.38816092365674876	0.41225714111106526	0.4172475445975864	-0.443551836742886	0.6022653572028914	0.6716987026805186	-0.28873208751747903	-0.28635187346216723	0.8078480931730085	0.8885130089195041	-0.023593801286915496	0.21733613026757478	1.1014813750804666	0.3386054584384559	1.2989440087151456	0.33140587330733295	1.1091800460389711	1.256661055315423	-0.4258305447432192	0.7388859066250403	1.8866719827186895	0.7465704816284141	1.0039538230030585	0.6031421100177529	1.5455108676535598	1.8377811948288891	-0.32431691747854463	1.350180809351167	1.212633746497699	2.082224793047893	1.1344676529748292	0.7392047351729707	1.5629021270836545	0.3717017385737648	0.7856825656640473	1.3274527374190062	0.4161097627756362	0.6036254228704041	-0.2989746389830788	1.1666199075962798	1.3206031420315838	1.0576797091937205	0.3487176582188868	0.8241486878434191	1.565206798960458	0.27731872682329267
0.3683526705559703	1.0459202990793404	-0.5132814963090222	0.7912329700005554	0.42083944758866	0.3651456857594896	0.43131061123680964	-0.4664822021805148	0.5675179294603987	0.6037523511939346	-0.26315702560844323	-0.1528399688539383	0.7616585151099509	0.9464950413401769	-0.09676935345133661	0.14441394102428678	1.1389212634807204	0.3668302256784367	1.1810604456208167	0.2907914197177102	1.061041611502857	1.1780004494956238	-0.5064561233862068	0.6538275538739575	1.7511433358123933	0.7871908479567586	1.0079160311431008	0.5608023210190146	1.4797762572021145	1.6947104733828227	-0.38137340627148053	1.3301184422767673	1.2227513660479723	2.0412675173631603	1.0105368289563974	0.6314011978502715	1.5473383925416617	0.4625341604591647	0.7672357785629436	1.3420520040954984	0.40187370899788954	0.5401707363541635	-0.31936939455360885	1.205180032111321	1.3608290075233935	1.096613316961553	0.32035190194963203	0.8655845975245509	1.4677089936518892	0.3145666126893337
0.48662503542378854	1.0451916126785818	-0.43469255234302173	0.6901325795405903	0.4593525819850167	0.3322119724572912	0.4786535275836732	-0.44561840054158885	0.5272293836725923	0.5420955965930643	-0.21569469161620627	-0.018506319448961816	0.7285075513842304	0.9925049915949596	-0.18225738630140276	0.10065062443452037	1.1283885289189464	0.4260111892461378	1.0502683439086944	0.27629565631450237	1.0216051247482745	1.1215870676486823	-0.6054232586334773	0.5549775275069063	1.6151122879202169	0.7843484302633116	1.0196521919629762	0.5695741859502382	1.4675741444975199	1.5174661376244996	-0.4405359258344574	1.3206186403539688	1.2289501892935628	1.991568055549895	0.9361982711347647	0.536746844738796	1.5006279744285949	0.5251231037544793	0.7667869516261774	1.3641523394585988	0.40608861313752476	0.542880915983605	-0.32939634262658585	1.274401401009469	1.4059769199107846	1.11372842641654	0.2941859390237071	0.8822870901072271	1.4170510817563184	0.36044625044372874
0.6068149850219452	1.0263743579766156	-0.3641105477463352	0.603882945917622	0.5544708485485309	0.30385648835853846	0.4827929487581787	-0.4292840538039216	0.47227996305655895	0.49472487804116244	-0.14629719216640683	0.10518789732445528	0.7171322206940316	1.0616953699054261	-0.2452820292602759	0.1029263168971879	1.1129434685741604	0.4833154566379093	0.9433702596753178	0.2858571583474785	0.9853392944991939	1.0684421320269404	-0.7209831989684348	0.4303093329501874	1.5135794410587315	0.7687050534539844	1.008392499210574	0.5445939406736564	1.452256171052872	1.3807453321763148	-0.457432586495243	1.3642569998714738	1.2199369577927928	1.9587915411964443	0.8691116477167837	0.5033894405819002	1.4555123587439038	0.5498050149385854	0.7486319020339709	1.3845260861214572	0.40649720078371365	0.5796768163371698	-0.3278340702639416	1.368826992264092	1.426514597820268	1.1335349194957454	0.28126504759657	0.8827446926437401	1.3567097896513283	0.39767068046224885
0.7799515796744229	0.9992415055248072	-0.26231399045208786	0.6162454807096198	0.6422252720661904	0.26370467982026546	0.4869597833179503	-0.3932465782457753	0.40357009929466264	0.45549088705888846	-0.11190974937485636	0.1826049071232031	0.724550083396211	1.1134023799494954	-0.28544063666009517	0.12455789909727004	1.0820533478845888	0.5152936162297506	0.8572652590627804	0.31857679374473313	0.9321092947717611	1.0056008059371047	-0.8047199285653633	0.3033910200538709	1.4545353632891396	0.7453811011751295	1.038610605595083	0.4920318208889249	1.4274901037512873	1.400559177945642	-0.41657074810641126	1.4188483273593264	1.2101399670310844	1.9360672041650964	0.798137389360763	0.5526840514669864	1.4285352188711156	0.5525197761081775	0.714902557735965	1.3907034368045461	0.45311920167518605	0.5997946882018678	-0.3323788625916368	1.4845498329067017	1.452773842933245	1.1282044121235049	0.2692240735067636	0.8757433738351127	1.267429024120466	0.41814763534956245
0.992015144352752	0.9896828545030811	-0.10805529916514889	0.7142028538495853	0.7272270769373155	0.21415642505395444	0.5138797276448895	-0.329126482299818	0.3066467094853739	0.40297626027331723	-0.07701942615251087	0.1606556711048432	0.724703029018936	1.0940819163162632	-0.3335038142763434	0.15794305775289147	1.0034118801691623	0.5286163009638307	0.8013282583856791	0.3314497334083995	0.8944779993122811	0.9502769061652302	-0.8736126045912002	0.18768450371174755	1.441353318373805	0.7047607348467849	1.080890877266686	0.4369371416752295	1.4338223368681695	1.4840302728887627	-0.3612813885802915	1.4416868922559136	1.2087327629034932	1.8662099186793184	0.7586878630343652	0.6463299709021109	1.3962933095359737	0.5254468826095677	0.7087985113959411	1.3817251755632867	0.5344281432668165	0.6507408533514571	-0.2973839616683865	1.5944546811940696	1.4735613709389512	1.061991148980093	0.27269743141728353	0.8674607679242511	1.192202993293562	0.40782706243957756
1.1379646488284423	0.9759021087475415	0.08738491622177663	0.8349209107485432	0.8122288818084419	0.1787489911337653	0.5035722947865097	-0.2787079874301723	0.19286908562158786	0.36147427338801286	-0.05338404590511555	0.07346422319742721	0.7072481098254044	1.022270064841887	-0.3550347615682792	0.21918669336908284	0.9077321653685135	0.5049624966870075	0.7298385119251295	0.2992564192239704	0.8288662387786842	0.8793734127199041	-0.9243670672123617	0.052114873751127756	1.4388652373008581	0.6802877200961106	1.0904954704162855	0.3493336087006754	1.4182631354952595	1.486401610813283	-0.32313076221725856	1.4569342912324583	1.203905518364543	1.7563043309900597	0.7322718820451171	0.7729378303073274	1.3438954032445967	0.4920478484038314	0.738735268078269	1.3652266613165283	0.5841683130371008	0.7204237411315073	-0.19924485234222689	1.697501093237848	1.4641420223113664	0.9733322690094515	0.3022441293761154	0.877322102586078	1.0975548684466216	0.3801726182103197
1.21588250837116	0.9619927712742194	0.2943142555474851	1.0117418268094809	0.8540592745736962	0.1469967563356822	0.445867118810744	-0.26262842253070073	0.07151860042920369	0.3586451238594945	-0.06935648625467188	0.004653908901446411	0.6724912170610671	0.9220761220259549	-0.33981899369858515	0.2884077564093507	0.7950805862634949	0.479562064286051	0.6625554586826699	0.2531375229502255	0.7133339958920116	0.8271436420412167	-0.9312197330390172	-0.042991421240562384	1.3943429404089582	0.6381151114812735	1.082671363203034	0.2582996088632552	1.3457540407251176	1.4566544939601305	-0.28979737865006605	1.4601876480553346	1.1972435646465818	1.6122855032396264	0.6971087224452761	0.9135648951347385	1.2958207565482174	0.483355631447976	0.7967685910021798	1.3553467370873644	0.6273065666294871	0.742026999908494	-0.11292220306807318	1.7906102044704824	1.427014298012715	0.9167086931484505	0.33322648193796023	0.8635482662370757	0.98506165721375	0.34510612616388847
1.2494189346550644	0.9703512329299896	0.4441107462484002	1.2006895513634137	0.8316854255749575	0.12890536674142558	0.40902352901909256	-0.23148842008454018	-0.03995022424903617	0.38041320824835034	-0.12440992008320388	-0.04685651493671385	0.6087893651959566	0.8069377180236336	-0.3291594794388958	0.28980818254022295	0.6691524509881723	0.4832968754876542	0.6440700467700385	0.19539569989327438	0.6094429225109479	0.8197133742892625	-0.9220082860969552	-0.07815921908268632	1.3066859303004583	0.5580839182686043	1.07439586518902	0.21826214661812035	1.2823311979195176	1.4256426635472366	-0.25571357032573205	1.4455258533069077	1.186751878176316	1.4312126388710196	0.7034136688512012	1.0014963570705502	1.2669413824536293	0.5052480632651577	0.8665387383225364	1.3410160508753535	0.6363169994586046	0.7095569631942286	-0.0289855697659586	1.8312512167622175	1.3870382826171266	0.8675844095219245	0.369279937049168	0.8218377950340361	0.9191593381884907	0.30900757682645813
1.2378495067820272	1.0023277067515515	0.49071363554635966	1.3242887074723702	0.7779034920196314	0.1596053472467818	0.41017489120008077	-0.16346166928624686	-0.09863989954565733	0.4061327494167067	-0.1649037681058441	-0.06685951327856926	0.5434624660893894	0.6873407454905662	-0.2774936826891544	0.22753923493535738	0.606376467896257	0.4858239119225708	0.6233010013961593	0.13245645485968197	0.4722252406048838	0.8556662827664556	-0.9192834872222617	-0.12878688172358035	1.222808889514322	0.4424721064110078	1.045105617672749	0.17097235509913652	1.266008108107111	1.4050647200022297	-0.27217450048236974	1.3967688790547452	1.1652697493424629	1.255673818932399	0.7760825373084185	1.0268258382353292	1.2522230853435452	0.5309262170803084	0.9155955225111183	1.3492653079987331	0.5924905982515838	0.6748979352407993	0.07170998524453213	1.8151137197184781	1.3580806564649468	0.8035138013026453	0.433467591235594	0.8219750757949893	0.8804811509520055	0.27734218267081806
1.1575453195748913	1.0263529260236504	0.4571220227235348	1.3883014935563487	0.7124288108803171	0.21463640069625053	0.39844196230809603	-0.08773484515581316	-0.08358652885588733	0.43774440365272255	-0.20913329932868083	-0.013294727448541488	0.48918588822473	0.5837615932346243	-0.21165052005525536	0.13323553958678266	0.6026147769813383	0.4961178691648013	0.6014502349090574	0.14142584552823106	0.33530842391466986	0.9287705300034158	-0.9248347565714509	-0.16781479637242497	1.1332618947446398	0.3041209530058329	0.9726072396166373	0.10947720751042977	1.2431316595769144	1.4295948934214355	-0.30858220482881554	1.3393145975627634	1.1046709083036843	1.145794965757297	0.8629063842579885	1.025678992093599	1.2416166884704838	0.5784469905810878	0.9458464580491814	1.4062043664689439	0.513568668698215	0.7016088402425014	0.16987749952274114	1.7552138787179636	1.3226768978302292	0.7333549175062488	0.52312653676584	0.8446264013523187	0.8192821880284681	0.26399580543040224
1.0445356594669981	1.07605362494604	0.3658345733515129	1.4075000910193425	0.6479422492551414	0.2530529126816066	0.3533469435526862	-0.001703511125013535	-0.029260484019951648	0.4745701103255967	-0.27481906226546354	0.08810425549735998	0.46226745862506713	0.48513640601284413	-0.21109953124660316	-0.011833603005918725	0.6414929589667089	0.5199203226436782	0.6370749169045284	0.19276409382915075	0.2836753241790613	0.9643965938580891	-0.9288202832836889	-0.17865803906064773	1.0480690418526175	0.19004122444399502	0.9370727526897928	0.029471352822763835	1.20463570269174	1.5120120603981018	-0.29984338749565953	1.2953725914084566	1.014859222084541	1.0904010524291186	0.9332077827208872	0.9667152818411608	1.229703706475377	0.6380472059832709	0.9634629153172682	1.4667308925718792	0.37912182848904274	0.7527113619091758	0.2465424651005444	1.6824465071799402	1.2731566087589459	0.6689446200916811	0.6399934525951665	0.8627474617981814	0.709666324057823	0.24422252596876862
0.9416891984298935	1.1488151052571705	0.2517773901480031	1.346735089499364	0.5950778552486582	0.30189966458610057	0.29555952742113417	0.10040738780525715	0.05480289432583929	0.5028382242097266	-0.3128224548213064	0.14882687100431027	0.4721324512908535	0.4051298707111243	-0.24218801518092298	-0.1459744202559173	0.7037600074054293	0.5386687032527239	0.710055034676629	0.22087841861419255	0.24567373306930293	0.9338039371902234	-0.8964480459067309	-0.20839451677271353	1.0173747340007595	0.09323775094091291	0.9195186659933988	-0.05297496822372111	1.2167373037595597	1.651657515953196	-0.29822150173022594	1.2226492218944436	0.9369642391737285	1.0396054755355169	1.0283800764925322	0.8948989855176016	1.2354296236278635	0.7179209589271928	0.9629018816463099	1.532418000456651	0.246782440349689	0.8068107168199414	0.325451421890146	1.6240967152375745	1.2586902881876672	0.5876543826650178	0.7541511492542874	0.9167674412333842	0.5607082696363314	0.2220567500598193
0.8405898701470973	1.1986872598032687	0.19783480642817253	1.2283481037794068	0.5693867478810206	0.3188095756762422	0.20794634812491108	0.15484577389977072	0.15899900156960406	0.5365775859423978	-0.33794252967390814	0.18517826582880476	0.5049775237711227	0.33309096250601594	-0.23489800940491495	-0.1921884825747088	0.7322382203907305	0.5748462028025868	0.7228433820596202	0.24158038631862305	0.23007502880135106	0.8674980581016782	-0.8194216418967338	-0.25258218554511175	1.0136186885348641	0.01175511039542036	0.8692387462415828	-0.09706452555519982	1.2324171190966011	1.7879304020156368	-0.34160089414301303	1.12877903303174	0.9033872799267876	0.9872592968209546	1.1374830621254879	0.8710327218439959	1.2127565288629845	0.8072590168660281	0.9365332991112767	1.61663716039069	0.1817954999926647	0.8945788417426112	0.3945890751752017	1.5746650137667477	1.2720072983163218	0.50385567118083	0.8541375456384823	0.9867119889391933	0.420326923400326	0.21129051604690163
0.7638225614425838	1.2500382191038497	0.2058417457974877	1.1143613423074463	0.5607524654598456	0.2852851231219865	0.07137286275138621	0.13163231753081434	0.25569151146033886	0.5951479956030641	-0.3613144963623155	0.22421114367426193	0.5501920734893064	0.2551898623438147	-0.21972462528973216	-0.20996889291489315	0.7050212802416099	0.6306825593240752	0.7172665087647826	0.25712879214747864	0.26509111123074647	0.7744344992495014	-0.7170586752160769	-0.2766545722644036	0.96644084357472	-0.03848109451288442	0.8373404629875634	-0.13935826801886786	1.23792515679192	1.8465814933487774	-0.3908626483617772	1.0892399031110593	0.8915062020394078	0.9417838882441055	1.2080835094297746	0.832494736839972	1.16049312398123	0.8746797369219035	0.9160667907947235	1.717450756165946	0.14538819025592115	1.0224524132971058	0.4638971581725464	1.5289704168744733	1.2683345019018526	0.47749056363872067	0.9471772262016362	1.011216604769394	0.3260384669611644	0.21145470697956115
0.7312236210268447	1.3284363030443833	0.20039952919490772	1.0008198416224858	0.5504007372164746	0.22622965851787685	-0.021531099900337674	0.10969277035283728	0.32479387108378	0.6808875932979398	-0.365241753059957	0.22198378277781677	0.599058199950057	0.18864159871823602	-0.19774864857542301	-0.22997498049878556	0.6327304318943112	0.6875408791096854	0.7225308848491346	0.21925559487465204	0.2768479981270661	0.6863825579426294	-0.6145533682956976	-0.27937023232943214	0.9272057189628351	-0.061542979912202235	0.8655523880353405	-0.16307223358096742	1.2915983708302559	1.824132827663315	-0.4454499976312178	1.0871360656989313	0.8966184499459706	0.9242193124445816	1.2628094474037277	0.7761213170110988	1.0886693712429951	0.9136577298614842	0.8963857296175128	1.7750037128406877	0.09762644487771147	1.0961745111018069	0.5290581181708708	1.4971413273105694	1.2699585275272987	0.5139679572252256	1.0236142559524994	0.9928667430552739	0.27919857354816513	0.22876512245131075
0.7077012483347046	1.3776654990015755	0.1830094577521792	0.9027053176165201	0.5336262321311965	0.1529410700595102	-0.02846668637153215	0.11951602566994271	0.38581543355780373	0.7827369763246316	-0.3403371983919831	0.2079059969177653	0.6378681517166163	0.16112645125765995	-0.13995839929874135	-0.21534552895306489	0.5293281869212688	0.7537083551739194	0.7029877900702435	0.13576789249037105	0.2701826764220657	0.6542864160111719	-0.517070638405537	-0.25196146324453456	0.9122772325251413	-0.10968264978420494	0.8486252330066737	-0.15756967263985988	1.35457896243404	1.6974770342947623	-0.5275851976627969	1.0840345321944551	0.9181362042007745	0.9514083133397351	1.3171117328523816	0.7612914100059583	1.0071230880377866	0.9226239135408774	0.8496628455001172	1.7702268174366858	0.10652935464204276	1.0941418763797253	0.5262744328701566	1.46512113580799	1.2984164534870317	0.5941346073136209	1.0464226395649203	0.9720687077708178	0.2723372069997762	0.29859318052637845
0.6665370961234582	1.3861096884691997	0.16745430991491914	0.8572887173425354	0.5487303447044776	0.06375790360047413	0.0011397697110460236	0.1327363721629941	0.4341386005113142	0.8701600348959818	-0.32146720889355695	0.21313921378125586	0.6677307845537402	0.17582321419234073	-0.0697497099501371	-0.22184750741783027	0.43296251671848723	0.7981544665880291	0.6703919271917937	0.08489017525067155	0.2809212502801208	0.6544171538601787	-0.4691833148987931	-0.2095777686581914	0.8690468238826563	-0.1697362831798054	0.8454654974013233	-0.16433851329544918	1.3875266769691834	1.4681423087944727	-0.5857794272165594	1.0922113023426152	0.9082679625971636	0.9947449607842234	1.3322386200792449	0.7631105452652551	0.9244431500943339	0.9107686262314573	0.7899015388696553	1.771799931585796	0.13216285328716945	1.0781674522177316	0.4568811350166663	1.413566079462989	1.3056621062774818	0.6804417928553337	1.0188904891941917	0.9381145995616524	0.31062805902788704	0.40782706243957734
0.6028093635852397	1.4051412627007998	0.13254905860181565	0.8535170965585344	0.5937838892182351	0.013231236947942374	0.07299025248182234	0.14723062784702384	0.44916888320922954	0.9430398620066786	-0.29447929244085774	0.20755999910860998	0.7223706082723735	0.19838439661875382	-0.0004522713235340731	-0.22222262156002692	0.3777762982372611	0.7907963310863614	0.6450075384014967	0.0626969641099051	0.28471678069546796	0.6676870455344881	-0.46782091546144466	-0.18492345478210823	0.8539030227367294	-0.21515448930276299	0.9337123989507701	-0.20023178738410233	1.4133581676205933	1.2654192644471363	-0.6083405844312467	1.095399592029033	0.8686346817884368	1.0142076870887198	1.306146608668166	0.7689040956019306	0.8689709258687361	0.907804804404104	0.7023129621596679	1.7650086826981766	0.11646448582832498	1.0834835737985578	0.3699903867015527	1.4020150289474707	1.2668853713437624	0.7397567523405562	0.9952021882444388	0.9029478446307311	0.34767390502907347	0.4837301850230228
0.5087411793136807	1.400383369142899	0.08121290045793152	0.8903165910135222	0.6441074044740718	-0.01700722851674421	0.20240884430205827	0.18074859411634564	0.43076775370041576	0.9858512073514596	-0.25673931344400314	0.19828293285060417	0.7884431172897272	0.21017070509586522	0.026079959000779467	-0.15915343045180558	0.3990409157033633	0.7969838541218541	0.6204644882548188	0.04616170600700352	0.2764545589986433	0.7122250727632053	-0.4747142499280207	-0.1608122729190312	0.877994346202686	-0.26079444432379073	1.0397390825969937	-0.240568552107208	1.4274498990965756	1.1996805075395962	-0.6148523347432115	1.0686786879904817	0.8154459283076039	0.9952529165531603	1.2433214312399603	0.8052274811598537	0.824873677999757	0.9204570858183583	0.5609998011187279	1.718889580082817	0.13854972333549279	1.0525510428356095	0.26912440197877574	1.4106146161878834	1.1959279440165953	0.7670102777780401	0.9769323256350978	0.9128320594193834	0.3359708483759731	0.5214940995345637
0.4187851489638456	1.365149238470883	0.05197923119809156	0.9929361065114867	0.677609361334433	-0.059245085038845936	0.3364877116167745	0.20031017747116145	0.39659752575431023	0.9855472491376522	-0.2484058663051035	0.21975642188137473	0.8565995104167143	0.20199666278949654	0.00912645719610572	-0.03544078635490853	0.4610866882059109	0.8082440311774354	0.5911618652099594	0.06640314265021037	0.2803195198484172	0.7308770058883426	-0.480875548876023	-0.13794253565710926	0.8819896302332865	-0.2800865984559123	1.1373398046289493	-0.2936602070452693	1.4143230793336428	1.3231481688096292	-0.5869897897280779	1.0443218899098872	0.7563255422383189	0.9421849059564235	1.1665904826872269	0.8596038068453682	0.7917286877714382	0.8944053410165684	0.397424824014169	1.6838398294678996	0.1822901060906846	0.9890181780608275	0.1148855123576316	1.3945195862416278	1.0784484287728129	0.7830017998947612	0.9152686448636501	0.941409337824538	0.2893246225671609	0.5456301666354192
0.32738027681775617	1.341831273646579	-0.0019216497125245646	1.0896624645344528	0.7181457880692645	-0.08307772173903541	0.4296658081211109	0.12217708042443305	0.37143161463184104	1.0005581086195487	-0.2564998465721961	0.2472416228462381	0.9127879085654428	0.1380492308068539	-0.011662774391877151	0.10810289205952142	0.46267987494634627	0.7915581582468876	0.5936618428938509	0.13956179123281065	0.3194088544308663	0.7207448225902244	-0.46906130897902987	-0.1399016904183076	0.8621806770755807	-0.27301079270839385	1.2659861828468149	-0.33457255345677545	1.3835665184802148	1.5656042974922653	-0.5463458165913194	1.0328700738933654	0.687158787460665	0.8430533274714394	1.1123878801857026	0.9105989137337118	0.7991262653006576	0.8513676593554843	0.31284338778051685	1.6877917991595641	0.20493446353474373	0.9508671878925414	-0.018362117699970638	1.3415843492284116	0.9492009739969557	0.7857977032713773	0.8699529019910542	0.9266745361488624	0.22295196793173044	0.5221274074176769
0.2445193099701696	1.372950469349602	-0.09554445640059735	1.1370958342554371	0.7443309551939707	-0.09435714933300608	0.5264350580947241	-0.006516056957603433	0.3488053826134746	1.054031372848669	-0.25295573686944495	0.25530769677219645	0.9200337074420564	0.01834905066890894	-0.04171285634066134	0.25914885331791027	0.4170970320949733	0.7678300293690369	0.609935736086116	0.23204081433617613	0.40855753223524643	0.7292645724172444	-0.4516551310929266	-0.11740050702235424	0.8406013585390459	-0.25637962535311765	1.3851282769819175	-0.3652395458147538	1.3624992794119841	1.8651833219566825	-0.5070816567176922	1.0062142369912719	0.6358403685797945	0.7164921374639113	1.1039895918900642	0.9281575236277977	0.8341734897507755	0.8144817759410949	0.2886291745419629	1.6648473537652329	0.20448286666264	0.9185795671148724	-0.06474740439450657	1.2801981598159726	0.8419653126982929	0.7729940336027605	0.8973924294841698	0.9248898862564682	0.13995156613669368	0.4383431200666035
0.1932771846761499	1.451584304772735	-0.162540019404779	1.210956741275412	0.7400491039660327	-0.09343411925166652	0.6147335720224886	-0.050451769499821754	0.3582021952986542	1.1207852728810852	-0.25726614056197866	0.2678717422171883	0.8906299114731084	-0.11214664493931555	-0.09111112222402853	0.3495513615876245	0.3788826779181184	0.7564583654119155	0.6159933743201652	0.3174145010664137	0.481922357946534	0.7459118585242612	-0.4390885213573994	-0.06159369268601071	0.7894760772612428	-0.23763176397080438	1.4207630729755991	-0.41395677992097274	1.356066534658326	2.1929549195237312	-0.4658082950749451	1.0021150073944487	0.6137704203002389	0.6376787897363667	1.1359379764449868	0.9173218049093753	0.8572500887445205	0.7453923494782205	0.2922871140766107	1.651782832600066	0.17921494643778768	0.8287006292115819	-0.08454565597202876	1.1934591132058683	0.7645617528885863	0.7616275105296001	0.9305051082311364	0.9265830156415614	0.05429515148421664	0.36021169196850117
0.15829191659599173	1.5120009801768817	-0.22763810458966954	1.2563733415493954	0.768845729806682	-0.07238903339712341	0.6505902799447224	-0.01492385761806705	0.38687748118315557	1.173931197495335	-0.2536741374848672	0.2703369766074274	0.8678792500927122	-0.2329408256889718	-0.1268618191546325	0.36450591205658356	0.31940370627516196	0.7412404033516495	0.6358249280625852	0.3721080470990912	0.5436923011084988	0.7203308194017005	-0.41251156516915444	0.01349430811203856	0.7403125522140341	-0.20676834915755676	1.3661949406165212	-0.47133076262073353	1.3576747208467415	2.481072477352965	-0.403692490983864	0.9828334459575391	0.6231399060105269	0.6455654714119528	1.202002849654892	0.900633216226258	0.8740435504602013	0.6655684086658512	0.3484802465597795	1.669202194153622	0.11803432257420968	0.71218896456513	-0.13041965352969867	1.1051487839888745	0.7287332490902901	0.7705639493595304	0.9178157739980349	0.8617864964715061	-0.018551534491226148	0.2996017819698534
0.11131109070272291	1.5499569688752646	-0.29713583614676176	1.2071327368694127	0.8661755019494606	-0.026052923313874227	0.6380075361096278	0.0054303803444670454	0.4065484502440209	1.2381599062130406	-0.2086304188978863	0.27215346510549787	0.8251118303381331	-0.3342494106375883	-0.14351863467772466	0.3546279063120366	0.24518775728316905	0.7017740402063445	0.6714496100580583	0.35473944707588323	0.5948393878031194	0.6833755874154464	-0.36236713214680527	0.10448831786239803	0.7018190671527422	-0.14725900851176416	1.3016711333739166	-0.5153742734171384	1.3548201903623052	2.6740203398114457	-0.36166870458397693	0.9022369529321672	0.6558974805755813	0.6592535426590723	1.2392344304076635	0.8684424314204335	0.8629567914099177	0.6141373828382267	0.42563359698994435	1.652818785820212	0.06214383349813192	0.6564218068054778	-0.11207005450662819	1.0418091080921936	0.7177648298661261	0.7926698769914676	0.9143887275263218	0.8203963470440243	-0.05086635759009225	0.2215641772618425
0.0536557098105737	1.600857857163612	-0.295530277991978	1.1410507977164352	0.987949468739652	0.024399900932149755	0.5964214306677093	0.08226125910708422	0.3920722793506367	1.2648614662260065	-0.1626288328236746	0.3062774990335476	0.7696116874916695	-0.4095083961149035	-0.13648293142878493	0.317016461654318	0.23731033395545773	0.6779344244269522	0.6919782729623328	0.2730500088354178	0.6128218703197346	0.6775141738515889	-0.31163300384560666	0.20783858090864005	0.646483187136102	-0.04723009649129584	1.2562562033636713	-0.5430712642629705	1.343784012644311	2.8050235860416186	-0.31693370615829103	0.7999297253754728	0.7157660004848522	0.655778055818985	1.2650024722405706	0.8299044464164089	0.7824288760204196	0.5692566523097119	0.43770704158896423	1.6299127090636656	0.02036037052205671	0.6415939971020949	-0.01038032617445429	1.0159041786272425	0.6775389643743157	0.833667749869139	0.9308755997415951	0.8558834237505044	-0.057451056132498804	0.15555942233297385
0.014110851371613312	1.6345488872222553	-0.2440481600158412	1.1051418248354483	1.1102410219420098	0.07237900456018402	0.5153874638342812	0.19997046835356497	0.3320665885182539	1.1994870688562558	-0.12903163070909057	0.36814623228332877	0.7459242341720802	-0.46998805257363313	-0.06794840038339175	0.2725029167801578	0.2758123468493373	0.6779715867274654	0.6949109390915141	0.16261027434441674	0.6386037049703248	0.6421495856949325	-0.2358673276731534	0.282383449693684	0.588276444342984	0.06908728004197831	1.2100638780854436	-0.5506459192823214	1.2969455899067357	2.8841208799239557	-0.2585216113524547	0.7145182642522461	0.8207363033189283	0.6868970302948538	1.2700863025441613	0.8296671679043259	0.6778252083085553	0.4918984120091757	0.429538391339813	1.6155244698949816	-0.02148760629288891	0.6033387692557539	0.06367138381492256	1.031723172439857	0.6301673861305429	0.9050547407561979	0.9074651674246835	0.8743248059719239	-0.0558463816977937	0.09577046699762179
0.000495999786216239	1.6134598455061582	-0.21604472362785104	1.0096202901184816	1.2646464593539133	0.10869100796008524	0.42936426088323215	0.26199569140768775	0.22477669036585352	1.1111988984456063	-0.06497424250059829	0.46390112596736655	0.6959683701494103	-0.5135623033532832	0.04536456730359468	0.2634751697579268	0.31975774777303967	0.658052593652245	0.7287327525649465	0.07662254619921767	0.6522120701180338	0.6013375871629425	-0.12439458565023816	0.3349120743801003	0.5321271532063437	0.18361050639995607	1.2009106757366088	-0.5170549719472688	1.2330402912446106	2.8226768794797144	-0.22656804104839173	0.6233158279843014	0.890116810622293	0.7402056515189785	1.212967973839106	0.8210065022133236	0.5688022085662489	0.4157605689316675	0.45853261145492946	1.5807624840634378	-0.0401106011139285	0.5671682949705221	0.09985929272419325	1.0606432658261393	0.6327658271312566	1.015061780153899	0.836979157560512	0.8525200451071416	0.013071618592684003	0.034081588012931964
0.024487115412439975	1.6069659637582145	-0.16377025227662684	0.8783993170085285	1.396583941146685	0.12475173137539594	0.35002992393602606	0.28806836618306225	0.12358202206330113	1.0138387444228467	-0.0061851254718697235	0.535847045408828	0.6004920651631065	-0.5491689270363238	0.14888688769838096	0.2931341946010482	0.367531222392512	0.5999121744989212	0.7766890552511575	0.005064791305622898	0.6255970702543168	0.5979601927302374	-0.03720102166004195	0.35097326390755745	0.47765253202264857	0.28200654017099763	1.2448460470110139	-0.42489283200058275	1.1974792741532934	2.6461966414970712	-0.22802047606221404	0.5371018721780979	0.901249754669687	0.7482794747936454	1.140947044538229	0.7739264907743394	0.44963395964101327	0.35855133584398863	0.4772038120244163	1.5130802070139409	-0.006025789576575594	0.5598977169261558	0.17362695319308977	1.1155319893235982	0.6568513764070995	1.1153223526405924	0.7703601528367213	0.8678039698266329	0.15099061957543508	-0.019280465101201908
0.07261849214391189	1.6243044137056977	-0.09262525975553451	0.7643339801035676	1.4382025940160528	0.13128678435128127	0.2696538783488767	0.31292374995372635	0.07449695137855936	0.9219966010507511	0.011726996539328675	0.6089607074561917	0.5201000222180919	-0.5660124081524769	0.20311690159607995	0.3400984852042353	0.3835516001713437	0.5544998432714603	0.7900062440672789	-0.06629559313316144	0.5905347008686392	0.5682173320809228	0.013472103681275494	0.29349825838841226	0.4417188996037159	0.32089323329624647	1.291564994890133	-0.2796390371158367	1.1822618123454194	2.423317224791311	-0.23073168808801223	0.48231534328087344	0.8856280075823827	0.7080707655052377	1.1240258642630407	0.7246516530985936	0.38491956712566255	0.3231100042446107	0.4979844991967061	1.4289761529932528	0.05833751700468528	0.5319099003682729	0.27133998823852734	1.215457069702337	0.6892319488775243	1.1601351964807483	0.7152032292176486	0.8946881188466932	0.2643691684274537	-0.062040475135077267
0.0737690429821142	1.6061301175926364	-0.06735335737113732	0.6768533313635985	1.412982019750387	0.1431569511973094	0.22052909196000633	0.29106913005514906	0.04118097913110712	0.8502624625920987	0.06124874562910965	0.751533429691706	0.46811762869431056	-0.5457630760753382	0.1951275638706285	0.42604963898653425	0.348058940009401	0.5423477710035565	0.7982273245277727	-0.11669084926110537	0.5746119879066944	0.53080451762314	0.03441645324048914	0.22818663382446697	0.4495898483825645	0.3039193630984972	1.3286291950862357	-0.14598896906924352	1.1885136361528805	2.177356785620217	-0.22930346032442098	0.44117122399424147	0.873426300906438	0.6588525249467532	1.14017450169798	0.6644422306577241	0.38453527738388577	0.32876368117578325	0.5307713069275002	1.321601520157075	0.1271307738551566	0.47700270345257734	0.3044885672786502	1.3299058974204416	0.7619383268782474	1.1684706467343982	0.630198583287501	0.8763840173862262	0.366846997843725	-0.09445645641144337
0.019842299065621728	1.57406791595922	-0.07727862596435023	0.6165597824416181	1.3613880651192267	0.15102116749032346	0.2066030922470886	0.2537294362128913	0.01901650694984994	0.7745768673539448	0.15138407617743324	0.9518229114671237	0.4095394551904975	-0.5143879641923107	0.1398379561101373	0.5778708361387987	0.28922166858134174	0.5468815716662012	0.8196454025695843	-0.13013397023866374	0.5490615880375268	0.5227423502676489	0.03779195035391617	0.19524955675004416	0.4927245615991661	0.24628480859093632	1.376376310900429	-0.045607522612198664	1.2299043281772009	1.9462830789752807	-0.24377939596216996	0.3921539811962494	0.8379077562176288	0.5815363100118633	1.1607839510169513	0.5981031133213983	0.3720074318019354	0.3937685128513791	0.5392316946855495	1.217929460866972	0.1981390058402292	0.44956213470448736	0.29034290115870065	1.4046692225401904	0.8604042497995057	1.1831295420080594	0.5452170930767566	0.8512158778780833	0.4958296222332098	-0.10932746374083364
0.010552666371986475	1.5297252052777084	-0.09174950076201552	0.6160359462216174	1.2414727040818243	0.1263762643185551	0.21589622985078677	0.22893067062849776	-0.009704954918362808	0.6848624314785049	0.2574200070137724	1.1655414332104244	0.3523377922912137	-0.4696577882380216	0.05765585611198243	0.7636023517457626	0.20807978278717404	0.5741401190928318	0.8116647045786965	-0.11958561593163894	0.5417945359008246	0.4991005892387063	0.03661255979621379	0.18299029131362737	0.580070561573549	0.16623345638753326	1.4424298314122914	0.03216507512447405	1.2903118218795235	1.826240683596223	-0.248160908253863	0.34439470303643516	0.7946584951823098	0.461337934373114	1.236418387151262	0.566386885539738	0.36301505184433797	0.4902297056021765	0.5035275118657735	1.1508227133842235	0.26860962250136905	0.434890681518184	0.28349730771510984	1.4533577498050543	0.911898354630947	1.196168381119569	0.475680467708127	0.8473720165713852	0.5443571904827067	-0.11631730630259904
0.06880462918023954	1.4699300565095037	-0.13647576364529326	0.6779010038035966	1.0843146480233867	0.06900071446248257	0.26526773670701165	0.20639663249473275	-0.07705262716078809	0.6162380193611176	0.3999267424263845	1.3480552775404315	0.2899933328277897	-0.38548166569921594	-0.05330481319960564	0.8727605671253768	0.12545534822065627	0.6052635457728628	0.7778909675991835	-0.07973871411072038	0.5941450834588473	0.47005499711743204	0.015241189517833462	0.1805849923988876	0.6782779923856109	0.10863921986144023	1.5225767758146884	0.08051393695011384	1.3193596849077613	1.7731490622861277	-0.2135203331742316	0.33090411674424475	0.7708607139865995	0.29331151291191554	1.3062213708785149	0.5598814996668147	0.36714616656844745	0.5568783376189937	0.4434744677264145	1.1106507496252536	0.2925227521099103	0.4045575172040559	0.2726182110806903	1.4700685526648216	0.9339101481081412	1.1872580722277362	0.4157997773307455	0.8244461294921501	0.475162522186245	-0.10090681448018828
0.18117509437802093	1.3885957950129668	-0.23116199196835222	0.7703580966335652	0.9416490115056669	-0.008773800191195131	0.33796803442089945	0.23781972587222028	-0.21264840332800036	0.5281602815600277	0.5452352402391438	1.4434641734153129	0.2402860054420486	-0.3149702300463047	-0.11211227258456571	0.8980432603095206	0.0980613873225999	0.607772001057522	0.7811361309388524	0.01644648753295137	0.6636449483203603	0.46029323772483693	-0.0014939558095753175	0.20779978576485497	0.7275611367151714	0.06749471977401972	1.5788501623099878	0.0587799723961116	1.3130475541182354	1.7502261290157637	-0.17181124102733875	0.36037952955949776	0.7506967257279575	0.14816983556699145	1.3217469898938947	0.5575878073833536	0.37452452961057825	0.5770771569634043	0.37603822047724433	1.1135859504156644	0.23738492448733917	0.3501193898396101	0.2387595082393646	1.4429108438241052	0.9726369130226175	1.1461034197214692	0.37481415398659845	0.769739746252181	0.4156235672986073	-0.06696620311484705
0.37167648408855625	1.3263788355598856	-0.3309985172294853	0.8597769393875343	0.8061590047930111	-0.10958714567510923	0.3928770450999782	0.3080545859348759	-0.36539855744383143	0.4461617080350943	0.6324011815770548	1.424542418227072	0.20237460920900135	-0.3143303428960591	-0.0735642478561889	0.8633076907419867	0.10131414358432389	0.5716130826579157	0.7841649500558769	0.10660092527967761	0.6585302396508981	0.4587679628197435	-0.03343917246736457	0.2215720618089294	0.7161973048916074	0.025221316205513857	1.6106982910305905	-0.007596107910232408	1.2737877087935647	1.7978636730994642	-0.15246964809328906	0.40117662411835575	0.7071090231935964	0.03722160182570627	1.2933622706988426	0.5578844055234561	0.3980622762944554	0.5352847785911243	0.30501135773394417	1.1528370668678396	0.1624413483310747	0.2852314352501072	0.1970042287286681	1.3895297022873128	1.0092649371288258	1.0832086587166543	0.3510100744398276	0.705789791774673	0.38120606735426726	-0.019421200186341758
0.6115663338537838	1.30786162819941	-0.42201489834160866	0.9492219739525037	0.6860083772046235	-0.20369929276849877	0.4640970200097384	0.41724275814836603	-0.5302468192919326	0.4249080144696068	0.6419319630749918	1.3291983969414072	0.19036837782506189	-0.33327925915172985	0.013280065138250818	0.7516987296333462	0.11001028787587246	0.5279102172540737	0.7567132720269775	0.1724349369838057	0.6109703920683438	0.46456400745909443	-0.11898565654077223	0.22519940775293143	0.6448563648960965	0.011896223330556932	1.6456058462897072	-0.08196126205157599	1.1979416276824633	1.8238693456717048	-0.12264631580949754	0.46986583117200154	0.6210558188848532	-0.06239119791405976	1.2680926436015798	0.5323769654746134	0.4084765282966288	0.42624602262340083	0.2194425022394068	1.1734026567196136	0.11646448582832328	0.1904272670586975	0.17970561293138004	1.3385904188558229	1.0280286793551294	0.994157829674525	0.3281090679497936	0.610722864814373	0.31015772341771586	0.06455073394491183
0.7695327026395895	1.3068757583630888	-0.5200582028064892	1.0494580346494704	0.6427899117885539	-0.2761202329504058	0.5839209269883995	0.5482006229810322	-0.6894385231354414	0.4127964487194178	0.6166682080993057	1.2039904397529297	0.21887361826050006	-0.372560073568441	0.1129666557497315	0.6118061622029749	0.12136174340148258	0.4881465557046619	0.7615930361599603	0.22054946785617507	0.6034256181939345	0.47031647281544464	-0.24534312077470205	0.23305542436962243	0.5410029039569579	0.002078794843259861	1.6748710165392695	-0.17014037671452953	1.0809460824753034	1.7379742164057412	-0.10710526116161179	0.5315711655792075	0.5387610964865102	-0.15524016557273074	1.2479566882814743	0.4832998598922701	0.3937582311865466	0.2756888550069358	0.1645285265260228	1.1812874117840528	0.07773467789218978	0.11094603754143736	0.21489934851896714	1.2680525699356842	1.0625079926338228	0.8513838479004072	0.30351769394330674	0.5055886820508165	0.22198362991079015	0.16864778525063906
0.7611592493171158	1.306425687350855	-0.5869078059784169	1.1131827108124475	0.653870966339979	-0.3364310184651373	0.6942872160517917	0.6644094502914728	-0.7997529482209069	0.38674956793619036	0.5868066891849175	1.1135985121108183	0.25919390805147347	-0.43500067451986124	0.2504383635083787	0.5510626787763812	0.07122061626497192	0.4653103220391336	0.7792130711820133	0.20789582869785375	0.6091652007732409	0.4813420314151179	-0.35809692495512335	0.23162000404953548	0.4163356878883448	-0.043359570270432496	1.6988198062464916	-0.23315505996061353	0.9443507680968413	1.6478370270748024	-0.136129754187802	0.5717609668644626	0.4647136590384767	-0.18847116666680783	1.219447365402511	0.4511486215051268	0.35905686750402876	0.144932009682462	0.14089778830526445	1.2112533178927023	0.04235958957739684	0.10258096387748847	0.2709423189098551	1.1774702510033206	1.1096796908006166	0.7158217290416726	0.2927039729818835	0.44081504300758817	0.13267519757933058	0.25899970990806676
0.6136969835541571	1.2946166812679598	-0.6060702468127911	1.137619670475437	0.6784798475730828	-0.40499369290704534	0.7294860027277459	0.7218769093512035	-0.8359549194502943	0.37569016523379706	0.5389133148234269	1.0562061255169972	0.2860549830426148	-0.512550868825477	0.4056900562846747	0.5469614308216836	-0.002973205133404477	0.46596066229811867	0.7252231685087123	0.14877241245723907	0.6037033399316428	0.5096467757253442	-0.4670888799428702	0.2316975943371072	0.2888933044691354	-0.09534960737256667	1.744034118123062	-0.24531134521963147	0.8441808708859682	1.5529044654964994	-0.1659046719711323	0.5882446414336985	0.39873537943599663	-0.20368310522073294	1.1922339208362267	0.4220622305657117	0.3063707439063186	0.06102347408281419	0.12487466666270008	1.2157424485133315	0.031005153935932422	0.1366406251820986	0.3199124562407663	1.1021548536162868	1.1327158696723238	0.6085844630824895	0.2876791818713301	0.41049887496368986	-0.00947682389496809	0.30654471283657203
0.4265194073762066	1.2574108109232995	-0.6098860538559789	1.1303645388284393	0.7254390511498262	-0.46801818686091573	0.7273477586773366	0.7677659493195911	-0.8383098946195521	0.35752281660851154	0.47246125789685917	1.0475561802880875	0.3045231669867018	-0.5576113091153774	0.503172691661546	0.5748699230012142	-0.03096461105912568	0.47727658280447055	0.6427960196811314	0.08328928156166042	0.6164091094318005	0.5224590849281265	-0.5739863999746966	0.21295953988840846	0.2137963190077309	-0.13723999011713223	1.8150780147100414	-0.20248806760263643	0.811414077297022	1.3972393048513128	-0.13780005445369484	0.6085022099174712	0.35024918152078344	-0.2367536992298802	1.1603104570180864	0.3897528065038468	0.24774734379814517	0.025308175759901342	0.15591104934010533	1.1705250088858743	-0.007574121709501997	0.18511114547787025	0.381977276465847	1.0389850461095402	1.1679697182493085	0.4926720576743661	0.3047681027910931	0.416264666923739	-0.15624920106919013	0.3111889706460655
0.22304236099038902	1.1855280406836726	-0.5784212843031279	1.075754612893458	0.7872200474386654	-0.5444081563925829	0.7143812274485788	0.807823316102605	-0.8401569339679913	0.33603530903240186	0.43314079754607526	1.0794528533196948	0.30402609371284495	-0.5770762633954397	0.4890377095318983	0.6216091451190823	-0.02552122302930187	0.48561951926974445	0.571690885171951	-0.005987954163689996	0.6538321135880005	0.5447280985424869	-0.6315325254626291	0.1584135677251159	0.19996832996768926	-0.19634615094825142	1.8492834065013022	-0.1183610480260219	0.8026896672248718	1.333845537669134	-0.06687281127876898	0.6400597710993636	0.3330242904906552	-0.2305245574318761	1.1058337264119547	0.3639092218962226	0.22649612107784395	0.048047413813471676	0.21158803084599237	1.1073510467759002	-0.09765694538771993	0.23428527010051786	0.4529896565860785	0.983501783247311	1.2361787945180294	0.4161374689817605	0.34200249959187756	0.4545431191029401	-0.2503163231035637	0.2801099726784923
0.051972496547275995	1.125947211445103	-0.5377610453183314	0.9266970164925107	0.8471894912849166	-0.640347903047025	0.6777295313537545	0.8556373744040282	-0.8323531927208407	0.3207672541388221	0.3834514216460296	1.0998883489229963	0.30125395430094815	-0.6087816396140786	0.3618652541195916	0.6269107583288138	0.017428436181627326	0.4496278312224476	0.45782170932002736	-0.10405914015331663	0.668991091771248	0.569960503401027	-0.6706354227464797	0.09184110098812195	0.19657114234885542	-0.2838361707323777	1.836343536879388	-0.039276124039795766	0.8039762161756029	1.4680896123961529	0.04518255003752099	0.6575411417609498	0.3312608321535485	-0.19587662708761067	1.028629283860355	0.33100660155415096	0.2297625838829541	0.1680448387226743	0.23214430454989818	1.0238992595975247	-0.20917986818438772	0.25429890428715873	0.5066182060528788	0.9805503199722058	1.3138821744432025	0.3951551286880889	0.3603649850788312	0.4981526408325023	-0.3154716385126674	0.24992229691678233
-0.019979543834389296	1.075239210733428	-0.5277732225112978	0.7492736887785713	0.8704102998672048	-0.7211868775707496	0.6273985560133701	0.8919579408935039	-0.8324455446882624	0.321024449550505	0.2534209102545841	1.125405687348281	0.29502142017488886	-0.6459570188912699	0.2287590730756484	0.5969516421719339	0.08082399189482378	0.4010567044513433	0.32568346577811674	-0.14574816621912176	0.6544338440197017	0.5714857783061207	-0.7139475242621338	0.038924524863845046	0.2274329171960086	-0.34505902559053264	1.7840072812574248	0.018650417080829908	0.8528851786307614	1.711652365443563	0.17996851932011282	0.6891637700793011	0.35165638564837626	-0.21967034468513863	0.9503034081535511	0.29201383273530207	0.25105223557743256	0.3587007722386454	0.22906984003304848	0.9059540670520867	-0.3150255731603216	0.20324850145951423	0.5379204632098784	1.012379409536109	1.3672501549963108	0.3726572519846635	0.36224059835051403	0.5175549883805985	-0.3320163852704773	0.2361537144209585
-0.03122937425236925	1.0243597543980447	-0.4934101077179912	0.6368584359666112	0.8572824263222035	-0.7935893571510306	0.6312638433352625	0.921512634124222	-0.8323993687045513	0.3314993172263449	0.16496184780891274	1.1417540838309226	0.24697737643628576	-0.6663714831362142	0.10707531387260613	0.5601154334080916	0.11733452136315681	0.38634043344800945	0.21025180387375894	-0.15298508289545887	0.6585302396508993	0.5647745687237109	-0.7448353562819829	-0.044756600282830454	0.32300872379629825	-0.37648689214432274	1.6714855855335344	0.04738345496578132	0.9146797329205907	1.987201832272838	0.32177459116950535	0.7272063558614604	0.3910937266418669	-0.2875760106376369	0.8745194475985445	0.25147875358791827	0.2740327621357345	0.5415611071666987	0.2080422980455361	0.8170347489896121	-0.3859692913065239	0.12624291679606853	0.5796189328164792	1.0482428733609468	1.4371582119193442	0.3728401615513581	0.34957441983681464	0.499914410598073	-0.28907751074184534	0.24401142334106168
0.005119509636029354	1.011221967231411	-0.436548327353098	0.5947681956896259	0.8391198485861082	-0.8934796725536065	0.6726580550803491	0.9418951811798884	-0.829721161649317	0.3186161652411043	0.16632680897821586	1.0912600285571574	0.17746359090761082	-0.7183261914319916	-0.00973431356159343	0.5364082196211789	0.10202222658007332	0.3761951254078322	0.09241631727335055	-0.1317787240287393	0.6809562699708464	0.5417864969398084	-0.7661253892805217	-0.13045507290638403	0.433704407686046	-0.40049625010812406	1.5385008401749911	0.0395785672710705	0.9422601260519	2.343113306544197	0.42632570491438954	0.7436466523397247	0.4375314628523602	-0.33925382649833596	0.804965671239114	0.2306575641527006	0.27952810544315493	0.705990953420448	0.12812866195425507	0.7869921056053973	-0.4166778786095784	0.046214439469016697	0.605211794611812	1.0766108944799426	1.5164356474507172	0.3654192591311814	0.3107654341165943	0.43580429523278585	-0.2198551756447867	0.26399580543039985
0.05431621121768839	1.0481920860934717	-0.4256430427433286	0.5901060533316269	0.8429311667120775	-1.0071785179730237	0.6894898736309993	0.8988370505247903	-0.8005148519521391	0.2906753909718454	0.17291214795292353	1.0446368237733303	0.08240788638380096	-0.7862161539209895	-0.05266905688192869	0.526430183438714	0.04851770521375267	0.33544666289481356	-0.023159574112771593	-0.07794044996690311	0.7071315437498578	0.5069666498206836	-0.7662270608803243	-0.1744681635317455	0.49693516033800167	-0.4071487170502353	1.4552192374339539	0.012295995240888646	0.961437746348744	2.7008428065576866	0.4346045844931693	0.7166437907098594	0.4993237554930195	-0.3802378366972241	0.7673104379610424	0.23912049775030156	0.31005992542738514	0.8330866070758376	0.059345933894785395	0.789773831844677	-0.4243120162094264	0.014526185340166173	0.6128811316647977	1.0948505128491177	1.5570862581061042	0.2949468160775958	0.27642550224124396	0.3639835771272779	-0.16999960096656913	0.28501224481073567
0.05947238349259689	1.075539258074917	-0.3938029479075403	0.6481994901296062	0.8431193799528662	-1.1202312423355019	0.6936292948055083	0.8107391526952898	-0.7751411489029706	0.2731627215763016	0.18014404748150872	1.1002343467321514	-0.0589138690144293	-0.8265290443864837	-0.00038869569176701036	0.5296561650616167	-0.04554669525284306	0.29269143615406634	-0.11943275318960564	-0.016711748874989416	0.730622174064354	0.4684643532878342	-0.7476211581165586	-0.22829642553499685	0.522437991335727	-0.35733585094733766	1.3996229371398008	0.022196000281376922	0.9957122144893298	2.9103900344878104	0.3863353275338519	0.6923303707202354	0.5469015051739652	-0.39956689043094606	0.7310009244692175	0.27625458489117316	0.3724493650049806	0.8726872516598215	0.0342116254358598	0.8076919856894132	-0.4031944862853374	0.02742559799952503	0.6153239575409325	1.1102873027843807	1.5927898368562883	0.17602946778806303	0.25361711862882463	0.2950915152554456	-0.1438268076005337	0.28503570065825834
0.02970720717835691	1.0905416251493776	-0.2956345350150131	0.7332181086355778	0.8461072651503831	-1.226121253266784	0.6736175235645055	0.7414951108922831	-0.7852998653193807	0.2573335130572313	0.23297043940223153	1.2135053795047317	-0.20939324357333988	-0.852702492983641	0.04167718066107946	0.5170023146648036	-0.14770979498332273	0.23995813172545172	-0.20546563906126186	0.01901230344547127	0.7304833131955001	0.4542575070289668	-0.7375760040561202	-0.30097912741830646	0.5406440461098996	-0.2911337253779653	1.3687277445541455	0.044966011874497155	1.0078339178845053	2.9063587600161265	0.3450135513906426	0.6705545690524555	0.5494665354824851	-0.4063841915403502	0.6938191851900105	0.32612261884712507	0.4669846414822719	0.8437962153595571	0.01946766056307803	0.8598733330745123	-0.354228482581517	0.05752422753803036	0.6016327706537494	1.13279486445065	1.684984522362362	0.06014319231803751	0.19885384223961064	0.21201377475175076	-0.11831801744885881	0.2468730367388324
0.004267249755878338	1.1303621937555877	-0.2139804345716974	0.7996405413315542	0.8546239142960648	-1.323500926848115	0.6010817061621874	0.7095341447452693	-0.844889972298365	0.2448244634889844	0.29879988246209954	1.3407893235481456	-0.3238921603861108	-0.8599270253251261	0.02906801369385383	0.4958458770448371	-0.22500147948810184	0.1612112169374088	-0.25803728516389046	0.018924583243333855	0.7395555566273049	0.45913838672526436	-0.7444083355628155	-0.34848378098441957	0.5233710217380836	-0.24140149523800244	1.3909963573918585	0.0491562465660521	0.9854198228834775	2.739416570129888	0.3034254954949003	0.6491908592489049	0.520235877591646	-0.41547392635288827	0.7002736560166285	0.36697406934395144	0.6019664132816559	0.793461056426079	0.005688673604345951	0.9248506211602956	-0.3216274893382186	0.10487419279470636	0.5472372874816513	1.156597672590167	1.78759795688091	-0.041319357321219975	0.13763012013683001	0.1595267638138621	-0.0820468418644283	0.19599730346210462
-0.06990066631417802	1.1600240166570899	-0.15392838930184322	0.8594626376555338	0.8543886477450799	-1.3656095591588289	0.4830396692255352	0.7418348200098785	-0.9169937708630176	0.2768336015430572	0.3316786839612622	1.4665811520395742	-0.42785694743367186	-0.8249190057503787	-0.01566803919322851	0.45930975959475423	-0.2780634489820787	0.1021231591209911	-0.2545517393546177	0.009034130452340205	0.7493915348378087	0.47317091585211957	-0.7544128209833335	-0.3536241375360824	0.4824612271732526	-0.20009572322471283	1.3929774614618784	0.06665392989342853	0.9631263418465805	2.4598358288289264	0.23946994038631436	0.6240966336217915	0.4952624575045297	-0.39913913820447433	0.6885110682553794	0.4037324655073598	0.7706119664607592	0.7533622905265727	0.0036016283483820853	0.9607252974875526	-0.30442379897236194	0.1611625389446368	0.4957391094184588	1.1925673041587133	1.8542579625530515	-0.10622612355967401	0.0705711567443733	0.1384312868806739	-0.06298441625216858	0.1209385913894766
-0.16341488166363702	1.1901144786178637	-0.07761224843807046	0.9222182168115136	0.8303679328894414	-1.33123591892974	0.39841454892283035	0.895270104790046	-0.9681567608147528	0.32345611526096896	0.336994848515386	1.5341155994142925	-0.48809840458462117	-0.771251051213621	-0.08396945958880637	0.4020173262763814	-0.3340020056462877	0.09870422747375017	-0.22866254737814948	-0.014518743821555333	0.7087747306979637	0.49430686810840907	-0.7355222377401208	-0.3523632953630337	0.4545660105284631	-0.18850430355285344	1.3542080071295532	0.09953115593486361	0.9637294116672364	2.1663432383707795	0.18577825937539683	0.6403851067816541	0.460082354314762	-0.4020264657331639	0.6497094810853219	0.4274603167155835	0.9080916215816979	0.7180703953218516	-0.013027409658817171	1.012695617364844	-0.2793064110382122	0.21659092425061033	0.46375513341230706	1.26416683051594	1.9002053952483546	-0.1464400982943682	-0.008274067824452266	0.11054041228028617	-0.07618148013757904	0.047803258813709115
-0.21994101821458747	1.2317996271318985	-0.021584524257480052	0.9938266280854883	0.8254979152840359	-1.2656823225529998	0.32820886926775283	1.037438370503332	-0.9641625382237559	0.37225309927765926	0.3297629489868	1.4743444778825219	-0.516660999628581	-0.7423529218476752	-0.21245581139097552	0.3451000071002079	-0.37396443971889853	0.09928024313170968	-0.17755723434010875	-0.06607629262781929	0.6766978699926514	0.521108127155044	-0.6900546983086635	-0.347804865968163	0.4397810672295936	-0.21350145206260338	1.3304347582892926	0.09918580692182324	0.986967702089828	1.9712348235810686	0.16091741338882634	0.6977526320916934	0.41401868502426087	-0.44362536975760625	0.6165649011648473	0.4260564188524308	1.0115039910940518	0.6936624508612823	-0.06538307183262974	1.0559370721464671	-0.2542750415558903	0.292580191553016	0.41881849927222464	1.3388027543432386	1.8963577037665296	-0.15391326059074312	-0.060119723568828706	0.10109091990131927	-0.06807510756226424	-0.004010708363926927
-0.2791943863820167	1.2913375924645403	0.0020401171629177996	1.0947436758684534	0.8687634340103039	-1.208565221119704	0.24185670569356438	1.1099379580166209	-0.8948062106899052	0.46021393007343886	0.29264558385664596	1.3409190727265807	-0.5437323748509698	-0.729348763633	-0.4089892810616525	0.29686032841354903	-0.34181304619314906	0.07402845993280713	-0.10532230222378383	-0.13182258412980707	0.7016465394301182	0.5446845192594829	-0.625167883315025	-0.3442357127398395	0.3729378122505672	-0.22934641877926829	1.298812324969073	0.03702298457457254	1.0028284383730655	1.9315807838432562	0.1503630522883947	0.7138892819331562	0.3637512160614632	-0.3928832618923148	0.5852146142927006	0.42210177698439344	1.1200081996849605	0.7022301374882576	-0.1105575030181801	1.0692318051383312	-0.2236309680917087	0.41995863413674506	0.41847763984764724	1.4099139090794048	1.8330956594030128	-0.15840760994380723	-0.06301418849426196	0.13470182620810167	-0.046910005104530195	-0.03286140081684495
-0.3483126626621831	1.3901817595322672	0.04076117551920977	1.180207555161425	0.924427499973517	-1.1386549227590401	0.19536360428981028	1.1800595817067474	-0.8110198882463813	0.5818907412008281	0.18502917166637847	1.18117620921168	-0.5602505021053077	-0.7388851463237637	-0.5501059917083029	0.24957093888712228	-0.28401577166509745	0.07720583662670852	-0.043640160523121786	-0.17737129908965787	0.6947729264218385	0.5734468460412389	-0.5028976173931352	-0.3317048812969202	0.2790127517467527	-0.22712892979856475	1.2406330662038791	-0.015861460955663716	1.0016826057138204	2.0195574208429643	0.18224400084176548	0.6958656851344258	0.32874923997645356	-0.2533558325198414	0.5260278644347148	0.42625415094583186	1.209470851570788	0.7539351300394203	-0.11428276659334165	1.0730494845977554	-0.1743854044194434	0.5752988338588442	0.46719213261012554	1.4579229627845327	1.7456980957444095	-0.20037229053114808	-0.061092263783775025	0.1838483386294545	-0.06209907863302076	-0.02655177783324093
-0.371004081971178	1.4715803168876935	0.08363166339241201	1.2020515255354165	0.9938781858244905	-1.0805040276346431	0.19964009239062838	1.219069512043846	-0.7516144852022406	0.6701321488093542	0.07463494376314375	0.9780106206476497	-0.5828099814572983	-0.7398759393305954	-0.5508477074122579	0.1820754009009637	-0.2421282369477918	0.05959090618332291	0.00893148557950892	-0.20693300720996483	0.6774616047713528	0.5852568317349596	-0.35183395440731824	-0.32353850352994007	0.21193025820301972	-0.23315646802793277	1.2017883800714295	-0.04397287061714364	1.01615628140955	2.1505870152722997	0.266896754897299	0.6401899053722815	0.3056639671997758	-0.1383172181129138	0.4916621684119081	0.4029019907150711	1.2600818105628981	0.8071842986687013	-0.10012227673835791	1.0782100663795893	-0.1112693653897053	0.687901585578217	0.5212183514055979	1.4926822820748005	1.6700934566275052	-0.1987783643070955	-0.05921665051209387	0.2393326461814956	-0.11829035064825985	-0.015292971022348145
-0.33275891984944683	1.4792958199545596	0.10884101156298656	1.1554562937664326	1.0496128317529982	-1.072898259764404	0.164633199411505	1.1832302001376287	-0.7057617333772653	0.7100909632245545	0.03375794874561203	0.7805323710716272	-0.6357291669202719	-0.7252204594378656	-0.48663631932705753	0.08184490210566131	-0.18147650284312436	-0.020363783371407467	0.07455589978169316	-0.24399479261302132	0.6838954916949291	0.5683916492129298	-0.2582554139495551	-0.3287952455129608	0.12250288271569014	-0.21255397949812277	1.144662366508019	-0.08437870514285724	1.0374245437513323	2.26973357187987	0.38280106900021693	0.5411577236839491	0.2622009536387471	-0.021353718686859514	0.4634269736375499	0.34279143432090387	1.2972426285927938	0.8469841917788928	-0.0957237727580455	1.0550545934774518	-0.04854040939319951	0.7297269538979558	0.5232351030010121	1.5072272629629093	1.590341305913309	-0.15490619823851137	-0.041826705240084805	0.2869233099787115	-0.1534825210093557	-0.03363544378509573
-0.26180828482695734	1.4627717842196897	0.14307901792864602	1.0564774399974655	1.0464837866248895	-1.093721818399425	0.1086550667072224	1.1599318164892745	-0.6470258820969341	0.717783444174	0.03612867077650702	0.6904431915125265	-0.6885145249633606	-0.6794582074347926	-0.3961470034446135	-0.031739660151889094	-0.11631073964055531	-0.0530851889735182	0.09534898340253053	-0.2925259944455446	0.6582525179131921	0.5637504555731472	-0.19983491270332374	-0.31861152026910255	0.016400579268310112	-0.1912257673019013	1.0657442081743698	-0.16325641972125873	1.06313542043861	2.365825454221271	0.4982696525989881	0.4198508922816604	0.20634029358654007	0.09542263914011116	0.44047497506104294	0.2611873993739521	1.331386772149734	0.8848414117585497	-0.05454390130971798	1.027832044970299	0.0304890432249549	0.7460401505136289	0.49130793689895524	1.4966954227869937	1.5108140202857123	-0.13580521348798447	-0.030272001257752333	0.3328208443908319	-0.1418901315586487	-0.06208738683012771
-0.1738976781894838	1.4472336183211418	0.16359680006251232	0.9484886032445029	0.9856203298848936	-1.122428053929088	0.1305035347607557	1.1304903596310858	-0.5881976788491792	0.7034038825207822	0.09091869104605127	0.7054292216216138	-0.7009222386069555	-0.6115476034248177	-0.22974838323174432	-0.12489300546439028	-0.11673116391928058	-0.03926081318250773	0.056479138067388204	-0.3246973785794419	0.6149973572651166	0.5299983008875868	-0.13726621018517043	-0.29527624128174634	-0.05350492933895938	-0.19963206643784165	1.0117026984161837	-0.21577249297091822	1.101370047068166	2.45008699513923	0.6048783826134503	0.34190046280556075	0.18660381037931967	0.13386687049431995	0.44638118967845114	0.14379385552126228	1.3125950037768088	0.8737582124881877	0.01589948641578841	1.0049067838948615	0.14027009237207927	0.713622232638391	0.4471098315121241	1.4709815952607173	1.440456233189478	-0.13183346289690304	-0.02010664043962726	0.34412362704266947	-0.11126298329627941	-0.0996636545614871
-0.07674005185238095	1.3894745050844723	0.13302864090778782	0.8502431201835371	0.9266154788976838	-1.1480882901903304	0.16049377823699956	1.0383159523904517	-0.5075974992817116	0.6662274548319772	0.195014940220749	0.7997568743428823	-0.704784115580771	-0.516720456062562	-0.0842025702386228	-0.23572673067915445	-0.1746390764154174	-0.04790104805188849	-0.010563532705467938	-0.3403335046104365	0.5993755095190227	0.46079439947936274	-0.11733857662397906	-0.26829421877849474	-0.09690280497673809	-0.2045105421953899	1.0012956327318918	-0.25866484039052207	1.1574555403891242	2.4895039010845914	0.6607971306455609	0.30294693711299703	0.1829165793108229	0.12132838335584697	0.47309621950908676	0.009197619542611191	1.2704192046167175	0.8118168269030521	0.06390152730296764	0.9600346620074538	0.24914794777499552	0.638102034887236	0.3655024042779545	1.4453739354781505	1.3617034828601695	-0.1034824800592538	0.024699676606093384	0.2873351522615711	-0.05346703684633638	-0.13557455711873453
-0.015398646978581548	1.3375877469598056	0.0846116794089673	0.7855231552025604	0.8627641369601695	-1.1725485873458306	0.17252825436686148	0.9023190689801315	-0.3739411144303601	0.5938386371435851	0.27454188834800347	0.9650789525304301	-0.6876733240383708	-0.4226776864973843	-0.06998282059995159	-0.3168264082223583	-0.23732654913286444	-0.05600242956382433	-0.15911989892140416	-0.349763426340209	0.6074988703469923	0.4019623674257736	-0.12362188149174233	-0.26127229775320526	-0.15111426373925493	-0.18767778493277498	1.040717095998652	-0.34721232733405394	1.236638607841187	2.4609688013928617	0.6452802832479061	0.29563772878427075	0.15797878464465806	0.09528896656933902	0.5257537363301081	-0.10550676783981372	1.2375624316947327	0.7497010988574834	0.08643263952864547	0.9057238552253898	0.3395963498734885	0.6097754458756744	0.22830648588566643	1.4128653723545104	1.2779537306064142	-0.10784617972182334	0.10836129081084049	0.22981451342205314	0.01600429945610924	-0.11542598409673718
-0.020256528295437122	1.30809737968201	0.024955810826656766	0.8178700417875489	0.7780681786053237	-1.2315855913483145	0.2109344071184304	0.7424010018725367	-0.25055888595469317	0.5230865175295425	0.2964770538055642	1.1344016303863496	-0.6599901663250806	-0.32607536833122086	-0.13595313449738605	-0.3358071838175773	-0.29611956537368905	-0.0514314666006687	-0.3624113534664155	-0.30467524244157934	0.6163165355192317	0.36407018085496207	-0.10851348176116413	-0.28388986658051624	-0.19496669264997651	-0.17818290029721495	1.1622415304711224	-0.43718725686481796	1.326415601809431	2.3526513546406003	0.6167641424765538	0.3111887743976153	0.16025881158556504	0.028907167923648565	0.5790342715706881	-0.17253794750304882	1.2026881376284144	0.7235995419241414	0.1150677980943483	0.85513480630829	0.426281444704449	0.6289551786378719	0.11786803232268124	1.3564690668963857	1.2200634633116796	-0.1407960316649335	0.18616450800650797	0.22114294535515713	0.09358200833387303	-0.0672476732851183
-0.07633522840930854	1.2847151189988155	-0.05069308508967392	0.8898451384155246	0.6802914000156739	-1.3228363451895504	0.23856709946217097	0.5400759132518981	-0.20170469518850345	0.46320674940939516	0.27080620514780496	1.2122727623096146	-0.6409675544986146	-0.19820114588690743	-0.20679758016366434	-0.33353149135490934	-0.3313466944122251	-0.05516627780227321	-0.551568318798649	-0.2201568276821826	0.6526055092464539	0.3179415097966477	-0.06713314064174886	-0.3222970589287818	-0.22109154391593872	-0.1744938049929524	1.285421064546396	-0.47112355321290983	1.395668119548033	2.1897140910268846	0.6015135748314328	0.34779988317770844	0.16704545427685583	-0.06324670236700405	0.6242155673570163	-0.19098635181744306	1.1761529309586707	0.6885816134429583	0.1486624943113219	0.8293127130802226	0.5022357376697075	0.5814488568641116	0.044526446134507666	1.2894559870673812	1.207720868558291	-0.14795563470411988	0.26774210746494215	0.1773275024841652	0.12407082259324875	-0.02411236969087855
-0.1267464003201812	1.247337793030446	-0.09687894629548188	0.9320663377475089	0.5754566248964521	-1.412185657063226	0.21016683233110472	0.39561461099485096	-0.2057450937632122	0.38992943848064265	0.1869688533280172	1.1851984337431265	-0.6385204245350071	-0.054536159896202877	-0.31282054207464	-0.3536876245956812	-0.31061313919293654	-0.050372341036035065	-0.6994035376057696	-0.11324783132721276	0.6959301003289556	0.2555359765368406	-0.02489875808399667	-0.3407441497990852	-0.2406373346524701	-0.16673259356048886	1.3728404162944403	-0.46193726946603775	1.437963416303335	2.0079905614111344	0.5643070312273843	0.38657989650638563	0.158762543905593	-0.11126188978853277	0.6483388405622915	-0.16838557354161068	1.1592057533462778	0.6573494069597421	0.15528269162862718	0.8149244739115371	0.5080634877811414	0.48779130313131186	-0.08579547386214173	1.221933302068574	1.2064216480579353	-0.11795846576622046	0.33463898082157484	0.09864274633098187	0.12318548497410016	0.015011983976978982
-0.16115639298123857	1.197229887001749	-0.10991107417522475	0.9867548391154888	0.46841034419796496	-1.498064375831065	0.17718852986134265	0.3565480624714879	-0.28405956213698824	0.3363860300483353	0.09724061646176604	1.1148095044428676	-0.6666815373193125	0.07781727259983155	-0.43060499586260914	-0.3725683697529796	-0.2327461372541113	-0.03608343648860585	-0.8098352441423404	0.045525734541503514	0.7148151784931225	0.26161528651571186	-0.01436558034450831	-0.35180076577813213	-0.27448959155845587	-0.18431123348024775	1.4355586603339876	-0.47646495128126604	1.4604378182864282	1.8517193921852377	0.5115110184749889	0.3958628079743237	0.15443405525996626	-0.16531907740898588	0.6601761905338897	-0.1285227835117947	1.1608581992359208	0.6707986824788315	0.12265297332569976	0.8170539333085021	0.45795773959058356	0.38759283510053333	-0.235461166203541	1.1709940186370835	1.1915055973134572	-0.08631511072807026	0.3544371209115432	0.06127949922480271	0.16023133097528466	0.03075085766470842
-0.16136945795127675	1.1784554962057112	-0.11983634276843724	1.0621610629844627	0.3726098046365945	-1.536776257442451	0.15166666818275076	0.38907521048115834	-0.4608904917580805	0.30839849297695027	0.030501199289030712	1.0346028873077981	-0.7107107584613755	0.17889880081771783	-0.46567755272102856	-0.3931746399643899	-0.14797532610672717	-0.011166113994324081	-0.8513492966431382	0.18054905568151516	0.7256463262637473	0.3290978062453295	-0.018391775696667705	-0.3480570344027712	-0.3005187473985337	-0.22541541558620026	1.406042717417335	-0.4966793801778898	1.4595935205375108	1.7633475321981085	0.4478701576193984	0.39119966319486854	0.1575334668827614	-0.22940170783738706	0.6549179150728235	-0.08330145375078708	1.1938302590804393	0.7155797887442406	0.06755946683761112	0.8273175439154968	0.4212708698853923	0.2695436647027637	-0.3525179735937297	1.1270193391928907	1.16657055771046	-0.07628121449797085	0.3495744198368136	-0.007566802393379296	0.24727108565767955	0.00952331565666737
-0.13467241720557802	1.1860424075547953	-0.10874339551720073	1.1224284200954417	0.327438626847343	-1.5230784910353714	0.10577666125475209	0.44790150601126655	-0.6701600499361201	0.31833558842836074	-0.016506147646770154	0.9680631836344056	-0.7492530553881669	0.24716031068427763	-0.37395910795774595	-0.40902946437462473	-0.0889831615233489	0.019306972426723083	-0.861974201799683	0.25195330022136864	0.7525621913433154	0.3739844677380687	-0.05062167283390223	-0.30206539144431827	-0.25470456225721827	-0.27208347913464603	1.280882079272041	-0.5426568454473208	1.4495423568599197	1.6975297306930863	0.32494574094967976	0.3835000520473967	0.15514656367899898	-0.2262737696813062	0.6749043459722364	-0.037862618687037414	1.2726288706319375	0.7345333047998457	-0.007708810458132709	0.8279506264389213	0.3906698056471252	0.1470643929876394	-0.4532703385083151	1.0849556791354562	1.110179390993059	-0.040143510106755945	0.3253535373407827	-0.12338600438448495	0.3051223657088165	0.0015952391939947394
-0.115304811429169	1.1944651650694555	-0.11180855199451667	1.181412378467422	0.33880200125995114	-1.486378815001308	0.055966540234337836	0.5077186198010246	-0.864814909269643	0.3689563217278996	-0.041506489063467475	0.8955117680269202	-0.7906439645382164	0.26650141583848586	-0.23778010471170724	-0.41057993616237737	-0.05300369430182974	0.004460633371592068	-0.8732000631302398	0.3164057187418331	0.7742013434064255	0.43065932528302564	-0.12652968924607894	-0.27597565724814804	-0.19982323551352113	-0.28948068813780287	1.135433932359055	-0.6205445595216744	1.4138808281318263	1.6239655586346295	0.1905955021712355	0.34612982667530023	0.15290216215904445	-0.13502887287190762	0.6949156976084326	-0.0060870712773571315	1.367951941079873	0.7646198322573636	-0.10425148455661155	0.7872606860698785	0.3382415592571767	0.07422831544641179	-0.5408428056725862	1.0657817846216426	1.0138371938896942	0.005557751628772362	0.28026935166222233	-0.2438727522480101	0.3027706876579571	0.002744575722606498
-0.10017719855650661	1.1802986441605732	-0.13303528188504105	1.2319887655084045	0.3736449774609318	-1.4400611655196858	-0.010785052877772521	0.5985058814781457	-1.0305174268163975	0.40592231680714486	-0.03599875101189624	0.824452467971421	-0.8275994506292313	0.2442704977476829	-0.10730171644748905	-0.4158315341531497	-0.06386834276786023	-0.03272024829213503	-0.8958440917670376	0.36649395416229613	0.7664019912724489	0.517992208420355	-0.19434464631401566	-0.3066044232672961	-0.16884184138401528	-0.29036768373008515	1.0170692334919358	-0.7019778567965756	1.3726509547263486	1.5287431668655518	0.09248351698762489	0.2715845773404781	0.1358375855231973	-0.058621631418273	0.6908286967761352	0.028021714834466433	1.4953632049662393	0.8191890223727766	-0.1680746749648105	0.7144561958763298	0.26854510866250003	0.06552446932878413	-0.5552157114089217	1.0351205402385362	0.9238911592496226	0.020242776840531922	0.2659591170708766	-0.3467189223290096	0.25222344296477966	0.020805578315083503
-0.07605824394826113	1.1426641347566417	-0.12619602117375267	1.2400558432964017	0.3979950654879512	-1.3809503191106955	-0.12383785369680522	0.6387897210062234	-1.1188059076717385	0.41819755236476996	0.013786411636872711	0.7893985649312608	-0.8241581741179111	0.20707447694951392	0.03442955863958059	-0.38704777564182546	-0.12834815056829735	-0.07625588334366608	-0.9247140263666086	0.39131877136718357	0.7354128740398259	0.5448152571084932	-0.19485300431302519	-0.34177222110941996	-0.12168792028034223	-0.320807759737928	0.9370978299565049	-0.7631506786397777	1.3811140345428814	1.417422025408898	0.012938492730694843	0.2012903809208794	0.10302657282671449	-0.02600552414974928	0.7021676320120855	0.08637245559735865	1.6257142853772035	0.8264117814478424	-0.1600406727966879	0.6526635047265507	0.22104141863977805	0.09424194963305514	-0.5211297689512115	0.9489547994444598	0.851434631345121	0.05601466209836041	0.2844142254354442	-0.44627035414712585	0.13989623253549716	0.05514493908831246
-0.08858646418646555	1.0687667609384446	-0.12596665572306914	1.1973108077444181	0.39938313813876686	-1.3220609999212247	-0.25958893751248197	0.5911738263567325	-1.1916485219757669	0.4636509960295749	0.08244156378406761	0.7905230578110187	-0.8143696542634874	0.19336850702166408	0.10107801260920253	-0.36649152064937396	-0.17536928700478677	-0.15100785082651136	-0.91764678176022	0.43656046561955464	0.6617471831126875	0.5702001894575418	-0.13399238467154567	-0.3790931494316746	-0.09345776964496202	-0.3669315305365642	0.8976262121563259	-0.8011160468066733	1.405417748315297	1.3198546439144625	-0.03695264999405627	0.14255644574523268	0.08095662454715855	-0.008708293491769903	0.716920708187213	0.13596366462254725	1.7048779721833918	0.7929380290447783	-0.07819708087731214	0.606563586430084	0.159968317840986	0.14487540174847835	-0.5029790045924798	0.8739366717398103	0.8023390874374146	0.13466577577700162	0.3042355212448176	-0.5343359622987969	0.013292952997469475	0.062252060887690294
-0.12636288337411267	0.968422357163272	-0.12173382058772879	1.124497573164444	0.38166756684954584	-1.257578118438837	-0.4153243791838988	0.5283276396017564	-1.2637523205404182	0.49467811523903754	0.11484143153961615	0.8020491098285427	-0.8010060304778591	0.20558828743926433	0.005057616762984263	-0.3930996171359502	-0.2290287015264262	-0.23499464998695493	-0.9021901889646138	0.4824600613879556	0.5781297965843334	0.6287707458131143	-0.057718350500082914	-0.45788608646129847	-0.14752568526865545	-0.3936825112401435	0.8873696100722887	-0.8165416360558044	1.3926326681174013	1.257462108300412	-0.043004462551644675	0.07495169096587724	0.05167252852489105	-0.08356493312444507	0.6975074542337927	0.160403351367019	1.7717443872526963	0.8170471007160334	0.014777419073872793	0.5592742403623374	0.08175604051520896	0.20674046367437268	-0.4492652402695362	0.8291975845409164	0.8068114041597955	0.19016576429973653	0.3322076302842111	-0.580576698613301	-0.07017778440773877	0.041564003372672804
-0.14114959229471474	0.8648202965376448	-0.08240807149781659	1.0311237669494762	0.3756917964545095	-1.184880269232528	-0.5627535651210358	0.522495966416385	-1.285385768908999	0.49374285919655153	0.09925213818495111	0.8231549761870841	-0.7547590978062798	0.22775728096714004	-0.16072643900946687	-0.4392636642357818	-0.336259020195237	-0.29594082282904566	-0.8552434926507427	0.5057278450049041	0.515225822993393	0.623127228664272	0.033908095241482784	-0.5241287944761099	-0.18941635794878367	-0.41289402940933123	0.9182397253912351	-0.8061581423970591	1.4324955832627275	1.1810259825333698	-0.03523393522770181	0.012270349511807022	0.017632438805577223	-0.24891790317019158	0.6619455628454345	0.19032021709872177	1.8365740666905777	0.8930853195304364	0.0795207047024438	0.5340660453388002	0.04928407494965524	0.28116616580594633	-0.3614371285368331	0.7677901615797376	0.8255751463861006	0.24799131731330187	0.3594387563026933	-0.558634656987566	-0.09521623894924039	0.025731306294853616
-0.16286091274153616	0.7796925793665672	-0.05013009716526973	0.9430930901785064	0.3681162135127696	-1.0908973463505263	-0.6454871618406866	0.5166359841378795	-1.297853284510956	0.51586166460134	0.07731697272738948	0.8385951284206895	-0.6960470968825834	0.2867713894365973	-0.28639427113660865	-0.4871032211707643	-0.4087047616978552	-0.3559393570080433	-0.7488261733565754	0.5042804616696375	0.46947116670594424	0.6213622677026638	0.12972341089489078	-0.567365982225747	-0.1512338830216082	-0.45992495479098283	0.9267409188056336	-0.8276158277406287	1.521991144647998	1.0850394929886131	-0.02221043460377312	-0.03407914069142746	0.013143635765668122	-0.4242695815097285	0.6757018095492698	0.1974385724611894	1.8998281581871708	0.9678782350560361	0.12323644834350311	0.5125796081802302	0.07784220095697739	0.33114813243352503	-0.3050532987213691	0.7084848599439926	0.8080356696312861	0.32915090504946776	0.3442486043740137	-0.5225755771104448	-0.1135869945465402	0.0358407765771353
-0.1943306088160753	0.7422080936333816	-0.05486336601119242	0.884266282672527	0.3631991425971679	-0.9736356048171395	-0.6485574609899917	0.5248173120532793	-1.3493625943405245	0.5368581627551439	0.023939807001508655	0.8472234487865279	-0.6600475209336037	0.363413356819282	-0.39849930182001075	-0.5842327763905624	-0.4377140369299667	-0.4093787451464136	-0.604909188804016	0.4602449201966568	0.45389560591613565	0.6612373116500965	0.1723848141718107	-0.6324448359269745	-0.08228532867316464	-0.4913326623540401	0.8845108016674486	-0.8721888736903637	1.6042096635306922	1.023779929938501	-0.00122274865405958	-0.06518123191811799	0.02032215808742958	-0.5573272584568079	0.7047344679006613	0.17810037372648638	1.969845749139052	1.0557468351140817	0.15573151856539905	0.4652327091558098	0.13614120668427446	0.3540543621862041	-0.26284353997790266	0.670816544476105	0.802663892562504	0.36779708349820844	0.3039113411731653	-0.5200816432864555	-0.136301437837783	0.053761044084473485
-0.19219995911570023	0.7389290048299643	-0.06453841774911276	0.8400545057045422	0.3685867466147393	-0.8798003667481524	-0.6200749537031409	0.5345273309978537	-1.375151881243091	0.5252376064272578	-0.04210515624298443	0.8426173529521321	-0.6188286756091202	0.4368971714926878	-0.4997964751029337	-0.6838630925583478	-0.47566285998341507	-0.43598695231405776	-0.5106552224718656	0.4078101693690182	0.447970875511691	0.6469215171837235	0.1498950562956069	-0.6999483861148348	0.0044625748894492005	-0.4932477664737388	0.8933129222823558	-0.9046286576486153	1.7003992999252382	0.9933741081063184	0.02736601386798424	-0.05769851122550555	-0.00858787101484462	-0.6462997215630717	0.7342406202509165	0.17638010451389147	2.037154097411398	1.0989090471040448	0.16048908409512302	0.449750963810304	0.22084787712316278	0.37127963848486334	-0.19171754004948066	0.6170744326107019	0.7879477218950032	0.3537914366770286	0.2528066684497002	-0.5226899777445716	-0.1524311825866187	0.08587209934304463
-0.16326573618460896	0.7568246855544973	-0.062328168860707245	0.8202796883995477	0.40792331393954484	-0.8159820669243303	-0.5769262853013084	0.5114837291876952	-1.3659397724927556	0.5051062201127535	-0.08346108500413049	0.7896148135619828	-0.564399152121733	0.5021037362548484	-0.5074043590377808	-0.7399301530122075	-0.49000154064734314	-0.43849540759871647	-0.45332400347105467	0.39408195773451293	0.40922869310137644	0.6018823282004762	0.13013009729409805	-0.733680763636871	0.10515808677446055	-0.49687638480579893	0.9218257745306421	-0.9338912306868972	1.832612306940271	0.9667097305550449	0.10209379532907645	-0.03321157887199472	-0.04847052977023082	-0.6840755900634166	0.7801446174039339	0.21481922347121368	2.0700685137946504	1.0549000288776942	0.1416607940977667	0.44035064755342945	0.3156402110390341	0.35759844324008966	-0.13999212236990333	0.5482565011386467	0.7342049661975614	0.32238325108177046	0.18859585854387123	-0.5713331273757628	-0.18867469137044907	0.14929671104441616
-0.14315240301306884	0.7842790173007594	-0.05484251460658381	0.8553505233285353	0.484596682905779	-0.7652707942555308	-0.5248956800747022	0.4812496177217878	-1.4061590543049947	0.48857556956181886	-0.09040562428654608	0.7423212380229159	-0.5285907582011571	0.5430977969125406	-0.44935980723402863	-0.8249560252437511	-0.4973036465410102	-0.41952405318659014	-0.3824352131845188	0.40447680168779543	0.3607662498712688	0.5709628269100882	0.11758382187853089	-0.7738143398836195	0.1909251122217792	-0.5221759181765548	0.9198446704606186	-0.9768066013740384	1.9381696278823326	0.9350128469639556	0.1951464652145436	0.033048455087237597	-0.04663582059121994	-0.7447896717083446	0.8171020700521007	0.258399376856985	2.0617486408851673	0.9376920833354138	0.14394981147527625	0.4329455004612802	0.336585704059464	0.28880157572350856	-0.12431258883935632	0.47347194247015423	0.6904811993586355	0.27132535203590397	0.1203791091812421	-0.6790756445974373	-0.22215152009444675	0.22996137067496888
-0.12815262912242864	0.8217635030339471	-0.06549758236106222	0.9280327988535106	0.5824910947709214	-0.7149471942208931	-0.48451576358429654	0.44005988721345907	-1.4272383908690451	0.4608686093031792	-0.08681362120943553	0.707440333887335	-0.5015002647759288	0.6013481691058982	-0.4693013637317767	-0.8902759012051604	-0.5414039406200328	-0.4027081122042452	-0.3404163574975524	0.39228369359069387	0.2952470632502414	0.4924983278638016	0.0880177206561079	-0.8064604533796473	0.2235811763042313	-0.5539263285820843	0.9323331492817672	-1.0083484778983856	2.003160452221638	0.8998906974818928	0.2516219800019507	0.14012727265081595	-0.019400186273672824	-0.8271052407901305	0.8139371364807471	0.305380522249269	2.051392032344261	0.8028755492894378	0.14605929807807946	0.47578408454618015	0.3041567477198234	0.23016788181732922	-0.13218076055667813	0.40588555682512	0.6738661679598451	0.19267423835726352	0.07159000839812642	-0.7940254017691706	-0.20319976168458126	0.28055563378142484
-0.11313154873478615	0.8979540958192389	-0.10330117891461996	0.980809298018493	0.6815147860807964	-0.6710663441540069	-0.446082197447466	0.3720331364151678	-1.3680869557353152	0.43678576620917237	-0.1109758285748077	0.6491613279075523	-0.4584843083844226	0.6717151141119783	-0.5388954886399621	-0.900804104796183	-0.606481193448134	-0.3521859646561816	-0.3328443097049926	0.37495895366855486	0.19984964634742333	0.4095669523097424	0.05613350695819932	-0.7698572352174364	0.2369785359278011	-0.590293147865624	0.9585138157261041	-1.019376623048138	2.0347613108239844	0.838710179029265	0.2939120461543715	0.2559467755451867	0.03790330332707701	-0.860015427714352	0.8025982012447959	0.3476951902372685	2.073085188267607	0.6658921875209419	0.1242463089512262	0.5403201332974562	0.24830926786966087	0.16509751129122974	-0.14124194026002185	0.38286838998904904	0.6582255519363229	0.14705136643603176	0.034401923036148294	-0.8802605997747953	-0.1744816226634984	0.30248685121514585
-0.10880632984302556	0.9973340617110544	-0.14268948221835437	1.0597776081834636	0.7920900650440684	-0.6116785887206152	-0.3620875850057793	0.3571991716135442	-1.2556715233910005	0.40444928854023027	-0.14718321959209466	0.5779290289474777	-0.41682574439460407	0.7470153826312449	-0.5481139552462524	-0.9376403135600266	-0.6929115741168064	-0.27349479331890914	-0.3166665695005716	0.37884057261313614	0.12134696848853119	0.3843563370927043	0.029068527090905644	-0.7202964390306594	0.25633293581256655	-0.6518183875847839	0.9617738603982902	-1.0429984955400928	2.0267605845366226	0.7591122693628602	0.33399925253582985	0.32962446306057613	0.14196515792688544	-0.8868034108971878	0.8324034024364402	0.33067045699536685	2.1144347644828776	0.5627810752079301	0.08883386364034718	0.5801851479541593	0.15792537961004036	0.09450254382819259	-0.1117007901300052	0.3961393579526514	0.6540030853101642	0.11883103328887831	-0.004522841281090141	-0.9697447757896542	-0.19783240236850363	0.3234329230529143
-0.1541252489700034	1.0770180628294006	-0.18274503046953208	1.1026797946014486	0.8764801768826332	-0.5203724530744995	-0.26301561067018653	0.41896961282947187	-1.1218535225966595	0.3545299972725566	-0.19387925959454724	0.5084050941701126	-0.4223509050155575	0.8287764472158973	-0.5447444467625739	-1.0354450742357808	-0.7696943239683909	-0.2268375250242475	-0.24522489953394294	0.36050705036641745	0.09524112514394716	0.4127482399689363	0.007209133133474441	-0.6907927321813107	0.2717398993796714	-0.7247132980777343	0.9750898890208415	-1.0620157145248446	2.020146918836768	0.7157431335432974	0.34474727163810515	0.384584504321688	0.25831778275501727	-0.9251941732230877	0.8890482371426309	0.2502725878181673	2.181070605707114	0.45548574384453283	0.10817830461498383	0.6486347977593192	0.06635873763776776	0.10484813337519365	-0.062162553758130026	0.42559029005747684	0.6488062033087365	0.10315307042934971	-0.03856174880419471	-1.0422518976999289	-0.20696244656595897	0.3707668233537157
-0.21124796743705967	1.1340699216182741	-0.2222375907963036	1.0622920220394623	0.9061943422721257	-0.43835200004665975	-0.16218917967784782	0.4711149623802225	-0.986881122209545	0.27973289527476336	-0.2776926647271547	0.42132177057805753	-0.47448624416206425	0.8928683698453714	-0.5922354436929164	-1.0759073863742026	-0.7823955627046474	-0.17795051869877748	-0.18003317377704514	0.31574781722580236	0.09621315122592752	0.5250302626252885	0.012801071122585148	-0.6265285764995918	0.2818596906667607	-0.7817430828632863	0.996656338390699	-1.0636043199848284	2.015925430092179	0.7206702467864667	0.3108813285658449	0.3961664546111259	0.34618788353229424	-0.9039402344702392	0.9794855909256368	0.16204452774225403	2.2979907596429494	0.3333713033443627	0.16138673796865535	0.7372855353573133	0.01539280492891661	0.18227066875086068	0.004447058794647718	0.45984000417794146	0.6184744016273364	0.10647157256795	-0.05372874501346969	-1.0758628040067117	-0.18148132321488267	0.42802254715661664
-0.25963502213257755	1.1826347270335966	-0.21967286802957	1.0039366671314824	0.8982188061937117	-0.37265071885690493	-0.0602387998897838	0.5227790573477146	-0.8813689994300175	0.1791694893064885	-0.3611708162392303	0.3370064294592545	-0.5520105566809794	0.8940036534990338	-0.5655336783505562	-1.0608528054673232	-0.7376978235979629	-0.06447543408089602	-0.1338557013659096	0.32329175460961956	0.08609945127771573	0.7132273962722703	0.06689036221725052	-0.5262043346686662	0.27542417327615204	-0.8000474464494592	0.9762183660227528	-1.0164296448035244	1.9974111865980553	0.7152952141575533	0.2749577692240062	0.34814690790548247	0.4062879686777502	-0.863651321639369	1.0858472955125396	0.09499357486967995	2.41708215061983	0.22692277821735204	0.18091070971799836	0.8040277807811211	-0.05462621486012126	0.2686837038588096	0.12317975835567521	0.5170431844882531	0.6347396428914163	0.10537411516778453	-0.051853131741789585	-1.062455049686919	-0.13118307972709017	0.4567559603719212
-0.3482274366741715	1.1662392830165083	-0.16216469412183995	0.9540412671764985	0.8549297608123456	-0.31867191970016345	-0.01980405662885613	0.6034599727764001	-0.8084340331585663	0.07245677485887089	-0.42218697517576736	0.2435653961239519	-0.6349453206038034	0.8460121172305864	-0.4384883742017848	-1.066729593695092	-0.6569099793016708	0.049241205490321675	-0.07525045527619152	0.3690378400242803	0.05642951229920891	0.8988969315050964	0.13320057960811793	-0.4660912593720618	0.21745666904774227	-0.8186743538873698	0.957460570524319	-0.9129861037641904	1.977509882516425	0.728311224543253	0.28328506330324765	0.2977198771509099	0.4290347999553864	-0.8847983223356003	1.1134843926041225	0.04235729160610291	2.5043159220033475	0.1499630349692335	0.20561863258699536	0.8509909934277111	-0.12643011752461636	0.37161841093854175	0.2635570313773517	0.5849268398156695	0.6879826983964126	0.11232467870217641	-0.03346749053543254	-1.0219801053324613	-0.0382226297166499	0.489523779361129
-0.41285004208654746	1.0653376484642822	-0.080343782441663	0.8731609548085281	0.8062766380685051	-0.3158843688545181	-0.03364781618598854	0.6477353944362106	-0.7615654096919505	0.017487100961774596	-0.4636865840599995	0.16169366453231496	-0.7075371367898251	0.752733083941507	-0.3278243911717803	-1.05225018780625	-0.5480200911115692	0.14001012449447353	-0.0015251518483131554	0.388467864797716	0.04650096017613587	1.0375008410950528	0.18265364575181212	-0.42087551928933103	0.11219170057683525	-0.8519568475886583	0.9207725293288551	-0.7892360407580886	1.9705142725968212	0.7653304443649332	0.30662085252530685	0.2745559765720359	0.4172962237518128	-0.8878460569492146	1.0743588358558946	0.01752214067482817	2.559653644819323	0.07058740334083292	0.26497599497436913	0.9016375953014848	-0.1603213875453536	0.46196641839308067	0.3436305912009253	0.6622169572356883	0.743449419757791	0.1242921903516161	0.016873043447717895	-0.9773180977689219	0.08328995851128469	0.5329405531256399
-0.37765170903635076	0.9498837178498322	-0.03649327855190426	0.7862041422885577	0.7647991451297279	-0.34684279778264915	-0.013718285100770621	0.629532647551773	-0.7320589561006513	0.029575285310900735	-0.4662967729627006	0.11937380749987052	-0.7295995428679586	0.6225263696269436	-0.28694525994526104	-1.0016597938284826	-0.4496629374832419	0.24629430396299865	0.08895480971103745	0.38447659560046327	0.034142342848113676	1.124376141760853	0.21960110511985861	-0.36446738022430286	0.014749833171833981	-0.8809656352544091	0.8606623210270575	-0.6510503890069007	1.9462708658064716	0.7450950274090251	0.30623353652162044	0.24226098784362282	0.419843441349857	-0.8501503919913329	1.0482169829712524	0.010957435173886199	2.5844019041898023	0.027275754956212754	0.27577028280360505	0.9586917596850446	-0.19928774622401998	0.4919347508340149	0.37373984037190244	0.7604221201663444	0.8304722082720619	0.10566154448687282	0.10840760224964527	-0.9020882407664033	0.21658860379411315	0.5059897843220612
-0.2999043014696645	0.844395645363417	-0.05309099661954423	0.7459473287815732	0.7090409725461206	-0.3473781552298255	0.04247915468560385	0.5984209541987464	-0.6764168957289522	0.10811341147863726	-0.40743581587242933	0.08317378671688029	-0.7101180941733174	0.5026610573211939	-0.31811851138860386	-0.9377153363884669	-0.3628121325358443	0.3249483129997576	0.1841462676746477	0.3796081243818372	-0.022327743819250276	1.1379292987746787	0.1932884950911003	-0.35257666865385506	-0.07317033935784345	-0.9128369996043398	0.8161250953516321	-0.5276226517463025	1.9122979325762146	0.6736650594826366	0.294928750664045	0.19554278386712837	0.4267191475935291	-0.8184967272323741	1.0198821052497649	-0.016388913343591827	2.5844595476510683	0.015320843383689647	0.22442448123751482	0.99882535480623	-0.23520044986274566	0.46665711390557457	0.4202387468746294	0.8729811620464336	0.9658409904053693	0.07582115517756692	0.20839399863384078	-0.825211014632442	0.3180427615882434	0.4368184899776302
-0.19377663989398303	0.7495163895939386	-0.10532376516155399	0.7066596122815867	0.6707631047007497	-0.36225740014102054	0.1121639800207123	0.5167209114172767	-0.5849191840056988	0.21917506652381488	-0.32659179995023535	0.07670795265826962	-0.6572944997245475	0.3976576401179308	-0.42619708539339546	-0.9132829019266373	-0.32393395055047314	0.35668491763826143	0.30811150724998476	0.3858362587335945	-0.06315283926237678	1.0847843631529361	0.07998566427174922	-0.414532513280301	-0.1708035976146097	-0.9910538836509784	0.7986713177220743	-0.4176174794592023	1.9056842668763594	0.6741393270675411	0.2679376666572043	0.18560920103461484	0.4302104388467917	-0.7873777527565052	0.9802332130291072	-0.030764036533907784	2.559961076612746	-0.022013349214669676	0.20880530383803939	1.0324554658231706	-0.22905013055695084	0.41391284880952794	0.45125695451114645	0.9938637550332933	1.0525639588041709	0.0918126772942849	0.2778611568442594	-0.7895637770381825	0.36637666223355236	0.3964509763910681
-0.025007877127274834	0.6837631579018785	-0.19379627491155377	0.6804416094705955	0.7072058934484328	-0.3776904631010186	0.23056239096576697	0.4056360299638853	-0.5011790375458866	0.3138697408254919	-0.2706283920088343	0.10620426588885372	-0.5761568468687457	0.3306552630308861	-0.594418207050267	-0.8932768143427443	-0.32207523268663024	0.3435852067072639	0.4180864870943052	0.3758580857404638	-0.03299688724287916	0.9875154034910023	-0.005032127482686296	-0.5085913393897659	-0.23913013169481853	-1.0731614529092162	0.780389990291116	-0.35847070515916846	1.9201378402447364	0.7110531540925783	0.21574683516056914	0.19042416913247107	0.44918097550355285	-0.7379456360847838	1.013128585581758	0.019361049143465803	2.4855241536304216	-0.026845125975231053	0.2131813664715128	1.0695579385594862	-0.2014382075197509	0.36361816914778555	0.43887239541817735	1.0969951012720387	1.108305515271394	0.09356338314693174	0.3233621454720847	-0.7549690252778989	0.37979506052375045	0.3698989569953753
0.11578545507351119	0.6506936544791767	-0.28698120210286693	0.6617930400386005	0.7544474168863584	-0.35417165662848427	0.36135165204908554	0.3288334602944026	-0.42902906299752264	0.38878374982859604	-0.24644223795628034	0.1253206448447463	-0.507579853279265	0.3233275230845216	-0.7470421070468392	-0.8580160849761327	-0.323734802207918	0.3293892079111175	0.49750885505182063	0.35607718015847806	0.03701213413776621	0.8463403162038883	-0.04883225267738769	-0.5890330700302997	-0.29006402212085625	-1.1114232173217207	0.7673498116023664	-0.37619862116190206	1.9295859341016708	0.6780388605434207	0.15641486484598147	0.1789506640704625	0.47337063632973253	-0.6996885463296586	1.0855980881447187	0.10264580688433238	2.3973873013537284	-0.0042304182505411795	0.21989132917617232	1.0853082643694734	-0.2091583635714298	0.3166069763447891	0.4806276749288738	1.1488898943969077	1.1799625228679829	0.07890448787327362	0.3411920494127586	-0.6745682596127967	0.3626693109533745	0.3490467085476979
0.19476863946641412	0.6155452516190141	-0.3325415211704472	0.6679743074345993	0.7813148570089242	-0.3464735857501119	0.4613556814835741	0.29500409400062033	-0.3550551370925775	0.44010592516000047	-0.2769982107989116	0.11902780969071407	-0.47052877617404754	0.37158739912565214	-0.8622835355641072	-0.7940216123171566	-0.3738316741571934	0.3293520456106034	0.5674841919538589	0.36653781426336385	0.09575028166308266	0.6657695570823717	-0.1437121896126156	-0.6783588885978573	-0.34877316589985824	-1.1292236061395509	0.7573189049187126	-0.4033660768544034	1.9339682414651005	0.6308228876463022	0.10896865439449517	0.17732398565902516	0.4915039755941283	-0.6624206335982499	1.0823085508894525	0.18114544796487525	2.2970492497755943	0.03051354350710427	0.27940578099141133	1.0884736769865846	-0.22649108161502968	0.25234444782362	0.5320690430879707	1.1675966508384015	1.2149165513294984	0.10310081055314954	0.33179082733494825	-0.637822775930909	0.2834039272391161	0.3341522453707856
0.2534467322147423	0.5482489193135784	-0.32705760175865156	0.6863085751345915	0.7614583601057334	-0.36456497534436966	0.4931003816165626	0.2632412915055379	-0.2956959100321496	0.45860061340015434	-0.33942722427911504	0.11334047070270481	-0.4591343272810079	0.44973619753956023	-0.9129109303283129	-0.7522839120952605	-0.45273867299602627	0.31071515190309895	0.581378298697031	0.39684514410184	0.15860796829773918	0.4850026911873437	-0.22661521209116983	-0.7339717272152706	-0.377673184516416	-1.1425890169959745	0.7460090576328937	-0.42291283099248317	1.9400994513084306	0.615382842937757	0.08195336313742589	0.22076714376715945	0.5161923923136316	-0.6195652074085441	1.0300996073305122	0.26889895101662453	2.1683890442284524	0.08012642653307661	0.39444012488467034	1.0975286755034115	-0.2251147863857613	0.18818615698050498	0.49517101037749905	1.1859424369512845	1.2107940247418285	0.14914176148396827	0.300090647471594	-0.6296316905273491	0.1789617549803637	0.3489528851576064
0.28199743819976825	0.47979526154811536	-0.3266197222618919	0.6818297754535928	0.7007831166065255	-0.3694385741738429	0.45716143353854244	0.2889459480701856	-0.27856462007538746	0.49991554907695973	-0.3962766596462026	0.10043042744855524	-0.4571842705912593	0.5331898668442188	-0.8783257866467796	-0.7329280223578442	-0.5110670097708899	0.27938733257024306	0.5744312453254456	0.3777221400358846	0.20396918545676904	0.35310999117979625	-0.24432640477667933	-0.7098605453521916	-0.37310372793051794	-1.1342230358415006	0.7820701671606314	-0.49096960982895654	1.9352346880884768	0.6017081275730222	0.07570789257799469	0.24744466971473988	0.5267553296258004	-0.5488256829556665	0.9795105116624215	0.33855996752210293	2.0488941490227046	0.1449569157482402	0.5232983384303395	1.0923105407649014	-0.19440619908270723	0.1514423754659675	0.4251528035789498	1.1953064319464015	1.1928797728426817	0.19183808033808838	0.261559530384216	-0.5965012668839041	0.06699421295885966	0.38645878534639877
0.2583472265256052	0.4381315449870435	-0.334814324272673	0.6728459842805949	0.6006066191968191	-0.3646572783525038	0.3900534664180295	0.3884524104322323	-0.24538717577906682	0.5437089132663517	-0.4089684038519974	0.07145311093170567	-0.44439419289085097	0.5838028762765772	-0.7874550169737302	-0.6898149036145557	-0.5508081679073294	0.3048992518727392	0.6102722715435647	0.29476075886442776	0.20767214195954659	0.2717256801723304	-0.2946131780387505	-0.6478853031538548	-0.39965920861295035	-1.0833014252482502	0.8361618314522357	-0.5565398757715386	1.8865267489068696	0.5783372749169148	0.07570789257799346	0.2130241545287163	0.5284475371210041	-0.45161898948980983	0.9483097492109687	0.33685947151884676	1.9664832138984967	0.15347479024366312	0.6264612098461254	1.0793035725564106	-0.1902773133949011	0.09398135543791321	0.37308652647479423	1.2325500764394546	1.1552023783323406	0.2348740883874981	0.22742799998349583	-0.5582914550851797	-0.05767239053728444	0.42661519630525496
0.19280844174206657	0.39393885797627765	-0.37349367981974874	0.6849466009625911	0.47518602086635103	-0.370195458840542	0.3461372232288715	0.5026229830371077	-0.16866577884331918	0.5737773950322673	-0.38938001373814846	0.05378559780165605	-0.3985296242760839	0.5966419023234475	-0.7344329400796139	-0.6481272186116198	-0.5819638197203074	0.3320277312475716	0.6516661328095598	0.21475993451510828	0.2027194376370811	0.22217603539830813	-0.35858494863417284	-0.5773363341787829	-0.43097553673304495	-1.036330976838801	0.8966231214879595	-0.5690415100435975	1.8094946304818122	0.5827110759776977	0.07030967577662442	0.18764797131028726	0.5441227223397367	-0.3549202517928889	0.8976209705957483	0.3045698206663222	1.9176976311798284	0.10179470375827529	0.6698852159782861	1.0412802525132983	-0.19599754044154846	0.036025206439097464	0.302528625587332	1.276163785555037	1.1026589030967664	0.28219540628517736	0.21508600154144658	-0.5601218652312279	-0.14850249690165204	0.4510327335763811
0.1291233221978564	0.3608907865065381	-0.46198704097435517	0.6851037518285912	0.3741625638730989	-0.34806119749001774	0.26784459492160717	0.6188884285338143	-0.10062546684522981	0.6343352237832157	-0.3203417145960605	0.06243554303056591	-0.3402764602205638	0.5649984506677366	-0.7260197648090452	-0.6354233529958476	-0.5484626429839111	0.32946353251214233	0.627603847602091	0.15252245109861579	0.23470372442982484	0.21962664734265286	-0.34829578273421063	-0.5045954395797951	-0.44745907384132977	-1.0024638724062362	0.9566079434562113	-0.590637334992385	1.6964190391089127	0.5997056644367615	0.06861516826050015	0.17051362537647755	0.5325266478199709	-0.25127054041578833	0.839281525788359	0.2613060386299927	1.8826888357038878	-0.0005443205156794972	0.6558369328574953	0.9640250003369024	-0.17838526242950328	0.041888575829715564	0.21773984372377492	1.3002638633769386	1.069778630433896	0.3028380573835582	0.2285163187954616	-0.5674435058154156	-0.24315062174859126	0.47967232340159455
0.051674205589224295	0.3761717689695242	-0.5072971431866461	0.6332701578596105	0.33049709201015526	-0.2915348353087782	0.17529700627828632	0.7232074367284493	-0.04897762906452722	0.6758138292674559	-0.21978957512411212	0.08985586940621264	-0.2755231071992163	0.508378758631457	-0.6778930115610297	-0.6266706896778939	-0.4200340896298488	0.38303298870230973	0.6121712930534464	0.09228060228074784	0.29249298935130214	0.24566526893674107	-0.32905951605167133	-0.4456074234529882	-0.5167904098933054	-0.9297100748484226	1.018699255828032	-0.624458515002799	1.5707794931390247	0.6160151997176311	0.08408360115769287	0.12474973940135943	0.5167623990488596	-0.1292542178145294	0.7972900843101643	0.22144324860017414	1.8621101200316974	-0.13516160603544694	0.5784816103057862	0.8803430013318279	-0.17933146539962552	0.11034667089261707	0.15936766726494353	1.2944458710216964	1.037822803127048	0.2984482277828903	0.29214823571620363	-0.5319335489821102	-0.3731292509596173	0.5107278655216461
-0.04429025691566825	0.4031117338446605	-0.49947786645879966	0.5673715613836332	0.3239331552376544	-0.24204196234734704	0.09936192910352673	0.759244912286596	-0.01150581828308884	0.6553317219370187	-0.14002316012505034	0.1329542215092589	-0.2208450470749017	0.4142740645033497	-0.6311649222118987	-0.5886091080495393	-0.2550950068074552	0.4466920094818837	0.6263538587601444	0.058091653497690486	0.35822046727561074	0.24686369921931406	-0.32556201301848225	-0.42543394868420253	-0.5823178527664478	-0.8071030932062433	1.047813962477338	-0.6622396970294072	1.466046367618525	0.6080843917700683	0.1358387021501833	0.090502736579221	0.5180627269135952	-0.04049563082150196	0.7714223595301262	0.1863260288120024	1.8355364843877777	-0.2554329976681865	0.4858437305571771	0.7814094688079471	-0.2261039985817991	0.1870656019414118	0.11670342928870947	1.2333994183891268	1.0137622388608292	0.2678762002068069	0.3810893539449413	-0.4853038505115691	-0.5054042246203057	0.5105402187414645
-0.14349330696513	0.4206430713688144	-0.49897743274821726	0.49670605530565765	0.33207337790176067	-0.22156915514323478	0.0275936864885378	0.7669166765256055	-0.04565295823733975	0.6353406240288872	-0.07598971860373942	0.1762039476538106	-0.19442369074909638	0.285656747303912	-0.6544336034388127	-0.5709287281472759	-0.11504946680437891	0.4829995770835458	0.6199356468216878	0.05495565627127741	0.41742148436377235	0.21753484175852353	-0.2979480065122576	-0.41146769692119634	-0.5837532841546882	-0.6708081568559022	1.0421966547344907	-0.6903511066908863	1.4118303907415986	0.5712496093425166	0.18091260207909698	0.05922713298864311	0.5007487723310866	0.013133804572477713	0.7271132895311776	0.1640416218856125	1.79655029008444	-0.3600633799935419	0.4050324405923648	0.6576130590005773	-0.26907021527052744	0.2640711866048591	0.06830139099876073	1.1421163923482864	1.0557870250454395	0.21927451534226416	0.45842945675254	-0.48004142134168426	-0.6163757618202691	0.48309687713991084
-0.18845001564304442	0.4545698529100578	-0.468492679211925	0.440629387954678	0.31640462560611454	-0.19592737948362016	-0.023888651032834794	0.7817223322340983	-0.16628771568220266	0.6211013507820434	-0.008005073697605166	0.1839672734967584	-0.18287629623333118	0.15123916271031163	-0.707392104701162	-0.5645767953393896	-0.025211436718663223	0.5497616499559955	0.5962579735655877	0.026885191587304867	0.44399019727120387	0.19598488631370878	-0.2643353756177141	-0.4064049306571076	-0.5573174227546076	-0.5229621188151685	1.0152385930221701	-0.6990078552844293	1.402000352664914	0.5316219178038637	0.1832122908509794	0.032441161813633344	0.43897429240090224	0.042301159515067854	0.6812092923781614	0.12965601084302694	1.737888461002088	-0.4137359517410152	0.31964311587253313	0.571360361264032	-0.28442450892205373	0.32486781233068446	0.029841085925642517	1.0823864197377056	1.178563362329137	0.2185690070135861	0.5147210106223801	-0.48555553190665013	-0.6676976769302013	0.4377567238785394
-0.18514750860746193	0.49031835045320077	-0.41198537272536007	0.39552708941269277	0.25871726730442457	-0.16000304871788112	0.017341080400681663	0.7121385813134974	-0.2814737070491751	0.5655939046605176	0.01677974753446468	0.1712086042841155	-0.18000856580723015	0.022725053115751848	-0.7152330992858233	-0.5491220926808318	0.018490560675249856	0.615966288320743	0.5723879943338035	-0.025242538532853798	0.4260771451890165	0.19110400661741087	-0.24166260886186658	-0.3947275923774828	-0.49348857369088484	-0.3822322045034198	0.9814344374982568	-0.7130060019463288	1.4374005511373893	0.505300066841686	0.17321469650584428	0.024936752075532635	0.38728180660003964	0.01636868078517804	0.6633411241052446	0.08651086806274026	1.6717137674679843	-0.4088543628489014	0.2425346481360441	0.521768896929296	-0.2913489942943101	0.33331106425317303	0.005725281636811483	1.0450153739522008	1.3134074592603784	0.2756890516984747	0.5555213882112982	-0.48997139638398785	-0.6349678518223583	0.3700396920805137
-0.13582296804377952	0.5028131790309304	-0.4343797812739094	0.4140185079786861	0.20573524002244964	-0.16616888966122947	0.1110674446102529	0.6338639388011055	-0.3649829735904341	0.5113490541963481	0.05444788646977694	0.16709988030038359	-0.18603079970204087	-0.04978861007179646	-0.7018610247373863	-0.531991880187124	0.020282895758240334	0.6482789086172046	0.5823157903284926	-0.07057195298736164	0.3656032368030254	0.16663423921141715	-0.22645253753148675	-0.3610340099992316	-0.39540076216117553	-0.27420017316168366	0.9279195503409596	-0.7003201815339819	1.502692910387021	0.47597452117511596	0.11712649772212239	0.01838666033881112	0.35602049971495486	-0.02007046200744213	0.6519025059221645	0.03790831950456265	1.6138973758175426	-0.33251727124518454	0.18800217531891064	0.4533000628052449	-0.2871986039935474	0.3294282107456083	-0.03773429499676985	1.0015078325803268	1.4407560533049462	0.3429736423039566	0.5734439150295867	-0.5727516952389495	-0.5147002696213508	0.2734485119820487
-0.0642118316141729	0.4974337588370899	-0.4937645815963211	0.5056374628566535	0.12880307785013154	-0.19445053135347623	0.21924066285270954	0.606234263903422	-0.4448674254103821	0.48347842413027353	0.14769628635159698	0.12705063389052873	-0.21824497148856806	-0.05872638865426492	-0.6861366518135508	-0.49365521485448954	-0.014789340124975315	0.7026845165689257	0.5641188373793892	-0.08971688710385184	0.32533358483531505	0.12054914743610652	-0.2148009721941774	-0.339560897913611	-0.3033896101750126	-0.19553979131890567	0.8885231643409075	-0.6437520131979816	1.516523311607387	0.4495999738146166	0.028019609624201563	-0.017768978486079234	0.32397543356893366	-0.0487031266669411	0.6695214668272588	0.008228732284941502	1.5547743990450562	-0.2438765831480801	0.1394839834544493	0.3874211117315566	-0.2834783059519308	0.30980546785167357	-0.06781513921570019	0.9689568023592028	1.571952338831339	0.40383026813703166	0.5468843048738047	-0.6988211940479176	-0.3564185033982169	0.1679675656724838
-0.0008889225190269135	0.4607636873165175	-0.5044405007554051	0.6270365068416119	0.008817136847433061	-0.21003127912648845	0.35606086869358733	0.5131256565894045	-0.5249365811651744	0.45782902716510493	0.2417349269103823	0.08970449536470758	-0.2522562543421187	-0.001012696006274172	-0.6617236092148217	-0.3984512455646394	-0.024968033188873088	0.7249818968770072	0.49491272438008715	-0.0652868108085822	0.3294531239446559	0.07731849869747	-0.20121764646063137	-0.3578334106368766	-0.236689898334811	-0.13649410745998686	0.8851377333351756	-0.622064095179051	1.4728208519372217	0.4494155364204877	-0.041769892789897775	-0.05388123921999806	0.31572814861862436	-0.07567825144885665	0.6899066295151887	0.011669270710132917	1.4810099831108448	-0.17588302357935479	0.06596613121209212	0.32324956503921964	-0.2721453749234223	0.295577024797107	-0.06662213122968073	0.9263835371319658	1.626044884663494	0.469965141466148	0.48353025658590365	-0.7886028117115087	-0.20333809568757188	0.06849131632872767
0.030090724124426656	0.4290872608364422	-0.5156794078388931	0.7585717816835656	-0.08248981159011025	-0.23349470379414186	0.42004370989427137	0.38247919178119777	-0.5893751664338097	0.38226033893225875	0.3186516861349356	0.0723829800438133	-0.28737639296042944	0.08431935170716982	-0.6483727265436409	-0.2909435324106971	0.04249899974988156	0.6862587797419708	0.4500092790578595	-0.00245721602766108	0.2824487198375179	0.016656136757768884	-0.1993265547043149	-0.37959748630089296	-0.18750244943113303	-0.08424200347831481	0.8694895189086755	-0.6484487597753299	1.4015581014631011	0.44340814701170367	-0.07849229138933862	-0.1254550893232599	0.3362662037972585	-0.1152185978834011	0.7151014944021035	0.0482892544081593	1.428362288487313	-0.11284577110007074	-0.0073048662150420884	0.2606895011337747	-0.2512213865159496	0.3036033260073755	-0.0559702742116436	0.8559943230530204	1.5590101038470192	0.5353422465903863	0.4052176135633602	-0.8428287122881418	-0.1356374346234201	0.009640594894282196
0.005140816133033249	0.3923743254099418	-0.5638670038870297	0.8809137308645234	-0.1599160335194983	-0.27719094784476017	0.41376604466935507	0.3299092058334541	-0.6877530997299939	0.3081412975652661	0.4045723997394498	0.06293291488123019	-0.31947585552991403	0.16257135772595696	-0.7039802124629687	-0.22729916628443952	0.08396611018846056	0.6533701437875497	0.4413795483990377	0.07203916563753673	0.22540004621659399	-0.09577841338909011	-0.21901017642598367	-0.3921671128875979	-0.16190392300752454	0.0017159330100527614	0.8847866516012468	-0.6619403945514364	1.2962219061219467	0.4322101623681361	-0.11339914622150297	-0.19861223974698974	0.35999273415106475	-0.13935986416493945	0.7598591376631327	0.11055509062040744	1.4041520347553234	-0.09944630771253404	-0.05615967828207883	0.21595166947860972	-0.2532643247468963	0.32729133834547103	-0.007454616113502099	0.7604433537150842	1.4569213545305375	0.5841268410216226	0.32377894842134747	-0.8643131513773639	-0.12119536471108476	-0.017662011622135647
-0.05366511559731868	0.3427593542994067	-0.6143482544420013	0.9700706555084923	-0.261033597133146	-0.29864216693509327	0.3815827303721823	0.26253356417721774	-0.8093113768490756	0.29820420211385607	0.42765700618168856	0.05359097403400696	-0.30821523405675916	0.19051997712702226	-0.8012933128217938	-0.2128947832240365	0.06500276245854493	0.6051892211718359	0.4778936455320487	0.1234870641911288	0.20593638109886628	-0.19428938261659864	-0.23507428919470033	-0.452474163903132	-0.14101839630863752	0.09462872130153695	0.9197192841270727	-0.702208089471933	1.1733363789997189	0.4280207987014838	-0.14414235401404762	-0.24294464872004382	0.34850353589415334	-0.1668964137441014	0.8263725841351219	0.15532163656659065	1.3684515177441825	-0.14069075263774056	-0.07561632599090837	0.16518996169148767	-0.30035942712343006	0.35611305632779605	0.0809415946601619	0.6481391144198971	1.331046876053681	0.6104396886875341	0.24817552456900951	-0.8441328795171978	-0.11292299133217865	-0.04810770170659451
-0.12521233253591318	0.31729819417875166	-0.6683533923756543	1.0117418268094789	-0.345870715418583	-0.292217877568969	0.34624687676992005	0.17154813884816575	-0.9012015844338723	0.3394256121864147	0.35562537114200765	0.07858931574555827	-0.2700935375924646	0.15000067145177118	-0.8357724971170502	-0.26228481194677233	0.053784072494639124	0.5413629700399499	0.5594313792220891	0.17511040314899554	0.16934654215579129	-0.22353108151138365	-0.2731808048004914	-0.5100267597098512	-0.08663947055082719	0.1389785009156118	0.9498370814447439	-0.7707713801941992	1.0926054323413072	0.4294699496553571	-0.1477976487988312	-0.2938488384753036	0.3052008367274055	-0.19646478639900736	0.8483277532403376	0.1595531033653922	1.3423966732516597	-0.1828816280624365	-0.10553064132639767	0.13965563324679406	-0.3488523293421889	0.35983955331827816	0.15212440449268297	0.5415891668337285	1.1599245451509446	0.6573690575137265	0.19820548209631456	-0.8286659137831027	-0.10725129720951768	-0.08575433698052333
-0.18446570070334373	0.31536931841203475	-0.75261391839492	1.000557923512483	-0.406616538883087	-0.29135022929251064	0.3137894286201302	0.159346919707897	-0.9561510050499058	0.3982298358577002	0.2576594738855803	0.1105076136402382	-0.2561563677216167	0.07963372644569211	-0.819136873471215	-0.3404085839618721	-0.001933208233398459	0.48654857678258184	0.7085887016120401	0.2324136251952583	0.13564963798051255	-0.208147594611445	-0.35130526208834933	-0.5288036093023372	0.0031706866400345477	0.17659517762463942	1.0056590771392782	-0.816035124170013	1.0414450092223673	0.4477555998733269	-0.15009733757071564	-0.33683652662823255	0.2304765162812906	-0.19691927313963498	0.8376367571607262	0.1333536009896448	1.3333658643198867	-0.20303063527529336	-0.0860066695770543	0.1716934457957333	-0.3814103133595722	0.3343013221946991	0.20606540843201274	0.44200382323485704	1.0073161063782892	0.7203683382709366	0.17213214204800437	-0.8694154196594684	-0.09056821644871466	-0.13747448076806928
-0.22262563683705977	0.32188463211294394	-0.8296807098245675	0.9331663938095055	-0.4067341721585812	-0.27905546860906627	0.3272494007835985	0.17449228453398208	-0.9409129304252921	0.485910089840734	0.1247553600324437	0.13109448328504517	-0.2706479654748441	0.004808212908866111	-0.7799742843024191	-0.4169568765797411	-0.08539849135736835	0.4270331525102593	0.910029211141093	0.23133905271907454	0.14793882487410687	-0.15903374266744985	-0.4129182515683631	-0.5410628747387529	0.1406132420639811	0.24078140412064347	1.0733175427205262	-0.8646372419385502	0.9873697486369272	0.5095157787075035	-0.14353717275828948	-0.3641213458494165	0.15878035661606776	-0.18368568863314624	0.8185723935222577	0.10211193023214885	1.2819094678958658	-0.24786155367225535	-0.010873040362338793	0.1942350204933417	-0.419021881421927	0.29865203629974335	0.27537349142935696	0.3388300098986292	0.873371469793448	0.7162398080512603	0.1574514159462021	-0.9564285419771632	-0.05335636964394079	-0.2183736988738496
-0.24510399117601658	0.3360940169277536	-0.8270951356532275	0.8835591037755229	-0.33415444117949916	-0.25151225098189156	0.3572396442598412	0.16560322929026108	-0.8867023255486342	0.5724680365727846	-0.008603740877125676	0.15434121108774065	-0.30924761701015546	-0.07905828681530475	-0.6974743061454284	-0.4559937549778118	-0.07105981069344107	0.3889975379347214	1.1112052999535802	0.20677739612059823	0.18047855514226926	-0.07542688822684988	-0.47778473224204143	-0.5506064801101406	0.2680077777702484	0.28277258181887727	1.0502715346148306	-0.924981226150458	0.9539194759179057	0.5608684188729514	-0.12954538212514682	-0.38448735956061697	0.08443010308994672	-0.1746226883347622	0.7693788591139776	0.06470101816051486	1.1817443467015332	-0.3007869434464477	0.020253107702419972	0.18168847593824847	-0.42863444341384965	0.25325652750660527	0.3291724706084461	0.2568472782066817	0.7346047263515159	0.6696762583584566	0.17259525643607176	-1.0441509482264515	-0.009532157496162614	-0.28297110295135625
-0.259336731174521	0.40079708292460225	-0.774549596042105	0.847754898138535	-0.21560362613781314	-0.2200738464114632	0.35644465608725345	0.22570343401134974	-0.8449130602902233	0.6333765863396648	-0.10321710192824947	0.1560279504073779	-0.39300446365512853	-0.17696102080293546	-0.6058194370139132	-0.46277081714685664	-0.03665140261874001	0.35748390709929956	1.240867604058559	0.18611928851723838	0.20984762890492625	0.05594286038466413	-0.5322197067760345	-0.5349720371643324	0.3439660220645958	0.3042419069502361	0.9696982766783785	-1.0017177768480099	0.8972108104489367	0.6022350915562532	-0.06728433453268598	-0.4395124679581853	0.028676319300592855	-0.15526690008688554	0.7015944550660913	0.030295633908587628	1.0833085293452003	-0.3630022957551204	0.04704807582738226	0.18295464098509212	-0.39820541607923926	0.19569126980049614	0.38442010234198704	0.2120869574590436	0.6412357453931985	0.6551480127752913	0.21791099930866667	-1.1097940320890516	0.012573616181913983	-0.3248163349318474
-0.24359122988875045	0.5216947295917855	-0.7360579031364989	0.8267490657165423	-0.044658950191615795	-0.1972380821991216	0.32771542833304634	0.30457256747953265	-0.8470140675490709	0.68168256093405	-0.19229877824061933	0.13974442851395388	-0.5070636618025636	-0.24972238224219329	-0.5364584227555425	-0.44414014808435737	-0.017289758203715422	0.28906811185400205	1.3115400501224528	0.10927639144486667	0.23361598095713196	0.1663509738719005	-0.5422445265165119	-0.5132467566441006	0.3574590771140489	0.3368188359758467	0.8904791911442203	-1.1157980674889854	0.8387130378453573	0.6448137814009762	-0.007661877215332716	-0.49761742081474375	0.01934245901125845	-0.10436438513666793	0.64248246741845	-0.014866376224401115	1.0233209006537156	-0.44205414852843106	0.11533709425640848	0.17244163423250597	-0.3761631877979851	0.16181402443248172	0.4553756725581232	0.21079171098579613	0.6328157971505026	0.6372751351154268	0.2866371744981745	-1.1224925024772507	0.03775040472640719	-0.3680220060686539
-0.19505502971420693	0.6440711810134513	-0.7098476875447618	0.843092755780539	0.14562463624560512	-0.18119581938543852	0.25630355972645585	0.30590309485677736	-0.8793372561467379	0.7172690533506317	-0.2805662671888439	0.12149304408095232	-0.6272789212646938	-0.35241394909618223	-0.48566149297328864	-0.4310361607169087	0.049402808958438245	0.2269513265457362	1.3699289519895257	0.007981488026690905	0.21570292887494302	0.21799242423005055	-0.549442875782494	-0.5351660128832618	0.3038935624762399	0.34109254201138517	0.790019660707425	-1.197323457834031	0.8292448416610689	0.6588573715539685	-0.0006901891489915973	-0.5423619216520269	0.02579066020351068	-0.06608056086738616	0.6182096697924802	-0.05718104421240102	1.0333700774011993	-0.5181919916059388	0.13908003921135792	0.1318476154579224	-0.36794842564828867	0.14698621472909648	0.46327224922749133	0.23790695272903015	0.6567014663493647	0.6025223174434691	0.3624026883863369	-1.0769152898406875	0.08984699025309109	-0.4029712188774715
-0.13460849771456793	0.7014873830027046	-0.6811770062093278	0.8473620209735397	0.27038648823331457	-0.18162041322285502	0.1709931047922117	0.2484922539833135	-0.9635391624436593	0.7760265142197975	-0.32367030411418307	0.1592716798682176	-0.7316451905719091	-0.4738273754751089	-0.4228699606642291	-0.43271167055205895	0.08989630527786178	0.17081767162014114	1.3640636197311617	-0.06476048959575774	0.18517668120516811	0.28410219654508484	-0.5662796927097056	-0.6090901593677279	0.19250408674884262	0.31932083201902206	0.7106250343063014	-1.2120583490570822	0.8427335033163971	0.6228130351012576	-0.008146022219941512	-0.5835060409386607	0.04310461478601827	-0.02758286048486743	0.6169137914798012	-0.0703302284236247	1.1404524139475296	-0.5393123353840636	0.1354445410235488	0.0917140203367345	-0.34214289009950344	0.13171539489397638	0.3971739258115801	0.28358031607256223	0.6749655083832243	0.5992560751810674	0.4166333832292704	-1.0296907080726831	0.17254305724154492	-0.4196717823136318
-0.07043332873927136	0.7246553241562623	-0.683366403693124	0.823920350128548	0.34002538732507726	-0.19216141675175374	0.10517356677899563	0.16076237436454038	-1.057668905238436	0.8765431573859501	-0.37623328247591736	0.22479501497721271	-0.7953661606398611	-0.5116426419025467	-0.3290959038071281	-0.3870227680323441	0.10171244026943183	0.0863663437032813	1.3235832118496673	-0.14215163793148894	0.18941193770521902	0.3456797234278416	-0.582160796598778	-0.713972830593522	0.0934832448167777	0.281563042374859	0.6547027295449304	-1.2206460278480171	0.8610668258643223	0.5647152559505061	0.03625007470252099	-0.6454065767552397	0.07832034339673741	0.03976138067038483	0.6173125232683174	-0.06785857725610073	1.2828509777632213	-0.4990890391556769	0.19682162462637123	0.08615056785817556	-0.3101870352449242	0.11451617801483274	0.3242584139041248	0.35462777016250263	0.6782385446437373	0.6066769776012445	0.41975940534873935	-0.9985737355898898	0.24931842890195316	-0.45494937698776666
-0.02579621751641454	0.6947791817251232	-0.7386226259032326	0.7891900087425601	0.393619107639615	-0.19234602276802187	0.06202489837716226	0.01720696308774271	-1.1212070588247065	0.9696011336132763	-0.4429248062742913	0.29717343168011984	-0.815707928462334	-0.45597245983115053	-0.24110722944087307	-0.30252205559987594	0.1211625950589261	0.018099197660035614	1.278944187244004	-0.20770055897866957	0.19186514638830948	0.3326713074515474	-0.626326939552767	-0.8406195774833334	0.0377406592401388	0.21711474899931585	0.5964733162463185	-1.1873313597233985	0.8974118337224913	0.5551772078541017	0.0983174642931403	-0.6800006043051491	0.09746900715825674	0.08903309025717776	0.6050016792978579	-0.06971725893407602	1.4125295511260751	-0.4559766392972655	0.2556179533427867	0.0789564482738333	-0.2761022237075709	0.10169494361401561	0.2186772071413648	0.4554021924909136	0.6543528754448734	0.5802334802448382	0.3949596298676213	-0.9554904567773154	0.29831633276162195	-0.5209306760691121
-0.026648477396563917	0.5671733337803596	-0.798069980439467	0.7538572557035729	0.4176162958401564	-0.16903028291338223	0.1240888026095319	-0.13557721255036986	-1.1752791357502326	0.9720327993237385	-0.5204881260527248	0.3695302235199539	-0.7890953901081217	-0.3734270174494215	-0.23523707944100405	-0.2078182384996221	0.12268939901851053	-0.05057673368885721	1.2539203721581158	-0.2690169802727211	0.17221633344544424	0.28357924514905297	-0.6944875800600299	-0.9810579979891131	-0.019030652164738694	0.15825049605699923	0.57841768421574	-1.0706494398508517	0.9378175117064069	0.5533328339128077	0.1101548096557829	-0.6917126888675006	0.0869060698460887	0.1163022946947955	0.6133501261199314	-0.07315779735926792	1.494440909585973	-0.44466928543492135	0.2818743291436286	0.06101911011020529	-0.20010492151639858	0.09215719607194488	0.09934800358732634	0.5341998918715986	0.5842949084641076	0.5542080618980201	0.35631273418322573	-0.9270733392599395	0.3118453982542134	-0.5660831825503047
-0.06674730475762157	0.4350024798543699	-0.8539308933831936	0.7583884390065703	0.41564005681187793	-0.12843541993606564	0.26910561064364397	-0.2526070035616634	-1.214367105961554	0.9248491319803348	-0.6118447376472671	0.4624738850045958	-0.7120299144573827	-0.24493354937583806	-0.3103199005584525	-0.08793175865314615	0.11717962820783498	-0.12410234525475716	1.2244014048906113	-0.3205745290789854	0.12736427280554746	0.23287474937545918	-0.7486785427544974	-1.1185673851390403	-0.04104060011774692	0.13555147249088625	0.6012881514544706	-0.9173835478635703	0.9169512959117275	0.5115972864412486	0.09843850054429332	-0.7155489498564344	0.09419146843070303	0.13065872879577606	0.5910709874365444	-0.08519968184744187	1.4703651572636052	-0.44496815822423424	0.3198675293409146	0.08212186089094273	-0.10823721496272287	0.06502934035802027	0.036118580328272434	0.5705729608662397	0.4707130547213976	0.5587285411891838	0.32648816759155397	-0.931466323610451	0.26038514914129035	-0.6104851019107692
-0.14330154849209611	0.33778714121187187	-0.9128778142088466	0.8200963457225487	0.4044178423298603	-0.08704675108879517	0.3809522225111627	-0.3394026831070505	-1.2796137709451307	0.8847032663566351	-0.7122292503089502	0.5619915048632098	-0.6155212265176828	-0.07563179433334288	-0.3894291783545104	0.06611511574282684	0.1212732330270121	-0.1853829788014703	1.2021660264521412	-0.3292588290905892	0.04476519931545695	0.1515775969339997	-0.7991686592161729	-1.2205210230089825	-0.01936558615532865	0.118053468534061	0.6489349582018292	-0.7532276503317525	0.8593983326938405	0.4690712929948494	0.08902188020468738	-0.7227280239122459	0.08161569483476645	0.1553614198745596	0.5289186699014615	-0.12369812043278486	1.3744656522030019	-0.47697245274650957	0.34284746850336	0.13219293319796846	-0.0465404803881687	0.05145238279130223	-0.0463978053714376	0.6326386238384136	0.3734214272523867	0.545323882944286	0.3548076124220002	-0.9163654399055648	0.16526668868418007	-0.6560129019523224
-0.24655283297227118	0.25606710456199355	-0.9611279644708068	0.8614008316695344	0.3583291249917668	-0.059725060681141987	0.4737465316218376	-0.4383712726995716	-1.373697337756196	0.7994079152819381	-0.8127095497193564	0.6534430507958646	-0.5315540796414624	0.04466698991289529	-0.48237675199863245	0.17864935840222268	0.10027414668431647	-0.2397142621521639	1.2068294463624805	-0.3539520659922689	-0.09675716952508653	0.05426505798906449	-0.8226344644504753	-1.3086053969753837	0.008362163494166106	0.11206624828616132	0.7867094615018196	-0.5861247745553241	0.7943673036998252	0.4333431349320742	0.016158057011331627	-0.7021017416552162	0.06114889049803596	0.1757063851461529	0.49380535177518725	-0.1577080404979069	1.2736280239605575	-0.548104176603022	0.3421966694450475	0.17309390107481856	-0.023014433812858733	0.08053469496876434	-0.11723975577937953	0.6986749604252973	0.2891220047869419	0.5137850476585311	0.40899199582612644	-0.8926387483874342	0.09930903605772397	-0.6907275562859144
-0.3651661017921505	0.20452325768474147	-0.976432895452777	0.9033863047025197	0.2517298507401541	-0.045990373070807875	0.5526148410195968	-0.5551745909658019	-1.461778026684837	0.6894218046856204	-0.9120404081450857	0.7350120343044884	-0.44131616223350195	0.10857313885358795	-0.5506781723942102	0.254647483611533	0.10527498284179686	-0.2886384307781467	1.2318292232014092	-0.3943691491270826	-0.24651861658431057	-0.024155861774219377	-0.7971962301800152	-1.3882324295964086	0.017046523393015343	0.13214460305689685	0.9763186750895928	-0.4011558431709442	0.7333567401768477	0.3520589405193445	-0.11925730077724958	-0.6731251768861374	0.07908628994719757	0.16653644679115173	0.5013812557570075	-0.15039195304203903	1.1765948641617112	-0.6297462602170454	0.32776688342800286	0.2265797821445444	-0.033917272582221145	0.08908218456930975	-0.11891564795021718	0.7213948575789833	0.1925299575873541	0.48890934658807783	0.4713966596184843	-0.8846535841253071	0.06627487614330138	-0.718757294075537
-0.4480483751367407	0.17406845252358696	-0.9737222128537896	0.9295257320805099	0.14162510487885274	-0.013075120370235945	0.5296972509408605	-0.6188983596078984	-1.4981647018490674	0.6180150058418378	-0.9811505473487145	0.795431901728427	-0.31607281542427623	0.14465451751906785	-0.5393617099395915	0.3108395821127908	0.12222471955255083	-0.30669930882769364	1.219617793745471	-0.4016060658034196	-0.3427029117439672	-0.043548642710403325	-0.7537011197847187	-1.4285987767058737	0.0017831029647330464	0.1658101175821256	1.0928778107536534	-0.24646250859643173	0.6944386344172147	0.26842975638125705	-0.23898636041656385	-0.6281637855939975	0.11610110231597459	0.1461112779770932	0.5376907692488349	-0.119071189447183	1.0401720058306607	-0.7030448117960781	0.2751419250921279	0.29969122144035765	-0.08692614352201862	0.09437224673062225	-0.15925067985851046	0.7369590488066946	0.11987354960587364	0.44211062745238044	0.5661961748562998	-0.9284461468694755	0.013597287804052189	-0.7488746022946778
-0.4773021955228908	0.12481782461343058	-0.9701774740705007	0.8633914093055324	0.06681034166540534	0.03331637151789438	0.4666190514538123	-0.6384316338695833	-1.5136798323759473	0.5648456998265268	-1.01316726810937	0.8252309630420223	-0.17194068420846925	0.1998912276499773	-0.47718474207095146	0.3256690945343515	0.12054302243764495	-0.30840877465131433	1.1781037412446747	-0.39018050947502037	-0.3839908767499415	-0.04897426344423423	-0.7000185150892614	-1.4309264853330412	-0.03848074747538867	0.1954236749698868	1.1477719475799517	-0.20025481065164144	0.685895145291261	0.24740389345050923	-0.30790440182237105	-0.5627279353632273	0.16056162766365087	0.14381210975980413	0.6294240013445203	-0.043260704836905695	0.9290354125085761	-0.7709138410359225	0.20929901346847965	0.3450813199378381	-0.16206326119489975	0.1809676977751689	-0.24895351842638713	0.7709114932447736	0.08819255740486938	0.3923592253114724	0.6903802980171234	-0.9968119658243205	-0.02117988054806708	-0.7851842542598121
-0.4613862422610896	0.06922333862607444	-0.9632131049315656	0.7739463747405635	0.050624002957590855	0.07132675026745991	0.42338814289619514	-0.667929708914038	-1.5068919627704376	0.4862608108566658	-1.0121615072477774	0.7902635594541526	-0.0432560608879224	0.2911473918834406	-0.4262818529024197	0.27400337334894764	0.17889348680612532	-0.29031073430125404	1.146613637726411	-0.3641276094402079	-0.344808968254923	-0.0675390380033674	-0.6428384073606139	-1.4312368464833285	-0.11307533195090769	0.22156988595145632	1.1415527854360854	-0.21823598259727423	0.7106612125928461	0.24426845775030825	-0.35365610475773435	-0.48423527974998226	0.2063046681655874	0.1356313484285179	0.7709488655312638	0.07237302338450688	0.8310030993811093	-0.8595296230672528	0.19132349465098156	0.34864960325167205	-0.21829782407829393	0.2618821953656924	-0.3123533713977293	0.7854989412303661	0.04679239646081388	0.37043620724623066	0.798610130508955	-1.0232385123078704	-0.016531858047545513	-0.846732398159368
-0.4118273302303657	0.030774415009530008	-0.9424034031331916	0.7127884960555844	0.08727853160115864	0.10066064625243407	0.3581991127439977	-0.6430460160502431	-1.4482946394412388	0.4248144888653571	-0.9744215282509237	0.7182743902865465	0.08584916289512004	0.38308472630910256	-0.38199082943771046	0.1610690089378755	0.2878055025898415	-0.24279873309478175	1.1153639166777507	-0.3001576520315016	-0.28239100770497394	-0.06555618062674735	-0.5898065009038895	-1.4224303488438774	-0.18513398764053737	0.2736607180072589	1.0546851335556404	-0.25208018587522213	0.7732598599768836	0.24569126050502188	-0.3814702352724062	-0.3818629850568289	0.25699964217980587	0.13183504741857655	0.9007609834303187	0.1841509757845834	0.6988842861579689	-0.9613954320914637	0.20119768725984538	0.35127785493981845	-0.26629612019903437	0.28747254532829924	-0.40580566363595594	0.7749671010544525	-0.0045018282936491825	0.3903472200778348	0.9075114788634883	-1.0262815691756724	-0.053356369643941595	-0.9244416210020606
-0.3374889621842798	0.009771101105286811	-0.8975520318222683	0.6785819908895967	0.14360134390713122	0.11334307957003989	0.32426134179007865	-0.5672342646404116	-1.3799541835490297	0.3849725814554663	-0.9242053252329022	0.6438848613179182	0.21166605578956732	0.45101597184005254	-0.3768200113872852	0.04568389879777471	0.3695005782244384	-0.17430861324845734	1.0789700107795426	-0.23388503931668567	-0.25260535133575446	-0.07446814400079096	-0.5295559108612222	-1.4019659104966948	-0.21274211800768023	0.3286947627101764	0.9355179621538279	-0.3232911523641292	0.8704345104118343	0.2756491629514642	-0.3769676867295595	-0.25697746114937975	0.31642284432718143	0.17164273899466465	0.995659149097358	0.2744947692598984	0.5851537370788858	-1.0467236134403477	0.23068561700540538	0.3580307351896559	-0.2987250765386732	0.33943502783892854	-0.49979764996309584	0.7822926753703608	0.0023690493524671564	0.459147347093072	0.9986987018743637	-1.008480830505368	-0.10586795717960262	-0.9737692683422912
-0.27746856012471455	-0.002702295519478566	-0.7980074262256414	0.6453183909196089	0.16468122687544867	0.0960270352441073	0.32563201105316086	-0.5326122437389074	-1.296444917007772	0.34026734262464975	-0.8542809986651276	0.5988402715383685	0.29280370864536986	0.5323022814422658	-0.42575205597102384	-0.08345539655625309	0.4301080571418712	-0.10212084450104189	1.0444270498972936	-0.1744546023685883	-0.2259672079938954	-0.12168629713417203	-0.47703236240350727	-1.388232429596406	-0.15085110131807986	0.3528653925998474	0.7922515374445377	-0.36321349827158667	0.9454563961013738	0.29778165024698733	-0.3592479795609421	-0.11721325203864304	0.3834520738477361	0.2091779968676192	1.0671567429258073	0.34876294354164067	0.5127535497279854	-1.1135465879175963	0.30220618937915006	0.3646109565694684	-0.29291883104019517	0.4001274158866999	-0.47965853896099686	0.818878079852419	0.031826375697090126	0.5678217596477133	1.0354931400064817	-0.9309858409471164	-0.10946464125738822	-1.0121195790418993
-0.21702202812507349	0.0178295154195676	-0.6316757716709092	0.5817246738116302	0.16051700892300072	0.04490962933951859	0.33659736515781785	-0.5149190605308585	-1.180335405966582	0.3129344847830042	-0.7719283414505472	0.6085282101947482	0.36017625545588994	0.5954653356278337	-0.48377541589751816	-0.2242232303184169	0.4733232474762084	-0.07679473670111217	0.9962784412353966	-0.13837966923957798	-0.22534233408405085	-0.19237189416448403	-0.43935286751688435	-1.3848960472307996	-0.008217069040000746	0.3310130466445501	0.5920346400387996	-0.33629929852198004	0.9968178424938647	0.31343248054882167	-0.3484273387079765	0.0022500104973488255	0.42442130794214944	0.20752045699003774	1.0702469142868154	0.3659854088769433	0.437279044442864	-1.1471697767153182	0.3761728685582737	0.3869990567159429	-0.2490924298331743	0.381573109192833	-0.370271068623793	0.8670782354962216	0.021382641674992937	0.6534234368607474	1.0196314722151025	-0.8080966797669052	-0.0634824186629386	-1.0350828537666197
-0.13938115304340712	0.08038938612006458	-0.46323812525081165	0.5018658420726564	0.13727267368561474	-0.0271051776066001	0.3978936946028603	-0.5169290061432916	-0.9985867340802717	0.3071125159185325	-0.7054283911496191	0.6630228651368826	0.4439522203037038	0.5829772154375495	-0.5580105619247319	-0.32562908675927216	0.4573692524782277	-0.08110556356067451	0.9002937211220893	-0.13634017453988445	-0.2975731293663613	-0.26242559159125745	-0.3917298901696267	-1.3911420653803663	0.14647458689929158	0.25749320743885606	0.39332237863561037	-0.28507252825433504	1.0419073627515367	0.34259993702042346	-0.3480158154540587	0.09861443959092436	0.46877495702697003	0.17426272138180904	0.9800587678716319	0.3211990897214203	0.3710659219345824	-1.1127994059443131	0.41232587831481665	0.4294539544230102	-0.18905155045633346	0.3218709790865862	-0.21966801286480475	0.8938325069108448	-0.023190615491086	0.6861119894228653	0.9731810990917357	-0.6750716224029601	-0.044253992247087946	-1.0198600087243896
-0.06457404206323913	0.13264048744511103	-0.34557364905019006	0.43237896748968235	0.05822311255442638	-0.07637652334851071	0.4904686966314438	-0.5516925725104594	-0.7808207948994188	0.29949017917227255	-0.597404885277278	0.7128681745184788	0.5281870220196933	0.6102859476883684	-0.6314192247389672	-0.3968507585579309	0.38237883770963477	-0.07921028623448845	0.7964004177587745	-0.15313859324919807	-0.3674895768344359	-0.31563589613750426	-0.3464250252978534	-1.3849542399464796	0.29408478132327004	0.10678459271394174	0.24320986011472517	-0.20117574135308147	1.0681207976226939	0.381200048791783	-0.3554958557752362	0.16238023331928692	0.5186861717802492	0.12381469317221863	0.870756416344418	0.25834005722896575	0.33794014619335205	-1.0388782027208772	0.40539150214177433	0.4375113683574746	-0.14309619256653933	0.25002515948688464	-0.07039998985207721	0.891772852682894	-0.030161433175691543	0.699281478224869	0.8822022775554906	-0.502830027659966	-0.017251194863103187	-0.9808529342941448
0.05227078750532852	0.1547796948564218	-0.273990777032339	0.3089369622467246	-0.014356618424656364	-0.08387152760898886	0.5711462894564704	-0.556505118343048	-0.585404031834667	0.2556266707796945	-0.4453434216795479	0.7718608009796464	0.5572084539318289	0.7208006509921376	-0.6955670371923995	-0.48587784830625286	0.2764983022514692	-0.08738599234745062	0.7134444274980618	-0.18344592308767496	-0.4045191418622155	-0.3488650994270312	-0.34449326490161497	-1.3424929550725655	0.408895368525972	-0.04102112734532393	0.14814194202039316	-0.08221451799447167	1.0560191965548746	0.38075212940603964	-0.37825067099176574	0.17131612005945382	0.5464027492806425	0.034066929155473206	0.7693290176404133	0.21697450328929357	0.27987396621075566	-0.9476223777172843	0.3495125485143419	0.43058582923761374	-0.09365708737765835	0.13387832671362673	0.022967087530004295	0.9070822413257058	-0.03958078180327719	0.683498995612941	0.7541743049736903	-0.35310247771334363	0.05476548709439048	-0.9330499170428894
0.202545510872782	0.16886048795345177	-0.2791202225658063	0.19539546156176402	-0.04510595663848614	-0.10973483048812527	0.6356225715918665	-0.5396045897427245	-0.4076034065556433	0.19572352125848683	-0.3417739996228257	0.8321292943620792	0.5319341897764642	0.8316456186315163	-0.7591426689599243	-0.5492221231187533	0.15953184239110013	-0.10527964004468555	0.6425556372115252	-0.18127484808477437	-0.45939232853775547	-0.3585832795366245	-0.367166031657462	-1.307499735377478	0.4571258631708249	-0.12583000136187433	0.1227888253774581	0.0389339157800626	1.0263280590512711	0.3559584739952213	-0.3904027106074025	0.12527027649302097	0.5488252779053562	-0.07161460529736904	0.6561888726487226	0.19840745971885776	0.2047068927190545	-0.8765902781238777	0.23838299897095178	0.4371468662985338	-0.09434523499229186	-0.03084326403346126	0.05128682472195385	0.9047040838666293	-0.09479765306843138	0.612268784354477	0.6271188726068354	-0.23893064485367904	0.1561643112873264	-0.862776197864892
0.3136588927473408	0.14172763550164297	-0.31594380310280634	0.17991610126077023	-0.07665520112566529	-0.1646735809294603	0.6427500517598959	-0.5708295194682851	-0.24441748012113548	0.13177538935352895	-0.27548956950652315	0.8370381382794866	0.4625924680733558	0.897244372292214	-0.8070575034353823	-0.5863084079773945	0.055200238486136956	-0.07250249099180486	0.5568592867973157	-0.16794137735988746	-0.4939455414043031	-0.308118469819545	-0.3986028903162415	-1.284843371406379	0.4527238735802232	-0.17650970406632188	0.13602962219988213	0.15391211385494225	1.0075926899562409	0.3216794668863209	-0.3764109199742591	0.10551155605542366	0.5434992774730822	-0.14556227144878803	0.5855884253444361	0.1662364481223732	0.1206627261922911	-0.8717086892317653	0.12180020214584578	0.43914203546325803	-0.14860137348361283	-0.1961381620098522	0.05830284787783378	0.8580964443784584	-0.11673449151675974	0.5265625873890467	0.5187732615179876	-0.14496196398100658	0.22710198802148357	-0.7627839198756353
0.39396307995447766	0.046762651920311524	-0.34851369709985824	0.15278138506477998	-0.13460135263343947	-0.19511511301204146	0.5934059582889315	-0.5800582838295999	-0.12341331480658291	0.06738301082838923	-0.21306055602632062	0.8085365687502263	0.3597556549933952	0.9386306218484435	-0.8324029886333685	-0.6387493650566719	-0.05846920992527047	-0.029728683100801245	0.5154173490374003	-0.16905980993713857	-0.4849427284069258	-0.21050087589358957	-0.43971888527617164	-1.2490936464074625	0.42401524581543004	-0.1997328613915083	0.18508075588295053	0.24975797660738852	0.9942447445924014	0.2693782915510641	-0.3697539261609123	0.1347483893703318	0.526381262705808	-0.17387412193843213	0.5705363003279205	0.16028471211097645	0.029912703671508133	-0.9315828713574863	0.013296290182538523	0.43791423905419735	-0.2223621959272249	-0.3284418348816993	0.09383744288999626	0.8432541938079652	-0.10039429522381418	0.4783528515959941	0.43226349382661544	-0.1111451365327949	0.25244477736956766	-0.6533154794872107
0.44418249339231836	-0.038600816733364525	-0.38085422564622895	0.0610576629428097	-0.15231692392266277	-0.2012809539553893	0.51714192049103	-0.5225342065836018	-0.05890546556238122	0.03600517060299474	-0.1899041095225405	0.7843599718354208	0.256173232002648	0.9178239687049625	-0.8686199068636021	-0.6980674147429147	-0.20178963378368947	-0.02853948948436949	0.5404171258763283	-0.12120843967118104	-0.47860141539591766	-0.0957784133890905	-0.4734738564104388	-1.2229263219237194	0.3882730042482626	-0.17495746177982907	0.19734353930371673	0.3093882395256804	0.972192491483767	0.2356262484253897	-0.382946877536454	0.18380901025929477	0.4789994528400957	-0.22648764579454114	0.5558579863631378	0.1761032795831259	-0.03382175000230793	-1.0059274776991152	-0.0848172781946235	0.43632194058619483	-0.2832847644353152	-0.47020507703707715	0.157947419662541	0.8646788444884033	-0.1064406675523972	0.41112052086670997	0.3674969466551029	-0.16038316946145148	0.27966890915833814	-0.5277094160031724
0.3987144287863145	-0.08345789428600033	-0.39044587176572004	-0.037633080905156005	-0.14067122964887066	-0.19666580354869007	0.44597677235179456	-0.4523559647072116	0.001769777033811517	0.04587212185121921	-0.20077590550259852	0.7410453711016529	0.19065515086767318	0.7729617744976692	-0.9005348740109008	-0.7174983273087703	-0.3395560316441979	-0.004309669549587658	0.6021233058239515	-0.06405872797865653	-0.469135732835691	0.04204106910681706	-0.5018605670751587	-1.1947610475349904	0.393081699398865	-0.16147109697900458	0.15263077276132844	0.34413035023753463	0.9478284707292849	0.24411036855534132	-0.4057016927529828	0.22575562422890433	0.41419681212901943	-0.267231045366039	0.5336037684165342	0.17246500906453202	-0.06550643921187163	-1.0716545852822168	-0.15992846606250072	0.4395640904788724	-0.3462932804002651	-0.632320725832777	0.19308434534603197	0.8781196808419394	-0.1432186017163373	0.3286805661636814	0.3168090768809023	-0.22801682435787823	0.27842390313141185	-0.3875138153600153
0.28711099748066937	-0.10079634423348371	-0.4031860799809565	-0.15719869812011328	-0.14107118278554556	-0.16168296346591776	0.40729648574760846	-0.3411861559744219	0.009758222215806625	0.06237939100109228	-0.16859155793167904	0.6717376849550091	0.17222520332926705	0.6058893037205493	-0.9364551059595531	-0.7225248568142223	-0.4649309770790889	0.051823985376008186	0.699670511989691	-0.03973830193605894	-0.45649939376996224	0.20001596999145602	-0.5332974257339369	-1.1358506216957565	0.4182974441189403	-0.19177006005170918	0.10322855734433181	0.307569401390336	0.9466022287606186	0.2748850651757834	-0.4589576432597521	0.2748596232088404	0.34421067266947575	-0.24942585893912414	0.520769588973645	0.17657783660729134	-0.05267116183649895	-1.1124507210234509	-0.20151228175391994	0.42343007829105417	-0.37480839718167375	-0.733822164839245	0.18467647953979582	0.9026868967361599	-0.17544926412902967	0.2736770464648312	0.2611427274349552	-0.2730677940774533	0.2422080611481769	-0.26870994765755796
0.16398075129599518	-0.100517728844958	-0.4501434431572461	-0.3354077801640525	-0.12095589267626976	-0.06912150690917954	0.4000867654237953	-0.16504697850168976	-0.01947117547322718	0.050641927667896144	-0.08786727544538948	0.6194487660462441	0.18073280359336516	0.47799443975526257	-0.9907486954890203	-0.7527840642848604	-0.5349426832838182	0.09991200224043931	0.8042368862678991	-0.0077204281559039275	-0.43124985911664543	0.36082352427126646	-0.5467994141876423	-1.0284074709800786	0.43272352957074967	-0.19652758186485428	0.09746078600123124	0.22431726598009094	0.9621413278061743	0.2838961492889611	-0.5462731948406264	0.32489625114466686	0.26505098731487886	-0.23501595580983473	0.5355226651487708	0.22114665046007337	-0.021793481084668526	-1.1037585040675946	-0.21535859275316688	0.3906248929864519	-0.37175474214173443	-0.7338742836782738	0.15487968484134623	0.9407798831788832	-0.2517784685249783	0.21112197465530871	0.1988538422396124	-0.31612819276320137	0.18206043664737454	-0.19585608525206405
0.0318165503817301	-0.08388653334527034	-0.5307549733701822	-0.5133549440979905	-0.06185693506866603	0.060250389291383113	0.35504657343890866	0.0102995443633196	-0.0424668153612822	0.002546385683068475	0.005309284374887735	0.6144101729504046	0.20499380299817443	0.3638468287597757	-1.0575878763539457	-0.7747657530176632	-0.5668064180925467	0.17434809016891936	0.8635392415194719	-0.0006589518838422348	-0.400376459274732	0.46628538913770007	-0.5701635478221423	-0.9075024053706151	0.4546377820978755	-0.16655116264388822	0.0781262133684889	0.16342072334732044	0.9892392650809599	0.3002847291673125	-0.6504127853315949	0.3311210071991021	0.17792902037758565	-0.2905435417087883	0.591669085119318	0.2654386393820918	-0.027173537469555607	-1.0369355295903453	-0.22734227196483148	0.3461940104335509	-0.3763997385405147	-0.6887914879193036	0.10460291971622374	0.9339214469352932	-0.3348786105285541	0.137670718658411	0.1508520359162136	-0.3637646168140664	0.16617969310392405	-0.13937440441740917
-0.11864993145875768	-0.09014466361061524	-0.6017123032498048	-0.6290965569069493	0.004535285619492918	0.16933408430410077	0.26340362650922045	0.12854662637932668	-0.0900280785835638	-0.09703500144059464	0.08203447010199452	0.6636716110290503	0.19694503960225157	0.25975163847944144	-1.1268853149805493	-0.7839935609157329	-0.567116204403186	0.260880506914534	0.8502220527033509	-0.0341022789487291	-0.3685773203071273	0.5179268394958514	-0.6134349806978731	-0.8094088843073933	0.4888728207073904	-0.14020336175498196	0.05232170592478934	0.0950185954978051	1.0264486730154025	0.3270808477143937	-0.7187014382314134	0.3250480744630672	0.10256344235434192	-0.371094632856376	0.6715649672434072	0.28778236593650314	-0.05655248822845543	-0.9340734779350921	-0.21823108514847062	0.3288705704744542	-0.36433565067145746	-0.6099617438898888	0.08031668571510467	0.9083987213476934	-0.41637971191630696	0.0741749690773161	0.12966455266203591	-0.3770808506265561	0.1714087184170125	-0.07967927247214587
-0.24408127931983664	-0.14085266432228855	-0.6772569421430978	-0.6976929099159259	0.05575281376907554	0.21434103107022123	0.13831634956032532	0.2032826322501101	-0.12768459329984647	-0.21992764542321558	0.13222672643283478	0.7490681953014687	0.16769418925602772	0.22833524355446272	-1.2102117763505185	-0.8122521596279821	-0.499958957775071	0.2898113578642708	0.748972956505692	-0.033027706472545736	-0.33744934220565004	0.5522673145019464	-0.6369617888920561	-0.7618460380256014	0.49327481029799153	-0.13205912949857881	0.07689742729974275	0.0222420468164482	1.0518580147923529	0.360095141263551	-0.7357675496438109	0.38002980476966397	0.04292648768125769	-0.4236814221983292	0.7418165242327408	0.2866750662134528	-0.08835246436055333	-0.8335276903970144	-0.1704758990765122	0.31620892000601003	-0.32812188245133006	-0.45175500802126756	0.13136038454552681	0.9063390671197424	-0.4889111948496751	0.031348000532701994	0.11514591659605822	-0.358387787010054	0.14753226950064027	-0.04686454178789373
-0.3205076840722904	-0.22718057085932347	-0.7437937742459123	-0.7650844396189034	0.09191328265557448	0.21760855755816352	-0.0286859934536276	0.21084116011658854	-0.1462473387516491	-0.3271079878920783	0.1605077639932948	0.8545759022311014	0.12789009094175413	0.23946102336035188	-1.3092414187670665	-0.8643430101745426	-0.39792862360629483	0.2766373223322453	0.6036377153824621	-0.061142031257586396	-0.3197445814267429	0.561026750385482	-0.6428994103204935	-0.7574233916339838	0.4637288475567257	-0.12070961771552284	0.08238934870904342	-0.007365875234872548	1.0568232896490841	0.37740590811255054	-0.7182415004770373	0.4757652515441485	0.015637415232283992	-0.49054444209880044	0.7942995958962868	0.25066805200497283	-0.14046215334559797	-0.6851622565688456	-0.1194891590598336	0.2938208198595358	-0.2690917198834836	-0.27757384799065127	0.21487094356691866	0.9147263188727394	-0.52808768993735	0.021366364178801993	0.13177172312775293	-0.36351293541898533	0.12669916865008574	-0.0351366180265448
-0.36367464700188934	-0.3253389154322185	-0.8047215785092868	-0.8130940291818847	0.13233207611491393	0.18295800830467365	-0.21649509588117183	0.1744639754408476	-0.19535549742824637	-0.4142270882496205	0.19163845732826396	1.0014952219441438	0.070764900853834	0.24216506260816434	-1.4126577797755746	-0.9329388829778138	-0.36513552986564723	0.21595128559374843	0.46515337464297773	-0.11083552576843048	-0.2984062945794837	0.530957045113648	-0.651846511103071	-0.8145686384309482	0.43813032113311773	-0.13764316993180628	0.020724349871279323	-0.0026230821224522347	1.0736891423000823	0.3852049750643055	-0.7224293547668877	0.5690498361787351	0.02185405118834878	-0.5783405865822662	0.7914087904295405	0.20240164800557547	-0.1855393400561108	-0.5024015459038959	-0.08703897153161462	0.2697253153317097	-0.20690037921091023	-0.1696878512032846	0.25776242115953785	0.9243451164527599	-0.5492000230681449	0.03210576873757902	0.17335939517639168	-0.38298392334755843	0.13964723133011075	0.01871800788556723
-0.4225658047202563	-0.38123344876106413	-0.8562662506992462	-0.860213097170868	0.19324258616510764	0.11171854662688144	-0.4084436194832243	0.1751150845829061	-0.25905526695750575	-0.4726572095039151	0.24858367944407572	1.1612164605959727	0.003602654274561641	0.2802486688082856	-1.5113695440332855	-1.0215658509744578	-0.37679677170189646	0.10658263518260633	0.3415246705250884	-0.0930502547850707	-0.28512193812576997	0.4774852648693857	-0.6591465319688548	-0.9089378256907011	0.44707784345314455	-0.15491942499056	-0.029154333613192123	0.00589552686587573	1.0775487891522768	0.3571441429574812	-0.6982463117867679	0.6735476573294988	0.05295504367915153	-0.6217307030550605	0.7360598340360266	0.1406103688174906	-0.18033221405502275	-0.3233767451053585	-0.04787882129873609	0.25161531829805717	-0.13066652627720773	-0.10407023286739307	0.24816154736728152	0.9314583552812508	-0.5415546101237391	0.05175548218818967	0.21114952924285837	-0.38563801805932635	0.12570316382854446	0.08211916373941472
-0.45226706154348406	-0.4110024314273869	-0.8809334623500232	-0.9134872407448491	0.242954408388385	0.059844256055593424	-0.5554616046414369	0.22318392472252446	-0.30421537902681894	-0.4942382426842725	0.32073504791965946	1.247824037200436	-0.03738677261583399	0.3393040603196947	-1.5797345400606297	-1.1004648588834343	-0.3829039875402361	3.8319610488302126e-05	0.22654973531298137	-0.05851042519346544	-0.30909858148125774	0.44674008071100946	-0.6809449229664053	-0.9875561845732873	0.42171855559424465	-0.16282174935815905	0.013151015325119763	0.035112053369085225	1.0780513473361566	0.26608476665589575	-0.6507274795845903	0.7652489416436188	0.0760759418767811	-0.6290559599334001	0.6683252714617056	0.10292263181509427	-0.16163651811754076	-0.1679878007283318	-0.029117855341895683	0.24468977917819723	-0.05712074996317129	-0.05122173009329288	0.17908070398632062	0.95938047187667	-0.4882365995898752	0.06894898145747429	0.2673021487962794	-0.401699867090885	0.09158999869078538	0.08460548357681975
-0.4165999855592055	-0.45778838474673805	-0.9028691399972057	-0.9171279024738472	0.2826909288498682	0.032430262639805994	-0.6560139017811586	0.31465060463483585	-0.3776813691109452	-0.48724720376669045	0.4004775162315418	1.2699895218495172	-0.05505199204061292	0.37278460734224117	-1.611140902153787	-1.1519305191929972	-0.42445960835328433	-0.09576609111323744	0.11695936742002719	-0.01754509079529539	-0.3583479029682053	0.4129007674594451	-0.7371693176569136	-1.0470291399974205	0.3609519601587675	-0.18187199560147765	0.07945530850407351	0.1084872070063784	1.0980732653819179	0.13750555474856357	-0.6621048871928569	0.7911456619537074	0.08337915317187308	-0.6635167486785857	0.6229196890443373	0.12524658516016524	-0.15527652289112048	-0.028065523198257575	-0.04139327206246052	0.24680005425627183	-0.0061548172543201465	-0.04194457674636004	0.04952571769497083	0.9730124101688828	-0.437841835181813	0.0837123964835308	0.3446885630426856	-0.4514641429365304	0.1328688651835175	0.05570787942885769
-0.39968262693822865	-0.5272922082074133	-0.9190289785680881	-0.8584582458338673	0.35232982794163037	0.027704348623347603	-0.744915510184682	0.4310859046903399	-0.43747926801662995	-0.43966605260522984	0.4927680486261323	1.2865325420998084	-0.055166701257657436	0.370823662849552	-1.6005025797713561	-1.1795389200587687	-0.50374277628361	-0.17718869153825004	0.020758303084075967	0.07881555125265213	-0.40000616362445635	0.31972826039976004	-0.8042522392062752	-1.0942234324132434	0.3309514441445586	-0.19493502159689569	0.16577126051691615	0.19187748202183957	1.1195425509972516	0.012377956931369404	-0.685949028669752	0.7699337754685593	0.05926074318759733	-0.6838349794360249	0.5743242523188303	0.1732954838568197	-0.15956135351194076	0.07514521337785995	-0.03932866815333601	0.29443471806406535	0.00685547358485934	-0.05896137768890917	-0.0527889195822572	0.9578304228185223	-0.42544927040918185	0.0803416344687311	0.40855203715746136	-0.5066052485861874	0.19398482770526454	0.041235621507354145
-0.41824058582849577	-0.593474078958745	-0.9230741510619593	-0.7890237548728918	0.4119698986165011	0.05434299677080996	-0.8305000989715439	0.5382641312913956	-0.43750235600848547	-0.34939046310429867	0.5365186461053523	1.2858189216184237	-0.05956388791101179	0.3826512543686141	-1.5423096848268147	-1.1842903658599435	-0.5778038321202832	-0.22538819530422094	-0.03772675177083952	0.15890409580410952	-0.46258612852140335	0.2152905086838887	-0.862469397252901	-1.1155413639237204	0.30482659287859726	-0.2103566495081523	0.28065021931146433	0.21879168177144623	1.1199043928896444	-0.11762405773067368	-0.6209767690514912	0.7569420372225416	0.009331715723841092	-0.6583569874467599	0.5485811312227022	0.18152113894233865	-0.1676698670634482	0.11651418863194611	-0.04462482600718004	0.3727642920983888	0.009350008687908353	-0.06636225283084382	-0.08647719271129489	0.9722055353166956	-0.4061108729615679	0.0751156468488885	0.457781096609242	-0.576320995023741	0.22782132483704048	0.030985416139935634
-0.40155759867455976	-0.66327794976091	-0.9276823114802362	-0.6902020519699255	0.4070998810110968	0.0719913319260234	-0.8474415710632414	0.5980246268948879	-0.46633925783597585	-0.24410401412147104	0.5061542467601694	1.2366872327182126	-0.10066802401845125	0.39315778854523276	-1.4417118434933331	-1.199169893500464	-0.6378359936036686	-0.22767367678579994	-0.04443342267282269	0.18298329129082916	-0.5629362497466847	0.15957439536498882	-0.925363448890421	-1.1179078676946745	0.24740933734901088	-0.261782234869744	0.35899160051080325	0.22503098727370774	1.0967063071217642	-0.2516309986652395	-0.5519618986447612	0.7364458892384256	-0.0578222027700452	-0.6259814908056287	0.5357967932533787	0.18434870787798585	-0.17441415203164531	0.16012470980588023	-0.0815857242499036	0.44562633524861345	0.003328717059858709	-0.07897501187555049	-0.09516910803801182	1.0422762461645148	-0.41970271819606797	0.07704926226823149	0.48086734885450444	-0.6531982211577023	0.2746335514494408	0.016841540083749062
-0.34822743667417194	-0.7117141634584512	-0.9479707281634203	-0.5869015493859623	0.3750565767668462	0.07217593794229188	-0.8610111967677565	0.5977132268704253	-0.5195570790628485	-0.1820030129004218	0.4855122024103675	1.2055690547572073	-0.14158097809748327	0.38795612525936257	-1.3317683842900272	-1.2138743678746249	-0.71010471435735	-0.19580700409549984	-0.02789510876399346	0.21991349639067873	-0.6607174448981636	0.10618977368673126	-1.0091001784873508	-1.118683770570398	0.18317378272528675	-0.3242549471533851	0.347305594224345	0.2438640201181705	1.0684826395150882	-0.3330469340737755	-0.5364692584973364	0.7006155860958223	-0.12846741251719368	-0.5986320828255496	0.5162340148792652	0.20360781377532802	-0.17914091585550995	0.19237806498591525	-0.10622632307838645	0.4932993676941898	-0.019186612706454165	-0.07720297134860916	-0.09982752017389804	1.0985451503301875	-0.4679237867669957	0.06597016851416285	0.47023887364831046	-0.7310821728719906	0.34927857946377733	0.049773550005614994
-0.32044376458128176	-0.7147789327322345	-0.956352992815671	-0.5894683468639614	0.3123109876189632	0.08559679532497087	-0.9322037582922533	0.5472664229076462	-0.5558514022596569	-0.1672961116323348	0.4855600957847267	1.2000979643999221	-0.15802263254045837	0.4019304349598946	-1.1929403963870076	-1.2446087199253788	-0.7620824317640847	-0.12426957560707053	0.009844938964003635	0.21296167037129043	-0.735632883644989	0.06563925085275704	-1.0774641621942174	-1.1150176294826093	0.11805304541214696	-0.3314517068453052	0.2791205060422041	0.20129399844407056	1.041284190603527	-0.3695655381113901	-0.5032811184315242	0.6949764342695056	-0.1753504664895826	-0.5716034890153224	0.5264515169600109	0.21355373807344097	-0.1382524873303726	0.19026104939494642	-0.10663026732147532	0.5220566617126684	-0.05064786146301623	-0.05771052555224561	-0.11442766552661876	1.125660392073418	-0.4969063979287977	0.022411561702769277	0.47063252087816937	-0.8465810530875373	0.43634600094677	0.1283271833591257
-0.28545849650112237	-0.6798662813546704	-0.9553312739898979	-0.6378708135919461	0.2260152167174155	0.06713619369817768	-1.023161370590398	0.48784563642174633	-0.6048672089688323	-0.15794355120747822	0.44197712511577236	1.1588161007949476	-0.16811704364033192	0.4246567495541136	-1.0318185536108413	-1.3161804982567538	-0.7928619144855693	-0.06055481137672556	0.043065796263424376	0.1471934488187653	-0.8072156615393142	0.08867090191966218	-1.130048713611814	-1.0987624642362221	0.004964975875333644	-0.34274074165616064	0.18866680502235442	0.1305434973058842	1.0122765322299994	-0.3510954504992922	-0.47679838667952207	0.7113950417022843	-0.20424268288138223	-0.557541134570042	0.5567551328873026	0.2177852048722399	-0.05165279402078786	0.16916561168259797	-0.11578633683151171	0.5046181158402226	-0.044712588286795946	-0.018621396281460822	-0.2054655368407577	1.147382312436241	-0.5008040594298669	-0.0650976009915044	0.4727628470632886	-0.9838846941678657	0.5220024155992459	0.2172483013176684
-0.25207121569624497	-0.6198996769627577	-0.955769153486657	-0.6845970044159309	0.16642219935274224	-0.006595449199232284	-1.078399341892617	0.45163830630480273	-0.7057617333772649	-0.18137171507174477	0.40627261452928193	1.0783932350291532	-0.16718025170113898	0.4186087839082403	-0.9058752270793742	-1.3864018656762171	-0.8119801553708058	-0.020549594873974564	0.021455412245929374	0.12037299701525114	-0.8650743568952196	0.12368685581229658	-1.199917436995752	-1.0755047755364389	-0.14183180742864127	-0.3390314873611658	0.09267102805978514	0.08396742708051794	0.9586636251737296	-0.3052759321577242	-0.486505494021893	0.7124794939765767	-0.2177447174220609	-0.5620057984338481	0.5862862059743421	0.2470495546957152	0.029739773287709416	0.14366180032788073	-0.11181421844112967	0.44558796661082994	-0.012176108882368775	0.015151611408496721	-0.3577728897226293	1.1501214402239288	-0.5200175318293694	-0.15135252665701887	0.49462184618016786	-1.0919932934187493	0.6004654620961549	0.2516111179384187
-0.2491522256067306	-0.5867444457282015	-0.9375241744550161	-0.7615485451339044	0.12609751251379628	-0.09782774243884104	-1.1059497940805731	0.3978793384454785	-0.8100732805803073	-0.24171911121313477	0.4084517630627282	1.0184491145928054	-0.11051389848139478	0.3874813702769212	-0.8214044043375885	-1.422562868984103	-0.8079971885197146	0.00293697905053837	-0.04032288244257433	0.11135974624563238	-0.8809507829008796	0.16988089579511617	-1.246767710184514	-1.0520143159739386	-0.2962603009467576	-0.30044717909692226	0.009966202453056228	0.020446231948639437	0.9201274636338457	-0.2454391718623244	-0.49783448712969813	0.6980345896830096	-0.21585657011162315	-0.5658555684720981	0.6275549460858474	0.2749100066560396	0.11019083072885075	0.08177022687429551	-0.0752797057883347	0.3699633815402182	0.0075651258124518036	0.047647707542276	-0.4867029670689213	1.12640356627938	-0.5335843920542475	-0.23371409154575118	0.5593652376322769	-1.1503147366971633	0.6648461070885038	0.2393906213790943
-0.27354816467602433	-0.5963673926088197	-0.9163182959690991	-0.8486101248978736	0.10224148424384838	-0.2204430584439984	-1.1323214707022773	0.33998724298875466	-0.877328600855311	-0.289767890395838	0.36422223183989366	0.9959160072714951	-0.057403530990015716	0.3428750434484841	-0.7570658649888526	-1.4601493060323414	-0.7889674580089474	-0.017409380480587423	-0.11034629583853275	0.05802586334608617	-0.8645652003760868	0.22951914458425504	-1.246035674665939	-1.0347698745610043	-0.4293965622059853	-0.27208347913464875	-0.044426389039057636	-0.06043450690539583	0.8768873574928492	-0.1725864011812237	-0.4965999173679515	0.6608161876293138	-0.19455256838252855	-0.5340147621140563	0.6791408712252314	0.2527837854043704	0.21554386343718202	0.020750365722875676	-0.0415503614903289	0.2855140097794814	0.008769384138061458	0.1057341536386629	-0.5741050045209055	1.07185457956179	-0.5252643838500392	-0.2974972704459378	0.6279293227859595	-1.1556686863743502	0.6995402750388277	0.2350512895873965
-0.3277518930535648	-0.6030327299804725	-0.9083322080043932	-0.8889455138378585	0.12903834440111636	-0.3428922290345155	-1.1218495575323282	0.3114799862039542	-0.9363645960297646	-0.3387051628189031	0.2830669089843516	1.003636083388298	-0.03297046775964073	0.28437697300341824	-0.7476566714872592	-1.522593306903566	-0.7780585543556813	-0.07112748587280798	-0.15005747981729156	0.01839826203051036	-0.8434583483102529	0.22810281788666759	-1.2299308932573023	-1.0262543404999487	-0.5417908399051485	-0.27601448232771475	-0.09841774426382374	-0.09662708347201884	0.8157360776783863	-0.10721651906194432	-0.48878097554354866	0.5895242951173669	-0.1691872686649443	-0.4780059549603233	0.7123851340928352	0.19864473823094003	0.3158627005282266	-0.008962570748000706	-0.02375437344753569	0.20342430924240795	0.007500611973581056	0.1914696438392514	-0.6174793662983438	1.0341013298989346	-0.49495756717825784	-0.3217197230639105	0.7020970920352817	-1.118694401424208	0.66088975460294	0.21912476911948486
-0.38606777535283016	-0.6008895346841221	-0.8870220724954366	-0.8841000288028603	0.18543173667238375	-0.4205929012816858	-1.0579215431021662	0.30310049463662453	-1.0051437237672294	-0.45661756837528567	0.2342875071971732	1.0387764858807473	-0.00630057479690625	0.23211264189300645	-0.7874126332192185	-1.5640559234211835	-0.7607326485534364	-0.12601620373120342	-0.15428821128234085	-0.03212857440063971	-0.8374873309495243	0.1945685596161206	-1.1985347032384428	-1.01232688388073	-0.6549267571549038	-0.2957098162745097	-0.1763328119291076	-0.10084034143111138	0.7625453194965746	-0.08898356524229889	-0.45338997570677614	0.5021174418094432	-0.1360378144694213	-0.41063497929091763	0.7263905881644924	0.12578046181235147	0.40134795358665487	0.0034157439427157737	-0.03533410841611247	0.13159821931232948	0.006726445907116491	0.2580254012776404	-0.6077648726978969	1.040407693875238	-0.43954081583612464	-0.293812949173949	0.7863607549445188	-1.0830471638299484	0.5972561132267467	0.18884326996768314
[truncated: 198 more rows]
