# Supplementary material for: Obesity dysregulates feeding-evoked response dynamics in hypothalamic satiety neurons
Source: Sci Rep. 2025 Oct 14;15:35837. doi: 10.1038/s41598-025-19800-2 (PMC12521569; doi:10.1038/s41598-025-19800-2)
Supplement: Supplementary file 2 — Supplementary Material 2. [file 41598_2025_19800_MOESM2_ESM.zip › Fig 1/Fig 1ef NCD and HFD/matrix_MPK118_6.csv]

0.24752815212440563	-1.6907880905596766	0.13864485725589845	-0.10431440847367254	0.30769043961455045	0.6626973059408863	-1.4632176594347626	-1.2131993599564228	0.9645336100190969	0.5867328790755917	-1.4516873146841534	-0.9553698825997428	0.6034754440685581	-1.2005482112264028	0.15587111555298577	0.6134295283137299	0.8480261116214021	-0.9825032696082218	-0.6296751875659912	-0.2361184346238236	0.8501298748373622	-0.072784115779397	-0.43059864018234667	0.14062032657213358	0.6110322991615793	0.027147147911383163	0.3276726842833357	-0.16942043244055874	-0.7456907269983553	0.2026770459024186	-0.13006384632502052	-0.4424517133941889	1.0912866869060192	-1.2057411031391436	-0.8025031478985614	-0.9047085715407637	0.3476571091310169	-0.4394223290401588	1.482659840624865	-0.715858492573198	0.645797583824608	-0.21420147559786926	-1.5171537188918944	0.4043210088653435	-0.22567433743015858	0.36241141520075215	0.4262171491243646	-1.8835404894408694	-0.47619663200577805	-0.5563299932121113
0.25323225642192104	-1.6924800282499683	0.22411477318870537	-0.49647163810730166	0.28504501991261555	0.6279403103164132	-1.3863257669316877	-1.2784059623726438	0.8564876681932521	0.49876581489666677	-1.391009600934623	-1.0061985376728373	0.59353440698738	-1.0376135780981315	0.17668173377913304	0.5858168485477462	0.8312564163221708	-0.9895732938671642	-0.6428764681679364	-0.3697832715115773	0.8205672082222282	-0.11233451090465292	-0.4634303080729192	0.08001072985298205	0.5697217178511294	0.03168105685647907	0.31320578864193904	-0.17193062481505889	-0.7248137172976019	0.2391510447364772	-0.0951757019611249	-0.4773862345784077	1.0259492834432125	-1.237282185356632	-0.8064015363414152	-0.8927502999574617	0.37243727283803424	-0.5060026909499294	1.521035923665358	-0.7601650490822893	0.6308361303505183	-0.21089400153664223	-1.5400134243202337	0.36251125347967195	-0.2481056395448255	0.48199151466572915	0.42515400349740706	-1.9179410319208405	-0.4366622412837056	-0.539558656886362
0.20068345675799626	-1.680752152465147	0.22506104205868202	-0.6812287715759403	0.23822475129140974	0.7513040655966746	-1.1631381080237901	-1.3038261497287735	0.7911069774824172	0.4145535394944176	-1.40443358449387	-1.0345152550787746	0.6260989554982778	-0.8658840155966553	0.1998350677997446	0.5155997563145499	0.8351739905702834	-1.0217811821578853	-0.680247645014544	-0.3128019924224243	0.8071803403210374	-0.11302149047258436	-0.41460969553587207	-0.0006000337834862757	0.5175652212082631	0.0040956255092228335	0.2952062789485716	-0.1995427409345687	-0.7425187162221162	0.2909708955203942	-0.09070286294011431	-0.48733033822398925	0.9218487329449475	-1.2360474810705384	-0.794555708657589	-0.9182647913092117	0.38983261954626974	-0.5819346763212166	1.5015845668342964	-0.7853273822441366	0.6504225396471409	-0.2289013603144413	-1.4918916798881667	0.28605252954233945	-0.2860690832203707	0.6405528126497437	0.4500912965367472	-1.9321251418533407	-0.44752616328700673	-0.5193088211745309
0.14783906625512547	-1.6392707570412786	0.24787340081642462	-0.7900856772412472	0.16718029732456696	0.8818690319249105	-0.9110321683234948	-1.2201668823967515	0.7245765312790423	0.3205167637972732	-1.4664030092070803	-1.0255576254311127	0.6578716811091352	-0.7618796925136823	0.2063231735551917	0.47280358912674114	0.8047779500602329	-1.091486941429524	-0.697180851057059	-0.16136422859925698	0.7830328477006602	-0.11410102979362062	-0.29636135976449757	-0.06971662032785725	0.4888715971009735	-0.029875476128831874	0.272160177752392	-0.2578785658044827	-0.7282365758648199	0.3197374678130919	-0.07507647640287607	-0.4828008250451111	0.8466426591674506	-1.183123565534792	-0.7878700666420745	-0.9278612603551393	0.39535071891480167	-0.6001183886074987	1.4501956110142438	-0.7704716544734415	0.6755951154643501	-0.27545865144020276	-1.421069759991753	0.2381445556915746	-0.25747910637051735	0.7313461953727003	0.45363511529327327	-1.9335109456973205	-0.4409772753930045	-0.530640565348067
0.12006151633571234	-1.5964213504592784	0.31720142562569104	-0.8710882887796849	0.1364338364133623	0.941441528275767	-0.6747851814519562	-1.1438651619679603	0.6747952258994033	0.24066863484181286	-1.521596674131067	-0.9980129142645456	0.6712980697452806	-0.7049767850187014	0.18148277991376235	0.4555561236213971	0.756289839386176	-1.1326685791874405	-0.6817482035569091	-0.08525620624511492	0.7437972393833171	-0.05890712850715566	-0.20112158103681654	-0.11932557524248133	0.44893666226686524	-0.07644519800772197	0.23964330650259863	-0.3151580180501267	-0.668241876127099	0.3365006030320606	-0.07819414036730965	-0.4806037508365052	0.805138558558693	-1.1151362577087016	-0.8102773254309698	-0.94065713774538	0.39618356216522005	-0.602939861327085	1.4048068466638244	-0.7125224694948653	0.7119790299742498	-0.30866660975772964	-1.3588249216887305	0.2048907856069261	-0.15101169415959936	0.7757683567712024	0.4545080138080381	-1.9348206661930032	-0.3863474971891262	-0.4924391881616351
0.047886714033651946	-1.5378716297717552	0.39527297479354095	-1.0859331441311286	0.09451760857292399	1.0086307391793128	-0.24528584585703683	-1.0416042756539023	0.5435180082297258	0.11385859897064918	-1.5822449564915526	-0.9650936253093814	0.6713938869701584	-0.5885239247271283	0.15052242157030182	0.40765230796677365	0.7386932726843813	-1.1816071868237827	-0.6528066349924093	-0.025884493008807224	0.6904914751156574	0.055308131658540115	-0.10520654105464915	-0.2090970464973569	0.369956432236044	-0.1847009931274969	0.184349485603443	-0.4154611216812283	-0.5749459183574092	0.34007762175994144	-0.0889289540177382	-0.48518532738525416	0.689702958520291	-1.0062577888440696	-0.8630016166609199	-0.9746881661278243	0.41796056695939965	-0.662214766960082	1.342324671620465	-0.6438117668871827	0.7646199428121427	-0.326416720552989	-1.2798632199825717	0.12343337047320502	-0.011829257270335158	0.8600661750515585	0.4593425286590456	-1.9340380946105213	-0.27815826209116146	-0.4123201186283364
-0.03940119925396549	-1.4727276903938749	0.39556995763888736	-1.145941534763774	0.04494436736050579	1.1159530002560671	0.1376089560550596	-0.8854141776751374	0.41250181613132797	0.022731784575428564	-1.6523505251987711	-0.8892130731098288	0.6369156555512648	-0.5721447965178099	0.09904352385299091	0.3606479962742236	0.7195730328362862	-1.1976526319504515	-0.611980019703091	0.09815647562302925	0.6435258802289803	0.23712218130879564	0.014030625565248278	-0.31916407413933034	0.335705306196397	-0.3394318460932452	0.12915659653434292	-0.512166282908878	-0.46053990519728527	0.3096729625729572	-0.10366077275077376	-0.4928490554304366	0.579223349028643	-0.8751696089423069	-0.9292855198659943	-1.025155232985999	0.42137399348327886	-0.7188520352064962	1.2636766353016153	-0.5606576007244501	0.8139843809227469	-0.3295588209111558	-1.2079058221071648	0.053932159421044956	0.10464013168060027	0.879705199716261	0.4463161969771641	-1.9013439929423541	-0.18026725364958077	-0.3504312254694403
-0.10808938163118424	-1.4375527396429537	0.3744142973027346	-1.1671427562908492	0.008869572401787009	1.1498305559472481	0.33777375180070085	-0.7269427305766707	0.26992592016200173	-0.0481000782794347	-1.6545088270621342	-0.7929303407522409	0.5567645469401358	-0.6460050702734335	0.040919832245928024	0.2968250523605739	0.5949477182967574	-1.1710974202658158	-0.5600160408380905	0.1150301284264749	0.5536851223143222	0.4220963369715414	0.16806470317498745	-0.4305991469643928	0.31534244338494555	-0.5187155598078055	0.08972589492569626	-0.5432299135433283	-0.32500441617258485	0.25262282591764035	-0.09041355590556305	-0.4902458869368288	0.5197329007052678	-0.770736075507612	-1.0185303660156173	-1.06359027680617	0.38441708708049815	-0.7603988204654386	1.1966688345291794	-0.47138107402591667	0.8222591512799251	-0.3221537539851829	-1.1865776043331402	0.017379807530276847	0.25277341666006337	0.8082500849159266	0.3889510971478477	-1.840586004802374	-0.08110343067743675	-0.28110970198967083
-0.16964503695403116	-1.4588798311441304	0.33002409671300337	-1.1662275956493908	0.019605178778999532	1.029339637782408	0.48851762477765376	-0.6548568022067089	0.13437906993354676	-0.04307884379673023	-1.5555408761639504	-0.7146100131091764	0.46220891552222315	-0.7423952118065209	0.0030226011604184617	0.21020072894319383	0.48037493024684785	-1.0845322438074376	-0.5108558737823524	0.004076050980564394	0.4796111199277335	0.6215559475238339	0.2690465310528919	-0.5421727560105294	0.2524086764434067	-0.7127070748475506	0.05843702760825477	-0.5309299709082728	-0.21809470603059	0.16114388400647245	-0.09000243538278084	-0.47254434118029315	0.48543076388729595	-0.6917299673101691	-1.0817633565262899	-1.095788054743243	0.356404014598461	-0.8100343603765641	1.1250946366246977	-0.4101195593147359	0.8106410393642905	-0.28615741128548167	-1.2306303962718874	-0.03887163794772748	0.3835034788394524	0.7195229400703821	0.32744532487669453	-1.7945012338339452	0.025388718379775098	-0.17483799625570848
-0.21442244004971966	-1.5034949265465103	0.2395666159362903	-1.1791487923251913	0.026413605617486274	0.8679509390675835	0.5994744138431325	-0.5784433662282423	0.005152767466777097	0.04550871513765563	-1.4341069649607672	-0.6767581346703972	0.3778258794789439	-0.8299618690009044	0.0009050294812664505	0.08286862156778212	0.4750978183742924	-0.962326122361447	-0.48971824808696696	0.012140087378491421	0.4484308734412091	0.7656450049007664	0.3216889670578652	-0.6556339210687752	0.19248979938414626	-0.8889416102385986	0.023480970465435697	-0.5053469269581509	-0.1859149803802213	0.0642497331878175	-0.08120902420104599	-0.4510525820970644	0.4205945280078721	-0.6293212779403387	-1.0917070719747164	-1.107841149625446	0.3370229726527749	-0.8632986499043802	1.0619397334324225	-0.4010023598790684	0.7830584715070271	-0.25506715510993616	-1.2878134426586354	-0.14440777629361645	0.4169662135882879	0.6462398492272721	0.24962306498339237	-1.8075440935419913	0.09348429576496507	-0.12108453227323904
-0.2277848666652314	-1.5395028312372667	0.1521663115087343	-1.245062148049137	0.03251158791630697	0.7644523298747085	0.5659012677560342	-0.49746723201037035	-0.09867947585127824	0.1642236809682624	-1.2972706268235872	-0.6812310563168296	0.32688305491837333	-0.889207711414949	0.03725059166395026	-0.0853595380367957	0.49700526519732924	-0.8502687449580735	-0.5053884407542909	0.16182508416626204	0.4242229539865563	0.812418499483144	0.3886562556063019	-0.7629302242893041	0.13790876014924575	-1.0137187702615937	-0.009860177396483838	-0.4552476708170695	-0.18878921055297765	-0.008930108286739496	-0.061954879717404356	-0.41760707329118746	0.361883673703086	-0.6093265515618984	-1.0554577092945452	-1.0943551693376672	0.2750725633852339	-0.8776857629220975	0.9943407473169985	-0.4279180006246987	0.740063099065281	-0.2361961781050393	-1.3238034025349736	-0.25256799652448436	0.3978291703349061	0.578839091547455	0.13594481994511726	-1.8665195575218718	0.08833518243677302	-0.09552821025304706
-0.2372713046333294	-1.5684306274394308	0.05154153567368969	-1.2926940804830376	0.061422733766701355	0.7044821737279281	0.4612925302809277	-0.47147866729624316	-0.16896993325998078	0.29678045288236615	-1.1790937893414781	-0.7262608248285389	0.3101948882519785	-0.9205096645932184	0.11923347451800761	-0.24072269911404068	0.571182133490427	-0.7690787926171276	-0.5229278412944554	0.3131974462343761	0.41987222191867046	0.784389733111498	0.43548678784851713	-0.868200435276649	0.045929906527618046	-1.1006502463868608	0.005145021338547354	-0.4112983859935154	-0.22164865279825557	-0.07227314825962416	-0.04507609825428308	-0.38060042998605426	0.32741448102398807	-0.6096707721507486	-0.9871172649399089	-1.0575637293650684	0.20467064133020188	-0.8734655431035684	0.9089450438074955	-0.44253205626898173	0.6980372956754877	-0.20672290924831543	-1.3245015807303213	-0.3510819439105709	0.3805126385574967	0.5377330661752724	0.04091079190169915	-1.8946703963917373	0.08118042196951097	-0.006123677052409815
-0.2202629708882871	-1.5648732199880546	-0.04275925251338916	-1.3234391201281577	0.08863670655011163	0.6448637935544641	0.3724198080157506	-0.4874481111341568	-0.2018032211901469	0.4384441785920961	-1.136496758929115	-0.8075866729454887	0.31699791121837295	-0.9349698991211115	0.18042399407418697	-0.33337160720763326	0.7676430624641023	-0.699361333541751	-0.5390186057331682	0.427153464237178	0.46033031157560317	0.7141607932811398	0.41236956807421804	-0.9749425936128887	-0.01926090912360488	-1.1595213102277697	0.06390416840296846	-0.4174692755808299	-0.25283793426747375	-0.11377318961179476	-0.04886754307549719	-0.3917003404427996	0.27423503189872384	-0.6036992932398222	-0.9177372503338457	-0.998815427736429	0.18725888391752413	-0.8502543341016514	0.812806075616801	-0.4415843224399104	0.6961148742793761	-0.17149831049623376	-1.2970699342163161	-0.43372204383752033	0.33697207242381	0.5249606694661285	-0.02037116023746316	-1.8734322731671362	0.11369504770483618	0.08242897874755442
-0.17950314506640228	-1.508943833569592	-0.08286940621430261	-1.3710492630229782	0.09970780062661053	0.5418546118027264	0.32214949806243365	-0.5121196083152637	-0.18511622931195496	0.493715942194478	-1.134024522249263	-0.901783220503557	0.32555758330754736	-0.9399727290762595	0.18611953169397483	-0.3958557545265673	0.9466932385343133	-0.6451878994328354	-0.5666673055189524	0.5012601928867283	0.5059944054163312	0.5984930620289604	0.35339364719957356	-1.0058015368567528	-0.019771628174701066	-1.2217205621734264	0.13657508604347726	-0.42799116528394665	-0.2506628411637668	-0.07550240127785009	-0.06508396369635713	-0.4315184057210291	0.20253094395076685	-0.6026067670230363	-0.8764256325162927	-0.9465993978096823	0.18089153059413185	-0.797389686602106	0.7352180957750338	-0.4521799866489299	0.6894114744546714	-0.1186889746519556	-1.235540165516594	-0.4585214655955646	0.30015006054668997	0.5094697442831111	-0.11466658184531009	-1.7912187808074198	0.11627924690325486	0.12033752307750505
-0.1615921838281276	-1.390352016385673	-0.12549517931109172	-1.3731628483139622	0.10606233234253462	0.41414463888112063	0.32825167441514685	-0.5970234260691158	-0.17312769771678382	0.42269315787639206	-1.1013753013343985	-0.9885366850057025	0.29911202924099284	-0.9523941390676376	0.19772966607277254	-0.44593511464760266	0.9364177354866978	-0.6420389808267262	-0.6096902400588611	0.5339479900617745	0.5303882535918346	0.4800185285420837	0.3015894665449985	-0.9447936485020204	0.00428159165112309	-1.289699302444699	0.20041446855406359	-0.42301261707452	-0.24932282844809067	0.034540605420144296	-0.07490517618504797	-0.46254817416483807	0.15243274737516985	-0.5949590835055341	-0.8417582245665531	-0.8953105290277211	0.17027380482033022	-0.7255020785569108	0.658832872320722	-0.4837395231570107	0.6535039861168525	-0.05672896057161132	-1.1792805160978868	-0.42529541468575804	0.28216167334362396	0.4774332923539344	-0.22693476005204155	-1.5997278621937918	0.08632953529770301	0.1308795059108334
-0.1549198198095216	-1.233669909661413	-0.19981076896426658	-1.2963983021270316	0.09285990464702965	0.34449299616435536	0.3803101679150468	-0.7357858982984056	-0.19412161152108037	0.26636666379131463	-1.0294253655803067	-1.089946481701098	0.23834793913034336	-0.9689959960078376	0.17985809129786148	-0.5028130512261721	0.768330573517922	-0.6656458419693387	-0.6465136351538432	0.4698477299351973	0.5124461320298215	0.41534430921815185	0.2742064584320072	-0.8506929203386333	0.030229414408433575	-1.3614048162224883	0.24246939774417284	-0.41617234285400445	-0.23425254051526845	0.20478020043223943	-0.04767986156523678	-0.5002837046481818	0.10981494102556963	-0.5768800195346102	-0.8268652507472056	-0.8316946313889619	0.18632347376434408	-0.6444546752237682	0.6010394086183022	-0.4932926801540516	0.6287465418764839	-0.009358582072462868	-1.1448220438758614	-0.3731648865341634	0.24100511033323566	0.4842764847192009	-0.30316789700820856	-1.3474137411416427	0.08600168913073945	0.1253635997414752
-0.1441944813605144	-1.059270178508593	-0.18870011663248126	-1.203901708722681	0.06094910407359139	0.29678911526106333	0.5336692593288752	-0.8504648499238314	-0.2222564391682252	0.07512063408317862	-0.9364417971214472	-1.1796524280805345	0.17442188059869146	-0.9957405766927213	0.10428268826606465	-0.611171900610867	0.6116337973867372	-0.7175328001477059	-0.6817482035569105	0.23791348599389162	0.4575599736349373	0.3897886692910618	0.2487980073666202	-0.7207805790280452	0.04864824986409954	-1.4051296347962707	0.2542615998890791	-0.40420709253555087	-0.2160943971941484	0.38442602987690966	-0.03233136204802837	-0.5218379397752573	0.08065441237782515	-0.5434756563035652	-0.8262324688550313	-0.7706494987425618	0.22930310869724146	-0.5314518953101619	0.5731925403934316	-0.5139722323043923	0.6062458531880741	0.006241670582997433	-1.0645540732880838	-0.3205169337855306	0.20747735731740016	0.5007751402847751	-0.36872481366840126	-1.1349455564975748	0.06594521774002865	0.09214038111522602
-0.16026479045572564	-0.8900937626868174	-0.12114525410572492	-1.131081069109646	0.05206854732773649	0.2792156112027483	0.7657084267923594	-0.9110734755060147	-0.26685452248960995	-0.11868374323211572	-0.821502412434383	-1.257619165079611	0.09146013339111715	-1.0079049919946215	0.0465971149374476	-0.7459510640443787	0.5258993108375506	-0.7926856537597403	-0.6847233594211828	0.008333705234458755	0.391629649221572	0.3905345328219582	0.23696929297767522	-0.5507966357722835	0.029372724387241117	-1.395543655883787	0.23060990771256207	-0.4178667227067939	-0.23893287478306474	0.5118573220576572	-0.030001679085596884	-0.4611737012002132	0.07898385376656028	-0.5046685264388239	-0.7815309480436977	-0.7464379497571592	0.23273294592556298	-0.4150441653156962	0.5756184388698309	-0.5632733460926914	0.5642367665060725	-0.009009459810445167	-0.9315623880128788	-0.30031889505114984	0.20227589595747938	0.48026899877926715	-0.4478899943536495	-1.0026692209584769	0.010384934974032251	0.042561116396054324
-0.20263518690279197	-0.7632071125187139	-0.10012935040267683	-1.0648408702994625	0.06931656198524219	0.37459278379426103	0.897117565171883	-0.8898357615360046	-0.349357247697437	-0.2800123796535764	-0.717923543919018	-1.3302643628866861	0.0024139924037368645	-0.9535591816599327	0.0050123883416907985	-0.8917962180810768	0.4478389341593695	-0.8619618630941337	-0.6229927694205843	-0.12539980349610175	0.3271867545750065	0.39355724292086014	0.25574621282658244	-0.42942158908528016	-0.019392707588401774	-1.3572196695039411	0.17827675382839053	-0.4610420315482114	-0.28676550259046385	0.563724093611925	0.00044407962934174815	-0.3568387079763993	0.08535053825171378	-0.48700851361954234	-0.721687860526809	-0.7262511230138885	0.19251030933887725	-0.31126512341456	0.5737429543334551	-0.5883124738567601	0.5439092498306581	-0.06576938967230235	-0.7985256589831352	-0.3157492357128227	0.20574353686409425	0.44682641143257185	-0.4693767270247946	-0.9249337770985229	-0.03086582685743735	-0.0032698877601556016
-0.23612089704391453	-0.668146244135116	-0.07563700045116115	-1.0120883961812224	0.08861697197956787	0.40513611504269936	0.8886013410312799	-0.7377850186610289	-0.4176713686378853	-0.39502346909770264	-0.6235468897119885	-1.38694494311776	-0.047331116845848266	-0.7972892774787576	-0.0570908776279158	-1.0358632828904208	0.3369638406962162	-0.9451976096887277	-0.5110895247664576	-0.29980666369357084	0.28248949008269636	0.38833619820457155	0.269568112159804	-0.3854536559224474	-0.0669719533808529	-1.3072569893925128	0.13644051027007062	-0.5184208455753456	-0.2975050247900134	0.5338659233972547	0.015153058333335084	-0.2616668678500872	0.08078434471425662	-0.48317718880451127	-0.7083316427313087	-0.7062117991800161	0.13590978971934178	-0.1977028446613765	0.5239202999106278	-0.5631406633566218	0.5256211715059019	-0.1375048270891644	-0.6309403702222895	-0.35165480685729145	0.22823985724575951	0.4061656622759379	-0.4360051453449236	-0.9189992759313629	-0.05281223497534807	0.0017135950337828366
-0.2376252761993028	-0.6089023951643959	-0.023158384720523985	-0.9374374352852752	0.11322598145086035	0.2146264835802417	0.8423767963521088	-0.47232535356747196	-0.44412817475537897	-0.48916684261181276	-0.5630555747597497	-1.4096454624617092	-0.05743983407056404	-0.5930984301998136	-0.1389459759840937	-1.1419001569311582	0.2944682250182817	-1.0360148291056723	-0.40440448542401486	-0.4304205087081428	0.24454143815723825	0.3679034630554909	0.2722877850744272	-0.3558588556958685	-0.09377646615935786	-1.2539262626361576	0.10000411961975933	-0.5688129574934515	-0.3140706892316322	0.44672577272082953	0.01590677929177107	-0.17109742962047317	0.07761028335285335	-0.47992954237927077	-0.7255523499397192	-0.7131444359217014	0.04588066515199798	-0.1212753031750355	0.4652706367459486	-0.5460435450801715	0.4823416150316865	-0.16113489177105095	-0.43024792187557476	-0.4256650036836418	0.26480179605488247	0.32643778410252555	-0.4189948153136	-0.9381940178017043	-0.070226651961705	0.06238856289672097
-0.24712941274569972	-0.6108806607715028	-0.004186421776624298	-0.8396677734230094	0.15749062318631174	-0.08920089511289393	0.7358010569757581	-0.19651730071444223	-0.48917373048466983	-0.5098436370786095	-0.505075738339422	-1.4212432355844749	-0.055140220673471886	-0.36288258736652257	-0.2297094793353227	-1.1945525167576616	0.34112606977879595	-1.087139628640521	-0.3140750149689365	-0.35868786376698586	0.22421942896834826	0.3411505158814322	0.2763859223430389	-0.33000453343824343	-0.07931158464766479	-1.2118555734797065	0.0475868558772074	-0.5720134527709393	-0.327548498284956	0.3400279409442791	0.06425912077678872	-0.10426888805256493	0.06209265003043731	-0.49239631414067786	-0.7434962364534711	-0.7459322254963648	-0.08973739635447972	-0.07309446024681356	0.41234935569780673	-0.5330785462984731	0.43876115781721003	-0.13638396087952653	-0.32052133581955383	-0.524992046865073	0.26839947349549553	0.2167357859456342	-0.4231802517818319	-0.8702189806232699	-0.056534253223815424	0.09723034858424809
-0.25996088201225104	-0.64381704780912	-0.02252947987155538	-0.7406125287548898	0.22575250270611943	-0.3358723254457865	0.5911593603515206	0.018940836250390662	-0.5465434221150618	-0.45088708923606846	-0.4251008438388274	-1.4208189268116906	-0.02200343040288284	-0.08834372708813872	-0.32635106958902727	-1.2203452699027082	0.33482698201542943	-1.127895059262259	-0.26031971189246333	-0.2620960117305205	0.21451394973998444	0.3045639468921123	0.22782299571000109	-0.3244111335124468	-0.024812919453264443	-1.21335026873633	-0.00770696502194994	-0.5259514226988455	-0.3109828338433356	0.25754122666847723	0.12608707939745128	-0.06951138232590927	0.01947484368083692	-0.4866193946930153	-0.7331231332925003	-0.7686687453877938	-0.20924014609917713	-0.022787521728194014	0.34020435815182093	-0.5094420646014292	0.3833452714857982	-0.08614710486064799	-0.25606372307482334	-0.6017926406254497	0.2349800842579918	0.10319035098085336	-0.4350874828037579	-0.7145089738087137	-0.037962732118762846	0.08685874123105305
-0.24261627527953347	-0.6542983848853695	-0.0586565695289983	-0.6412086514614537	0.32272818237085915	-0.43524139060407074	0.45333511349862976	0.1316677056393693	-0.5941992335571428	-0.3690008736607255	-0.3744199919018703	-1.4054200542660684	0.047751509308895074	0.16522436652894018	-0.4103237396243563	-1.2386909669896535	0.2567480239574153	-1.1796817334085805	-0.27056920172854537	-0.19766220265317935	0.1632348085295891	0.2806766859157156	0.11583208089687372	-0.3166704221600293	0.04047674504655775	-1.216519022680374	-0.03492491519378972	-0.47106188277642413	-0.29630095539331835	0.18614989455786118	0.14723694629170175	-0.05395484740810815	-0.03400159364198519	-0.4556545078090399	-0.6611667924111628	-0.787464830413888	-0.29260652466317877	0.013499974438716127	0.3135602463144083	-0.49894117377531655	0.3111458105309368	-0.009285082648880843	-0.18701164736715595	-0.678389960436991	0.1935417754239437	-0.0017542223467603923	-0.46272926910465706	-0.6297956000049552	-0.039351257061197305	0.10902885058356933
-0.21206852913599353	-0.7007876266523759	-0.1134761088641327	-0.5479058451110608	0.40569231694769436	-0.31891060568889484	0.32907870930544153	0.08554682292044666	-0.6498163249232347	-0.26492958405914346	-0.38413235028700055	-1.4008940940230379	0.1328372050012848	0.3017056796204029	-0.4908462282169306	-1.2531457864732112	0.27150163954476925	-1.1927788279932237	-0.2934825749031294	-0.07256172558949858	0.06893176131453363	0.2548266261737979	-0.01139645339681552	-0.3062455715243343	0.08390433919783977	-1.1935804328087145	-0.03024840706785074	-0.4254391363698679	-0.30729294375669075	0.12868575110533453	0.14591222460718004	-0.04466674222291359	-0.047625927204968097	-0.45358918427593775	-0.5495485865025811	-0.8359722157614943	-0.3618761081117322	0.041714701634572894	0.3668076985862685	-0.5299131153093721	0.252286282394315	0.07134378502150546	-0.15509814727655996	-0.7420886242223667	0.1575866737734785	-0.07156884582665232	-0.5162222806505274	-0.6230567891557989	-0.0040981515782951144	0.14531882785224132
-0.19463542951178245	-0.7917704913722015	-0.18125807591968296	-0.4878320858611696	0.44531933460475576	-0.02991899630521384	0.2372554841884004	-0.07311277668273634	-0.707055503767987	-0.1447254308154145	-0.4298687288642533	-1.4393470765565968	0.20410925077364536	0.3103407011868227	-0.535333488407386	-1.2519952581496276	0.37622629628321985	-1.15100050024466	-0.30314014891281194	0.0737681611640971	-0.016762786125174005	0.22406956951807722	-0.1771847338087968	-0.3416762100635855	0.08751232217171438	-1.1305840100595246	0.029957429560710992	-0.37529804368921194	-0.30884658168791035	0.08407237863815704	0.07378341288791308	-0.03067210840127586	-0.01508715780999923	-0.47157845157151035	-0.40448333772201933	-0.8751237022844542	-0.3929087502110491	0.08247818851810529	0.3918005686036117	-0.5676518763829993	0.20058150519279105	0.08269944596505627	-0.1366752516702741	-0.737616597347966	0.1347869348124851	-0.09394983455552137	-0.5850693532509876	-0.5647117300618092	0.039948945206687	0.0978053658297027
-0.18398088537597226	-0.8608362555501345	-0.244393134924518	-0.46384180333156255	0.47865102425753187	0.24864169073923992	0.17460200317499655	-0.2302906753112679	-0.7485958589686744	-0.1096149737291362	-0.4730936289095927	-1.5207436428023438	0.24417682031047092	0.3431503565433577	-0.5276299086780567	-1.2559698105401842	0.443695286456623	-1.051719308523397	-0.3213649256730191	0.21505557260317482	-0.13241045049379516	0.1972577383810538	-0.35437328698618753	-0.3684829688410837	0.05879673165362629	-1.0236834053057549	0.11527846990160481	-0.3614083125503066	-0.27206420366630574	0.026591674913741814	-0.054965830830104555	0.011624173282869039	0.020941222906277077	-0.49717050404690866	-0.21715729828564675	-0.8641663433006336	-0.3808140610374917	0.10968581780272266	0.3691724399582194	-0.5900942134554116	0.1366233811795237	0.03742380103802048	-0.0950773443538818	-0.6793508918314919	0.14330432778935953	-0.10013683039261227	-0.645478406875384	-0.5024320749558906	0.0525420950318141	0.025757834667780165
-0.15231812879961376	-0.9023798332993739	-0.2843460624131885	-0.45634620188725233	0.4708558688917244	0.40513611504269653	0.08320347165026847	-0.3489443485988545	-0.7852699517333752	-0.1766665916122337	-0.5547559230488153	-1.586087193811093	0.23524984885926173	0.43068274777914606	-0.5050485624098604	-1.2431466494064343	0.5056084440599793	-0.8450138616790867	-0.3521133951812654	0.36536842623944593	-0.26665098694740336	0.13611655683505935	-0.5226763334493632	-0.34004840946598636	0.014874893259350064	-0.8891010443993048	0.17442452231457461	-0.40734483300367613	-0.21485148684917305	-0.031783283492644296	-0.2112601495745407	0.05519080119189459	0.059772429737011204	-0.53876133084757	-0.06883774263105377	-0.8393226389892394	-0.35987400216984	0.09581024658118995	0.32085832744508425	-0.599419914333476	0.09397905960141496	-0.030508041208428337	-0.09719440081719666	-0.5771780133663506	0.18829696855269043	-0.10702689393846261	-0.6876685017557048	-0.46736852044076016	0.08785305572065082	-0.006996851388098332
-0.11355824232548095	-0.9488690750663796	-0.3334355797910489	-0.466805180646754	0.4098563113329714	0.4565718801846549	-0.019639434572589647	-0.43765825457323954	-0.8422294603231858	-0.2721655075152086	-0.6488775052174474	-1.5664275540054304	0.19717847150741225	0.49138489343355995	-0.45771353340951143	-1.2058276943287711	0.5532325205718054	-0.5545712480799747	-0.3918652159437	0.41440012200201537	-0.3524199058754496	0.06378742232559384	-0.6728171806539226	-0.29081609990240465	-0.05153505819126427	-0.7626099671487139	0.18429901968841217	-0.43870131941515034	-0.15571614309215726	-0.061227446910105884	-0.37148295331445425	0.06910213362173562	0.1059726562196589	-0.5624826192531291	0.006689296070401296	-0.8071670047405648	-0.3620894472694739	0.0526329218469062	0.234626810174806	-0.5908903098718328	0.08816164528970147	-0.10940967242461926	-0.12987364473494772	-0.456248493258576	0.21725177012292515	-0.0879034522601848	-0.769116647787263	-0.3559607604345358	0.1731316292684586	-0.06115495713588855
-0.07419660418919266	-0.983749021296943	-0.4154203146858159	-0.5078348827387178	0.3605593541082017	0.48933292952574325	-0.08075060727706643	-0.44763033732327473	-0.8231559489361537	-0.40834978723050686	-0.6824096678036866	-1.4799039234218765	0.1521284062768877	0.5677637151460557	-0.422244207783718	-1.1430925226483257	0.4881233656371841	-0.3170384897860534	-0.45812863503594076	0.2992668724082768	-0.42675420847122825	0.015718480557972835	-0.7800393539181207	-0.22909821341467848	-0.12522687482202394	-0.6686235294121794	0.16426405142224457	-0.4372997953393886	-0.0997463366200007	-0.08956207211104897	-0.48173177350726404	0.09255147541215723	0.13004726198422004	-0.5464539127027492	0.08382088885557892	-0.7178856008666266	-0.35252200657994354	-0.028254624674927196	0.11832638321808327	-0.566419822405207	0.10566403834822011	-0.18206385263626687	-0.16295828244354602	-0.3327133707157173	0.17711382662885447	-0.055421724115462555	-0.8700595273152463	-0.1097115691466286	0.20614766678855032	-0.15162433708736772
-0.06577208091901598	-0.982204585866833	-0.4851763441839642	-0.5726151824303849	0.36645999070155916	0.4595390340465471	-0.12442699040235691	-0.38130657941029295	-0.6657388847712514	-0.5467869402118086	-0.6697541705139707	-1.3194091301162945	0.11159772015314773	0.756620545952883	-0.4158367279614573	-1.0625346213007465	0.34803834307664827	-0.15086784869298991	-0.527896818889759	0.08053724281199262	-0.46490678198962093	-0.029936218728057323	-0.868838537370247	-0.13482431497495137	-0.15853893679998018	-0.5868935927799628	0.0921819027903962	-0.49984542200403775	-0.0911819075241577	-0.1282137466984248	-0.5209252633458512	0.15990065067878628	0.13921677258383042	-0.5218795558813436	0.1659017400116765	-0.5941306598820517	-0.337522622720199	-0.11592009999621841	0.029954367292159036	-0.5500240271622697	0.13799415121848982	-0.26476907902287106	-0.20993891842730045	-0.23031873885184573	0.08255559365659262	-0.012909563325758	-0.8851002401850476	0.13403774069723756	0.2033513318350378	-0.2147058586072077
-0.07340016816575119	-0.948522010924781	-0.5516655623833022	-0.6492707809219039	0.37020955910536546	0.3675113805053126	-0.1509591637747841	-0.2736363085855996	-0.4340600455774724	-0.6680793457958958	-0.6872560365332381	-1.0735045167557176	0.08379475540081235	0.9162313810972558	-0.4315359662724109	-0.9203711578995127	0.22969353492065486	-0.003370094366087367	-0.6004376610882942	-0.23839441569963418	-0.46010982099169445	-0.10379633627463125	-0.9314655259932902	-0.012219759325930325	-0.18878668447135868	-0.5302944657291251	-0.029121334965555433	-0.616757631846421	-0.13328549546018661	-0.10688411650624834	-0.5330304787388884	0.2549058880215085	0.18105498491484298	-0.4857214279394942	0.1957102870036615	-0.49448190866188124	-0.3466633850942433	-0.1655076828639511	-0.026636340022803923	-0.514408189865763	0.1736341722316322	-0.3094751034171396	-0.23232566443298266	-0.15558784347962037	0.007849604874703552	0.06316236276210115	-0.8716934142787798	0.2683574575905959	0.21891438223148335	-0.28225973648058067
-0.07331167527425926	-0.8883931483929872	-0.6420881040017381	-0.7230719497936419	0.3599278478507209	0.3230958402221589	-0.13122208787937217	-0.16194427797256594	-0.19031809605386937	-0.7731243348599037	-0.6899833452514859	-0.7727933535771943	0.0768480065970973	0.9200691684601077	-0.45791433762046524	-0.731098789321767	0.16740874972063877	0.049680158583959924	-0.6404698630316549	-0.5384511277032217	-0.4425023711272111	-0.15583013154860653	-0.9406118232609634	0.08096316637285207	-0.2469757066801334	-0.48154747109308566	-0.14090333675286487	-0.7077102688825054	-0.15128827498818423	-0.04503150100331264	-0.5079521268491628	0.3550966370034986	0.2574180752119933	-0.45873752699613546	0.19171020147099763	-0.4241862364118312	-0.3747421003940478	-0.16736202187512286	-0.06999672707573172	-0.44554584984542833	0.20213615901747123	-0.3162738000985542	-0.19207906975274605	-0.1141938757165681	-0.055824951273015476	0.15863895761174315	-0.8751178622982441	0.25361902612050347	0.20855830036916406	-0.3544563461876209
-0.1033284640688383	-0.7952584859952582	-0.7259770230225515	-0.7966334337354759	0.32069552160458825	0.2858228816580942	-0.11881656452495175	-0.07101958006774829	0.04743891001397711	-0.8432497883008546	-0.6548422667307408	-0.4687053997485974	0.05702981058466054	0.8416515222110952	-0.5041905807812382	-0.53634572218441	0.2576213488095615	0.002406265879512416	-0.6517474171977995	-0.6911184445213687	-0.4136090479071404	-0.20319246576064112	-0.9320429907902325	0.12669743635435904	-0.2894642367697209	-0.40780917176628784	-0.21456675072225959	-0.8111511129817348	-0.1717380342578517	0.001933430072008671	-0.4662233937867512	0.4859839488621147	0.32247705223958467	-0.4783730666731666	0.16497516652670743	-0.38825874205141947	-0.3991776393077878	-0.1381721681302867	-0.12546622080916578	-0.3899138740789318	0.19635217812134279	-0.33152493049199583	-0.1287250289942108	-0.07725345537802289	-0.13040090352090522	0.22421173924878265	-0.8272651180785482	0.18294846460240927	0.22363922404948705	-0.3772440666556246
-0.1709724303264335	-0.6756254763865476	-0.7887626904446258	-0.8754461965961433	0.24272423337597843	0.16566844485903515	-0.15035565182780972	0.01905843156584048	0.16743609406766752	-0.8829423605044295	-0.6493876492942435	-0.20089584599303972	-0.0010194581544222757	0.7376372048901984	-0.5476190551321186	-0.31619735714106456	0.5281104950376688	0.03670340483776724	-0.6829320352097092	-0.7020470777905766	-0.3671454605667578	-0.27234186626996376	-0.9568926049553553	0.1885538590631594	-0.3165488212859223	-0.3386745338298908	-0.25246665290838627	-0.9075215818927843	-0.2119772566764177	0.0688866093165527	-0.4090776411200007	0.6204948712638337	0.37547088374137527	-0.5252020328693765	0.0878435737415298	-0.40844556879468874	-0.43583915303061715	-0.0961458124374212	-0.17045746398068032	-0.33951338904891043	0.15195260222504559	-0.3351999016711388	-0.08057325539245155	-0.02042914695329668	-0.1654240766777171	0.2506236495078767	-0.7632973243554941	0.14434159986659295	0.3127555262576326	-0.4086996396754762
-0.21736040404730278	-0.5602787089265686	-0.8382015994052466	-0.9540846431441501	0.1289939033173912	0.046859933523103206	-0.184711128216537	0.027666408656674035	0.10514420595029939	-0.9204393358809668	-0.6836654070696457	0.08056230662040445	-0.05287254635134338	0.6095167856963803	-0.5523470815536733	-0.0647127843026857	0.7818020738967995	0.1981406396184641	-0.6934774829589918	-0.672616288017126	-0.30891258519657877	-0.31942940865482494	-0.9740116420001433	0.2652856085096041	-0.34409470042892	-0.2989355692737729	-0.28444522106454506	-0.9041537404569959	-0.2100352092623924	0.14219893296621583	-0.26491137779764395	0.7053581641554593	0.42044603390909463	-0.5650567906132262	0.018147168189379514	-0.4785515944469413	-0.4784249310569121	-0.08006421721983903	-0.19196437904454472	-0.27504853399546764	0.09299277384167157	-0.3060390053646426	-0.0244262153600924	0.03009366905750076	-0.157058392990508	0.20454927899378803	-0.7840230685778692	0.12249480985561623	0.3737156282442041	-0.4772544734946398
-0.19783887218384652	-0.49588095745312294	-0.9006728144028358	-1.0194532603910402	0.008613022984686719	0.0278028525338447	-0.20319647562934023	-0.0595422772799709	-0.03157725934890998	-0.955912543747365	-0.7083681529421302	0.3263431632555889	-0.08104281046571674	0.44517724826563476	-0.55327808289537	0.18974224348021426	0.8953157232962304	0.3458389620094494	-0.6176499502507112	-0.6265865328114486	-0.23738580628563316	-0.3285171669391906	-1.0013946501131334	0.281702150706676	-0.33551132540888257	-0.26248493428222747	-0.3099809740687797	-0.8393071041157203	-0.1679704622746427	0.15350959866595035	-0.08107198402678555	0.7865770211560318	0.412612970198497	-0.5965604575493157	-0.013062538706704218	-0.584521898927008	-0.47496227241970723	-0.0861547617306739	-0.23660906529085998	-0.210943817797072	0.07106045321819981	-0.2992586835391256	0.013478104084135795	0.07305839006156205	-0.1574485025925024	0.1117677770277267	-0.841947718737163	0.1527107681792575	0.3998468962580618	-0.5306458895818231
-0.16661858006495536	-0.47245412789528113	-0.955073083838656	-1.0498060883326796	-0.10310438087817206	0.007721032839703773	-0.18625343652546666	-0.13219266316408573	-0.16442063044625974	-0.9509485857036282	-0.725144044698266	0.4528402161418444	-0.10215453901401583	0.30156861578601596	-0.5448443060352999	0.38890915564077	0.9115001051307219	0.4852137097409782	-0.508161099099006	-0.5352529818811729	-0.18075191791476164	-0.2928138573943543	-1.0516899711369931	0.27200461523161423	-0.2857738797553466	-0.21413652504795405	-0.32540672209571225	-0.7656329579241177	-0.15227871916933317	0.10384534327283032	0.061221396914006354	0.8642139183093995	0.39006042894642123	-0.5963209997483773	0.0004066758552543015	-0.6780387434850772	-0.41094411439250944	-0.07816192116527601	-0.2526322266559754	-0.15030780741307848	0.04765706230900664	-0.2787707192154065	0.0014739434996005566	0.08856264852281161	-0.1833041001024517	0.041461006151701736	-0.8554664547094257	0.34374518670310517	0.4532279662671823	-0.5752203745720412
-0.13392930594727429	-0.4658425559978445	-1.0211255625595415	-1.0590666424426547	-0.20116546192296164	-0.08958326030128537	-0.12974683645344215	-0.19444762316254752	-0.2839144080410566	-0.9009844387787798	-0.7405660925582911	0.48492856708363946	-0.1389004447550411	0.19813681976126488	-0.4877246354830064	0.5443141541116014	0.8870655906504062	0.6853605808897626	-0.3903386961808816	-0.4394459509053319	-0.16931730158249508	-0.24183997345376035	-1.0608548963013393	0.2862045778915302	-0.2042400544690448	-0.14886816550869372	-0.3479986300566405	-0.6909965713222881	-0.11458357886313611	0.03818386523557737	0.1794642272720292	0.8970346666768106	0.44073404015478773	-0.5558825636147363	0.03484809027207429	-0.7237435735541299	-0.32705259328637176	-0.08799311506071687	-0.21135118115424661	-0.04785778049045038	0.018954475029660113	-0.19336438901213387	-0.0006431129637126706	0.0822981150086719	-0.21505468715364748	0.02470455909291592	-0.8743792558626732	0.6314054575640572	0.4415219295997187	-0.6760400649416958
-0.10102764889000984	-0.4885405508583305	-1.0929080632377008	-1.048455136909575	-0.24720621500758413	-0.25611094714804467	-0.03868358934370061	-0.278528273708262	-0.3790768734559174	-0.8141915415986677	-0.7704880047549063	0.5201992338213166	-0.1879269248180374	0.09025044911891696	-0.3460481371907903	0.6698263348660751	0.8580972194908526	0.8251364647494555	-0.2579520485868644	-0.3710095544188018	-0.18952775353887588	-0.19748072135297554	-1.0311061453105599	0.25802977393094334	-0.09291977613816087	-0.06779589478939371	-0.402737325890487	-0.6344544880866532	-0.05886623855480322	-0.04831043483720336	0.27077866338780643	0.8737935783658772	0.5418399596610048	-0.4815608486481701	0.09747089824386683	-0.7164105717726494	-0.259899990710803	-0.11894139372994024	-0.17402496174009144	0.07845618424819811	0.024053070906305197	-0.10123286155102966	0.009604341193817163	0.08856264852281354	-0.25603786811870566	0.06245929505334062	-0.896492684903393	0.8326350447596926	0.3485871837998801	-0.7695762035355967
-0.11693867078053093	-0.518093062515369	-1.1558858960302942	-1.04137353670783	-0.23795070142134822	-0.43016358090228196	0.0397059068796347	-0.31895754315947417	-0.4424874425930526	-0.7180434927207421	-0.8536414892724521	0.5381439590036436	-0.26612974985663096	-0.032404549678696444	-0.14641224164592828	0.770591697315125	0.8128515595976431	0.7874296687017833	-0.16109592730911357	-0.2911147704471413	-0.25110734588435324	-0.18122874757445664	-0.9552719779445841	0.18775727579199658	0.01309561398456201	0.01813911783145943	-0.430661798872719	-0.6302708341291515	-0.06259496958972982	-0.11604194686049726	0.2550647234059016	0.8074023691048943	0.6299340837617038	-0.38534371100820886	0.1603648984551614	-0.6757840561557138	-0.19473308337268475	-0.1283569599159801	-0.1791621585136387	0.18047025360945357	0.05800470443242802	0.01976556452224021	-0.03467366951762225	0.10889004340645529	-0.28152502878232627	0.14347613069281315	-0.8951050000850487	0.9505424965204284	0.2991981230002577	-0.8209444107961821
-0.17844123036848136	-0.5487388262184425	-1.2010971668395125	-1.067412035911175	-0.1829701878792312	-0.5082119631560492	0.08148234498668162	-0.29174598716468114	-0.4914856712588547	-0.6115284083899356	-0.984257993857943	0.5250080665795349	-0.3693887792010367	-0.12805797310195022	0.06605686847172507	0.8030156773433653	0.7707461528961996	0.7370068573912285	-0.13179609390231883	-0.18178919670203092	-0.3099166002891672	-0.15624231928936663	-0.8512165471152204	0.13781496809541816	0.09067548532689128	0.09022328774092593	-0.4136379635365623	-0.6645140417713046	-0.10143591787019943	-0.11122290774099228	0.1712874968744686	0.7024426154426161	0.6912621465574718	-0.2899497095589765	0.18436541165113535	-0.6081012925864212	-0.16900109880804845	-0.16504409811115822	-0.18843765268810084	0.21716650747110128	0.09850928741312441	0.1288203342632966	-0.12435578480396645	0.1303631641835376	-0.29368344471114566	0.21891529584278896	-0.8701266733548445	0.9975402676684204	0.24313642844949448	-0.892502112452718
-0.25866888579644653	-0.629986541766453	-1.246256028911317	-1.1400365696724695	-0.08836265668005497	-0.5032106264919336	0.06306405445687602	-0.2607713810755345	-0.5124422956958274	-0.489453224806644	-1.1318073576078127	0.48034956824400926	-0.47151397138437623	-0.19689828392312667	0.2468354231151748	0.7754448349709661	0.729402582767907	0.7262965227691766	-0.1372323734658329	-0.05972990124827447	-0.3416918186824106	-0.12731066548557915	-0.740939398796238	0.11649770707791007	0.1471181778770776	0.14273691442365877	-0.4022326667402047	-0.6665431139406927	-0.11182587153522608	-0.03617175554305254	0.11992027155571458	0.5571649881513346	0.6921531111501477	-0.22561039166907149	0.18926947131547361	-0.5371102494777834	-0.19717827833450255	-0.261086070344987	-0.21728342028560502	0.2026093158565636	0.152236786257516	0.1683078995831846	-0.21579460651731686	0.1547190791441198	-0.3094828835919108	0.253295306801166	-0.8777365578425421	0.9356953745527672	0.09174863958692411	-0.9728341513361869
-0.3503475213836644	-0.7150693160791178	-1.2646340261645226	-1.2286110460420057	0.009974708352382216	-0.4446322796308861	-0.023774609024062775	-0.21657906152996925	-0.4951773186240856	-0.3927324115390565	-1.1885706966142444	0.4319430090822253	-0.5252035563914734	-0.2527346634567789	0.3689426383035039	0.7151153134216495	0.6564892483034505	0.661513038070251	-0.134864710160232	0.07474918748987867	-0.352884727677572	-0.089762325101154	-0.6368839679668762	0.0814480431466081	0.17805786748865116	0.16906348021033435	-0.41188847848225263	-0.6701410563441426	-0.12147784718292412	0.08556280310810535	0.10943669822476379	0.37510979638235886	0.6338877391416989	-0.1963965399544652	0.15390148341368476	-0.4822813108702805	-0.24286567950028667	-0.3790284257280085	-0.2958091423955605	0.13027827002182724	0.2267431528877121	0.16310781536469782	-0.33714248124429524	0.17543454247554024	-0.31477103597449874	0.24490536547662706	-0.9098995108096621	0.8173966370007903	-0.055049302938157185	-1.0319757398779137
-0.4509816375900188	-0.6979417006912738	-1.2579955860920713	-1.2624719897758934	0.050292435978565406	-0.36254612098774186	-0.1371901504660933	-0.14378756126731604	-0.4506351693536888	-0.3127745027422422	-1.0397852145244497	0.414493310801479	-0.5421152965825841	-0.3061381599300529	0.4041198850769997	0.6105009107627954	0.5573018427552165	0.6223621519611797	-0.11503552997583526	0.19035332971999258	-0.34386718471635336	-0.02940626306136601	-0.5462406227438754	0.05387933515321297	0.18594930056849313	0.21067579615475446	-0.4115688610204072	-0.6718772727365065	-0.09753240256801253	0.2259111073617544	0.07672977663452167	0.22221009174179313	0.5157978070876225	-0.21261980596811036	0.05591068754010382	-0.4330153391314869	-0.2730121435597488	-0.4877470430985609	-0.36599711259923984	0.03194140791736926	0.28471669551134215	0.13356104708439195	-0.4672513662290296	0.16604698192927594	-0.31156346813587954	0.16147466403707753	-0.9026029745067532	0.6891635879711855	-0.15967080033681272	-1.1098160373644141
-0.5182362351250449	-0.5870200010366646	-1.2476885344006337	-1.227565148166054	0.05072659653058342	-0.3464408992528375	-0.22747106727420788	-0.11295406955670524	-0.3917179689792854	-0.23631045672236817	-0.7241041356186445	0.4173750745499712	-0.5575897784005127	-0.35248286893236414	0.3290738749649911	0.479884567990974	0.4654355008611614	0.681108537931196	-0.08911584747243059	0.2978738150256654	-0.3306290597918425	0.03073389111421232	-0.49646688282693124	0.03978327465910363	0.15677241542360765	0.3090466733107191	-0.3914666048675347	-0.6031816747543283	-0.0007601799272206833	0.3829852862226216	0.038929528567585484	0.13397309248245232	0.379183236210853	-0.29496335726614575	-0.02424921858618519	-0.37298165500666913	-0.29111315055897913	-0.5668282076526143	-0.3839365299036957	-0.0478009164607064	0.3065988660114375	0.051057944112641106	-0.5148175710217897	0.14743817588579616	-0.3144892901508367	0.04600751066835244	-0.8920610462899724	0.5164326492376307	-0.2658351032270619	-1.1743244535303803
-0.5870837047069516	-0.3722740634231168	-1.2257816821615468	-1.1517157626205792	-0.004845954127924296	-0.4725143491681426	-0.3232953530767267	-0.10660392252248256	-0.3308057874529632	-0.18037046799871423	-0.34337968692150833	0.5045351682927027	-0.5485829592619037	-0.37756555062529734	0.2032426544098762	0.3591627688019646	0.37864187566149965	0.6970135854130054	-0.0716543305936338	0.3696260804933392	-0.31542009042632324	0.07334625231368369	-0.47042508327457877	0.028579157779877844	0.08695217869632124	0.4012195474692158	-0.40124017041131516	-0.5224162351047573	0.07031875542603869	0.5277717433423449	0.000512599716475537	0.07449589874049237	0.28581757160349375	-0.4096935761412343	-0.03322116184305905	-0.30951326027730675	-0.30621099864537227	-0.5985597846972475	-0.3652224559429128	-0.11431287658494371	0.29586673960879295	-0.06400540350631237	-0.48319685533569495	0.15093079191580458	-0.2977795955320858	-0.06517092967693539	-0.9323710520615673	0.37093954919437777	-0.31476132237920795	-1.1827580397970436
-0.6764084293804439	-0.06460170189679657	-1.1901437407199678	-1.0454481805162184	-0.1371070459295284	-0.6611427439037313	-0.3919392489711829	-0.08188538721519481	-0.2979352101554711	-0.17773575180626894	-0.05709075520949543	0.6888973300673891	-0.4737656761690269	-0.41399026461380456	0.09446153685758799	0.30077868605434277	0.3117674896427496	0.6214796524792111	-0.06768226386384615	0.28955471178303777	-0.276505209152445	0.08647737605502182	-0.4377331246090714	0.021236738063044498	-0.022424072278777563	0.4610472162743643	-0.41875184292607737	-0.4857255898974673	0.05423860283792422	0.6228111437095053	-0.05907703605792756	0.06350011502349082	0.2534829815943435	-0.519260486183568	-0.0504192696981781	-0.2357196618901133	-0.3250176659355982	-0.5898475884809633	-0.31929347050321183	-0.1779816352219658	0.2725636489463523	-0.16247625625143675	-0.41741045183207487	0.16399576299101887	-0.2469353107388424	-0.1559838420584687	-0.9665036221902084	0.3421365673391097	-0.2673200535127215	-1.1992844613701006
-0.739910928316146	0.25396847367568903	-1.124720166848051	-0.9100261951197448	-0.2588890807710236	-0.7922328250906869	-0.3427642014401494	-0.05378010682299359	-0.26551210526588714	-0.25209966173071807	-0.009627735141553217	0.8240927127957184	-0.34696754857939266	-0.46146575024981307	0.002730522308124467	0.31627944037752	0.28722148688343563	0.5548709983971273	-0.08448955798714922	0.12570369485098074	-0.23400190356616385	0.08537820874632952	-0.4300956869721132	0.03564450505456701	-0.16277296248164907	0.5127038843432999	-0.3873788657502556	-0.4183896794514784	-0.009149824755803376	0.669875436416157	-0.1248791597321531	0.12712155300727174	0.22422964413486185	-0.5984910860693908	-0.0056725501802604664	-0.16871119733520906	-0.3260679510198691	-0.5480450323239278	-0.2398300061250696	-0.2011252953278905	0.2408520542643952	-0.26026723932841933	-0.3723666972934794	0.18670700691101372	-0.21028668090705432	-0.22298619470331968	-0.9797313919908823	0.380634741577359	-0.20938770730340117	-1.2374272719852364
-0.7666711787037666	0.5024316926454488	-1.0527105616410972	-0.8212120338203048	-0.3205990828694449	-0.8527535871087457	-0.22979570588476345	-0.07821641337320244	-0.20499146209648286	-0.36930634800188356	-0.12140815073769762	0.8816926287011579	-0.19969647394064985	-0.49148272998070014	-0.0899314935830352	0.38294732705493917	0.29216413391899715	0.4492719126572392	-0.11070519840375596	-0.005577248065124269	-0.20384426504431447	0.07770366557314082	-0.42908978055163727	0.04217302447260035	-0.2882121513541295	0.5543560588278986	-0.30592687889485204	-0.3303446819158563	-0.08636562993737879	0.6535635686061466	-0.19145784439385777	0.2361005988236815	0.19300875986655777	-0.6181415918589799	0.1310083385290139	-0.12422853422973648	-0.30775360486289577	-0.4658626456304984	-0.18641946824135278	-0.2158530790316612	0.23028709493967323	-0.32204350484980615	-0.3254761488188012	0.2115064286690566	-0.17981478644017326	-0.24742951537788346	-1.0514433622808277	0.4067639371924777	-0.16402922585056479	-1.2571695307458342
-0.7741753759024105	0.6875036461523985	-1.0264013754592265	-0.7700501960550709	-0.3812434181583622	-0.801853133230529	-0.1347313980895399	-0.12560732549896605	-0.1254905309583629	-0.4717548051660919	-0.27327411821429337	0.89014344509244	-0.056146301534702105	-0.5109629274430392	-0.14064368431306798	0.4666430329213805	0.32326936375933996	0.2760813893212584	-0.1411732867310765	-0.1427443489359206	-0.1575294206806111	0.08602593233895067	-0.4270593398140064	0.009270671967919548	-0.3751661885052925	0.5620288278119034	-0.22161515685452052	-0.28585152207782516	-0.1596390788684865	0.5742895470766828	-0.23181617571366253	0.30247098273671424	0.16754202192594295	-0.5277911703420343	0.272435091429582	-0.09761479500557112	-0.3233437740825414	-0.38336054531445357	-0.15251804667622884	-0.24036147585144976	0.23281131781630818	-0.3601529559775144	-0.28029726301658775	0.21230104501450836	-0.1196295439547342	-0.20447207837263354	-1.127385533065406	0.41871989192485304	-0.12763830131761345	-1.2990606019239315
-0.788086458445181	0.7266871877387735	-1.0377216627406682	-0.6997789325146637	-0.42744204780735534	-0.6447163354105794	-0.03723069021209832	-0.19214275497975677	-0.057717105844135405	-0.5598268761497827	-0.42818132922562296	0.8166673092719956	0.047128697347183016	-0.54226488062131	-0.12043547871978491	0.5058028333167757	0.3338050061246176	0.17904655991772978	-0.16780949891907188	-0.20745284538448078	-0.1304396060527848	0.07644747436320617	-0.4105363954628337	-0.05107916933671809	-0.4394508897110219	0.5863226080495714	-0.1404323215459339	-0.23786501118528142	-0.20958853835717078	0.4710031313091309	-0.2283216512700129	0.3178400895229783	0.1217687159772868	-0.3248955823835706	0.4047769043068147	-0.07928229055187033	-0.34928909780492023	-0.3249009094191272	-0.1160887981272948	-0.23903464849074876	0.2145901063227229	-0.3779949410522527	-0.2719866903042166	0.19834906034437264	-0.08642688227389361	-0.1385008917006309	-1.170202324315302	0.46106570977697603	-0.10235557632413075	-1.358606832230978
-0.8159086235307222	0.6241991467249859	-1.0479238969572777	-0.6069990751022443	-0.3892161846590838	-0.5371493606132549	0.0313685010936949	-0.3289766640356905	-0.023131217649667142	-0.6240337642308915	-0.48853529769564996	0.7098829347880005	0.05806783052084739	-0.5767535679490934	-0.07801102542367619	0.4649695371779864	0.3025325438657786	0.16635060146125435	-0.1838846866255106	-0.1229079966286138	-0.14153955068752164	0.04003755726278263	-0.41433648638463555	-0.15640133140696563	-0.46879252293690676	0.69097120528336	-0.08569362571208607	-0.1984549909056158	-0.23590328081718873	0.37866305525976907	-0.23640702155139995	0.31200899209729727	0.0526447129956177	-0.08916434347129158	0.5574129364401541	-0.055070741566467206	-0.3409852813574027	-0.2941124875612117	-0.050711853473444604	-0.22680888209572606	0.1856200517187003	-0.36042857881595197	-0.27736941897157996	0.2070528812445489	-0.10304988586997901	-0.07372492013351994	-1.2387808127573723	0.5341709384405746	-0.0776128332527065	-1.368105265248483
-0.8765085556254391	0.4951433456718993	-1.054999076508179	-0.537642972203295	-0.30792948857868774	-0.5152627772299236	-0.011458494846968436	-0.5037938599815028	-0.048618500216695074	-0.5919589584098205	-0.3995936399990863	0.6236421767196354	-0.032718990051831584	-0.6129726861860195	-0.03018311336007551	0.3652501095685569	0.24786612439727004	0.1717258255786884	-0.2183559951471671	-0.0109728928569234	-0.16022538713293427	-0.0017700564428242526	-0.4506236291085172	-0.277066379960974	-0.45432764142521237	0.8349601816714998	-0.06535586195574931	-0.17782957689513312	-0.2650728329758218	0.3366662057509492	-0.2621248942543418	0.26019552640052235	-0.0036902357287020337	0.10542505201708682	0.657776664409382	-0.021229359781822155	-0.34999475809591385	-0.27839856300963967	0.04269543071861628	-0.24295826654310435	0.15649954674454677	-0.3509471531737649	-0.2509737788119621	0.2044842377092523	-0.11564175691212415	-0.021182326698838724	-1.2798070429513388	0.6229710749528532	-0.07192373800245705	-1.3681265621835006
-0.9454268195205395	0.35015730051947963	-1.0183653690557348	-0.481622067222711	-0.2420949612360806	-0.5144827522456129	-0.12894215385747448	-0.6411451884254086	-0.1389147031955696	-0.5128220119048554	-0.32697659275995566	0.5268644174604666	-0.18858167585470859	-0.6530809907236934	0.02929144293886064	0.23902669312314026	0.19245644973544448	0.3012727381701319	-0.2559893803203804	0.04904629775440038	-0.17502531331258395	-0.051742913013002254	-0.49484625581616176	-0.3910297388206085	-0.4255791012909228	0.9787897238989313	-0.0627484563459623	-0.17103113921419227	-0.33916194182081777	0.34448265408224354	-0.25947545088529883	0.1450521775912481	-0.018186972122013013	0.2243607485211741	0.6558557193795717	-0.0003471621799631203	-0.4046752252957667	-0.3093308559977329	0.1123329869822745	-0.26160966829923066	0.11211668755604132	-0.36254168724395963	-0.2537214478388171	0.20725615519338453	-0.1254811879846448	-0.012815820964592082	-1.2493003589609533	0.7856590117112119	-0.07747783777219217	-1.3714488840461247
-0.9918678889763048	0.2440424392259965	-0.8964801154097088	-0.45621546465275414	-0.16621553748538337	-0.6017384882357633	-0.24593406239266988	-0.7421360453326249	-0.2479115238882173	-0.4541136619645017	-0.3286443714725525	0.4279474348051771	-0.37215150918504347	-0.7155820992044436	0.0725191130787876	0.09573362009511495	0.13691670541478596	0.5256081178473684	-0.26887133791071427	0.07488653117549102	-0.1889327816321546	-0.13496558067111158	-0.5574732444392057	-0.44928421978152794	-0.39363444838525735	1.0807877282109735	-0.10695659791060604	-0.20483506319080763	-0.4543059329982704	0.35870792763432313	-0.2889162483223261	0.052691759438032434	-0.013286666862303264	0.2620903182816881	0.5929617191682776	0.023653668363443275	-0.4579607826180723	-0.3795399675241947	0.15163661944021808	-0.25609385741403445	0.08309648282864185	-0.370994120955988	-0.30090478071799603	0.24539773977505525	-0.14830259970130516	-0.03372036750506274	-1.2075131403182158	0.9616289272722641	-0.09091953061769728	-1.3322625236151644
-1.0214776104700147	0.2794950412901963	-0.732073906141722	-0.4613142167980137	-0.07770598858502634	-0.8228067455541929	-0.3650941434780982	-0.813398806494444	-0.3190223473780847	-0.41675033161221864	-0.3836025852841743	0.34515418551568156	-0.4452919908425412	-0.7921836496478194	0.06291702080953017	-0.003525596184881921	0.10151917683303466	0.7189958452365423	-0.26285871925307336	0.037568289742755515	-0.19330210657212749	-0.2376788400708504	-0.6634473486261452	-0.44062570596450723	-0.32862485562313315	1.1233965076598103	-0.17525380291534495	-0.23930837180062098	-0.5395035530514811	0.37377777505270776	-0.33331726478282364	-0.024174599841229848	0.013423709155587247	0.23283156822940448	0.48265427575062486	0.11851911095028864	-0.5042389691437585	-0.45392134182579474	0.15683497331821492	-0.2836350024868529	0.10140127786118887	-0.365977785296459	-0.3466917572064788	0.2709363395288664	-0.17014873741298003	-0.0454147270607734	-1.150729972832075	0.9621723797600984	-0.16148359678943688	-1.3082395809161838
-1.0038498264845186	0.3731155934861638	-0.5734675971475605	-0.4286299081745698	-0.03257302574553604	-1.0196942283589634	-0.47897908310110787	-0.8115643195734471	-0.34730633249453147	-0.4490924274817985	-0.3933345645953341	0.26124712569762726	-0.37125721508617354	-0.8583512156984389	0.010945240028969294	-0.043647656632726406	0.08009484588565588	0.8602759895768587	-0.2539176749279798	-0.043464484766812264	-0.1933764780604676	-0.3236101700253814	-0.7949789270518764	-0.39293461186035394	-0.2337793853921289	1.1124951969214976	-0.20344742744439434	-0.2255232320106527	-0.5923660836612006	0.3901724442221597	-0.31431436061865997	-0.14660682043260737	0.04496014338379874	0.19634418581126445	0.33528389293429256	0.2635566145765164	-0.583075993281842	-0.513659832211583	0.08387454771293563	-0.3442520581942657	0.15656641357571674	-0.39381569197846383	-0.3977038092214379	0.2549700948202611	-0.17088561110563727	-0.042227486781060156	-1.0546887541946977	0.7672251033238389	-0.28955573766030807	-1.3273216346912586
-0.8976406581140756	0.37625652396762244	-0.4583256010488137	-0.35434936944302065	-0.035533211327489295	-1.1052522629126704	-0.5708023082181477	-0.7449112947772085	-0.3548760740616237	-0.5420329957776163	-0.28182884196361657	0.19827263200358847	-0.22967129579024115	-0.9231138774465861	-0.04942380775512602	-0.04829160732064194	0.06355741783433907	0.8584508201937	-0.2417834004867827	-0.1222801397801134	-0.2181421836776713	-0.3872833619788988	-0.9312047354398345	-0.36150420670456584	-0.16305303421934808	1.108150616042243	-0.19882138523348197	-0.19293256768171416	-0.6558321931514886	0.35438569667146547	-0.2814475588251121	-0.2634786731216376	0.05865872399617041	0.20623678621257352	0.1900604486806876	0.41506317437203916	-0.6907302144196077	-0.5688743748373556	-0.033139378795669146	-0.4032579663922573	0.214389505829216	-0.4498957521721788	-0.4299100937165341	0.21911996202547562	-0.16111119830011586	-0.06432724842642412	-1.0022253152559868	0.5223671504047906	-0.4273668381968604	-1.3103266805478326
-0.7764053967680452	0.28242773328669657	-0.42272259876551	-0.3176557856284333	-0.0458346571526807	-1.1010462458404005	-0.6611726342035901	-0.6349831938959049	-0.3625203943633656	-0.6248165422300958	-0.12594058465075722	0.18549033022346667	0.024659558113101145	-0.9737246982942113	-0.1222792264749093	-0.04312468921291666	0.048246360851996316	0.6274164671760766	-0.23483617789272176	-0.18665508727790767	-0.264661549634309	-0.43005274707961105	-1.0501438557129243	-0.34811814434345095	-0.124831479427629	1.108110757502065	-0.22577018385850406	-0.14000934511931903	-0.6910997741901559	0.3029991730019584	-0.2738418291536379	-0.34684254096094347	0.04785577830999122	0.2659216430967188	0.10879317424309665	0.5500915520034296	-0.7828599091554949	-0.5806558218307534	-0.11678191197769117	-0.47079347905189267	0.2543758708683517	-0.5217781884362076	-0.4032667129069537	0.16680463937493958	-0.17268444982594397	-0.0762793994753488	-0.9546635372078803	0.2298158071533214	-0.5657372057241146	-1.2627067338502096
-0.6902310190317205	0.02162638408313915	-0.4718645248807848	-0.29858993893142427	-0.08222520524014035	-1.011985746161058	-0.7678377827572704	-0.4647757343156737	-0.3829549676577781	-0.6914672250404281	0.04468298811105934	0.18688701326721305	0.3667110813929997	-1.0111602580613275	-0.21804458017172182	-0.05157584271704916	0.033548489404141756	0.3149915937534285	-0.21485123038558837	-0.23831593359357156	-0.2936664300868896	-0.44477373782102314	-1.1231279548875477	-0.34481059206534936	-0.09937790091331522	1.0832788869720116	-0.25451893345286275	-0.052068938932633056	-0.7200362806591057	0.275061994326335	-0.2910403710233676	-0.4403483532513482	0.01665345580403392	0.37539875646370086	0.06198991357561988	0.6616248233522042	-0.8318622726185078	-0.5370628693870698	-0.18650101104727929	-0.5540803279506953	0.277511794452868	-0.6036932960192951	-0.3508132607467586	0.09066930581075358	-0.19388040486762978	-0.08912210295536918	-0.8106800462980106	-0.020954908833373746	-0.6649203137649039	-1.2203897239717763
-0.6167642205138555	-0.3419233042404022	-0.5560678963260824	-0.17164408423796298	-0.17472113739086087	-0.8654328167556897	-0.8738994193639785	-0.30693930192063223	-0.414408548996897	-0.7437415216702455	0.2412650460113163	0.17479421324286573	0.5995149987735682	-1.0170540029399944	-0.31662119282189016	-0.05337485064119786	0.01526441164852745	0.020497505259832495	-0.18114318174534144	-0.2783810487384963	-0.2801122263369323	-0.44420452617902273	-1.196950309412569	-0.38237122500358756	-0.10794480112525293	1.0715804054301656	-0.2826957360102352	0.059341765955636915	-0.7798901819593105	0.23680776626427855	-0.3378852705915164	-0.5398726910989737	-0.008293552790854383	0.4643573295126876	-0.013039939353412855	0.6827177393960607	-0.8500945652532728	-0.47935456050489184	-0.2429694041533499	-0.6192275513610692	0.28976514126461	-0.6742159929470402	-0.28227918821628506	-0.004019395447228874	-0.20915969761240233	-0.12448640870601121	-0.6544535941682288	-0.08299544484464505	-0.7162185963603735	-1.1252137213815812
-0.5806945179411244	-0.5123491509719293	-0.6458440635164119	-0.04310759319149571	-0.2639016616897944	-0.6406326751985923	-0.9683155106235637	-0.2539978909056935	-0.4425247319603775	-0.7433978630364485	0.40249019520449086	0.19970467411173212	0.6760410223767837	-0.9971112150365963	-0.4086442862236499	-0.05065542005818528	0.013647831603062538	-0.2780079445154304	-0.16748238754132297	-0.3164644907053412	-0.23385316058948363	-0.411288390881227	-1.2673451309492971	-0.4440717944636809	-0.13741823281593707	1.0497977132236287	-0.3271730291216956	0.14424902302313325	-0.8284025263616183	0.18020475694994645	-0.4354807146942461	-0.5925608214096024	-0.008906090948319175	0.5059481563133483	-0.08006962121712159	0.6034243896727579	-0.8349146636446714	-0.4083941219652839	-0.24531375982381748	-0.6517916857279662	0.29966143227763986	-0.6862882732705236	-0.22360969792976362	-0.04530248651091613	-0.23143929043740313	-0.1544605286894905	-0.5161103705845345	-0.09534268536826192	-0.7513174212941155	-1.0042045366159742
-0.6213835494498149	-0.36547160624780134	-0.7381707892608946	0.05324574863042079	-0.30228540140243526	-0.4055698519851606	-1.019502264644504	-0.2529865711928371	-0.43890766332979625	-0.7285823574905244	0.472399554651403	0.2463432800535838	0.6703398974964943	-0.9537133784736185	-0.5145776349660443	-0.059796890556470306	0.03050114311153839	-0.4697911273919386	-0.15900864518443944	-0.3669088643770351	-0.11420802872259017	-0.34559351619922263	-1.290387839136895	-0.4967328754988044	-0.13481521313615613	0.993318161793319	-0.38663869899651093	0.20562322657968254	-0.8197409948950725	0.1429772657449672	-0.5584285910352229	-0.622924178719049	-0.0072540940994019944	0.4833642924622511	-0.08736921233039728	0.4864545825204716	-0.7252747472694561	-0.3275545324868428	-0.23365313857592113	-0.6629370355578468	0.3069499168750749	-0.6178419350589943	-0.16685456721113295	-0.0035389297499793804	-0.26927992183084093	-0.1671860542180499	-0.35316931449501787	-0.21379358961683267	-0.7369886152909448	-0.9243410303028738
-0.7201239177782112	-0.003119289212770138	-0.8187754274037596	0.20958569154589904	-0.3223751942186166	-0.2809646843932647	-0.9925901022684285	-0.2671450471728411	-0.41606792584288294	-0.7503283121513581	0.51892077026988	0.27574434210108095	0.5640306864934458	-0.8590365348703765	-0.6010877400307024	-0.062056109810048464	0.012309972255090448	-0.3661776654864751	-0.15343217503046058	-0.4316566018786273	0.10490896879898551	-0.2632737359732523	-1.31713749876292	-0.5377569139638515	-0.12708852813731245	0.9403660911686444	-0.4483080471608865	0.23375829944388177	-0.8024956138585437	0.08263163498387106	-0.6597469598720384	-0.6629504974767686	-0.00975993201629813	0.381310370924391	-0.07394519647502021	0.3821700255763778	-0.5608723101721789	-0.2865672460674785	-0.2222575314472957	-0.6686234385322757	0.3372405913946882	-0.5440852634936029	-0.0977349258716586	0.059937980636665736	-0.31206194151620525	-0.20836238636110851	-0.22841197292318194	-0.30668048883763277	-0.6819875995156515	-0.8828758978251132
-0.8244747354272913	0.475273923565435	-0.8812117032430734	0.413688304129772	-0.32709175657919537	-0.28385536521747873	-0.9239685586683036	-0.2610065717064274	-0.4108101250499773	-0.7717306081783936	0.5607525845670496	0.2850084169735344	0.40508587995696727	-0.7193856206086984	-0.6836365256610858	-0.024088675131820107	-0.024666973612461757	-0.02954422672896464	-0.19335533984790515	-0.4839256845162761	0.3155104309056377	-0.18181758720410948	-1.3899539468674624	-0.603648204111383	-0.1295926989684939	0.9081205321657387	-0.49500584053358365	0.22158386642755024	-0.7807058418732018	-0.021797439543975904	-0.7063862991787946	-0.6826512766363939	-0.006734364753674546	0.25379909192416183	-0.05487134229667703	0.27860191133507284	-0.39450058854189474	-0.29232209127456543	-0.18617483982356114	-0.6828773553215113	0.3723958278818548	-0.49438127829569944	-0.020507408715235563	0.13428080756111188	-0.3510295562042928	-0.2647484166036803	-0.21856388711557456	-0.2795296025453846	-0.6734057439686654	-0.8350003879072873
-0.8934991907921852	0.9129738657413153	-0.9134430767527355	0.5677403454416081	-0.3064099266466254	-0.3920341243162223	-0.8403039209825479	-0.2212593550848176	-0.4227613672778238	-0.7325535239255124	0.6172804724611153	0.29706585793348406	0.2680672483802564	-0.5833668979582933	-0.7959043345126677	0.003335736363032715	-0.07245828254278325	0.3078914842848796	-0.27810834014900576	-0.5521658757376494	0.45910318201799394	-0.13885192222684276	-1.4498612625758827	-0.7000867310053666	-0.10682451417446046	0.8305358837118932	-0.523855521957999	0.19903397159661532	-0.7627807442417645	-0.11264709112338636	-0.7438439468100777	-0.6804437897538136	-0.006437376556116439	0.1688215048157935	0.013740294297462036	0.18913086086333641	-0.225224172225424	-0.2939046737065147	-0.10681330395282766	-0.7283306697637798	0.3676649995766391	-0.44962012933374335	0.03953591608471294	0.23804291871715638	-0.4138588748810263	-0.2986128445756323	-0.2682295744043986	-0.1561658878067839	-0.6835496900758887	-0.7846757304625258
-0.949019630915178	1.0995902546783731	-0.9232784498074441	0.7297891475966483	-0.31911899007847067	-0.5952994584633047	-0.7894971559652557	-0.1833701444472962	-0.43892630801346044	-0.6536074988837676	0.6506752885651406	0.2635454648835399	0.1740226421616961	-0.49622856524637093	-0.9047402168497627	0.0145899952373503	-0.11032713464231651	0.6608511634587753	-0.35236262289764386	-0.6240162438379009	0.5394243894251372	-0.12242329655942767	-1.456697700655792	-0.7869489416177237	-0.07099180655722291	0.7553427476686454	-0.5245620447683921	0.15868262917651074	-0.7768411675192943	-0.19528284784618338	-0.8142369163220395	-0.7186166525440831	-0.027096618048757282	0.11949319782227748	0.10795699817129996	0.13242652812206476	-0.042146353473455064	-0.2990041059872387	-0.012325577582203128	-0.8229903246114407	0.3257729298491835	-0.452174234303247	0.10392596319763588	0.30405151373930867	-0.48782798997026006	-0.3777782685820369	-0.29909437060596955	0.14249386140795478	-0.6440731545597504	-0.7355862952487427
-0.9975137354535896	1.0761807783276098	-0.9211646307317422	0.9106859010578725	-0.4122661630572189	-0.7769535121626951	-0.7885136550146351	-0.1843579450970643	-0.4717595959436259	-0.5784226266674712	0.6159854913430973	0.17868371032672226	0.12081214327899219	-0.4412659676569387	-0.9897534177964005	0.019694157254700244	-0.14416382731810037	1.0061090289718713	-0.40378141613306556	-0.6491305177779129	0.5595976556373489	-0.1321195224611038	-1.4393365009542234	-0.8330815032348138	-0.0630838986692803	0.6880216733102864	-0.48469397189616964	0.12992000821868752	-0.8162064686015518	-0.2775542785874384	-0.8379677064982017	-0.7780313702421935	-0.050707179754633125	0.10136923551367696	0.19195879435720892	0.09133643193273577	0.13444923702402917	-0.3240376826380666	0.0723566263754179	-0.9438832518478	0.2794843659723571	-0.5039362033614695	0.1726627326235341	0.30384823979047143	-0.5379787465821815	-0.46692725405283814	-0.3224835743990392	0.552800489723567	-0.631267868979527	-0.6582784211376629
-1.0223271422283537	1.0068200096293183	-0.8998342746042087	1.0207884420407165	-0.5118665406046226	-0.8270586464490648	-0.8506977378470623	-0.22530463393625083	-0.5133558851953016	-0.4705710920941192	0.5166447428503341	0.05388389253160275	0.08275673546462112	-0.42706272781852184	-1.0291840628564681	-0.01749928564221028	-0.17974716969818122	1.1885457400620962	-0.46241223641120255	-0.6725966674906101	0.5741744673519777	-0.1675676681664228	-1.4226086497396195	-0.842588551405902	-0.08642870174680888	0.5725315531484496	-0.43120010196635167	0.1343546814136391	-0.8814786821868829	-0.2936839834066783	-0.8312298979303783	-0.7972323410510466	-0.06639186893817581	0.164167043810034	0.2532708398380712	0.045610530019482606	0.2820471127729706	-0.34985455766430384	0.16097327071912979	-1.0674487884821409	0.250296994167035	-0.5289811319473262	0.22394504716572597	0.2789194618831691	-0.571918281955677	-0.5146655514776597	-0.3707615768695171	0.9161093468911856	-0.6764720698832044	-0.5625486982370281
-1.0238492199620413	0.9499882564427041	-0.8507622268054862	1.0054703960658613	-0.505117317477769	-0.7311002787712025	-0.941984507900127	-0.29111097246125983	-0.5385262081400632	-0.31840668590725324	0.40190156742357563	-0.07611370773012238	0.06555754359887386	-0.45142582438092144	-0.9569675666260846	-0.10014905666903244	-0.19403625078971154	1.1820072211729784	-0.5032076982359742	-0.7200391006054134	0.597415557458211	-0.20535154440271142	-1.3717731197121714	-0.8178078848615875	-0.09390826462415443	0.45730051349776113	-0.38132295594688165	0.17782284603208345	-0.9601510229289737	-0.2330568280234803	-0.8534075661315852	-0.8299697880266619	-0.10030420874685216	0.25367936302369276	0.27697756144125024	-0.01712035016289102	0.3801503039256468	-0.36026123608045296	0.2296934704160815	-1.1849488286104244	0.21786658105001014	-0.5356695794933659	0.2548901065337411	0.21773400328340706	-0.6184713611269845	-0.5319141459325782	-0.4285966989760156	1.0998615020780391	-0.6824697262317732	-0.5030450618000157
-0.9569308954146912	0.9983169381601789	-0.8135345536623486	0.8127855019611138	-0.42499496105960943	-0.46780361004719895	-1.0173564443886045	-0.36594863121271715	-0.5597997921993022	-0.20024539231998634	0.32961807592696607	-0.19566270446203898	0.07095524726704784	-0.47880432529984596	-0.8003585370101947	-0.213904929826169	-0.19427780872753897	1.063892688234286	-0.44407842252507856	-0.729574676492011	0.6177003809029323	-0.1966563458714524	-1.2865132366283911	-0.7142174255547443	-0.08970718855868502	0.4040295745516732	-0.3218741080437425	0.23871592938352068	-1.0027789636667899	-0.1828129631142689	-0.8599854944961052	-0.8960069663725131	-0.17250946427818717	0.32108673398813325	0.2876670555483076	-0.05370107169349283	0.4263956690424496	-0.39773167265104103	0.2556036970001292	-1.2667003487061308	0.19578381005640746	-0.5707104296864898	0.26146649469637717	0.12823802744570095	-0.6385620056296856	-0.5043070205685926	-0.4300515298339581	1.0662544002303072	-0.650745788310892	-0.46539208069026616
-0.8202270766356035	1.134435494494776	-0.814914650414253	0.5007375127635443	-0.3157838476561353	-0.21556494257137654	-1.0771711840218088	-0.39085531902472	-0.611240474424928	-0.1391505240893744	0.35141692474692665	-0.2974437713336211	0.07097121680452871	-0.47321897404855007	-0.6124057955572049	-0.3380783139859284	-0.19383185561154792	0.9627863271298649	-0.30271957714142206	-0.7144276300219409	0.6581398776877819	-0.2011904110198091	-1.1836872469796111	-0.5744690125480212	-0.10675861494205865	0.37381680109777554	-0.28708627061768455	0.3599791393417072	-1.0036528850031008	-0.1270545276662423	-0.7928586491373584	-0.9123548645123725	-0.23671460023779956	0.37016061706815073	0.2891586128655714	-0.05570289689246062	0.4327794330702838	-0.42861600859574117	0.21489345113990485	-1.299093890983794	0.19986268675772387	-0.605788029591406	0.2378410454408833	0.047279557459125	-0.6506337305358388	-0.3984250236292982	-0.39466556696616684	0.9119356317846099	-0.6421253626266155	-0.37939505709232024
-0.6407457941085826	1.1652721434757267	-0.8501158523773811	0.25669467504182314	-0.1955608438878022	-0.2141578386781097	-1.1293190866990372	-0.4114344992282164	-0.687814190227992	-0.10442190992953515	0.4515621312069431	-0.37882265804716936	0.0659727515733513	-0.4246812436960374	-0.4242157400367227	-0.40083440436316564	-0.18736553542968443	0.9197043069647565	-0.17305885769529952	-0.747959109837159	0.7033763354705563	-0.2635485278004263	-1.064301057186308	-0.4778053642947945	-0.13573780238974578	0.33198526318238575	-0.2941851426649736	0.5001315469180133	-1.0047986929773747	-0.07084896487722858	-0.7193822757045275	-0.8807211609780466	-0.3082516323246297	0.4111527993664638	0.24093159294070382	-0.039498648702925035	0.3765399489484659	-0.4159873205024116	0.16588622477637033	-1.3178590207994094	0.1950315582057541	-0.6316965764043602	0.18347323371279742	-0.005275998040034946	-0.6982054292234651	-0.2956365246085495	-0.3685905215892039	0.7855503212136439	-0.6323285477549987	-0.24117794883311916
-0.42846904599408464	1.0691527294602567	-0.8939120872764187	0.2412894709106402	-0.10620270845395152	-0.4069310720558251	-1.191614931003123	-0.45379233185278467	-0.7729644605159363	-0.131418204828937	0.5703668383220301	-0.43956953068409144	0.04508459654977066	-0.38273971037342785	-0.2725903058381471	-0.397089957637322	-0.16311683474769742	0.8726510391307996	-0.07537716960704381	-0.7798817064780957	0.6942286424047419	-0.33238388050726486	-0.9306645264362448	-0.4061994550280291	-0.1373358587754346	0.3180547033906477	-0.28723766836276754	0.6214993482251376	-0.9771633582758195	-0.05220209873096242	-0.7102462640871413	-0.867559541074364	-0.39597452117838133	0.4254304707474755	0.17882857009462455	-0.0012111077921511005	0.2887590908896388	-0.3855026265859814	0.10890818913324267	-1.34172295861543	0.15359083958868952	-0.6705961463355841	0.15579384654883116	-0.06732999078482532	-0.7212869140081217	-0.21438533306615595	-0.29132781202587965	0.7245097377799891	-0.6325985387160269	-0.09889312598570311
-0.2532354222587492	0.9923647881317755	-0.9652578484761278	0.39856636400665646	-0.12258240200741966	-0.5985266206533036	-1.2548048670805028	-0.5546655934445507	-0.8458838183210936	-0.2624285128909543	0.6290530280794571	-0.4801794161459675	-0.03636004459722516	-0.3268861978604754	-0.18202760669787194	-0.3806478619584849	-0.13139841937286859	0.7734701314415786	0.021790486316179462	-0.7865919265464404	0.6369625963829814	-0.3970777278188533	-0.7934886953178358	-0.336273297441765	-0.14656175131136742	0.3371270148651734	-0.23873992402073435	0.7939286460835687	-0.9233686449073686	-0.06626176956415933	-0.7041708163615786	-0.8886764438945136	-0.44811451161219085	0.3809212519978644	0.1287032044932413	0.022958297504853967	0.21233444030448984	-0.38192183401268226	0.03388880767824873	-1.3363019211131415	0.10639957349108067	-0.7050306262841503	0.13320440364772496	-0.12980901087718238	-0.7203333127588019	-0.17292777383959326	-0.15712526088402168	0.7227489517194028	-0.6565313089043644	0.014662131524014712
-0.17621120950284708	0.8812348499922067	-1.0496708548710814	0.5709216181476214	-0.18964047272389856	-0.7205928833943008	-1.3520596997202872	-0.7323050769611299	-0.8422667496905133	-0.453178146794718	0.5967177419810807	-0.5320511636188237	-0.17297943773693922	-0.23740064698466404	-0.138580877418725	-0.34242940291874796	-0.09221028930519859	0.7370870846168589	0.12183983771003341	-0.7788221980462502	0.5774282199668515	-0.40681320969584017	-0.6822987800617544	-0.31559676644671886	-0.16771540491161355	0.3541067529804238	-0.15715336139192324	0.9509202608388192	-0.8888002009377507	-0.09007544053958656	-0.6665761285560323	-0.8986101348661222	-0.483047748349974	0.3161628829563159	0.09548215515418265	0.0034879134643725773	0.16320079120594289	-0.38455947139926394	-0.03917354643444214	-1.262056452943681	0.07580799823120649	-0.707915478659777	0.10532231958833141	-0.18646700425286045	-0.7246028456250713	-0.22148631692463563	-0.07337176749295424	0.7821809157890651	-0.6672152369336455	0.0999137623963692
-0.1758218407802754	0.7287175129671207	-1.0694988271927448	0.6945990419787365	-0.21762409375861633	-0.7335321213693515	-1.4507003746086755	-0.9066283725820605	-0.7299698199895529	-0.6307541997362565	0.5246697015968355	-0.5775405999677174	-0.28966884810186044	-0.13818356386733144	-0.11362639047561693	-0.3037925699431614	-0.10491995311092986	0.7892548380849401	0.23629766645704456	-0.7655783426481975	0.5223375399790338	-0.34922469391543753	-0.6179766528412408	-0.3602227466596467	-0.15684203156569457	0.3188120156540025	-0.07975546971044634	1.0263724599623623	-0.8757884832637922	-0.13273470092393866	-0.6156428637891043	-0.9012133033597302	-0.5318094980365601	0.26241957275798045	0.08858935240016061	-0.05300570083490312	0.14234278586050036	-0.39870679920001983	-0.09187058476627927	-1.130150858613511	0.018971191737450908	-0.6907166135413897	0.09149388694498264	-0.22617934207553966	-0.7153485789555422	-0.3366956788001484	-0.06764197211398175	0.8329393781528764	-0.6860374639310812	0.14199650598961702
-0.22293545621138913	0.6780287950867853	-0.9757221263798069	0.7407057066768766	-0.23238555252728094	-0.5786895146797286	-1.524306479844901	-0.9989171761460824	-0.5686933063064538	-0.7712342123740206	0.45260204028656126	-0.6019737134672011	-0.3561021240178416	-0.06521420503522697	-0.08461930945689058	-0.31239015432484263	-0.15702214216249452	0.8608375801562932	0.3906475065569524	-0.7682467342543222	0.46529460842229164	-0.26596277028201676	-0.5574546165425291	-0.4056106760884733	-0.119987885846266	0.24961758990734007	-0.03293992253601764	1.1388081600702187	-0.857824544684075	-0.1672463075392306	-0.5740740109299968	-0.9370537271797271	-0.5367654885833117	0.23456763728621657	0.10447669776435027	-0.13023400982663863	0.11117885812565072	-0.4388948015628432	-0.16044808455285436	-0.9694531105561495	-0.05065389621739809	-0.6773397184493114	0.103092653738671	-0.2459338740124608	-0.6588043594220497	-0.4396482269529406	-0.07294650924217065	0.8487429764991259	-0.7228719450428676	0.1078149252876109
-0.30618956852843165	0.7414374137566752	-0.875586498760627	0.6536347085040191	-0.24917967206221978	-0.2964275326116764	-1.5969961410135025	-1.047107736416897	-0.38718731084923175	-0.8685659743239151	0.41447858100916884	-0.6099471824891012	-0.3938381410826172	-0.01546003315252555	-0.05030004431201612	-0.361821034845316	-0.1779261944745533	0.9594167836532644	0.5865404916307684	-0.80748778728559	0.40219040056584615	-0.19589085435289877	-0.46422199368163286	-0.4701858721358173	-0.07525878185509428	0.19967483906599945	-0.004039775196574771	1.240952071442622	-0.8305193580429032	-0.18385626024323182	-0.5359996825145396	-0.9965933969655325	-0.4892288152116536	0.23353497551966593	0.1346694337622999	-0.19134235800563829	0.07640457541361952	-0.48861026987962336	-0.1836266271382689	-0.7973256925201844	-0.1086274388410284	-0.6428133642212668	0.07169715682526911	-0.2455458055646816	-0.5701411159910341	-0.482652535138776	-0.10423656369452543	0.8220920664956861	-0.7660319286701845	0.0692461759721379
-0.39593905908109095	0.8350753191597204	-0.8079617579173185	0.4775752327190618	-0.28977368367605144	-0.06959320825235599	-1.6910545955637708	-1.1092686201629998	-0.18891974477916443	-0.9237422771946872	0.4509342615739628	-0.6198300409885305	-0.37563286835564136	0.013563233779052159	-0.03960265634664433	-0.4310410025314086	-0.2148102334429393	1.0895453436305487	0.716029867021881	-0.8669772236809923	0.3467464560084128	-0.1619933196723439	-0.38086215605875295	-0.5582949087378252	-0.013165230126649127	0.1324135525179062	-0.011878813997610958	1.2149506620967494	-0.7948439470472917	-0.21619847124115252	-0.509939209375945	-1.0304554127303862	-0.43205858718170187	0.2691992217470775	0.16547235229912868	-0.20168863350766975	0.05057412662233317	-0.5291819285895876	-0.11969706728966556	-0.647337336731329	-0.1687072866464861	-0.6021865578358436	0.00408648126283589	-0.2172722472265257	-0.5034540468056924	-0.5224930386351903	-0.1496049044491183	0.7810940108133947	-0.7940531334112435	0.09126720677953604
-0.4840425818519735	0.8993168917694468	-0.756653603988928	0.3007095439880615	-0.3650808048809037	0.015781291010925055	-1.8006702469693139	-1.142712727876567	-0.0643732579117534	-0.946309194147369	0.5324395883049403	-0.6471095591721048	-0.2927509688354638	-0.012547426671787798	-0.0162546030911685	-0.5156152936631309	-0.27545985721765637	1.162070755603092	0.7247216836305949	-0.9643538967780826	0.30883558982712317	-0.19065018164895617	-0.3266177209396862	-0.6240649796919184	0.04354105935313503	0.08382599204257406	-0.05300853474553704	1.2323755808297454	-0.7440594071705771	-0.2495342985523734	-0.5079292868201211	-1.0646922847583198	-0.3767445353864883	0.3083954705383449	0.17394710978358083	-0.17402130207352268	0.013518755992900977	-0.5668921503771382	-0.07018019838907183	-0.5455317688124681	-0.20802498337393116	-0.5835912036693823	-0.01706156149303454	-0.16859737620515025	-0.45154779698479663	-0.550568875805016	-0.11524851418848443	0.7543561484119012	-0.8235978585752516	0.10834734866303097
-0.5683232117103382	0.9419190151505592	-0.7297329825372258	0.1609078612360478	-0.48153450567488687	0.0473952447868484	-1.8670789134305412	-1.0991789420975144	-0.07962460914791235	-0.9620220305704301	0.5933037008517617	-0.6831934843909518	-0.21612912800736955	-0.08474580143546276	0.059612878792924616	-0.5773463678975403	-0.3028673924712425	1.099172610706551	0.6891132736529594	-1.0752491126444461	0.29292009132237246	-0.25483370128151017	-0.2846118139364263	-0.6528112455644279	0.08803951603090973	0.08561962635052281	-0.08542447416527196	1.2571009757185805	-0.6789231369042286	-0.2641404583578866	-0.5276859119427195	-1.141058835686809	-0.3314352734965167	0.3312337583029395	0.14696348195307848	-0.13219369133720674	-0.05960734299945938	-0.6212754375841105	-0.026840197037626946	-0.4898997930459716	-0.22741636441297697	-0.5919333882460359	-0.02505682792363566	-0.1286817644336349	-0.4078988670727794	-0.5533342754594737	0.0045624024663468935	0.6802074909716611	-0.8580988463810026	0.094099699136774
-0.6343920044993504	0.902666060735865	-0.6845391813071463	0.06359577969451066	-0.5871144580978322	0.04626344382921854	-1.9033119825431801	-1.0227655061190464	-0.1360620665951641	-0.960971962522717	0.6722583071987646	-0.720550335928151	-0.1967900181193281	-0.1607990965412879	0.13748840278655838	-0.5967589185208982	-0.31325438379785553	0.9875163694313436	0.6501714429687561	-1.1305986179450507	0.2800166380953895	-0.298407833876087	-0.24160000051268837	-0.672137048404019	0.12591509985253285	0.12661413492220652	-0.10315483231182047	1.1235587413951271	-0.6116117735341733	-0.2836153380985696	-0.5813143001367782	-1.1960585796197611	-0.2939219517924486	0.3735130262813021	0.14854543668350945	-0.06234052781534978	-0.14115213337042784	-0.6568275924190043	0.03700782000504614	-0.476441972673157	-0.252324259023476	-0.6194037978101264	-0.06773578534895508	-0.13041883272369126	-0.37073009110499816	-0.5507094893467691	0.17797824073304408	0.5636043251817309	-0.8628622583362958	0.10263977007852046
-0.6842312009884634	0.8128979205116325	-0.5622171881826706	-0.048860031509221934	-0.6934837933426319	-0.01255961675239839	-1.8811608588598834	-0.9333930663781486	-0.18744681476980185	-0.8916292870809708	0.8580488557822079	-0.7913391828542963	-0.16441976564776747	-0.20555043846884322	0.17335933683425858	-0.6086825756925718	-0.35147628211421145	0.8481215648934086	0.6730692394110671	-1.1481589891765414	0.2585232779651442	-0.33552435853209844	-0.22125833734303874	-0.6414339584088623	0.13960566538353322	0.14472984143249246	-0.1284382557409139	1.02051534442186	-0.5587492429244539	-0.3290732844320528	-0.5944701568658151	-1.2115942891896139	-0.2764553334235571	0.42617877637541046	0.1826930595075337	0.028668767282960455	-0.19945936625190291	-0.6594812154867167	0.06195991861942487	-0.48790955200492264	-0.29032133583533115	-0.684597786528116	-0.11444615880547855	-0.1293655040797218	-0.3453512942197095	-0.5745200490834494	0.3686058471498567	0.4706739497619023	-0.8155945550876126	0.1354796438744681
-0.722584020161726	0.7601441709887903	-0.3769872405821536	-0.15612993241136777	-0.7772965144529598	-0.06878259405297657	-1.7824307747941652	-0.7650671318450937	-0.2604593959932727	-0.749908284932272	1.180499154168557	-0.8627114543430207	-0.11215146947637153	-0.24768043456373615	0.17962077723037156	-0.620940932012924	-0.4030396111506199	0.702509150368889	0.7951752437044549	-1.1275181952820952	0.2628368242888628	-0.3545831345453108	-0.1619471143282361	-0.5621739229278502	0.11467928072841613	0.16286547721286762	-0.16892874156515023	1.0170429116371331	-0.5319878295592095	-0.3809069354425439	-0.5556421074919216	-1.2137809507242452	-0.2999916480800438	0.45551235699048676	0.18422981553138107	0.11508440034574656	-0.25261363793867375	-0.6510407758496553	0.023064000191129124	-0.49225017294207135	-0.31556356460167534	-0.7783830510198368	-0.1421480678467139	-0.1092229036950226	-0.32122951716306825	-0.5829334259982809	0.5504373223794196	0.39793826879003424	-0.7847770153930412	0.15575432601048708
-0.7576979995063279	0.770191677888041	-0.21724540894402042	-0.09274416322096735	-0.8504328328977155	-0.11420757843347529	-1.631485731168223	-0.5737865917364809	-0.32854978072976726	-0.5788617460328804	1.54868583113216	-0.8792594964816027	-0.08861237123114284	-0.30178638318824613	0.13993456317454522	-0.572807010693584	-0.44376999574442266	0.6064571044793674	0.9263936363779461	-1.0591602809016272	0.2644915899044273	-0.35548602197745216	-0.020822169114619715	-0.5090799162018749	0.058467235491628654	0.1936362702292392	-0.22543374442498137	0.9573630879333713	-0.5054400414095082	-0.43683097360945505	-0.5032470808662094	-1.19185185933409	-0.31008924679702243	0.46556958462994125	0.11909847934419107	0.1826618046940407	-0.3217191143428101	-0.6328810420850697	0.006082710856343771	-0.48055513749133033	-0.33752931864073266	-0.898150361748093	-0.15081899059539247	-0.08640078307566197	-0.2960024295674451	-0.5651692485569386	0.7240545987649082	0.32859373134225706	-0.7930503098417081	0.18574041051417803
-0.7980330594490456	0.8300081826923961	-0.184035739002627	0.03448495548056163	-0.9844897706190373	-0.21636026216322538	-1.5011495029166493	-0.46270605676377896	-0.3525268439201105	-0.4177049389283187	1.8799655462322662	-0.8614385280246699	-0.07350518877524877	-0.327520118094519	0.057531816970310755	-0.504089091730509	-0.48121147610779663	0.5172644863814966	0.9975793028686704	-0.9796971485133084	0.24865046288801823	-0.35731142482938594	0.12721372576560913	-0.4761429296419256	-0.03545564548578286	0.19263980672482175	-0.2846975506396841	0.9104015722604151	-0.43220543342668183	-0.48808501510385566	-0.4584577839119728	-1.1456820629314555	-0.2851051146774385	0.4570837988091516	0.020316706105395044	0.23496212199758432	-0.4029356906249433	-0.6014691786630528	-0.016525032087564975	-0.45888994215875545	-0.35635233161484137	-1.0058270172969692	-0.1418778053194809	-0.07285534630319883	-0.25460746624472685	-0.5486940285816564	0.8620397101374163	0.2972473918439193	-0.780245024261485	0.24447735729058576
-0.834969992358413	0.9471423304816021	-0.30344031241105174	0.09144281064168576	-1.148128829589331	-0.3215412781850084	-1.413863793549064	-0.4433028297147673	-0.3634526285465025	-0.30687502952872386	2.075017171902138	-0.8139159454728526	-0.041885504565238714	-0.33995866106519446	-0.006652510821911446	-0.4915378736550621	-0.5329234561828685	0.4260260740299757	1.014152946007867	-0.9373952933455998	0.2564966549078857	-0.38590940284303377	0.23642908397408746	-0.44481642665194326	-0.15736922542488876	0.1672698459023852	-0.3279804837621457	0.9474059915145174	-0.28292024871069504	-0.5065331579874629	-0.37840348211462405	-1.1079673577960623	-0.28907733181977846	0.39340298987183014	-0.08504147894133549	0.2503656401075315	-0.4581577110713731	-0.6061210118721153	-0.06561380125702856	-0.4172465177093529	-0.3332832748614936	-1.0698082655258407	-0.13018895101671452	-0.02255428369113303	-0.1800315139968358	-0.5530764839662615	0.9080347472615854	0.3029210358169192	-0.7635248697463453	0.2876888384397277
-0.848934170636079	1.071096288653204	-0.4009729727386652	0.19010584360632352	-1.257675430692093	-0.36621682679626766	-1.3624982211734653	-0.5020534493128632	-0.38125830144446365	-0.30227382226510596	2.0738791581923657	-0.6758387989960315	-0.018633857994646306	-0.35251713489095887	-0.04184801252367561	-0.4643435678249256	-0.6001137256587817	0.3692051414751588	0.9544006010060265	-0.9305084885386113	0.2508072360498794	-0.3947223693002252	0.3264018249167696	-0.46847148640004566	-0.2528901627879889	0.12599632754946852	-0.38569666858265134	0.9650819294849613	-0.10638813877595898	-0.49810397959629993	-0.2734535486598982	-1.0861215677977032	-0.2944602429005207	0.30897914892813444	-0.18350686123404375	0.24672021106099223	-0.5244569570159727	-0.6326732282303691	-0.12577200633140043	-0.34921818345860184	-0.2885995149327262	-1.123370970461843	-0.16421950757062487	0.06339363776688393	-0.11291098969816646	-0.5695282683512525	0.9042521870309361	0.2810307696069162	-0.779068635074145	0.26049265242323943
-0.8388990767407216	1.05415955854324	-0.38425458550357233	0.3728547078895459	-1.3333969778784194	-0.3802725711214111	-1.344258748998318	-0.6251992636505863	-0.4067455840114905	-0.3687526757585413	1.9497179382709349	-0.49529541617640155	-0.025931936622916412	-0.35164335294673893	-0.05982911686819764	-0.4321287747646128	-0.6638106957261005	0.32891101740081213	0.908215589814561	-0.9504625640050108	0.2014431606642378	-0.3774693681512927	0.35788297029837074	-0.5572039359968792	-0.3328094568805031	0.07174885436905057	-0.44469132325053684	1.0269790897861992	0.06767757094296772	-0.4748202373212994	-0.2184090786651467	-1.0685657994768103	-0.24625534608435626	0.23167917756238537	-0.2489319890140282	0.2737764590133493	-0.588097668841012	-0.6422006941843239	-0.1839935697649507	-0.28372977586976156	-0.24966630248450428	-1.1459352935017786	-0.24230285606328233	0.14788168268325771	-0.0326784482213587	-0.5876205440566824	0.9185319114519681	0.24101092840272725	-0.7893475766618835	0.17309003111418306
-0.8098026140176755	0.9408778227257664	-0.2947229924211756	0.5463430180627913	-1.3697283222542407	-0.4008132290416169	-1.3133008213481	-0.7432179222347528	-0.48915508580100564	-0.4223252383382589	1.8484935808792375	-0.3464337550579835	-0.03243153837719652	-0.3478912304803777	-0.046064900953710554	-0.444115188026666	-0.7336395211382899	0.30079137481632495	0.9781706944556638	-0.9956682570970304	0.12597469287127536	-0.3945260894236754	0.2972491666196051	-0.6429924908959268	-0.3979508481074247	-0.019028970883263628	-0.5086316375911804	1.129520448284564	0.20373741276945484	-0.4122224095833894	-0.1929424462816826	-1.0406390078773833	-0.15010541712489128	0.1524485776765629	-0.27761056834142006	0.33092330048281465	-0.596434306697412	-0.6357105076452205	-0.24245976161628927	-0.24013401973247311	-0.2441665056208438	-1.1201553706800933	-0.37867282292888166	0.25722458770735657	0.06461055196486172	-0.618766443554762	0.9023273338958141	0.24740192965966945	-0.7657233675718647	0.07763716836876793
-0.744300175734221	0.8938853379534436	-0.15674825638902615	0.7321424178175334	-1.341389478949689	-0.42407632710314436	-1.2804205963853061	-0.8655640884274238	-0.6102895955581269	-0.46820366595018487	1.824340220935607	-0.24288473496646706	-0.031569183353287435	-0.3795529762239169	-0.0454624883208477	-0.46260731599115923	-0.7967790498106203	0.32790817708039677	1.0369572820565363	-1.0824302253491633	0.035576148794067675	-0.46196785500699544	0.21720509460496623	-0.6989264901538849	-0.44472282830298243	-0.08852233568124768	-0.5956685190430308	1.1470499583664966	0.2440154761363021	-0.3633364869690212	-0.16281644797335065	-1.0226667325975136	-0.03413152597841738	0.09750797847352995	-0.30714792309390415	0.39896428540350193	-0.5475796395743748	-0.629428134960818	-0.26592370402245713	-0.20559859900110916	-0.2471253629000773	-1.0751185988797023	-0.561280203828351	0.40147517358163604	0.118879132153389	-0.6458814215226159	0.823430737368955	0.2755962447285617	-0.7535352041882789	-0.03998580372916456
-0.655948872867157	0.9547950948038331	-0.01533201326668453	0.7970534547436957	-1.2979536891771843	-0.45295254613020886	-1.244768686925307	-0.979655063475608	-0.7230339976669952	-0.5301194964726458	1.8533399496087894	-0.18360526350208947	-0.014481778249897992	-0.433350531221054	-0.10179719695759244	-0.49141236147431117	-0.8353168315841394	0.29004092658145925	1.0318325371384947	-1.161638290892777	-0.05060181331984988	-0.531784607096595	0.14233957786611717	-0.7135940125599184	-0.508513285265715	-0.14362676747546257	-0.6540239387872259	1.1375321456131806	0.19163845738008772	-0.36623453454948046	-0.16251952759578664	-1.0507601269805318	0.10409791822257433	0.04505175395524342	-0.3401881776066288	0.4763190254604373	-0.4736165946554868	-0.6235773756669454	-0.26651488936544504	-0.19360028872506424	-0.24689132899098606	-1.013746580188022	-0.7668824214197739	0.544358280163743	0.09594935665839688	-0.6471703789886761	0.7637826721933303	0.28626965158964546	-0.7666297657981754	-0.14672604203349887
-0.5473857935829882	1.0281297479234175	0.013615079365029325	0.6579054581641512	-1.2879285273396417	-0.5404529958409278	-1.1969124247598784	-1.0731903773833844	-0.8198558399278442	-0.56647094306986	1.8745501706478325	-0.2145267653187301	-0.001642270116136281	-0.47765641568684913	-0.18409041359221515	-0.5381865675021449	-0.8407425944953568	0.20788824753291513	1.0011463745593425	-1.1940121596435744	-0.07832378559856498	-0.6123967523965624	0.07345361596010468	-0.659097326595586	-0.6086636437048807	-0.1917559547387658	-0.6713505696135514	1.1911665893483536	0.11139305823263705	-0.36197854467417645	-0.21792943805523451	-1.0957428785500807	0.24121365668272313	-0.03592988109994999	-0.3806862187056731	0.5012470171486287	-0.3655685166111198	-0.6318899298549587	-0.28259920783500786	-0.17978232949720097	-0.26248801736118393	-0.909965394089037	-0.9559535810955296	0.6260004897964061	0.05152020754239082	-0.6318669385279942	0.736051357839634	0.2991603446010982	-0.7629848878242876	-0.1673201781947697
-0.4322565417500047	1.1250821158787196	-0.07221296294010435	0.5009989872325331	-1.275061587343425	-0.6577014572082375	-1.1794776351806964	-1.1737814102180724	-0.9322646377307808	-0.5918253133855635	1.7563340913136618	-0.30870563334459744	-0.007471151296264194	-0.5332529335103244	-0.24884064416076246	-0.544378501752699	-0.7870795695378264	0.26733662172722267	0.9640425982834351	-1.235607675856718	-0.05097367076154925	-0.7290458830315032	0.04873439707171264	-0.5593685644511338	-0.7108898279646313	-0.21620916913713958	-0.6945144246114644	1.2363500520893713	0.03656597137031129	-0.34452401810387057	-0.2686343025317287	-1.130271305449299	0.33166512460153974	-0.12292789340374548	-0.4430830331445451	0.4748650682106608	-0.23040995482901142	-0.6491065084328271	-0.309467562388726	-0.14077360509261866	-0.28368480284179604	-0.7942221768019412	-1.1027286552595439	0.6662672111159098	0.02022474836018758	-0.650334183678097	0.6643841515760867	0.30948594186996825	-0.7519538285593971	-0.1475566224991542
-0.3513740389249878	1.2267545561597517	-0.16363127056940852	0.2641684869470507	-1.229908889933387	-0.7048241430251793	-1.191212589705147	-1.2553690400762754	-0.9920394935536727	-0.6671056463334712	1.4667880858805735	-0.39459280076897557	0.017888474221664355	-0.5858169139979735	-0.299078206755813	-0.5306139992632908	-0.7200751138602455	0.38880064133610526	0.9292753318485787	-1.2973142317483863	0.017280762662438907	-0.8298552276286866	0.07105061728896657	-0.4915204501809554	-0.7876953833262684	-0.2193779230811838	-0.7061888729546368	1.2585024997943426	-0.006295015057187608	-0.35793783833342163	-0.3238386527297864	-1.1609470429779754	0.3575030977891024	-0.2044632746236113	-0.48432685290221966	0.4155899704770314	-0.12150852015367389	-0.6528631434985638	-0.34336898395384974	-0.12257711557444609	-0.2985125226535493	-0.6691629075757193	-1.2197523295508175	0.6764309085577315	0.010602044844330994	-0.7076810731226402	0.5894044073590704	0.28037862662151203	-0.7856255584134162	-0.12755880051835317
-0.3085080822855583	1.2067463083966459	-0.19904210748219245	0.0045243392424039715	-1.1627916155052664	-0.6962285735902171	-1.2000417459664003	-1.3258086340299573	-1.013313077612911	-0.743436047329092	1.140962988216969	-0.4699076079381509	0.07707158012181431	-0.5799060361400074	-0.3259494611671186	-0.5161591797797326	-0.6625471618974627	0.4857552435140008	0.9301943590527257	-1.3176999587981297	0.13105054695047716	-0.8513086181358354	0.07470168503736574	-0.4760043934208545	-0.7857843055866826	-0.2384103760155342	-0.6760943656261957	1.3363393816736608	0.02126263774780506	-0.3935921037090083	-0.4014490714194839	-1.164424876085435	0.35143340150150665	-0.2785305656766791	-0.519694840804007	0.34289210798822045	-0.06269255543450435	-0.6304512185531856	-0.39510789431601856	-0.14636523468413998	-0.3037114187769484	-0.576314760734683	-1.2581521302949694	0.6335031464534593	0.02986912463171022	-0.7697385162158801	0.5482886491123056	0.24392383373752397	-0.8140710346646642	-0.07898049174497192
-0.28834940160335	1.0766666681258454	-0.21298283163434045	0.01775058946535608	-1.065717262987795	-0.6739290358034267	-1.222818733891002	-1.336674441177403	-1.0665063601028395	-0.7867943116265038	0.874667780130103	-0.5545572081085778	0.12716801919595572	-0.49910690576851124	-0.29568279009786347	-0.43516198579951243	-0.5930899640819309	0.6282187394324115	0.9779058900070122	-1.3090865476577676	0.27577746326001884	-0.8149379570107218	0.04588432888036128	-0.5073655304661073	-0.6997199080729141	-0.27510016224813755	-0.6782139340573778	1.3990105179570362	0.0689399017620817	-0.42662984612623944	-0.45395829819041095	-1.1150479760986762	0.33363267141036274	-0.3251649724096273	-0.6056853800796002	0.279992653052249	-0.05054863414762266	-0.5778103705894709	-0.4758352721860664	-0.18469159073179192	-0.31103333678996686	-0.5512514572929301	-1.2051581530803104	0.5678087020795084	0.05691672370330815	-0.8630824723489502	0.5103063727134158	0.2266203065248503	-0.8309068995916737	-0.02791044157462249
-0.3134282870525957	0.8923756089374908	-0.16780649998339847	0.16703072171816785	-0.9714649540584492	-0.6192355192564006	-1.268260948268543	-1.248336840212453	-1.1072077045386999	-0.8265632524153672	0.6545406109931665	-0.6209438515170878	0.16841733450628782	-0.4151895731646964	-0.2335977790565269	-0.3371578913270602	-0.5502784649468355	0.7326946440134346	0.9955231742085455	-1.3103030203017367	0.4261194269392246	-0.7879494739848022	0.01865034394077412	-0.5766855920851806	-0.5708045346913597	-0.29259806138568467	-0.7145493928776318	1.3467985165674146	0.12457956017385612	-0.4642547838565399	-0.4753137253460519	-1.0591527422039206	0.30374823403106876	-0.35758157221179915	-0.7359706518072724	0.22682839013651784	-0.06784551662920918	-0.5260327494068193	-0.5483064409557683	-0.2541415257261507	-0.31701791817960345	-0.5866965543157587	-1.0605902228886865	0.5356729387134609	0.033098365225995505	-0.998516748646467	0.48821532568589393	0.2350546891360526	-0.8775381955750738	-0.03606716768606699
-0.393124985131601	0.7037462479791671	-0.04401706221132795	0.22146099034574504	-0.8830935471519152	-0.5419671619869436	-1.3088527147759774	-1.100143223684191	-1.1238574070495682	-0.8951040577115851	0.49278569679716505	-0.6413460316751239	0.22570006544634116	-0.3318890278156244	-0.18954863714451528	-0.2738369961364267	-0.5530285091621101	0.6637995140008014	0.9679523580841286	-1.300590859676498	0.536542494251964	-0.7458670684520227	-0.007205176644825754	-0.6594263501206375	-0.40505149039847554	-0.30967744585137735	-0.731976955534013	1.1999522626591053	0.18763783970719863	-0.5053408184115017	-0.44553032747337296	-1.0086720987758713	0.27701929625083166	-0.3861818133114987	-0.8778267924203877	0.17244196025720784	-0.12620198162400936	-0.49882512012220237	-0.6130922002666298	-0.33682182497434665	-0.32502522121210614	-0.6528092858285335	-0.8457990793713905	0.5346380895193851	-0.04548704682016867	-1.0914622997445733	0.4933184246952907	0.25544502647963063	-0.8973439610734	-0.037536656202228486
-0.5080595526032979	0.5360795611733398	0.03115453681961063	0.24691117199386775	-0.8386710288520918	-0.5243630687135583	-1.4166354780462698	-1.0050086134863154	-1.1675605455551374	-1.0012945755549172	0.32023927328435264	-0.6887625370337458	0.22007878825344993	-0.2492909346177897	-0.1990411998441608	-0.2603235180085285	-0.5969177283275136	0.461847530275268	0.8535879897307611	-1.3140505408662222	0.596746214063153	-0.6908105630791435	-0.045373736932932125	-0.7209364322767563	-0.3027923565225258	-0.37723767145079595	-0.7384870585726426	0.9883639637584581	0.1622747004800516	-0.5551872367953941	-0.3762336793554967	-0.9400734026323116	0.26196570698710125	-0.3846103714928331	-1.0265079377276491	0.08604739903862116	-0.20210148966702307	-0.500695444814507	-0.7057248278023627	-0.39034983164030457	-0.3404213090887963	-0.7135381845638651	-0.6499713565148425	0.5117605305503398	-0.14745736223031938	-1.1539181478727754	0.46865344614987264	0.27303114898597985	-0.8866600330441183	0.013831551058355152
-0.6750987345863403	0.37934539482784063	-0.01744583234238406	0.2010659817647169	-0.899236425858826	-0.5741164270266099	-1.6438465499339792	-0.9766681424632143	-1.2438918804705836	-1.199108303597846	0.001968232142512294	-0.7915336577084922	0.10099394726655926	-0.25789169022561137	-0.31550764219750943	-0.3198999664733194	-0.7243674126016499	0.15564026683920235	0.6137374661806164	-1.403559382830544	0.5749553679795468	-0.6861979859801678	-0.0874168997295441	-0.8011662213052737	-0.33687873448117556	-0.5252324311266875	-0.8182400262887655	0.7050469177564447	0.00846454528939109	-0.6080807452067403	-0.3562486539424639	-0.8673512875948755	0.24364524755023048	-0.4055778951875892	-1.1234365639965112	-0.06295161129714114	-0.28722381360628957	-0.5275833604765076	-0.8134632601365043	-0.4289415531600957	-0.3754929620370025	-0.7431952019795454	-0.5022053197509784	0.47838664404137904	-0.26893315774018	-1.1968287136974411	0.4526055426861121	0.31535522873858873	-0.8618015795608244	0.06447566252836809
-0.834899198045218	0.24364331546315787	-0.10671538173770867	0.0032387564365466636	-1.047798272931711	-0.6678876658268923	-1.9056589734480707	-0.9434121872543633	-1.3358847496627688	-1.4491199596853037	-0.3461069956397583	-0.9142826497684876	-0.07642761413405054	-0.3679368162595641	-0.5221899400540316	-0.47672743632603165	-0.9304534963287885	-0.1976403212372257	0.3721890788126407	-1.561112210751082	0.4458092784772264	-0.7608628510206044	-0.13586805898253018	-0.8790582116031956	-0.33170564473781344	-0.6957871245425629	-0.9208035875976043	0.4305364633349715	-0.10650466162080004	-0.643867492757434	-0.3286122187998705	-0.7616626467543842	0.20791385503150975	-0.4718478415975672	-1.1484992467972028	-0.23068349112639747	-0.3322383758899618	-0.5663646228998211	-0.8713178809433716	-0.41974853501810194	-0.3996151713812631	-0.7157982918390389	-0.39074454914522255	0.4673359330046346	-0.3724639115583075	-1.1529104174902174	0.523108884263306	0.35776626088925145	-0.7688282636236959	0.1087519904283509
-0.9232505009122806	0.19154898780935	-0.22362180532939596	-0.15305760740076477	-1.1505364471959845	-0.7705909554279213	-2.0604486116991674	-0.84637253294622	-1.421650294511585	-1.6455590531930444	-0.5693735129415901	-1.0365719739913015	-0.24227126086180517	-0.4924079108628123	-0.7108181138529565	-0.647444920848909	-1.110228346212485	-0.48675918561338866	0.23287078535683628	-1.6949438221142195	0.2477208192837715	-0.8024349288743498	-0.20682171741952135	-0.8813786933061566	-0.13649564356234378	-0.7975061190733677	-0.90028078215283	0.2531704538066883	-0.12819733123544302	-0.6472954690383187	-0.20769710504376082	-0.5690073528794357	0.23414162522836887	-0.5084998512538528	-1.105176286536674	-0.27758941631482853	-0.3404601388152687	-0.6074318377248394	-0.8814088031771281	-0.35824060951136305	-0.3533098907966455	-0.6298958405265822	-0.30372001537665516	0.4767789319005805	-0.4075304302264532	-1.05293418930451	0.6129055212181336	0.3675484056702869	-0.6367062583373938	0.19176744312394006
-0.957691934281532	0.16149323314699174	-0.409847518940779	-0.16798344167213708	-1.1847956616644395	-0.8446321505073824	-2.0404880128604326	-0.6994959839509811	-1.4327811706582687	-1.6746363920415521	-0.7028742936535697	-1.1537519134085055	-0.3252809166818208	-0.5670905676247611	-0.7822679030960614	-0.7240282698059305	-1.186226189729209	-0.7003240602493499	0.11321032803041704	-1.7349696962061123	0.09232159439744825	-0.7205862203521025	-0.24826878752251708	-0.80236109621202	0.16588298430284099	-0.8152232401818862	-0.7780691579263725	0.1577622253058626	-0.1270126823128889	-0.6214117640768493	-0.04057661253271967	-0.36346116862413974	0.328917983774128	-0.48088737358302885	-0.9959762114303221	-0.21363636916887613	-0.3283162175283862	-0.6473320978273095	-0.8623481722911442	-0.3245960585793261	-0.2583757072442821	-0.4884278249854887	-0.2327986238556372	0.49629323098887734	-0.3784022466108863	-0.9202418770711575	0.6773881012447669	0.4029380316781185	-0.5342832587642585	0.30866631943129974
-0.9162064667494019	0.14075615068653377	-0.5232076179674472	-0.16059678792323762	-1.1481682987304238	-0.8969550028864027	-1.8350480756523724	-0.5013713964832639	-1.3896000832952573	-1.4635154380121438	-0.7342873962285086	-1.1987640023880164	-0.31739196516679774	-0.5465309924666195	-0.6888391802176239	-0.6547664647262543	-1.1526310549912533	-0.7474374985025319	0.04613691885994538	-1.661216137033847	0.05680920871512205	-0.5209695858985662	-0.20089804627671257	-0.6613658572156459	0.4995472727496953	-0.7281323298959098	-0.6359066752921263	0.13878935460859135	-0.06364367519330191	-0.5530840822655749	0.1275945213143192	-0.22472270058880248	0.41925808111886076	-0.394083920742498	-0.8475210596559801	-0.07523649646554068	-0.3101659784158301	-0.6641810057391693	-0.7813761660033074	-0.28928349610812115	-0.1572897752243591	-0.3501202846584575	-0.14003101138340027	0.5290203367515415	-0.3032194572043362	-0.7434437839082468	0.7523230814353831	0.4379798480937353	-0.4273475531282139	0.40573774923799455
-0.7253449983763222	0.20912778658127124	-0.4815950804606649	-0.17116471437815234	-0.9608477551045167	-0.8884206118815821	-1.43813838519393	-0.15517078780273247	-1.245830927571515	-1.0389251959557115	-0.5871500719252812	-1.160540853773049	-0.2221177045622933	-0.37850786448670815	-0.45722065034626314	-0.47647641196452445	-1.0077520364338184	-0.548654490189514	0.14260362183085293	-1.484945326817394	0.12420837002320129	-0.2221334738479191	-0.08020790371612466	-0.4485742216485316	0.8577260756491697	-0.4968332212508234	-0.4344130985564739	0.22842414064806366	0.10412980090418826	-0.41048358103511307	0.3600374968896719	-0.10045784937792561	0.48303629654448244	-0.22764578297705795	-0.6775287241944798	0.16454001868233686	-0.3043565890434574	-0.6587778455169606	-0.6458112511457761	-0.21069740700151351	-0.05274348469143382	-0.243656369598697	-0.0038412195359554422	0.5919613430912547	-0.19231996645965227	-0.5513188146943625	0.787843336382368	0.44884889785044013	-0.35653278106409186	0.49073381689014833
-0.45981322816106607	0.28997637836644535	-0.3933562362344828	-0.1262564743295393	-0.6520609297658553	-0.8341706389530863	-0.9811010229816324	0.24648777164333574	-0.9247881195820028	-0.520096119653563	-0.45412019343803117	-1.0721078337119658	-0.061991152252309153	-0.1414388299340375	-0.16678474159363477	-0.23233430170028324	-0.7959614690979671	-0.22644189523959782	0.27802773221823873	-1.273553774137958	0.24368616604132853	0.14404626384776914	0.11808605639461274	-0.16646252446234394	1.161768659132441	-0.22129113300965866	-0.21332192481823023	0.34347462447936017	0.27069920760498467	-0.21763921489543886	0.5843494221255507	0.013040296943387996	0.5322064050027114	0.0189658197654047	-0.486699784997869	0.44011759712542925	-0.2830226732692048	-0.6443747468181131	-0.47385785914227674	-0.17627571432963687	0.03751002067909043	-0.1779111352038363	0.14442029852783236	0.6598733214525127	-0.058967500844636	-0.3803796191044529	0.717295230778776	0.5143023154853176	-0.3769363836904098	0.6103799978146779
-0.2077500760311143	0.3283096128059062	-0.33610842539916336	-0.07261062910892516	-0.3490168644561815	-0.7612918340463255	-0.6596526781889949	0.5677111353225952	-0.5663067867976154	-0.053235865640077526	-0.4698954179666074	-0.9182428649811367	0.13106458634102996	0.06746358665197907	0.13204843416252832	0.04163787018993944	-0.5710896103597263	0.07792014200690031	0.3656935814545158	-1.0895720970008609	0.43117668814634147	0.4996857721726081	0.3974672507338157	0.07214879930712827	1.2874879197426203	-0.02138062475368371	-0.11834507273528946	0.4304318719860323	0.39267920567980075	-0.030226617935140254	0.7143320274119157	0.11689630716437924	0.5323177755767957	0.2679869666298204	-0.2587175089894119	0.5899594812291771	-0.26173798960827865	-0.6236093470292077	-0.27407798461539035	-0.1633675795776824	0.08573772265982152	-0.13733945338610348	0.2810830497979334	0.7331443402830942	0.05641825032298294	-0.19690238270831684	0.602318828974952	0.5930159738233749	-0.3707073065181028	0.7344772381577237
0.04838374910753664	0.36303338017275366	-0.24016549677311136	-0.14560558503461912	-0.13420606405921548	-0.6906460418397508	-0.4725863269220745	0.7878730849053712	-0.24263507841165058	0.2682949705698409	-0.506135268345067	-0.7273746353570966	0.29387402094761994	0.25914735904305153	0.36437890623636393	0.24205990415803988	-0.40121863592698837	0.33141811820185707	0.4447454977434481	-0.967591283653166	0.6644056755804224	0.7521016934186718	0.6387730242682904	0.21168940798224253	1.2914089240703923	0.09219628547967261	-0.08920941779238084	0.5137702588194661	0.48671314146682	0.1292322400776474	0.8026087396649112	0.2184198784150965	0.4935422540331039	0.4507082348591413	0.05342475867799621	0.5841857959184711	-0.25133360299222146	-0.6140818810752531	-0.11398907087461092	-0.11126117365533117	0.10091649333521283	-0.0969331452714323	0.3949536612715058	0.8106101942396629	0.12184829967967752	-0.025377297361106534	0.5306292406982062	0.6682515362392875	-0.3479702105857503	0.837554403639164
0.2698106622024568	0.3936964970829061	-0.1129520214899884	-0.2324151087384898	0.020078808472110632	-0.6205202662893841	-0.31848960979527907	0.9507896349277916	0.08702157343006992	0.4065030177952795	-0.49889514663978785	-0.5677284595970857	0.3995444504514756	0.41832986970496366	0.5011630837526091	0.3567361999740446	-0.28155454980285594	0.4877609241548358	0.48984013767575496	-0.9198153015875971	0.8464856719087017	0.8989975530302988	0.7494599863141342	0.30553038073111927	1.3196302703454867	0.14136179478756591	-0.02767464540141326	0.5892015396732226	0.5287196270321494	0.24197457109343984	0.8613761343937499	0.33683280685234357	0.5332273019318186	0.5550669377310434	0.3741773799496114	0.5318011912381281	-0.22506006518100613	-0.6206519960200106	-0.01348756256669725	-0.08445926096919118	0.1234171820236228	-0.07872366307878136	0.5062793006136458	0.8916241025759231	0.1549859430935177	0.0658808912359737	0.48286602453130856	0.7154666883824128	-0.3624918672753682	0.9394176438246431
0.38561246001079114	0.3851413659925241	0.007780239932927868	-0.2521564311470498	0.16110204959629232	-0.5641902267360575	-0.21327736037319972	1.0422082331574933	0.2950030196884478	0.41526631295710825	-0.5081366028001848	-0.4129264756596921	0.49352517852011496	0.4965761861609906	0.5899915647073743	0.4406201741116177	-0.17950561176035035	0.502643074509821	0.48639767984327154	-0.9191678242125805	0.9823437882337043	0.9600209666503614	0.8122359981105802	0.42070593152513586	1.385924898139401	0.1234453809781629	0.03814972976694562	0.6637960897354778	0.5060170927622145	0.2881777296618979	0.8834167624206947	0.4538504369770154	0.6673917201787335	0.5981543757875775	0.6192221676934394	0.47237859059510034	-0.1719057934942337	-0.6292363067872475	0.02467447060823292	-0.09384182587699867	0.18648932052389927	-0.04259869638781068	0.5992946537358474	0.9725271342128161	0.20411808018912084	0.09742519576901729	0.4647813578664287	0.7019021142860432	-0.3723079672156289	1.0400882556491806
0.42192994267970424	0.3662263702754516	0.1510307888647608	-0.2965199327186038	0.2944485427779443	-0.5063154318216436	-0.10846745224910245	1.011680489267048	0.28614679494862516	0.3587726519901159	-0.5077441842795738	-0.2832471069775554	0.5792656252491761	0.5278096074220683	0.6539385784321059	0.5169943361007148	-0.11090315741713608	0.43916328222743617	0.501413649755099	-0.8999593287537749	1.092636705441849	0.9871861015651795	0.850609465262117	0.5054727817937743	1.3989070469221068	0.09799570307537268	0.11341123104556491	0.7166565574885115	0.3993210078357633	0.270855685266698	0.8779808355083494	0.5182215874869568	0.8141224515348279	0.5825297542762804	0.8197914281588515	0.43619823410429215	-0.16512817255979942	-0.6723496887970073	-0.017197760236485192	-0.062035878573360126	0.24177147319297188	0.05846301103860985	0.6640900946396184	1.0390901127317969	0.25418214577837694	0.13304729301287105	0.4929379304709093	0.643274459898377	-0.38006056481088624	1.0694993229074186
0.44408856270966457	0.33443529490510704	0.3036450322145786	-0.37838323105079275	0.4077447122845118	-0.4341095896464452	0.03409548100223281	0.8991888105089657	0.20446443582195978	0.2862988645515535	-0.46365596348888694	-0.2701819326822451	0.6123864459822865	0.5488660389798641	0.6724490756964145	0.547682064295184	-0.10945380979016754	0.40594921081523144	0.5446390818145641	-0.8847338001776428	1.1444550399427076	0.9847129751206225	0.8322237312433955	0.5394141559564979	1.317900415495	0.13498442835930224	0.19237356609291514	0.7184973652298126	0.24887059467136177	0.21933667942208485	0.856830968614098	0.5307376216042227	0.9202029233501445	0.5215428455995259	0.9510032733714912	0.4678692159363756	-0.1886447120248013	-0.7067029175470906	-0.1575533149423647	-0.027538367195157665	0.2504641612449581	0.21786488593391953	0.6898551222356951	1.0735542867845163	0.2778704677216909	0.14225747999763003	0.5244070410288559	0.5845815912121699	-0.42480192406708656	1.0092928876148515
0.4819458216905642	0.2549402532721639	0.38045877168449055	-0.4495260761544901	0.5065951761511533	-0.3948636267102968	0.13705014869675233	0.8031604759136792	0.11135288561000634	0.19879955795752385	-0.4487636806316873	-0.35302822056833766	0.5741713427931193	0.5110706866474816	0.6427300524752144	0.5494810722193331	-0.17974716969817978	0.4250432905159668	0.5643748016053193	-0.929468600633288	1.1475414567088156	0.924553192957388	0.7959924722095411	0.5809230711952986	1.1935320891490102	0.1810409715334184	0.1888241300692696	0.6500527864850849	0.13316340974384086	0.1549834628640107	0.8010099376318669	0.5387345552165879	0.9857259444364205	0.47181045356692464	0.9879984147102945	0.5586045770600927	-0.2073365043839334	-0.6343677104302332	-0.34228854177528767	-0.043687751642535584	0.277361344082738	0.3358130859285019	0.6887515502494989	1.0625774935473495	0.34228189756206556	0.09079292371637886	0.5399625402022361	0.5340405098434907	-0.48703484058422164	0.9120936761980551
0.542439562315489	0.1616494120107148	0.3458690049911942	-0.5047843472671936	0.5741466111312923	-0.3974790045988691	0.15314380061599925	0.7330501488432554	-0.03170777213455019	0.12974326471061093	-0.45763233919750307	-0.48221256234889304	0.520146397498946	0.42605684336856486	0.5994476175504838	0.49482051750076017	-0.23868730652826411	0.4251235177416007	0.5547639577924597	-0.9980619613319437	1.1101511909459079	0.8456094266081141	0.7915217770074203	0.5954520573802615	1.089444251573971	0.2037005516238432	0.0981873466787457	0.5042524460661497	0.0690952655552053	0.0863411358868572	0.7607658064572778	0.5664322679885782	0.9456139760037156	0.44482655262356624	0.9837271369381281	0.6497824469120008	-0.25138283510554466	-0.4602676572347203	-0.5282265249956688	-0.061770513101219504	0.34905930380383077	0.451997299757095	0.6753510332742673	1.0382585374865554	0.42845277409145044	0.07204445148277352	0.5488929634686801	0.5183456019948085	-0.5412258834764294	0.7925326830135943
0.6078889048640457	0.0854341265158706	0.27137871954664017	-0.524089878894108	0.5792183957617035	-0.45319725985077486	0.11800599392564237	0.660940701410203	-0.1504744070664962	0.07187496920842659	-0.513061455233857	-0.6287228456847985	0.438462213289755	0.3351149892523845	0.5279978283073797	0.38610605027059397	-0.25305071313912714	0.40871705009958126	0.5125198598662357	-1.0790751153149956	1.064505689977264	0.7614838715178631	0.7980601687405234	0.5403665924763714	1.0026549625038068	0.2250846584286136	-0.03813791178391297	0.35652762482676703	0.02477774356718861	0.011190622057588018	0.7500538328358923	0.5890277705130991	0.7998670180520316	0.43412578214408554	0.9559525317424097	0.6985848380784017	-0.30470121383673393	-0.21595849251274785	-0.7097204252929006	-0.08576713365330971	0.3839303562585277	0.5926568216387766	0.6662296729802007	0.9946470357361971	0.4723401043157988	0.09217562354360985	0.5429841119841159	0.5245626984556464	-0.6126770628058341	0.6880286228860271
0.6449851249781015	-0.026459352735212927	0.17889476758991815	-0.5174222799349247	0.5292307285678124	-0.539627087034008	0.04198584090153081	0.6289077374820176	-0.23269746201938188	-0.011214051585205682	-0.6127750013212028	-0.7613723757764237	0.34376285603452345	0.26182010381360865	0.4694542733501401	0.28680499659701264	-0.226739479295685	0.3976055793493646	0.42736186452602015	-1.190107674866966	1.1091285829812332	0.659830523451505	0.7747566699994699	0.4214851977686697	0.9165081909495381	0.2391347938408818	-0.2031614539259019	0.24612099688829653	0.0338471049906793	-0.07096488678044764	0.7198364744113867	0.6018561848495994	0.6294700397030187	0.41772292277973816	0.8849001649927473	0.65161569735737	-0.36551928449779353	0.04647843461154948	-0.8544792915189643	-0.17872086760864128	0.38195778473903885	0.6355069855875796	0.6905307785537745	0.9263654683770539	0.4761978548244087	0.08355132631615023	0.5058299700735942	0.4940641448383323	-0.6606968837316679	0.661897283620381
0.6348969353478487	-0.18841683441175744	0.053620415591115314	-0.5127157394931481	0.4675799301810321	-0.6723842804423367	-0.06465695535781801	0.5871614004977809	-0.35066237555382934	-0.12080297147386587	-0.6984203434446316	-0.8635777514207896	0.2684345477422928	0.20637778280381971	0.43290790695650305	0.2240698249165664	-0.17028924736321288	0.3765860462334282	0.32059894152220975	-1.3018073323204686	1.2674282959128156	0.5668527459287513	0.688155578355052	0.29931356781049806	0.8633769348274273	0.17476325145559557	-0.3560731764611401	0.1148797722414695	0.010328910806854963	-0.14457529532410138	0.6853251905267108	0.5260935690116287	0.4657924193237589	0.3858451030296812	0.7943445563521946	0.5527255325283869	-0.4598644243333142	0.2662815501600121	-0.9682926628948424	-0.30054257399749157	0.40041303014171714	0.5361725146153561	0.7303719794431622	0.8516715319046181	0.5067347675582873	0.06902126033510377	0.45394846347806056	0.45247916046917946	-0.665402440481026	0.7235945043641276
0.5959954602473275	-0.32531628506495197	-0.09834745333059493	-0.5029976050624455	0.44837819303943893	-0.8087815904441189	-0.18538169704650548	0.5016931252297745	-0.511733797716637	-0.21464087064682133	-0.7660144336199365	-0.961168769161129	0.1886347689557168	0.15302568526844135	0.3614763726416687	0.17558028575175383	-0.10482704621176549	0.3281087451444824	0.21597003083989158	-1.3997530006865118	1.4710016523713407	0.5054564005432394	0.5758852450917912	0.19245019028082053	0.8154517180648784	0.058635394650933016	-0.4589227112884718	-0.03930879436225432	-0.08498677627341908	-0.21106478695577063	0.6412210944437786	0.39220740704837526	0.3135859680751851	0.33805830562971206	0.6509064610086506	0.46346520049864637	-0.5561296165885167	0.4195522608420966	-1.056216193388155	-0.3905962424358648	0.4099415535833173	0.39678085779047745	0.7552136100711989	0.7717848700119072	0.5525943185482723	0.06027978515618486	0.4078638983010948	0.38613448075425394	-0.6778798798942857	0.8077599915506252
0.567907816487305	-0.40477662028373507	-0.24320520354312664	-0.5208432375708468	0.43628090129452957	-0.9144826231221105	-0.32175304476779654	0.4061116528331925	-0.6592132454892741	-0.3209841256607312	-0.8522484035242812	-1.0218979622658506	0.08483277533699832	0.07417971453696827	0.26264419099573805	0.14846965470878667	-0.08827103678061719	0.2642879871531564	0.13263451317569575	-1.495677754821444	1.6802272419437023	0.4511850146765705	0.4924508958822093	0.12262793486035932	0.732731706595385	-0.04270494374819452	-0.5288852914891375	-0.14592921546918167	-0.17162151141300713	-0.27786892375331734	0.571010845164168	0.2513655788702015	0.1871061194400905	0.26502367634319624	0.4982252301687285	0.3743945150667037	-0.6211160061777778	0.46979525663619215	-1.1162724699551152	-0.45360158739253703	0.3557125535051574	0.3032712161371939	0.7744923370137183	0.6743981690693686	0.5606999291674853	0.02941511274160864	0.3946137464872205	0.3029645120159486	-0.6770313368739102	0.8846632238963833
0.5722439681704855	-0.4673002253925528	-0.3901942424104983	-0.6336041023217331	0.4125204783567303	-1.0029619277151034	-0.44699294991160743	0.2930319974978681	-0.7882344564357535	-0.4443957594865683	-0.9193519705488239	-1.076209485182214	-0.00044455480514900557	-0.011313852162304511	0.16023404340917294	0.15095897962708338	-0.15328728481607415	0.17928724159462858	0.07993842789383188	-1.554617816474408	1.8825362831004493	0.40266462919287915	0.41711968172647185	0.10162238034026547	0.6404398316198613	-0.13453902031519	-0.5591648405060164	-0.2278242416872785	-0.21333668986623228	-0.32231669350161146	0.48741633886508257	0.11398075845153854	0.10940658225392848	0.17608006940676912	0.4252745177425473	0.2981776545965513	-0.6910420178039993	0.4132219311143014	-1.1562080591590105	-0.49787971188675667	0.3072675343231287	0.22032711662394638	0.7591324167160565	0.591758069142417	0.5716013252676555	0.002932895711637293	0.38277366150489184	0.2313374741192625	-0.6340063487271083	0.9281728621357599
0.5754297122642493	-0.50768113826744	-0.5333399738675044	-0.7850849780218608	0.41457287369354895	-1.07688076593428	-0.5741775046623266	0.15330524368190118	-0.8772441762418947	-0.4994956937720515	-0.964381995788977	-1.1649076982262863	-0.06882611429366518	-0.06809254555737163	0.04822180355335124	0.11148539877980113	-0.2539797821307762	0.11265853070613754	0.052850490469901576	-1.5751801282627924	2.040687253055353	0.3868052151674647	0.35154948542869774	0.09594239527629833	0.5934866285352053	-0.22613394564112616	-0.5531762185893433	-0.28622805093400083	-0.23050438900620063	-0.3441762523942148	0.3994365469896527	0.018038380451117976	0.11941137215917016	0.11049856417449153	0.40918377819873053	0.2577829292658108	-0.7449511818950907	0.3393520986088883	-1.222380046170671	-0.5089302883337303	0.3160270892062839	0.16461455354814508	0.71697146246793	0.5283920354551378	0.5984538695382564	-0.025072634687312478	0.39956017140422434	0.1793834162822128	-0.6100735785387691	0.946786383340466
0.5830047037760898	-0.4910394126778332	-0.6306455296663247	-0.8966474181232196	0.4172765098583979	-1.1380439014688308	-0.6731981685543641	0.0575826569067844	-0.9113080132938048	-0.467840915170067	-1.0523033653319511	-1.222914243372311	-0.14674148765762388	-0.1327010104918315	-0.07138448646218727	0.04626090218106137	-0.3493765861930911	0.043703230274279546	0.05395643846133173	-1.5821257946493272	2.095108589648109	0.4114775956500706	0.3376903303021238	0.10477407936966136	0.5977041794087736	-0.28657942181901225	-0.5397354632201841	-0.3109116092832626	-0.21137522197806993	-0.37592229360415574	0.3513582858531573	-0.013074689384485052	0.17572775912114205	0.08088062742079989	0.4127544760188478	0.20236397902071707	-0.7511708388785079	0.2840096705340675	-1.2909575459572469	-0.48167346340963385	0.3287986539595864	0.18324665742639815	0.6930081850533973	0.48611105409716293	0.6154886554920035	-0.03929803799456071	0.4930050765105049	0.1546671971354653	-0.6220303210986158	0.9644841363394476
0.6068092915878287	-0.4520467563693364	-0.6995630193658483	-1.0019562605079575	0.413033577190934	-1.1834382966342596	-0.683480223947218	0.028583652117171343	-0.9229236512157211	-0.3994146627517817	-1.141186160250423	-1.218618117047873	-0.18839004140494925	-0.19479092746941898	-0.1241959939431024	0.015154800050744505	-0.4109181161997886	-0.01853304001078836	0.0881473658020628	-1.5938392489791613	2.0338264832559902	0.4681435960106765	0.34836411509718634	0.10513773694997645	0.6334050885612124	-0.2790660869957149	-0.5158987293552297	-0.32720694144773194	-0.15350220904016987	-0.4109803891917636	0.3595578562797611	0.014310643168272325	0.22814617599016157	0.06245734286102467	0.4724845667692782	0.1465235918916306	-0.7486271796900407	0.21322507448689693	-1.303005495533308	-0.4238996091894361	0.3269598161024356	0.26205641436311045	0.707039314592169	0.524030885280101	0.6005344540822268	0.011955597974061071	0.5677386185823304	0.1626016034578593	-0.6262537511318522	0.96567676470039
0.6205079911910168	-0.4159000260219412	-0.7480935102112931	-1.0890054691417324	0.42773583224796113	-1.2236019360225394	-0.652902285300647	0.048692451058872446	-0.9371309001667646	-0.34708308968299834	-1.2088194922777897	-1.2013275345569217	-0.1626950555999474	-0.22377992844239838	-0.09779936766677763	0.037537805618625866	-0.4561266133333312	-0.0012841864996192443	0.12059369912813982	-1.5741009993044341	1.9154642595629618	0.5119140084818044	0.36052813162629094	0.09505922686696526	0.6889251918578065	-0.2211117695788689	-0.49273487435731766	-0.3075856043870505	-0.08220964847136805	-0.4199726168271306	0.39249317816043783	0.03095009617941579	0.3075348335499356	0.06536076869741399	0.5531642580212799	0.14258315702629493	-0.7499892681587046	0.15100880352583462	-1.2794396246197277	-0.3817064991191736	0.36430494131039115	0.32111320121193127	0.7474886061678271	0.6020141638337086	0.5747005293279452	0.12709465307870021	0.5911725864017991	0.21627297115646874	-0.6462330822479816	0.9692333528482013
0.6231096822009239	-0.3694107842549356	-0.7419966270921219	-1.1212539869835294	0.4712308257321068	-1.2522640305441066	-0.607594184689099	0.10346834899480897	-0.9325815973530449	-0.2707908729800211	-1.2621884110809338	-1.197031408232482	-0.08636066644649064	-0.22516769976557155	-0.004699233497173316	0.0765093377428897	-0.48279089339360065	0.06981719221793271	0.14986237907038774	-1.5222243271970979	1.770532821660486	0.531993439853089	0.3873709307356915	0.0798029255213748	0.7262406322040332	-0.13788713769002894	-0.4816155510794527	-0.2595154204153562	-0.012587248678625698	-0.4089103552057223	0.4658553514480503	0.053420646616240706	0.4023483156203877	0.09505353601389974	0.6095496444845144	0.1779417115933156	-0.7316421005928484	0.09755268582444868	-1.2491464722169778	-0.33869833795590953	0.4219274330703821	0.3226750639630671	0.7819470783898547	0.6711457858879861	0.5403275388411235	0.26470843927337556	0.636406635077199	0.2684009337896249	-0.6895666314931022	0.9854403203960075
0.6921695347224149	-0.3268433672879837	-0.7023930911862123	-1.1289674838186616	0.49747780455874635	-1.2670845052460264	-0.5339433748642096	0.16699333840011588	-0.9147013457204333	-0.19138663642654796	-1.2922280488337328	-1.1687971953101424	0.010750090968192062	-0.23087298187195585	0.13642961694698494	0.14501806973804077	-0.48877409769980573	0.15229078016900993	0.18592251428395848	-1.5064690444050441	1.6055024890341376	0.565557298743505	0.4191128666707507	0.10964016413482922	0.7260923589311339	-0.05189233725891117	-0.4758624367662467	-0.2089768806087359	0.022719173308320136	-0.3820661544747298	0.6067098105591051	0.10181875524940284	0.4499035507543935	0.15173020427374334	0.6493245062782184	0.2368164442871537	-0.7020207790755206	0.02699188931310993	-1.18754088233736	-0.25181010050663466	0.464722205018621	0.2652536392889635	0.8254143015195992	0.7438069828720585	0.47986055053202137	0.41774284388019095	0.6814392456338053	0.2838784606431731	-0.7415398914911446	0.9862283069916303
0.814095040622093	-0.30902162361694385	-0.6595052744023503	-1.118878927223559	0.49493204495826637	-1.2664880155521419	-0.4655006496187409	0.20918653758305478	-0.9118114197527015	-0.17279088590885525	-1.2728818157675932	-1.1462734712881881	0.11434448059967381	-0.22948521054878074	0.28661291181234655	0.22718671073863717	-0.49966278628190847	0.22748374739386187	0.1870596157399376	-1.527894659360116	1.4669855920009816	0.60340005894276	0.4731523949263855	0.15966905696957712	0.7249391223641423	0.018298551992166342	-0.47227935679924854	-0.16193169185662826	0.05089828128580097	-0.33548210965284003	0.738999258778859	0.15785976657979783	0.4699502540895722	0.2219063060615456	0.6863874456768972	0.3067328233416101	-0.6832141117852951	-0.022531750830099694	-1.078864707735031	-0.1681062487230414	0.5244342852526479	0.11970640573902216	0.9105019538430058	0.8218826586751371	0.3977858248235747	0.6122582433038616	0.6959427901868274	0.32861546944177156	-0.8072248352957203	0.9648461842347362
0.9003402126716125	-0.31018428849129653	-0.5769789825543019	-1.0788951230075452	0.47152684429030167	-1.2797331456779033	-0.48058844829303543	0.23174131908608658	-0.9033094440024702	-0.17798394970845718	-1.2037572933619038	-1.1612126759966273	0.19123780356492354	-0.21619001861318293	0.40651128068018216	0.30642673418829336	-0.5286869015809614	0.2922672320927886	0.15346060422560612	-1.5354485620686342	1.4043647988187462	0.6341178596231702	0.5205790198622186	0.20384479446401996	0.7198813562774796	0.04366851281460289	-0.4869649380724345	-0.10101769023540261	0.10554749551642331	-0.27008559596579934	0.8224338848746399	0.21806584749996602	0.515278077741893	0.30231922883950696	0.7075404403580956	0.3540812572582369	-0.676928811984111	-0.06463803492861948	-0.9847235382896058	-0.12439676452626443	0.5898467628438434	-0.0896015777690427	1.0263544905162745	0.8589154762631545	0.30832068943290414	0.8038441939410317	0.7266509122960042	0.37637407407273266	-0.8410508456988982	0.9334119081499022
0.9656833637503771	-0.32516010620123637	-0.49322982016659156	-1.0407198505353599	0.4728293259463605	-1.2838779843200283	-0.5106075795812989	0.2547429627878248	-0.8638572933720156	-0.18058048160825968	-1.1209962273649698	-1.202529742746479	0.22673808538252538	-0.2053448427172631	0.4655294637724034	0.3841396927721047	-0.5298761098902689	0.3370540808026029	0.13056280778329574	-1.5383131589399168	1.3979502579494252	0.6795762790326487	0.5487257717389056	0.2671558474940789	0.6901113780409966	0.05072347442586898	-0.4682252616253221	-0.06043624684763595	0.1523508381943899	-0.19485228077708797	0.8638428575304437	0.2870185745586588	0.5454038180317028	0.37613209597907626	0.709981170513617	0.3885126506804745	-0.6735646175735558	-0.1014051015294534	-0.9303548724362181	-0.07606233924361794	0.6451456322207096	-0.2999936777749537	1.130856001045817	0.8758980907159424	0.2712386044877877	0.9585425254585781	0.7627978636125655	0.38178686085157076	-0.8589859595386684	0.8914143522967203
1.0257523384961336	-0.3360579202474029	-0.4568232172429402	-0.9847643141720219	0.5032008300171842	-1.2466814987936405	-0.517648552295969	0.26901903408327815	-0.7943685573608121	-0.20456021738877403	-1.0733566189627513	-1.2426092422423771	0.21118375587719776	-0.1959045711238177	0.49371507301904305	0.46681038249571777	-0.46015877275707784	0.35901628381973133	0.12755649845447528	-1.5351934952239312	1.4222139560203324	0.7434850068380296	0.5694399928420661	0.3153491353996195	0.650176443206889	0.08119532839091519	-0.39942339747030325	-0.05231995817008146	0.16149788151444103	-0.12190428310896655	0.8888983693911247	0.3567834901873558	0.5457008062292611	0.4257297929986487	0.6989300867538892	0.4364089525462914	-0.6784550074971917	-0.08986343975301656	-0.8722963946145261	-0.02971815500202108	0.681337304590999	-0.4574661928012125	1.2453121813283885	0.9174398940781477	0.2978094029347259	1.0701662420194142	0.8175442678975868	0.40037293593553713	-0.883632277266867	0.8550178903529642
1.0375218930647636	-0.31594555324181856	-0.4327676067698737	-0.9103530382059801	0.5569972693265217	-1.2094850132672523	-0.5204649413818382	0.28230730472896515	-0.7180558671290289	-0.21950936795895132	-1.0198503536773944	-1.270648980310525	0.1603367485415042	-0.1799537673969599	0.5152923982324692	0.5782233616121057	-0.34019738455561777	0.35843463643388873	0.11562472153283601	-1.4389351921382318	1.4366978033745395	0.7833887057410827	0.5822373578581368	0.3332376249455862	0.6193520772520156	0.16141064049641707	-0.3342382572256339	-0.07403312220951588	0.1516517011253421	-0.06071407848156415	0.9136341208451972	0.4566410336021639	0.5470558148806199	0.45913415622969406	0.6677655785643912	0.48097590302856175	-0.6704137623207436	-0.03145176090108333	-0.8238803535939805	-0.025055304562988268	0.7001603175651081	-0.5286871342529949	1.3681464999551403	0.972379298613663	0.3726887737619472	1.1478083526568388	0.910854880924673	0.43976237225383474	-0.856729606507213	0.8368729017186272
1.0172039251778675	-0.2685712979137381	-0.4128872257107986	-0.8848810670187758	0.6254959636928856	-1.1932268454569916	-0.49098226515755067	0.28912783302497874	-0.6473552266797443	-0.21238799738081954	-0.9336556256251105	-1.2978931394297033	0.12445319782438627	-0.11222710023018141	0.5230142328900645	0.6779427892215353	-0.19983364129758868	0.35717105763016377	0.12475268664521377	-1.279969686308567	1.432663150132098	0.8153038136684616	0.582293241548165	0.34681417461067643	0.569499307941782	0.2830589051155437	-0.2712567952705266	-0.09915596422431384	0.11669484767291956	-0.009178512365062832	0.9069876723935494	0.5728048244609333	0.5600119249990967	0.48854256740756324	0.6358100930096763	0.5262803680578202	-0.6271715561167778	0.0419704725326681	-0.8081833634525817	-0.04753555098856329	0.7039884436495409	-0.5455920016770502	1.4449911451979864	0.9854442696888753	0.48839961626455997	1.185375603894928	0.9876028041844191	0.4504575172144308	-0.8300005013653617	0.8504390493243459
1.0250620939424864	-0.22664594960874146	-0.42305452076913247	-0.9156261066638965	0.6852325087366709	-1.1745827188711906	-0.42213719861410304	0.31958501972615305	-0.6123032213937076	-0.2078631587024903	-0.8732035525249312	-1.3269229313010151	0.12537943099821586	-0.006208224331364631	0.5138320039709838	0.7600277554349631	-0.04720618734981871	0.33687356954492625	0.15204312158870498	-1.142292451748364	1.4078602587707252	0.8347355214471252	0.5680056447980533	0.3727031309235707	0.518822798226554	0.4063612991520026	-0.1785172654204972	-0.09405190639616401	0.06031721124381615	0.045735349216658804	0.89842266150225	0.6839913571599237	0.5889682742610193	0.5024460859746076	0.6125101597657514	0.5906969957761653	-0.5841919211838809	0.10097362158644088	-0.8085503060792627	-0.05487101082557646	0.7132327830586723	-0.5235054248904021	1.4471757672931083	0.9762415036415536	0.6131913433913723	1.18284456014339	1.0524658784354386	0.4338496091861853	-0.858156701586935	0.8973349002313963
1.0630255443931786	-0.21038599457489032	-0.43098570969779865	-0.9360211152449281	0.7157618893718661	-1.177886354098865	-0.34772641078191413	0.3924235581149856	-0.6101217934051612	-0.19371587827783734	-0.8403777432757913	-1.327382599138197	0.14283413546364138	0.07714371995560103	0.4971287446052588	0.8333687063891599	0.07106429528684388	0.2873533145227452	0.1495196909603678	-0.9932353118090944	1.3939713833232394	0.8434110919907306	0.5932091890000092	0.39121503346436265	0.5146546717772854	0.504752105578058	-0.07400235539723603	-0.06763213165454099	0.004599870935479737	0.10025176427306104	0.9264016970804951	0.8139207030128921	0.641442376417083	0.5259728149169035	0.5751308294209883	0.6589486991388481	-0.5500576559450769	0.13185795753114057	-0.7974808701743539	-0.06679350239529595	0.7026845404417429	-0.44859113740358136	1.4217260459788021	1.0131819239800994	0.691798428193204	1.1640726523194922	1.1225663437750482	0.38700400473478747	-0.8380038048530001	0.9389704081892903
1.1024225796860636	-0.20276793666682208	-0.43026945695314006	-0.940553339374047	0.7448111772160864	-1.2151899018780017	-0.2851399866515074	0.4703422141311946	-0.6333344245653295	-0.17435644190726235	-0.7918355722761662	-1.3192676938587007	0.16527133562276392	0.11163240728338455	0.4634666568780531	0.9228588912670999	0.11707179175320445	0.23400220947657094	0.13632619872455973	-0.8494364729760135	1.3955331845783794	0.8584461305346242	0.6527253188782435	0.4166710640864042	0.5305199119774695	0.5790284951972414	0.029890141674011345	-0.026967015187624777	-0.023093725188495152	0.1728519962315262	0.9465009226387477	0.9494520674641074	0.7317267884747747	0.5809732785701719	0.5562829687755644	0.7037895835957134	-0.49426126084318656	0.13190591457453152	-0.7839651500915654	-0.1038498951119922	0.7009961529547226	-0.32977931918190184	1.3672681467416408	1.040494550923756	0.7401503460848191	1.1284739906659316	1.143605436182211	0.3439190914992096	-0.7845455945693001	0.9780502839451642
1.13330659881728	-0.19747520850745803	-0.452892561936887	-1.004178793494353	0.8159937731767531	-1.2315092481184031	-0.23569671158848346	0.5650534811934564	-0.6719102750636342	-0.16097284733549427	-0.7377995419879824	-1.319126257601106	0.18248649702599157	0.13532731765314254	0.41384976184413497	0.9918487532884754	0.12428136712838474	0.17236764338375535	0.13497102301674932	-0.7814317280728267	1.389750801359947	0.8948560476350492	0.6833123252194214	0.4502487806688129	0.5567972308967777	0.6403309299889253	0.12182221688359016	0.016919514826568137	0.031788534731808885	0.25086743709747716	0.9474373638295305	1.0465606649496642	0.834280525444089	0.6265301251988932	0.578407735648311	0.7378416838223573	-0.4426495953739377	0.12685443933719878	-0.7675138889953205	-0.10794410525358192	0.7325405805587563	-0.17686376841778012	1.2574064294220046	1.0458351119431855	0.8023511548472282	1.122357301599717	1.1366670120904885	0.3155726097337231	-0.7736881009222142	1.006907630892964
1.168155099487403	-0.2301512974388787	-0.47256330804630675	-1.0790476497811232	0.921415849035327	-1.2066555108731811	-0.21571376045541876	0.6969248679374639	-0.6952161296421165	-0.09739600008301433	-0.7087213296106806	-1.2743263230079864	0.18382793817429557	0.12789160463761404	0.3637582386752331	1.072741353784732	0.11370856200344186	0.12088182133355681	0.14012692139933774	-0.7466445345606071	1.38554881226874	0.9274777631180176	0.7071746608607417	0.46841434265692267	0.6074737406120059	0.6772997260027668	0.20784978003487814	0.08406716084446958	0.14065971276196707	0.30814941755923264	0.9690897113627368	1.1073915063082982	0.9215393702391562	0.6511793125830925	0.6059563473111107	0.7672369064808762	-0.4343950110397466	0.10441054302955925	-0.7579937664030693	-0.06537190165169049	0.7464823148575181	-0.041110333060254155	1.1321622699274374	1.089132463045344	0.854474132224788	1.1814852959064557	1.1409195945983188	0.2635968137971608	-0.7348094025340685	1.0144467458889213
1.186667812387834	-0.2681548209438219	-0.466903164405585	-1.1127342772023547	1.0193782572273844	-1.1704225856215307	-0.18406291168089814	0.8051360772132206	-0.6664287380667743	0.016049533362703094	-0.6930049678601945	-1.188297719326013	0.18106520819028948	0.08586440641851344	0.3640685724557978	1.189655950157523	0.09704106429329488	0.1333170413067247	0.157681898671776	-0.6958077503586015	1.3666212684862233	0.9437297368965348	0.7368489002648201	0.46919360890045364	0.681462103788563	0.6868857049152506	0.27769460643381094	0.14680105193720763	0.23086781514335986	0.3416177270455606	1.0498292140313885	1.1407537137223798	0.9934661993352825	0.6728652096806668	0.6318778055368932	0.7914273836220799	-0.4370699558637486	0.07590807357334696	-0.771489100784376	-0.017700890049393996	0.7469336659679098	0.022760666033242984	1.022142899466917	1.133372266092106	0.8701001890602207	1.2506202872678815	1.1120020335450698	0.24118483319883643	-0.6644381870487786	1.0157671558599637
1.1946321726222453	-0.2525022281577685	-0.4141450354087384	-1.1213847242180253	1.0679450353419382	-1.1514878614925537	-0.11727425621602217	0.8574659925878244	-0.6326818606371318	0.14667799849827964	-0.6760328668437527	-1.1265431133537291	0.19898302924262895	0.07412831559907435	0.4158760588819431	1.2687077053360505	0.10817131081322603	0.20772779308165043	0.1977919842765064	-0.6746372022482336	1.3255682069225718	0.9601191065886395	0.7142160058040818	0.4828913777589799	0.752534425931441	0.6984048230263016	0.29448293416650273	0.1806049759138202	0.3296403466205957	0.3331885486543966	1.1817989018445352	1.1454602423588223	1.04029752573774	0.6898667135473642	0.6954949850535279	0.8105395463111676	-0.4070711881442618	0.06265594391591654	-0.790875902894077	0.024814449522753086	0.7482375691757073	0.01961856567507685	0.9360417626663897	1.1368833615720075	0.888998832001274	1.3308871840180103	1.0422149163902479	0.2877913185555877	-0.6423953535876421	0.9821392954683963
1.2485774392766555	-0.21396075523334943	-0.2963127241227338	-1.1157412335957104	1.0715959308930123	-1.1438711469398635	-0.01919238868594102	0.9387008364996816	-0.6250748297027149	0.303539072680376	-0.6477198705816424	-1.1008547530680928	0.2249175581098294	0.08552174683254572	0.5072054650094981	1.31154919636691	0.1275516899789812	0.31005761937697884	0.24498948306576085	-0.707658548374047	1.2529072628144402	0.9635736324159563	0.6842809758465476	0.5296646693985296	0.8420914827623841	0.7002582451445154	0.2637323699426942	0.212798193116796	0.4353459873658944	0.28797900639923835	1.3276781673451503	1.1446272284408663	1.0684928427434213	0.7039647915776711	0.7676321207611992	0.8275866682686898	-0.3491906335782719	0.029165941946895764	-0.800396025486328	0.0828157598619281	0.7440416755198445	0.013793736356135011	0.8907502674778309	1.1747292749553708	0.9135323914155755	1.4321992408503612	0.9914525104546676	0.36159216640361375	-0.6406596974096002	0.9177160670424982
1.353494611431294	-0.19874199262429224	-0.1498303030503631	-1.0726197357518452	1.0550386262046278	-1.1705296478742766	0.08559516714382627	1.050910286500687	-0.5989909172584783	0.4457946549260912	-0.6178764420891488	-1.075095674653659	0.2642824679975443	0.11084429023565608	0.6247489481306919	1.3339740393283754	0.09362209040403294	0.4478278225958368	0.30466394440623346	-0.7330475096852782	1.20969742808893	0.9439260167730843	0.6950479001249876	0.5621687302676266	0.9444165158707332	0.6699856838803522	0.2341088778211812	0.3109467149597866	0.5003463143132638	0.22024749437594443	1.479198920019503	1.1281127275174154	1.0888550960385048	0.727641181645554	0.8032261021959071	0.8479842134539558	-0.2974312717690479	-0.017512246955031476	-0.7688797309946378	0.1325717858881811	0.742487021695162	0.08137645634056717	0.8767191379390601	1.216733064564933	0.9070305647156728	1.4786485808091208	0.933662152374567	0.45013144572173197	-0.6358384302483718	0.8635579612947094
1.458075510598256	-0.1838008813285113	-0.02258188860896304	-0.9910397014277276	1.0405731859941578	-1.2232348654416847	0.17411025269968633	1.1139648946441973	-0.5765054287611584	0.5277763312330437	-0.5684513294181485	-1.0546227763668257	0.32006406241449586	0.14182071680725677	0.7513651306013527	1.3530309721062626	0.05164675336142231	0.5757902474810196	0.3620953562992958	-0.7444862766438936	1.227862664115963	0.8958178190301505	0.7045481274294938	0.6134098150367586	1.0319142216891912	0.6377401248774428	0.20224806346675406	0.45019963693522946	0.5504317171209294	0.1582292761541239	1.6576709069651454	1.137546610138251	1.1150271809483203	0.7414549035372464	0.8469558508156887	0.8543479104022523	-0.24348928626907332	-0.049036010144962595	-0.7118405382470627	0.15908937842560117	0.752232862338062	0.2521156173235298	0.8823270853791157	1.2368387060498447	0.8925531639305542	1.431074332516343	0.8245946020553078	0.5206498405432323	-0.6387697606823989	0.7953651753708315
1.5479134940424082	-0.14728973363243822	0.058546836908040724	-0.908522716923069	1.0495721501632924	-1.2492662874671414	0.23674138141875717	1.1467034304650743	-0.5636033076665108	0.5359286777125652	-0.5015243507278829	-1.080134341330469	0.36228751951109434	0.1601016057187032	0.8869992476366789	1.3603106785900207	0.010581903930624238	0.6534502018940967	0.41848312713002167	-0.7508237067084436	1.2579273382773857	0.8529895499664718	0.7433500362045674	0.6971722777026235	1.0876320226829828	0.638557224951065	0.16947886264182035	0.5937617224869	0.6237828479485968	0.14811095003035074	1.8090317794361943	1.1797179397347026	1.1309160495176835	0.7488331970286921	0.9102340400329444	0.8282188235946805	-0.18239223363250343	-0.06807495637174142	-0.6381258416869382	0.18077352843475641	0.7651047273381184	0.47709735291063715	0.9041733063303343	1.266683017629008	0.8980363711141404	1.3591973770907535	0.7234950484349312	0.5549525615753915	-0.6395797335654854	0.7175461748193502
1.609469149365254	-0.14237877602883112	0.07992960177298623	-0.8358763936226927	1.0886465998450565	-1.2165358273411262	0.25021981490112855	1.171045660762924	-0.529390313145299	0.5282727270374172	-0.4406209963290018	-1.1119574992892756	0.3767559204677953	0.1729856061511382	0.9815050112829615	1.3599968981381343	-0.039959449214972444	0.6722634863051169	0.5065383946731407	-0.7250030938138694	1.2652157441347003	0.7916520885439242	0.8128693465975486	0.7650550260280712	1.1030194934482704	0.660399704967868	0.16155571398240237	0.7925689585473806	0.6763540714462144	0.1970796740041616	1.8789222683092	1.215370935423159	1.1548792847081604	0.7790048799470568	0.9830039576327886	0.8090223735287945	-0.13440733384487746	-0.05258483135599853	-0.5758271379569215	0.2138683937459324	0.797401406792805	0.6548005842780749	0.9111100445292791	1.2884702890542934	0.9225699305284397	1.2893593180205678	0.6851994238512553	0.5885379253236085	-0.6483544397989215	0.7060245329752471
1.6127256877722131	-0.17207011334250977	0.055524599717159395	-0.7868717202266071	1.0980205208545701	-1.1553268079839685	0.20102241507576252	1.1712102942045521	-0.4912619350549024	0.5129799178334417	-0.38348485972798996	-1.0797984302186818	0.3734661957469554	0.19740010165143032	1.0384968973373752	1.3708537017733964	-0.05233464818371032	0.6635187187110834	0.6149836047625096	-0.7017527698928431	1.2981065348530434	0.7306286749238613	0.8798925188360107	0.8293704666609047	1.117006605525069	0.6876430171786078	0.15173168252359223	0.9921083340504218	0.7013093807164179	0.2689512539995419	1.9522844415968112	1.2518152943336722	1.1786197787504675	0.8013193537720961	1.0560676668254279	0.8129417365499307	-0.11048052676883151	0.0072176017543148065	-0.5350761206937313	0.23765651285562667	0.8422523337994946	0.7268667691010612	0.8997815402628205	1.2864745084657172	0.9593485968942268	1.195570085671951	0.6726431144465552	0.5970592603328638	-0.6595012094756816	0.7321984661109273
1.5465153063568116	-0.18879860496751596	0.014680723692447106	-0.7157506646619908	1.0758388635604785	-1.0758713218369342	0.16803042864130405	1.1289700568954333	-0.45693707243171255	0.4845898962525295	-0.3302925292591203	-1.0119797447020242	0.35417499447135337	0.19752003250652045	1.055747804551155	1.41624727381293	-0.00892854489396227	0.6672893983158523	0.7152198769436484	-0.7218245685183351	1.337616388033641	0.7097837520340236	0.9393900208175692	0.9179643800366675	1.1176326482328645	0.713610856103694	0.1693611088400859	1.1191449864699583	0.7137190636920261	0.34847367960733105	2.030031900460769	1.3270156257770247	1.1691718417156474	0.805659526414123	1.1277076167606785	0.8188839966142336	-0.10181567482359688	0.0901033584174985	-0.5279411251749134	0.23172369908563856	0.860072344306066	0.6845678508291307	0.9012679841625933	1.2606587169634913	1.0102362271988041	1.130700371743672	0.6651227580116543	0.5810382809914805	-0.6699730017498687	0.7720237345923926
1.4508898878089878	-0.17205276013543064	-0.03601599496611206	-0.6516458406818739	1.030607227868257	-0.9825436266551799	0.2014471086680766	1.1066504660232992	-0.374639438744175	0.46448586617539533	-0.30643348320595176	-0.9837985703762818	0.31616749526942334	0.23480139545995082	1.029825806409815	1.4683766662196225	0.06606590411178304	0.6709397370821696	0.8125433001896083	-0.7426615676779377	1.3206968744363021	0.6965741163420648	0.9960001988144255	0.9864705413569407	1.0869236059346896	0.7376455558302124	0.2123748904157301	1.1845145795559224	0.7211571052877362	0.4161223902711858	2.0708927124195293	1.4172935091353547	1.122080650640327	0.8425509938713495	1.1777199855956024	0.8682131838856268	-0.0896225214233893	0.18272439488933728	-0.5306728091735469	0.2102859598720414	0.854321796825521	0.6102231838750767	0.9024616436578661	1.2346950898621116	1.060148583498395	1.0798685764003053	0.7140946028913053	0.6003417133593888	-0.7155821890950899	0.846115771515931
1.3743081395105539	-0.14463469294921566	-0.08072064798032681	-0.5838150055186857	0.9524977976458224	-0.9000751028236482	0.23101919406969493	1.1009353336924992	-0.31272044430006496	0.46719695095313013	-0.30270550726014367	-0.9701853305827918	0.29063220483921787	0.34027201602121754	0.9835678181773087	1.4811161525662009	0.13604338056263582	0.6721431454666705	0.8861277834504788	-0.760594728913226	1.3260144358526098	0.6968096521939281	1.0667116945946369	1.018766797894429	1.049328093850765	0.7768065715537682	0.2593923012502734	1.2168333063776218	0.7027853367510736	0.43922396955541415	2.074021796398484	1.5096122765926736	1.0750265830897008	0.8835282100571027	1.2237322688978653	0.9610768012735071	-0.07352362036604872	0.2817716751757568	-0.49640444498174097	0.18210035579545497	0.8518978741956402	0.5499169068253468	0.8855251919513542	1.2497558415259014	1.1143521454199221	1.0142723591729728	0.7895443693855035	0.6642517259288138	-0.7753080466883887	0.9209532011650575
1.355246770682864	-0.11383275038242405	-0.10624370310098659	-0.5123235277896698	0.8793220100599767	-0.8290163562136147	0.24925866624484075	1.0881409633716974	-0.28145330979757094	0.5029947253070042	-0.2651902966896986	-0.9366826170650471	0.27919801600367833	0.44173351942664707	0.9294054460045226	1.5065742065625667	0.1710692815477281	0.6599486071704004	0.8716569991682294	-0.791516678701864	1.3659891108353324	0.746939532665349	1.1667807555354426	1.0487772067842243	1.035324506965868	0.7976725173362431	0.3028602760611712	1.2072318205451538	0.6603516007546611	0.43606095762474145	2.0513416475583233	1.6483923953239112	1.0481862747353787	0.8869105514953703	1.2675976136373999	1.0230490950646929	-0.060296592586012776	0.3492152638665892	-0.45710081252379864	0.14373609039464194	0.8385412246696079	0.46116635284905466	0.8550756138832627	1.2917965900352515	1.139297487191886	0.9728147999464101	0.8177680880295803	0.7232706661077216	-0.8103297313475514	0.9671888470865874
1.3893696296427387	-0.0707794436172351	-0.11595678910173116	-0.49029430377746763	0.8660011749411947	-0.7764793793290975	0.2901857171672595	1.0544381459641425	-0.20959669896119354	0.5604620857364233	-0.18917882924727872	-0.9238826357527274	0.27977291935295234	0.5460048314370225	0.8478424265006403	1.5142095308917969	0.15910287293531505	0.6195341422576033	0.8124809932605126	-0.7798424654250625	1.3586449263617615	0.8254907392615213	1.2618389122705396	1.053522072355952	1.0157689097513107	0.8146921139916703	0.34377131117730936	1.1800171515516058	0.6229671880347071	0.4246674905655655	1.9933051337588783	1.7722615649237592	1.0252624982363563	0.8832139216933695	1.32863846687876	1.0566586865631424	-0.056407255633321274	0.3756875518191887	-0.45184130154135616	0.1340881600146956	0.8087687680915554	0.38423083121370516	0.8440624158985777	1.3130664368634972	1.087911383506983	0.9409189615589872	0.7901039197154816	0.7727465806002433	-0.8232507273396432	0.9998583454023988
1.4541641247942452	-0.030589416020227307	-0.09253008347763486	-0.5327839049879476	0.8682706505540247	-0.7206387672169077	0.32793874229449443	1.0199356804115385	-0.16043066814242515	0.6659080098731944	-0.1402049978749827	-0.9491643667977788	0.2866717595442268	0.625741717092015	0.7694192546589494	1.4740037956567817	0.0996424574699076	0.5663033780498778	0.7635233237243325	-0.724532201177491	1.310675316382494	0.9027857546477586	1.3123018843644787	1.0491928154474404	1.0014028770882164	0.8558659859941473	0.36649779491164436	1.1465479198915913	0.6082464686364082	0.41163455658944476	1.9176589575669187	1.8347167834224063	1.0056612771975146	0.886611229244197	1.4138606281424286	1.1041546233891641	-0.06013248554159374	0.38566261684480635	-0.47353168791856043	0.18119053131954937	0.7926204283642129	0.3903312833710819	0.8143560597803731	1.3450728440802868	0.963011292601838	0.9113432466104736	0.7171385566863858	0.8185270181754847	-0.785374852521033	1.0219645639498642
1.5135605535646501	-0.0035704725968487504	-0.06758352446853058	-0.5860375385050797	0.8817888313782714	-0.6634675242491281	0.3274469918191853	1.0227109298561246	-0.16550202209870263	0.8027032382707981	-0.13934167712963624	-0.9487223784927956	0.2869911502938224	0.6492995636273856	0.7399740553617792	1.4134023310491621	-0.0009942957052955282	0.5089007981092196	0.7281174112662555	-0.6625705784411204	1.240226924052477	0.9712678035768029	1.3534881639140166	1.0386986967012097	1.0262963121271338	0.8940703967534642	0.36836503376768426	1.136046948458263	0.6057412274723168	0.395985099654967	1.8871675187938912	1.8600404065282254	0.993559008147017	0.877182578332208	1.5130265903871862	1.1565181562253068	-0.053535382356017416	0.3813944399828838	-0.49505898868390774	0.2595302096305989	0.7886418519096503	0.4165889524460559	0.7455742465999375	1.385672195497888	0.8045834486808594	0.9225454587700535	0.5985362687443059	0.8494603337830675	-0.7187835104901457	0.9907432572151974
1.5438428210337105	0.012915074129039633	-0.022931280191728947	-0.6387900126233192	0.9182385831773704	-0.6192966976865408	0.33918194634363624	1.0589067679511874	-0.1498031984546339	0.9144877549864951	-0.16243550706761542	-0.8872506450357008	0.30602683896974875	0.6225378499632048	0.6981155048419945	1.3482615092375918	-0.11746238449816271	0.47528559056884756	0.6999235258508915	-0.5960177525000917	1.127925976659154	1.041182695604677	1.3704209219920496	1.0600332747463503	1.095572880187126	0.9439334305144496	0.3704509582555131	1.1878615027219233	0.6080911048432853	0.3661434897121858	1.8905250030632792	1.8619563385395204	0.9705424228362567	0.8764193065917137	1.6311534100438299	1.2001158018743947	-0.0398488548516134	0.3810107836357449	-0.5183802311796997	0.35216171408404795	0.783526539325212	0.43079271605344244	0.682963427791289	1.3857091543976767	0.6274736893754931	0.9692525902220247	0.4728612646313069	0.8193313278574814	-0.678400576747696	0.9166299233566425
1.5470816608623714	0.019301054334435925	0.06757860932239801	-0.7096931727971122	0.9487284946714725	-0.5767776887377897	0.381561896397655	1.1421172131625812	-0.1185733533194688	0.9710005080998105	-0.21507845160762784	-0.8229678659589121	0.33180167246215103	0.5761588750022968	0.689170589990404	1.2910697922071361	-0.21789474249520388	0.5168232366405141	0.7106247409229103	-0.5443176651313969	1.0162014083004665	1.1169859839291156	1.3347484998584596	1.0961912284462323	1.1616862850919416	1.0056344507079	0.36740618138214926	1.2447801148137345	0.6620994434272778	0.31785373688579704	1.9273888099394323	1.8200973891623018	0.9058546810556122	0.8777363244968818	1.7399014980843421	1.2323978671882665	-0.02649054143604205	0.36155620969956476	-0.503478283396111	0.4543842848876979	0.7805509653381864	0.47395525255247134	0.6103078517205345	1.3683199920472155	0.4667051878425509	1.000960943887113	0.3909207143093689	0.7656164839598465	-0.6419517970088101	0.8717146874061561
1.5448693385750356	-0.004281954087124268	0.14730976850836103	-0.7148572935596166	0.9579050699755222	-0.5272078657151652	0.41175984604057714	1.2679677197556192	-0.11374438025080653	1.0074474154286361	-0.3138698141715386	-0.7422961605333362	0.3277454099422811	0.5348683948930296	0.7753886162027662	1.2673061526509561	-0.3004889758526225	0.6133165322710191	0.7336938814202333	-0.5110804932139135	0.951572584933053	1.1701385744994355	1.2874522701993545	1.1063736406950506	1.2006821558643568	1.0417462881079427	0.3699294771335565	1.3162160061380752	0.7243809039950116	0.24926109072430794	1.971995386661322	1.7906086964667096	0.820786124217537	0.8809540386970045	1.7960156923080723	1.2437555912118807	0.0036066905100950062	0.3259401121401497	-0.44576636249962115	0.5051828181259286	0.8147867828967786	0.5376425030870117	0.5090044477632328	1.353314678733109	0.35929501076014686	1.0373329800203095	0.3365548042487333	0.7182056889211006	-0.6189254250467837	0.8360210243179547
1.5544442694346263	-0.056740699089609915	0.1939884839651724	-0.6769434955564193	0.9666672192980992	-0.4932538369863069	0.4092787413696922	1.389279047172341	-0.1070509388158688	0.9981304480234681	-0.4005354444485568	-0.6159582234368769	0.3219644373745916	0.5169644315261491	0.8871452870628271	1.2963831411924092	-0.3447312412348539	0.6900939872021291	0.7301112329972865	-0.459498129004314	0.9747578964230328	1.1889225586854746	1.26908516407731	1.1071529069385821	1.236251266551996	1.0516710646119265	0.35805316513026925	1.4672459140038883	0.7488507014117085	0.16940745967875181	1.9983984602355682	1.7937741493549377	0.7510495830784046	0.8940942855235535	1.8265700179586908	1.236275086521004	0.03503318951601263	0.29932395305737314	-0.35859710296115627	0.49424596973844287	0.8711889549879344	0.5654436600572254	0.4167097947136492	1.3337449412951297	0.297094201997738	1.0537378932247137	0.30125836943373807	0.6583824390601967	-0.6472551908861621	0.7446784700307865
1.5767975738258724	-0.1352466079190005	0.2499086067860011	-0.6482466725850358	0.9686012072116398	-0.4674365394663466	0.39575560329865733	1.4442430976129932	-0.11579529545371472	0.922239166393255	-0.41022818190765753	-0.49211310038052175	0.3250465581081929	0.4887464146216008	0.9670836179508069	1.3552274352694649	-0.3830832092100424	0.7537141771293732	0.7089736073019006	-0.40544357845374224	1.1012266123451167	1.210218925291383	1.254741683637172	1.1098197291942238	1.2810462697755691	1.0780972767490447	0.36350348395330767	1.6478542553492368	0.7551429350331453	0.14087411121514853	1.9900618496347036	1.7924413270862112	0.7122740615347132	0.9185040151068122	1.826637816018567	1.2049201823519164	0.03577167121589033	0.2576972393927771	-0.2803160092689868	0.4667427340187872	0.9401286579233012	0.5567891029303443	0.3481081565513665	1.291316124338001	0.2771552667847025	1.0250996018878784	0.28673244286751637	0.6268187185667261	-0.6601183316723196	0.6750374925257651
1.612707989193917	-0.21965260715555032	0.3292204960726496	-0.6495540449299736	0.9524977976458212	-0.4184479115300711	0.3752585493959484	1.473124507087157	-0.14275550803010478	0.8296804410238785	-0.354799065871304	-0.4002148920083686	0.3099074365773394	0.448483913270241	1.0641998363394918	1.4314551663810156	-0.41493169424370147	0.7852033631904604	0.6859356202691267	-0.3428540988688705	1.2394088376807413	1.2360297290579914	1.227749861354369	1.0777312769883438	1.3007995646873252	1.1158034557561525	0.3829665051824899	1.7617123978026439	0.7553371397745474	0.1656317176882101	1.971104625528627	1.7815913208048524	0.6881623322454581	0.9504117670819869	1.742703817892533	1.1710366568788704	0.016210111521345254	0.22417526606149477	-0.2640074480831183	0.38279247143963235	1.0182959835600063	0.5451394442924634	0.28024974033897215	1.2227943241302346	0.3077355250299144	0.984673208634165	0.2664095748827249	0.6056458096406654	-0.6415082404299783	0.6693512108762725
1.6405655514360542	-0.2872259955246129	0.3792184315656872	-0.652125210541685	0.9361181040923554	-0.3797372598576649	0.3313809956216677	1.4785809297239687	-0.15081001137242753	0.7497989008123532	-0.2878917081070691	-0.30780397720243474	0.31289374008606075	0.439968822558909	1.1610057209476126	1.4845677375369501	-0.3920580156693517	0.7228868656797587	0.7035684812029335	-0.26117384698428686	1.3807518512708135	1.250868487725334	1.206681710214374	1.023130688858207	1.2892507242093103	1.1252300005079305	0.4001080943203787	1.83369216414146	0.7132918132609383	0.2027929678056366	1.9631334553924575	1.7877347984497671	0.6872342441280892	0.9856719282703127	1.6358088768219534	1.184122272126857	-0.0313973420641215	0.24105614533561717	-0.31941578471210674	0.2797738042195619	1.0919163646772112	0.5439818283710328	0.22270634391591546	1.1622741257266642	0.35162285525426207	0.9288261969683089	0.24219223660128733	0.5314971522004237	-0.6515557611939782	0.634892770019047
1.636140906861381	-0.32094327688082525	0.41193895329121466	-0.6399884372728444	0.9096737795602522	-0.3439937620471495	0.26850399166494043	1.4501228633854197	-0.1503998283318469	0.6584238885149439	-0.21853173458901098	-0.23671457822890143	0.3887969517275639	0.46203609989531386	1.1971869887758786	1.4803003233912981	-0.36190043620048945	0.6482153754215242	0.7509996309762936	-0.2163213233695473	1.5636499339708316	1.2869251010479643	1.1821301423960608	1.0048265906490228	1.2932376277694808	1.150400668629484	0.4224981386211925	1.8881842569379192	0.6786068464464792	0.24874772229577022	1.9698484239312357	1.8232628420505315	0.7019351599072192	1.006325163601335	1.5641011288268278	1.2566094161736718	-0.1038670128788119	0.3149739348844233	-0.4088682428165943	0.25215684044041964	1.1439220426189967	0.5414277234015288	0.1751401391231576	1.1427598266383694	0.40190364840018056	0.9089293808103933	0.24993641316817777	0.4620004480560519	-0.6735985946551145	0.6212414346732605
1.6048144232726984	-0.29416727835656586	0.4442052659591547	-0.5969976766634729	0.874171287147379	-0.302958330029345	0.2319579904316497	1.4264156477909937	-0.16688172868974985	0.5754685127455671	-0.14836730310369992	-0.20192125886060525	0.504017164644343	0.5361362353611145	1.2113345581840054	1.4295097275793194	-0.3500826786267384	0.6111905107917364	0.8254408345122173	-0.22879997823348835	1.6668031882983407	1.3353473465933794	1.172462264021473	1.00210781731048	1.2988390625234385	1.245423428410614	0.4467554217780485	1.8736251411658127	0.6622353867462619	0.3044067961124675	2.006392470400782	1.8268239765497856	0.7283299859652027	1.0037210600161186	1.5223827226500217	1.3472183462321883	-0.18066910966612088	0.38419193418077474	-0.5220904288494846	0.23515449554687792	1.1701505571450848	0.5402333577683083	0.13374492870218854	1.15305288022945	0.46869908136385485	0.9475746692019158	0.2827708265312713	0.4214806305630569	-0.6930765139864776	0.676656059587042
1.5625679168737239	-0.23884525418589905	0.4897484587719978	-0.5407152972139	0.8636330264756316	-0.29713108455831094	0.20435290693127253	1.4290497828570405	-0.15563898444109198	0.5150800539288711	-0.08234288701083924	-0.1509865265943163	0.647455550287934	0.655741563843601	1.2342444931610357	1.3592647437504	-0.3278965111062071	0.6082421602497091	0.9474533784119636	-0.301238962129208	1.6746679731902891	1.3789018512003017	1.2015217828352587	0.9800632411323453	1.2946544612660684	1.338732270964146	0.4632577759922474	1.802565778697646	0.6321336518288984	0.309308636591415	2.0332295045268536	1.8200349131184557	0.769629907188138	0.9691343738929348	1.507715742363593	1.435762235559141	-0.25904663407983486	0.44436203795709517	-0.6471770931450951	0.1851141493719046	1.20940138704136	0.5396086126678548	0.07424212895670364	1.1821580138128458	0.5133883035478561	0.9813453548127017	0.3295939981438082	0.3726133828569116	-0.7542487517281445	0.7140747744116049
1.517702020886543	-0.17980964370013702	0.5182064031878465	-0.4783536363603683	0.9012076487958733	-0.33295105540650205	0.17913951892445218	1.463364095904928	-0.1089340518658124	0.4544624893563107	-0.029111314689907956	-0.07383304807640971	0.7858635316253869	0.7857123448016525	1.2569171140705764	1.3149171065504868	-0.29881665166765686	0.6362414619957466	1.07547854096935	-0.4117613879917714	1.6890960419282386	1.4121712902758912	1.2726430923423298	0.9462257691354246	1.273418433625324	1.400592725318305	0.46525959062169714	1.7403339260798087	0.6217631186380143	0.27034231683816096	2.0532145299398876	1.82159681421462	0.8159600660072153	0.9160046743095057	1.5323942361583254	1.5108833601309122	-0.32383609521579454	0.5051715689786482	-0.7242146590468409	0.1518297372949138	1.2607551133792476	0.5046412618983134	0.021067976723891702	1.248074211585528	0.5439685617930687	0.9624797046276337	0.35842203114425997	0.35424468876808113	-0.7810164270072841	0.7171415330540284
1.4602701343072926	-0.11839664384443167	0.5247225562063309	-0.43505782220384404	0.9848822279123761	-0.3663085944414757	0.223821755294695	1.5335920182908025	-0.0717006185912285	0.40476563247997327	-0.0020148158416935596	0.04110159075148097	0.8811058531549335	0.9208230195492414	1.2748982184150977	1.3352291611359182	-0.3191260998250615	0.6901742144277629	1.147443044073758	-0.5094912305661441	1.680301613432039	1.4119553824116842	1.353096978083831	0.9320950745860459	1.2539452104512658	1.4676547191655143	0.5025707237991612	1.6903601795574517	0.627764045147347	0.23367787487738606	2.081467645866655	1.7778011074781574	0.8800723931550906	0.8698791154035546	1.5610050174258423	1.5159616745830302	-0.3604319661208578	0.5311163294539327	-0.7155303502153668	0.14165107597068544	1.2906780203274315	0.4736980045699326	-0.00794020119896477	1.3017200546284489	0.5458540915360389	0.9090934299424381	0.351886483290121	0.35476640315640323	-0.7236819179259549	0.7477452286732083
1.3840777547314302	-0.08705675185816308	0.5363048871748435	-0.45567072617569754	1.0836734880673808	-0.3800584466159098	0.3454629410510078	1.6348886230181852	-0.004971295762116879	0.3970142210732147	0.021981576693690767	0.18902623666333335	0.9643869911121069	1.023757959174337	1.2946317958733997	1.3684480516422681	-0.3422599177170723	0.7294855549881006	1.1684093257141335	-0.5416296529987521	1.6665986667054036	1.3770568203607114	1.4232123811704263	0.929618739634378	1.2459384537147247	1.516302067451112	0.5625410528242584	1.6244467114570127	0.6359789057086658	0.20728080148737732	2.1080534396732498	1.6582219595557746	0.9823477036891944	0.8442571307030391	1.585909504753492	1.4667799902210343	-0.37649804576931467	0.5298694463257305	-0.6585523145722385	0.144456368104737	1.2969969358729148	0.4603946089014362	-0.035439413344779326	1.3156535598486907	0.5102890994875682	0.8159838297122887	0.3416802852713271	0.35717933220239123	-0.6621818340173257	0.7366069316594089
1.3127701827660054	-0.09783309345477045	0.5571810342447876	-0.530539582462469	1.1767417227639434	-0.36710391403332326	0.4529104199063177	1.756270507624177	0.12824496900849075	0.44590920780402576	0.04132780975983113	0.3351122112264543	1.039348000042302	1.0893772698874056	1.327691470967744	1.4076078520376651	-0.3496181441309171	0.7173712439174661	1.1632534273315454	-0.5298180960363428	1.7023155739806637	1.3340322714204806	1.4935140632237769	0.9381214002026915	1.2625450602794026	1.5247321486984722	0.6403426718259597	1.54640064687982	0.651651228339834	0.18926322567286755	2.1301169077292372	1.5451194948454898	1.0777737239171121	0.8265671856586415	1.5826551978794619	1.4177879524568364	-0.37769602719356127	0.5364715326327492	-0.6054271765092706	0.1892083595134929	1.3061075416197077	0.3910111530392236	-0.0666547352400267	1.3305664759133247	0.44988712944546716	0.682916548034264	0.31108407322814424	0.3551576889476433	-0.6025716868358975	0.6453708620473255
1.2605593767848677	-0.09844045570256689	0.5894298773335866	-0.6251933402359653	1.2677575621236874	-0.2957086860575081	0.5431689844200971	1.9111435380699178	0.29065880839502095	0.5427063896569009	0.013623062204669195	0.41827673069213633	1.1020763432629679	1.1879261668120988	1.3772901110733937	1.462310244149823	-0.3547651863446422	0.6807074018030284	1.1315703538868778	-0.4761363354895699	1.7364149013845307	1.3276924314078453	1.54483391856479	0.960321829629534	1.303287260710404	1.5113795377392958	0.7060997591076152	1.4636898081400118	0.6926090083015888	0.17432586042958806	2.17936001034695	1.483393163525054	1.128335964551395	0.8130228537930068	1.5684402046588712	1.3507794879019315	-0.34960090118931575	0.5501872470429736	-0.5527097524759518	0.2515123814366525	1.2949407808144635	0.26269953431946014	-0.08005525221525868	1.3310284621606798	0.3836551881291178	0.5527084083718642	0.27569811036035163	0.3197245867407849	-0.5121247148912522	0.5716621699540902
1.2458164610620561	-0.07749513475714936	0.6554299473170588	-0.7321799771300418	1.312535302693344	-0.22000037875667627	0.6734605080830032	2.0780348097544987	0.4271378928066151	0.6759504788386008	-0.0505962286933791	0.42826566638476227	1.1712723491629535	1.3007811014509976	1.4179073264709157	1.4696108693303738	-0.3355520395973819	0.6530290089595259	1.091693919266254	-0.3738349102370565	1.7637092376052923	1.3442388250011914	1.5554704475665022	1.0096580413589222	1.3720036852950004	1.4993422586059477	0.7581301175016185	1.3818366184614912	0.7499576684377014	0.15639108597452017	2.227986432180489	1.4414717381039897	1.1764851760805168	0.827974000239162	1.565502288730926	1.2792616486883008	-0.3003031450463518	0.566524613158648	-0.5320386511728633	0.3278807733832349	1.2460611272298339	0.13956962496228859	-0.09431160052672585	1.324597613597491	0.297462638844065	0.47148065241976367	0.2802864230661712	0.2942910103100944	-0.48240642410944046	0.5030008514598413
1.2553382961867503	-0.05082325547536972	0.7579938464364252	-0.8186844472867607	1.3059439561308637	-0.16639277934467264	0.76076856974492	2.226393059724388	0.539900939599145	0.8048224665125472	-0.0723558356612785	0.38491545343198774	1.2636241844086533	1.3989016738932292	1.4496343918016557	1.4129630384165222	-0.3136260113945117	0.6796042774505711	1.065244627865542	-0.2845026530113755	1.7987939872296637	1.3682045979282083	1.5562155634335213	1.0449847777323678	1.4652840487565169	1.508051349634545	0.7553881361184247	1.2976196642969835	0.8172496113336155	0.14991601966618026	2.2267530706121423	1.4221666405553914	1.1972372263848956	0.8373577528134739	1.558519088563735	1.2252545120045812	-0.2678920037739309	0.6029399947746042	-0.5524039669537164	0.38404348009401124	1.1958274203140289	0.06333234785097686	-0.1459993088597646	1.341580228050279	0.2249889438958089	0.44024101056051645	0.28529999402277173	0.307181703321546	-0.5559018207152079	0.38808259010904594
1.2817799721649952	-0.009140852069491648	0.83309556715081	-0.8447665255682715	1.3104237036448834	-0.12456202773502097	0.7644790506040791	2.324420514682298	0.5922552113242484	0.8659937033284478	-0.060779489303242416	0.2959343678727258	1.344446013593935	1.5267993643561675	1.5005473867426418	1.3486589644766471	-0.29283344736145145	0.7397145262563543	1.055914165233606	-0.231389887733555	1.7990171016946839	1.4036331156458717	1.5752160180425343	1.0303692064092351	1.5303101163267399	1.5356733179769617	0.683120945798138	1.2668070528999837	0.8638975902184602	0.14368935743616645	2.2136428939411905	1.43907682308987	1.1523177615042193	0.8143249055856167	1.5489143634146845	1.1604796629348413	-0.26928691365147717	0.6181743488922538	-0.5742574389427807	0.3765184734911825	1.1614077189697212	0.02827312280195715	-0.21719096290801473	1.351244980344957	0.1954056324112497	0.41396971384317427	0.28162934385811733	0.28783479475461177	-0.6126770628058329	0.29465293619022903
1.311796760959575	0.022546104058372818	0.8818182233667713	-0.8609997321845821	1.3214947977213813	-0.1052755276327283	0.7694189076515153	2.3751040956406237	0.5644186986157097	0.8292031373658262	-0.019320472600653116	0.19924500627455244	1.3889531145501461	1.6477753311825332	1.5287877607740883	1.288329442927331	-0.25204731862814783	0.8251765783622738	1.0287327674160311	-0.19163870101287983	1.8009879461356921	1.4312496942767605	1.5972341919129813	0.9944363740685958	1.552139237059081	1.5328035030842435	0.6182217790719626	1.3043762654383477	0.9160221428108505	0.16208781950410747	2.1687393968417363	1.4317254752639201	1.1176258276769535	0.7763708441367221	1.5429481341456284	1.1258586229148082	-0.28559915386655954	0.6026682381953805	-0.5582138918761841	0.32594739637192716	1.1386395629566346	0.014344982033006382	-0.29031949840142557	1.338771351666359	0.1691599252993064	0.3853314225063414	0.2983710897310502	0.25392335951369177	-0.6597133452307762	0.25648882864007627
1.3055668613984353	0.016628660444132626	0.8939421112885642	-0.853068339958627	1.292958608711367	-0.10090126987756971	0.8094295145063114	2.361980458436566	0.47632256830904585	0.7337805900481411	0.0443690532945691	0.1372075277870795	1.3916519663842326	1.6782891673130749	1.5347388673896376	1.2208457270750093	-0.2035684986440065	0.9154121503933768	0.9764572539055566	-0.15979458647800707	1.8193762966277451	1.440435592499402	1.57756313302365	0.974140817681497	1.5583172900965345	1.5217626874553118	0.5883627793469853	1.3452714828729277	0.9748661794557616	0.2280308221634621	2.056663374325449	1.3743516416647967	1.1316028347245357	0.7592346452569961	1.5219081362308924	1.170278070487682	-0.292393185505437	0.5959702378015758	-0.5455543712556531	0.25782428873826924	1.1271886181189235	0.008244529875629878	-0.37894308545611394	1.3078921908931171	0.12652961490360706	0.36395816416003	0.2800626029341796	0.23951099953630184	-0.720094895158	0.1964314718926256
1.2475332231570297	-0.004229894465887533	0.8358732302337571	-0.8063951472443481	1.2572785051635755	-0.08774790739702205	0.8121788467091842	2.2764651450423807	0.37564127653000157	0.6399045065825428	0.11341509199613546	0.15128043541775082	1.3763212104036207	1.6482207886442928	1.5550931124090712	1.138384224319318	-0.16051544157108427	0.9685225737626497	0.9802112463835142	-0.16621049864861953	1.8228345708355533	1.4107384471770623	1.525758952369075	0.9812581160390884	1.5307714109535357	1.5388819304611818	0.5748547360911231	1.3785733683746397	1.0198439975645468	0.2981304530667881	1.9443589515187267	1.324495758675214	1.1457654593955933	0.7683340416926925	1.466697916138835	1.2782712720109164	-0.28797870601061015	0.584076891040264	-0.5420480306006918	0.19081950702291534	1.1611068182294608	0.031892969413411555	-0.456238168244344	1.2558910188907821	0.1053770053732543	0.3809489671217364	0.221220290233722	0.20088239670097274	-0.7344044160925256	0.14014367264315394
1.1275545608702067	-0.045148756760251554	0.7422886947913386	-0.7422031651079024	1.231643298023873	-0.07049559009695336	0.779812724516032	2.129188771974618	0.27937877477903694	0.5761749221594851	0.16154522354911863	0.17288482376534023	1.3538680407070176	1.5898487281744689	1.576031515133098	1.044898568354028	-0.10649937039672792	0.9909661401335766	1.0143398667951504	-0.19534698052433552	1.8303646840299748	1.359960843113021	1.4629084289859262	1.010766331127498	1.453158589995003	1.5676797257388089	0.61300696785239	1.4443404085865645	1.0375360495063009	0.3498978629897268	1.8797445093547611	1.2874058139782847	1.1607633633722823	0.7918308384098711	1.425860884740414	1.4480471207275405	-0.2872730457196149	0.534153608868783	-0.5294088956816441	0.12214671376839607	1.2274554314570245	0.05853651046219564	-0.46837746009249503	1.1976253133743076	0.10594049702058064	0.4384130345177416	0.16358660624601545	0.15329769686611963	-0.7370079003595876	0.134287015513527
0.9655417751239911	-0.09092651703698176	0.668706827461963	-0.6758104395241438	1.2274398344975024	-0.06434715786767335	0.730905904516986	1.9472217808495327	0.1992439243963821	0.545207460825092	0.15813118241979912	0.18941518637172128	1.32368561487019	1.5111740872359802	1.5897409662627797	0.9938778668773344	-0.05766750419576172	0.981278702638351	1.0531103534243424	-0.2631947612153985	1.8021592970770481	1.3361520940872456	1.3562450926219933	1.0873422273252347	1.386237919493294	1.620552079283133	0.6961747958187515	1.4703208996626507	1.0332441247213096	0.3799878770108331	1.8452789055281726	1.2825951586020967	1.1721974089782727	0.8267467790093473	1.397340500886067	1.6431513261721489	-0.25717581377347765	0.4768609276960064	-0.5322017367847247	0.0803137425531815	1.2667564114766772	0.03283008706409264	-0.44164399177383845	1.1504287983444694	0.09818165049202893	0.5143443470638502	0.1313341252260987	0.14808055298289985	-0.7718367343323006	0.1268117913226204
0.7737776792576765	-0.11497806204969865	0.6081922053278322	-0.6060185458435468	1.2555615975260443	-0.08098769086632099	0.6688112308618888	1.7489560790032779	0.14853038483360276	0.5132853921745972	0.10931431845574557	0.21289360513244088	1.295164020931261	1.4425736381249805	1.6014971400677243	0.9820378844928281	-0.02394229979897567	0.9409244081447788	1.1311965123123073	-0.3660259406838357	1.6923126087989437	1.3195468165309339	1.2184731688099664	1.197686327409355	1.3321511245013902	1.7122665802295995	0.7318037318286106	1.4414746056256758	1.0052398010110926	0.36705430466604294	1.8230783972979243	1.356795873343903	1.1679282036383734	0.8826003110784619	1.3853628436413732	1.7767046747095627	-0.20282356066245874	0.4488859857171116	-0.5618221610385588	0.07532866261226581	1.2892403834572956	0.007380911648530492	-0.3602499273225943	1.108905474432159	0.134700243789819	0.5861041245379799	0.13025978859254228	0.1722315815422985	-0.7964251968545655	0.1426567109751387
0.5893230962287224	-0.1445479269138185	0.5428035706141908	-0.5686276967783247	1.3201923160653228	-0.1425331915892596	0.5862642078927485	1.575502988716666	0.1054425208889046	0.4503385857507441	0.03128189563217829	0.22899965896603675	1.2629215247595402	1.4041443655585533	1.625538880597403	0.9837322989330147	-0.0038186654399021505	0.8766423436060625	1.2102640053335132	-0.4780395265615872	1.58146190542825	1.256658744083625	1.1044518132592072	1.297640210913049	1.2331869522454162	1.830985242145744	0.7196246243351554	1.4459929518997758	0.9263926760017401	0.2969712340346038	1.824334598895316	1.4438041770742616	1.1668887449469216	0.9266306142261943	1.379735604671695	1.834230809374621	-0.20256098939139067	0.4337315600051155	-0.5861015315040212	0.10048151843582298	1.3285079300613634	0.07479825792990102	-0.20383548968731896	1.0834592719278202	0.21749017043525548	0.633537759289004	0.14093600888851718	0.1874047750026579	-0.8193744285420129	0.20152143936164726
0.44961051913885725	-0.20785242634122897	0.4672476408422157	-0.5503898525664407	1.427153688426514	-0.25187434086070426	0.4977267700425543	1.4513693737291764	0.045667665066013205	0.3742563826573095	-0.05041964035910342	0.2463609595857868	1.2349109560199671	1.3924254077184135	1.653213351852525	1.0181853925501205	-0.041947656857096345	0.8046183517937283	1.2322427745716762	-0.5830878255262902	1.488367394898718	1.1826612306234647	1.0294559012436293	1.3604144360864532	1.1400383872486997	1.9171793352777435	0.6663662620088003	1.4379812545711603	0.8325723654302651	0.24273634360030258	1.7982284456986335	1.4977418282618213	1.157180943239237	0.9182196589681968	1.3946059791377514	1.8325661336828474	-0.24750990885729623	0.4236605808927121	-0.5860199886980909	0.12180552958992963	1.3586147207952617	0.20720746951440758	-0.04212841089375976	1.0692485749591651	0.31683808240977934	0.6616370320491219	0.15933402373818314	0.21170797025865046	-0.8343974970164009	0.25114329795085144
0.3579495821299382	-0.26858865112081726	0.37918349240741345	-0.5394079248689623	1.550593427193904	-0.4002932123854076	0.3643282774674585	1.3530596900141894	-0.0273449161574568	0.28299592323783296	-0.08512905850717674	0.328694541038099	1.2294174351269151	1.3815802318224941	1.6743708137157742	1.1157292756931407	-0.12688314407346563	0.7312304971456267	1.2291274281169398	-0.684702532350758	1.408473823549525	1.116730820089598	0.9937648512133649	1.4058369995705469	1.0788509499657484	1.9520555579323102	0.542876167934963	1.4101599557537736	0.7757674785700779	0.23018365750894407	1.7361949268165795	1.5577396557025023	1.1578306049213956	0.8843064479101544	1.4219963953275074	1.7476255297140366	-0.26058924029735736	0.44917372797746535	-0.5865907883395959	0.15789523380097165	1.3611389436718961	0.3768073894318361	0.08460219250057945	1.032289675170725	0.3989344808738924	0.6561062327402066	0.18661769782789744	0.24855404893387964	-0.781440698517469	0.29722986532726314
0.29034101302893967	-0.30166386381507293	0.2962204610809153	-0.5723972870395595	1.6193486709773688	-0.5557476033764508	0.24890102953552123	1.3000477218099833	-0.1069017813465647	0.2112094530668646	-0.07437679104242481	0.496526340206404	1.2814302186986342	1.3827281414354917	1.6693507084419223	1.2899401825803494	-0.17634677718875175	0.6437828212052825	1.2208406065473416	-0.744976789806784	1.3873151351168107	1.0142727245293763	0.9892941560112437	1.4524890720166568	1.00906366285466	1.9559218363294435	0.4045322728711799	1.4308690428434068	0.7998100255556885	0.2331810667207334	1.6556381443802732	1.577294657426485	1.1836500163466102	0.8478938960548067	1.4313525275903438	1.629749633261163	-0.2688110032226657	0.5084806049727227	-0.5955401112903408	0.17478385063502605	1.3595007063082525	0.574300340598958	0.16872140410140776	0.9765002159400756	0.4719499947138061	0.6846273461255798	0.15208225146167317	0.24822797744117855	-0.7312609499034044	0.3246177237589016
0.22503325910677088	-0.325923647312748	0.22150307110756695	-0.6454576115825023	1.6088301448761666	-0.6869294522086206	0.1874769247103925	1.294567780110082	-0.22419548626915153	0.20704736516865382	-0.08769939981717871	0.7060818353651455	1.4040602970060416	1.3899925246580365	1.6641115440288488	1.52876894385932	-0.172760570880994	0.5760710427707407	1.164748793629815	-0.7688942116293414	1.3904387376270886	0.8789573776343242	0.995702152467618	1.4884392213849296	0.9451578822352283	1.9002394557026665	0.2811599325990758	1.5222191270054553	0.8484583132769753	0.21938636023774943	1.6017585158667373	1.5477434886870447	1.1941745355975781	0.8181711965132038	1.4170471369565854	1.536801728496485	-0.307556676409596	0.5525850992125926	-0.5970894246029985	0.15927892519141668	1.34350281695104	0.701270594838334	0.2036077919915485	0.9204705238608002	0.5438818707704034	0.7619179229086231	0.10490096763795038	0.2382719278640363	-0.7117444604347518	0.2765505414259252
0.15291155253960656	-0.3137764023568307	0.1624558936210307	-0.7539259371341752	1.5781823568176931	-0.7779476616525087	0.13445728255420478	1.2763640252786448	-0.3479961857900508	0.2722661370048307	-0.07834021810059733	0.9308240486831171	1.5711655371946989	1.4130192488351556	1.6511505449581783	1.7682671034356467	-0.12201482255723514	0.5779162689603075	1.0988903695766923	-0.7937534187246491	1.3767543837725373	0.7851159686547411	1.0117780272985777	1.5146745182505046	0.9145476887856523	1.8010714077431689	0.17415537076776033	1.6499670005977691	0.8812789145739721	0.21052661477749046	1.5868668169303963	1.5381221779346697	1.175278661527937	0.786398139551057	1.4191940755193126	1.4684657377570036	-0.31540099313274383	0.5747892103032708	-0.5866111740410783	0.11881069069006359	1.307645478736598	0.7188737067864268	0.19588278808817877	0.8733479266305387	0.6028751116941927	0.867026545368281	0.09930546433817236	0.2815742220947482	-0.6674466577573859	0.1941526998458239
0.06686106485137253	-0.29017604072819086	0.18078148213682435	-0.8804360010459898	1.5559809649530536	-0.82271497790898	0.11076385056198101	1.2160141093904493	-0.4414060509406097	0.3571307274064141	0.00222330418091255	1.1126403578210984	1.7499125702061327	1.4896893311957262	1.602866259687863	1.9838970299718313	-0.0017932950381128409	0.6328518617127399	1.0501040440955238	-0.8194366879336131	1.3840985682461069	0.7216390565777756	1.0076985179266411	1.5179474364733387	0.907611794575603	1.700328947446693	0.09211461490369369	1.806728514385357	0.90592349625793	0.18245695392676248	1.5879631383244834	1.535768913616447	1.1726614530369575	0.738820867726911	1.417273130489503	1.408073832280792	-0.2865345640197365	0.5658372288700242	-0.5635141742615929	0.07737576768305873	1.2538511130610375	0.6662113697893141	0.12723610617135903	0.8570490518238367	0.620191643471602	0.939020678745331	0.0975596673086427	0.3436582343050466	-0.6514593358507516	0.12759977791824223
0.014844943231520061	-0.31134695336564844	0.26949200499973347	-1.0148338781055941	1.5122096874812585	-0.8255597749105874	0.12182823625646358	1.1715395610878079	-0.5207018905584385	0.4675597017332455	0.08898703908808035	1.2489849101423853	1.9376823918936559	1.5968218507489418	1.5384446178281495	2.1376494513960607	0.1324943370145447	0.6746101326548962	1.0207730572241824	-0.8566175856807392	1.410667782455556	0.6394763002530457	0.9901137834649661	1.4716936556628106	0.9075788449594029	1.593448271963013	0.012243893385837423	1.93608709475131	0.905962337206212	0.11595090202320427	1.6160792140769906	1.5259393493845834	1.1595382870573543	0.6972599731513667	1.3906058936050874	1.3958310908007934	-0.28487708287112135	0.5105267721574649	-0.5061691959917825	0.043503760632043705	1.2362818531713506	0.5535183785809074	0.07313855697050536	0.8758056934664695	0.6169407301216492	0.9524024008020676	0.11492810955115071	0.39424279187275174	-0.6905115998567014	0.030145003281244816
0.020933254166269545	-0.39439940244996813	0.3680379009173536	-1.1510620764481119	1.4944683085600952	-0.8255750695181223	0.13910655977532266	1.1175633112969208	-0.5652626845124976	0.6009756202318457	0.23271032226198712	1.331848877560677	2.114065933358078	1.6590659645402144	1.5007299360253241	2.1881890228465277	0.17034460773424284	0.7196577198480179	0.9866911670093688	-0.9048055988031345	1.440881199593661	0.562299052792741	0.9905981087785285	1.349885683284956	0.9065244572410116	1.4645856115719114	-0.048853507741554045	1.994156211681433	0.8495070188805485	0.08354244993773068	1.6438983694519336	1.5159848330650265	1.132122564070263	0.6542473656576278	1.3797808033782797	1.4201479990071961	-0.3044714639745497	0.4408132167460582	-0.4458071339025869	0.01617111700162031	1.2795279762299816	0.3839000838075826	0.10237195366605376	0.902582416363194	0.6293158736071336	0.9230376061661815	0.17773203858785228	0.46169611466286453	-0.6923243963093233	-0.06799127327629086
0.060755055338324496	-0.4973039204336736	0.4740782462851859	-1.2657404206382379	1.5265764548389984	-0.8414967559626003	0.10425933291128617	1.050510462428155	-0.5575064961087789	0.7244254383503266	0.4467942461815106	1.3485737150212491	2.272835074982279	1.6947025614809923	1.4961479490299188	2.1539032788037646	0.11907858077516006	0.7516683828757217	0.9553663584069959	-0.9687292741910685	1.5031115424621133	0.5206092070130651	1.016379117777426	1.1697366448080113	0.8928668413262123	1.3432163567340183	-0.08421329220459794	1.9859144133851558	0.7434906505490073	0.10720707846616336	1.6473700538665415	1.4888910553835526	1.1326608551783381	0.5895638271788737	1.400594807760098	1.4543265302990365	-0.3094603181248357	0.3718350026666675	-0.40941865675661715	0.002334203097175222	1.323559784554849	0.24392043159404264	0.13336205678860757	0.9219488798523369	0.6061043522884779	0.8638861762691533	0.2105888339641459	0.5122806722305696	-0.6752571105585753	-0.1299653541752554
0.12326643388929939	-0.6443376440215189	0.619914292929448	-1.3247900715512615	1.5482844824399777	-0.8656775304762616	0.031547319448351575	1.0222640676574162	-0.5196204989059972	0.8344534776043968	0.5864363767410603	1.3296566155679583	2.382769370993241	1.7100537109324059	1.5226175950193164	2.1224833962215603	0.0034094913151089925	0.7012656283715746	0.955911544036573	-1.0446410912800563	1.5672197654111486	0.4855339930731978	1.057695792603694	0.9753183755606143	0.8584015427812661	1.261665783532596	-0.1136012767226459	1.9704558120121867	0.6600214526942769	0.1879715244655788	1.6137723711436038	1.4593398866441127	1.1374312281016181	0.5318245649273614	1.4294315825605333	1.519080307524577	-0.29979441320865574	0.3085796624321029	-0.3706450525372145	0.02229347753742077	1.3482837953796323	0.15974521673578293	0.1450734329686431	0.9409642337934894	0.5882243288637425	0.8142964672112631	0.2074105880898728	0.5153457442619614	-0.68088835060289	-0.18354844267759096
0.1294078405589441	-0.833574367227639	0.8222993672435092	-1.319843846179579	1.488350591690729	-0.892611334346315	-0.04221525184819892	1.0209705191874827	-0.45760828104357226	0.9326252939924616	0.615710798378668	1.2947925780708645	2.4161297347885493	1.6452567832256613	1.647809893085033	2.1323151837139926	-0.13158423317119933	0.5815264941138082	0.9681392788714133	-1.1385841722369112	1.651482661700312	0.45191125021981504	1.0996271880202533	0.7946151921993798	0.7919421669063544	1.2229432117509842	-0.13970897676386432	2.024048419207784	0.6001092899716521	0.3182511834111176	1.5670645117497155	1.4196259481056268	1.1127069606548958	0.5077740220455114	1.4456353188708093	1.6206465965669152	-0.29108032915009585	0.2771038562855645	-0.3472830386384585	0.04922807295963304	1.3614398444121576	0.14149898483134	0.17619866735481282	0.9269013724239883	0.5949428831203092	0.7846035743112885	0.2423489106936822	0.4870210005959879	-0.6677552188557048	-0.2207115942819522
0.04387061164137198	-0.998412481279445	1.1285934982705634	-1.2529281716578482	1.3907039366274143	-0.910506025162874	-0.04744568872195454	0.9922067050287661	-0.3918484817649268	1.0020825223121388	0.6380590331274856	1.2168435206039883	2.3856119486646463	1.5169136353009622	1.8692239180542753	2.1593839773633734	-0.17478594128278396	0.464876108042926	0.9558180836429304	-1.2350975421673127	1.798087458090436	0.4340497814535708	1.085265079683441	0.668720401299891	0.7188599181752918	1.2238400289049587	-0.1475480155649008	2.159264115114238	0.5402359681973053	0.4483321190939987	1.5130478430619196	1.3664588347921751	1.0702376484040734	0.49018883978902494	1.4469008826551542	1.7111923110928327	-0.28661661754194406	0.28754250606397613	-0.3750075926544349	0.053227509718314435	1.3556057133926505	0.17310373697196618	0.18626594649418815	0.8734588033299048	0.6259349237231817	0.7854472555618022	0.2917460138241158	0.4496314694329232	-0.6331578057067302	-0.19585807111731537
-0.048409775608001526	-1.0927618681727673	1.5705738504626854	-1.1443291088716823	1.3184754084277919	-0.9248217778161238	-0.007233911218166733	0.9657007209266657	-0.37199189366406066	1.024534886386888	0.6311524671647268	1.1129762689328841	2.310427366209735	1.438273260321072	2.075614137058501	2.2378709277285043	-0.10813453182202719	0.3750015585271716	0.9310043491309556	-1.3020035375856245	1.9081944465777305	0.3913196523281674	0.9873568547569953	0.5827067250416016	0.6531748582810722	1.3047528654635545	-0.15895331236125715	2.36005858680453	0.4486101712036759	0.5286494377524285	1.4505118435409097	1.3055655173896932	1.011471108812245	0.47366625152420605	1.4218156005011702	1.7629026167587867	-0.27742662305457405	0.31190468410731	-0.43192447119311544	0.06278066671535604	1.3144491788080543	0.1832466574263992	0.16734756958797692	0.8276667264920281	0.6552364893840781	0.7760730194449993	0.3360847819715491	0.3960035779333405	-0.6121756510210644	-0.11303429083687755
-0.132106352382509	-1.1382272707220595	2.0635304345795755	-1.027319283999749	1.3011089863470093	-0.9320255379653544	0.04073411241892362	0.9894549746472752	-0.34982336478900844	0.9820739529666124	0.5403860633473212	1.0274603716846913	2.1985607561637157	1.4573080003216514	2.2523218426980653	2.3406863224632106	0.02135910423373233	0.27826758121976736	0.9245244285051042	-1.3330432105333585	1.8617494521094327	0.32122810841139454	0.8605195062934893	0.5120359352670735	0.5704218971953781	1.4597627282105372	-0.177238795573116	2.5878585447904947	0.35253708563193265	0.6040152351162462	1.3876332435842467	1.2672885278596804	0.9426440940281335	0.4555722214407224	1.3936116075929084	1.7814458396544826	-0.2462626953197252	0.35028630450235465	-0.4826848678841298	0.0699076251099747	1.2673582129571994	0.18745449942651735	0.17525274850950076	0.8175954262996775	0.6789681568387264	0.7505047904364169	0.40191028279012936	0.3229418254687698	-0.5943369625245195	-0.00980804681032088
-0.2330236458416426	-1.1387999265556954	2.53660663763739	-0.9269130879085259	1.3801262068145757	-0.953652113020582	0.09735247396261078	1.0510749199423146	-0.23152284694863204	0.9057053676783484	0.4911767808626565	0.9712041002264019	2.0645763367081704	1.5338924177857287	2.4311653749450493	2.339201094990951	0.198142351964324	0.1774019017922452	0.9323127946419456	-1.3538213481134131	1.7279551445858665	0.25137210034648505	0.7617730260166453	0.4425253863440276	0.4794150572516447	1.5777440071334135	-0.2011596392964506	2.770746977542681	0.2969362681684391	0.649158536283849	1.3272213667642785	1.2502325678895587	0.8861977747297288	0.4464877911175845	1.3477575197636904	1.782520503708665	-0.19740802819668737	0.3903464214161323	-0.5166474465537	0.0710259510282784	1.2296118867622285	0.20751984206463564	0.18243722735840612	0.8119961529817296	0.7116289996279093	0.7314985267095981	0.4643560996156446	0.2595100510886394	-0.5656022102435981	0.07097122770850152
-0.2905086281557885	-1.0587148758820373	2.9280649669623338	-0.8710882887796838	1.570920034856639	-1.0061737952975638	0.11170264692393779	1.1233960389431714	-0.03586553659135423	0.8679792865459455	0.5468805898634372	0.9560527411315709	1.9196847231539187	1.682606678096286	2.5100084101369164	2.2494389670547106	0.3794594563741517	0.06514395632478946	0.9657560388335401	-1.3201329040860696	1.5913161276332957	0.1727227538120395	0.7052559875031656	0.3519573318179857	0.40450410482149274	1.6734045035573668	-0.21601344028639816	2.8493578354041373	0.2590663435949797	0.6714321019736607	1.2695959734876148	1.2401739248302583	0.8451762799420033	0.4414891095229739	1.3079826579699851	1.7651994477765478	-0.15539662482585187	0.4095132530919578	-0.5691813992736778	0.09862396013083993	1.1884219187620473	0.20983507390749573	0.20223395747812045	0.7957157576249221	0.7113039082929136	0.7328812265368269	0.4851042258512187	0.19870858674963207	-0.547628526266539	0.11147799811050493
-0.31068500741629557	-0.9192124441668593	3.1475702288316634	-0.8605203623247686	1.8283772422042568	-1.0722923836736242	0.049093870499198486	1.1837459548313678	0.2064780616575396	0.8437131685705985	0.6210280693329533	0.9320439364048708	1.7811968941290672	1.9006238396690798	2.5302531255867393	2.115496551492895	0.5052739792229873	-0.07130249767111989	1.006395733335575	-1.2362355327052201	1.3971507644497747	0.09156102485772463	0.6983264099398759	0.2524883250880462	0.3243376886074796	1.776359112833647	-0.2137088301667806	2.797187670554092	0.2739424267864014	0.7879170544362156	1.1956399594448714	1.2738693378115207	0.8309579699839059	0.4129487328735095	1.3076210683173155	1.7334652504118684	-0.11666736234336339	0.412294761608716	-0.6633225687191033	0.18117157664296718	1.1679941018398807	0.23607436812657423	0.24806597772114364	0.7911513335010499	0.6663329402852495	0.7513719072772208	0.5127236301389198	0.12412516731912275	-0.5165409956109387	0.1035342413492287
-0.35002894697428466	-0.8026335990042067	3.175905886193546	-0.8483617995168473	2.013270433652962	-1.1286224232269486	-0.08531047532085115	1.2445662519813563	0.4725563422091601	0.8377373267717925	0.689720931365969	0.8720396041203202	1.637566874035718	2.0583500470906215	2.5374455673245486	1.89369560940295	0.5690081120499719	-0.19914458171785232	1.0522380564170188	-1.2043717976438304	1.1889105970979166	0.03897764592940456	0.7547503089699777	0.16747903643253184	0.24805932710503834	1.764122540999415	-0.19972977170398937	2.6310547719017015	0.38671712011874615	0.9660724594109356	1.129814995741603	1.3347001791701563	0.8342619636817418	0.3677361068336394	1.320299305514058	1.7312316349267067	-0.07122612174420702	0.4007211284700191	-0.7492890718701121	0.24527629284136263	1.1847442430477464	0.352901701911517	0.2999338610723381	0.7971941136164602	0.5594645820945053	0.7982665234515294	0.5118731136373539	0.05086777195893029	-0.5055485064833382	0.030741317461716412
-0.3309321809899989	-0.759510879410698	3.1364421069207395	-0.7717062010253284	2.0930770369423803	-1.1717532164771192	-0.216764318289037	1.2571019126081693	0.7267952486349099	0.9175997748369955	0.8744127080917025	0.8044684320544544	1.5341002407040754	2.0586755736972924	2.4735898282411606	1.701201761519172	0.5876638174022438	-0.24816341657982505	1.0960086741060633	-1.2044110386968596	1.176695080138079	0.022254600447160676	0.812627183940768	0.10970943224536685	0.2156204299563762	1.6822132409364046	-0.16971937423392683	2.3802656354192644	0.5440812220770708	1.1612849444306401	1.1196511828172597	1.3690411779378338	0.8188928244581047	0.35571831844899393	1.2933156776835564	1.7528934907639537	-0.0061084465194114895	0.38236956653186327	-0.8252665812947777	0.27385994512615913	1.2338746472492605	0.5150965549029731	0.3424101216022347	0.788822922814379	0.43894238783396267	0.8580272786961519	0.45222504846172756	-0.01112928785331469	-0.5488627706598135	-0.04965461222680264
-0.19838752811110355	-0.7578102651168698	3.042333484104179	-0.6130565669671286	2.05193045735325	-1.1852736495385194	-0.3015912752800695	1.222011470478321	0.8982331149142272	1.0395794976886745	1.1214597877425814	0.7092818306932223	1.5208135855208795	1.9849523637760573	2.3836112868054777	1.6198071122998954	0.5677817409809974	-0.15114864398270483	1.0993732482771785	-1.1968767565148568	1.3068451847329896	0.017995327125977133	0.8375699375892646	0.09026241021233646	0.24916313924773018	1.683847441083648	-0.1307260438888575	2.0853598679549723	0.6966484669227586	1.3755583023938223	1.1713153285135793	1.333409007597327	0.7840709582944068	0.36441362984560605	1.2573827059494713	1.7292087378835415	0.06107697746504168	0.3845755905279133	-0.9304160295406636	0.2917721144956093	1.2937371778534192	0.6878569500344642	0.38977362949956895	0.7735034588520707	0.3075838157402483	0.8571132906747643	0.39324844368207573	-0.06986563273854754	-0.6090514699005889	-0.10000056660657997
0.03969374716288414	-0.7917878445792803	2.8125211705434148	-0.4153818684125327	1.93293099695879	-1.174873316414364	-0.35592970280186204	1.2536446103339813	0.9657082250898501	1.1207593038501	1.3060534598381621	0.5861438889248405	1.4978653601624023	1.895466812900246	2.3300330723372844	1.524752554075174	0.5273486584645202	0.07292599721122348	1.0337484752081576	-1.2349013369021549	1.3233184694002873	0.047319540682866236	0.8429161439351365	0.11512966189482203	0.31264057485656477	1.7279309865190196	-0.0904878876397615	1.8400303998870733	0.88759056866955	1.5499876461936672	1.2943774049997745	1.2694335386984141	0.7435691928524082	0.36673337729220706	1.22859112985562	1.6866225407560393	0.09878877627214364	0.38551874571462996	-0.9940805752699978	0.2814797251118926	1.365518721113474	0.8371710290430248	0.46436608701548227	0.7713783221142355	0.17917273841715792	0.7867596486181555	0.2993558983118128	-0.09510356627361632	-0.6628568114198972	-0.1095202965591013
0.35720624184139615	-0.8581985680739918	2.473017369574968	-0.25119769142742937	1.7938220091776025	-1.1647482862258485	-0.3993825629838298	1.3288585740948733	0.9564791066767713	1.1735681805769362	1.4235435649091994	0.4804379659050043	1.4316556577711403	1.7608872605109098	2.2581634197440024	1.4548422693949328	0.49206261816176733	0.3543029343137701	0.9446807200672478	-1.2814216052707224	1.2892191419964194	0.1437518440329375	0.8698334546312403	0.18171363314771502	0.3872714555490181	1.7612527261066977	-0.07240426808801352	1.7036223626027316	1.057694501663869	1.5990060509831427	1.517844249161046	1.2268248767950358	0.6956984077584971	0.389885953420535	1.1701266028895332	1.665234618893389	0.13978271596759134	0.38021149957920475	-1.0056596537119644	0.2344910818665272	1.415234210087717	0.8678386635329686	0.5244094118154303	0.7706761030182554	0.09053116774180861	0.7082738567302195	0.12477619535876046	-0.07127860920691974	-0.7367957646044945	-0.07499796489682638
0.6936739138778052	-0.9637754799479985	2.0942943634416467	-0.11224580069962431	1.7058452936819968	-1.1161573180854973	-0.3959403096566576	1.4149618640663018	0.9178473221274789	1.2351785367582426	1.459901140843843	0.40478724762404106	1.385471755379551	1.6320986551244516	2.207816327579342	1.551235624214367	0.4440669140532824	0.6336140203562564	0.8579494747673913	-1.2613105655921981	1.334585749883789	0.28183473718737334	0.9249720287907286	0.2916594415962515	0.47378067288148473	1.8681732601305552	-0.062782100289317	1.6491511880760594	1.1324244861554946	1.604388139346851	1.7948709614292429	1.2329475290920024	0.6769695895499825	0.4590443595543448	1.0887237323321919	1.6573537491627157	0.18453470698019703	0.3763749361078138	-1.0066585530845966	0.20782185191645558	1.4210516243994302	0.8332204350254464	0.5522014083657446	0.7449157498657122	0.037974735250923826	0.6045244985074975	-0.047654834327177056	-0.019933218156244832	-0.7812092776937314	-0.0434785010719235
0.9482679627044723	-1.0661420485122268	1.7342812765651547	-0.013059818797010148	1.698898724849684	-1.029865142370085	-0.3514368916410722	1.5248899649476073	0.86925927650226	1.2791859340306064	1.4026668996126768	0.31455091527862616	1.2923533823348203	1.630985011470051	2.268605238713613	1.631437907716474	0.3894190759646071	0.8481616785062241	0.7799256228085213	-1.2263860283943702	1.3088160291739976	0.41817073944049615	0.9904677135017994	0.41693081950091476	0.5279992663381872	2.009411997246505	-0.06436336562686645	1.6445491687228078	1.1178008691278971	1.6373430804046407	2.039487672484764	1.318414757074144	0.7120327586241968	0.5322136838538896	1.0319767562162874	1.6812492204851233	0.1721282144222464	0.3670872553708207	-1.0020717702510702	0.2056989281393351	1.4073104905941751	0.7879815398102019	0.5484402548617716	0.7136300411947986	-0.010030418550028272	0.486924706422199	-0.20043445642429708	0.050433009968662776	-0.6929800886432533	-0.03838853360290216
1.0487250931278393	-1.1254032506900253	1.424370942656528	0.0225660776025463	1.701326077026885	-0.916409743671586	-0.3337338745299011	1.5911196466082298	0.7938601757699526	1.3136663502882573	1.3186697152758178	0.18837209397195925	1.118588845017084	1.69847181692665	2.3489451780234996	1.5736813858726233	0.3977806968894308	0.9616631459709974	0.7405632203529291	-1.1568116413699345	1.1738689635811594	0.5327000474086748	1.025245996594967	0.5419078079358012	0.48130966018312965	2.0325498798190496	-0.0739518894822098	1.6602378710634382	1.068278660070297	1.6397111992846718	2.1994363958761562	1.471585191238045	0.7643583666814799	0.5876930631090358	1.0090610119783228	1.769582391370078	0.11423124915181367	0.35212465783239405	-0.9836023247080753	0.2001641625775592	1.3893400297174725	0.7136184980002518	0.5245670649563166	0.7004911523200074	-0.06533929101053955	0.4428189254926382	-0.37185829551627514	0.1043652348614323	-0.49150897650984265	-0.04458594169279858
1.0205843536329204	-1.1596584814657147	1.2720536821520567	0.024439977963623804	1.709496189233071	-0.772563959800005	-0.26296651067387516	1.5729864489660643	0.7078149606661943	1.3616067297029666	1.2245677540332158	0.03265077436019912	1.0268917608080563	1.7253534614459198	2.397758856213602	1.4995664431371065	0.4289974150087715	0.9934932977410276	0.7520121185740856	-1.0366359164616774	1.097489445056032	0.635236654919518	1.0245008807279454	0.660287008842116	0.4214402075481676	1.9475316136222596	-0.08952903525422529	1.6524562747024851	1.018057313943649	1.5711185531231844	2.287507547867759	1.6865652581141788	0.8388652807438912	0.6677617652981459	0.9833203485788742	1.8856882529101764	0.08134419745058069	0.3603732692958844	-0.9706981756697562	0.2040309166001708	1.3912123009902087	0.6533857203741062	0.4819556731628049	0.6758765250609065	-0.09995068180969191	0.48003464287634773	-0.46187875260309247	0.11666899918602283	-0.21337971651289905	-0.09271701483082642
0.8941988060019689	-1.172343675841108	1.243316224469998	0.06438020310147449	1.7456301879034304	-0.6360442929379392	-0.06472401224081159	1.5439874441764527	0.6374312798391755	1.4033994380019688	1.1249523125760248	-0.11318768675213062	1.0340141745240472	1.7446280631566775	2.4005883700952264	1.5205478960198942	0.4186475864418231	0.9539011618909706	0.8092566096798646	-0.9694552336721479	1.0844186559802864	0.6831682007735506	1.0192291859687772	0.7349407149724732	0.42967761159810725	1.8936627965735213	-0.12830367996750622	1.591061152876148	0.9778180915250811	1.5041156930629769	2.3588597985995454	1.9119788243126945	0.9397298973395927	0.7715966542304915	0.9820999835011129	1.9916585573902421	0.02585960573308278	0.3813145115772293	-0.9491504892029268	0.20539565331403442	1.4109881663084771	0.6368299752120701	0.41454769449579565	0.6565839793713399	-0.1306176310775689	0.5367253357927159	-0.4449355686113661	0.08062723019278914	0.09159435903776265	-0.1482168274846744
0.6812141147555246	-1.1247958884422304	1.1568767468950332	0.13062040191165647	1.7839941930455268	-0.5540193127249365	0.2102986172236621	1.5307462116569477	0.5769852154044232	1.3855864654834815	1.0697194057999764	-0.24820627415846624	1.0465183223707328	1.7737712609433427	2.384834366999466	1.502808841139929	0.4116795690044711	0.8672758150133676	0.8861122067182086	-0.9956093955174872	1.0221697202397482	0.7036990758609056	1.0574536299469106	0.7760686556033232	0.48697699416948714	1.8779386024738347	-0.2078716059951918	1.5008406552826254	0.9699916404465652	1.4740256790418709	2.4060701386323897	2.1058836390645763	1.0217543251526977	0.8560803596244216	1.0127447065648982	2.0963434793741302	-0.049071670747868196	0.3857265595693297	-0.8871983423981107	0.1926581106513144	1.4384202837956097	0.6529998484002965	0.3788505190239576	0.6824182503234599	-0.16375527449141136	0.6011497735054478	-0.42873099105521	0.008369787410213575	0.3435344958149145	-0.14951594052070086
0.4504246537405964	-1.0590098804023953	1.0102021604521454	0.18849341771423642	1.787802965160972	-0.5261219485801449	0.47912966115809247	1.531639936054358	0.5190934726314714	1.297228012304959	1.0514327027394863	-0.33034538075658604	1.067869593981229	1.7220981953792118	2.36024497862173	1.390391764577507	0.3889731228486172	0.780630411329357	0.9732328703249081	-1.0614362619774376	0.9231254906430205	0.7468806487023782	1.1762623549432734	0.8123824625519107	0.5953977062747924	1.8394352526631947	-0.2876077517396394	1.4064365037316002	1.0383711298943337	1.3947019766967412	2.4441901471059344	2.2115098038612215	1.111648940201094	0.9123978411828564	1.001377231859084	2.162256208030653	-0.06128123485251744	0.41948831811757364	-0.795483071429084	0.18335136444983235	1.4660697184840417	0.658034558915722	0.4280382989801046	0.7214283690501574	-0.20124914179418746	0.6664413280589835	-0.39549370145453366	-0.06645275111494173	0.4674410618584843	-0.13575812049983116
0.2500236516645214	-1.0108547307557214	0.9379654507163979	0.21551244617628335	1.8109516164118342	-0.5517557108096793	0.7254966492885736	1.6442256910648019	0.45680158451410335	1.1338183319343949	1.0080508352859003	-0.346115523478395	1.1053660679838062	1.5927099357173087	2.3152100705832184	1.40827725033502	0.3286579639108943	0.6859221714691947	1.0281875817864545	-1.1106837835316763	0.9044024684534377	0.8078648063471319	1.377946592248949	0.8613896507562513	0.7443464463058005	1.8320215641903386	-0.3504546379213401	1.2987910874050819	1.154233678614976	1.3302328382354487	2.5140806359789396	2.2173200759389573	1.2482449493155159	0.9534798201565223	0.9524044332755871	2.1765218465538205	-0.06364437629212572	0.4624418433160257	-0.7011992020732821	0.17379820745279145	1.49998791859458	0.6604967896057485	0.504702769204793	0.7425873391790387	-0.2468702924718416	0.6578404664218171	-0.28638138710887745	-0.14410124257684181	0.474557252188457	-0.11567511077896382
0.06594073877983839	-0.9764259679092332	0.9005281426236023	0.20751568533307982	1.8061955849101654	-0.5930664457631234	0.8556764114798195	1.8455253520496284	0.41283742043725463	0.9661701950803302	0.949639338492901	-0.33283819479669274	1.1183493019548858	1.4531960852900192	2.2602262266383444	1.6106238044080228	0.2649238310839081	0.5774750192193224	1.0537022692507438	-1.060788784602421	0.9502153052708462	0.8857682893506797	1.6613700401667373	0.9352640906430754	0.8555349261718866	1.8701861164094797	-0.4003654278841619	1.1830712189405879	1.2181270385363487	1.3615317521044035	2.5815500817733392	2.1458266564305015	1.4371294429625283	0.9557247370403301	0.9456020279347317	2.169104557395543	-0.06239716275455339	0.4830154149313623	-0.6616713268990335	0.14864535162923465	1.5293424574778247	0.6595964216668588	0.5611425936416533	0.7688096785789365	-0.3153128548661574	0.6098678130940762	-0.18926583183794304	-0.24827021544510278	0.34926216120245285	-0.07942772738032533
-0.04550720876701758	-0.9759227249039171	0.7858752947407208	0.18463666929666986	1.7460248793143585	-0.6276934372235436	0.8320723886649247	2.100613110320623	0.4002895483322006	0.9466962058318231	0.8984091006270898	-0.30340177368479687	1.1190998702164374	1.3159437881301261	2.2331906778726225	1.7735386150273311	0.20081807066026572	0.5242843686244149	1.0547926405099015	-0.8643284526013819	0.9951542771002597	0.9868720537626935	1.90500430078565	1.0400147908013992	0.8815980725858956	1.889657013285771	-0.3424978453185719	1.070154398627617	1.2513360493161492	1.4420312337536045	2.5876026894698603	1.9961340553740594	1.636278591187645	0.9354755867483924	0.9409013624500198	2.172075687427695	-0.02921471837337042	0.5056351537314399	-0.676206332055939	0.11086868120244549	1.5613716696078352	0.638410212819101	0.6447438020652877	0.7960853466228055	-0.3923595012600122	0.5652464491780925	-0.17209882771422563	-0.34563516316566545	0.17021958390307637	-0.06160219277124275
-0.029879364129273243	-1.0024557785290564	0.7081356675764935	0.1162175165782591	1.668546955349407	-0.6644922629540083	0.727240128246493	2.371129373978465	0.42922609737684486	1.1370449046628235	0.8201608476171867	-0.27186148824118	1.1386944927041553	1.1723351556505075	2.214917494675806	1.7961308075631368	0.16276340476240578	0.5519627614679191	1.025866648677675	-0.571825643306314	1.0448530241834315	1.1271925375098255	1.9960947155288635	1.1438996395780205	0.8776770682581247	1.838717798940015	-0.18595257690131042	0.9772145259617169	1.289380758156871	1.5100773909427776	2.574675233031258	1.8359038282554931	1.7989353146377982	0.9046902932151216	0.9002225265246405	2.1603386702084877	-0.0037124836709180086	0.5279511645900328	-0.7271502000602948	0.0834602188656977	1.6057210953807566	0.5991431457699627	0.7061159176241256	0.7787331431721329	-0.46459479589593683	0.5018766130285021	-0.1505897130298817	-0.40543667492705565	0.09093866670383635	-0.05169911798841844
0.10124940248572623	-1.0339692025861233	0.7424284514244432	0.031216524618221175	1.5650983365454667	-0.6940873285352425	0.6261183486872217	2.612340885026529	0.47125121435276496	1.5130647264759174	0.7005909243869081	-0.22958972675256595	1.2098387821766776	1.0360251723520295	2.177951264931992	1.7828474350999564	0.1767180210169436	0.6251099344391207	0.9710832812711387	-0.24373119891188813	1.1210466139877096	1.2990159414435771	1.9091210659509372	1.1987426660950329	0.9233617111190897	1.7601765455219311	0.0012759678530575359	0.8579594699031305	1.3022565325118458	1.5804254259244295	2.559692173978744	1.6925837836714048	1.9182874465314963	0.8694301320267945	0.8630691897127953	2.165058763309211	-0.011983478709550166	0.5068980225407738	-0.8016395532767486	0.05294318956959555	1.6503881386017316	0.5749985851229953	0.7067465301876659	0.7366739152128892	-0.5339692867839063	0.4322260386806528	-0.10264744075738945	-0.47643330793785277	0.08953085669275795	-0.06381707401299223
0.3527285015318227	-1.0915818500913341	0.8172506588726192	-0.04258464425351557	1.4637218476488916	-0.7234835642185142	0.5789103030574283	2.7841006027706805	0.4875839572413672	2.0369723136997364	0.5794513270741829	-0.17282074886049453	1.3405654159863445	0.936276966876445	2.1470821812298753	1.72789401862629	0.17365209334450732	0.7053171032660571	0.9000533821031542	0.05595272308790132	1.1751146860108523	1.4397878689067787	1.7068779917449952	1.210241172444037	1.034599615409475	1.6690399934080264	0.19053997118022586	0.7239779519141394	1.2586381475928787	1.6392143911280228	2.525203730123111	1.5748997424123665	1.9731003307433315	0.8467864037254629	0.7891467050950624	2.2218052397388823	0.005543153634219454	0.44362669662507975	-0.9045669600610609	0.008721929105119505	1.6930324601798408	0.5540879991136735	0.7122869119959148	0.7216870813486781	-0.5821694953858576	0.3608881018317797	-0.08774101996678282	-0.5233006504887648	0.09163292917505408	-0.068033867146324
0.6796920370218362	-1.1927684005741295	0.8346852988523713	-0.08470382329959555	1.4201479158825623	-0.753873949391595	0.5737469230666683	2.843462718009108	0.45790162085021135	2.6135933169187817	0.4862126865769243	-0.1405202435323058	1.5064729408640176	0.875866081870106	2.1157019595362394	1.5454620638996635	0.17038177049391043	0.7770602997886741	0.8230420177420742	0.22649433956179005	1.198839190791297	1.5247181714908942	1.4999593154735011	1.2174623729674328	1.0901032438979683	1.5984106602150063	0.3369752346201865	0.6093876700181665	1.1737318346517707	1.6477594914224032	2.5180091209744178	1.5013654388049247	1.945666045993892	0.8406951959140668	0.7031787651727621	2.292754139159121	0.024431874446653262	0.36138036720712774	-0.934391241329718	-0.04558321930067728	1.7296420502449361	0.5182386552611378	0.7353267924424064	0.719488026811266	-0.5952164942969975	0.2680128575045498	-0.08501041435649134	-0.48593285742521236	0.12179477653569908	-0.03429952207967128
0.9761786206815039	-1.3277069388272966	0.8292522597404434	-0.10655873099913912	1.4266405895923095	-0.7776876533244031	0.60318489470229	2.8129114550555743	0.3880959252167413	2.986844777515178	0.40821950560541653	-0.15268376168545	1.6554048474006602	0.8526166289621082	2.106337181334473	1.2970943768833538	0.18108464527768428	0.8350846407279923	0.7321673616574172	0.2617131846573526	1.1963105601877388	1.6212093588039305	1.340262357274408	1.188352449514607	1.1107626532552164	1.5955209160522013	0.409107849167063	0.5321992545022611	1.0615009145953536	1.6156822447746966	2.488111522956517	1.4754587059565367	1.8694143262708252	0.8101643262942941	0.6699351164804124	2.323856181197812	0.018376324507655178	0.28471304050382495	-0.8605338448592177	-0.09992627705963696	1.7600163083035099	0.4936714729285695	0.7336376516472092	0.7324606006370084	-0.5890831044434229	0.17516104876761063	-0.022833181689366887	-0.4397611340587296	0.18611048046648482	-0.036514403321420766
1.1282094082672571	-1.4624198853884254	0.841760478403271	-0.12194214559123957	1.438283986214652	-0.7879656295882741	0.6390603271056128	2.735674851868968	0.2885333144574644	3.034097839662291	0.3676041887221403	-0.19212679802217095	1.7329209823276244	0.8531820172789569	2.1151725666164523	1.1732138544786868	0.1494591368020186	0.8197010702127974	0.6489408811191364	0.2183714415843176	1.126773218589885	1.7330103764880345	1.2070915239412332	1.1457871955901298	1.173614046156255	1.6178815570913003	0.41972251329464705	0.47216382021211184	0.921421034621839	1.577941385141178	2.4075775805492574	1.4356198153303563	1.8312699046469443	0.7695462968099493	0.716128194609009	2.3280705500377437	0.00739756323613582	0.2279798581706244	-0.7660868898915595	-0.17400115313986553	1.7755962799659166	0.4335305695819002	0.6806887181870891	0.7725055685577833	-0.547493086319709	0.08460592787928818	0.06130080592608469	-0.4182404155404538	0.20236779333414642	-0.09005489795372211
1.100086367350638	-1.567979444055351	0.7684930634983782	-0.15175023505582233	1.4549596983263116	-0.7876291482224934	0.6497000192077818	2.669750918028513	0.20442714645463678	2.9153637816853597	0.37337274097512674	-0.2869951678038131	1.7429817909399	0.8441015382507786	2.113657407570163	1.2037760704924	0.11222205161680668	0.7340585068492025	0.6068992807124698	0.10973258626725384	1.0980286383464946	1.7833365368360066	1.1463459528824158	1.147068655635048	1.2209626446353077	1.6302974923563252	0.3822768043437737	0.44599506470793937	0.7529872624035809	1.5179600803616238	2.3018739261360963	1.3741433881853058	1.8110747072129871	0.7380276637613019	0.8808096820469185	2.34655055740084	-0.0330384125082942	0.17856811779532938	-0.6625886834657422	-0.2641306402845639	1.7759306141217628	0.35124796488089816	0.5767277327120095	0.8132342761246433	-0.43967112687964444	-0.01897938121138982	0.08251895443884066	-0.3701557394167919	0.19745010082969353	-0.10949899962408469
0.9389408119410587	-1.646728297783857	0.5719952373538331	-0.2135235783541339	1.44515161676478	-0.7620412698155665	0.6185632732029059	2.6177267504740755	0.1590832757867405	2.7204138755907428	0.42850754312102257	-0.4346369412004762	1.7373605137470083	0.7951183504365059	2.1075967713850026	1.3051899125420134	0.11443323581692792	0.6562180411784505	0.6140645775583611	-0.026531970383822878	1.1811945551826426	1.7865358988238058	1.209736685269154	1.1660308008943243	1.1893804375078394	1.6864581754652206	0.31808416042799026	0.4624159064911339	0.5932344421260074	1.4306377666944279	2.2262277499441376	1.369811715811942	1.7899699834240075	0.7025579769971523	1.1789855493799506	2.3495006155887905	-0.10051922917269848	0.1605042981175278	-0.5432711726896322	-0.34425205819426763	1.7752117956866946	0.25942880997002166	0.4280157771028342	0.8459244229875177	-0.3073589535366109	-0.08077903281141649	0.08193702209566515	-0.3303967554067645	0.24116935144771307	-0.13220153235202142
0.7621143161588386	-1.6579558227645428	0.3359986927782043	-0.30201089656733887	1.39995945021365	-0.7510291523899907	0.5861300941267568	2.580260882972169	0.12326683847052784	2.372096758090967	0.5147218920993365	-0.5797328619604343	1.7707847556922345	0.7655810941259754	2.0815834986023196	1.427292345719324	0.13281022047170477	0.6233850490880053	0.6147966839752236	-0.16016737648180493	1.2907065717632165	1.7718737920453607	1.3189892992709826	1.1643337321861893	1.200632731440057	1.803622354314476	0.29873889300054035	0.45990571411663234	0.4584951925410576	1.3918370496600572	2.17536300526434	1.4085885136927287	1.7836589842258974	0.6568365031302859	1.513026590387188	2.3177242745357107	-0.18472255366322762	0.1734846711957351	-0.4663355352952984	-0.41131370393936617	1.7766159991412462	0.13888975529414557	0.28943866626484355	0.8697813928009556	-0.153460715549898	-0.06826442759548333	0.11761395113504572	-0.2967244392604934	0.3087828021167801	-0.16401915326715993
0.6808955403461467	-1.556942804352547	0.17333944142402052	-0.4281287487756728	1.36854201390387	-0.7867573555929697	0.5719810918144178	2.5690422898783773	0.11157662181395896	1.9440508375502408	0.5739182259335587	-0.6782432153751403	1.8422963445267915	0.7543075937475942	2.0303966797373056	1.5031017028950253	0.16553203035751288	0.6046519919026185	0.6004349368188894	-0.2996496994814436	1.378743821085632	1.7316364173521692	1.4654231950371168	1.1482288964865313	1.270485917783546	1.8954365016113832	0.31540946693150007	0.4183201937790658	0.33639867162139947	1.3671291240026586	2.1162986901579384	1.4356406406783049	1.75707854054444	0.6269342102379785	1.7384325401203717	2.2875283217976046	-0.24816633703496574	0.17573865223517732	-0.43027322937304663	-0.45672910902847175	1.813777240563488	0.01081700970102677	0.16987001984214062	0.874937159321442	-0.02465952862481231	-0.058351172901961554	0.12558194783392856	-0.23977061853535964	0.3688943610829757	-0.10924343640388297
0.6863997981970398	-1.41167910788685	0.14996514453733778	-0.6085679219161721	1.3325856263684293	-0.844463909824493	0.5344515896305073	2.646584640885149	0.10410010366518145	1.5487097636592155	0.6133955291070612	-0.7315646844883396	1.8800643006665247	0.7107041614330369	1.964897997109747	1.5206734082006519	0.21581324418544864	0.6256715250185548	0.5826618852946195	-0.44044659775763206	1.5159406242007532	1.6433889848543224	1.6961110674665534	1.1318296713170937	1.289777918068506	1.9666039250967866	0.30587140899118376	0.3460057351236495	0.2558425448877036	1.308605123149279	2.086127011791519	1.4592357599043713	1.707964117373254	0.630136958325543	1.8147731555403337	2.2468175188038715	-0.30324066114142	0.1676339119018639	-0.3985734635680138	-0.49279985856293285	1.9174709789990068	-0.0995239999527284	0.08818317098639593	0.8662333384212634	0.036067532752286115	-0.05375779720472751	0.1057291021263193	-0.16877398552456183	0.4183798472258241	-0.007486680893486042
0.7577604658973597	-1.2687233879627773	0.2157206404128787	-0.7827752868791334	1.251772559981146	-0.9210134205397787	0.48223663007028117	2.797506468731817	0.08114849807629161	1.1747900779415485	0.6451225664984895	-0.7702121418760903	1.8362438898219455	0.6585342394692517	1.8946347782040984	1.545503901293245	0.25799297640622326	0.6759138250714373	0.5256354684406728	-0.5060576384259118	1.5952392236432247	1.53686789584947	1.9093446007110448	1.0915156309850427	1.2806838239973728	2.0439693515796598	0.2876363916943514	0.26975864174818237	0.21818624552978855	1.2283374853065168	2.06847166934092	1.4842678281389086	1.6551744652572853	0.6317832307070012	1.7499808096525222	2.1657962778561974	-0.3509465789535351	0.17199800285057132	-0.3912957681388208	-0.5161141107580914	2.092962977402371	-0.1927212690557826	0.04895006078327875	0.8357607255456954	0.05175860785471907	-0.022260363852268355	0.14521097340954775	-0.09464706618383298	0.3876587328744767	0.07086474303341828
0.9229235985807428	-1.1136551294969455	0.3005354471280065	-0.904796705739994	1.2139611228143476	-1.0072597124325853	0.4685346736445874	2.9370215509799755	0.07630088032396838	0.8818974612147293	0.6483796402195621	-0.7894651524411687	1.7446745619127575	0.6309844087573405	1.7880077421874998	1.54033698318552	0.2700894546774659	0.6752118368471469	0.42312499334757625	-0.5304655734113604	1.5306104002758087	1.475726714303476	2.000043829624074	1.0477381851261827	1.2934353254666793	2.081057723214031	0.2819000993528202	0.20397068326646922	0.19439616470800053	1.1702440515222337	2.0462026410235388	1.4494894970643046	1.6268120923904779	0.6437261885288545	1.6174130032423684	2.0446542455523797	-0.39407391022640814	0.16069612629109697	-0.38138831721840605	-0.5166827510555339	2.2735870050979656	-0.256243145887261	0.03431084055823341	0.7922231415949137	0.036024187240951744	-0.044992886435516924	0.19322039172163596	-0.033302149356991564	0.3008952090410104	0.16112115363472815
1.1037145759018685	-0.980781622886283	0.43812585241912033	-1.001781944195296	1.2235718586704172	-1.0974826022846285	0.5027336839729891	3.042998449262208	0.08476556670687428	0.7687574021101635	0.6116492666903405	-0.7870960951264584	1.6133091466038998	0.5726294812668152	1.6719429082560577	1.5520932907828553	0.26351164621660556	0.635479303352233	0.32977363683140554	-0.554167169442245	1.4423686293604598	1.4537041121543246	2.0102519170022504	1.0039607392673227	1.323057030430261	2.0385286608455484	0.26440524880973404	0.1703759419877298	0.19781416815668224	1.1314930153035268	1.9909526107673936	1.3663547080524365	1.5944960641436758	0.6769210261840792	1.478381781790739	1.908045479606015	-0.43409961835979455	0.13714921798543253	-0.3665882979422299	-0.4996424968088281	2.4020381877738526	-0.26726805942468823	0.014491588561252397	0.7555783924546758	-0.02162534283152468	-0.14325831652990992	0.15613339585071098	0.007130715737951279	0.2550353158034059	0.24443476342055254
1.1765973213358765	-0.9188827332323409	0.593954498330337	-1.0795270196409303	1.2074092453929608	-1.1783146031098601	0.5634425153794849	3.07928836360963	0.07206853713251819	0.8175951124020081	0.568090810902482	-0.817681685831311	1.4576061561758213	0.461504977537059	1.580284913419669	1.5908974733327799	0.2805136087637451	0.5781368938307997	0.2697253339163646	-0.5409625550972239	1.371213707891213	1.3984120709295857	1.9551878544294616	0.965655474140819	1.3924489221469516	1.9264065873286373	0.21563835292088177	0.15552397043859673	0.23397509100579988	1.0945967295363133	1.9819536393242696	1.280575099851063	1.5588760421990393	0.7255309597747769	1.387713176383728	1.769203098174486	-0.4541206777787088	0.15001769129572465	-0.3930897098692661	-0.49492278234005294	2.4598445633195585	-0.22320515498676752	-0.00845820437616165	0.7128908631990287	-0.09782675175439086	-0.2307433750899782	0.09234465823325075	0.054324129781563577	0.2721604567600888	0.23261496448621471
1.2303479036289986	-0.9015989389807775	0.6586443498784573	-1.0942131689823982	1.2034820658542391	-1.234231688259727	0.6357298352501038	2.9973009096789025	0.0669412491252511	0.9115284723065749	0.5213341441716403	-0.8872329655035033	1.4175545561764744	0.3512542557515231	1.4757024293691456	1.6182172913436705	0.3029041714624388	0.502322165607292	0.22607933008551084	-0.4936770861945461	1.3338420350003894	1.3100861264811212	1.800706707299509	0.9149512172283428	1.4739497978170533	1.8053761300822466	0.19430809283565822	0.13146796018296208	0.2751270757089571	1.0503476830506788	1.9955891366632208	1.2048333093610388	1.5234787614025713	0.7571992539490131	1.3750575385402775	1.6567215938367255	-0.45515455215853773	0.2014596131746306	-0.44366663524694055	-0.5017464659093671	2.423368706916802	-0.11815610383097667	-0.016971473983955612	0.684025962464257	-0.14968965606395504	-0.2969489176649017	0.02978693134174023	0.08373577842320701	0.3086670917049094	0.1774984966626672
1.3429462587652705	-0.874389110279521	0.683695726362391	-1.0520286213190704	1.2166450244086515	-1.2762153859447336	0.6912752866658405	2.7998348559776973	0.05031019129804577	0.9259812270723783	0.45411285159091497	-0.9632903130250507	1.5052752255530322	0.25429872590158753	1.4064614864465363	1.6403074351564577	0.2991507327361831	0.4528821378107427	0.1825112099160241	-0.44509666254183583	1.3423389775432268	1.2706731272694505	1.6537139746331078	0.8630174513538493	1.4946092071743025	1.724084637391973	0.1761740073688835	0.09565588230674749	0.35545015675296865	1.0118119303665194	2.0060270299360865	1.1909844529750415	1.486986336627608	0.7774035059032742	1.4079847962865426	1.5540174252076058	-0.4390884725100824	0.25689795533623594	-0.5043344828583702	-0.5000974090467836	2.3066860865266814	-0.0039379995832265705	-0.01730930214299515	0.6967952623411624	-0.22773324921846094	-0.37257556753721305	-0.06941015115671224	0.10138711522809629	0.31948601521470665	0.1543061344293432
1.4600577513677058	-0.8455307269056777	0.6538751547737772	-0.9357378512368543	1.1748472039914912	-1.3357878822955902	0.7129346598738275	2.554695661393652	-0.009669756045138084	0.8351598870183092	0.3712929228158905	-1.0326824769074485	1.6437151459654415	0.15156938202807493	1.405311425965618	1.5933658795542855	0.28889381106840006	0.4556700339014993	0.15942649268642878	-0.41393926643500906	1.3499992408422417	1.2478261496387812	1.5963773086659054	0.784553999144003	1.5173444423521352	1.6717304448699462	0.13667601787353328	0.04285816936307676	0.44711479469487614	0.9743525953551024	2.012148157719738	1.2359463791966399	1.4357558725488202	0.7698007207234483	1.4285502077821504	1.450849676006094	-0.42528707007458505	0.3046951419173205	-0.5755009667332032	-0.49249658373762967	2.172350622707912	0.10419802736304218	0.031157777740535714	0.7070698364823481	-0.3319792039735771	-0.43268785663621506	-0.1449494457037062	0.16818829503280613	0.2749567917136023	0.13292401167244985
1.5797355378234523	-0.8158740960061577	0.5550846847482254	-0.7250330083110469	1.1177156222598226	-1.4033288691724537	0.6997468062177765	2.346881219932974	-0.07692113001680743	0.692694291163052	0.28052651899848435	-1.0876481425151872	1.7997375271431157	0.05397993194409637	1.4286594792210934	1.5004868657959753	0.255428745989276	0.48631683409343596	0.13856924817196808	-0.3833312450706203	1.3886538219069302	1.2196403593658922	1.528217834730238	0.6914403415557575	1.5676749810972668	1.611484261392944	0.11287292795193224	0.012882288757578023	0.49271406797614914	0.8784189403059723	1.973365788403934	1.3125420089525648	1.3706412102341863	0.7163866650014034	1.4037135185143792	1.3901416928668873	-0.4096969008549385	0.34625791285739405	-0.6295638470643572	-0.4552127349019567	2.0880816987270236	0.19013722838729102	0.08392653618250077	0.70974935671701	-0.4418600752019433	-0.4860975669117028	-0.1646903813453202	0.24231521437353365	0.22718767668015083	0.09003198454856184
1.7118908219797775	-0.7751981786109134	0.5183112206626747	-0.46257801006478544	1.0634455532573721	-1.42963559413355	0.6269453835775127	2.22072496551977	-0.11184262251720618	0.5682134971431798	0.24136315064147035	-1.126560792885928	1.8765030938085274	-0.015854091676390156	1.4416934980048381	1.4633980163830274	0.2035309521158745	0.5077776169503547	0.09225962312231363	-0.3475826457591357	1.4984447315687786	1.2172457448719558	1.3744445476739553	0.620405894200915	1.5349560122109058	1.553410368355569	0.11862604226513998	-0.0005054039064258192	0.5294964459977537	0.8014799171127637	1.9165854762018775	1.3949687361341705	1.3649241874311904	0.6351955043703887	1.3655658101576913	1.350041973354943	-0.38473621939906305	0.3575757750979978	-0.6639952968680218	-0.38818899851002014	2.017002257194245	0.23350188830117294	0.13349718805222427	0.7414970516352803	-0.5636609620467985	-0.5486237218107821	-0.17778385906679886	0.2796612693375716	0.19122102365738697	0.06864986179166777
1.831338526917643	-0.7048656303161492	0.5106246058419426	-0.1667632274835272	1.0039655576306876	-1.4353710719593706	0.5281929472174637	2.1221095339846143	-0.10923236680441542	0.5117962047614749	0.2647905363219683	-1.1332259765250776	1.826598289184144	-0.07612791284834114	1.4784041587528916	1.371355750496414	0.1599947791672955	0.5109465923628701	0.035949735952954594	-0.31603283912199664	1.5986603121068605	1.2108862768716653	1.2686753503504469	0.5648009184680027	1.4438667982266733	1.5089083082483434	0.13529661619609928	-0.02924710659446213	0.5526068102246346	0.7910303855512247	1.8617237264394704	1.4238118430433502	1.3949014336222187	0.5388736039425152	1.3374974133691793	1.3201831701240307	-0.3471557062274957	0.3279702936437609	-0.7004653168199197	-0.32834908454244605	1.944418311960161	0.24686040853735586	0.19876558837865033	0.7723762124085221	-0.6438284852566051	-0.6193288977217708	-0.19703239041803372	0.32355049225514604	0.10339682104845112	0.09152276999973886
1.9196544326281095	-0.6418734886161761	0.4259495557599176	0.08945996258519692	0.996762439381272	-1.4426971889688855	0.4356991532704547	2.039440027224284	-0.06536142614588002	0.4976489243368249	0.36293440832686824	-1.1289652092650373	1.7244730970008042	-0.14603046838602296	1.497955186928507	1.1180303323403016	0.13712110059294697	0.4776924073378505	0.015108068170769207	-0.3072036021899628	1.6850242029416265	1.1462709415106977	1.2697557683576282	0.5117588628249314	1.4064360342237479	1.4355486650532234	0.15899877428764514	-0.044559280078917816	0.5337689503086074	0.7807630169804569	1.7880874728033356	1.389804049842854	1.3973330244897277	0.4545694918992888	1.3210450841726926	1.3151048556719138	-0.2703700201446295	0.3158531473466157	-0.730534226506365	-0.27252756201013517	1.882282309096252	0.24377343274687585	0.2277512444242377	0.7570197895464259	-0.6235861314642397	-0.7103761660062238	-0.19072066269588378	0.35039704515420633	0.037885442861679136	0.11149929504552189
1.9601487797755155	-0.5752545266365063	0.38176899011984317	0.24967844345732368	1.0392707043381002	-1.4405406493063782	0.3414618803655268	1.9776319294245237	0.007483352924625814	0.45900642018096366	0.48597723546455757	-1.1357541496295818	1.5972757309741743	-0.22136417836131378	1.49704244051508	0.9093454131391951	0.1507784147701578	0.4084563116162744	0.014999031044854219	-0.3556466821570628	1.7881960501412208	1.0627145980624468	1.2317548591396013	0.4577643706619874	1.3870781347063905	1.3681877321546878	0.1581576757038435	-0.03868124626862942	0.4700892156027786	0.7443138585542307	1.6950143544512108	1.3541927048502962	1.378214409271917	0.3958424662189015	1.3091352249878743	1.325746136992739	-0.1607465144738567	0.3472650107686313	-0.7682885456516507	-0.2380110959553526	1.8200627226933819	0.24469217554166178	0.21171566780849962	0.7325899567862673	-0.5202287596914428	-0.7696682094450049	-0.19347365031937275	0.3138335617726503	0.09620349044389678	0.11746243685023347
1.9374415038182953	-0.4893908580052476	0.44750701641624424	0.331825005797581	1.069583004697286	-1.4372064248636345	0.2467328569852892	1.9015242412662232	0.08696563937908272	0.3768529145571124	0.60672441425667	-1.1720325497026214	1.4287971105622534	-0.2546706901175039	1.5332419632716143	0.8230139514769098	0.15419738865941895	0.3236761909282391	0.017615922066833097	-0.4482359467843395	1.8341390370632258	0.9897573679480139	1.1662405465318546	0.3912323504919949	1.3240784685324511	1.3338296705224164	0.11462241300624043	-0.09727331994343878	0.4123521459838588	0.7428896751718328	1.6099809263223868	1.3187687879892787	1.3281718979833612	0.3924152264429564	1.2960953981384598	1.314788778008918	-0.07291642430170499	0.367982453514144	-0.8336451046040179	-0.24572564932399513	1.74177838010213	0.24061295753281425	0.19921602592403947	0.7363043262150056	-0.3692996892310209	-0.7718711549324517	-0.19394367259655382	0.2726833393937653	0.21312886163800843	0.18965904655727456
1.8992479718497202	-0.40816049566431617	0.5150968181012763	0.40632343991995346	1.0743587707695024	-1.4314250632152075	0.17652430048757312	1.791478545069469	0.12764833913128343	0.3040354684847542	0.6963135625122412	-1.234016989593496	1.272599064472301	-0.26979911083803715	1.569952624019669	0.8327829828789675	0.12738445756048683	0.23153522228834467	0.030342112334431716	-0.5734737675336291	1.8199340827902972	0.9289694901798142	1.2132759856375022	0.2961099176981989	1.2819194346048617	1.2877731273483004	0.07852246178944974	-0.19851774571497843	0.3447883164499815	0.7273561401405738	1.4924232968356663	1.2535646235613833	1.2215716968223174	0.3994792315706689	1.2680722000565308	1.3195931584864398	-0.030888610226428647	0.36908546551216886	-0.8817961315052937	-0.29667581997487835	1.6608527976796985	0.23135203016137443	0.23171509482363678	0.7541924337126099	-0.19498571540661347	-0.8012125139780455	-0.14103259339386148	0.2538364071156395	0.251544718378677	0.2844304073821514
1.8412674293432094	-0.3462616060103747	0.6218010074763533	0.4708204756035509	1.0706092023656963	-1.412123268505379	0.18231354471963498	1.6790574235006581	0.11739376311675007	0.2689441035447952	0.7322983408523015	-1.2893716049096209	1.132546220774429	-0.2929114999116475	1.5776014389641924	0.9622278786304144	0.07310824706846933	0.13512215388347337	0.04719613665455561	-0.7205884753478525	1.7584846405494132	0.897741361820367	1.2929288718219545	0.2058362526419361	1.2788386454901834	1.2364353276007778	0.04349911675992676	-0.2562521703285018	0.24502534079159402	0.6396695004918331	1.3515003176374822	1.2002725581602374	1.0757133682965514	0.41166164719346066	1.210127458216157	1.312702665433153	-0.02739313018033911	0.38273723719787	-0.8797575613570606	-0.3453135200828284	1.60699156517297	0.21194818233550156	0.30948313703452224	0.778326595274461	-0.08185393082829469	-0.8558408749487182	-0.06840296056275079	0.21472956609101507	0.28315294588769097	0.32742891918112377
1.7369166116941273	-0.3242403862260025	0.8325190710392525	0.5327463456754382	1.0586303180440653	-1.3764715383400783	0.25786429956276996	1.5874506727662367	0.08567915620635126	0.22820146329350618	0.7106957012926466	-1.3333406014893714	0.9887085966938439	-0.3112780537195867	1.5537422477171987	1.2072067367663535	-0.018442211368425693	0.05678026805251331	0.0515108914943642	-0.858697361491398	1.6873483119522537	0.8710472986092738	1.272494069168927	0.1245328079001053	1.2491675161022995	1.1877481207750038	-0.006226631514459122	-0.3144049603377755	0.1708973909983164	0.5350251424294377	1.2016240470542574	1.175240489925702	0.9652708823295985	0.4405312783192171	1.177493992062686	1.2544811599095054	-0.06379207263210182	0.3780854039888086	-0.8251238813844006	-0.37397299107395066	1.5937184991859001	0.1846982710421599	0.40948027211020477	0.8314365342704477	-0.04126085946523146	-0.8781984280872948	-0.03574760330525007	0.15799312636101503	0.3564747768756525	0.3487684480679836
1.5922484326806279	-0.35662147063706257	1.015477973351825	0.5960013776313451	1.0376919386943932	-1.3096799872324554	0.3425124381991463	1.504216708491755	0.055493413356299925	0.19774948990980962	0.6914868147087205	-1.388094112710719	0.8367584475735201	-0.3164350804884196	1.5094923015942316	1.411979859667277	-0.11822422107131299	-0.007421569260568894	0.041697550161944576	-0.9242887816331613	1.6411264319489753	0.8138317145943219	1.2682282808302368	0.06452930714814756	1.1734822476914535	1.118473977947991	-0.048853507741553906	-0.3905056258247307	0.15316649810828126	0.4471232192461489	1.0321281915226976	1.1163047552304137	0.9166205032170993	0.4620226159535276	1.1979012080852507	1.1980507611428286	-0.11564989866797608	0.35668057695467204	-0.7068460413838903	-0.39061519711244597	1.6042667418028305	0.1391837529884795	0.5045451160639107	0.9126352371056496	-0.030987973279383935	-0.9174296062361169	0.0003993480113103961	0.09453961388137173	0.36929934752451976	0.39385405949860486
1.4320409019208804	-0.41930125460959766	1.0538761082972121	0.652240178002752	1.0160825839461451	-1.2040401329846069	0.40717762570245586	1.4428554728907024	0.02340591277264619	0.2940693681046348	0.6969610530712483	-1.4416277362103114	0.6830676188678962	-0.3526713317046436	1.448630370746887	1.4948178989652294	-0.18260870219245084	-0.08052862861895464	0.023005471433527814	-0.9329021927735223	1.5902191481802785	0.7271348931212367	1.274803928356689	2.3379211338814265e-05	1.1168418574440697	1.0278356575862944	-0.09252334621256153	-0.442236507009239	0.174548440136681	0.34574123474575547	0.9076271932067668	1.0142605502809736	0.9001376582526197	0.44891230135209553	1.2431903120821735	1.1492272981322291	-0.12506964301753	0.3539310398001752	-0.5853064891462078	-0.3795456659888916	1.6015252017248964	0.11042710351168757	0.5863670961832701	1.0033693360862685	-0.04498857343984157	-0.9890253345782034	0.037822074080220626	-0.030541410718787982	0.33061349982282284	0.402202458025201
1.336043813228782	-0.489425564419404	0.9860766716625239	0.6868419660654406	1.0207202080245361	-1.0905235558559656	0.45036225835243365	1.3784837972141677	-0.0010559121929297783	0.4452027983901103	0.6722190653467034	-1.4686067023465	0.578546996062586	-0.4319627598978767	1.3790973489719796	1.4467467337362656	-0.2309760338975939	-0.18534549890891774	0.007662390143950484	-0.942064978656323	1.5134677722134513	0.626109640659845	1.192412741360935	-0.07076862975662665	1.1481275180257389	0.9408045351105839	-0.16759980580274475	-0.4668991470887124	0.18907495479357622	0.2187570699059948	0.8617644148874877	0.9186930285436323	0.9169731767017002	0.42855838827224624	1.2806374404868146	1.076550507487618	-0.10171721059694414	0.3453307433518062	-0.5143030908832331	-0.3663721657647983	1.574226817900102	0.11910003549446402	0.612740214465618	1.0802992859959055	-0.04696079420547858	-1.038638479226385	0.005681503126301812	-0.15994831712211696	0.3042893811225149	0.37102374516056724
1.3384331212991047	-0.5938398114190577	0.8933132064395931	0.6847283807744601	1.0211346340060101	-1.0212389837200528	0.436280312923092	1.2880765186973213	-0.04634384880983812	0.5340003709340406	0.617927963020123	-1.515209949223952	0.5391341775624322	-0.5116825125735716	1.353248370543713	1.2824512891286592	-0.26529584244903404	-0.2871337914312228	-0.006605896618742192	-0.9424770097131493	1.4616866234567625	0.5159573739387783	1.1134677152501502	-0.1562281611306263	1.2158060297000435	0.8544310785477889	-0.23635120404273594	-0.4986112440865744	0.21838045027118982	0.12598642678753616	0.8336026590768938	0.821417828274484	0.9603520153075431	0.40932693363429956	1.332796747884468	0.9905352394646257	-0.06275819825227175	0.320584908961332	-0.48988102050739546	-0.3688931377501276	1.5450394460947792	0.14383259153009426	0.5700162132857599	1.171661686272928	-0.03636281668463708	-1.0542934535414463	-0.05081069818825116	-0.26113917035704154	0.28839848455910544	0.3711728237056858
1.3859892011876873	-0.6710268765103752	0.8394894331153278	0.6998285313584922	0.9748373315042841	-0.9781999581150949	0.34103718677320916	1.205595164441708	-0.1348501621570833	0.6154474671439755	0.5368739175878489	-1.5798463189447285	0.5273965675147767	-0.5812081425666873	1.402828755721094	1.1328826070629139	-0.2769835303639539	-0.3718136280872185	-0.062355021426247006	-0.9804427285209002	1.4126758126407357	0.41718934005773595	1.1072273698638555	-0.2567535065462436	1.224751850498279	0.7703893465853267	-0.2819892131998414	-0.5070622250807271	0.2223422269957973	0.06472998107257989	0.839221306221587	0.7148336974721922	0.9716004432900582	0.3758028415027833	1.3324125588785056	0.9197549147979831	-0.02378277520315613	0.2808445056701696	-0.5315086229343261	-0.38627457617529737	1.495875608477681	0.17753207724283177	0.5089819258859624	1.3016276573789765	-0.043363116764867024	-1.0710264650099401	-0.08847962640235203	-0.3379833521369452	0.31366192448394115	0.38077774139827414
1.4459696830419504	-0.7127439863304139	0.8385810150001507	0.7658726243169338	0.9044046492243787	-0.9547992085857462	0.23345559415190614	1.1553584456820871	-0.22328189676967752	0.6686000025046083	0.4167938502807763	-1.616937977498937	0.5274285065897363	-0.642235814827772	1.4900508029882271	1.1028642771658035	-0.320835586769693	-0.4498747186284625	-0.15179661814172526	-1.0608476461819685	1.3730729950997143	0.3321608975353453	1.087425915697795	-0.3691410158911803	1.2224618521723962	0.6870650683460446	-0.3171975999178015	-0.4810817340046406	0.18344301729290596	0.007448000610825183	0.9048178696344202	0.5976702899118775	0.9243050728289152	0.33948008632278814	1.2309640619512685	0.8484688658705493	-0.00579664313501731	0.24545220764658401	-0.5909940998597799	-0.4390443957779985	1.4264511210163375	0.2361294926942587	0.4093901846011258	1.414112068885093	-0.09173670741214783	-1.0974852464496185	-0.16321316847417672	-0.3135714663833847	0.39787981925627736	0.34898141741815186
1.4670309912173916	-0.7753717106817104	0.8847181735036841	0.8080571719802606	0.8427341162670515	-0.9394128334050114	0.1609447513379638	1.0998299377272809	-0.32010373903052647	0.6433601850668347	0.2975771037190492	-1.6116341178391362	0.5220308029215633	-0.7215786419589018	1.5753925926436985	1.1419613214708217	-0.388471809361595	-0.5199933138320034	-0.24316972965914024	-1.1345227232481734	1.364706202661471	0.2577119403591157	1.0783168742234737	-0.47401293524294186	1.263615922805894	0.5919825207546529	-0.3283505671390189	-0.4265687229383942	0.1454565698746054	-0.0167962374336993	0.9492874061820459	0.4824852904067045	0.8721650823951052	0.3053872819140414	1.1090631502948816	0.788371966213132	-0.002974001971039677	0.23558904238888276	-0.5888943726070982	-0.5326804980902614	1.365669171483604	0.3251924192207788	0.28484420330190685	1.4760736643804124	-0.1470022343613268	-1.1288655018506186	-0.308405288096798	-0.2532699783331861	0.507631144914481	0.27620979046565686
1.4285719805743358	-0.8479601758968587	0.9683275792582886	0.7931531272479697	0.818085637654668	-0.8920607284750355	0.08635514515112122	1.0391742740189172	-0.413327157344458	0.5998300914525222	0.22582337722526263	-1.6009026417941388	0.5020848506092896	-0.7955759795489135	1.7203732329525216	1.215030329366717	-0.45651682230982094	-0.5768343031932283	-0.31784458417916756	-1.1992312196967347	1.3304953180250938	0.18950468325724368	1.1812732591489816	-0.5478527410744984	1.2580309628600355	0.5207154509188071	-0.31681069456925093	-0.34063647065130914	0.10902376038752488	0.024455399840144998	0.9226330922883218	0.40755568848668905	0.846716906216838	0.2884007441599036	0.994959015524193	0.755984541678261	-0.024931524514079033	0.22182537093526705	-0.5621687179637564	-0.602604299999156	1.3346763952367156	0.38412058207833144	0.1825723586220248	1.490764827046316	-0.16418872960473843	-1.1564257560340212	-0.4169580521124795	-0.26211738483514263	0.6464836391578592	0.21768581303941845
1.3666269565289173	-0.9115770330517081	1.0543128477756647	0.7948962903745513	0.8414119000404472	-0.7882868163465206	-0.010296175541691937	1.00747057697399	-0.463294909560722	0.6085742944680296	0.1907215405565766	-1.5728805832581894	0.4545754766068758	-0.8847017378594568	1.9371505061415526	1.3567126627417256	-0.508377453423558	-0.636142279742676	-0.3685156942654521	-1.256346572383745	1.2681348250520457	0.11173859616728174	1.2565299617180157	-0.6159086596762853	1.1993806460244667	0.46953708533199245	-0.30629696227172293	-0.24790578068328523	0.08523367956573727	0.09727091533315964	0.8750344717617405	0.3578872336286455	0.8480347913435032	0.27579927738546894	0.853035076851203	0.7481247437917892	-0.06574494646066761	0.19440992779594995	-0.567754400169916	-0.6509576799583836	1.2993707083794175	0.4040940504369711	0.11081765764204077	1.4423301888735662	-0.14457488572669672	-1.1661046548246208	-0.4528588012838495	-0.2484223821416925	0.8173686324204376	0.15579691988052058
1.3003634793786198	-0.9881393826881523	1.0496484701458115	0.7753074947395662	0.9061610260030065	-0.6671382300576523	-0.07556487499197234	0.9447687547768243	-0.44953513301758613	0.651359794375779	0.2057315489699596	-1.5098530509675527	0.3831756745346774	-0.9961517681958846	2.118440198776522	1.4382955802321324	-0.5323102706483831	-0.7323748368898715	-0.3639205582447159	-1.2903881858883697	1.221931537920851	0.04512120606548362	1.2499729420882377	-0.6871682283903694	1.1614556377785443	0.4162063585756381	-0.2943701843534089	-0.1603209850829886	0.08758355693670651	0.17281887568774854	0.8360237021555019	0.2898091711838041	0.854587093452132	0.2737788521900435	0.7414394702959128	0.7685644326654549	-0.09380725105603048	0.2050084343856689	-0.5795577213281872	-0.6889807611807324	1.247899965086983	0.39951871131893835	0.0608416119814684	1.3274988872308848	-0.09682980499373914	-1.1094139619082528	-0.4908858417091366	-0.21255451794456598	0.9556811447417575	0.065455321539143
1.2994962490419837	-1.0339865557932026	1.0292614712917332	0.7387882272376352	1.0103398239171617	-0.561941919428334	-0.09778305555826712	0.863651506180414	-0.43502956912793805	0.7082543904155365	0.2548231058984365	-1.4627547771885194	0.3084222695917195	-1.0818851966053356	2.287845933108666	1.4189039483055654	-0.5491078380173611	-0.815129220130666	-0.3265519775201539	-1.3084586908092681	1.1776990952306654	0.0022340530388388624	1.2191065172969278	-0.7408856481111689	1.1775185756759257	0.3929289711124773	-0.2707521361202424	-0.10154064698009109	0.11463627741405305	0.2472241772820422	0.788059641164225	0.26604744917414835	0.8501879557758013	0.2813666712573115	0.6560365142059086	0.812815305484731	-0.12616916021512797	0.21567088369991122	-0.6274845055131589	-0.6881657100877306	1.215486268677751	0.3748596547068929	0.03674320330331827	1.1869072324356593	-0.026284985299787587	-0.9942280356230299	-0.5097986428623852	-0.26700845722565864	0.9800381864402847	-0.024353853426813447
1.4208023047012113	-1.0163383441929625	1.0553959616822248	0.7101567728834969	1.137963291640374	-0.46749771789648686	-0.10873567978108853	0.8391681615040263	-0.421213858533814	0.6780697070803509	0.30581789265188014	-1.4324343794666556	0.23480270180982835	-1.1458597413057527	2.486039689320312	1.3859360821607245	-0.5692314723764352	-0.8612799316762463	-0.2704757413349014	-1.3272551552112475	1.1090542114928903	-0.02834635172798668	1.1422105598204477	-0.770099473729798	1.1951466203427965	0.38021409679612567	-0.23525777588379032	-0.08723255044543608	0.13726112978742672	0.30828189973433684	0.7643288509880652	0.26604744917414996	0.8387724719321575	0.301900177687865	0.5269942069092899	0.8444441436284122	-0.16694976075283358	0.21851633494119307	-0.7123297950826387	-0.6956338526608133	1.1861484465022987	0.3277648990461819	0.02980646510437517	1.0567749462805627	0.013722921660284534	-0.9066023635212093	-0.48063487966394514	-0.34450478199096457	0.90941626506261	-0.06253925791198416
1.5594706656714534	-0.9662916949745824	1.0715553223849017	0.6939235662671843	1.2428327995236512	-0.4120700601877564	-0.051647920056424254	0.9083142069877759	-0.4080507118678871	0.5255234579670431	0.3431761358140807	-1.3651991185125754	0.1403748266917535	-1.2076069986973719	2.60540866526836	1.3467553630685365	-0.6210735221103385	-0.876402763708132	-0.21763946546257568	-1.3342793037038432	1.0614750518274085	-0.04165412735822259	1.0538025621985079	-0.78544236021356	1.1760028933307372	0.3581523948083516	-0.18822354307757358	-0.12547114761700193	0.15959467504869732	0.32389823612503843	0.8010556176899588	0.231998005277754	0.76465535487904	0.30965262399327725	0.4051158946061958	0.8512503493049005	-0.1908765678288783	0.26840764575041154	-0.7941580008327336	-0.7252600121575885	1.173610915658089	0.29463503386621087	0.021563458023811787	0.969200833231856	0.0016295239984642385	-0.8503803824106804	-0.47629276910331714	-0.38424202790147755	0.8475304797810825	-0.07146267368403532
1.6297694186738538	-0.8714564182830233	1.0956109328579675	0.6572953510698453	1.323902415328036	-0.40945468229918236	0.1038793439076366	1.066221196572088	-0.42078503080957086	0.35214767721635903	0.39662353832134684	-1.2702600306021365	0.029865627331517708	-1.2540545055754744	2.5966645546277247	1.279167053732253	-0.6828008659153645	-0.8552628897537466	-0.16958524639826805	-1.3458554143480674	1.0286772254694911	-0.07276448779173783	1.0140878864863343	-0.7636748564775686	1.1644705276608214	0.32550825040367637	-0.15900377827628615	-0.19757642357454377	0.1783548530681653	0.31637987268773254	0.8413911089807187	0.23181057714621528	0.6281892781010494	0.322179260204919	0.26325975399308305	0.8592787219449693	-0.21368744700288644	0.3516131160362111	-0.8454891971652538	-0.7454467427168112	1.187084582138667	0.27743616874782406	0.007554850362308502	0.9264209067267369	-0.01436496968329872	-0.8454589084493584	-0.5066203969881108	-0.47184656894051935	0.8369429770950259	-0.08922431748806851
1.6840863554725363	-0.7656712679240568	1.203957262672021	0.6187932355114268	1.4116620505476334	-0.41337010182827677	0.2577301857967762	1.2457422051358435	-0.4623626753775835	0.23347089567839463	0.4223661932734516	-1.1625563204437757	-0.07087021509107962	-1.2917641930113648	2.5213447205916872	1.20628631410749	-0.7279164561497443	-0.8070062135352902	-0.1393975392518743	-1.3204075914572901	1.0015316322254104	-0.10623020674387859	0.9996140107694688	-0.7134554763388452	1.2198753073007143	0.3205857206918604	-0.14130706407308735	-0.27689850260877524	0.19002655802644594	0.3253058592355469	0.8918675731667779	0.2411611583752576	0.49679056244389586	0.3290636719819252	0.07830664665235929	0.8332760662025956	-0.2614918290416538	0.4232129818210513	-0.8584748890095021	-0.7477402585831646	1.207997183586811	0.27021485038081006	-0.004471832099496649	0.9069620459881236	-0.03835671020594221	-0.9050321789716428	-0.5269432649729028	-0.6026881899117335	0.8856570604920776	-0.07323031929043101
1.6979797394370082	-0.717481411863222	1.3709664392315737	0.5387602584621521	1.4759770159581733	-0.39035171748731773	0.3331915314625815	1.374603151804366	-0.5075760332598402	0.25095930170940667	0.43957374540226174	-1.0388703131772126	-0.15774449898120696	-1.3808899513219086	2.375378314156361	1.1275483393808514	-0.7249434353764728	-0.7818950919120528	-0.0811405605483064	-1.275692411528159	0.9617057002193677	-0.10876221715140133	1.0495367738598198	-0.6538502672224705	1.29144187368659	0.3201672060200046	-0.11003501872732287	-0.3338171147005852	0.211214295313444	0.3405081888290403	0.963082783724305	0.23012372396236094	0.41038555871680826	0.3088893522527807	-0.08070240310929017	0.7606203474021849	-0.2993185027798466	0.4687402016815613	-0.8540715774893171	-0.7401015239208479	1.2172582397037344	0.2895819484948916	-0.012647273548249871	0.8764709536626608	-0.08059691099964661	-0.9538485135498961	-0.5474451890632868	-0.7126829734495879	0.9961797888960765	-0.010063610030523307
1.63656567274055	-0.72218413098187	1.518444626314811	0.4149085183183791	1.516413151007634	-0.35523529858576164	0.3492181264988313	1.4238991080403978	-0.5233307909548947	0.4172328040282813	0.461882738299017	-0.9258804228912512	-0.2239382318349911	-1.5035449501195208	2.2170898311397655	1.0286865783399122	-0.6391160419281234	-0.80616382766614	0.01731996415363297	-1.2624877971831356	0.921080274713671	-0.11926319054694072	1.21944181943709	-0.5962884673669128	1.3480493143177756	0.3242527063881116	-0.09859607798761354	-0.3528945767467923	0.2159723114778011	0.3395145725157417	1.0435710460734782	0.25286500392251965	0.32526131659169144	0.27166863031926347	-0.20845654726827317	0.6801680462479017	-0.3368497838380889	0.49412546331726803	-0.8669961122291179	-0.7187396034135768	1.229812487255737	0.3314582450812197	-0.03037199095918759	0.823786042014242	-0.10367839578430335	-0.9609026262277922	-0.5405291469847621	-0.8136129694903499	1.0821526249151017	0.02880329637518495
1.5631165728009833	-0.729298945884622	1.6394564010039356	0.30169007324676655	1.5314114246228543	-0.33669823425271056	0.32440707978999	1.3756615096434006	-0.5000062916927487	0.6636551366071894	0.46937793204269457	-0.8660528859286967	-0.24294198143595666	-1.6107802675485274	2.120539515527404	0.9349080606195285	-0.4638193045841673	-0.8360284124081522	0.10303872185570158	-1.2535212165654914	0.891164343528926	-0.12150078113963463	1.3647394135060202	-0.568633174235348	1.4367496811275253	0.3498418891815195	-0.1201282017329495	-0.3536894709987176	0.21379721837409532	0.32848543143810965	1.1064496460301394	0.3115091837465244	0.236907327818129	0.23434314559783515	-0.33123883370304247	0.6005375470174059	-0.3828818097971486	0.49578797415487097	-0.9183273085616388	-0.7127878349670076	1.2315844582817173	0.3589102797894136	-0.03769160107171006	0.7928144839915301	-0.107839564872242	-0.9517393104236174	-0.5232726148082474	-0.905173844640834	1.0619225879065866	0.04675661259436946
1.5484621499696667	-0.7389299758139583	1.745968425008495	0.1815861338251466	1.511795261499787	-0.3407207160345533	0.24923631395050613	1.2543501822266754	-0.4560794169832242	0.8664900991328214	0.4559375977117554	-0.8645501256917525	-0.22700438303111392	-1.6577074978469863	2.0703384627888917	0.837322340082926	-0.24903713509521408	-0.8502486881516615	0.18626520239397892	-1.2453590775349872	0.8694106831894912	-0.05880898856887691	1.4887639495715244	-0.5599919774459605	1.5191401964350209	0.3861330900123586	-0.1491292809024481	-0.2947627050073051	0.22005061104725065	0.29577889445864597	1.1500969415322024	0.3536180372991278	0.1929716363418642	0.18767880663977002	-0.3821777760229358	0.5180412769757544	-0.3683583363662152	0.4835908994520722	-0.9917566053010113	-0.7166924983427823	1.2115912757621496	0.37686251399952464	-0.028029715723180408	0.7951983330278851	-0.14089051726341645	-0.9063680076182891	-0.5717744374107175	-0.9748661916808269	0.9513612893652965	0.09041532937886412
1.5781249671982724	-0.7329431193714004	1.7720854458198478	0.05320216955225475	1.4955537099401435	-0.3561835642529649	0.17234442144743492	1.1362609664532424	-0.4337057965878818	0.9242629339033936	0.45791931124084273	-0.9342782006859386	-0.22329945033579954	-1.6434014601327782	2.0487063727906607	0.7424769688261275	-0.05497320411998728	-0.8779471378015742	0.301922439526063	-1.263861234039231	0.8464113004203615	0.031303102756214264	1.6501746742647625	-0.5618622164304383	1.555895493305852	0.42035164675401077	-0.17742383726155503	-0.13954914318399395	0.2103597944512722	0.23314794617695872	1.172297449762452	0.40930501771439315	0.1497041683101053	0.12464154054247453	-0.4197379011940365	0.4639287810710392	-0.30719564091187795	0.4618823444764507	-1.064492788189983	-0.7240469128563765	1.199438229197161	0.40514141722302455	0.008117897294042376	0.7868271422258039	-0.16655105997236772	-0.863176214710118	-0.6302810199131879	-1.0342112033524362	0.7913530748184499	0.10310830264889223
1.6070798412949316	-0.6848226761388856	1.638914844050655	-0.044262438762857306	1.5089732179116568	-0.37612773247928455	0.10155470529707897	1.0313659450731347	-0.4246817696950935	0.8687620645451469	0.47828583246057244	-1.0369432441674895	-0.21965839579040441	-1.6131103527331156	2.0572496792203427	0.6636971567059021	0.08165568179162006	-0.9121239359213797	0.4123303178819159	-1.3171113430026622	0.8219430807565177	0.11831397203178318	1.758477265536141	-0.5872836129972125	1.508464520786301	0.4149508145600742	-0.21515551973092176	0.07486312213796781	0.1740629282831731	0.1609617210157012	1.1442042140389883	0.45699506451729316	0.08314168853237522	0.08894736208994525	-0.48934390933301775	0.41124917057190125	-0.2497581753658138	0.4376960089255551	-1.1115429872112133	-0.7677184876999914	1.2044365248270528	0.3959356144192716	0.07496282902931727	0.824820891208321	-0.18003151399683523	-0.8656135161004872	-0.7014782038995536	-1.0818611174858304	0.6170353393370771	0.08034187911590436
1.6313091949858394	-0.6295874180036188	1.4813741793839121	-0.06162870141144733	1.5214849356380398	-0.3710958066000969	0.041449385837557105	0.9582922160534059	-0.46042362827665323	0.7226498687423737	0.5120142043071201	-1.1391309402796552	-0.20239532577473737	-1.567502361840639	2.089834726179703	0.5785162233671983	0.12429994850821782	-0.9467018701693517	0.49784657806442595	-1.379838166273144	0.8135948811903585	0.2225189584933193	1.7559811273816233	-0.6075445353290423	1.3861884950689982	0.41136354594417623	-0.24763874703736194	0.31082120534106294	0.14365046577956467	0.11267196818931291	1.0980901954002324	0.4371901586179242	0.03536371225020091	0.07845611718628738	-0.5627240094717436	0.32565533943290226	-0.19704699269896808	0.41670680960081635	-1.1368416427507915	-0.8219478173994625	1.2250983756583125	0.34393477223440494	0.14615448307756823	0.9280470983174307	-0.20207270650950876	-0.8720348678404962	-0.8494009291324656	-1.091665000366378	0.49031315327135017	0.059811633759683944
1.6346011305493953	-0.6026031809943995	1.3730802583072712	-0.034805778801140635	1.5307009800831837	-0.3237284070625849	-0.026948634819243568	0.9359491061181819	-0.546972249839306	0.5435655362413925	0.5628520236523216	-1.2439352071573253	-0.22623784523208199	-1.526074817896984	2.1270930347758137	0.4800309988685215	0.10209519960785465	-0.9867553125667973	0.5891106524559248	-1.4238273867211964	0.7828050850176194	0.31583041180621146	1.6856235616382453	-0.6052240536260797	1.2739785771007213	0.39071682213267234	-0.2960019156059883	0.5797046451896966	0.12376390025996512	0.12446288177380882	1.0186982544451442	0.36432226614484503	0.012124385791271581	0.08888749763971016	-0.659494440267563	0.28323771705899453	-0.16575177932858395	0.3898029082576845	-1.1064873332435927	-0.8561420539523612	1.2517113744636241	0.27984327487016003	0.19426121292478885	0.9641929023105241	-0.216485089027627	-0.8814325395475899	-1.0026729555199663	-1.099229858997043	0.4119772044357113	0.02411797067148317
1.5849566184215689	-0.6042517356669868	1.1947158553080013	0.039300443617748884	1.5857012281958496	-0.23855273769726373	-0.10082296758745775	0.9251538561600048	-0.6312089306277742	0.4389787586891133	0.5786861109589901	-1.357331726683872	-0.2700422865391812	-1.5127110940441926	2.114478879342246	0.3976740895967936	0.08812200197348334	-1.078294577014443	0.6924778478240741	-1.4550632649340858	0.7436299035345509	0.4104569402920017	1.542114245650166	-0.5983665106829985	1.2341095414990133	0.3597268071453274	-0.36091790430384235	0.8052245117688231	0.08680673797109748	0.14764726241748027	0.95782957704431	0.2717119438162433	-0.009184517383528344	0.1352225821214835	-0.7720844183676954	0.2764315113825067	-0.18990833626681494	0.35725606147538247	-1.010572607769204	-0.8879100919028383	1.2838576035481808	0.22210947764582975	0.20261682939169695	0.9457134524163031	-0.18484286575476427	-0.8873148727108833	-1.0911938177224418	-1.1031644550089694	0.34970571778128684	-0.009339514239951562
1.505082934559577	-0.6402075807365029	0.9598548333763451	0.16605019245946778	1.668053591085748	-0.17509541103238457	-0.1444769984184167	0.9142880490125588	-0.7251222022372267	0.4652304598819558	0.5538852604563532	-1.4570619678203323	-0.28915782290250513	-1.4944644710913422	2.1002582902210443	0.36236332941120064	0.0693548083422128	-1.20174422045775	0.7917639393365182	-1.5207331671819113	0.7213742356488204	0.4881641434189973	1.3709425030989624	-0.5699319513079003	1.2424128447813514	0.35187467473052836	-0.4074138340164259	0.9007582498883755	0.03685727848241516	0.1589248075734369	0.9405853551164924	0.22214761569794456	-0.023235771480501	0.21620421717667732	-0.8371705558483009	0.2613440709355551	-0.233790559944008	0.32403781608558485	-0.9268893031842171	-0.9535311822277481	1.306375008944383	0.1736733575047313	0.1565821122532534	0.9574109441993436	-0.14108557206441602	-0.8912286162896491	-1.1787298713441585	-1.067731352802111	0.3000273809519891	0.033296949663735385
1.4062009776047915	-0.693794284199182	0.7449266012411806	0.3103187307233536	1.7308884637053112	-0.13887778038826878	-0.1316914860603478	0.9182157325485409	-0.8518128277258569	0.5074813796926885	0.5023607087000816	-1.5384938931304777	-0.3186216195527429	-1.4207926601080019	2.158564531110792	0.3908336757456739	0.023737520852344922	-1.3255548864164068	0.8701149026731356	-1.5886398094525194	0.6882231447212884	0.5270864429392879	1.2494513609813276	-0.504196514409075	1.2927269087183813	0.3499216062618739	-0.4518406612128576	0.9202749956001209	-0.00835358531605181	0.18398049894048932	0.9354691886107538	0.2463258446665769	-0.05499494685688022	0.27719112585343025	-0.8574647751044084	0.2670334688694614	-0.27350446469300066	0.3032244592532858	-0.8648759992749533	-1.0322689087470076	1.2976488874768126	0.13848550846444202	0.10674119785629735	0.9469700550091098	-0.11356117236815837	-0.9237572156149565	-1.236475465397861	-1.0496887302059814	0.24631846477590474	0.1340953430983743
1.308115456673447	-0.739016741849358	0.5341386593617277	0.4313814098645932	1.784112600468804	-0.11405463235811804	-0.10922743025639818	0.9488140336282542	-0.9760237102873368	0.5209222507034226	0.4573110625338971	-1.6213932196131686	-0.3816533839855244	-1.3287200293581238	2.2109014104567235	0.4512677907789516	0.015450225446854315	-1.428265792033495	0.9403971186919865	-1.6682402855264453	0.630417905409064	0.5590996908049417	1.1659425001850445	-0.41697064621640356	1.3955626608778278	0.3379640442088787	-0.5201715101609479	0.908142399123364	-0.053855756226620685	0.20138534469512948	0.9515257290283093	0.3113634063108825	-0.09462430946855134	0.3045192473856392	-0.8529901031526169	0.3090085825151746	-0.3087054257205171	0.28210737447950274	-0.7845359497330694	-1.0868962866546883	1.2547203818662338	0.1254393607784862	0.11964623353160478	0.912542839856178	-0.07634905088904467	-0.9591449569558896	-1.2101989819021075	-1.0422325620728825	0.18165562960950982	0.2469265048175207
1.2525065236589614	-0.7759790729295091	0.34641056194447317	0.49842782162081994	1.8378103669254084	-0.13586474270377338	-0.10954036237705114	1.0208529238720367	-1.1132485820454416	0.48942020927201346	0.40643400133663443	-1.6532517366363735	-0.4315102799974701	-1.244374372271847	2.215319103097712	0.5132708080716626	0.03211772315700128	-1.5351284565771095	1.0153679311252137	-1.8050345963934418	0.5706604145279158	0.5780995828551887	1.1165413182016084	-0.31713798190614895	1.500606037322658	0.3097840563039892	-0.59613953424996	0.83411264234537	-0.10623277498283579	0.17682646148472644	0.9855573723030734	0.3619481764786755	-0.10900967528777641	0.3147710344883572	-0.8098253383651309	0.330122570403231	-0.3357666773449338	0.24957651337833037	-0.7253358726283679	-1.12946849025658	1.199856146891968	0.13402041848178306	0.1745770921914233	0.9161832914853394	-0.04982159795343895	-0.9685660642532788	-1.1690384596289456	-1.009994960494497	0.1623127057586627	0.3905317376359817
1.2273922410531184	-0.8258174836629333	0.22195728016515717	0.5277347516865102	1.863702123482211	-0.17448362673096696	-0.1182130525779774	1.081014687255515	-1.259311033859708	0.3299816953364371	0.388578958648819	-1.6061888219217397	-0.46432767951846643	-1.1830383063833902	2.2194994816712104	0.5874694255943492	-0.01323942501520386	-1.6642742330403852	1.0958061765865048	-1.9536993258023982	0.5461178233757334	0.5583145712987312	1.125780754952657	-0.21960848227122187	1.5066687667034124	0.24983681187831136	-0.6470764644850202	0.7352528993296044	-0.1292848777872936	0.1404932249617166	0.9835931298053324	0.40528572556026476	-0.10594698450045763	0.2682713227684378	-0.7520839907043848	0.3222627725167595	-0.3474182774985629	0.22700473162164442	-0.7121259380678142	-1.1678327556573926	1.1348114368722027	0.14649694563497243	0.2264900192971564	0.9157952230375626	-0.06748489382151023	-1.0163043616781013	-1.1243639612835254	-0.9899524327431333	0.16065418985519989	0.5033841962901453
1.1941720095864752	-0.86769077234669	0.15749453314583237	0.49690255388506105	1.844599059193348	-0.16726457197420103	-0.18531464016350735	1.119985774795165	-1.3816760927385716	0.10851279800046869	0.4253289531040728	-1.5332077130028765	-0.5161647981779068	-1.1795089126479095	2.234066914429515	0.6727131150234292	-0.1001073757341973	-1.7539883281048714	1.1479726529710637	-2.0428942393424685	0.5062918913696912	0.526085415568868	1.1952069258622604	-0.15614157599245576	1.3943435250784375	0.1750821197770082	-0.7130185934551128	0.7009469368780893	-0.08151051140231673	0.1345480873538035	0.9172200054050197	0.4134909126521166	-0.08009044955054678	0.16067993958385318	-0.6742066192605762	0.302349879748084	-0.37733499169584084	0.19121279156978957	-0.7239904163305336	-1.1727988809217271	1.0743471047875226	0.158073104849272	0.2771191993985379	0.8669540369671402	-0.1533523517715662	-1.1198427995881943	-1.0549125743266892	-0.9929305523764713	0.1734016202294863	0.5316878229275069
1.192260563130216	-0.905381938124194	0.16006256127912194	0.4247356004444942	1.8083663876702591	-0.1486357399959357	-0.28525174812316856	1.1828287113708695	-1.478684381836048	-0.0019161763263618645	0.47031973649216524	-1.4694022812954692	-0.553645302643004	-1.222392759831933	2.2238624095273964	0.7320176204299181	-0.17954277452001638	-1.8082219326330118	1.160293848199546	-2.1041691436507928	0.4300983015654129	0.5118158685435263	1.2881601302730248	-0.12007020743074581	1.2927763331426818	0.13562216500212582	-0.7796672452355986	0.6876219990234451	0.0013566517540652967	0.14566002979087703	0.8394040264539318	0.37209012092977334	-0.02141671877045666	0.03861632555499515	-0.5596956961306316	0.2484481022853658	-0.41519448684291815	0.13225759955941044	-0.7616224212669245	-1.1339986579595398	1.0517126824367746	0.16093958236900213	0.3084020869255938	0.7978224149128634	-0.22131811354122247	-1.2000393895674475	-0.9975474744973717	-0.9567583547861573	0.2162337576898392	0.5063657671925005
1.230648779460078	-0.9460231491052774	0.19929923602313543	0.39638741009842715	1.7616941283281533	-0.1610243720997075	-0.3613389580302782	1.2182954585101513	-1.5245130142791765	0.012651131317373809	0.48897923714723524	-1.4049603864288873	-0.5401510434725709	-1.2758305222638018	2.170101645776517	0.7431882045170667	-0.27100032605774765	-1.8331525429985729	1.1326451484137618	-2.174057459099481	0.3573072073526864	0.507105151506276	1.4089061565236385	-0.1076885326724056	1.2021648885933458	0.06758363692058991	-0.838005843008118	0.6456390315599163	0.08371888258280118	0.15584459700220393	0.7739216631863143	0.3240043925158437	0.03432425355874599	-0.06399134214753646	-0.4432186292642954	0.2048293847920784	-0.4431911486205136	0.07085659833601901	-0.8464269394334402	-1.1081255244258876	1.0326556355535748	0.1330098014075186	0.304145452121697	0.7458766812602123	-0.27045025063682504	-1.2514102034875294	-0.9546635372078788	-0.9109779172109163	0.2425193062528562	0.4700970868588447
1.245143915086706	-0.9453116676150023	0.215895336204263	0.3930754001579179	1.6882420567546574	-0.15687953345758063	-0.3671952591453382	1.172644957053024	-1.5286521340523136	0.028535797057332547	0.49951567442565015	-1.377486393391117	-0.4957876683536785	-1.2978464006623116	2.1035441773093835	0.7649854865747594	-0.39932333518403185	-1.803969889674444	1.0586712468460497	-2.214848533725483	0.29576480075137734	0.5173117050869858	1.561710792952796	-0.10948950354634532	1.057812620022203	-0.035988779728429246	-0.8888418414131232	0.6113749056479787	0.18021921858562936	0.1843448249220297	0.7498025925164132	0.2697960118049482	0.09431586946550144	-0.1545213570151876	-0.3410695523850108	0.18818262787434992	-0.4451604331535225	0.04291362771938566	-0.9156567816674503	-1.1009037926483631	0.9939063068910674	0.1066418831971712	0.2887630099467665	0.730963765195577	-0.35889676651117747	-1.3381218875679608	-0.9139954192250981	-0.885000888292392	0.23700377662041067	0.43898226479926106
1.2612496213385145	-0.9344832663971548	0.2151266747221877	0.3993725769527018	1.597186748253823	-0.1467545032690646	-0.3477040584875837	1.100864776503228	-1.5505596373560857	0.07403238174281704	0.49078436234204653	-1.3884653828869051	-0.47196111843381133	-1.2812788096807102	2.138648404369804	0.7743361440409686	-0.5281666229456381	-1.6800188260709281	0.9337147005465771	-2.193599503509051	0.19937935186280215	0.5411793380757279	1.7603773109970426	-0.10107342811620068	0.9332630707871161	-0.11889454329585565	-0.9219643036432545	0.5970249725737494	0.24638477398140876	0.23563198696020687	0.7967845322588238	0.2103604687588858	0.1448224248127414	-0.22385935649970215	-0.2521636965347651	0.1563852149770707	-0.45768180064256425	0.04543936533805128	-0.9592617971381664	-1.0735332396647785	0.9480690941246334	0.06518820829644315	0.3351355552442521	0.7368402302619378	-0.46468148691860434	-1.4589557911135556	-0.9174870132841582	-0.8309164967030295	0.22134430088074136	0.43086813255784967
1.3031067590149195	-0.9448257778167649	0.20024259329658678	0.44190575724134556	1.5272079610964844	-0.1673410450118769	-0.306844064448159	1.0690434841428504	-1.5524986844570168	0.1839458681189516	0.4593712597671072	-1.4049250273644873	-0.47943486197435836	-1.2589716706341272	2.2672178641651994	0.7054927128971404	-0.6217981959238239	-1.5414062369829198	0.8056739612569161	-2.170035251163776	0.11178833147042697	0.5462629868784283	1.918323246908639	-0.06986814431965577	0.8957334579355903	-0.2159899471661683	-0.9543465991196382	0.535211485351663	0.2576292285086045	0.2794173458329675	0.9033561077756367	0.13959593642864282	0.16804318950932232	-0.28137412706283454	-0.20630960870554552	0.11567441198333672	-0.48996165627945193	0.06051386264439314	-0.9901053634809396	-1.0520386364214365	0.9060265740270473	0.004146937010885465	0.44558284137288934	0.7702880345704759	-0.5558587700069145	-1.5865391446632506	-0.9428458342387493	-0.7567243630637606	0.17048957486410607	0.45122800243393535
1.324398148708245	-0.9425178012751407	0.1722563275174637	0.48794705332223787	1.4456449810284395	-0.19601843414098058	-0.234959085875521	1.08943451184163	-1.5053276347901678	0.2778983201698403	0.45644774178855235	-1.3963327747156098	-0.5121724138079536	-1.2410505742879472	2.3455497613655476	0.5879714743173688	-0.7060833348460387	-1.4222688069174052	0.697524709080746	-2.137857587678135	0.0999260790802052	0.520334415185889	1.9924436477804666	-0.028549716384829615	0.8702469298050766	-0.3177288709670611	-0.9697387032032176	0.4618929497464472	0.22467268389262554	0.2986272612234381	1.0193834553164425	0.0433620035569379	0.19208067174918916	-0.346192360554617	-0.23713512659566788	0.15897705181362823	-0.5122473929113246	0.09513884797369973	-0.9998701144909792	-1.0390925923163201	0.852198774935902	-0.021026615566240338	0.5352424347819624	0.8301244933279598	-0.655856864651427	-1.743276372536203	-0.9418386436447903	-0.673228322832752	0.10729240491472439	0.47452684934234257
1.302929773231931	-0.9474114056716678	0.13163955602154728	0.46933878694595527	1.3396111334829282	-0.20189156343462084	-0.1856052199898288	1.0992419611500392	-1.4714315998912237	0.32266940329508764	0.4712419200156	-1.3897029501408598	-0.5603045997720802	-1.1953740514782762	2.3858566429825077	0.4773952430726796	-0.7961287015164663	-1.3215435251347425	0.5868987564730616	-2.048329125187298	0.09938688578974156	0.4771332143567605	2.0327171603929064	0.042519365025281475	0.8348755168146346	-0.3779750544440649	-0.9659537595761076	0.4196798813152555	0.16058511922985014	0.3372954960827023	1.1162708585188257	-0.05049783964859707	0.225491843974487	-0.4337740512482024	-0.2720737267849108	0.2481952401549694	-0.5711125897438192	0.11392202330238668	-0.9811356548287128	-1.0035904830793023	0.8077824823318112	-0.050904131252669106	0.6121771675338837	0.8292559591829312	-0.7581089258852401	-1.8945765434614112	-0.9688089695497177	-0.5867976391674343	0.05792262918374595	0.48626146053661445
1.259993022279307	-1.0098829511592444	0.06640814752014916	0.424299809662849	1.2533315910543075	-0.19633962089922635	-0.21059508505332683	1.121773223589979	-1.3718689891319475	0.34622911185651717	0.5156636965488053	-1.4185205876257787	-0.6096345010471914	-1.157869959793967	2.4963537237920415	0.36125463848120853	-0.863226064093211	-1.214219554043737	0.5006971200705099	-1.9393371003929523	0.08313671558746286	0.39569669357527676	2.0209815854873385	0.13656814210576543	0.8229642305584228	-0.37793519590388863	-0.9558773985421567	0.38365862074116597	0.09972135327435289	0.3965150283553922	1.2076538147217335	-0.07488432209671866	0.2357564985525918	-0.5115080398781544	-0.27123755071311	0.30719640391400493	-0.6272536096389855	0.09374809371531963	-0.9676199347459249	-0.9623830161912741	0.8064284290006365	-0.09215568273854555	0.6749005957288794	0.7899501692579258	-0.8255545415189036	-1.9882251622682765	-1.0599709093096907	-0.49638888329116265	-0.0005304138789880731	0.4399619238100342
1.174615080566423	-1.0383595639773322	-0.002212359334025399	0.37636282368179674	1.175123487979142	-0.19234772833245553	-0.2873752160847382	1.1901196209286748	-1.16977926291101	0.31757180022709536	0.5806874454141076	-1.4539857292176481	-0.6215477760071244	-1.1696231835927042	2.56106744450405	0.2480844888342582	-0.8884038337668461	-1.0672031630706342	0.4647927521796734	-1.8292855671667632	0.06941517598874339	0.2767903443599841	1.9239488717046402	0.21113526309795247	0.8523882378248075	-0.37090016356271216	-0.9657687178876685	0.35351539397736664	0.06045315456279796	0.44220481849531035	1.2767905826363048	-0.04191779629366463	0.20154717054635748	-0.5434307579658869	-0.2671018690606971	0.34386141282140403	-0.6492603642953487	0.06626870785147825	-0.9981781012679448	-0.9612078262432272	0.8137336303058635	-0.10738843827609264	0.6443609301517098	0.7672019664381416	-0.847097260651249	-1.951806254954495	-1.1257068820754754	-0.4190012490234219	-0.0498616194726776	0.3703635401750456
1.0404952542189436	-1.0083211625220554	-0.06625583645403728	0.33358995846324796	1.074082486781855	-0.1689010949805005	-0.38796054058003676	1.2221525848568593	-0.955775583829551	0.253059437804834	0.6069010025909444	-1.4709404005968127	-0.5656863339027738	-1.1462880657882137	2.4830276261560003	0.17363484695006406	-0.8918971331754395	-0.8992474662072297	0.4371596291261632	-1.7065395532849574	0.039945473734038825	0.17523513623190312	1.796869360584353	0.2763858232230243	0.8843164159223734	-0.34232159025605613	-0.9983192330808137	0.3223890085335542	-0.0073437206607622485	0.48862326059831657	1.3212372791548899	0.05633619532908102	0.12939760030206415	-0.5307245284035398	-0.2668306768211951	0.36788331520901185	-0.6549384680321884	0.05750855459180193	-1.0186249598547275	-0.9880666029591151	0.8086350344292178	-0.13835007046036893	0.5578769214376048	0.7314811897926143	-0.8070243354241793	-1.807138356081925	-1.1286613078177576	-0.37039485851143755	-0.10349339537418181	0.3076866604205259
0.8918802922448382	-0.958014215197476	-0.13286734170733833	0.31262842186607936	0.9935457043822222	-0.13025162173823765	-0.5052430289415516	1.2244574530396506	-0.7240035212174576	0.20383988458654598	0.5829046100555584	-1.4835989456515386	-0.4525900694708094	-1.1133756125558887	2.4120707199761457	0.15627232861236284	-0.8598814157232845	-0.7172319480515813	0.40740807048343164	-1.5950164805700964	-0.02265672657611309	0.09532959848752495	1.6877471418592538	0.3155049886483256	0.8715813892611676	-0.2945312005842551	-1.0373125634258833	0.31431455639557476	-0.10188258877542648	0.5202036990893733	1.3702748215112133	0.19928138365009004	0.013163844482725739	-0.47328458840320203	-0.27279690609025026	0.35125763013548406	-0.6560051638209003	0.07474111885080051	-1.026881168955073	-1.0179012638982854	0.8006778815200926	-0.209846634750588	0.5426521324035601	0.7116342606062218	-0.7708525062170514	-1.6565881240460638	-1.1780807929613892	-0.3689818820430663	-0.1446670169310716	0.22594902382594656
0.7477430705803028	-0.8714737714901004	-0.18733748945971232	0.30186438955942585	0.9494586737816858	-0.1365988838654791	-0.6056718873765206	1.2659921184560772	-0.46295930525478834	0.19416016640125847	0.5235120669610297	-1.479762487164281	-0.33173260982366054	-1.1294463471378366	2.3700843849584805	0.16459796993574244	-0.8183334504168309	-0.5337723398345318	0.39980662513387466	-1.5037025501663366	-0.05727665439835934	-0.012918753430984486	1.6016862592184258	0.3169249849143173	0.8374950113025177	-0.24548526689689026	-1.0727564577473077	0.3558164036539907	-0.1708641129215422	0.5065249145096089	1.402661982694848	0.33110583616640743	-0.12866658161365985	-0.3902076975897895	-0.3045715968186298	0.3161519376988582	-0.6128778325480277	0.12408891650157128	-1.0395203038741205	-1.0663873265935826	0.8078493491629809	-0.25539790251606087	0.5728990135762291	0.731721422641239	-0.7695738136327361	-1.5373947118209088	-1.2520309645712455	-0.41141465229324214	-0.1467690894133667	0.1706834774572816
0.6368614775390051	-0.7595976454460969	-0.21680866946556657	0.28966224767333915	0.9063189025673768	-0.17108822385808048	-0.692175266442475	1.3292819172304875	-0.2775379262283811	0.279292046851352	0.4550154141883179	-1.4355459771337393	-0.22618993661964293	-1.1206571287577307	2.215738966447892	0.15164929662123866	-0.8070731342380706	-0.36756158512865206	0.39046058576966564	-1.4344028505131194	-0.037103388186148424	-0.11007729232429866	1.579798480624708	0.28234288072913455	0.7799814562258387	-0.18440205407617757	-1.0929596457302364	0.4253487324276687	-0.26328614935492106	0.45189257754998857	1.3679908186068679	0.4362738433081761	-0.26071495895297025	-0.32278536051279033	-0.38638125573522536	0.29149787998526133	-0.5797774416890535	0.1766178646973712	-1.034811206831702	-1.105547688410817	0.8275416309422878	-0.2814166984643892	0.5950830626864865	0.7602536932779139	-0.7749920025493227	-1.4322860893612512	-1.2463235512054704	-0.4653903533850377	-0.15085752396608754	0.14806613246941225
0.5536073652219662	-0.681959396970701	-0.24344977765106002	0.2947827893576787	0.8693560519340713	-0.2094012157345607	-0.7598580136806431	1.3728157030095427	-0.16557660083334988	0.5061067451575003	0.3934449483043966	-1.3842576542234624	-0.1288076970678046	-1.0767967017536952	2.052777221794549	0.10935169170698082	-0.83115460250156	-0.280936238251049	0.349524933354432	-1.393611775887117	-0.018250215891972888	-0.17216061727774248	1.6166817160422042	0.2283657055938244	0.6765196613585966	-0.12903854177081228	-1.0607792139139656	0.47810460883176376	-0.34110398923484286	0.40194679753476786	1.2872741559672574	0.5208039306326185	-0.377134332395783	-0.2996028521593454	-0.4530041492396787	0.2993576778717336	-0.5909531314138743	0.19933351758423448	-0.9762227007714716	-1.1202186080848429	0.8716737395139095	-0.31700879433438367	0.6299469286993601	0.7931286346397308	-0.7822957212088825	-1.3912034995793614	-1.2359159150678851	-0.5283873657749003	-0.14730907133542412	0.11948564567683202
0.4870961079754873	-0.6396002184887074	-0.27105171268914663	0.3067670358529412	0.838609591022867	-0.25757922947145395	-0.7544487584522279	1.4383868509036533	-0.08441629284924161	0.7023167329093754	0.3758057358029169	-1.3000146832936221	-0.04493568622388142	-1.054352498872723	2.00328811125851	0.06991994825328393	-0.885690952311238	-0.22557945256404	0.3054583577521881	-1.3530953886323345	0.02042295804480076	-0.22925843336676244	1.656265996477649	0.17227585308716029	0.5582799636257645	-0.09637446809605109	-0.9736245786603817	0.5299400813652089	-0.353028160356947	0.3504940327777077	1.2109884589620816	0.5543952168741372	-0.4460170324669376	-0.30282056635946886	-0.4733435672023679	0.3581691950329714	-0.6052632656870651	0.18232475286106598	-0.9065036017018848	-1.1101157654669407	0.924281218936218	-0.3241749881337116	0.67199527356114	0.8486409021219667	-0.8009559638376048	-1.3998981035776967	-1.2941315313987694	-0.5918191401550313	-0.10189273467665352	0.12016714759737095
0.45576962438680424	-0.6325721696213552	-0.2948976882125567	0.31003546671528615	0.803422851738732	-0.3022700726902475	-0.7426914516334452	1.5097436883178335	-0.053037290244773695	0.7754205611765672	0.4077486033806819	-1.1744369660817318	0.0062466813988862665	-1.0343240460728336	2.025668653315753	0.020886522971868483	-0.9549994990881048	-0.15193085943262905	0.288822407683897	-1.3213689972565568	0.07871161203123586	-0.2807230169987359	1.6826244702734865	0.13196181275510954	0.47961275494884126	-0.08076984961689335	-0.9001630283510981	0.5108626193190009	-0.32665515647450766	0.30983856529184317	1.2089100163191255	0.5352358967611826	-0.4530148168719024	-0.3203608502782799	-0.4529137518265104	0.4096898541011272	-0.6113844584438317	0.11235542655156712	-0.8489751521187341	-1.097567769570034	0.9640502667740544	-0.30232728447370827	0.6653513197666981	0.9025824163631944	-0.8428277277849817	-1.3613465575473416	-1.3438867467403903	-0.5997535464774264	-0.0889138834786273	0.1608655904145264
0.44003558827926775	-0.6501162619791173	-0.3314964565067265	0.32245550399219547	0.7502381841163329	-0.33411344557920386	-0.7804891813493465	1.513671371853816	-0.05471531177442444	0.7892623672600652	0.43825914335821514	-1.0096460464517127	0.054841983949927585	-0.9594529265386005	2.117454432650022	-0.030427040259919158	-1.0045374577227222	-0.061254037660543645	0.261687740063144	-1.3084586908092695	0.10026075077773644	-0.26168386897317825	1.6903550473938207	0.07691098190648879	0.40827683587636354	-0.07144295121555741	-0.8336321303723443	0.4189268236029018	-0.2927664290997979	0.31108058568346797	1.2308592842298958	0.4937309782990928	-0.43616073666047506	-0.3440971047963983	-0.4142462583441082	0.46194802771627275	-0.6226750230997433	0.02176457158333924	-0.8070009927666056	-1.1068366064183537	1.0030169126378614	-0.2681684273635773	0.5960289815317981	0.959203450839085	-0.8855013836920144	-1.301257704038631	-1.3516980693468792	-0.5520818942445186	-0.1287182651617293	0.1548811516747986
0.4241776621236403	-0.6633220525669088	-0.34866905279940796	0.33759923365439143	0.6828840948416552	-0.3736500060585283	-0.7605509348049464	1.4811915457269271	-0.06513768994192193	0.7348497502421777	0.43429571630004127	-0.8210584764813861	0.11105475587883404	-0.8796817749250104	2.308309707697712	-0.04546758325366464	-1.0294922508383604	0.03317340690990102	0.22836910972974014	-1.3065554997372526	0.10219440947457561	-0.201033387118563	1.6688957104236413	-0.0066090423724976255	0.33241034457642027	-0.06917101442548755	-0.7813157984598476	0.32339308548334994	-0.2449726422406786	0.30682459580816535	1.2540419137090149	0.4279437041286288	-0.4565601134802554	-0.3807042161150089	-0.3368434733194297	0.5169244692331733	-0.6480952042799872	-0.04815679768276749	-0.7821712083611212	-1.0990272796668048	1.024247131534059	-0.2344321919390488	0.5007614406826681	1.024417429515787	-0.9379711251602348	-1.2742599040222364	-1.3659330297415135	-0.487693643485799	-0.1690433436982422	0.11673834105966244
0.4491149589464948	-0.6883627303831794	-0.34604861592870323	0.32796825738001745	0.5976504846519918	-0.42435163003878384	-0.6905659012505521	1.4268860290527876	-0.058817142180237425	0.5997537228672362	0.4105151539509924	-0.6357062609035384	0.15382117724974678	-0.8128117567231534	2.5372082532570586	-0.023377439440877168	-1.0450820285181976	0.10710279533102755	0.19997272679481876	-1.337909101109235	0.09788086315085975	-0.15855842183267835	1.625678990136474	-0.08971345798826849	0.25226040317050824	0.00875243161985807	-0.7838727381546065	0.2220649866326601	-0.23446616573081108	0.28297780428896196	1.2946058052902114	0.331876374040516	-0.49735886711981186	-0.43446249242590274	-0.24520309572086812	0.5578670625131027	-0.6446489563472234	-0.08955971181153102	-0.7554047823148141	-1.0731541461331529	1.0063101040729407	-0.21379722876816362	0.4243672329852096	1.071299793897422	-1.0238819286216239	-1.2442623484484645	-1.3523247657164534	-0.38274209903505596	-0.19291825868064444	0.0900106876135449
0.5259267887628121	-0.7185920171163346	-0.32714653130135496	0.27534652049627145	0.5020759594960426	-0.47638388487462874	-0.6703147225854996	1.3455571088885725	-0.01565469950088998	0.4746810723113799	0.3744518919068102	-0.48755178107309477	0.20945904582938066	-0.7452564193493595	2.7002430176234773	-0.0019148565318632838	-1.0249769755389568	0.19896296868120622	0.16106204957516318	-1.4000473085842446	0.08298797261078512	-0.1124326508429236	1.5885908478555462	-0.17120739003407257	0.15428471940052474	0.13358937945312016	-0.8074066765293914	0.14623625865294196	-0.28890175474588997	0.26032335234571835	1.3030566160362937	0.22518811649847992	-0.5649979291136906	-0.49172283907553505	-0.2038688785500252	0.5649050584757866	-0.6239550580461988	-0.10605693473851452	-0.719159005079222	-1.0695527575826806	0.9818702772806256	-0.19277639362346777	0.35299540391880574	1.0966351197023965	-1.1275643917294165	-1.1961959527595558	-1.3262497203394898	-0.2792035310526833	-0.219955924920813	0.041687942060365406
0.591411528467968	-0.7594761729965376	-0.2847129235750828	0.20716705270776425	0.4107838361486502	-0.5357728459350592	-0.632427583692271	1.2574546985545194	0.011193644973522543	0.36755503929826655	0.3455502678637843	-0.3727585785028008	0.2638193514106308	-0.6786091298783832	2.731039081612522	0.001390297561336623	-0.9732835768437169	0.3185617052941135	0.10940960535563679	-1.4715837482602439	0.08198395751819598	-0.08122415047113254	1.578252365200641	-0.2325789359691201	0.03904343674186957	0.24587088713073726	-0.8158176623674132	0.12423023883648446	-0.3570481985039753	0.22957092744907737	1.2473726252283235	0.13403556852629717	-0.6906610602055014	-0.5367708378772597	-0.19037706463477488	0.5529362509703836	-0.6259243425792071	-0.10201255741242268	-0.6877854104979072	-1.107045107860749	0.9826225291312779	-0.19507325061043204	0.2418949833493577	1.1310068965056437	-1.1960069541237324	-1.1889543553593263	-1.3152153878323287	-0.23311876008425444	-0.24437082182527287	-0.01579248555004903
0.6456399723751565	-0.8041259748130762	-0.25824651118096975	0.12780955137004024	0.3348649432568613	-0.5637466831175283	-0.5208672826798191	1.191436688461704	0.03233671624712148	0.25525503463187216	0.3481794719518802	-0.31363822282821696	0.296620781394145	-0.6468274532797562	2.6353284927005136	0.02456821360732894	-0.9258267327503887	0.42199465594190144	0.04322406992476465	-1.537018204189882	0.08551660321434303	-0.09614142108909482	1.567410929335499	-0.26660689527001374	-0.0430340572117291	0.3435840983737887	-0.8111916201565019	0.09950484394765113	-0.4424206028244487	0.17233862780298778	1.1627731576513238	0.0616050083601443	-0.828222280961986	-0.5651914856262544	-0.18341646382087612	0.4879085397702469	-0.6315203927938382	-0.08351712434409099	-0.6739639048928836	-1.1305109974685579	0.9568955158389576	-0.22879111117906473	0.13448815065207378	1.158079290600675	-1.1898952370258233	-1.1957741121343022	-1.2873945454258369	-0.2095981364107443	-0.2362132377884741	-0.05455290728067369
0.6963287006226071	-0.86876667118564	-0.25812422412700486	0.043658351434210416	0.261077383984078	-0.5384188130387035	-0.43300041365959485	1.1110955689472566	0.09656765146541772	0.1766144839312796	0.35243721290051166	-0.3143277245839912	0.33622523434405605	-0.6268332664384626	2.4888326933453997	0.06661479416007639	-0.8402594786196994	0.4860360388037204	-0.016512698344804295	-1.5801833625242765	0.06407902170035297	-0.1589706095734392	1.5547625874928324	-0.27722223320968287	-0.09151941744967433	0.42061072726515975	-0.8143541508315991	0.08325134832275867	-0.5204714883940535	0.13858879369455912	1.1001686380431825	0.0012948007002316548	-0.9555188471403657	-0.5737670681223974	-0.167438721043518	0.4023779241638453	-0.6040488735583776	-0.05794003453481622	-0.683606341694029	-1.1372778170081275	0.9020647142802758	-0.2654489486910106	0.055413839559568044	1.1374377450688316	-1.1255054799411126	-1.1774240449356592	-1.257022153514646	-0.19607703851340427	-0.21696673928085267	-0.0617938651863944
0.7023285186658634	-0.9132429409313797	-0.2523243238531807	0.06638484069704402	0.18174441038777184	-0.47407439913676264	-0.3619871745659138	0.9981099898642893	0.10587134861314665	0.14650616918138099	0.3426071289591968	-0.31991445675898145	0.39836270467796797	-0.5455030137087145	2.318203878819263	0.11529260159601902	-0.7084617514646553	0.5271926055536252	-0.0724643206718669	-1.6059647343658194	0.03654297814248737	-0.23165304786069946	1.5491742184901807	-0.27297956143934243	-0.13110838131368271	0.4830292011817903	-0.821267981190452	0.11636496939638477	-0.5687119461583975	0.10386190354471825	1.0560417019312072	-0.06609602526229533	-1.062286104162537	-0.5640690271843527	-0.15028581189498208	0.32702500930587786	-0.5860135093769129	-0.03402545556314409	-0.7229711312564183	-1.1577299130394902	0.8752343982736643	-0.27713535704068354	-0.012084226616518812	1.0935675310199546	-1.050257672267564	-1.161956555342935	-1.2409294860244864	-0.20096811090392178	-0.24888352788818474	-0.08332506648840558
0.6407551647647179	-0.8978679994586027	-0.26488495125342465	0.26042068622489467	0.11253527148173983	-0.4202985590418689	-0.28028953878139795	0.8892637658851088	0.07335502030524924	0.16248629565295106	0.2961840179708718	-0.3221420778160978	0.449369407388459	-0.44263660600081306	2.154238113111148	0.18296458571947374	-0.6096831362727458	0.49706728232830405	-0.13634449972623347	-1.649679267442653	-0.004807569374524756	-0.30329520280223454	1.5291678574606906	-0.26809615964654165	-0.15227850972202644	0.5328723056726868	-0.8285350729545046	0.1402117969541448	-0.5807332196512025	0.06295803198052805	1.0453754083679079	-0.11895075835651378	-1.1513268781429526	-0.5483995073353813	-0.13071477194421638	0.25112422649872024	-0.5859806879680294	-0.016057549972127723	-0.770123258785059	-1.1956203115257684	0.8678623301372683	-0.2893362613554376	-0.04874984281093768	1.0482189609795398	-0.9828554021452321	-1.1790879718463931	-1.1809233086376736	-0.20064203941122125	-0.3048102269584336	-0.1084980436782946
0.5531649007644986	-0.8525067161517905	-0.2888881529890764	0.49932119272319486	0.05123969536479195	-0.36610976454351507	-0.2215700615704757	0.7907424106023134	0.04307605403688427	0.18705788796945028	0.21093109436805543	-0.3222127959448943	0.4878559927147834	-0.33182049589843027	2.0621237450680447	0.24779162707916075	-0.5708666338017345	0.3991298966364005	-0.22413496282070203	-1.7474679715965706	-0.06700072649880762	-0.3551719741749687	1.4863609509003837	-0.28368148451717895	-0.1751455433646592	0.5599761129928061	-0.8609678343459171	0.14671737885805974	-0.5760917263316863	0.04288698245186466	1.0265095443780048	-0.15139665046084602	-1.2078103209660516	-0.5387313986224528	-0.11699696449604809	0.19488347432984057	-0.5973040740328243	0.015242413681973325	-0.7845563354345524	-1.2152384017875482	0.8507778547735578	-0.2829785612155213	-0.032151219263464925	0.9991375420604927	-0.9399000004145387	-1.1985160761984677	-1.0956254563358683	-0.2044896830250944	-0.3168633948615053	-0.11910391731667411
0.4363188868365434	-0.8174532378504269	-0.3045933046341638	0.626506732346558	0.027696352703002726	-0.3388394793076798	-0.2014082920827532	0.7239717904906268	-0.009184994269905633	0.20257980292929015	0.1055274797318461	-0.311180767852508	0.518261992076328	-0.2258016199996137	2.0443982097192834	0.302138401345847	-0.5560758554547132	0.28883751819696146	-0.2787781396367747	-1.8506915615953208	-0.131350656784948	-0.40116034925113897	1.4619584062554734	-0.3225582115556049	-0.2172222032517505	0.5944138917054305	-0.9254296298085174	0.15054542222917253	-0.5674690358134196	0.035120214936234455	0.9973656673185444	-0.1866747898862235	-1.2092581384291494	-0.5483097106600283	-0.11084994040065772	0.13516586786801754	-0.6426140289964479	0.03611971323879511	-0.7460069739314571	-1.2165273197950865	0.8574979713060547	-0.2456408540354338	-0.006251060403770751	0.9489658355976849	-0.9736878264983705	-1.2052655262025638	-1.057799854029374	-0.19755522928031655	-0.3219739380524061	-0.10225804171836397
0.2878101163322301	-0.7725084315135304	-0.34391732727386604	0.65849377571937	0.09487283084276121	-0.35950249408816864	-0.20371057839897838	0.6941496184928739	-0.081582300932503	0.19986871815155743	-0.006488386976663629	-0.24583721684375776	0.5189167431129996	-0.15021091533484807	2.030159365669815	0.33926908815238	-0.5475655834912263	0.16653111271892762	-0.30292207466097987	-1.922561550222087	-0.18612525794732016	-0.4751382347236445	1.4392137444146846	-0.3655910252261997	-0.26926612203926925	0.6468677305778978	-0.9737759764054663	0.14406075859504425	-0.5506509052079747	0.02838018427768126	0.9752336791754255	-0.22366060784340833	-1.128941392752006	-0.5573941409831662	-0.1324775215009841	0.06788346933851867	-0.7088804535321642	0.022419984509702458	-0.6777760310700793	-1.2361454100568672	0.8808846455074548	-0.21212511688165478	0.021788676796505757	0.9078121006832568	-1.0690046059189533	-1.1957272409537176	-1.0178703424821633	-0.1709912716749286	-0.32583095178138743	-0.0328513304985274
0.16530055734869212	-0.7468256850353048	-0.40775116944422224	0.5697667725762585	0.2256735644239351	-0.4035050799678648	-0.24935396342551003	0.7120241064410544	-0.11782756597295851	0.19221276747640853	-0.08512905850717827	-0.14037880727471358	0.4674628933530752	-0.12499116980752889	1.9836092985850136	0.3659613452594976	-0.5607955259322793	0.07529270036740872	-0.3231874033490385	-1.9702394296550771	-0.20228246378917447	-0.5660943295179102	1.387409563760109	-0.42768988632187616	-0.3040609167462156	0.6590245853317744	-0.9829271289972343	0.1323883640536136	-0.5511364170614803	0.03401067671971546	0.956527695388826	-0.23590591243734238	-1.0086611727409376	-0.5511233398210652	-0.17195859170189534	0.03140810702891642	-0.7714872909773742	-0.011229874270626262	-0.6177401402046023	-1.23273356827221	0.8596711433190516	-0.1696240751948709	0.04250880388426141	0.8948395268575137	-1.1729688148504078	-1.1971099407809438	-0.980626672518847	-0.16031786481384463	-0.2640030217057948	0.06856467405159969
0.06592304020154346	-0.7929852158677935	-0.4745897792263186	0.3603039333781421	0.3589411193234028	-0.45584322695441937	-0.3014571615140761	0.7522181852613711	-0.12815672072214282	0.18190300846249116	-0.10241509434010845	-0.014376781290038942	0.3984265828278869	-0.12122191436186942	1.936712387863108	0.3589535818340387	-0.5820712058409956	0.024468752928684945	-0.321987994963966	-2.0233129538798655	-0.21529747424866566	-0.6616630014111514	1.356692162142203	-0.5332891208342679	-0.34394642715602297	0.6377002663372684	-0.9904633723081009	0.11674149825255761	-0.5845007916344043	0.04417868365915378	0.9280690192006688	-0.22711761560292104	-0.8685198670181652	-0.5390157547610672	-0.1976992551013441	0.04929810275442309	-0.8038820215453535	-0.0336577848971349	-0.6021043071676517	-1.2022734030058517	0.8041549567408873	-0.11038353978709267	0.02133823925112146	0.8996811427297997	-1.2741372383009046	-1.1498169195716696	-1.011200502548831	-0.1526008394865844	-0.19899305530379233	0.14821521101453078
-0.027348467432558376	-0.8498343222614876	-0.5454463922101616	0.17086568059665502	0.4882420255430559	-0.4964657045687659	-0.33185628180598903	0.7616022914341636	-0.14232668030586063	0.1429550299654773	-0.10106125044399912	0.07315458262887951	0.35003888426408325	-0.12435724957348623	1.8883915927362545	0.3280357479748519	-0.5736352593968406	0.01062955650693216	-0.29662907482241313	-2.008950728470423	-0.23110141552090502	-0.7630611856379913	1.3307993857632534	-0.6688987642364549	-0.35103059463897096	0.6267192385186026	-0.983650473779303	0.09048906966923517	-0.6429952597447912	0.04540414377889064	0.9094543955302452	-0.20268948245890278	-0.7134177808433988	-0.5302456128016622	-0.1827158838688274	0.050035617301410464	-0.7900970298142982	-0.04093126981164832	-0.6542101601565011	-1.1731400651001942	0.7329584982535623	-0.05110625466752207	-0.03158817233172821	0.9059271967940473	-1.352679304835737	-1.0240381064744601	-1.029867101556889	-0.1322757164415459	-0.18981336262881382	0.2099550256283112
-0.09831976641030951	-0.8741808717945625	-0.5941690484261237	0.18182581875505216	0.5607665723008727	-0.5222830020887266	-0.352755677006679	0.7323445769505639	-0.18241275018085107	0.05488295898178723	-0.1155218729285273	0.12965836753796042	0.3154009574703916	-0.1399996596729709	1.8325132573062226	0.29320611781548606	-0.5659239867661717	0.026735172052827338	-0.2625783380721467	-1.9352560308777018	-0.23312803857816836	-0.8476578124319655	1.2716371859218536	-0.7846977280252984	-0.32844363273403604	0.6271576824605442	-0.9480047157977657	0.0718090547489919	-0.7057233912177524	0.03803482278858082	0.9329567854159722	-0.1530626782967571	-0.61160651436798	-0.542293333411425	-0.11256749125084053	0.03741358262581658	-0.7248480689539681	-0.03824567538167447	-0.7556086393296371	-1.1427557185401611	0.6438918791362898	0.0032098193602047133	-0.07705984253844154	0.9611068341781891	-1.3867705494988964	-0.9182732874866275	-1.01048427812646	-0.12508040550260854	-0.17382604072218127	0.2796811908734003
-0.13989372683393475	-0.9012518748391791	-0.5942039875844002	0.3632455211542533	0.5542541640205781	-0.5403153443731071	-0.3794219641450963	0.7190798253679664	-0.26581042020449164	-0.03918404594703249	-0.15235035108790398	0.15706164244693382	0.28472347597168984	-0.1498168568109823	1.7748641938341412	0.2479589766534985	-0.591101756439806	0.0627170827493826	-0.23762441296970901	-1.8642885864706558	-0.2505681525938859	-0.8760595105690614	1.2259056995834905	-0.8900025730679111	-0.3078830722253859	0.6034418510554398	-0.9179270304410009	0.024366418870923046	-0.7912900002796287	0.01458547779469761	0.9647044257863898	-0.08771273643321857	-0.5825387945319718	-0.5948842529427398	-0.034780517220199286	0.015899229697968136	-0.6543312719678431	-0.047181671133790515	-0.8787994333873901	-1.110911861883359	0.5679813090515424	0.050690446994726544	-0.14325163983290895	1.0878204221028545	-1.3886777519975353	-0.8311866339615236	-1.0447287583210965	-0.12771071554373084	-0.1702004478169377	0.2925445396235634
-0.1742112701550955	-0.9341882618767968	-0.5659556781182079	0.6148275393984498	0.5363154393939515	-0.5672338536356254	-0.38159013669533026	0.7064265694257015	-0.36529845222911755	-0.12492687507943105	-0.21346953567312243	0.1252384844881285	0.2605775353022286	-0.1761502459927006	1.729884050580433	0.20367409554396293	-0.6239164732247774	0.10164734398796176	-0.22587955683535355	-1.7832558119610886	-0.2830127143821886	-0.8329171937028995	1.1973677618766199	-0.9942164453695786	-0.2944066791996854	0.5571262273701759	-0.9335882860713974	-0.045835294535954314	-0.869166101581972	-0.029547646787718995	1.0008373517331541	-0.02627795998406603	-0.5816292681769497	-0.6528031085449573	0.07028387623373962	-0.03867684677913951	-0.6138460641100894	-0.06598083214360835	-0.9558981563935818	-1.0973213587744737	0.5569817153242208	0.07101303761538465	-0.22291151973441684	1.2011918472038923	-1.3701258731471442	-0.7233594830279941	-1.1333839126027676	-0.1173633801753472	-0.2036214717785731	0.2657742923074128
-0.18543216879646524	-0.9362012338980632	-0.5344580269323421	0.9043887242630892	0.5427291748215126	-0.5994595917129697	-0.3953591500040198	0.6644450418105688	-0.4566760468604313	-0.21259801099035897	-0.2541437153344872	0.04840323754981137	0.20778224439400056	-0.19979375742456393	1.6840094158415684	0.16604136001441377	-0.626369215362726	0.14731669217974203	-0.24006995993667676	-1.691294404182314	-0.2959905390975091	-0.7757604936509132	1.1360260981241868	-1.0464446007138513	-0.2592988631388434	0.4829096255612578	-0.9507803411243148	-0.09120702170506041	-0.8938883651624915	-0.07927814326839244	1.0686950780212912	0.021599514950375105	-0.5681905522374415	-0.6944837320209707	0.22540583722918592	-0.14283497265803485	-0.6136163142479061	-0.0887923991172556	-0.9749587872795658	-1.080470651293582	0.5807027236814672	0.06250547933566947	-0.2916708110375845	1.2638741412450856	-1.3244397042024874	-0.6804489172033281	-1.2270302558278405	-0.0950383519750751	-0.18574421314473827	0.2753366161299673
-0.16614071845089098	-0.9511770516080025	-0.5209191031003712	1.1191028423800404	0.564950301256697	-0.6489682363054533	-0.47106637090747966	0.6308833387815542	-0.503064019813442	-0.27880957443528587	-0.27761034286704594	-0.002549174248677749	0.11883192063149754	-0.22703519450910195	1.6141478053578286	0.14650329721030286	-0.6297324451124889	0.1930662675971569	-0.29167567395938293	-1.6135382576008568	-0.30828042754568397	-0.7607058271193624	1.0641783006467684	-1.0335953662093906	-0.2031527171344541	0.3814098530014248	-0.9408385558637734	-0.13795935468014217	-0.876720666022524	-0.10411855110089703	1.15818231181359	0.0541911844903489	-0.549832969275875	-0.7308663516512008	0.3613861459864111	-0.24463305198656907	-0.6453874380471007	-0.14952200173315378	-0.9677830203577852	-1.0646814057012506	0.5911506660516429	0.02209917122099589	-0.37711881339730124	1.2921476995832415	-1.2527245557025541	-0.7310697922340663	-1.3526828779276392	-0.09595135215463896	-0.1276190162489685	0.2760607119205384
-0.1489023031879671	-1.0165986422991617	-0.5365369068497676	1.226634217751173	0.6172074440634178	-0.6957697353641493	-0.5391961640322938	0.6111038067231087	-0.46239996474490497	-0.3258908072655023	-0.29450396017936564	-0.03225078834356421	0.042337836103240746	-0.26853127036995217	1.5426615062581888	0.11935082877375172	-0.6208877083120086	0.18785149793098904	-0.35578950399785614	-1.5807915988462635	-0.3366159646032053	-0.787282122404525	1.0029111484810376	-1.0023554483575765	-0.16285533652214995	0.24469506019552392	-0.9285248725969095	-0.1748173460457328	-0.8471821248552256	-0.1244048841641087	1.2292833222258983	0.08180559587054495	-0.5009598490152047	-0.7115899986755803	0.4589701535007379	-0.28711388989307346	-0.7241259979585342	-0.20926049211894346	-0.9511075165452354	-1.0693253014637016	0.6173123137465619	-0.0527599916981378	-0.48029153316795503	1.248591636182566	-1.1620457459945683	-0.7950723893215412	-1.4927718985408638	-0.1284063347281598	-0.10050420973422076	0.22773796636735955
-0.16125591084045277	-1.0908530153939802	-0.5834077876770971	1.3651721072364142	0.6930671332435683	-0.7523597832455796	-0.566555372295017	0.5650299621303685	-0.37495639836643935	-0.3592256947438305	-0.28734232217820754	-0.06389715098037815	-0.010952510466861519	-0.30581263332338354	1.471248226871622	0.11395380500130967	-0.6065428830809785	0.1443482848313084	-0.4175356707307287	-1.5990190679792864	-0.36807510417100564	-0.8663240286920754	0.9250651682741081	-0.9633575021257126	-0.14135571195180874	0.0915585488368426	-0.9051591539388836	-0.15590723015782498	-0.8230813164471936	-0.1346391321911006	1.2333945274537212	0.12822529644856512	-0.42441114109457967	-0.5976230515409865	0.5290281487055581	-0.27938052307179934	-0.8313699514852562	-0.20652694064557714	-0.931313000405888	-1.0647193150544139	0.6478537388830601	-0.12308056521103014	-0.5764374272305871	1.1371975122202096	-1.051904801698205	-0.9146407709913674	-1.5468468424299116	-0.17373027221361864	-0.043767537780884755	0.2118930467148409
-0.19863530820728764	-1.1271038649838545	-0.6217709834642067	1.5450229628216894	0.7596121051258415	-0.8193960480737708	-0.5862030390130981	0.5167453256071941	-0.29724535685994813	-0.40823523435257575	-0.27360767395680957	-0.08431701067061259	-0.04254025560191176	-0.33209462356720787	1.3894296383719809	0.14332365529785634	-0.6221884049003155	0.10666154559004573	-0.5036282700073655	-1.6939627957884376	-0.40289955358618756	-0.9983811296363616	0.8542046493204914	-0.9169132340112105	-0.1223273085964468	-0.007011621020006363	-0.8577211938124419	-0.12189412348333568	-0.8181485160155729	-0.14167724774364276	1.1967362808389579	0.20013522291599495	-0.3728094417688425	-0.4458217718579662	0.5463618526804276	-0.24414839956997567	-0.9323778373241192	-0.16948811746551953	-0.951168673649683	-1.0547491551725823	0.6477200052207228	-0.15371144998918287	-0.6394536398300833	1.019076868496357	-0.9577583510836059	-1.0699718634467992	-1.5179964274162598	-0.23466216514970703	0.03848327998967205	0.2341270468724069
-0.21360830544797965	-1.150513341334616	-0.631746113152021	1.6170373894886787	0.8222496320399412	-0.8483181509234425	-0.5674494640683083	0.49268532406641957	-0.26019837042199206	-0.4508679970897488	-0.3152040371416134	-0.11248050546415773	-0.03118591445377118	-0.3629339863044202	1.3090896990620928	0.1959550964275642	-0.6799021706614263	0.052127088965782706	-0.6013722650247151	-1.79649966735914	-0.44821038285730175	-1.1235291789260127	0.8395444946368696	-0.8993884020455584	-0.11644580210479043	-0.031803633009880955	-0.8557193791829925	-0.1325624410749648	-0.8437058599841221	-0.15593564183950054	1.1052391244908324	0.2697543611090499	-0.3390827195836393	-0.335027640585819	0.5227003297838325	-0.1984435695009238	-1.0328113485075217	-0.13136226796856826	-1.0078205380690932	-1.0542752882580482	0.6413509395518623	-0.17228842929974839	-0.6667501550804722	0.9259773999292774	-0.8940837949358877	-1.167065514026591	-1.4768135231298978	-0.27072567224245425	0.07794053043716583	0.24004759480708499
-0.21514808175996541	-1.1757275512216858	-0.6262781348818178	1.5964680645949914	0.8776643061340785	-0.8573878531920066	-0.5033654362176361	0.48506514762535335	-0.2675070864178048	-0.48807859027145667	-0.39388395052419006	-0.13031915345328926	0.005655808512135598	-0.4039503387449127	1.2464022753878938	0.2537743743617892	-0.7608984053532121	-0.026274967284403226	-0.6900038716619619	-1.8851059651037416	-0.4964031073015902	-1.1781538685704753	0.8526399059997491	-0.9273207676192697	-0.1526574303083256	-0.02580492271329554	-0.9046881387319553	-0.14373279714149412	-0.8627379246415525	-0.1979324913483193	0.9346012675070984	0.3389153416472303	-0.2784228802323793	-0.239678537474262	0.49628168578562787	-0.12439710898333596	-1.110581676856891	-0.07052076558475458	-1.0467572279003527	-1.0267341431852308	0.6630826596818274	-0.16716184450484434	-0.6971772112712931	0.8543510521392811	-0.8272016709495462	-1.230365043405306	-1.4352725066323502	-0.2696822434658099	0.12100408872125823	0.23304090318655019
-0.20467052340713945	-1.1212211277837745	-0.5821674475582974	1.4648374589988364	0.9665290773042707	-0.8758331498798458	-0.4633995339515039	0.4980241513877832	-0.3276734805976161	-0.5257473949648939	-0.4560626651150571	-0.13143296398184695	-0.0009396104670228667	-0.4206035946230083	1.2073367288931967	0.32985567459579196	-0.8423034304013222	-0.06646880732670907	-0.7875453691597541	-1.9647456822306997	-0.5310788137400912	-1.1929141152871956	0.905822551008313	-0.9583528811394745	-0.19135675453494136	-0.007749004013273439	-0.9396610178464506	-0.1566602878701743	-0.8733026625738413	-0.23545806744728823	0.7323528103272076	0.3993921520907331	-0.19170232654538713	-0.16926297788552	0.4612300888299249	-0.07470970036054847	-1.152232044730009	-0.0234269489734251	-1.0540756947325105	-0.9923314051899353	0.6851319972598462	-0.1148486297697496	-0.7285051425528868	0.8026640307851469	-0.7826208125438768	-1.3010702193162942	-1.3764525759450912	-0.26835621939549087	0.18094208206964982	0.22177482456264933
-0.16442395635591775	-0.9695193914914402	-0.48898471243605257	1.2268085340638284	1.0722866408621337	-0.8847040222504496	-0.4715804736771208	0.5158045630836023	-0.41938667953486036	-0.542128456509227	-0.498757800157572	-0.12722523531840524	-0.05082844555392685	-0.42857042999678735	1.1726341102546831	0.41066460030488	-0.9525095941904895	-0.11496616522206526	-0.9101498288859003	-2.0025151957732943	-0.5403938426546699	-1.1691053662614186	0.995907059331049	-0.9732108908494833	-0.19358085362842414	0.01660456403465968	-0.9880578303584289	-0.2329492177852172	-0.8613590709775977	-0.262053864099956	0.569503403247296	0.4206548323465239	-0.10765466663641896	-0.17141809809397496	0.44588512794474006	-0.08389702443159949	-1.177373243934744	0.0035568807753612853	-1.059783691147564	-0.9835932992858958	0.6808190866494372	-0.06891149003046775	-0.7071093591470555	0.7500345574864078	-0.7829459038788722	-1.336153297983432	-1.375087273139945	-0.245422524408845	0.20472057170882732	0.1846542668283206
-0.09568267824380297	-0.7990241319315923	-0.40429219277489015	0.9789961060808683	1.1539088246418174	-0.8557207409706367	-0.5172238587036523	0.5283637427735077	-0.5025792580382112	-0.5256328420869607	-0.5506159076563624	-0.1128517756403435	-0.12026399451611094	-0.40007828542346263	1.1232727842165264	0.46070212303233005	-1.0402322883817994	-0.22890888242782248	-1.0148254697650383	-2.008852625837844	-0.5224703139647427	-1.114500304604611	1.0910397276528463	-0.9702843131793303	-0.19704056332939918	-0.021520129644304397	-1.0316603809427336	-0.29821421952224314	-0.8346170780864952	-0.2601328725609088	0.4220481757426796	0.39414416440761835	-0.017054704618823475	-0.20392449457149825	0.47745642449349257	-0.11982451879201086	-1.1793589391721935	0.01389961646698716	-1.0912999856392547	-0.9768264797463246	0.6703711442792616	-0.04642066641411665	-0.7248340765579933	0.7085481924738857	-0.7911598782764164	-1.343113668300159	-1.4555953746171404	-0.21659780445406374	0.2001692955086282	0.13398885842329106
-0.018853149849186696	-0.612858926378612	-0.32926035037705903	0.7839579417552326	1.1933187620228671	-0.8134464457424538	-0.5572121132641165	0.5334908985270636	-0.5607879604334296	-0.48173999769253106	-0.62480262897794	-0.08281425043366933	-0.2215108621380625	-0.3501356507684767	1.0790958578066348	0.5051543537162071	-1.0862212034683256	-0.37213453698975146	-1.091696643535657	-1.9778521939431406	-0.4841689974696683	-1.0793858346894303	1.1541696694861285	-0.9414687791962839	-0.20343278887215174	-0.08965830407628299	-1.0045265406292752	-0.2972938156515931	-0.7748408586828517	-0.244317812907548	0.3097894329940457	0.34818262148447227	0.07660794818609112	-0.20639390314368433	0.5299773215438146	-0.13986384262588214	-1.1569911490181126	-0.014490953221308753	-1.1136223287624125	-0.964164755789929	0.6508293128700858	-0.007796719321328374	-0.7799000664814255	0.6711088269881971	-0.7580655803739087	-1.3365517030183955	-1.5220251897920976	-0.26533462356312704	0.1884825439098103	0.06579607249941283
0.05801177570202627	-0.37754943837540156	-0.23551858872239664	0.6419773050949866	1.2047845475102927	-0.7647790045644238	-0.5804137947810333	0.5307626872086576	-0.5752189455884267	-0.44338387573150007	-0.7080345971996087	-0.07335570070702314	-0.33074249849991455	-0.32404212329693405	1.0122828203437417	0.5228515712025898	-1.116936224332175	-0.5204345635729872	-1.1378037710657531	-1.9076303295436876	-0.43995514765156873	-1.0606018505033905	1.202360038185656	-0.905033753054259	-0.2038117094584488	-0.11329441840103485	-0.9668285021032602	-0.30041063784993205	-0.6942847319491576	-0.22972821337392424	0.26904282118050205	0.3014505406872184	0.14589900702888828	-0.22233281301871372	0.5736844708103053	-0.1664775818500459	-1.1304222185269488	-0.057044836391490494	-1.1432835244192108	-0.9585920808749897	0.6261888855842639	0.020022812504781107	-0.7665220713834634	0.6316921603638275	-0.7091068253236379	-1.2878525463916017	-1.5581945231218586	-0.33741816154959386	0.1411184153179029	-0.02360846070122547
0.15255758097363242	-0.17189658127171042	-0.13117279253095032	0.6591256723527564	1.180017661474631	-0.7045947239121462	-0.6081082874587391	0.5106303692038653	-0.5798801165041232	-0.41655941014899645	-0.8099260660763473	-0.05180435095603121	-0.404681457031402	-0.3036196119731799	0.9338961583585871	0.5232908638352312	-1.1508286611474585	-0.6437638661778452	-1.1703591415177466	-1.8057016942949713	-0.3885086705924085	-1.0242115613906229	1.2403050637136557	-0.8712482321402423	-0.21035220827410095	-0.13710989615658323	-0.9917081982121276	-0.3205549316553039	-0.6158454368967472	-0.23000973799602575	0.23642725970643416	0.2643814213382389	0.17279500067025222	-0.2489874594857806	0.5769387776843367	-0.1892351735856737	-1.0661743106375658	-0.10140510152945248	-1.1975298760637043	-0.9485840116399954	0.6123976016556317	0.01642134074922117	-0.725374601612456	0.6222491614678821	-0.6686221177389059	-1.2294276197936251	-1.6117099166809286	-0.362960428477851	0.08116113690086636	-0.12080767211802027
0.2685363645649527	-0.019882487251937968	-0.026530013494161075	0.7849166814748547	1.135871427162457	-0.6363654796961837	-0.6086447425227133	0.4880050305115639	-0.559165872954767	-0.41010626469213846	-0.9503726546031505	-0.008082867827070916	-0.4538516629317151	-0.29985035652752096	0.8820521620759054	0.49645217585056567	-1.1629437207985351	-0.7257560907751226	-1.1888487227266051	-1.6693782760643494	-0.2791268041164272	-0.9349434735347056	1.246154223269763	-0.8332546735111531	-0.2231696089758072	-0.13667145221464055	-1.028767001814451	-0.324466648105569	-0.5658765569339224	-0.27160914097952643	0.22580664620122293	0.22627103459181655	0.17155136259297657	-0.25780249978286196	0.5537744405601612	-0.1920377288642266	-0.9819709861470356	-0.1505450853255232	-1.2415833769670326	-0.9375334351930219	0.6348147068050798	0.015282099683686106	-0.7205098761222863	0.6302507632720802	-0.6335122535594276	-1.137794461751872	-1.651102259911361	-0.39148081503944454	0.05645696396673135	-0.220136577036497
0.4010987160221459	0.10476559920285902	0.07564955488416843	0.9093785287129343	1.0951787426958952	-0.5666985423718829	-0.5839901618741996	0.4766218039761451	-0.484904097925891	-0.4131801002499912	-1.109930025083726	0.014370138066087296	-0.5058963855783924	-0.3568860446120662	0.8235268620469325	0.4207683308556188	-1.1551581226485326	-0.7822360576209964	-1.2075408014550226	-1.4844940547075336	-0.11556530838479288	-0.7821199616512023	1.2535867540432886	-0.7695626458731442	-0.2512921064023005	-0.10647860803083051	-1.07936749261599	-0.3348421099201741	-0.5586132996054735	-0.32072690740033144	0.27957207456954214	0.18757753810282593	0.1842290462762419	-0.2876748604500525	0.4703376282065512	-0.18622189986512172	-0.9178379531887455	-0.18157329240040018	-1.2468225022479928	-0.9448688950300349	0.7156567056885496	0.012048125046041427	-0.7254196453669934	0.6374392692809308	-0.6221123840789302	-1.0286080465814045	-1.6218265866469264	-0.42263151164215973	0.03516624818274607	-0.32796295902668854
0.504015948829033	0.16605712660900435	0.15704032408824453	1.0765478725523123	1.026837924893903	-0.5053059877242996	-0.576323324918223	0.440237813376365	-0.4122644103756774	-0.43507879208139927	-1.2270669534862144	0.02635686089723735	-0.5579730473000304	-0.4597353193406695	0.8091419785713152	0.3657521582915736	-1.1648204401616613	-0.8262005772680677	-1.2281643949853758	-1.3086548960744246	0.049130352544024036	-0.6092759023593817	1.268638094557096	-0.6655219438478166	-0.2901397039018157	-0.0896383748061976	-1.1294128583522203	-0.35373130753829396	-0.5682458547790293	-0.3312923608650893	0.33758574833994304	0.17930987496712808	0.19074422486017525	-0.33610520069004657	0.3039159905651677	-0.2010354063374809	-0.8562814008278066	-0.2028342483043594	-1.2461905455020386	-0.9736420940806448	0.8090863855396083	0.016219217334368215	-0.7478964788817537	0.6581732120622454	-0.6446520499719283	-0.9754561277991287	-1.5484583473802467	-0.40380631746354745	0.04949505418591784	-0.46811808837242175
0.5695183871124874	0.15161925831854173	0.24833634466357987	1.2389235177935878	0.9477812352852455	-0.4654329458791948	-0.5885723822123187	0.36260138611723125	-0.3694002826349311	-0.41982416717006743	-1.3123198770890308	0.028690559147549227	-0.6170283969003417	-0.5387526198651283	0.8759915258907446	0.40610432440413524	-1.1758020356429295	-0.8877348593288426	-1.2326349171479225	-1.1605395414079056	0.2178234809711146	-0.4644998654145172	1.2864463637788774	-0.5228296361433056	-0.340651465536045	-0.10691705197277479	-1.1452591556710527	-0.3009335945946226	-0.6065624502577116	-0.3071143639081195	0.3711377510047954	0.18507849634896462	0.18664207538140284	-0.36781839320195764	0.12497431120008269	-0.2097802216803378	-0.8260692939505757	-0.22753212565144149	-1.2637426344783287	-0.974949966764763	0.8739806451892427	0.04534336392907268	-0.7950122461291262	0.6722360734317464	-0.6744304162574857	-0.9359671581570945	-1.4771044893014875	-0.3672645721815056	0.10254827802807505	-0.6068889169420608
0.6213575229493528	0.0704930152200892	0.32794521679557526	1.3526649118031728	0.8427735854081432	-0.4355319881472505	-0.6054707167275293	0.2842358679023179	-0.303715062090936	-0.3493168708026769	-1.4153689806015726	0.004062970793872703	-0.6710693117319951	-0.6032411539444977	0.9678138150815518	0.4969960619671667	-1.1471681293203695	-0.9808987250955621	-1.224846551011082	-1.046583523405106	0.3678493658248761	-0.3451028165078446	1.2946426383160985	-0.39373119513151794	-0.40258026918349127	-0.11993086534044928	-1.1398424807913659	-0.1616179178098166	-0.6455393418571643	-0.2830191683105906	0.41078804142425024	0.19080546703490284	0.21478170710004174	-0.3781899092051457	-0.03145841228629261	-0.2042383266558292	-0.8508002255442658	-0.20761396696246903	-1.2983575555953353	-0.9184271211989392	0.9206035432219147	0.06403059237501259	-0.8416100101993047	0.6441473095925314	-0.6713962304641977	-0.8899865300041739	-1.384980122973953	-0.3681340961620423	0.12813956411987565	-0.7089651264777099
0.625286607331663	-0.05868425828255679	0.3369595196307986	1.5010516729536136	0.7225111124987171	-0.38793516949670614	-0.6303041157307016	0.21817081968332327	-0.25013024124409	-0.26351676523131157	-1.5268158404551975	-0.04291154625976477	-0.7030083866916014	-0.6650912092119059	1.107226702268467	0.5971547822092361	-1.09881937899506	-1.089706899860786	-1.2048771802362235	-0.9795009432481534	0.4502529749055393	-0.28046785315922307	1.3012182858425518	-0.3039943579319092	-0.4635205843449433	-0.1097669375954026	-1.13634351068275	0.062165732376948515	-0.6678728871184345	-0.24758018646955	0.43339967017728015	0.19707389676751225	0.24297702410572386	-0.3611734392258901	-0.18454643148546834	-0.1977692704865341	-0.8747434433247536	-0.16323771614337704	-1.3643460712936544	-0.8615630914546497	0.9340604929947018	0.07590074928364372	-0.8590869869602795	0.5956387536202044	-0.6402958260829937	-0.8824637055204395	-1.2327376691936123	-0.376285883479572	0.14055914832720254	-0.7955371673211094
0.5423864665805957	-0.21040334778197148	0.33112468019869634	1.6313531166657473	0.631554476850613	-0.35771302500651414	-0.6449672208126839	0.16160747295256983	-0.24248592094234792	-0.17706752668499623	-1.6125592872087804	-0.09018661536079309	-0.7150973265638125	-0.7143656576742516	1.3100207004037885	0.7239220847712534	-1.0958277768419582	-1.1637365723139559	-1.1776957824186494	-0.9246419511104417	0.4782166545213606	-0.27997715346784285	1.2870052006791428	-0.2705551775705728	-0.48388344715639453	-0.07708293465055019	-1.1357210977307357	0.30105237335029367	-0.6886722149226264	-0.21507237275274577	0.42965390541415277	0.2210646976046063	0.2434410681644088	-0.31368596407709626	-0.3365722810799277	-0.1995814490877054	-0.8971276441832773	-0.1566356298363581	-1.4565302133967744	-0.8009460357472367	0.906962709663415	0.07018616910007697	-0.8324210842734304	0.5412537325815154	-0.5800455653305555	-0.8616529013411363	-1.0770707673938078	-0.3584606418785766	0.14723178207834273	-0.8453081044554323
0.4467433494544705	-0.32092592367374373	0.3289584523855811	1.5618226974541387	0.5599377203379263	-0.3532622942136774	-0.6692194601632178	0.12435327701846952	-0.2551643058330407	-0.11148600406870042	-1.7123120751481864	-0.14808708331362155	-0.698808398334413	-0.7464728608795499	1.4756111547278052	0.8076805467280741	-1.101829562527998	-1.1836128674646162	-1.1378816547271207	-0.8745115058629974	0.4971627911759609	-0.27966310566535857	1.2639438645948684	-0.301760461367118	-0.4743115836503648	0.006241343588731884	-1.1532832361605254	0.4932703544277068	-0.7260760481167198	-0.21470804677120126	0.4257939405058102	0.2335599063739259	0.23571937502789514	-0.2704638310075348	-0.48116294344135924	-0.21662857104522573	-0.9133250094672671	-0.14941010196523888	-1.5346074500741194	-0.7184552832648545	0.8794637253451125	0.016990961281987692	-0.7889538611436849	0.49549861464342665	-0.5300681907639642	-0.8381235686879602	-0.9666826782958005	-0.32920115993352705	0.1330958267616195	-0.8297400449581313
0.37223233481698204	-0.3620356712459866	0.2765497149714973	1.470960319480962	0.4919718593763145	-0.3496374722277588	-0.7053184155098633	0.12291861416999735	-0.2825906355009994	-0.10615929524484428	-1.8124769025342338	-0.17423511143644194	-0.676562832625047	-0.7623208667306172	1.5659182848723208	0.8379917383802798	-1.1010677259548476	-1.1935008730239254	-1.0806994705504365	-0.8120593699637357	0.4923472373059491	-0.26666937783760425	1.25250633603611	-0.34706180565777406	-0.44818253800395624	0.13394810631471063	-1.1841179102427153	0.608655530575603	-0.7746660744155879	-0.24160192831785884	0.44360916315971366	0.21954444720434046	0.2339745693672401	-0.2354880259578233	-0.6041486240557552	-0.24728810435572388	-0.8923028970774084	-0.1336801917325335	-1.5817799633042433	-0.6705189061904179	0.8773072700399082	-0.054505603008230395	-0.7617924771569101	0.47337871312004404	-0.5585678644652065	-0.8691054190539953	-0.8501395355680381	-0.3127888948009031	0.14690393591137677	-0.7622926517598423
0.30782720838804567	-0.35214434321045246	0.20160522046935497	1.5343678782104466	0.49011680974495686	-0.34119484886815016	-0.6892694681792785	0.1677459484189841	-0.3605999919460944	-0.1560088892917591	-1.8517972382994912	-0.17490693366001858	-0.6705582865326409	-0.7614128188277997	1.6026106906921058	0.8498317207647856	-1.140423088441013	-1.1952859287942674	-0.9934230396210001	-0.6958862324646674	0.48632314675041466	-0.2579741793063449	1.249432733084653	-0.36193713239541725	-0.40653422312746235	0.27733920460020095	-1.186254300645574	0.6302850215358885	-0.7994465994185268	-0.2554628758883958	0.4800846895421317	0.1758112165117231	0.20227107927790322	-0.20726193767209114	-0.7100265942281998	-0.288968212182641	-0.862976968240033	-0.14736393478049525	-1.5947248837455255	-0.6793896948305272	0.8995070579880565	-0.10823368164729516	-0.7552611327488125	0.45802229025794733	-0.659996360983698	-0.8907364688935189	-0.7230992286498961	-0.269399648172137	0.1959651505440359	-0.6779780860282268
0.315119022647106	-0.33119902226503395	0.16888469874382747	1.5997800745355015	0.5558723988053783	-0.3397112719372044	-0.6415696720741763	0.24281879780133736	-0.46143044119444176	-0.19824071695616957	-1.8127712164246907	-0.18514338280343512	-0.6921171621303749	-0.7428578022475772	1.5942134236885732	0.8478235258727163	-1.1681650885315917	-1.1775356551228886	-0.8713014585953373	-0.5384707482297387	0.48561661761118546	-0.26608053820794686	1.3159715800095522	-0.3482566805645235	-0.3699601491457322	0.3803137431465705	-1.1579765662581445	0.5826750394995182	-0.7932320476936515	-0.25698642090212304	0.5123119705224635	0.11433478936667144	0.18959339559463836	-0.21285926376904932	-0.7693950953259622	-0.34407108476474113	-0.8615656476580444	-0.17511507722355915	-1.5462069142175665	-0.6919376907274348	0.9285941295466259	-0.15450156879270058	-0.7837738293717432	0.4669478645568549	-0.7518454994976663	-0.908617824286322	-0.6761641469713648	-0.21227192265089467	0.22660912462080143	-0.6099343786494658
0.39718733021813496	-0.2898810362078335	0.13492383689950058	1.6254699411135303	0.6203847099213811	-0.3524516800142952	-0.5860689252471044	0.34500912692612873	-0.5637151757684853	-0.23188107877564917	-1.7076619156789392	-0.19615773136362163	-0.7098273791954762	-0.7137488704195083	1.5485578480889302	0.8381381692578296	-1.1350159069096264	-1.1632552089601524	-0.7143503042057244	-0.4147240874956374	0.44129121056057474	-0.29632726718463315	1.442454998436222	-0.3134840890753673	-0.33065125701942055	0.4381285556727974	-1.1081498861537038	0.5111345568262404	-0.7508565731196579	-0.2521177009669526	0.4951819487398632	0.04202918128821034	0.19761207692870994	-0.2704488648949738	-0.7580276206201477	-0.40996274157706275	-0.8822431352546269	-0.2131929696771177	-1.4669880782572118	-0.666595288138064	0.9548226440727152	-0.2109675009602252	-0.824155555315594	0.5109843936547808	-0.814349726839405	-0.9169374588399851	-0.6978970817877	-0.20507661171195563	0.2732597056728478	-0.6105093958949197
0.48674213640951003	-0.23764788289738692	0.12477401142030567	1.7910050695217383	0.7113216109989402	-0.3713252257131289	-0.5179614844166223	0.4742463786040845	-0.666988078576658	-0.2810051712623249	-1.5734351607038257	-0.25435875136383956	-0.6978342565481446	-0.7030750243165734	1.4756111547278057	0.8111530503956164	-1.0790487908528117	-1.1107464897831296	-0.5539255385190802	-0.30000286895872746	0.40280396534465224	-0.30985095067907625	1.5707639507370916	-0.265169581976388	-0.2692496472311715	0.45656313050449676	-1.0427460602772458	0.4494047426833048	-0.6705723330239259	-0.26604488962504486	0.450232771582321	-0.039002247580823116	0.16592714860172092	-0.3443066303722201	-0.7283094710413278	-0.4704810781184724	-0.9262402338629119	-0.27070945038572625	-1.4224249348168272	-0.639357417890549	0.9740635747416302	-0.24192913314450082	-0.8017462874326432	0.5683815650262283	-0.8862816028960039	-0.8879007624681863	-0.6900857591812104	-0.21118501767522435	0.3134883588661392	-0.6529541873834562
0.5533418865474833	-0.2343854799663685	0.16107579686912818	1.9748216212199907	0.8260386695848441	-0.3803184549440167	-0.4103575395009852	0.5995324276829711	-0.7526604000071601	-0.3037057332392612	-1.4272985036281582	-0.3739254276279544	-0.6711491594193941	-0.7288087592228472	1.4470604469157933	0.7503005614264899	-1.0198670960848975	-0.9950989440326635	-0.42722439820495656	-0.18278984355433214	0.39183417081450944	-0.2984863458267074	1.6917148838511367	-0.25105620445464283	-0.21229623562989025	0.4692182170105828	-0.9656846080292893	0.3929463325268209	-0.5844231097378435	-0.30106986466887553	0.3892042139781797	-0.11572282942444181	0.10203756260201402	-0.414078647120938	-0.7402419295794387	-0.5531669947579201	-0.9792303985052658	-0.3325260793185202	-1.4008364769470347	-0.6160052563422277	1.0049059006183885	-0.276933233625834	-0.7071093591470538	0.6353141325430933	-0.9055703554390512	-0.8386391516743853	-0.67851425835727	-0.20640263578227475	0.3137197796898783	-0.684729214428561
0.6118002906680589	-0.22872833445832766	0.1956306244041492	2.01221247028521	0.8864264554566628	-0.3762195001244969	-0.31705906295801534	0.6822489725694825	-0.8114657322795887	-0.29669891553906175	-1.2899912632662447	-0.5228931659395648	-0.6508518772825646	-0.7716754734275721	1.4727816408461796	0.6425483542487742	-0.9268858714008656	-0.8568072638471873	-0.33384188822423744	-0.10322860853343836	0.39083015572191987	-0.2549122132321304	1.7799552304029966	-0.2751788239488636	-0.17697424706374826	0.46280099204214153	-0.8925090312384981	0.3570505815714561	-0.5476795726645205	-0.34700805888712016	0.3164587214747397	-0.19846193682528182	0.02684386333274938	-0.48735273420839376	-0.7854858348697774	-0.6259912883119287	-0.9973478162089385	-0.41028043233871825	-1.3629190721898916	-0.5376276686780147	1.02792480724836	-0.34578381866706875	-0.6003781827678496	0.7113570688578079	-0.8704171457482406	-0.7708399889596051	-0.7161608045581712	-0.2098589936049069	0.32322731853182163	-0.7360122339490778
0.6761346227837997	-0.21586960801213548	0.25031040710617924	1.9558429326793074	0.9000433091336406	-0.3691992752656934	-0.2700968925658774	0.7274526118279057	-0.8580960861202158	-0.30172015002176455	-1.171225798003221	-0.657098494864732	-0.6103690997712634	-0.8420920183442062	1.4603135248387595	0.521345425033536	-0.8156019875813897	-0.7075846241691682	-0.28363808010616404	-0.06127992284301352	0.41440591752568406	-0.16462347001814245	1.807002936375828	-0.31576993672305964	-0.1516195173980332	0.45959237955792026	-0.8120831846553322	0.34391390814490214	-0.5435235911985105	-0.3935921037090105	0.29261373115336	-0.24288240400021027	-0.08166819935007592	-0.5482498462097933	-0.9160648981902441	-0.6345253852127885	-0.9818725219203849	-0.5069458461366481	-1.3345829471294457	-0.35259211589009526	1.0557748424302988	-0.42001823648574793	-0.47941317995445115	0.7845356904389191	-0.8158668197360509	-0.719773837713318	-0.7430639844235	-0.23427087935846563	0.3125433905025411	-0.7803950465241446
0.7274781984283007	-0.24484946383553985	0.3328716381125011	1.8272628625546736	0.9092988227198748	-0.35696358923727606	-0.20625873995285984	0.7658122037272205	-0.8969516068734624	-0.33614328984045044	-1.0592491731467697	-0.7451248856852313	-0.5671076227384774	-0.9327597447916108	1.4287324989341679	0.44967796982273106	-0.7294029665363794	-0.5747483953267578	-0.29195605514030964	-0.008834255466724533	0.49076684317872665	-0.09994925069420882	1.7750188377839884	-0.38263098041809807	-0.1355565795006508	0.4692780048208448	-0.7054150622575385	0.377968851358965	-0.5347843778354054	-0.42608335715392637	0.3241558112623866	-0.2674771399278199	-0.20890908024141516	-0.5887631129062282	-1.1101933429674706	-0.5975232267981933	-0.9384333872631176	-0.5905509584507178	-1.2915079598972714	-0.05991295479623735	1.1017457888590712	-0.4750876796051993	-0.3530204047191513	0.8290526852340949	-0.7840512144178566	-0.7465372818267901	-0.6857436486205822	-0.25835669361932323	0.2668377778140962	-0.7426994715443614
0.7504155559034051	-0.32344213870032823	0.4075366193484351	1.638826928570974	0.9516689456828784	-0.29590751595547415	-0.1392018569559965	0.7595326138822678	-0.9320222568431621	-0.3681990035151994	-0.916820871090879	-0.7314055686985446	-0.5641053496922745	-1.0061231621475784	1.4351217238281606	0.4178397133046795	-0.664702601958082	-0.4846732777469206	-0.32500988102506234	0.0735523353724212	0.5704558929349831	-0.08136154638472064	1.7177566834034894	-0.4359674255309489	-0.1287195341392005	0.44773446385536664	-0.6068214862642451	0.43028544409752306	-0.5577005373208838	-0.4090428373808286	0.37826384006635744	-0.30467121136449427	-0.3173283341125035	-0.6333172299935141	-1.2380152851863306	-0.5352769990324112	-0.8641093068465109	-0.615328764203454	-1.196755219407376	0.2777077444721909	1.1438551757878277	-0.5363494491615056	-0.30158043703607484	0.8316398082192856	-0.7948009012283634	-0.7959863773429283	-0.611659184931532	-0.26022617017747596	0.20221351278499045	-0.6593432678885028
0.7722733001022883	-0.38398747820203943	0.4740258375477729	1.3957210410297916	1.0062745023846138	-0.14496503418740875	-0.13491021644419715	0.6741819339297092	-0.9693862029033842	-0.3855919488146026	-0.8084741175500841	-0.6423184059460858	-0.575635355752693	-1.0830673721769235	1.4329128775076667	0.38271722139021747	-0.5748802118456504	-0.4328464899877811	-0.36016656576676104	0.13031451858215015	0.6157481293340112	-0.08234294576748231	1.6463373275496072	-0.4387901010352989	-0.08885049853749213	0.3914342758558512	-0.5455222214767423	0.5145651530713928	-0.5606718698643398	-0.3526716718729329	0.41716040952738026	-0.32770404619593935	-0.4269541025361714	-0.6752971757207011	-1.3067851172535143	-0.43175102847950503	-0.7966120794776642	-0.6092062483303587	-1.0884663731332096	0.5970561355161206	1.1839084076581325	-0.6076990146045584	-0.29860754923652644	0.7963994972710091	-0.7965347216816697	-0.8317959593091174	-0.5782204572120652	-0.25816105072370155	0.1128079345471709	-0.6081880299780864
0.7702025664413421	-0.4114402518024133	0.5279544283468678	1.1207370578112097	1.0856666796925576	0.06142039989692043	-0.14304645158114973	0.5887606967878821	-0.9817476281718113	-0.41848771692752307	-0.7591863513612975	-0.5152379284972539	-0.5836680331050348	-1.1984408547726966	1.412941985981873	0.3753956775128725	-0.4850949844928848	-0.4374194418488819	-0.3997781959387324	0.15024897352203456	0.6455896890304162	-0.1614437360179978	1.5536262857956258	-0.4282267141785333	0.003803822216227981	0.3626763391184013	-0.5060746978964203	0.6318748100397393	-0.5291524403347372	-0.28558601045328286	0.47515124326874075	-0.3236014526500114	-0.5470858284484603	-0.6960701399521938	-1.3301076498507316	-0.30801715933913093	-0.7683856678378838	-0.5893520323659083	-1.019236530899198	0.8747231927574857	1.2470139795739938	-0.6575867483614198	-0.28917088266069235	0.7617320492694531	-0.8045319685225512	-0.9361780784697225	-0.5227130644782727	-0.2663128380412302	0.022785234112713482	-0.5253216558276167
0.6975676011035171	-0.42849845436193723	0.5288453768829064	0.9382060889188114	1.1925293792010154	0.25049233825103895	-0.12773512996353184	0.5720621619941867	-0.981934075008439	-0.45491553211002544	-0.7420965247886739	-0.37148565218444507	-0.5935851158799933	-1.2998852251988287	1.429663500275864	0.4435487916625517	-0.4227916179130369	-0.46044465560565184	-0.4107442154594036	0.19667113925802612	0.6612077015818038	-0.2760122999614869	1.4378352800606944	-0.416953329188772	0.12477833809364111	0.3798155113943582	-0.4657860757322963	0.7152968699523229	-0.5059061327888759	-0.21012085145813394	0.5272493495168871	-0.3191864788848522	-0.6710412774043121	-0.7247751438398053	-1.2587162928016915	-0.21159240028150766	-0.7831060697221177	-0.5439686836355753	-0.9896976494512939	1.0194421484567018	1.326986709652266	-0.7186647693587689	-0.27682889391711635	0.698181221083229	-0.8591039672904067	-1.0495594643024595	-0.4569770917124881	-0.2580306221266212	-0.06012127599177146	-0.41395998262463296
0.6146320631958532	-0.4096528714731834	0.49422067103133377	0.9193581376126263	1.2897418737123112	0.4132575516440607	-0.1475169104476073	0.5939584097307068	-1.006190808453723	-0.4792580186706605	-0.783849855381723	-0.2536869291402629	-0.6003242606964704	-1.3568181154075831	1.4650780611168506	0.5094217678618571	-0.366378548740231	-0.45468835216645986	-0.37222295654658977	0.27285764371823323	0.6742227120412945	-0.33364007171719756	1.3226589949160559	-0.4036711689934611	0.2261972567564973	0.40727804557606967	-0.41787710039892306	0.7583675874448037	-0.49095236770089545	-0.17589076946494406	0.5259474678614093	-0.28951035805771835	-0.8063936484414576	-0.7525372826362168	-1.1457195263423048	-0.1490090230085319	-0.8076072514536247	-0.4981377358335797	-1.0053946395926918	0.9704822188468695	1.38367306577589	-0.7962066612386781	-0.2411317184452791	0.5985954656032783	-0.9066756659780328	-1.1341385096663192	-0.44621134336371604	-0.24303133346236966	-0.1265969076107892	-0.33066766977382567
0.5475367528655175	-0.3644651202371687	0.45618939724784513	0.9981055318560449	1.3627400501632414	0.5275235645419434	-0.1771784050265527	0.6710774176018667	-1.0530635431819673	-0.4747522721386531	-0.8613721341284959	-0.1089622785564917	-0.5747889702662656	-1.397731669972285	1.473457073192113	0.56182310332685	-0.3265214889985747	-0.4321645585698982	-0.3217076137830404	0.33621232383721505	0.706499937980832	-0.36524113184209184	1.2333568582536927	-0.38704682246478017	0.2874505932718485	0.44008162414145013	-0.3741399740412105	0.7937194633856931	-0.4793195036908936	-0.1976675269981049	0.4998184746356844	-0.23555188152220907	-0.9381635993455589	-0.7594965249760186	-1.0845430769811923	-0.10347276769307805	-0.8387547684840333	-0.4697471661452843	-1.0704657987243071	0.9033826637486071	1.4528635193281407	-0.8898081771714397	-0.17620114627789255	0.5038513259956134	-0.9149763313982401	-1.2255138762148599	-0.4760465669581283	-0.2937463196271559	-0.14109927923176524	-0.2439678473203261
0.46645956567921515	-0.33826177754654596	0.41938099400401807	1.236940669737098	1.43100192968305	0.5304754237962974	-0.1793912821654482	0.863604468054233	-1.124062498569857	-0.48710489080902936	-0.93342017451274	0.06831039080626036	-0.5392407798362241	-1.4189422983437674	1.4549100660712664	0.6196632999578704	-0.32161600472267776	-0.41824513492251414	-0.28289039695702567	0.40878865141854454	0.7841065860635693	-0.39175854316428627	1.1461783018123357	-0.37449197743009743	0.32119100026040137	0.46102728700427953	-0.35070696749648084	0.7951000691916686	-0.48471839550187956	-0.24635472634981292	0.46281762758526906	-0.2119984129920426	-1.0316220727646521	-0.7603196611667491	-1.0474801375825122	-0.08627814282615828	-0.8713136060964317	-0.453569656840917	-1.13368185902103	0.9445522212834729	1.5175571784842676	-0.9805432155844693	-0.1282971133260976	0.42320700665723754	-0.9710654230627405	-1.3032497292134522	-0.49435505375499866	-0.3594823325557086	-0.1459398314616373	-0.13584330823989918
0.39230252260770093	-0.3631462764990988	0.39438202625749785	1.563674808276137	1.500724167423288	0.4502857964875573	-0.1615765035826144	1.0813439541387666	-1.2374967539742467	-0.5009848811851726	-0.9393849360260342	0.21747260397206708	-0.5008180726598173	-1.4107870001977032	1.3998532024133212	0.6523592230444124	-0.35554560429762516	-0.4180846804712483	-0.27926101833725825	0.48295424164764106	0.8782794831740295	-0.3859682868059983	1.0925299593868854	-0.38599048377910156	0.32114157583610287	0.47234711241444594	-0.3175676832946752	0.7584303422541662	-0.5029930616678413	-0.30492840801885784	0.37682491823661834	-0.22343152901597046	-1.0880312685383629	-0.7627292052887016	-0.9812188337307278	-0.0987316027481531	-0.8976363760209715	-0.43998182787973866	-1.1650350679008616	1.0061928295262828	1.5383193295622795	-1.0787384454911584	-0.10305008890721416	0.3627422466033499	-1.0777603992081555	-1.3800481586003646	-0.5274804332896808	-0.40724093718666954	-0.16298783214373908	-0.05429734406047084
0.333100778198579	-0.40314541881822896	0.36587167310423596	1.762874774566491	1.5563953909345272	0.384366038009459	-0.12520932070398139	1.214485370289616	-1.3533175288874748	-0.5026458979151917	-0.8878015214916708	0.32637852231998293	-0.452957368832848	-1.401158265831974	1.3043616726405376	0.6003553428184762	-0.41842499365229335	-0.4426743251278683	-0.3110687056401149	0.5129344061635284	0.9551610092454528	-0.367498350422443	1.075988387139039	-0.40013849535611473	0.30883489418549265	0.4304159281486129	-0.29003011566099113	0.7204218460502634	-0.5016142080038837	-0.3701924395307921	0.24663675268886362	-0.23780101910068704	-1.108968936466215	-0.7331112685350097	-0.9105054572804436	-0.11778054990464262	-0.9133742415805933	-0.4416922957607336	-1.171395406763351	1.020920613230054	1.536864975984352	-1.1739936984545332	-0.10091051056663143	0.326522524810682	-1.1966354640380552	-1.407397492471139	-0.5848007690926008	-0.4824330234035557	-0.15147464616272513	-0.013897058333550667
0.2566429199482346	-0.4595259886207682	0.3375360157423553	1.8361529945002535	1.6052384530367312	0.3492190298928315	-0.0872551249277577	1.2439547563410234	-1.4670500992304703	-0.514253922879009	-0.8315090847099726	0.3964071493615572	-0.3845917788818106	-1.425058771953313	1.2154601719726998	0.5011379639320647	-0.46502709427330763	-0.5073575257947531	-0.34920054624608665	0.5255307841865646	0.9914728884274332	-0.350991212804409	1.0653704860340016	-0.3756695353092127	0.31834085845912263	0.355003570134394	-0.3342214352539586	0.6759286862122325	-0.49708923752920897	-0.4110300700074272	0.1950639671087181	-0.2652904783931901	-1.097980373156562	-0.6688018828702231	-0.8461198997518855	-0.16021924412274835	-0.898604607583035	-0.42060718234921185	-1.1715584923752094	1.0019469819720415	1.511188112815409	-1.2253330458271545	-0.16340871998893308	0.31918618320267705	-1.300339599901513	-1.3628698709163225	-0.6413601164467494	-0.5626248725085233	-0.1617728728191087	0.03148671018730549
0.1686101914905455	-0.5567733610964302	0.32778799058333663	1.8655252931831907	1.6622910964862136	0.3251606122394569	-0.016219533539744386	1.1979279498744608	-1.585481129856486	-0.518626024386762	-0.7395850462567619	0.38452650372360364	-0.31373494108392397	-1.4564121240694805	1.1711737159931994	0.4291567282693746	-0.4953890689203302	-0.6147617241113938	-0.38882775315033175	0.5267276363040188	0.9852256834068779	-0.3491069259895098	1.052517237327903	-0.3727775916943279	0.37219700613762885	0.29019358380716553	-0.433487890114292	0.6462456613837574	-0.49029207158012733	-0.4361685627339222	0.21376995089531708	-0.3142716967689201	-1.0662397595425301	-0.6041782088417031	-0.7647396285478336	-0.22385621360570784	-0.8743331757137124	-0.39485425004749664	-1.1747794332094188	0.9444384932239828	1.458998551087907	-1.2478606191552983	-0.2505008193893084	0.3561081240913273	-1.3789033391920131	-1.3280914549229828	-0.706424628816559	-0.6396429590845336	-0.22614643195582831	0.08076781781624158
0.10291306884580587	-0.6259779509310024	0.3292379656517933	1.8642832894555006	1.7300596117423623	0.3183545118861499	0.10155470529708052	1.0671619590956714	-1.711537836100583	-0.5169650076567416	-0.6255678450931335	0.31646030475615666	-0.23336025894807536	-1.4609523635835697	1.1799543364903713	0.3602923784287553	-0.5366583135292895	-0.722928081071549	-0.4154172351415067	0.5203705857129532	0.943168606750635	-0.3607659506567077	1.0066739836094876	-0.4176979613770352	0.4561196785984148	0.24064941836759202	-0.5255545410972801	0.6429196564875438	-0.47440612373341445	-0.46733499442777066	0.26488593589459464	-0.3229766922115451	-1.068114497539618	-0.5816691755533993	-0.7111565618927919	-0.2517974790144513	-0.8342910568758846	-0.3781492132658141	-1.2091089545056717	0.7926494431598925	1.4202157890098157	-1.2710129375838968	-0.3205889014513617	0.4243712120005757	-1.4543028561552254	-1.3271071601307176	-0.7511886552147775	-0.7365079305162866	-0.30216817255407874	0.10802789463777918
0.06581684873174978	-0.6068200103148111	0.3418160626311738	1.86628792705107	1.7910394347305694	0.3155250094920782	0.22514054066030292	0.8933090447365369	-1.8348724185299126	-0.535560758174434	-0.5505178030262119	0.22160961450671351	-0.14624643199574977	-1.452094613286271	1.219056392841603	0.29738985717397165	-0.5753819091011364	-0.8239542149503356	-0.40183432459885643	0.5422474727778855	0.8793392768828732	-0.3922296148680152	0.9370056500431037	-0.47177903867814974	0.5136826580993915	0.18986963818254324	-0.5940031438471027	0.6152447855586693	-0.43389501467688385	-0.49568617990060276	0.36572466412149734	-0.31881162262177193	-1.121980731871735	-0.6086979748344337	-0.7197895148502885	-0.2577397390787543	-0.7765089665365444	-0.3701244013381547	-1.258625823406265	0.6145323473241971	1.4041844662370184	-1.2708659387367311	-0.3915778586041882	0.47018176828834646	-1.5016578272861867	-1.291391320525697	-0.7632077963026986	-0.8114391595390102	-0.39431223053947695	0.10949738315394031
0.04564046947124369	-0.5468646798538159	0.37375045329548984	1.9197812454981098	1.8209175745377373	0.2980279784714424	0.3780525861874863	0.7540761912454532	-1.9812145405991195	-0.5867658946102168	-0.49999391849750124	0.11988158623172943	-0.07348921923776718	-1.4478970333581507	1.2772713590900076	0.26785265730308583	-0.6024921422773964	-0.893430992348811	-0.38868756255986947	0.5402657995998073	0.8318530815778165	-0.4437727104506085	0.8507771163321965	-0.540129346749715	0.5503555809297233	0.13446626733700356	-0.6296489018286395	0.5751026258364417	-0.3836930890243771	-0.4948416060342976	0.4741006019327421	-0.3719370852393258	-1.1707796050830157	-0.6756563624221126	-0.7658695962124261	-0.2597204924335219	-0.7072393830879908	-0.40126450818094855	-1.320496427405152	0.555564348479369	1.4156521277825231	-1.2459312592862486	-0.45722913084419303	0.49633018988866684	-1.5358574357276784	-1.2896805224343795	-0.7592237979532561	-0.8361771167852707	-0.5089812487021327	0.12491636410612281
0.02576496604181413	-0.4790483465856349	0.41276002351070745	1.9800293210606603	1.827351044535846	0.2647927962967533	0.5432583935974278	0.6535086774738533	-2.154796545499657	-0.6513737177640888	-0.4440742793103838	0.05344190422662164	-0.01508862067412845	-1.4433053949061654	1.3286772370942441	0.2925576382149252	-0.6427951551350435	-0.9348282407756152	-0.4088127006574657	0.5702263435891801	0.7895542975844704	-0.519536742799737	0.7847784784108855	-0.594106521885025	0.5775719639107244	0.10277872789656976	-0.6402635659562221	0.5603343273664608	-0.3396280332001812	-0.44772763251198266	0.49433686766525076	-0.4612153518961085	-1.1923854964553748	-0.7717238389364861	-0.8253284947233555	-0.18894016776688005	-0.655020521554398	-0.45147553261278334	-1.3809400323002765	0.5465229677500268	1.4763003436529183	-1.2372950770152635	-0.5144121772309408	0.5332151718775288	-1.5937453661124852	-1.3551361261199593	-0.7681766032329	-0.8785664108364205	-0.6285101041633064	0.1579266133822041
0.01183618492074445	-0.37982270850286626	0.4485202520062505	2.00129591120498	1.8430992318318302	0.24172852813318638	0.659423267242329	0.6127736602024753	-2.311878005358631	-0.739846723820545	-0.42971176145600803	0.0062198737221923536	0.028492247108254064	-1.4464235971384831	1.3351029718447716	0.32870514627221403	-0.6832654004111887	-1.026828811770651	-0.41825220041531647	0.6939730043232812	0.7253902960191774	-0.6124360083718678	0.7336635299333035	-0.6313381312982159	0.5619538458320377	0.07475817415238614	-0.6225332078096711	0.547804283763745	-0.27781266401181376	-0.3926150476675999	0.4517858935572738	-0.558615504252951	-1.213750084917217	-0.8402387022302709	-0.9117258223582045	-0.04763238056399137	-0.6231673442329955	-0.48953743938521066	-1.405484416885007	0.46369103108917964	1.5298272420038024	-1.2280525244997196	-0.5395916360180155	0.546816046999676	-1.6622096012624668	-1.412412708793628	-0.8019734431635559	-0.932520373828704	-0.7451269142590993	0.16365548890172985
-0.009809176338554774	-0.29527788360967644	0.5001603279382627	2.0196209135731893	1.83796824348978	0.2587973101428293	0.7128676029908314	0.6194765931830457	-2.4227206497338925	-0.8229166524678547	-0.46045775254590665	-0.046588888957228736	0.07823735635783971	-1.5017117213345859	1.2983010364553764	0.4062925926752703	-0.7129398640043945	-1.1471897070270753	-0.4145293614019061	0.779027986768554	0.6522273443647533	-0.6789160025600821	0.7090188226316134	-0.6729509487028206	0.5231556727568205	0.025134291632459328	-0.5811175135432508	0.5405665624172675	-0.24745846293062462	-0.32851023518785116	0.4211345745809405	-0.6876493601441193	-1.2291934711902424	-0.8552646792392183	-0.9559527567504095	0.07100210228006722	-0.6220514163309578	-0.523363140657977	-1.4000210488877407	0.37276544752806134	1.5469953009064752	-1.1868928472933227	-0.5533074592750186	0.5392764314428341	-1.7008087791042263	-1.4865629164775445	-0.8565855553693833	-0.970127285986903	-0.8339732255062154	0.15070695241149928
-0.04348957084096379	-0.2881977751210846	0.5606924196515319	2.020165652050248	1.804301066137714	0.2896465335419771	0.7087547808336888	0.6390914917998616	-2.5054098217783487	-0.8816250024082073	-0.48496428915808654	-0.06043196266930959	0.1435367951127537	-1.552905063478359	1.2252995783094465	0.5683078993325015	-0.7443981400615639	-1.2693757716666585	-0.4199656409654202	0.7664316087455161	0.5891231365083057	-0.697955150585641	0.7320242750258608	-0.7245556910522671	0.5057747502114477	-0.014305733872332993	-0.5488025059535696	0.548892033792697	-0.2679859040968525	-0.2611927299617651	0.39489138120999917	-0.8092485668175426	-1.2227339778933517	-0.8264249803385795	-0.9740322393839114	0.15963027898381746	-0.6599929650002432	-0.5668122219714845	-1.3938237956371107	0.30613975934433457	1.54161252099736	-1.1310332853703557	-0.6029006330220128	0.5838119056879039	-1.7185804387506292	-1.5589085837089747	-0.9275365372105604	-1.0325373696899025	-0.9204860434472971	0.1570321421114966
-0.08253263456787699	-0.3003623732840827	0.6237051916024026	1.9666723336032104	1.7767318710844695	0.2921395545702676	0.6601832452496261	0.6289077374820186	-2.5757189238707143	-0.913279781010192	-0.517907823963408	-0.04894026673974121	0.21958373259157504	-1.5277538498682328	1.1544156918426685	0.8012375881160121	-0.7852400129343657	-1.4348243677290218	-0.44174191268402757	0.7895838300339623	0.527989773092867	-0.6866494296962367	0.7496090094875365	-0.7833123658145729	0.5133531619373923	-0.034414367391451796	-0.5551948551904672	0.5608154475715759	-0.3041079859976893	-0.26048063827056633	0.37572859684253035	-0.8728700048013256	-1.2353930998142704	-0.7757197909896624	-0.9947558463525625	0.21713534180467597	-0.7106199882029879	-0.5939718942127085	-1.3888292987739395	0.2909760180791899	1.4911949302958398	-1.0818437961375331	-0.6432598370885929	0.6453115149358668	-1.7379342095606745	-1.5973663873781603	-1.0016881469392103	-1.1005124068683343	-1.001251910932194	0.18427092199801692
-0.12148720540329627	-0.28306122582543997	0.668706827461963	1.87036257085946	1.7821786125552603	0.28417106404426	0.592254622773802	0.5818696113025986	-2.5997892104793694	-0.9227685777322574	-0.5692754083114339	-0.06829935449801502	0.27375240372306636	-1.4640876987951876	1.092787054008044	1.0301718058121712	-0.8337559956781716	-1.6088572769341536	-0.4525988950787837	0.8231545509022128	0.4640488859925969	-0.6736753298561388	0.7087766599748335	-0.8601999685097212	0.5298444448453714	-0.05458278872083544	-0.575280289371664	0.531801807376301	-0.3695355633761421	-0.30529273400040374	0.383791127094875	-0.904191328116419	-1.2948464246129512	-0.7125478298793376	-0.9713881150487612	0.21222560210615518	-0.7579812812218277	-0.6062968543645527	-1.3789422335550063	0.3900142032171621	1.4151171931331685	-1.020196154607417	-0.6285980949862806	0.6863174142511417	-1.7238902638888838	-1.6299887290646358	-1.0586503705309434	-1.0814480935950743	-1.0292152604673181	0.19298136841989882
-0.168530026521217	-0.2759984705439281	0.664758702576769	1.7563379128418035	1.7618322703219778	0.2763861088086802	0.5322163601972763	0.5181329503294848	-2.603853751517858	-0.9262815326555176	-0.6598848447205972	-0.07544188550654718	0.28327024806102996	-1.3721178659211009	1.028310647363527	1.2180844590984095	-0.8720336381340262	-1.7202527797260505	-0.4690323476275179	0.7331159547219688	0.3963894244753289	-0.6660792986335705	0.6570469909069605	-0.9060035066017648	0.5561547133808789	-0.06175732595263099	-0.6164268320912685	0.4874969119663578	-0.4911271519681518	-0.33528338639017996	0.4066996762254699	-0.926703529249141	-1.3657709185423177	-0.6538208041989509	-0.8824370604919318	0.1546362519084977	-0.8083457331535048	-0.6461331717425003	-1.3668942839789466	0.5425424856679275	1.3534994082108214	-0.9641528441254927	-0.6319538546994068	0.7462462702580956	-1.6584168690208583	-1.6413549903562596	-1.1268259827354288	-1.0299722739473207	-0.9958713767802637	0.20644103135053354
-0.23557224111665778	-0.3002929604557645	0.6191980401847901	1.6117861105698492	1.756484201703919	0.24163676048797483	0.5033595482142903	0.47786831431990073	-2.6316156854917483	-0.9481038559016393	-0.7756090664488869	-0.07137559310069805	0.2632125089863982	-1.240022595530041	0.9760650426589372	1.3882789762014756	-0.8976387795438168	-1.7845147874583582	-0.491198037652966	0.6465109506819615	0.33373144554892226	-0.6732435141277223	0.6419956503931539	-0.9006525450628449	0.56823074771809	-0.054423354560127125	-0.6794419379897294	0.4478358724492407	-0.5833938246084108	-0.3596435463379213	0.3926987384218272	-0.9284320331288967	-1.4426722999475432	-0.5918760643184403	-0.7561292749436292	0.08912388829176965	-0.865093949113016	-0.7065910177791755	-1.3658749989048302	0.6899909147948688	1.2801632111260846	-0.9422316410419072	-0.6806911971101677	0.7894697035606754	-1.548362615747161	-1.5994990260947308	-1.2606480396529025	-1.0013214587886463	-0.9504357550528469	0.24458384196567043
-0.32056081410696924	-0.344456872474066	0.5436945191502309	1.4211058540606711	1.778665858998011	0.1845266959503368	0.49895614623083195	0.44757576106035646	-2.659974249342846	-0.9608955939374247	-0.8770296331008914	-0.09999875573142486	0.2363038383329298	-1.106282559126329	0.9487739248974536	1.4757818848841355	-0.9260311279285472	-1.8066575017331608	-0.49876832953797534	0.6494540296593065	0.27244933915680475	-0.715090383808641	0.6225853820572798	-0.8494634113766161	0.5654135555330119	-0.06273386018695741	-0.7405393391171208	0.4096181935474633	-0.6310128272002679	-0.3694141067520394	0.33107634006255526	-0.8916752939991497	-1.4967798371901768	-0.5534879856053433	-0.5956512672180085	0.009261598775075364	-0.8851806513496967	-0.7417435305857982	-1.410132356822981	0.7310088349170829	1.1932530473140157	-0.9275317563253378	-0.6954655485988285	0.7812278689078533	-1.426453365123972	-1.5235911491389138	-1.4093765173609838	-0.983213621893977	-0.9201389122116881	0.2564462347700428
-0.4190180051825858	-0.4210539285246684	0.44102580255603485	1.1992011880465623	1.7985780406792737	0.13619573613808764	0.48617063387276305	0.4326881941245707	-2.6673761887569727	-0.9356939607922978	-0.961419235958363	-0.12314126338035716	0.1919085241390787	-0.9981905927323986	0.9323262345274911	1.4849024366856254	-0.963807073128914	-1.8120327258505942	-0.48172738443056745	0.5843531226804337	0.18351963197431054	-0.7807460025153351	0.6051869265623603	-0.7594841357901315	0.5494165168680294	-0.05587819127657364	-0.8169279124980351	0.36525054332815776	-0.7034706162174847	-0.3377343066296517	0.2907865288298818	-0.8364881219346575	-1.4803898010374348	-0.5462743193520438	-0.44186266806678354	-0.068261716035455	-0.8785507267552376	-0.7366600839862045	-1.4778536571472984	0.6555692221229925	1.130966594079977	-0.8943467665776799	-0.7259826922987285	0.7875108818718879	-1.2966335586825688	-1.4220447364036424	-1.5515918292281228	-1.050666944684088	-0.8909027481459999	0.22320171920877668
-0.49352901982007247	-0.5321318070429971	0.3620807744312837	1.0040976551036773	1.8263840505790743	0.12128349379095493	0.5005878637170887	0.4607464363905942	-2.6604590111180793	-0.9025309026308704	-1.0194775560828118	-0.10533797445562562	0.18398763354909653	-0.9001556851866594	0.9378027130080554	1.491826525323915	-1.0185663994965888	-1.7903312613167757	-0.4604339914124453	0.4082785177291349	0.1104496446803096	-0.8162137762083088	0.6367239556339868	-0.666543648478227	0.5257751672447023	-0.026602093516827418	-0.8916174667396698	0.3149002679496258	-0.7357668647126961	-0.2976253281161005	0.3130098770891749	-0.7729916360385679	-1.4123980655589556	-0.5591451761525364	-0.367488196383215	-0.10642282588102833	-0.8855580975518574	-0.7298182124622229	-1.5526691815874696	0.612712698372379	1.0784092647810464	-0.8571928079565488	-0.8190205672981967	0.8061196879153671	-1.1820930449859381	-1.3208029863421662	-1.68908453631025	-1.203724903358006	-0.8810287929998036	0.18442000054313543
-0.5415806599010173	-0.6343595499505852	0.3352475008752712	0.8429422240510102	1.8359750518645988	0.13740401013339293	0.5369550465957207	0.47852684808641605	-2.6204475199777404	-0.8735108402213297	-1.0597004544454756	-0.13503958855051248	0.22126053402695547	-0.8166495440860068	1.011771682352219	1.4970352808252252	-1.0726382148104459	-1.7181668718595837	-0.45372041980248784	0.2869648022829717	0.07876739064749108	-0.8021601370471749	0.6798289085411025	-0.5999769942529676	0.49796569117210626	-0.00497883547099766	-0.9255642055819253	0.26584692529791804	-0.7316303037208275	-0.26246787089716334	0.33548446566794626	-0.7147014871296951	-1.3064104025553753	-0.5928488616347563	-0.38046022517275163	-0.10315669003008172	-0.8853775798029979	-0.715047443097366	-1.6502555345834096	0.6522331990446608	1.0140165063651798	-0.7819110233518138	-0.9315173442583402	0.8026640307851475	-1.1115482252919866	-1.2293338774324574	-1.7346319331704378	-1.301350708272729	-0.9353934015098135	0.13296660554248302
-0.5434213120440798	-0.693481926471746	0.30511247686217224	0.6814163708339473	1.798874059237469	0.16429193018084018	0.5339598391551957	0.45258532149846553	-2.5382803990758402	-0.82998074660702	-1.079478347884287	-0.2082151723235684	0.2435699778862399	-0.7307961848214669	1.138041021185778	1.5023904672040809	-1.1145949704732259	-1.625564596672297	-0.4564463479503814	0.17946393750381334	0.043329376453505784	-0.7694795376012429	0.683144674149342	-0.5613427056014187	0.4671907496415332	0.004647001981662466	-0.9219811256149276	0.24520059301764868	-0.7661599067421647	-0.24378788420712066	0.3574565736077607	-0.7032683711057677	-1.1673642408110978	-0.6505282594360337	-0.4655693896699623	-0.0746043411395489	-0.8638631462798866	-0.6819091261132224	-1.7465372026844794	0.7077135373985067	0.9850297350533654	-0.6557308879159535	-1.038045823742121	0.8059348934164235	-1.0934948198219212	-1.154504037630076	-1.6816760899413452	-1.3180673067985418	-1.0112030063529687	0.08072522394620736
-0.4855115638507651	-0.7238673920686206	0.2797291783746164	0.549633238464218	1.7223236600881973	0.21465707279531382	0.48384599526220384	0.3877667836232249	-2.4302344572499948	-0.780837561974021	-1.1173859769753434	-0.27081839584141965	0.24361788649868008	-0.6879637365753384	1.2740950015712815	1.5405461701534415	-1.1391038104728743	-1.5488673689668193	-0.46911023128888363	0.020302226408991892	0.04039170266407808	-0.7253950773276314	0.660549035481954	-0.5310898583247454	0.44445551446369863	0.014990293157502447	-0.9451449806128395	0.28783202684459075	-0.8289462996375454	-0.2564564922016977	0.42828350367154827	-0.7235939107038595	-1.0422208390650138	-0.7224104980555299	-0.605820976199354	-0.04980278051655363	-0.8828175099100879	-0.6586020030245207	-1.79536095773467	0.7582656598411806	1.0195998867678029	-0.5422110281922389	-1.1390113995403826	0.8194988096387815	-1.0980244257561884	-1.114710405314246	-1.6074797161862975	-1.3265886418077986	-1.0357914688752325	0.09889150951555978
-0.3919391803855868	-0.7617494431240033	0.286961584137761	0.47822891889153174	1.6145334357640597	0.26774465555110927	0.4280770209031444	0.28204859503497903	-2.312847528909095	-0.7460516713752162	-1.146935091577379	-0.328577427536653	0.27560487007072404	-0.706947077638022	1.4021168135186208	1.565795037181886	-1.1137216456210788	-1.4808146248233367	-0.46306645916669564	-0.051253833793523815	0.08157491433232476	-0.6523985912378867	0.6382141873680239	-0.48526900320506866	0.4098254678377513	0.019693600898346035	-0.9677873544887949	0.3806045533521896	-0.8936747399469487	-0.2527138707549327	0.5249653466125391	-0.7718462419013798	-0.940743684311847	-0.7730109246165359	-0.7555190924047502	-0.047232015524196744	-0.951414254476529	-0.635007137675464	-1.8253890960181498	0.7203183973251587	1.0592686343588862	-0.4595241766615318	-1.2087166096888597	0.8479386830259859	-1.103832724274769	-1.0828145669268219	-1.5038062310480238	-1.2989377792267418	-1.0354443376396236	0.1841644373229326
-0.2911103798179469	-0.7620097412302013	0.28741579319534966	0.4407291221309002	1.46253777341611	0.2937760775765667	0.3463570328243001	0.14690805852150707	-2.1738887015703514	-0.6835058000241251	-1.1565493453323579	-0.34878513284049484	0.30859793450399714	-0.7124981629307208	1.5030848217719712	1.5433492755236267	-1.0586278544164114	-1.4265609634887868	-0.46460855566179077	-0.0488012679790685	0.12177270378006773	-0.5774196783949674	0.6198843370393285	-0.42833061634433484	0.35058205791058655	0.011203731840721437	-0.970209718410144	0.4869112004123074	-0.9771827787499608	-0.25019670942790556	0.5922063921165021	-0.8466300663857547	-0.8445009465406443	-0.8038411164874837	-0.8704368038939461	-0.07287644991517875	-1.0224561940047896	-0.607479794768231	-1.869014497190348	0.5300323991241849	1.086149100488873	-0.3967189192099846	-1.2545261080546137	0.8897207192368161	-1.123945041533136	-1.0608319832329183	-1.3806380124133266	-1.254700746716953	-1.0043953771213143	0.23695953922964524
-0.1591320814446099	-0.7299063081324173	0.2340811680869484	0.4247138109054124	1.3344209414292383	0.28934064139126614	0.20003891412514072	0.0005489289142411646	-2.0278076050724225	-0.6199289527716443	-1.1812324702788117	-0.31791666962045284	0.3030565049985058	-0.7103051415805198	1.540361385296351	1.5084359705770918	-0.9932585601641284	-1.3713044618338206	-0.45643077121810915	-0.08143020357456719	0.16587499636565922	-0.5207536780343623	0.6055594844958649	-0.3843800002091348	0.26385866807282204	0.0020362676000940105	-0.9697555251748913	0.5913979580009125	-1.0799365074259444	-0.26462070624264583	0.6892993555802751	-0.8998804810910022	-0.730977208024025	-0.8182385167689661	-0.9222571209922213	-0.12629357496130494	-1.0932683836708654	-0.5867463663415882	-1.943626164615695	0.2825601416770363	1.117676811385115	-0.38295615214409506	-1.2852684705272055	0.9270676874730336	-1.128886429825061	-1.0488798321839938	-1.3300770445965389	-1.2514617698894548	-0.9345448584894381	0.252506301791929
-0.004163329861274223	-0.718817608808372	0.1545072351132287	0.41072492681457684	1.2502529980490777	0.27207302948366247	0.07285435937441889	-0.14355237063641174	-1.8814841276868777	-0.561659722196698	-1.1902384753268422	-0.27987031632748005	0.2908238392889767	-0.7101166788082368	1.5290798396263874	1.4430650431008054	-0.9492950154793917	-1.2978163231536786	-0.4397325142207239	-0.12308458136725708	0.23671383900945978	-0.4947269664035468	0.6136067358596817	-0.34285376794270117	0.17028175806550852	-0.03459373082224451	-0.9830448827989644	0.6661807724912541	-1.1293033526904224	-0.26513407467118455	0.8402719475575834	-0.8967150282027742	-0.5841722296185397	-0.8266494720269625	-0.9185056283457691	-0.20232078883366053	-1.1963111968605038	-0.5618406751398067	-2.0334047939438995	0.07295932803958512	1.134460386008565	-0.40478548094820177	-1.280538876300652	0.9636754777134842	-1.10766880202771	-1.0050552783379363	-1.2949372838739361	-1.2758084413444732	-0.8800838246362023	0.25672309492526074
0.12264698364884503	-0.7017420530417664	0.062040752735644536	0.4143419903022373	1.1853854646632418	0.24426743298408365	-0.004149294600315062	-0.26319384457376666	-1.7265654511327895	-0.510282756444018	-1.1802318030512522	-0.24772892678908623	0.2902010273272636	-0.6730580445856866	1.5017704669366356	1.3844926920820508	-0.9273689872765226	-1.2041309804203417	-0.42362617304973904	-0.1369562936138098	0.30811046781581	-0.4527427008090408	0.61755584995489	-0.3144365255952385	0.0956014529487558	-0.08439697677296602	-1.0014481198125564	0.6598216184758509	-1.1165441011802864	-0.2653327979338443	0.9874987747717643	-0.8369462795895322	-0.42918151401785753	-0.8194208396611039	-0.8926745675331533	-0.24355838793238616	-1.2893598910451272	-0.5172566104660128	-2.1317861892976517	-0.04658781715949369	1.1238285598526745	-0.42323383626749733	-1.2963267122664306	0.9905076389598898	-1.0642149269166892	-0.9758076616535103	-1.2279255363558028	-1.3089373050029094	-0.8506355248154203	0.20931611757780538
0.21135225808188257	-0.6421684931365295	-0.0352822726423117	0.4256289715468692	1.1321021241881093	0.2626362566342462	-0.08875272864802532	-0.33050540313651944	-1.541945793503881	-0.5032377544511766	-1.1493092236270779	-0.23583060161893243	0.27895847294148296	-0.6237493301647447	1.4272538497444143	1.3342669010834691	-0.9470838312792724	-1.0497537414953801	-0.4261340269458011	-0.1791404256224214	0.36784936582487315	-0.42479244638801517	0.5973445820619685	-0.32434186540191207	0.03673696360788764	-0.10940821073381132	-1.0143001061730519	0.6174202856165729	-1.0689639395367119	-0.2841287065271083	1.1071120068723963	-0.7431489124278448	-0.3197228014553155	-0.8116085289054562	-0.8138706226043778	-0.25042780914147345	-1.356791475596206	-0.49722655200912386	-2.225845815937147	-0.031101846392465764	1.082555008313533	-0.4050611037866371	-1.324614190116669	0.9881607488233243	-0.9752265921506804	-1.0308578632494383	-1.172955311938791	-1.3066982807530279	-0.8378880944411321	0.12261629512430564
0.2712796442012498	-0.6104988902157448	-0.13332155076492733	0.42660950080557225	1.1378646187876433	0.3498002249791837	-0.19092506604091453	-0.36187983329819373	-1.3432866890768962	-0.5473597046014719	-1.1290408070375015	-0.28073661340524925	0.24941482860384728	-0.5994204995609436	1.3321456734652692	1.2556962759311692	-1.0100375461532731	-0.872130663943157	-0.4330500960753154	-0.29341037204947407	0.4224566311384816	-0.4542540558584923	0.5952210018409614	-0.3594088463608486	-0.04262218700923186	-0.12684632206109586	-1.0283128085791984	0.5806250490603452	-1.0117512227195786	-0.3124302111842755	1.230562363852332	-0.6421251495278997	-0.24035270565788824	-0.8134343946376195	-0.6978907415104636	-0.25474753720240256	-1.4179869924594264	-0.4825676824121832	-2.3003555548550834	0.10910589628037042	1.0199843710470253	-0.31903002848291007	-1.3349292099060077	0.9748555448994874	-0.8782410105437893	-1.0983757988807141	-1.1171569530334111	-1.2523095557704769	-0.8414365470717957	0.07209996526439322
0.2791378129658681	-0.6080867944316419	-0.21682613904470283	0.4124027213239166	1.2735989950054032	0.43994664179354803	-0.2685769365512823	-0.4094824169917667	-1.164950289842347	-0.5949182410897385	-1.097372632424166	-0.32771113045888595	0.22994796241596696	-0.6042519997231072	1.2368001831186326	1.187375812207151	-1.0937094995410015	-0.749182440660058	-0.4414615315031031	-0.3773666050098701	0.4665403308519859	-0.506562642959641	0.6118370856755112	-0.3991514247809756	-0.12773104565320764	-0.15398998792139293	-1.0363200670969956	0.5364038267295508	-0.9292142076235803	-0.3518767788222929	1.327449767054715	-0.5522012970847004	-0.1938369292153362	-0.8200194841634524	-0.6026796660917845	-0.23877507929906336	-1.468843765524356	-0.4452411169717713	-2.347487296682243	0.29463427065940523	0.9687810950792691	-0.218464442165674	-1.3769325110132495	0.9624927929202552	-0.805984043152197	-1.1886262570952375	-1.0648278061738945	-1.2132679290443928	-0.8310611801408323	0.054359618395376244
0.217989224943891	-0.5947942378084525	-0.27077219942293607	0.40889460553166657	1.478068880436084	0.5062946492826399	-0.3561085211565215	-0.4511111586605533	-1.0214421596898835	-0.6356990656336718	-1.032996374117873	-0.31217082165566945	0.21295637453745603	-0.6135894734407626	1.1323637384942578	1.1862252838835678	-1.1933986023447236	-0.6714021454085308	-0.46951522632800347	-0.3687139528164754	0.4647554151318287	-0.5821107674445629	0.6321973767418376	-0.42883281014572383	-0.21610191630095973	-0.1437463430959954	-1.0180009399417858	0.4610353006851584	-0.8405403226992665	-0.4199891770990196	1.385349240679901	-0.49836777263688575	-0.19391117626472676	-0.8210222137048862	-0.5007339833921274	-0.22821808535503693	-1.4847785595372778	-0.42610625665820673	-2.363225058226606	0.4926537769056023	0.9238633012414107	-0.13169837262611855	-1.4345885168226524	0.9325376046417245	-0.7410958126871622	-1.3141472786992356	-1.0642906378571162	-1.1880952098078652	-0.8102911612102615	0.050632654767431416
0.12464692299659663	-0.616763397971584	-0.31388712073559183	0.3945352992764331	1.6204932760690554	0.5623493859003255	-0.46858526623659447	-0.4881772020899372	-0.9062553040211908	-0.6684802808686598	-0.9762918978895314	-0.23982617589598196	0.16990250149190772	-0.6195003512987289	1.0324545160804852	1.216139020296717	-1.2950387500309049	-0.5902322498739955	-0.5197190344460776	-0.28483620196214054	0.40782404080759826	-0.6682580052633019	0.6553891081028385	-0.4523320166451197	-0.3198932073301971	-0.11508805270898537	-0.9584848041519425	0.3790356831181256	-0.8113513500664935	-0.4880850151038575	1.4417641124172624	-0.509217778918245	-0.21627809989332897	-0.8333542904532651	-0.35919423372509945	-0.24176728117541488	-1.4714530675305901	-0.4148523371421254	-2.382408003321484	0.7798929458205919	0.866508276806095	-0.06543864226617824	-1.441592820653404	0.8754176250186921	-0.7033418723163907	-1.3562375988636828	-1.097796511616184	-1.1153595288359968	-0.7853941375896786	0.09343949415125204
0.01870323330063406	-0.6931695687443072	-0.35986705302688404	0.34836326596104633	1.7087660101228568	0.5948198376982367	-0.5765468478615483	-0.563179494283022	-0.8076808614960423	-0.6622180568750211	-0.994696326506203	-0.15277215934644756	0.1243733501369895	-0.6211108513527832	0.9605300987023997	1.2519936665989095	-1.373284940507415	-0.5222998465689612	-0.5811536665334763	-0.22059859814995675	0.3195078984039103	-0.7125191174258114	0.6981587588697953	-0.4748961036522763	-0.40358523247758277	-0.10625938605985874	-0.8742235480266398	0.29090701250335405	-0.8129049879977108	-0.538527603275728	1.5073378358010534	-0.5515140606023892	-0.23114607153358677	-0.860802140885944	-0.26172322297723094	-0.2378689899984779	-1.4478708852478208	-0.37193078330593493	-2.4004697348348336	1.108036306798305	0.8155390347474301	-0.042084200422727244	-1.4562095190011781	0.8112384955360656	-0.6853751578689875	-1.3313958731541533	-1.1528786460991909	-1.0487974681259347	-0.7507774393720595	0.130687833495681
-0.09324027443858444	-0.7830071217968589	-0.37716193637353274	0.31879486142637015	1.764259622499178	0.5638329628312702	-0.6146128051094352	-0.6265868883728809	-0.7565012048416936	-0.6264775589601144	-1.0691969826442675	-0.06859990654540392	0.1080844219075904	-0.6123044999933798	0.9311031543334976	1.3096037575652126	-1.4094628870421497	-0.46884845749074644	-0.6292234623300559	-0.23380321249497618	0.2064074575109313	-0.7083187280675943	0.7714781601845776	-0.4877453381567361	-0.4520046934831271	-0.1134538525617415	-0.7673199180253807	0.19767428406042883	-0.8284607877840378	-0.5878440929591923	1.562587866057195	-0.5948932603798758	-0.21926654363125878	-0.8855560910580534	-0.22608404283594025	-0.21517461379544978	-1.4056789641281264	-0.32896127242635215	-2.4120895846797645	1.3571007570782916	0.78277428747456	-0.08388699758547401	-1.497109248122224	0.7819670469036213	-0.6637457477139758	-1.3135613889419337	-1.25793981605581	-1.0061038406815965	-0.7373936017324899	0.11473642916807876
-0.2022458181802207	-0.8416436085197825	-0.333260883999667	0.29772437713378885	1.7583787204763675	0.5049028399969056	-0.5961721622852976	-0.6478716404690678	-0.7364954592715253	-0.5962928756249272	-1.1510554860437954	-0.01854915088908068	0.09819927820759253	-0.6245717131710703	0.9356303765440976	1.3265897393606512	-1.4371677243730645	-0.42169490562474954	-0.6928232602034959	-0.2362165372563995	0.09432962458262803	-0.6824882963133309	0.8506094652621172	-0.48592705025516236	-0.48217006711400695	-0.1349376057169544	-0.6489773472844129	0.08502940125469687	-0.8790122819710682	-0.595859264553147	1.6008220746759576	-0.6374186208914582	-0.1865792801375095	-0.9139019082442538	-0.2185358588364526	-0.22118008939235234	-1.3426946804807574	-0.30907508509964005	-2.4179810524081593	1.5623988591317588	0.7779097255070069	-0.15529168759621456	-1.4892265910779687	0.7835932384943131	-0.6570055207017432	-1.2750098429115804	-1.337306434859851	-0.8967394620296305	-0.7265939632913379	0.10758065900242471
-0.25985469054245847	-0.8664586946440144	-0.2986536477272329	0.2887688765709662	1.7283821732459224	0.4608696649021379	-0.5559827370758439	-0.6436146900498295	-0.6928296101332793	-0.5777544015462006	-1.2446276822835727	-0.04687176147241782	0.09248218378982297	-0.6467931873211625	0.9651120856978073	1.2747741274058446	-1.429512195881895	-0.39369560387871283	-0.7542267388263468	-0.19883943424411782	0.021445566009476637	-0.6413872901633109	0.8986694386849164	-0.4809743803518261	-0.5139005475143744	-0.18838790809383843	-0.536909371978609	-0.02631854882421089	-0.9838634218541973	-0.5330130327369116	1.634031476905156	-0.6611178668572656	-0.12629067603319505	-0.9454504735180193	-0.2598926753605867	-0.24574985972914903	-1.2547333046730718	-0.2896524825257222	-2.4072377877269693	1.6871016763609852	0.8283774663319026	-0.19928109261055188	-1.4523807998653968	0.7980256888616989	-0.6714612487311948	-1.219631543051565	-1.379966552017352	-0.7623110546387034	-0.6995177269138786	0.10036099803172056
-0.2587750772662386	-0.8659033920174595	-0.2763449951679715	0.266826810715093	1.7806393160526444	0.42914864887346676	-0.48427657685786346	-0.5986932795484845	-0.6293631069451556	-0.5641989776575327	-1.3059626970551297	-0.1426771464606257	0.08916051999402358	-0.6492603363401377	0.9919103203960387	1.1655994488462462	-1.412008536079265	-0.3968044088720051	-0.794367977895623	-0.2437311989118885	0.011870236885708554	-0.6160279301127736	0.8984086481314602	-0.48000462680431993	-0.5451532584798469	-0.26581312238697613	-0.4580479687613165	-0.06476632869365026	-1.1032216559200827	-0.42444389023698037	1.637480321290718	-0.6495597987456453	-0.042521442559436365	-0.9459144230073395	-0.327532539763175	-0.24625558398994066	-1.1604702183597606	-0.28859742757109036	-2.3385787451344635	1.635033179791796	0.9413322608843441	-0.17122268765779874	-1.4259401159512408	0.8430970671537011	-0.6590427597343782	-1.2095308036357095	-1.4767016130639006	-0.6739239420171779	-0.69560285797896	0.03133763164218699
-0.2575184782070317	-0.8449927774862017	-0.2422443766905403	0.18668488597040417	1.930266829935033	0.39049917563120357	-0.4128833487605329	-0.5483624845365045	-0.5809615081565622	-0.6039297341537532	-1.3170485202624003	-0.2542703537028402	0.05739710994669538	-0.6650055443154137	1.0169013171956836	1.0229130180252035	-1.42575875715564	-0.4372389305912111	-0.8318455957461008	-0.33655590985735195	0.04169320371002726	-0.6310040846937024	0.8856671668054161	-0.4694412399475526	-0.5944458843146867	-0.35174813500782787	-0.3883377181357922	-0.06675356432346538	-1.222036116710041	-0.3154110601241751	1.597099149941871	-0.6289218789283219	0.04353088768304998	-0.9355578731167098	-0.3808896128852992	-0.23177922702477885	-1.0528980507442038	-0.2836898234639352	-2.2050727861266486	1.5173056835445349	1.1002245684499747	-0.08622060428423237	-1.3650184379377894	0.8872259935010988	-0.6533211522384654	-1.1919306753264114	-1.5765030099187294	-0.5947320454898268	-0.7117830305720417	-0.03082812167192922
-0.2719605180987637	-0.8116225602715874	-0.24044501003932367	0.04596804257693292	2.062883144006472	0.37281860932014005	-0.40092487129275983	-0.5026649449531974	-0.4739410239321719	-0.6854531989489758	-1.2916001792007545	-0.35263927085995056	-0.039218591806112375	-0.7071698063689017	1.040632723944798	0.8674661821607892	-1.4113953505447774	-0.5122513865583879	-0.8686845675733583	-0.2955490094396798	0.07661061748563258	-0.6902020954618305	0.8336767071840872	-0.4503578754948382	-0.6390596646491605	-0.44523634099215564	-0.3299991203632734	-0.0744724058750546	-1.320090090644089	-0.22817154781642152	1.5308173856577332	-0.645894537506647	0.09862219833009427	-0.9273115450968594	-0.44819048698850994	-0.1927330997228165	-0.964099729009989	-0.2594875022319084	-2.0313866094971527	1.42084533442164	1.2614572151065233	-0.012427183007050025	-1.2587602209812396	0.898350622337419	-0.6635290201573152	-1.138966241266472	-1.6339352557876434	-0.5184965304962993	-0.7492924890863975	-0.07118581352881519
-0.2845973030040281	-0.8112407897158305	-0.30651495833934805	-0.08224160538330086	2.124968102945274	0.38528371446159027	-0.4752686022419509	-0.42869749153605996	-0.32526831640511744	-0.7423477949887325	-1.2657986614705583	-0.42685794703276825	-0.13275217282531918	-0.709636955387878	1.0377301903500982	0.7626007551404256	-1.31092582978807	-0.5903525907124476	-0.879868661345862	-0.2838159345833299	0.10769789961173062	-0.7868503066761087	0.7506707995980428	-0.4463230080561056	-0.6692250382800392	-0.5262886824413685	-0.3027811701914345	-0.06721376625878757	-1.399228522765546	-0.1906294114455629	1.4763667564181089	-0.6657202687539666	0.10489607400351149	-0.8798240699480662	-0.5435371585269404	-0.10680211907662134	-0.9214483081659262	-0.2290667510400007	-1.8331764339844057	1.3136376836770736	1.4439200806592682	0.07715023948455044	-1.1422545498671612	0.9082740869306148	-0.6274655547285182	-1.1014927323895514	-1.7133018745916835	-0.4829547377918755	-0.8225178947311343	-0.1400813983082479
-0.30158793817077106	-0.8259736625266502	-0.3814594528414892	-0.16512901205235872	2.17229160311541	0.3934357402780251	-0.5329375216192542	-0.36220910018145136	-0.23305171100897937	-0.7819067221680546	-1.2281461044178998	-0.44787891081778053	-0.18835810232999184	-0.6954337155494619	0.9941191667165313	0.6970624780897985	-1.1457745258328984	-0.6492594311337305	-0.8799309682749564	-0.4390339198485078	0.1358289150763165	-0.8927236720883382	0.6825299535590512	-0.4730431816954338	-0.6927016398223684	-0.5846615145300686	-0.2997700372614228	-0.04886844365514202	-1.4513336548837976	-0.19596181899360648	1.4259359722901368	-0.6538081697272159	0.07287703395426828	-0.8008329278631823	-0.6717658891050527	0.04733842124385614	-0.9164266326067555	-0.17826425640632645	-1.6529464471790782	1.2193381676844604	1.6699968368420754	0.16373256046515022	-1.0250507005577345	0.932981111439186	-0.5759927600209513	-1.0808928485228755	-1.7781201848163053	-0.46839021111789086	-0.870846276755288	-0.17611581235671853
-0.3222598776236421	-0.8256960112133717	-0.43697777534214294	-0.2179468547878439	2.2293837157059855	0.40457021456388464	-0.558530898629724	-0.31749936124791284	-0.19216391973648927	-0.8419706144972754	-1.2189242691835322	-0.4490634394751364	-0.22342720663563873	-0.7028180296270953	0.9690003854190055	0.6221735435729616	-0.9545907087317793	-0.7050975801745385	-0.8911929457088288	-0.5559526373551683	0.11193707444710732	-0.974690148536516	0.6599156869949885	-0.5007157918546317	-0.7053048680187745	-0.5983130645405709	-0.28283031178364554	-0.059411251628047744	-1.4425750210465522	-0.2325103390511643	1.3818090361781616	-0.6378976038942823	0.025674472304862684	-0.7363738810728074	-0.8202662395859786	0.2254587202635414	-0.9520050398364308	-0.10813507328551786	-1.5124889639657866	1.1491300456268445	1.9107341457587133	0.19131321916461536	-0.8831403518838888	0.9762415036415544	-0.5596948477598603	-1.0700656058079674	-1.7806045882814074	-0.4793027370736219	-0.9016445313812149	-0.14657696348838029
-0.3193927079392545	-0.8120737436556634	-0.4845474393349939	-0.19142898572469	2.260959028580137	0.40050184895943597	-0.5843254462891856	-0.2306904993837935	-0.18666373805596748	-0.867076786910793	-1.2666423612898743	-0.4423452172393887	-0.24145681445033565	-0.7278835783407303	0.9687813262797823	0.5896868074543447	-0.7477799511911569	-0.7497841448523117	-0.8851180201220924	-0.5172020974867915	0.04890723807900174	-1.0224450425016547	0.6691178679526881	-0.5317305883472031	-0.7402479359986178	-0.5507618261098309	-0.2896936762274709	-0.083613689772195	-1.3948394956098544	-0.29280628899659467	1.3441686683145295	-0.5977463330488693	-0.048424082985905614	-0.689140829837511	-0.9716367079349707	0.38954517104625674	-0.9926871761474854	-0.07239109027705638	-1.41763429496848	1.0295260363980228	2.164794670785799	0.1611784554956468	-0.7417930501417732	1.0543726177943156	-0.5711597355073555	-1.0672298993826341	-1.7731961419125022	-0.5009973603880045	-0.9451130761068504	-0.14099716651397168
-0.26948271713694605	-0.8050804012024704	-0.5146300546106785	-0.09270058414280327	2.3646049930895408	0.36920908194175905	-0.5927299089581244	-0.14270568436518755	-0.2585949276269952	-0.800559749124715	-1.3015087468461926	-0.40210660195369846	-0.23625074523191944	-0.7614299518070983	0.9034286830783742	0.6113167399376991	-0.5932014523609274	-0.7733910059949218	-0.8680926517469579	-0.4280660455262657	0.014380274617180833	-1.0526328875153748	0.6970597129659426	-0.5976045614671006	-0.784334522473894	-0.4624751596185579	-0.3310757265505372	-0.08181471857047073	-1.3340145706026385	-0.35310223894202564	1.2885988776517774	-0.5119875501954423	-0.10249449670384359	-0.6421472364031544	-1.1033683382733233	0.5168612537005741	-0.9996453148307797	-0.07688306667481078	-1.355376362641427	0.8448316677885697	2.447373899306517	0.14989629397567972	-0.6353546581670703	1.1339820879386138	-0.5730235924946594	-1.0940870858572769	-1.7820818011525497	-0.5053232421911724	-0.9281615007679724	-0.1285171625941118
-0.1973610105697817	-0.779206769446365	-0.50468986408114	0.004197496156169797	2.5427292268408515	0.31725330014359104	-0.549388810247817	-0.08315541662204257	-0.38722460021655547	-0.6990849914229342	-1.322974039923632	-0.33315642637628307	-0.24121727138813825	-0.7817667982343612	0.7968381569183115	0.6363145826046332	-0.5530842533016103	-0.7880525314794136	-0.8612077360819903	-0.38291921401379286	-0.03169286240941678	-1.0554789457253826	0.7565013312574749	-0.6690373004575256	-0.8184538500487435	-0.3713386075046538	-0.37452687938975837	-0.06160766995573939	-1.233882605935586	-0.40803266079563727	1.210257578032691	-0.415482887800402	-0.113093263004202	-0.6344247223228582	-1.1851327984833353	0.572427706855064	-0.9844161811088521	-0.09480301522243442	-1.3403113292459803	0.6577111005766935	2.689766162294592	0.17608046362707103	-0.5430600051174869	1.1723269464691193	-0.6090437124121244	-1.1270843969884237	-1.7735318721104918	-0.5109534099651447	-0.8648486204067213	-0.07350717944564862
-0.13600003960822044	-0.771744890402016	-0.45568769459897007	0.036511382615217004	2.707986520595944	0.255921923926148	-0.5133345594898364	-0.02666262708055811	-0.513393174562627	-0.6149649947279092	-1.3861141798899985	-0.2912736145960525	-0.273619462934659	-0.8050676500802549	0.71932773149005	0.6558108080151628	-0.608493927963438	-0.7953331522056393	-0.8314717541715326	-0.30877324431121334	-0.10286637675074647	-1.0247022610820058	0.8246049215031157	-0.726564466257815	-0.8377458503337006	-0.3008687084723415	-0.43624669346916284	-0.05554137171736161	-1.1338283231650947	-0.4276565829833158	1.1123652135523965	-0.34709244513633053	-0.12966891678041811	-0.6681882722553133	-1.2269642014265993	0.5558020217815353	-0.9527107001274253	-0.14411884151094395	-1.3653857420692528	0.516669352134275	2.835753171444582	0.18752799885009938	-0.46294968767059413	1.172234549219649	-0.6697057555222207	-1.1395286954334805	-1.7866029678187723	-0.5308002948208872	-0.8382737958140304	-0.06926908937729957
-0.08433788955434214	-0.8019221175139309	-0.4158745237434025	0.017859537160769146	2.8497202062597955	0.17894416419986706	-0.45678325482914844	0.010356378222647313	-0.6606302414476483	-0.4902169106595278	-1.4589470573154653	-0.26401177594467445	-0.3212086846244717	-0.8414752310894649	0.6224853370253942	0.6807040571981349	-0.6615437673864827	-0.787290372835896	-0.7865796117587822	-0.16666177075847913	-0.15104050832294885	-0.9841312105986748	0.8875485843696433	-0.7884728400495177	-0.8491793671550181	-0.253277611501424	-0.5215340898667048	-0.07744280018488117	-1.10782430829132	-0.4302565456697852	1.0393684807294783	-0.30600403363322043	-0.15209152569606138	-0.7198961911456647	-1.294830059362107	0.471282854696719	-0.9167056145822647	-0.21212192904135616	-1.4372045683915207	0.4397512745668327	2.907317397503337	0.1895124832868353	-0.44396374513257575	1.135090854932268	-0.7327084562442838	-1.1171477067046125	-1.8417746303545754	-0.5401694157111663	-0.8217079218480497	-0.14664085429343005
-0.008287098604868403	-0.8411056591003062	-0.40605662026782985	-0.012101079077386999	2.945353935127383	0.12559657311596703	-0.29805961277556914	0.057770809411502644	-0.8375123553564991	-0.3108843802563567	-1.4831789009632144	-0.23077425540992133	-0.3631606595839139	-0.875826854582861	0.4905934802851216	0.6787376996996497	-0.7029988257937715	-0.7659699876238325	-0.751921382449842	-0.04299359213043905	-0.16457611920081902	-0.9181615440894966	0.9270583532183856	-0.8473334169776277	-0.8551267728790745	-0.24317347156664212	-0.6003282051972944	-0.1209946378824723	-1.128662477043792	-0.4348271807109684	1.0143129688687973	-0.29769471980162376	-0.170114996935375	-0.7765429271803915	-1.3924592655830175	0.3606978163369286	-0.8835559916099648	-0.289780367974768	-1.5337716363133436	0.40265697249697385	2.9171468216851975	0.18580076239590163	-0.4561706026125362	1.079375313501195	-0.8104703035751275	-1.0649332115340182	-1.929758324240274	-0.5536035612104536	-0.7862812507473438	-0.24224279558396228
0.07351573029167999	-0.873590862753846	-0.40420484487919933	-0.0525642531532136	2.951807139696039	0.11206084544703043	-0.06137116809097023	0.10064606142404187	-1.0230642471685452	-0.15833813114304762	-1.50756771201921	-0.23354994196521622	-0.3761758326299529	-0.9347814363488325	0.4481325171324736	0.6502673533651769	-0.74621911528519	-0.7545576647774898	-0.7193504352655744	0.06446803159568541	-0.18512124285472875	-0.7905011123799783	0.9489088760187517	-0.8759238296014324	-0.8739410037291367	-0.25674530449679056	-0.6412392403134339	-0.1774530480389565	-1.1686103923502544	-0.4264642434073589	0.9972057871152409	-0.2969033565795674	-0.23560089449695712	-0.8399543460916558	-1.4922128110133648	0.24712057610078547	-0.8520474390818384	-0.36707113624217236	-1.5892003586438137	0.41981095480316855	2.8733490472694196	0.1530567691897417	-0.43635135061555375	1.0141243759247054	-0.8816436331834032	-0.9909939241627329	-2.041869828354611	-0.5847977340121956	-0.810156165729747	-0.3445106775347608
0.15756627863216285	-0.9148394359827264	-0.42205875475826493	-0.11361854166180785	2.855936595981894	0.11206084544703285	0.1866722421144332	0.13140899594538213	-1.1913511619088513	-0.04101689199395046	-1.4942254823184247	-0.28068357480864864	-0.36999562162526833	-1.0363971365679472	0.4844415694586203	0.5938914655096248	-0.7577581521614452	-0.7454318178616984	-0.6864835301681075	0.19569011293224414	-0.1919262340378334	-0.6320836240147376	0.9435254138795315	-0.8730665200418155	-0.9005148691942418	-0.2605717243537478	-0.6607863714009964	-0.2457930354347472	-1.2403107828760025	-0.4039091530954454	1.011800565674015	-0.29419606134621556	-0.33442371723444597	-0.9080950565714737	-1.5934353144076838	0.13725198044378345	-0.8425128198011924	-0.4394063433590299	-1.588405316286003	0.4549718798617214	2.7923064478924404	0.09330173781688281	-0.4242120587674024	0.9500376436915514	-0.9315559894829943	-0.9136330406088143	-2.1363666880812486	-0.590580068482763	-0.8823208925990125	-0.4651365174700648
0.25761634175466197	-0.9571118484293196	-0.4875696765258727	-0.1686371278446067	2.7152093734159073	0.1199681575428981	0.3652223692407527	0.16337140268429656	-1.3549209716824735	0.08972612601955801	-1.4481163061465896	-0.33428791643703837	-0.3480215380530592	-1.1537923107209351	0.5025139484444836	0.5222240102988203	-0.7536145044586969	-0.7595518095731657	-0.6740688745459839	0.2928313397111474	-0.10744022328365213	-0.4601620801427109	0.9282691665022943	-0.8390905118238241	-0.9300706749254262	-0.26105002683586714	-0.6613246744946298	-0.3267885760519802	-1.3217602514201492	-0.4060951089847052	1.0493495734214744	-0.3053584478468068	-0.42038323866519606	-0.9941502037840702	-1.6959007822330563	0.05148957455118658	-0.8586445422674149	-0.505123478487738	-1.5513441109911177	0.46469562894799427	2.6900670630348493	0.03183784484572301	-0.43504508173393486	0.9254784547821329	-0.9564796584992917	-0.8825105767010271	-2.1888525090331585	-0.5978405937202431	-0.9540999180953798	-0.5601847384501616
0.34435707399654536	-0.9667949379798954	-0.5784638967810356	-0.20445913009589942	2.560924500884581	0.151230335345505	0.42172896931277776	0.20100190362783232	-1.5112752888785979	0.1924991496712405	-1.3757739518718872	-0.4065618440679268	-0.31767941684143386	-1.258868872758337	0.5291113789317616	0.48875409543096016	-0.765153541334952	-0.832498414480284	-0.6946924680763386	0.2795482432600641	0.0048979098538409534	-0.30508134967885825	0.9226249138096158	-0.7865160159268724	-0.9688853228087406	-0.2738645475026609	-0.6552519427195791	-0.38036026497779096	-1.366912853796195	-0.4154682228735024	1.0580059444289491	-0.3269751590177282	-0.48063471924481405	-1.0771522640346896	-1.7456419588284793	0.004984014402546366	-0.8758921926356755	-0.5624321453416465	-1.457304870053105	0.4634067109404561	2.561900064391432	-0.024738336457174666	-0.43436942541585494	0.9230391673960954	-0.9998251698319816	-0.8977437103908323	-2.222291236752627	-0.6023621184190335	-1.0063624541230953	-0.6348517926191544
0.41447884121595935	-0.9615889758559304	-0.6781103761843515	-0.2888718045007167	2.47233601370204	0.1863314596395285	0.37248686489874716	0.2100802619804604	-1.619675479694036	0.2279723575376368	-1.2859101106518875	-0.5213373671060217	-0.3092475010520984	-1.3366011998354095	0.577669488126104	0.46704048816043553	-0.7460704642465229	-0.9074707568346447	-0.7186806357778077	0.21036626676593845	0.07800508289200862	-0.23261481925580668	0.9104236414871603	-0.7433793000904735	-0.9719990615396183	-0.3104945459250018	-0.6341235462944683	-0.41177950619862924	-1.380196458108116	-0.4123217712147178	1.04023640183313	-0.35475617318151337	-0.5137117797478574	-1.135669764139255	-1.7335061061107417	0.008503012383889766	-0.8935501106149809	-0.6071440954644857	-1.3427576134238632	0.4603550080108471	2.4105637087479126	-0.07763954658093139	-0.42427962439920835	0.9024345807640414	-1.0322476123088336	-0.9552546489674214	-2.220344001604304	-0.5985579510041867	-1.0015604720305125	-0.7080067644019528
0.4769194254537405	-0.9648513787869494	-0.7733195824866073	-0.41021774765002517	2.4091064496715497	0.20560266513428638	0.22918630593444692	0.1867728704585588	-1.6694567850736775	0.22041186759410009	-1.2150589467555082	-0.6402852597431614	-0.33309002050944425	-1.4077544628618786	0.5879835225978353	0.4799054866877685	-0.672562525627413	-0.9180607506182472	-0.7033219777559576	0.09242728188046426	0.1438238500728635	-0.2045860528841621	0.8609479479170226	-0.7293178736516299	-0.9243703913228678	-0.38056585955554806	-0.6470428205416698	-0.43194471827378783	-1.370369698193159	-0.4127026574681493	1.0321967116098292	-0.3945117624158974	-0.5226771109616454	-1.157759746275914	-1.6982963136819968	0.04881345033783051	-0.9335265866350413	-0.6492823509252665	-1.3221272835237394	0.45294372946750777	2.282513727059041	-0.14757424812001535	-0.41027101673770644	0.9065739775403465	-1.031424047593513	-0.990876746211274	-2.1503106823042932	-0.6033403328971378	-0.969084416432478	-0.7592258931174211
0.523201207704816	-0.9662916949745799	-0.8556886481224133	-0.518664283662618	2.351165750547481	0.21913839280322164	0.031256739622033756	0.16649943807523127	-1.7152294834658164	0.18268578646169836	-1.1882960036498145	-0.7463447734069837	-0.3664982929171922	-1.4707010288043885	0.5738724630462451	0.5605052254289336	-0.5869209459773915	-0.897763262533011	-0.667900488565606	-0.03920683051292355	0.2046597275349403	-0.19965942798270275	0.8026612592193711	-0.7556917067382767	-0.8778290584407079	-0.4734960459774039	-0.6962134437507465	-0.4440354782109669	-1.3421323287932574	-0.4251063011125128	1.0281997065272226	-0.44322225126829207	-0.5635315498882447	-1.1494086554681515	-1.6516964471941453	0.1032209520613399	-0.980083755136236	-0.6922678474859809	-1.358638074878602	0.4430114789388372	2.2076228761496246	-0.24286625079518243	-0.40815396027439166	0.9095122100735276	-1.0035745565622596	-0.9729953908184703	-2.053508475218146	-0.6047967855645371	-0.9329827679292002	-0.7909583262924926
0.5322274826371481	-0.9343097343263569	-0.9025944681080202	-0.5898289183053993	2.309269257277592	0.2293246014218786	-0.14912627563953254	0.1504123989218714	-1.7432151536436595	0.15150831151776448	-1.1904150636611168	-0.8202805770646104	-0.39993850439990003	-1.5122485036031328	0.5670086100172697	0.6638435875834476	-0.4795019891631679	-0.856546525363882	-0.6430711773213582	-0.08390238991553862	0.23160079918608617	-0.22637311918144998	0.7680878829896354	-0.8242325021138164	-0.8159002547932609	-0.5162244010467719	-0.7453840669598216	-0.42535546329072166	-1.2922217102528526	-0.47121009804964087	1.0095394027987084	-0.4487826191706382	-0.6455931012260434	-1.1065157768748821	-1.6042604046344948	0.13434406594423043	-1.0211925697627757	-0.7206104601308836	-1.4031808326175055	0.4251372189225493	2.173754826162464	-0.34574706895527707	-0.3924787336949594	0.8752697894195383	-0.9569564591239509	-0.9193278890497713	-1.927229156748772	-0.5970362840382492	-0.8861393361907055	-0.838620866860148
0.5355017196224064	-0.8883931483929868	-0.9006553448236987	-0.6331029429228436	2.2572291947468814	0.2031249387135297	-0.29083982170623934	0.17769451210593493	-1.7521086677508086	0.12796769510265765	-1.2150197049034492	-0.8575136718764164	-0.4030845032834215	-1.5636303085191892	0.548844956390061	0.7588353897177909	-0.38676232241696384	-0.7757978227639204	-0.6011386140406074	-0.09844120006362435	0.25277808049088707	-0.24757134584908283	0.7129679367268209	-0.9096920334878149	-0.7155521986568976	-0.5356554393828874	-0.8035880889589336	-0.36893888967380983	-1.221045672528891	-0.5452676339342808	0.9505436077794369	-0.4276032403066436	-0.7480725911459682	-1.0190987134194427	-1.5681014393674908	0.1443321200948679	-1.0617105990294133	-0.7365481842182877	-1.498157815823705	0.4077368258207971	2.1478104956688435	-0.45785206477502216	-0.3402730221847274	0.8368140541896665	-0.8887956425532968	-0.8700428426656772	-1.7388397516518723	-0.5965580458489544	-0.8516383483849544	-0.8529111102564382
0.5745801805059152	-0.8454786672844372	-0.859427138057951	-0.6242781795945135	2.1855729690931027	0.14786552168768885	-0.4170185232120063	0.2681017906227814	-1.7898641521679501	0.09411731967363478	-1.3000764192459615	-0.8816639128607113	-0.3868913922789005	-1.6308258533277158	0.5451757158080833	0.8774862379243521	-0.335180412000722	-0.7026506497927187	-0.5619631323722987	-0.11141036809045786	0.2831960192219272	-0.24017159450306552	0.6963332249955959	-0.945382427441575	-0.6186968018377067	-0.5558039314421823	-0.8634574861539737	-0.30589122453425965	-1.1615024988149298	-0.5958261440093712	0.8714485872019171	-0.42087665291915954	-0.8561391715324564	-0.9347048047008633	-1.5402364367586048	0.10608672287249363	-1.0988972552943777	-0.7501519988605968	-1.6185149973754125	0.40131119045969144	2.1611504284870846	-0.5603837606731008	-0.2983598085865661	0.8021096472883211	-0.8141329992827393	-0.8335301929907267	-1.5473392467202935	-0.5949711645844765	-0.8385823569123477	-0.7937695217147114
0.6177470129764218	-0.8167938159813912	-0.8035943631328113	-0.6018567438788305	2.150129680391868	0.09318729974819788	-0.5355750923504643	0.4161778118355963	-1.8704278302748474	0.08709140982711441	-1.372085217778144	-0.8881523011778688	-0.3620587614978074	-1.6905856851207126	0.5377094501462462	1.0046300770286325	-0.3274133952305527	-0.6678922042870719	-0.5936150523524188	-0.11745349025727012	0.3152873164406146	-0.2418792294290677	0.7475226850598791	-0.9427848732964691	-0.5572128180089566	-0.5108833566631008	-0.9034264908562546	-0.2708740409099709	-1.1032799173425043	-0.6287148439796073	0.7798372307085762	-0.4320182140718016	-0.9435465104263019	-0.8959425731737991	-1.504710253383774	0.013518111303407732	-1.1435671927847737	-0.7423669721498994	-1.6767977179134088	0.3997000429502704	2.1971247836560734	-0.6314944529895088	-0.2970760615822158	0.7470224071536514	-0.7690753402524093	-0.8264526447225385	-1.4207913440925288	-0.5795371139299564	-0.8027699844387426	-0.7453828853564827
0.6591616861953581	-0.8195529759070933	-0.7298552695911895	-0.5742929769397229	2.1487087913125302	0.029011126529149712	-0.6029449074679827	0.5642538330484091	-1.9748939928374358	0.11026927546210064	-1.4124847044750835	-0.8759180648959285	-0.3449234477819784	-1.7578326288671335	0.504102127203846	1.1196619906901062	-0.3231025151093111	-0.6694365783805144	-0.6872467900495168	-0.13285560357204074	0.3306264359107295	-0.277209607208454	0.8350179157447194	-0.9315288053343422	-0.4963878265042031	-0.3947156413182601	-0.9370536122366662	-0.26756895428354427	-1.0256757026781258	-0.6853840943814932	0.6366302486060447	-0.4594660226684059	-0.9782755677782632	-0.8864540578115762	-1.4395563178432926	-0.06851457816584941	-1.2109167238136442	-0.7139124597370802	-1.70160711661741	0.41679716122672145	2.1524744571428913	-0.7070151107208877	-0.29885528988649007	0.6891078111851673	-0.7926769711730584	-0.8567079917895221	-1.328622213738596	-0.6212525268961894	-0.7705832048703827	-0.7247887491952115
0.7057266456992124	-0.8639424796174341	-0.6526397298011019	-0.554987445312808	2.1415648767747535	-0.03290144477464185	-0.624246643966653	0.7003351320854717	-2.0832755389692106	0.11760065964977393	-1.4359709529336726	-0.8933147245800768	-0.3265744492176842	-1.8203851362857797	0.4642881286501395	1.2213686944948154	-0.31838284463174327	-0.722386547298521	-0.7678719562980908	-0.197721064232726	0.2951512359725739	-0.2893004476040669	0.9382723470170372	-0.8895869644046908	-0.4218063702360502	-0.27029720815685204	-0.983902803354449	-0.2947627050073048	-0.9485569998672535	-0.736803738594776	0.5073328441909863	-0.5142991638177674	-0.9421915017749427	-0.8929643167746157	-1.3343337289163109	-0.13798844849211217	-1.270093724030532	-0.701987141613506	-1.746149874356312	0.4466697315190551	2.0233880395708983	-0.798797515919974	-0.31741331675639184	0.6437222822449642	-0.8737114046095202	-0.8601530235624473	-1.2628414769464136	-0.712965568743266	-0.7388206968122109	-0.6770197239524707
0.7118149566339619	-0.9454851996858038	-0.5804554288027678	-0.5693903306462036	2.134460431378068	-0.06552484264790936	-0.6038166469469408	0.77830082622786	-2.192682542702439	0.14127492108913406	-1.4738982029507597	-0.9432770825754014	-0.29688707904273004	-1.8400366635411025	0.39433524352505744	1.2660091934498223	-0.33675982928652254	-0.7887144060908876	-0.8352413233817636	-0.29529394259497205	0.22384757152664786	-0.22152500623060942	1.0465935661850927	-0.8440951328100613	-0.3401077968687482	-0.20297613379849352	-1.0272025584485853	-0.37077969741511085	-0.9039287502929932	-0.7842985983705233	0.483122413404912	-0.5928732016288346	-0.8938752343846943	-0.9267577989321888	-1.2444561008745139	-0.21182419056770546	-1.3090855577840887	-0.686193288656278	-1.7627234496614517	0.46088573895512874	1.9358426408627232	-0.8687505923149512	-0.3850465141960936	0.6185902303888249	-0.9363673412409224	-0.8428341223366527	-1.2435929455951786	-0.8038090866098051	-0.6910515817787604	-0.621945849998958
[truncated: 200 more rows]
