# Supplementary material for: Obesity dysregulates feeding-evoked response dynamics in hypothalamic satiety neurons
Source: Sci Rep. 2025 Oct 14;15:35837. doi: 10.1038/s41598-025-19800-2 (PMC12521569; doi:10.1038/s41598-025-19800-2)
Supplement: Supplementary file 2 — Supplementary Material 2. [file 41598_2025_19800_MOESM2_ESM.zip › Fig 1/Fig 1ef NCD and HFD/matrix_MPK118_7.csv]

-1.4723604661239116	-0.012072685183334486	-0.39033032155807296	-0.7146146436721426	-0.2426864042858618	-0.3598223482860032	0.7847598284724278	-0.873257689043526	-0.5952441565667805	-0.9862002494462413	-1.3563348750345052	1.0608000773976707	0.11433980725673146	0.01897128255408955	0.08754915085470781	0.39644577093595973	0.7424443084629652	0.16609623253138117	-0.6425124279324452	0.2751525641564907	0.6372558094056253	0.09757474979163785	0.08607736690251425	-0.5493958955779592	-0.10311993178947118	0.30705421827576773	0.35441042534528155	-1.313272901107975	0.04153631536643504	-0.3084777778689579	0.8451534652615711	-0.542205069684864	0.5880753564991423	0.16847508838067643	0.36991712223341633	-0.6193305402958369	0.03614620099026058	-0.2922847882868714	1.0142297531131037	-0.8055684241899561	0.03393744339266731	0.06722721445504112	-0.7217035975454129	-0.2567260570704616	0.15452804997233574	1.0135810492118769	-0.54942906848242	-0.08199856557376839	-0.371570055756252	-0.05841915877690398
-1.4058817396330927	0.013125917584330904	-0.30695180123653953	-0.7136841594488412	-0.24461554246169342	-0.3577425670781866	0.699992011350044	-0.9517865679485872	-0.5155248859320537	-0.974369139103526	-1.4247124896761143	0.9354654735475856	0.08835588146450091	0.011277513168169226	-0.017666278441140666	0.2914018871124594	0.687914473505882	0.09422382672282922	-0.7379069238765268	0.1259243924777206	0.6809690324278096	0.11137325410131843	0.1540812476709132	-0.6120305230229801	-0.07970105100647638	0.20747083396922358	0.5485628346267581	-1.0339916625874832	0.028143895550625617	-0.18742186367765443	0.7873542568550636	-0.6937848094149693	0.5113862514270016	0.2510676052182013	0.005426465457454094	-0.5316604323407252	-0.002677805309370864	-0.2178093025691923	1.0810783934244075	-0.7770336771391637	0.013982754834084773	-0.21092672578008753	-0.7862007006827929	-0.29205946352563433	0.14445418668340065	1.0560983115500373	-0.5382244110768406	0.008218864602383302	-0.3022938374475791	-0.13855773239635663
-1.3522821491493306	0.06804180880234052	-0.2997526798580054	-0.6282577887351076	-0.2082655777596422	-0.30702682127411607	0.5398313973477284	-0.948985282978997	-0.5200654183029895	-0.816014052045528	-1.545759916457085	0.8078709926911678	0.04582799108165735	0.07870745949358222	-0.07958464933267895	0.19847187740936936	0.6186736065499999	0.006838869383232045	-0.6045352746308934	0.024337139456963586	0.7420197816514736	0.07092002059589801	0.07080125309553696	-0.6951226071225491	-0.03579964725354597	0.16407690705536224	0.578053354711964	-0.8034595380697261	0.01060036140150958	-0.10318356592293694	0.7429542888349917	-0.642071078981992	0.4681890958846357	0.31961691547764026	-0.21239344425658255	-0.619756093832825	0.03832569414282822	-0.174114487201523	1.0987862422728043	-0.7567226825263204	0.024930021314342066	-0.41275686836245895	-0.9898383169673841	-0.44749522063252095	0.14151129855610148	1.1026231492904717	-0.4758613338183884	0.027291360128162006	-0.34413850990083183	-0.21010118623157523
-1.303122825713726	0.07661089469492145	-0.39972118750098384	-0.580763498273403	-0.14610892435818398	-0.22388124383265065	0.5282090586966859	-1.026853144384856	-0.583147623761775	-0.7419911781528341	-1.650657871461155	0.6820103367113408	0.0555407210196246	0.10830188746687583	-0.09831572213947337	0.21670018132247093	0.5520821398762109	-0.055107134438018734	-0.4291914367473703	-0.08554304142216497	0.744326526378091	-0.0205782560611043	-0.07702322704439345	-0.699518294666359	-0.008044488279991817	0.10820487896526086	0.5447444060024622	-0.667923586790435	0.01970912451059744	-0.0655304017031867	0.672175398761898	-0.5305622120689346	0.421290438629697	0.37674169683115377	-0.3389747297782346	-0.7035947001210158	0.05449106147749052	-0.19433745991900062	1.074669119122794	-0.740423669569026	0.028608714192208347	-0.4253028571488139	-1.0275729890355523	-0.5293482428787051	0.11236479845602977	1.1109629428839713	-0.4325116799811903	-0.011250906739370126	-0.35210456729592265	-0.26149405934687386
-1.2794064564266574	0.09014918919053776	-0.47570745251702534	-0.6171632491874874	-0.09480367319579004	-0.18122816335279168	0.6492553110577801	-1.1750675599759421	-0.6429128143511064	-0.7358521953214728	-1.7123996305927283	0.6099723286343814	0.17563995449753722	0.090535848037306	-0.08090285721999983	0.27471532074454436	0.513308668903225	-0.07144877385754955	-0.31731516197746606	-0.20777815595476543	0.7491189732513965	-0.09068914550042102	-0.12085560393947399	-0.6769607342602004	-0.02510862411538839	0.02349954019590378	0.5614611400744264	-0.6106773773460992	0.040774901731925904	-0.0770872316088335	0.6765867590163599	-0.4819002458756712	0.3897542880113344	0.394526268351051	-0.3908803712420109	-0.7177136545777358	0.04310154420378369	-0.24774589934002042	1.0271679656778288	-0.7309002078652729	0.02780940481213896	-0.3635196049855756	-0.9169395767978153	-0.5424563781138589	0.08264537077140613	1.1132296061318214	-0.42183870854803923	-0.07002949189192954	-0.30775598089742123	-0.29762462913866
-1.2192358680152406	0.16759391772224083	-0.506165106807426	-0.6889887122116909	-0.051505238582631375	-0.12436019989479372	0.7272036792161464	-1.269319365386319	-0.718538673741506	-0.6688801940535944	-1.8669370056925847	0.5121040874113956	0.24816135093452069	0.10599844797389404	-0.09500096048860367	0.30300547438562153	0.4162667805142298	-0.1094835205320294	-0.2765477370392662	-0.3702156391776941	0.776199007074042	-0.1225758811958259	-0.09196100895738323	-0.7088668401370629	-0.01801668705410899	-0.14045493000655762	0.6238694772585698	-0.4167503604326033	0.03677494210532066	-0.05028256683051594	0.6343152190417681	-0.43636454367432365	0.3905689135422782	0.42439650208716834	-0.5933494477138606	-0.6840645284747227	0.0965771694279619	-0.30846768505603245	0.9514641922154414	-0.7174873378351523	-0.005231520825067113	-0.45221853265948625	-0.7713821432310276	-0.6147736448902343	0.037103751728618524	1.1333209823293682	-0.3900338959824524	-0.10784754448510125	-0.2748008416152858	-0.357629280992199
-1.181924751561526	0.2534710143188431	-0.5637309522841523	-0.7943472428407421	-0.11462735419153267	-0.09695205619397299	0.7456823194089396	-1.2411364376744434	-0.831435025181263	-0.681849553971288	-1.9137647651951053	0.4657546004781679	0.14675194288146926	0.14152114418743963	-0.0954334974516301	0.35135530854810276	0.3121364379375073	-0.11007430228426267	-0.2378174327282176	-0.4725628669726573	0.7275357233039912	-0.10144879866891668	-0.09616041872902244	-0.7353538629634788	-0.003630271259909687	-0.27172938288266935	0.6078727466905167	-0.30545698624294326	-0.01418901049760506	-0.050764192626924276	0.5196078650337703	-0.32380086929407215	0.3701614170398234	0.42219386402559056	-0.6126633558103156	-0.7061653474512163	0.18201139752117967	-0.4140428539432598	0.8603527771646242	-0.733492066808291	-0.04743225149844618	-0.4091961923431942	-0.5625562995420224	-0.6506584038377689	0.025002867923792593	1.1238691351973635	-0.3476310475905645	-0.1987663944215876	-0.293111553824843	-0.3663792840245061
-1.1620344273520886	0.30151710382535307	-0.6849007910102584	-0.8995038385958012	-0.23061857325258725	-0.08813828069707053	0.8099215286499533	-1.170784166581119	-0.9264811921093304	-0.7884438997950968	-1.704478427356893	0.486834260819907	0.019373028528858027	0.11717317887466885	-0.08104595215513496	0.37060201075501203	0.22258359645374778	-0.07777340059158276	-0.19796990810050352	-0.626945805049592	0.671139508813394	-0.10089756520609824	-0.018466358416421212	-0.7051694449307689	-0.022067520486844246	-0.36231565833680723	0.6184167310574085	-0.28638882531816	-0.068350900365453	-0.03632417556732165	0.44365175355092584	-0.27049175392363634	0.24281902524814947	0.37523844122743055	-0.4815101648973649	-0.6878179106709275	0.21579163789852202	-0.541193411084627	0.7529815680722609	-0.7513661740440825	-0.07065990162384805	-0.2860075388207332	-0.29642361969561476	-0.6612277950803002	0.009390931463047673	1.080648601738849	-0.32708084950179195	-0.23968319837933483	-0.29264342928192794	-0.3359204127095111
-1.1074496811478025	0.3495567342218949	-0.782614622809291	-0.962891591492961	-0.2637961773988243	-0.09223320126434974	0.8825672586138781	-0.9701549936777255	-0.9566601351274417	-0.783116821413277	-1.3491203426380969	0.5984550077203942	-0.0949822000437625	0.06961880346289225	-0.04735034708800913	0.27551711128406947	0.19339125087890077	-0.06467834248839108	-0.13724537098824915	-0.7678914391501046	0.6661385519185365	-0.07048431895938315	0.23914170346435748	-0.6615439447486369	-0.0632728364489435	-0.3882321961004855	0.5874716432240652	-0.2522471366753619	-0.09526771836038281	0.03876566450914563	0.44210138418613243	-0.2636377767207837	0.1491692878272072	0.2592448028647393	-0.3582039789667693	-0.5909740843256683	0.2598906838479822	-0.6310872472674098	0.6507667878664	-0.7515929617015957	-0.11060573846713298	-0.19080152475962825	-0.05566660586630965	-0.7723811782633451	0.0010746358117569986	1.0352161201092742	-0.3106342679787589	-0.19519481970881974	-0.33110835300720853	-0.2712692634136852
-1.002256982024511	0.36325650646674545	-0.8340739641234916	-0.9295367017181058	-0.20303189733816476	-0.11827262408921675	0.8629851075887277	-0.6581876062764999	-0.9130502280350011	-0.7168626034940715	-0.9328767963610145	0.6902715022998172	-0.2961023999132821	0.03385215846393993	-0.0705057093192569	0.05605025895379532	0.201128122092424	-0.20089159287149966	-0.03770437575943457	-0.8254595282961755	0.6595548890333178	0.03139846587058555	0.4651263839343579	-0.6294089077012409	-0.09813383240242043	-0.38855051957011943	0.5394543384172454	-0.1750361065311848	-0.12288503689905919	0.16060823416791847	0.44423513996138714	-0.21593976463836628	0.06869201304298764	0.17786514726484529	-0.34508671369368277	-0.5239603450557971	0.30816407781803906	-0.6362709796551844	0.6320121815365892	-0.7652293795655514	-0.15589713207678066	-0.1219521528475133	0.13450240672235064	-0.8661074983543747	0.002915897146431837	0.9977530717978533	-0.32810853782434274	-0.13496259583290218	-0.45967689450576926	-0.18892090205714773
-0.864076925649931	0.3292266855935787	-0.9987184668126833	-0.7976336339272969	-0.053220028072259715	-0.16027577294163242	0.8518425412814681	-0.44563439230103585	-0.8320277206281563	-0.7692396766722589	-0.42487059939879207	0.7304855036790313	-0.4297768647658309	-0.003278097694470403	-0.13175359371547574	-0.2635248038089996	0.21648643949917168	-0.48843195809670004	0.1558137463550068	-0.9000273031727565	0.6595417545437712	0.06477282520603538	0.4248884030315635	-0.6340816124148747	-0.1418590050440015	-0.40640167054700704	0.5625878401182038	-0.11003893632190705	-0.13977488334269683	0.28684089593456125	0.4887363348472015	-0.16940830965144976	-0.13091056122077635	0.16065174876964766	-0.334425529841165	-0.5122661338594552	0.23975273816448944	-0.6128357376259297	0.6809293585259841	-0.747802367997431	-0.12901790015190184	-0.07136660217542304	0.1718903101928369	-0.9072751511176458	-0.006208757139595428	0.943531160232619	-0.40280506440747477	-0.11540099516319577	-0.5995094238997563	-0.11118121781487769
-0.7005420305516074	0.2836576647602854	-1.2514711009898043	-0.6967612251067579	0.2290093145741138	-0.19177883720973293	0.9160941495205973	-0.2663192820259296	-0.714701750585304	-0.908693721972831	0.020050803290598006	0.8027199761228111	-0.3798940718215227	-0.04142167957688032	-0.1071932993937943	-0.5804931150037597	0.22429799749053222	-0.7960154097627117	0.36139895955143375	-1.0654749989778889	0.6930511209994641	-0.010693155982660196	0.2170591154794213	-0.6420095302108958	-0.1751741314742533	-0.41003198876811353	0.5487450949279573	-0.04661068890414487	-0.13443483571936027	0.3847714745376897	0.6088420110506492	-0.10855109743566646	-0.2495432215452455	0.14827184590433928	-0.31012550399550437	-0.45547297468071124	0.08691506703281977	-0.5937003907677073	0.7290922899398551	-0.6436549960195912	-0.04501469119802378	-0.175848543761351	0.16373861876896897	-1.0052393178166592	0.019479083919770518	0.8885709598978895	-0.47338370097594584	-0.053636979944383746	-0.6490601996324552	-0.06889809109006162
-0.5517222242762809	0.24472214986544844	-1.3906805165116145	-0.6898043707223287	0.4916471873014651	-0.2714822362265085	0.9719227050393254	-0.12417836667885289	-0.5750682489857062	-1.090986062715056	0.21935361279015386	0.8798886028284005	-0.32323700122061677	-0.06386496783435569	-0.05092121615120189	-0.7740789145698528	0.22325917230784711	-1.0550279027680858	0.46814630373823823	-1.1290350142343375	0.6663618382408296	-0.052343084356080184	0.036806505376294554	-0.6179466689573909	-0.15331750226145133	-0.37332106638246654	0.5387885611186491	0.06760540670327977	-0.14125033376333768	0.4162435311248417	0.7011768957971147	-0.07504437961472141	-0.12471876321285266	0.15169503776953905	-0.37991169066647373	-0.3402634735464381	-0.0930044720710499	-0.5680853784247658	0.7561327190584555	-0.5258614867067584	0.0352079246178397	-0.31154343946919705	0.2672569333123987	-0.9813257548144643	0.09560768726274362	0.8363217092345501	-0.5021803841807363	-0.016014308900052544	-0.6336659447522035	-0.014704262491383319
-0.46118421503720014	0.2309803934057996	-1.4069916531632336	-0.7169388744767305	0.5405901373179893	-0.38800338365189135	0.9205784538393577	-0.11267451835221853	-0.47077118060876577	-1.3205219182741246	0.266444571125725	0.8916603612010586	-0.3208520171329175	-0.07452365322753873	-0.050517948606724684	-0.7985950587876824	0.20761908205743335	-1.163010484021449	0.45707415015218533	-0.9495800333721286	0.6236648963473087	-0.10965369675011623	-0.13752709474830754	-0.6102476823319047	-0.10716480811422327	-0.2548367789828817	0.6057097236118235	0.14910779304079846	-0.2609174846228746	0.3767239453213315	0.7383258235921575	-0.10472798820056375	0.017737669062020366	0.21823060519891185	-0.3986962373157077	-0.2697261509903336	-0.31719151576543025	-0.559520833125088	0.7507732240554668	-0.45877769761408277	0.14090186601193083	-0.4162545692477225	0.35451269770648536	-0.7645144953167216	0.12552103936731593	0.7847698934167016	-0.47489668656192147	-0.06607106171246371	-0.5881501540177204	0.06029885087353916
-0.3716857033235258	0.22214110141283522	-1.4212260575890023	-0.8115750592474826	0.4050681804656683	-0.39069585716146804	0.8289829217542177	-0.1278657724041246	-0.4572708954295363	-1.5637765840120021	0.20946382650162548	0.846966328112851	-0.27570458558160005	-0.0889854376342517	-0.06325990214914266	-0.640985414267132	0.17817551732076012	-1.047851535471015	0.3652814391095925	-0.7896754035763554	0.5978687588778383	-0.29780098496350027	-0.3421196830693442	-0.6250811677651232	-0.07439475706499611	-0.04578409947014998	0.6338470990366114	0.18268570800910414	-0.40749130129554834	0.3107704006555287	0.7035384120202886	-0.1670206834466367	0.18040196628631358	0.24025185743736857	-0.30716341530920926	-0.2359603016314617	-0.4926940121963438	-0.5862718202956871	0.7178728870039631	-0.3618162545557597	0.2186480250467338	-0.6377773459465068	0.3389183189853271	-0.6161213954271256	0.11383250011859314	0.7877434754566884	-0.35599172029797643	-0.07050622287109545	-0.43733948268813955	0.1261278332419461
-0.3130446915460837	0.1624976799564747	-1.332258588628306	-0.9649267782622207	0.1492501684376979	-0.2920636386384352	0.7035794548050569	-0.1302925998930825	-0.524685669944557	-1.6695968497539095	0.06299547863972911	0.7512559741975748	-0.2329623254077216	-0.14927206311517321	-0.09232443477002053	-0.4048711527813368	0.15125772361649698	-0.790676627425041	0.2692838665269134	-0.7723194796704366	0.590237620451279	-0.4609095531926596	-0.40320532671197673	-0.564053762578991	-0.02998153845064881	0.17959607036706499	0.5608315135793754	0.2380801805653452	-0.42904438324296146	0.2474234731787756	0.6606994688245618	-0.20352919616129986	0.39892445999602866	0.20206339567824966	-0.2185654354439309	-0.17309388554631908	-0.513905524812629	-0.5966962193704768	0.6380715294053283	-0.2551677386979052	0.2222659517144187	-0.860142544109982	0.4169644538609205	-0.5441572825347483	0.0832046896247354	0.8253174129904028	-0.15062176881280792	-0.041308404212678264	-0.22776882448517216	0.16871622404291134
-0.3216181619620742	0.08643197140321382	-1.0966536431122762	-1.0457165658887833	-0.24333302282257235	-0.1932009578734544	0.5538408875527948	-0.21837014455416534	-0.6657714486918036	-1.453934620390031	-0.07943114467625283	0.6527725740555244	-0.3183343737126497	-0.21035934101999731	-0.14947460056913608	-0.2081415884486458	0.15479176614974857	-0.5039880027628769	0.16779468363147637	-0.6812008791643605	0.7253685325288052	-0.4672381373715685	-0.23543143702908065	-0.4546999281062022	0.04345471028764623	0.34584318488453014	0.47917889864217517	0.31801735314868007	-0.4299310071195868	0.19906532427510734	0.5931784855094429	-0.2488613868444288	0.47485206728924645	0.1520924870123179	-0.17805371527708053	-0.12771042462776191	-0.39183296990662597	-0.5746274005229368	0.5196513478676967	-0.1942298951238604	0.23722565779615032	-0.9442948735847473	0.5895902543962135	-0.47550128459656305	-0.024715270731790785	0.8151272770889006	0.023546423323824672	-0.05433253825824852	-0.20860885978625499	0.22178895006103733
-0.31341344296182594	0.00990766604213401	-0.9098812004993737	-1.086800413978041	-0.6382811945872934	-0.07393955818101734	0.4007917878034573	-0.3335887104256824	-0.7888476043860932	-1.0967529593252296	-0.24791445246441982	0.5712366410973153	-0.44225837762141096	-0.26357145172410723	-0.22549053270300767	-0.14103358491961898	0.1260271721207152	-0.22796969392020064	0.049588883311316265	-0.646699211876012	0.8503399169420565	-0.39327391401427203	-0.08112221614758267	-0.39266898902183806	0.09779544936618775	0.41623559169200436	0.3865033011911316	0.30562545942183766	-0.46556516521445895	0.16051190900863527	0.46474556766623365	-0.29085380814822714	0.4087192855499057	0.062022796033277226	-0.13240796754488898	-0.13582633851168718	-0.24139369298651608	-0.5529950779695565	0.44665995753266763	-0.1520538704735926	0.26193693831473336	-1.0004212036698275	0.7235771860649169	-0.49069771244169136	-0.15745347422243716	0.842309727238524	0.1375448915200374	-0.08933318891716843	-0.2801863452063328	0.24197690086697513
-0.28713672569872817	-0.09741367565248682	-0.8902954672659288	-1.117850870484976	-0.7479777072301669	0.05821929551501435	0.24290294578935478	-0.38146066963808056	-0.7814995672667182	-0.8624600298082863	-0.47410320303344566	0.45390554464971167	-0.44415021505977953	-0.34265151632698654	-0.30283009298689656	-0.2515464260743392	0.019034968011302555	-0.046280746326810854	-0.049151715272724175	-0.7839506560975338	0.7696547476574611	-0.297762115937276	-0.04492761951502877	-0.37053793052242795	0.1310152620686089	0.33659034425595735	0.2581589109103788	0.2753189153805229	-0.47422497628423743	0.14049670848757287	0.3532828010917729	-0.3008767504204795	0.3536402960940833	-0.07934092496184056	-0.14600788590220765	-0.1450912469454717	-0.11467567691121797	-0.5287302218656904	0.4197754541820834	-0.12009300988249709	0.2667047486519917	-1.1122340702812148	0.8168539174396561	-0.521840119232673	-0.2091680137486577	0.8287958328055763	0.2229607782453229	-0.0833935898324786	-0.2803147687535055	0.22413651185019243
-0.3023636160556413	-0.19531117590192326	-0.8994487133773543	-1.0860283100480692	-0.5662350286761114	0.11782470072492132	0.07166038280390055	-0.44861433064878753	-0.6847758296000743	-0.7226365371958977	-0.5057447504151898	0.3258301018461015	-0.46073263163084716	-0.40648790939043933	-0.33193365149917603	-0.4422271334065265	-0.10170299807421705	0.031912661787851154	-0.11609322215706679	-0.778211659091698	0.6383985099961752	-0.18529988887857884	0.018860253024137637	-0.30475001140656427	0.17586930667416545	0.18305828518285922	0.09012696347265056	0.37833742728206904	-0.4579679491723868	0.10502277937389662	0.2930301731234547	-0.285580679345821	0.3809479606313708	-0.2026117307503271	-0.21134899336194043	-0.12643011641506346	-0.07087643023820259	-0.5178313702972499	0.3350388647166886	-0.12506289940573578	0.29139078782173156	-1.1289586140655339	0.7926883841202701	-0.48916978135173617	-0.16449191001174684	0.6292360865970779	0.23282016308978673	-0.10602658844992544	-0.3816782317271381	0.18630807947557013
-0.29109126674340424	-0.2455791992378668	-0.817349434066411	-1.0648964194107955	-0.23226191318015305	0.09444964625817318	-0.13488626081828634	-0.5488817526086492	-0.5470521244404666	-0.6218231621655719	-0.3787422998087654	0.3417920264685085	-0.5127149027079784	-0.4164335137185854	-0.27571360277844986	-0.6234355245973571	-0.2199457468091716	-0.011605844341411575	-0.1781989993125606	-0.5807452760808173	0.5772213413106275	-0.04437846752790532	0.12013408219677846	-0.19595125662123447	0.19517331511354313	0.11205069144530488	-0.01709330727077852	0.41912571082415084	-0.4755718324021615	0.02134832434446955	0.20326858185875776	-0.25416358872086886	0.4571009583876946	-0.2861606899591782	-0.24822135357913516	-0.1521238231109584	-0.14109513124403528	-0.5123006097998323	0.22240606749892664	-0.15240701125458161	0.3430738518776235	-0.9729093291446225	0.6152814458099585	-0.49708331124215643	-0.028528437220894255	0.38246671306484303	0.1710268343342277	-0.13792067248231507	-0.5519347137154661	0.1463211869518853
-0.20470488982292964	-0.27543320551589096	-0.8083426659332977	-1.0983463373616484	0.19106959711604551	0.08301366013033863	-0.3525796037471046	-0.6290099365550221	-0.3940847083134001	-0.6106165937071196	-0.3010445621063277	0.427276571127096	-0.40370642201757684	-0.463077772507882	-0.18672156175375326	-0.7403999826515065	-0.29419119368926044	-0.17335681390389546	-0.2425503337214522	-0.38018318332563306	0.4704642102760845	0.08689636822342739	0.1564017120427515	-0.1339203175368715	0.1658524295901294	0.09767606195700572	-0.02356430110508715	0.2583611966977567	-0.48432639716867965	-0.05249804549399621	0.14478209631115338	-0.235644040563003	0.5506122416670113	-0.39744647793647114	-0.2703299787278385	-0.20647673672190567	-0.270859679014256	-0.5181458645216124	0.16037662127353094	-0.21260617502986584	0.34898874129014035	-0.7273341807737992	0.2863369396505965	-0.5529428863019827	0.16059890497158813	0.21743145077692355	0.16777605634171625	-0.13277432248591056	-0.5603402420125694	0.13993495442074125
-0.12942238096439443	-0.318544535005871	-0.9085173277679786	-1.1285336212699448	0.5996217654984979	0.11885053875310067	-0.5648297865028272	-0.7038085329240518	-0.2983834569440275	-0.6198844434149902	-0.1278344917136191	0.36514229957433214	-0.2903605579318898	-0.5573170648398561	-0.12758757980842145	-0.774806119942908	-0.28020779196548	-0.2792263536753429	-0.27977989432354733	-0.17735541577484876	0.35313381515655184	0.17530926869270397	0.1432756517763008	-0.10949681128869146	0.09729505229508514	0.06506757799461779	-0.051237741217731655	0.053091943622427265	-0.4681878121777531	-0.13546903496624457	0.21042905067759143	-0.1931283039266444	0.6455531444551793	-0.4826313895123609	-0.27748025062892456	-0.21778430213321448	-0.3273190208468622	-0.5166113495992897	0.11640192851219817	-0.29752843329786566	0.33518733266093265	-0.5507353869623406	-0.06296452268749195	-0.6206583417531911	0.3428470335300872	0.08852856613287279	0.16193107900721218	-0.11315019972057741	-0.45175191883679194	0.14773404634857953
-0.10430913799579296	-0.3655733146922189	-0.9930025705923186	-1.169146287986552	0.7317355782401802	0.16480246138522045	-0.7727196549209543	-0.7879156849088556	-0.29481688609693535	-0.6391625560001917	0.16432702936488416	0.2745851093789616	-0.34012222713776474	-0.6077519124485603	-0.14028725530182112	-0.7659081095833502	-0.20399672488678355	-0.34108446511934615	-0.27243736676974484	-0.028401547491144506	0.33709003617541283	0.23938309164979513	0.16786792654966148	-0.06709436804502769	0.0411433523877901	0.03557079536460693	-0.042218115733596955	-0.15255934029811954	-0.44035391376081706	-0.24880288222179256	0.2661424528768303	-0.15809161558481064	0.7201284089697548	-0.5012063721876489	-0.24424335799780264	-0.19747080801205658	-0.3119778635864889	-0.5051377327242547	0.10455519632358815	-0.3652828658920461	0.3430710472833068	-0.435698399965866	-0.29951205651922735	-0.7422153500699521	0.47629153017128373	0.005492965595294985	0.0746418021106106	-0.031214993399684577	-0.3562255132168357	0.14453822863100707
-0.0760774024509631	-0.3917843829475693	-1.0817747355819307	-1.1916481681611137	0.5183550336024515	0.19861857961822732	-1.0241258737282364	-0.852779724225033	-0.32993842389440425	-0.7232874681738649	0.27069541255269547	0.2964313028240363	-0.34625916321832684	-0.6111515577016089	-0.23215420365972275	-0.6945935026655636	-0.1176520199966059	-0.4283461919093976	-0.27016123881116655	-0.06263247376618239	0.39552866379050267	0.34214926343940866	0.14933076910710588	-0.0725667638338146	0.03615427444673715	0.07289332801213556	0.06300181054708329	-0.4636474284607989	-0.4231290453179975	-0.3275092941876564	0.24509658832950115	-0.1667626599146136	0.6614624912867718	-0.4906573000277742	-0.1711058462822853	-0.19965207385591613	-0.28294301747059014	-0.5032345004354373	0.13338333250340245	-0.38251224821576324	0.3499899814609646	-0.28309313220942844	-0.2875109552563109	-0.8201001959358992	0.5450550881755565	-0.017919250996268808	0.004933845926524849	0.08016811996214028	-0.3030913062485582	0.14579170235962488
-0.07381085280075901	-0.349079977385655	-1.2068962246562847	-1.1487667037425835	0.1867468986109414	0.23864593632322134	-1.224625939268996	-0.8756116259541864	-0.33910267396215243	-0.9086514994229098	0.12496618470142144	0.22031263322637926	-0.30933661028625964	-0.6390993313734035	-0.3360411265691256	-0.521962405618482	-0.03532682169564043	-0.42319950425190217	-0.31224598322722386	-0.17332636201097476	0.3697325263210343	0.44832530889325806	0.04669254672012234	-0.18630165098106385	0.0158911716210792	0.12328500625564547	0.10419263861808152	-0.719526495933846	-0.4969929359862588	-0.40073392890712345	0.21522001167858784	-0.2118913390795246	0.5071634001075065	-0.48300576105716997	-0.13719557475138613	-0.22015159566610026	-0.24587069551475946	-0.5094484725237128	0.11226083020812978	-0.3724234372800631	0.3455923775734215	-0.18058097022476532	-0.14487862771958124	-0.8077938641618643	0.565896860045876	-0.009987753464687282	-0.034100468519225824	0.1743889180739963	-0.28470188283267067	0.15674338877301597
-0.1584647338455508	-0.24898637974666124	-1.1728938032907261	-1.0747199571044561	-0.1639168345840834	0.22946960437252625	-1.3155973884489451	-0.8929038437332812	-0.31272252749254653	-1.079965977185426	-0.16295170587704386	0.08728049106968608	-0.3792682658396219	-0.6716477289340982	-0.4557335354959241	-0.3163721235094627	0.0015039443401182087	-0.34022910012838437	-0.3305244857712653	-0.2679966571258762	0.1788654078526291	0.4666502879841681	-0.005629111312132567	-0.34936336526976763	-0.09509272877387594	0.09009352537696114	0.031845843026402414	-0.7333018605855974	-0.6046365195417979	-0.5371011650078976	0.22070624141534229	-0.2633906555915174	0.4217339748624527	-0.4736490366256225	-0.10605277372765934	-0.23810144385612114	-0.20450410582775552	-0.5199758955685526	0.05582295454742263	-0.3488569598406661	0.30067679960212257	-0.18027745072645796	0.06495689723867931	-0.7172855687484969	0.562418468344894	0.0021137624527038297	-0.09845944971892961	0.25535893954362876	-0.20229539249952033	0.10624514651215719
-0.25156492964573396	-0.10530024892497769	-1.0157782686867842	-1.0280888392413903	-0.5314926791205843	0.12390103446991578	-1.3809111775267133	-0.9334395806248181	-0.23582462582723754	-0.9738607092315477	-0.49695102502046773	0.1330438056297739	-0.3767160156369454	-0.630360960778171	-0.5851531478544171	-0.1587028108557399	0.019693569597709636	-0.3533024116640101	-0.3172373456370007	-0.4006775655569024	0.0314373299371251	0.42241380259290207	0.08295353718305755	-0.491865178818475	-0.1760438692406936	0.09172090940711186	-0.027360135477169267	-0.5719550275980493	-0.6780198736051719	-0.6325418841908028	0.1887478543544883	-0.3114484469650721	0.3000392241034885	-0.4459788767624201	-0.07312727018313664	-0.2710356400169999	-0.20032690257595726	-0.5390705750701754	0.038921326530554266	-0.30995639692963756	0.20070423061274165	-0.13197449056715443	0.28228336631960066	-0.6569106690289725	0.5946466656307546	-0.06463279495710222	-0.1224174337383789	0.31753325601500004	-0.16999894173352087	0.0676224872491454
-0.3107368163061829	0.0931914299860694	-0.9636581489370905	-0.9703077487280385	-0.7810409920770942	-0.006172416988010532	-1.45699556296825	-0.9918249338353136	-0.14069527357328893	-0.5883688284440751	-0.7474550212073723	0.19589629937599923	-0.26606082888357474	-0.5675472760843095	-0.6627073505410113	-0.02635516221769214	0.000302166187602762	-0.3950884412437777	-0.31463327738646585	-0.5726836061713145	0.021796614609941773	0.37479924546794696	0.18205296841069912	-0.5747696229860281	-0.2216753164388548	0.213742521654651	-0.0754678172928482	-0.3443684968949373	-0.6818303258382997	-0.6188841441823373	0.0821040193623449	-0.3389588432670827	0.18804592284939847	-0.4167112273621254	-0.04174703498087336	-0.316966241197394	-0.14363914224701255	-0.5381487816539383	0.038769026943189774	-0.26153075240301693	0.032535146234657274	-0.05683792904723154	0.331111849466023	-0.6975305729109381	0.655408289675023	-0.16746795794934516	-0.07256741337023351	0.28657700341703324	-0.22164592117165713	0.08458220291349373
-0.40857673935524996	0.3100625063147116	-0.9605267752673925	-0.9263017842268795	-0.8686417276504639	-0.13915756213687855	-1.4768918219456832	-1.1089215040180713	-0.020312242804355084	-0.15485583421202906	-0.8466845867315724	0.1964502644758908	-0.25208257268879813	-0.5333881910302196	-0.6539135163453247	0.0852951027256574	-0.07304703935840637	-0.3455352626147036	-0.25966714946856373	-0.6443943508811177	0.006652548162742883	0.2792203099820173	0.2437726731334744	-0.5741079178218829	-0.33064571433342027	0.2624853558588208	-0.16019325053125638	-0.07025209285951658	-0.6771806265769161	-0.572653905615532	-0.009947163773551959	-0.33395100626520896	0.16816648400336467	-0.41239569784217595	0.032955206894817304	-0.3136067999897107	-0.037521619310292985	-0.5126503490665799	0.022581756514674405	-0.25703387713687836	-0.146675625965658	-0.09946383573308122	0.2164981771512168	-0.730557668286935	0.6971326596093409	-0.18661969389480787	-0.05465066660799746	0.24476925959657905	-0.13355979589748662	0.14658592924801636
-0.5328618609177105	0.44203181165211625	-0.8379377276847476	-0.8824462810043844	-1.0413246017343099	-0.27004887350220425	-1.483269039976879	-1.238083608748407	0.12962584103859184	0.24949193366142453	-0.7185319932793428	0.2188246572022575	-0.18113290095289958	-0.504104954135746	-0.6485702213810076	0.15998095916777066	-0.10750819762451462	-0.24496101204579102	-0.11777461094209771	-0.6263437625331504	-0.014523532608718493	-0.023516401088890505	0.3211115264535327	-0.5145230926144568	-0.3994711614879842	0.2170437864015286	-0.2433400986815933	0.16139583372234068	-0.6808286439013495	-0.4481463398832978	-0.08563555683515814	-0.3590846787651714	0.07831296595389539	-0.41508040337241103	0.10655590987665411	-0.27985189343607486	0.06377627335367217	-0.498937316421512	0.05609854427694041	-0.33997336331347017	-0.3291257046009933	-0.21691968730280736	0.09774184198166033	-0.7178909754067796	0.7547016753083439	-0.15734785734613782	-0.051628263798275356	0.22422293592072795	0.048503367040443814	0.2138223681091156
-0.6335405340896849	0.46083428077269784	-0.666483626537128	-0.803121511091107	-1.1961700926478995	-0.35076967900172146	-1.5243345217383606	-1.2497461012748485	0.3211912483738478	0.5298144796849544	-0.42100554256273315	0.1764720928792809	0.036589902777426686	-0.47210075001942087	-0.7333442139767817	0.20325527275214483	-0.10087125895736304	-0.1424476925355002	0.008304535540032732	-0.6411240844308648	0.05379223114539268	-0.5209480645180846	0.31367209775927096	-0.4041186835919587	-0.3628051618137426	0.26327937619880654	-0.30809823809607334	0.2761497397429326	-0.613059446369731	-0.2307229417190281	-0.20523776257478135	-0.39010201462219707	-0.04606071145228343	-0.3572528206428287	0.13456925058003877	-0.2592611815822516	0.14861375812520256	-0.45089561249296173	0.08370103139653025	-0.43473172627022716	-0.4974041681574053	-0.2848430150313075	-0.004414145260966051	-0.7553901521097363	0.8133729982365286	-0.09420228152351869	-0.046864500219787754	0.15546035362252192	0.098468412280144	0.29037881637480184
-0.7540268802917023	0.42290638703306876	-0.5514853932972463	-0.6737168924275466	-1.1355522841894798	-0.4109343767256216	-1.5029338509894723	-1.15425944371461	0.5131032612336008	0.4550735292314359	-0.07797814289926716	-0.06063785278288669	0.17844598777121473	-0.46540466861484353	-0.8192076793741665	0.28964354181299024	-0.0966616405700153	-0.07944063743838019	0.0383138514090538	-0.6192225614067299	0.09662708517915176	-0.9424084494176693	0.14234281845943753	-0.24797508111418232	-0.366001150250011	0.2843996019087883	-0.36254436079973373	0.3447224219404405	-0.5289520042719162	-0.026128303404557168	-0.2787044923198278	-0.38591912609595996	-0.06132930539589998	-0.29077622955270827	0.15814140443576857	-0.22961712219589084	0.21265088357385925	-0.3861070911170838	0.03492890163319709	-0.5016243657658572	-0.5814438368373909	-0.2908545593804489	-0.08688877188003243	-0.8206551520393253	0.8000636590989663	-0.026078363247301277	-0.1301643481420481	0.1373953756169197	0.18994740481667347	0.34931099178381203
-0.8796534940734977	0.29176061821674953	-0.33032317644280623	-0.529994695247145	-1.034476161210101	-0.5025965176873297	-1.3906898540411725	-1.0275541802407653	0.6747670099703416	0.1987122802886162	0.24048523416713902	-0.2569959356025725	0.24329333020896188	-0.46281818597982005	-0.8436346352335613	0.4447732295485018	-0.07564410231511784	-0.0678460924973021	0.006531434639455292	-0.5348333000341267	0.10541077506342122	-1.1420927713240383	-0.04698250856533892	-0.13366316197544906	-0.4087493571813434	0.17208506715098465	-0.41646328428504936	0.42348753872680395	-0.5011790189457418	0.13710197635894722	-0.2131614286840188	-0.4049256482438482	-0.08171104298828698	-0.2875120173846179	0.11521641884775842	-0.19602271011906194	0.21037240907287816	-0.34351752412986203	-0.05401405738799392	-0.5441600108444682	-0.5855413491331181	-0.28193480269547827	-0.08375207823104912	-0.7506658180084912	0.7939152343317384	-0.006167911570339879	-0.23948826181555077	0.19459137022389023	0.3696202326991928	0.38304672437641846
-0.9370102336788744	0.061428756712121044	-0.15633988886966044	-0.40226098867819715	-0.9037306075820206	-0.5954615591313963	-1.232809278025813	-0.8497997858772862	0.861760690437458	0.06263603898180117	0.38961080860382485	-0.32952027350559726	0.3540754084978344	-0.4433179208898862	-0.8607995231347578	0.5481370824973246	-0.001938437147601818	-0.10888548992394069	-0.037501497443223356	-0.5182860367863841	0.22303997982013776	-1.273328738049144	-0.09673804505334167	-0.10393347024037476	-0.3716335958539098	0.07092616050316	-0.4678637017901597	0.48799140697090043	-0.4870539500105096	0.2675028904726925	-0.18365246538764346	-0.4558435032752188	-0.16205630335840082	-0.2931634891980266	-0.006384911833695805	-0.1981383191314988	0.18122049847760507	-0.2995344223898583	-0.11241732296183923	-0.5303648416202537	-0.5266027995816445	-0.18057167881155256	-0.05969790681636063	-0.6956422807148644	0.7833861589833422	-0.002266361827983676	-0.2212432257280536	0.2181661079067391	0.4177790628883561	0.4123709858508544
-0.9300929657422057	-0.12387341964165344	-0.31943498005492843	-0.3261869742854745	-0.5798926124653934	-0.6586756657883756	-1.0210839861903491	-0.6807193703303442	1.0685351481877223	0.06397308639599669	0.36572461313845633	-0.44234879315293574	0.43122257818351234	-0.390130830574024	-0.9207758139028284	0.5854706875725741	0.05678573935590725	-0.20342506799304338	-0.08914375596129986	-0.6219121596310657	0.3984609385817732	-1.3607663793149711	-0.09177510623231395	-0.12018758334827537	-0.35278530617571363	0.028281545576807406	-0.4585247442080573	0.5385307496593056	-0.4470442015626766	0.3486699724165728	-0.23518226778034004	-0.533752073410295	-0.14772146990479745	-0.3186104974903462	-0.06868997569906485	-0.18663378322592591	0.10918587042587755	-0.23683620314315196	-0.12901435180397822	-0.4612594025520239	-0.41195939772508516	-0.019786870289489666	-0.034801096989461454	-0.775761365438761	0.7380241751927162	-0.0029287790243294324	-0.11438148199399416	0.20919809481505375	0.4623793180123618	0.4438645132823579
-0.8681522645721792	-0.17856916286154076	-0.6527765428332841	-0.31491425690786085	-0.20948379279289867	-0.7304899487911823	-0.8136156837081792	-0.5998708559632213	1.2286530362851988	0.07861023703560883	0.3454006155779602	-0.5720249374370396	0.38581847966265886	-0.3371439033641378	-0.947518305985348	0.5058361053353496	0.0757765500485089	-0.2921981812289922	-0.12297440997811768	-0.7342981792090507	0.482905855499075	-1.2466292505807852	-0.1875614853239131	-0.19287793405790338	-0.3550638999816268	0.006023939379819554	-0.3934442601286473	0.6047222298895509	-0.4480695719238115	0.37696621769164596	-0.2170533352853301	-0.6627529370209293	-0.05465130796041636	-0.39376943139362697	-0.10256132359413658	-0.13554547317727642	-0.04040825805777672	-0.1456572784918509	-0.19447416492573896	-0.42043438437580366	-0.25916509938750265	0.023254052853228718	-0.06392223506789536	-0.8088208933143077	0.6997169576688729	-0.041098016593525584	-0.0455656163676766	0.2860416579732166	0.5580134337041374	0.5082482188300531
-0.7637161416294607	-0.13454386931090737	-0.8611333293170464	-0.3202397942710108	0.0025106303407144647	-0.7972003362894083	-0.6534040960469405	-0.5692825391677684	1.3127603328600845	0.015325671794248107	0.20683183817110043	-0.5138875884945266	0.33766602583881145	-0.37084011123565946	-0.9679743773946943	0.3229346308657099	0.13176786945378002	-0.39848090578421064	-0.0622998976561604	-0.814979001175646	0.48785755805813374	-1.129781890654401	-0.30835842032027544	-0.3347776272676735	-0.27491399053937227	-0.03384160435658259	-0.34699951527597517	0.6423726678486001	-0.4880454797656678	0.36338145128869553	-0.21678162106675739	-0.8136167523030163	0.037800640142298544	-0.47254130712317527	-0.14072594852072834	-0.15895942878218164	-0.16825123522754587	-0.04876052350277807	-0.23842347442251347	-0.3948916144923561	-0.146619534079337	-0.032259043959758385	-0.14551339057636267	-0.7398946245465299	0.6408047601980156	-0.05183384419421855	0.009012483956644649	0.3529090392476884	0.5608760359975298	0.5904642090385269
-0.6272812966966225	-0.01232782002712184	-0.9830192826037891	-0.2617737089890178	0.14379856685191614	-0.8218092069051188	-0.5656026573854159	-0.5615261241014678	1.3367038424924644	-0.06945368990321507	-0.02942697185977703	-0.3615181994788861	0.43417280638389427	-0.40569663961213215	-1.0341622892107536	0.1334211813887361	0.23383414107928804	-0.5321751787574867	0.0591964222036294	-0.8623693656502859	0.46796537363985	-1.1860253716011837	-0.392761577192942	-0.4712864618178904	-0.2452029144426588	-0.05795907801660118	-0.28142798278176484	0.5869114326203808	-0.49822811810445894	0.34079174196501094	-0.29749273137461013	-0.898749981334842	0.14976174275880144	-0.5024935948965111	-0.08455914202499136	-0.201545179161876	-0.2814811390940222	0.006896820738147615	-0.2355587917077909	-0.3672785972781737	-0.08591969929739282	-0.12812474835902324	-0.19289788102520516	-0.7843812030971767	0.542597351316414	0.030872006813899948	0.032610063390756984	0.34859501464933595	0.49336253444115724	0.6485859488471395
-0.5012795737160557	0.15459495890905772	-0.9248642701476273	-0.13524765215669124	0.223586292813158	-0.8196732153943882	-0.607325286047067	-0.6219352627797862	1.3201326323661753	-0.14871245319838325	-0.13425582214740678	-0.30602828839747476	0.606909676880812	-0.38265598958526226	-1.0599161253777818	-0.01652110801896765	0.33249876945953577	-0.632408733101183	0.14184015493164315	-0.8508557478210721	0.3537117326966024	-1.171714502854909	-0.5416829387389697	-0.5615355197031173	-0.3891534504504891	-0.053574082805688726	-0.2021914465480624	0.5777946188578602	-0.5389891280050041	0.3537927195238291	-0.27152804031166533	-0.8665479177110488	0.28176649727302994	-0.4686642538646123	0.031047948739384223	-0.18569999717905972	-0.379178585209442	0.048727263735529776	-0.2394533097275547	-0.37576045566920147	-0.04526149549783444	-0.27543700772149604	-0.20851082006381394	-0.8794300484476707	0.49225457189762095	0.11011111055656028	-0.05991756926106691	0.35722306384604163	0.46595032116273327	0.6437422454087536
-0.4178527447960578	0.28094160901820225	-0.58668567901878	0.005615780729143238	0.06781910254889245	-0.8403052070789376	-0.7272401298300413	-0.7104973154024494	1.271029027710425	-0.24109187388180003	-0.15195864776777454	-0.31177728667249494	0.7186722806712792	-0.45478038625550143	-0.9670279995282207	-0.06750006929942504	0.4111032082826528	-0.6597876616678903	0.19373809571124437	-0.7215163534753793	0.14070643209745012	-0.962782886254957	-0.6388868261092142	-0.564938126826802	-0.5328091096128477	-0.0719760406850861	-0.17033957605916555	0.6593637678673578	-0.6531571803931054	0.3837031409529279	-0.09325554234716618	-0.7117156278237042	0.38937112422405123	-0.4152983594087729	0.12533656416230565	-0.16963231148976182	-0.4232091056099999	0.07360755250259063	-0.23022830615001383	-0.4059426530606517	-0.03558564510751376	-0.46014720526834874	-0.3088924409582609	-0.8073506200013343	0.4551884706614522	0.1783546724673609	-0.20843280531848568	0.40654908966579717	0.42060023823105147	0.6155985184588981
-0.3733991258501164	0.3412438596914272	-0.2727475657675237	0.11399145594609264	-0.27257732857697425	-0.8617185219739918	-0.829936898228722	-0.8170033133277432	1.1986785905265402	-0.24313966755301514	-0.048157354568087674	-0.35282545642887125	0.7869226233792632	-0.5443752690191432	-0.8441159545608411	0.005932756346037094	0.4764405594785443	-0.6270808240472967	0.2467310235673771	-0.5561256557783105	-0.07201976059883955	-0.6911484632592855	-0.49627619814096036	-0.4669681300120641	-0.5716077539472639	-0.10215596694093973	-0.16555863229052034	0.688535346485022	-0.747833043737861	0.3735831613399022	0.025691352630018132	-0.5085311816882399	0.432285468399617	-0.3653377074974938	0.20593573686550912	-0.19801794827389768	-0.39328057212717493	0.019332898386019676	-0.20952281462966876	-0.4027935444448838	-0.03341769370121771	-0.6715392444266678	-0.3659505688618373	-0.7143017787898136	0.36372554897471476	0.235453867537427	-0.31488775575820194	0.42407872222758325	0.3648022783327408	0.5925092082035325
-0.34554567839557376	0.30426868467226614	-0.12348325080112255	0.22486558029028875	-0.4790701354313576	-0.8427475447405474	-0.9155313152255282	-0.9312314248707276	1.1811992739260646	-0.11567682643027836	0.30765862401095223	-0.4773677613570202	0.8289323733254804	-0.47940983093604894	-0.7585907135555977	0.15624797158607917	0.5114347097501472	-0.5168619707624724	0.24277906513380207	-0.44130296708053035	-0.1310592911106832	-0.37015744405423706	-0.2621615931407277	-0.3251405658012293	-0.6141504406529655	-0.05640322735040924	-0.18015451922125952	0.7284594243287043	-0.7429701486588183	0.32818774082020485	0.040407874203550784	-0.38193611495368573	0.4455352077665474	-0.3297929242499985	0.2181266196059571	-0.1919994053936817	-0.3985027899997265	-0.040120065804114716	-0.20300294181818232	-0.3913699261535291	-0.022715361791230966	-0.9012291733401268	-0.34292835109734565	-0.6884746983141161	0.3046296336323232	0.23708218822271693	-0.29521180641604455	0.4114336283867594	0.3006775013436587	0.5651299921700546
-0.3082223131178089	0.23002444513034384	0.02502588881042429	0.42172040637486974	-0.6110303316145933	-0.8151117493129242	-0.9646850767582669	-0.9614252750071991	1.2133538684338194	0.0036440996491751585	0.5681894140981086	-0.6952080954340635	0.8090651963240735	-0.4127430064521649	-0.6578648878496731	0.28129746168529196	0.5041221952288976	-0.3675464134203192	0.19038365560623577	-0.3748966088025664	-0.031210901577638228	-0.03438206069254226	-0.12824855695247067	-0.1953836327600454	-0.6010805457244051	0.017955704488795986	-0.23339862770709488	0.7716474550247114	-0.7237723728874764	0.28587180645330246	0.0790991797687262	-0.25599519238483487	0.4303793090544844	-0.32280807433179254	0.15370800231528114	-0.14707918989681437	-0.450242434651729	-0.03156365397575664	-0.24339134191513345	-0.33253472814700946	0.042648513338278606	-1.0334057205777918	-0.34816978474511584	-0.5773321259642562	0.23383293118310836	0.2238746982197982	-0.13529565303033633	0.42013592257202353	0.17072944238677895	0.4949057473954843
-0.29568476498260027	0.2725221591732397	0.16181028002461878	0.6277335729211357	-0.8137577465479964	-0.7529403437749986	-0.9357499481539875	-0.8378371556755301	1.1942974966968738	0.06678440451163567	0.5363675935430403	-0.8504052830410028	0.718112804355665	-0.47309843800076584	-0.5464654808455819	0.3506840420498985	0.414104258810407	-0.2458743678836027	0.1485379185216038	-0.3813765812132523	0.06703508023072426	0.12521416098506113	-0.06346809664909997	-0.12399474007468532	-0.4409683757415589	0.05860453856058887	-0.3161538421523766	0.6938170156460597	-0.6881686713379855	0.2596246600211313	0.12292508490544027	-0.10792966047824906	0.32549224711578173	-0.3653146297995261	0.09302605406382164	-0.1188649903947225	-0.5278476187829255	-0.027597231128834294	-0.31216911033306205	-0.20652826580848566	0.14760765102156956	-1.033133172456863	-0.3620194936260118	-0.512240099365607	0.1211526366442526	0.2601208832233914	0.04191278372717141	0.429131289080546	0.12447210923475874	0.44831920763255145
-0.2940698880929715	0.268840466490747	0.2309218452585379	0.7596999928292719	-0.7825235704900063	-0.6432656112445282	-0.8891173162382469	-0.6637315779076369	1.1196698612170322	0.1111919713920535	0.4807713468900644	-0.8131479093460842	0.5914635163321809	-0.5641382481856673	-0.48144509361393617	0.3359646594475613	0.2788431092885358	-0.20397235661014462	0.11154458609591862	-0.5005845618503171	0.2001235791837579	0.014985136160349067	-0.07196650693795123	-0.12392574711918314	-0.2690760247098421	0.1129734718404245	-0.42128037885723846	0.5913734045310026	-0.5485457151332032	0.2632470697989689	0.07148718585137681	-0.04753034917845607	0.27775776689348597	-0.3946258704070924	0.014824577327449484	-0.12616019388589056	-0.5897718731404454	-0.07427793418988238	-0.4199863396455668	-0.08883519102969507	0.24855341423861427	-1.057953634287887	-0.4043964104269513	-0.5924744996434634	0.05076011351240606	0.2896203344915103	0.216998044957188	0.39244644947063634	0.11844448790785675	0.455016107143849
-0.2901217048313258	0.13547922295496212	0.22136171587402184	0.855025131875999	-0.4777018763177535	-0.49791700996974714	-0.88807580039647	-0.5357314347488701	1.0173727067164495	0.10059411136164129	0.38881039571426773	-0.628880436904227	0.5126552210908601	-0.6719354633989338	-0.48175079642991125	0.3316387197924523	0.1639612655563839	-0.2353961467442919	0.07106619327944204	-0.6839439131150087	0.3626563200778202	-0.2160205537872523	-0.16864256335666525	-0.11192724494846684	-0.20897178365163677	0.11016936397308741	-0.5190321516391991	0.5159093309702892	-0.4079278451126645	0.34251100011098046	-0.02167083314546738	0.0021228271325607257	0.3215028359187861	-0.34949358574837414	-0.09744286548312471	-0.11538517832943525	-0.6033627736726191	-0.12141682280194291	-0.4973944180141839	-0.005273658706780043	0.3252113906787958	-0.9657487466947445	-0.4966968691038415	-0.6301358388441769	0.0162415667614616	0.29790200851455284	0.43252355535200077	0.28130170159839596	0.08934205504085568	0.44204373463346275
-0.28041337014447626	0.11978681528458908	0.12685737933312297	0.8979818269338578	-0.3266646470623845	-0.33688292366684036	-0.8972923889963209	-0.4486657828216961	0.7629122609056352	0.08458824639539315	0.11853043241377374	-0.43034836314020597	0.49737344275866907	-0.7942663966351232	-0.41147492248960066	0.3864439001126849	0.0974323207685881	-0.247132044374554	0.0769413269844892	-0.815413611749646	0.38119236845042176	-0.44452802541297276	-0.33545374249902576	-0.10998289802064458	-0.2123256354496219	0.03853585330085983	-0.5627203977216693	0.40374062397023225	-0.3832952680212502	0.4607603494341208	-0.09502168476788564	0.16312224284877208	0.25095562096630786	-0.27156276390031475	-0.17456615750714172	-0.0575123290339982	-0.5448419549105505	-0.1822958556301368	-0.5187852576776713	0.04828062670333969	0.3717760701079245	-0.7136850947631524	-0.7000696915261508	-0.633934044902692	0.02301871491126369	0.35238947058581227	0.5507077124452681	0.13714137960343314	0.13493241428660005	0.37707651545348037
-0.284917859421247	0.2100108928905174	0.062159683845679735	0.7244247419978131	-0.3321698358197187	-0.21573566831164198	-0.931885593741048	-0.43632583668526187	0.4033436897905546	0.06708348090691442	-0.11846389216426183	-0.223464943422612	0.4835336136935305	-0.8858754206526424	-0.2564055430078155	0.4611745076546806	0.08585587020338113	-0.2507927165816459	0.07482083170683906	-0.8255272135495026	0.20225136649030362	-0.6501345734968134	-0.5070452774288652	-0.17483627619378175	-0.20975514335223294	-0.04390992533432593	-0.5953856612902965	0.3323527824375915	-0.3993594036790248	0.4896783298281949	-0.17757885344309574	0.25130814465387286	0.13565229976830498	-0.20984274278018966	-0.18588515080510495	-0.07027528754179638	-0.4021089470106801	-0.2731413079573282	-0.5159459582275072	0.007902704194789712	0.39406137654313744	-0.563560634334723	-0.9757275262876934	-0.7140711476818945	0.12932604061768743	0.3757549969785158	0.5133576649725844	-0.004826761413564218	0.1734760492182132	0.3557134330269639
-0.3054058152355045	0.14518403568381058	0.04706268688096197	0.450680243009871	-0.3502072777637629	-0.19532289680845652	-0.9448301477745578	-0.46414859918676055	0.07783604356797288	0.032545435070751194	-0.13281724222428076	-0.04352290777814989	0.48062376007262547	-0.8946481942817133	-0.14878839531200266	0.5161363168244939	0.1069990180391919	-0.2852791483147965	0.03905310664346531	-0.7582516341235416	-0.059295723850595894	-0.7096536532899667	-0.6283235676954962	-0.19643107126632625	-0.22329267125795288	-0.14928572378774912	-0.6079510780886678	0.24614362772552623	-0.402235855187156	0.44721352930604025	-0.3046891623694323	0.22320538446847574	0.11351895629120223	-0.19327808401674756	-0.20111986186708122	-0.15345155014634998	-0.20804173728981062	-0.3204889556665944	-0.5243260617132359	-0.12249047940479288	0.35294602387006596	-0.5807528459174549	-1.1358028401635631	-0.7685505397052768	0.2900424346327841	0.31024281170110857	0.5025919161214252	-0.1159636940238518	0.07975585864879471	0.3584391980963068
-0.3199556016997189	0.09617230923689328	-0.06216431401341467	0.28497486111555687	-0.4784199444165365	-0.19012625430406543	-0.8590084158122829	-0.4721279736690046	-0.09899516292083718	0.0054350394750281635	-0.14287287983226754	-0.008787363578659923	0.48300009246472264	-0.8125813208318604	-0.03352217290159802	0.5238782571038076	0.15572874572628667	-0.3323024762502551	0.06423225109367234	-0.6791810087097933	-0.20962652395589224	-0.637820159279338	-0.7570910820291747	-0.1648291616023665	-0.19421007005411123	-0.2574584767721144	-0.5283229081499095	0.12930524272424565	-0.4189801870250882	0.35145172625886223	-0.4135386774888061	0.30751729915892073	0.0315347852679246	-0.19657306644879574	-0.20535086108127829	-0.24362026529718767	-0.0929844854526202	-0.293873526351326	-0.5607582987193478	-0.21721968394843963	0.3013667298038677	-0.5514105629891894	-1.0798954519418609	-0.8074082777783124	0.3755692277593966	0.2283452847607783	0.42951185762897204	-0.18288968976297282	-0.0242630718647332	0.3080787298875161
-0.34371463688292636	0.250735581246849	-0.13977811212181582	0.209411623168817	-0.6813938603390767	-0.12683626373815104	-0.764011425243879	-0.4339676120935178	-0.13303182542662195	-0.0576700799291624	-0.16122108341313462	-0.11269446853591014	0.5098405361215821	-0.7376014723529442	0.15008488966715292	0.4890954647217446	0.20225181861356262	-0.4142580405539861	0.09132623335030307	-0.5989811082799974	-0.18395844775950265	-0.6255481476359257	-0.9063045764288813	-0.17243720296832593	-0.09094956016730606	-0.2620866854205003	-0.41704772227567044	0.059545668580436126	-0.396872119139638	0.19992057493176202	-0.469531785501278	0.3816063941931483	-0.15065154592518798	-0.22185853085534174	-0.17725188837907896	-0.3165577098018858	-0.10965332522296363	-0.2627250423538585	-0.6149842041826087	-0.2893187200958558	0.2872652295828432	-0.5062016434299843	-0.9660204802615489	-0.8995057656696748	0.4007099978235364	0.1383119906688478	0.24019953618365064	-0.1727806484260726	-0.07169278772157228	0.23624982262415667
-0.3818200094733853	0.34013935188667765	0.03819263152760729	0.14216731012912598	-0.9273196804987416	-0.05564029406739479	-0.7344356817369184	-0.34627595872926586	-0.13804720736611964	-0.18595626077537863	-0.00580036976399192	-0.1889548501358659	0.5834001360308413	-0.7437815082499294	0.2407485397068582	0.43196322720772873	0.2007580830567624	-0.5103416249203366	0.06858440784963629	-0.5194259989476907	-0.14304122919954407	-0.6339615250396	-0.9493510163568212	-0.18886693450841602	0.026813529119490986	-0.19748132775760602	-0.3563023220545335	0.010482522750240506	-0.31016233444211394	0.1513785325421936	-0.5653629929131903	0.32843537592435884	-0.20957827257262202	-0.28247595085034527	-0.1720127669970099	-0.44149536479163365	-0.19686921758762682	-0.25073630562857346	-0.7170176753558911	-0.3381299036402526	0.28434564689985226	-0.4923388549154263	-0.8099244984468743	-0.908021098607317	0.40854862700884736	-0.009226119595759596	0.09027479704495563	-0.11207560120196729	-0.10734896418937194	0.1659607430015555
-0.38717962056769745	0.2820235099380549	0.2356286709616425	0.05134413092024	-1.106157934354736	0.017587678053698076	-0.6929197030438744	-0.2051941006079369	-0.05035254361267087	-0.3036692114119698	0.19990934831548	-0.1483221542044097	0.584585418328355	-0.8299955110517081	0.2193233253277221	0.416374927416045	0.21121083710083038	-0.44592466735929703	0.09453059908441869	-0.44346889518701527	-0.16015875270111402	-0.5507570740844004	-0.8970791536973521	-0.1736916203411126	0.11124659920606488	-0.16264100283958344	-0.30824284131024626	-0.034289266886610756	-0.27533019870892045	0.20918822283235577	-0.6543054457248394	0.30735012898323993	-0.13363778582436944	-0.3332263728698514	-0.14002921543945562	-0.5556324710127043	-0.2608378174873798	-0.21010961638651385	-0.823047197607182	-0.33072366671057735	0.2414269400815708	-0.38706404606861444	-0.5539331760549328	-0.8523236860452442	0.3324608498595494	-0.11954046881811284	-0.04224703949277625	-0.07210444394059508	-0.061891171185871965	0.10472422903541004
-0.3559597269987553	0.32618767435302687	0.19819540983739065	-0.09121001159686866	-1.0714334471897298	0.11532896327554606	-0.6644226723730398	-0.047343121798771134	0.14858516322867432	-0.36552172850180864	0.30515643236522066	-0.06777820526228188	0.472548844177149	-0.9776283119025839	0.18673995816552222	0.41538667396035345	0.2806966993203816	-0.3037564818907914	0.15332084430513365	-0.403659279085076	-0.12766730918527883	-0.5035877439871066	-0.8100999162058798	-0.20776786827289748	0.1887307028230988	-0.11547905597898915	-0.25051000805107726	-0.0558758641599512	-0.2856549675928194	0.23073003118082233	-0.6068993061787034	0.27430131207828745	-0.026535457619700775	-0.2940865971167327	-0.0887200786947014	-0.6134506062819577	-0.3102732905575606	-0.14580368097560628	-0.8590044049479412	-0.31302774977711767	0.1632628964936778	-0.2523819144010401	-0.38114775678957236	-0.7938550965771011	0.16513061246934663	-0.16943770071381042	-0.1763710706722633	-0.09607775998307362	0.015614510879428306	0.06025562764151782
-0.3495129350063112	0.39747364152901693	0.056831140501296715	-0.26920966376075905	-0.9891914287714535	0.15088760089888276	-0.7655406350115661	0.07139134255497968	0.2637725771853692	-0.43968211889389963	0.45403322982271915	0.044180718007321686	0.3425484660570409	-1.0635483251424611	0.05281935966545008	0.3574377288735192	0.29053837972757796	-0.18935866320519762	0.15588600438543593	-0.3750640407450053	-0.1866674362284835	-0.36915038292023916	-0.6636085688518212	-0.2723358664937236	0.24442072686122085	-0.0374254258911119	-0.2748063605993559	-0.08061143412832057	-0.33352250474875356	0.26140521599573335	-0.5128182579981784	0.1933582398412057	0.0490572838426158	-0.2646650963966529	-0.020665993817955218	-0.6299158805615256	-0.3597401711709892	-0.09623830675315835	-0.7997018465725092	-0.33237921661042813	0.08412285408380402	-0.11814267342997511	-0.32300570634693804	-0.6674692494383193	-0.00010115856603798434	-0.23356377071251963	-0.18754718117999625	-0.12383757044204043	0.031733737396938445	0.033095229220147265
-0.3346007549093857	0.2798693967632986	-0.051683000898627665	-0.4105838730925746	-1.0134628450059235	0.08310921764529207	-0.8988505297596119	0.12237187054740135	0.3009945444612982	-0.5129593542834574	0.6003393318286244	0.18719389414400794	0.2501079824450374	-0.9993303711582421	-0.15733181337119964	0.3100612311334366	0.21887981124358857	-0.09402171099197643	0.19148975930283169	-0.2744481304825303	-0.3775476891864368	-0.09347004764938845	-0.4612667313807221	-0.307967591967764	0.2325243822065571	0.012905448993029556	-0.3556275070550544	-0.06740355218839619	-0.4527801842759523	0.3318947999804406	-0.5012983742901953	0.16222824582231038	0.008734929992780627	-0.326079979065872	0.0655187206261644	-0.6061043363663537	-0.3569334788972215	-0.0638264235440277	-0.6833159523803951	-0.3525017614792879	0.011032321613619165	0.01620187022417489	-0.26868708129892155	-0.6120925582606938	-0.08265172217385108	-0.2770877904636347	-0.11757516619080868	-0.10980526760446294	-0.018703575080747818	0.03176071193148985
-0.3363904708323368	0.22369774691543148	-0.211461179641667	-0.5013159836327958	-0.9237686372639657	0.02470952343288691	-1.0053620565787682	0.08979406973273597	0.4513000301602149	-0.5276316903813374	0.6048317393078471	0.2535730843110456	0.18486266200958607	-0.8559479087608122	-0.26116670175873585	0.33264561953976124	0.12737492897537236	-0.21554877941158054	0.23780159849910737	-0.18425574923251764	-0.4115069119090996	0.08136989940387819	-0.3373592454309777	-0.33300576272861193	0.1849658105738513	0.047016133598633984	-0.35430800272571206	-0.013392550557061966	-0.5564001197807016	0.2684865746750522	-0.38288691615549164	0.13545194463958704	-0.1958906317345123	-0.36553258583588594	0.1519875776118082	-0.5434969000051487	-0.37907865211729297	-0.013762196413970732	-0.5081714269105839	-0.35275122790255353	-0.0100722506145427	0.01491655806297218	-0.18599715499743857	-0.6837431569907461	-0.1688031560636687	-0.22913987437040323	-0.11379627058809753	-0.07796198277477258	-0.14465393329504236	0.050579026572753226
-0.42115879197167033	0.3050050232087648	-0.40975655654846743	-0.6022636230926656	-0.7479919971425826	-0.005228083899059548	-1.112534863297466	-0.004702133498965954	0.5338787963720588	-0.5252707461315349	0.6014498145762965	0.17915173801363127	0.11797063551116338	-0.6835417959969703	-0.29356144377916493	0.3289797586078884	0.008901330199821023	-0.5128968466094461	0.22699068548461554	-0.2806751737886764	-0.3002118147362166	0.17112201450397854	-0.34825447299660517	-0.36562375046453005	0.17054365213171707	0.09404574373589722	-0.3331417072509185	-0.008140553694682562	-0.5799633337232095	0.06976485213254943	-0.18933848499098985	0.13851188568136932	-0.46512919950705367	-0.34509087381388237	0.12887472265881245	-0.41006762815168224	-0.5107590600255588	0.003776278908478009	-0.33898834243191966	-0.36032593566352367	0.05454840702121727	-0.07794492273059063	-0.1995981556245113	-0.6967341748664111	-0.22093820538472855	-0.16472490876623966	-0.1124902500115218	-0.050178726529944484	-0.32956312774608676	0.013823070642659956
-0.5279377579609541	0.2605372806252364	-0.4823087267396334	-0.6878444145923949	-0.7593846298143109	-0.05791962185055562	-1.1851392632676698	-0.14941136981050582	0.46855058711452113	-0.5112880450157139	0.6130594069383302	0.040666904495811826	0.06722267300662516	-0.5275459303745664	-0.32410245595804743	0.3329924405638339	-0.12649221861003862	-0.6391501690469197	0.21143853401183904	-0.47008701165356354	-0.2662887118598066	0.31652044096614107	-0.35768571660231807	-0.3556511323508659	0.16227518624254536	0.1394014731564352	-0.4040876592052827	0.028512153222009146	-0.5398351431544529	-0.13358339699969807	-0.16925161180332962	0.18190708280717044	-0.6659005843152157	-0.31783354832543587	0.02742805060764105	-0.2873951338459433	-0.6129449295940427	-0.037465842996776126	-0.22308473026646264	-0.29597979757941173	0.1929046538198505	-0.15681043808686906	-0.22845573719515774	-0.6800890953746785	-0.20417497026238962	-0.136859614458267	-0.08243750330139074	-0.006428890114037672	-0.5241330871004574	-0.0700381038346217
-0.5944624206956278	0.1632663140428202	-0.43990823461750334	-0.7619347158111865	-0.8568489774311556	-0.1430697992196872	-1.1474173779982417	-0.3077039797704899	0.35533535859222537	-0.43975248981043713	0.5611587603384878	-0.06220956771745682	0.05592067465149232	-0.3983687934043163	-0.30501879506296986	0.483449367620163	-0.21701598820571938	-0.5385070543473787	0.1960392360649736	-0.5736846354442137	-0.27572255897663134	0.44780587736098915	-0.33486615710014767	-0.3400775406677043	0.11680755951409034	0.16763569191250438	-0.4347676411459722	0.12308889615549427	-0.44380903963117574	-0.28451032687312044	-0.21373682349981737	0.12433149382265747	-0.7216267663865329	-0.26483946122574265	-0.0632328819563724	-0.237277085861618	-0.5642318300185327	-0.06534738268081744	-0.1376410355740168	-0.20734794119921635	0.3721631041235388	-0.2605955236817829	-0.2000287549893412	-0.6853287458576788	-0.13122264478721474	-0.12256074105696216	-0.10255236119797095	0.04459695518060998	-0.6845713817728015	-0.16328952546852718
-0.6344306237138843	0.15821206049185627	-0.38180855828648214	-0.8599444008298253	-0.7514465834685662	-0.21340575125585856	-0.9932978314115257	-0.42167483044892184	0.12365036179623012	-0.3555677623577077	0.40766336418044047	-0.15278286154945164	0.03184300579030005	-0.3504641325570841	-0.2706304804234743	0.6245682318347751	-0.24938252183876855	-0.35676736476300014	0.14736233594958964	-0.5350933539021717	-0.24548039679564723	0.5885152858413475	-0.35829653984182946	-0.45007740008747793	0.09550791989829172	0.1846785158766125	-0.3952819259754471	0.10510748316904213	-0.32006071169068945	-0.33773143684840645	-0.2002510075045211	-0.0026015473975089963	-0.5008600276370256	-0.19878852545369025	-0.16356244565936293	-0.19945510336165664	-0.4921972019668071	-0.07168064568178137	-0.07079964762401572	-0.12381232746573083	0.520803798279074	-0.32794588092878346	-0.1773294867484741	-0.6237466364326487	-0.045773421428582914	-0.13224895732070435	-0.0805177244210746	-0.013341489311944283	-0.8141051712226774	-0.2657096751949462
-0.6907701180344592	0.10497930568001083	-0.3358893396186731	-0.9534323284739523	-0.5580040391258867	-0.3050622711872751	-0.8177569490790564	-0.38917420789361923	-0.10691163310038773	-0.3593572362132019	0.2063523115300629	-0.21811853606320764	0.018946211545808823	-0.41678379915404185	-0.27542416075055953	0.631944704798398	-0.34179383000167995	-0.06069147176779943	0.1036100985235838	-0.44604805957697496	-0.2480449058796152	0.7379136884567894	-0.3764253752275373	-0.5639063685376874	0.07723746969505836	0.19546932383038276	-0.39472761365444387	-0.018106737006272366	-0.26081934686553687	-0.2689085700136947	-0.2557486366478329	-0.035813900343888545	-0.1075923078804835	-0.22329960488398842	-0.23560620320819464	-0.15229890799474533	-0.4264126750211572	-0.08696343829155763	-0.054151852252754186	-0.07778415246139997	0.620529562968642	-0.31737844696728434	-0.24110644956880817	-0.5477789116512657	0.01540054717178806	-0.20063842610294405	0.019564131073936786	-0.12792886007471688	-0.8445208384268807	-0.34383566707340546
-0.7709099731279347	-0.03276767352491614	-0.3185072861922828	-0.947928613280806	-0.4908307333477334	-0.4576451384470765	-0.6793056031120791	-0.2459099201046579	-0.20847398388903304	-0.3422711776781161	0.14637903222879287	-0.2523838540732561	0.020330482842176183	-0.49246109095534063	-0.35202222909782827	0.5884279894230051	-0.4994949614109482	0.22735631336729437	0.07188326485431498	-0.3153513977829764	-0.33356356731734993	0.7039174247017478	-0.3187291366258882	-0.5678954157831526	0.022652489188952712	0.21413953182464257	-0.3783512996491824	-0.10632618995238505	-0.2544370085780791	-0.0935705096228951	-0.38145642071065966	-0.06896447300794992	0.21176021943200993	-0.32870314406819345	-0.24340649982756074	-0.18367557821026026	-0.40118670733171075	-0.11308001469921666	-0.032079290626774615	-0.10635615748450089	0.6592021139924475	-0.28064019912106225	-0.28971963303281534	-0.5774690631845802	0.095730165843765	-0.2732183402329957	0.07449906762136474	-0.17492593783231905	-0.7211845208017756	-0.36569311521616477
-0.7916872080700579	-0.08683365352279937	-0.3364850167304788	-0.9035385765683296	-0.42027071832756313	-0.617990648539289	-0.5661812772975153	-0.06801403226567335	-0.3061682170242729	-0.262822412908299	0.2972929165448479	-0.28873942411719256	-0.0007104408626078141	-0.46031927470365847	-0.4679323787163484	0.5255862574159117	-0.6244730995656599	0.36861114299799197	0.04465588315688783	-0.12636704572858098	-0.4276294978275164	0.5294202317888248	-0.27479965875387313	-0.5664402916307185	-0.040159257450395336	0.2330636832609679	-0.32487522350727543	-0.2354971240831957	-0.2689038676336912	0.14206710047828922	-0.47845440094349934	-0.1834542385427658	0.3701388779935111	-0.43702216576231223	-0.1869711202446296	-0.2247293358568089	-0.4044959202974228	-0.14698845663117877	0.031447768207710655	-0.22068629528472408	0.6269464747637298	-0.2495449362331807	-0.3284104707882646	-0.5584311859482051	0.2048259205780881	-0.32087444258334613	0.05598640436653725	-0.164398779980904	-0.5278739407486976	-0.3899116324080868
-0.7363808534918646	-0.03265463910045445	-0.3575550601441546	-0.8431917253030672	-0.25758006549891627	-0.7492304637826794	-0.5435076427420115	0.19922426615179162	-0.3872427152597938	-0.2090660697659934	0.4385117095995647	-0.30583826548530635	-0.02203687052226724	-0.39493787266596114	-0.44055571589856235	0.41515173068598044	-0.6352313904281649	0.4641800585985919	0.03362541689608601	-0.010112279565655118	-0.441969076789987	0.2865630223906039	-0.29882094658595176	-0.586307126772248	-0.05976112128924116	0.14354325492987347	-0.3437549806579329	-0.4221358826389399	-0.2981726077440937	0.31019244969983867	-0.5953754266733908	-0.22181252559266423	0.3938563944398813	-0.4575972155947956	-0.129718344309368	-0.20888780147573677	-0.40030729612080596	-0.21135132634132484	0.11016127161088243	-0.30481479675142664	0.5292540409532852	-0.3022706090821162	-0.4212528907346826	-0.5034004414324559	0.27879890089510073	-0.3545468303747049	-0.03109233915843146	-0.13061731018673478	-0.36228213340922927	-0.44478352545909894
-0.711725370901425	-0.042475715808749225	-0.39558725344639234	-0.7204984715692757	-0.13675171108586234	-0.8758132554296516	-0.6078791079629301	0.4598338096259182	-0.344374543989779	-0.1398105322565028	0.4860785891127087	-0.2863593066240604	-0.02952058721825394	-0.32238500184699076	-0.24232044836967842	0.2765538450979668	-0.5679352087407407	0.6371993745886501	0.0006257302292240752	-0.012292457199156668	-0.43001669130260484	-0.06501792045308934	-0.34767020728924586	-0.5110797169261568	-0.05802164575636222	-0.062032903094274186	-0.370898208985271	-0.5213340860883307	-0.33851399413051286	0.29062968553297813	-0.6713315381562361	-0.16255796658285077	0.3378887225866648	-0.39880549792789827	-0.019443791653042254	-0.1947460495081068	-0.43335945254106695	-0.2626437076406615	0.1810857389745271	-0.3134910445631808	0.4162429129886577	-0.4403998550519018	-0.48870108434654985	-0.5388851995521977	0.27257698897926075	-0.3259053115106615	-0.21251144334860944	-0.04937766217970631	-0.2354162395844551	-0.48497572833488567
-0.7076277797385732	-0.10526472382014844	-0.4673419324223021	-0.6416805185946466	-0.1283242352399521	-0.9865503626851938	-0.6766770155114028	0.5682949901218188	-0.3609873467790087	-0.04199495827063584	0.5891479732286982	-0.24092772697844006	-0.07624551126772265	-0.22947179009210142	-0.014773484241045054	0.11487557974662124	-0.4661133665699838	0.8569991818430047	-0.03679281291399788	-0.020731739574592605	-0.45951347120182096	-0.38670151503450023	-0.4068603070744823	-0.41470596621829214	-0.04657506275489041	-0.24250442703572045	-0.32079620784076995	-0.5512993986950854	-0.4002494116162474	0.21827197724704725	-0.6676913667868392	-0.2142244532705256	0.23548417560589585	-0.3244824895287791	0.11767250026832872	-0.17859446897866021	-0.4113941588868612	-0.27576299687938877	0.20722687529154288	-0.31687018066014055	0.31793066383436847	-0.4963651339746134	-0.47610234086175857	-0.47095352743731417	0.2592309062673938	-0.2712369249188164	-0.3717210610125653	0.07309140026320979	-0.20717548729202115	-0.5159586813381379
-0.5959787519482911	-0.11338382505153603	-0.5312877076210751	-0.5818800793413664	-0.1281884810720219	-1.025976269149009	-0.7405235898120652	0.5926533063139916	-0.5080312744923907	0.003098725046014375	0.6957290787610326	-0.13271128886041877	-0.13716210000349122	-0.16177287459303458	0.2929424172980479	-0.06981593871823602	-0.32616052945834095	1.0272131906169368	-0.02389197532703585	-0.042829193595204665	-0.46559473986188465	-0.5930783765471512	-0.4791366308279416	-0.418632292595119	-0.03732367404748186	-0.3402654988953166	-0.28244924298187046	-0.542928101436335	-0.5005529677351488	0.18487341747426037	-0.6745601424004439	-0.27839236179161064	0.1687009813873034	-0.21466341746676484	0.18677752331235778	-0.1420746803018725	-0.27309818027837707	-0.2573135727691293	0.2247630849224335	-0.2955553806774929	0.25352035077231105	-0.497238526816684	-0.4428459640555548	-0.3735443168417287	0.24325969930232053	-0.27345762750216174	-0.3695693385872258	0.14735592697670508	-0.26487494422747976	-0.5507912034432857
-0.49166024799162933	-0.1888714432625452	-0.5695933264828282	-0.4968575783756165	-0.06425541293365092	-0.9804993235765134	-0.8169592802002328	0.5670086857990485	-0.6889489601150414	-0.025017974656183252	0.6923074939313529	-0.025045595114961083	-0.15922680768788192	-0.14080266169359532	0.6057056674583348	-0.24568776124832575	-0.168225153154937	1.0863529811150772	-0.007895159051605172	-0.14130411242347232	-0.38636421529457204	-0.7646285905626935	-0.5811540709008575	-0.4702986081368218	-0.03204865492294248	-0.40653400727034256	-0.25877950436168107	-0.45409294829307745	-0.6081762469271002	0.13098678821666446	-0.6795429016733726	-0.23380516863053163	0.18379570268795295	-0.11193432705813904	0.16164453166003828	-0.09226303086417711	-0.165898524715251	-0.20959449653626167	0.26564464558799655	-0.2582844490768876	0.24507291269241493	-0.47219507106853487	-0.4481653510366127	-0.43628678902846796	0.2515841601923465	-0.33711387737482884	-0.3153552112104736	0.15781274747053925	-0.36044691949320534	-0.5267671907954597
-0.5182198865995606	-0.2766087635302988	-0.6156687883275029	-0.502389010120093	0.046584292702306664	-0.8545966765947981	-0.8891586462319676	0.39346479425209746	-0.8802405490859428	-0.11170790673761508	0.6873463762014891	-0.02268158125845387	-0.17199094259980469	-0.22581568585952105	0.675913246088695	-0.3831034719478317	-0.046988143599304734	0.923416823620196	-0.013592426835592414	-0.22173556766728247	-0.2982711939057111	-0.815578816847275	-0.6703309441779622	-0.49274013493599744	-0.011818316191224136	-0.3801095826225284	-0.23467294353200688	-0.39518230834592283	-0.6549371962675523	0.07165632798753711	-0.6721986261772666	-0.2710332399274664	0.22879651857913758	-0.14658420846222056	0.10909762329604089	-0.025351424443182696	-0.15061161684775998	-0.16817343826197295	0.3140469049248712	-0.24564589690599306	0.2600017682366687	-0.38129717560076015	-0.4840238843492489	-0.5183914634470922	0.2679840421909924	-0.36607930949347256	-0.2172502283914775	0.12586395660447564	-0.4462379916985739	-0.45892832813806345
-0.47006285903863115	-0.13000634455748492	-0.7415356875581578	-0.5663746486245651	0.0653719550480654	-0.6999003019454348	-0.8941471764741286	0.1543022315196122	-1.0675946992985377	-0.33506519582477035	0.7870410465128638	-0.04187711611510277	-0.15444818781687925	-0.32981292960779063	0.5870285262653512	-0.465766211943632	0.01798256341446531	0.6953750672579926	-0.00823699511864343	-0.3036739103930729	-0.23220799510884013	-0.6968021398010239	-0.7154887079120387	-0.43703459545391743	-0.0015691118956048633	-0.25604926950205187	-0.28371753367285907	-0.36395592304622515	-0.6495666920988385	0.062193110824158335	-0.7580283528673327	-0.40115341688829903	0.23598003462473277	-0.23311531908622368	0.015350046411088003	0.022567119688556035	-0.10485653679984278	-0.16596384522011073	0.34243627324584813	-0.3203594707621794	0.28550674894669037	-0.3107629607592638	-0.5854114744494656	-0.5851411511338986	0.27849270444254864	-0.4080683889570185	-0.09339594371302869	0.09055851072936652	-0.47043547360265237	-0.4238445709967918
-0.28244468182256954	0.07370106565376014	-0.9096273053369656	-0.5297690033291541	0.03258375101509922	-0.5853493256371838	-0.7889912734490303	0.02209587322539051	-1.1902029375347507	-0.5329200647590634	0.8778662766967227	-0.05298540465882534	-0.10443850333707053	-0.38810417912602413	0.592027092522293	-0.5113228316219096	0.09474359676634765	0.6023577489185727	-0.043321048047939174	-0.38979448929816296	-0.17755538410555097	-0.5512093682077379	-0.7545050423358108	-0.38321068203101905	-0.004502987580343174	-0.21424517160226095	-0.44108198149825706	-0.2843636909347836	-0.592213633087261	-0.010354328836113823	-0.8248580632440262	-0.4774375290118821	0.19209329159404998	-0.22275086851008757	-0.11655437067328878	0.024595186259100666	-0.0479888969050293	-0.1831227585476395	0.3888006190565535	-0.3774062860980172	0.3311991995435316	-0.36258426938875016	-0.6942157674025453	-0.7208135039774215	0.30095527620170903	-0.47607849987351036	-0.052010078556998254	0.03525380951515604	-0.46635906165373786	-0.39543880320280783
-0.22962422040911462	0.14181883938981701	-1.0332254234368707	-0.5072671231545911	0.09000776404908388	-0.46317342173865955	-0.6531767810814733	-0.033648268442353205	-1.2422006983200637	-0.5932947926016343	0.8596009987755842	-0.1575720830816391	-0.05569773421226779	-0.4311048438768646	0.6214558667962481	-0.5559247611694053	0.17471276671181127	0.6234809148818717	-0.17369120987566947	-0.4306656951628196	-0.16461791190217628	-0.3779807189688681	-0.7596273263497549	-0.3541803279812742	0.0072831505765187255	-0.21634467583456551	-0.5875620248900624	-0.22968506258365623	-0.4455349105360565	-0.18086445548594193	-0.7526180432798859	-0.6444768758580718	0.0743106753018707	-0.21237872536796504	-0.19429654850692493	-0.0005550277767013112	-0.02069859705492002	-0.24566101952505875	0.4025003295581044	-0.39181054217384126	0.40753464763737013	-0.48380004617220856	-0.7819169794154208	-0.8138983812995544	0.3109291153161445	-0.4506731954180497	-0.09633627419143584	-0.03586116663106215	-0.4786338671462553	-0.3749699013887318
-0.29726467406555807	0.19316230453564634	-1.1079877835674614	-0.5654045693279303	0.17828727046209875	-0.3643360356099909	-0.5620028149322914	-0.05460216586026308	-1.2466476471993844	-0.6842703135001449	0.7910503218875805	-0.3644522820719079	-0.04759686322998408	-0.40178094885148896	0.6467056185326815	-0.6397845930870074	0.22344928410598372	0.6666224805066417	-0.4335199706856894	-0.422151602770548	-0.24277469194905682	-0.15665341655115733	-0.739805448289315	-0.26087989983673815	0.0399787377758795	-0.1928745791184105	-0.6407187689340013	-0.20848420519286517	-0.2846938943830437	-0.25946578545986315	-0.6725582479371387	-0.8802158966399594	-0.05277412738910905	-0.23316916704814855	-0.23075242582079064	-0.010308714844393791	0.0252192311716385	-0.3507020904622902	0.3412976525212612	-0.4424133482125985	0.4629730634824325	-0.5621886023168593	-0.839502220334567	-0.8355596873884927	0.26339109540272176	-0.37956694068955954	-0.08163462179939926	-0.10848058070333777	-0.4250232502449224	-0.40310282253058105
-0.29330695412936814	0.2232391501076118	-1.1116660083561924	-0.5889913545117897	0.14633859878342975	-0.391173644736236	-0.4953292690610941	0.04329416846462712	-1.2633263050382681	-0.8119829713765878	0.7125701986129167	-0.5586331532199343	-0.04869851247000948	-0.27675719633022733	0.7808050857016744	-0.7008884907154107	0.23888568314410802	0.7550766440849432	-0.6962251569378685	-0.38804179747515255	-0.3247930119226284	-0.08185527590395583	-0.7427101783685106	-0.14659620508889332	0.0009835088778157087	-0.21227085075689053	-0.6252823758208739	-0.14375408567150344	-0.21614297885333444	-0.3169602297741942	-0.5372965124536432	-0.9584733436634101	-0.1328939972961176	-0.18542653833042516	-0.2712057605339022	-0.022156125314050194	0.06807910677845978	-0.4271838324388365	0.27341555072426676	-0.5181312674092055	0.49932060581824567	-0.6299787531226327	-0.8026896867050206	-0.8579056795790615	0.16381192641369097	-0.33945422359275595	-0.028712241550297397	-0.18649252552355583	-0.39842300520022345	-0.42284233230429924
-0.30422326759192264	0.13687116115334622	-0.9594851540882827	-0.5664696768005621	0.019051203959436415	-0.4428505867201357	-0.47834677464101355	0.25084365862451896	-1.3470176749837552	-0.7898900221299237	0.643507545912676	-0.6970664551005556	-0.009226593233801084	-0.22022675663487196	0.9201632917369478	-0.7588150602523044	0.29802403177927583	0.8535269798881563	-0.7973836203863355	-0.37976282227865144	-0.28384952438357314	-0.13755459048359747	-0.7610448346284012	-0.11972031287691118	-0.11728593458807231	-0.24497590476062792	-0.5306636726793595	-0.08893080486442032	-0.28100526833143685	-0.45987465776190595	-0.3043655027855437	-0.9943386146151341	-0.2864235410370607	-0.1416122466445266	-0.24310678783170223	-0.0479008984343826	0.10484306376423165	-0.4838551494376221	0.24327836332924332	-0.5861060080135451	0.5034293364912358	-0.7346898829011607	-0.689434629627527	-0.8438047494965438	0.10480174607801662	-0.3232673152749945	0.017523027877764698	-0.2715342984709791	-0.4017205904759706	-0.40818155229308173
-0.2681205966559229	-0.011087670913018405	-0.7786955231228941	-0.572278274058362	-0.02633713034420984	-0.4076488845203016	-0.524888480570567	0.4026747332031234	-1.4828107873719056	-0.6980454204121863	0.6000112346531756	-0.8012602047897263	0.03910466229916096	-0.29017125197909766	0.9052814184827087	-0.8178119269280035	0.3832688041230818	0.8823158109187832	-0.7886487361692265	-0.4252045639338049	-0.17708582610425866	-0.16877701918534926	-0.7972693084846273	-0.12811550114429404	-0.17239216204324176	-0.2500833869475628	-0.376676312418328	-0.1063744074377045	-0.3958399806573081	-0.5396698359220771	-0.1651679069300866	-1.015125862547432	-0.4714272530190119	-0.17641341517973108	-0.14816814769050332	-0.053963212535543106	0.10416351873762228	-0.5839537809695632	0.2626494203698174	-0.6740413023028051	0.4169664983221962	-0.7876757153200741	-0.664619485197403	-0.8534227874189148	0.11098283180018394	-0.32858124353290885	0.12035609065293817	-0.3794161744776183	-0.27616793098839654	-0.3994855783008017
-0.09406357064290753	-0.11084216527862409	-0.6717861293520342	-0.5592198188734773	-0.05053709701661433	-0.3453369532250904	-0.5427347718594231	0.4243232349553308	-1.6379132935298848	-0.6668640672948216	0.5621106026936362	-0.851671028879705	0.08219587419566707	-0.41547648386813785	0.8074662738437745	-0.7878137729748222	0.393317570596108	0.8940843284003954	-0.7016139385150155	-0.4884190281601068	-0.08290496881056061	-0.23369536007586297	-0.8685098884841309	-0.15823719830836458	-0.14175773420818366	-0.2750413776341409	-0.27480334803239437	-0.1752401035844555	-0.4741775994358674	-0.5178186194862201	-0.1304404323181977	-0.9463716765979271	-0.5766652801074095	-0.1950678877035742	-0.09155761174635997	-0.053357710645775616	0.10685600176321941	-0.6819892219433986	0.2946323337164804	-0.7850603403033234	0.2900389733614045	-0.7230415478691563	-0.688358131215449	-0.8143740579596355	0.09222727842657907	-0.39598146372677334	0.2092832458136074	-0.47282418534630627	-0.218650752636019	-0.3866996059785075
0.12519093493056094	-0.17061799848935064	-0.583795180246752	-0.4992847563708673	-0.13217536663541513	-0.24404036634393803	-0.5170068507679134	0.35569032397343897	-1.8139091807046537	-0.6140647686174138	0.5186611624592008	-0.8379249646568567	0.13322934265508057	-0.6112829147399005	0.741509265218504	-0.6984271802219875	0.3784141635634783	0.9386394209170155	-0.4680315176815709	-0.46541316679220357	-0.02968401716784841	-0.37997010640199436	-0.93011008431222	-0.28689965219179225	-0.07488323992012065	-0.3188877530750639	-0.22547557659711898	-0.15869408804556143	-0.5279773948197504	-0.5212571357781564	-0.10671338776114019	-0.8775847834401354	-0.5869269859062939	-0.20957350297056818	-0.07677052249637292	-0.051949736371980325	0.1255006615268963	-0.7583706511070003	0.32350035788346043	-0.885093136209122	0.21865082964105215	-0.6692535567761427	-0.7008752093034636	-0.7317792924366846	0.03656892859149865	-0.40552960939393035	0.18756976163750394	-0.50181099193198	-0.2712671227205415	-0.36302678209085426
0.39447165627578745	-0.2549998111280628	-0.5836226617389635	-0.37537197437845155	-0.1415281143101043	-0.06932188179664148	-0.4403727764098836	0.22184607150822516	-1.9514179904390723	-0.462186738002304	0.4904808600052676	-0.8939495164742072	0.13756095825329678	-0.7762610997429433	0.6525692587156743	-0.694541293049036	0.4139480955476514	1.0159992106082794	-0.21167114233224252	-0.3763963715210395	-0.07213140375998456	-0.41783560504028816	-0.959964070143327	-0.45177713562760635	0.018476556488442403	-0.34641379152790475	-0.1605186077631499	-0.05292347044353175	-0.5320247312947234	-0.501262367866637	-0.11985156938855927	-0.9640372032061268	-0.4781084703182528	-0.2635471101395537	-0.10351106030827299	-0.005844050307797721	0.17040488267595078	-0.8689750164269278	0.3218323147837468	-0.9662312804203154	0.2083691868784682	-0.5906698809540085	-0.8093899613043277	-0.7362910134853202	0.06416743551478209	-0.4041055583286576	0.11647728090775882	-0.48246040333501694	-0.22002612739926963	-0.3417447432243779
0.6034392689066757	-0.373124014246309	-0.618910834247486	-0.19454523397865392	0.0006708041174633194	0.06588638083246866	-0.3588741617908563	0.07221886500263182	-1.998331048179986	-0.3551033143085655	0.43205071906764675	-1.0939824491716519	0.07539564145226277	-0.7049936513701598	0.5332866216485874	-0.7687759092340224	0.4289363739187341	1.06752770245801	-0.07550366313992815	-0.28640348364925533	-0.19813056198025586	-0.3080977433651412	-0.9873415661011979	-0.5252232728043398	0.12579087836197803	-0.3647012960249619	-0.1668028224458155	0.05861840924738572	-0.4455585989602418	-0.3880365215472542	-0.20163355338137148	-1.1286816555789982	-0.32309778924832205	-0.2856504164152257	-0.2064251534300558	0.05137223067343438	0.27123451742242155	-0.9493743804224788	0.2950384659494525	-0.9936693471558439	0.25325110971797604	-0.392988870561094	-0.9462500301142309	-0.6507845302249133	0.12522709077286742	-0.45505040156130594	0.028285208366693848	-0.472109088877556	-0.13517130427972993	-0.31635649731587956
0.5277530408257337	-0.49871817804403096	-0.5162981278404536	-0.035080035641457605	0.12484657051339994	0.1737736257302762	-0.3856270667266535	-0.11096802128401155	-1.9063800685856933	-0.3285734787742674	0.269602957122354	-1.334606208345331	0.04300946091433218	-0.43708784421640523	0.4488736185482736	-0.8637377431802953	0.45339968851489	1.1397045602124993	0.05628108859123804	-0.19166550328102555	-0.2974732736657581	-0.1447135584045706	-0.9959096899119487	-0.5230311784453928	0.19376743762806525	-0.33735051431383234	-0.2891281039365565	0.2400570974634033	-0.3193263705409668	-0.24358380995525417	-0.3511363105559002	-1.2693190170706163	-0.11955088188018648	-0.19662178603339192	-0.338512511602811	0.07683978606110135	0.3689690815434976	-0.9537393433640672	0.2539538391674024	-1.0179518256282483	0.3625405410252234	-0.2928615046345661	-0.9890909548514113	-0.5459626916764173	0.13994901621153039	-0.4569355183403346	-0.10996028118968688	-0.48143660401910493	-0.23255777998613064	-0.32685704124504855
0.2979064687242414	-0.6452883014669988	-0.2753353433843781	0.10680890964367493	0.1822562936349721	0.30236031467613056	-0.4440470128517079	-0.3182731136225782	-1.6673366365045894	-0.30883091813992647	0.06817652964104944	-1.592006736154627	0.05631576875066356	-0.17131815270922948	0.4129112596222714	-0.9762569253129889	0.5162995348703666	1.1841364221795718	0.20331784305339146	-0.04900280117504046	-0.3909744211254204	0.14356034136300294	-0.9816980905187567	-0.4538249719886808	0.19323129790902752	-0.2793798761584774	-0.3923747988571481	0.44824536291916617	-0.2340412753551177	-0.15976048877057322	-0.5215450793711377	-1.455099594264161	0.09981843599805798	-0.08329746806895866	-0.43046570887622204	0.07983811469597159	0.42133973229163646	-0.9149914859968635	0.23137723843085783	-1.0720115235322567	0.4661170137107069	-0.3424962340211411	-0.9885230091374527	-0.6176493265170816	0.15178861237684585	-0.48610230194156917	-0.21798531101107965	-0.45833859731542265	-0.28855873194287446	-0.33521263228516146
0.08536578203047925	-0.7580901979705582	-0.03477618713520714	0.2951072403812147	0.2797670834671596	0.3563643632006669	-0.3986873447425832	-0.5244891349678669	-1.4137565687260032	-0.2939967289340121	-0.1229202450088183	-1.8063944505393323	0.09424191837259689	0.020237939709089287	0.36366383683185416	-1.0532064415573872	0.4757344299426027	1.1811788889904737	0.2739861968149678	0.02793395756801085	-0.46584757878565697	0.5396286514945002	-0.9937784479566962	-0.3022380406175547	0.12698527851383754	-0.17787760936363178	-0.45919955920753674	0.5214691779312391	-0.19951708913632477	-0.13861273789189524	-0.6335712533694026	-1.635647018132092	0.1823660831791021	-0.055601666319126844	-0.5120963579287949	0.0143016541330642	0.3820888689269737	-0.8664183952754237	0.2632658710805803	-1.0985683582271604	0.5169979637922124	-0.3669760107010042	-0.9977140783384966	-0.6665467250066509	0.17846852994247822	-0.5599953779145987	-0.23988791838543003	-0.46740430118152554	-0.3222181293869157	-0.2927322995642486
-0.18519921148681276	-0.8134060157474978	0.10981710785612586	0.47586270964901384	0.3569933426282663	0.3834549186900261	-0.419335809605743	-0.7848971574314236	-1.2723172523437678	-0.2923570865787103	-0.3117455776748102	-1.865504459133977	0.1615232711731228	0.14729459877541345	0.2848510491475802	-1.1312001501323308	0.3587104336278564	1.210272171967037	0.24572496945137398	-0.0026526521725924457	-0.43615706516563096	0.8754181690475505	-1.0532805987447262	-0.1757457287890515	0.05059132565884761	-0.036527682173375896	-0.5453860874224984	0.5098413458948282	-0.20605171015068394	-0.07577078776531562	-0.7197566060220131	-1.63218732232238	0.1800349018178236	-0.040875530827109645	-0.5584076998335972	-0.1477831770337112	0.2620692252568181	-0.8068651182723461	0.3009165047856139	-1.134439685998536	0.5345126552958493	-0.3540857234361264	-1.0267015821312924	-0.5859807925111621	0.13856909086536712	-0.5863286500724301	-0.22780187550877212	-0.5044291046864138	-0.4042103502130624	-0.26323514516172813
-0.44288651547678803	-0.8961988873337667	0.1438585900159006	0.5469754613532378	0.35005916262957487	0.4495891505833847	-0.5489549359144774	-1.0772269655050377	-1.224062831223043	-0.24851952412223893	-0.4505631320608572	-1.813077459738586	0.13203252476342825	0.11623491431540804	0.18970917806961307	-1.200769464154783	0.24291197944039394	1.2577775488168985	0.15503280379534565	0.012936330383298287	-0.37708141480753427	1.008194762630282	-1.118894301619386	-0.16783976329705533	0.023423934673572698	0.02222266964917006	-0.583407695049508	0.5118516441288732	-0.19820745768497378	0.02221233183378556	-0.7768765288820929	-1.4510657052423332	0.29667768633943437	0.006646577665589397	-0.6033138984851114	-0.30329502985494433	0.0708800885898191	-0.7606398896052033	0.3103373221183382	-1.1943440258190523	0.5239112887812363	-0.408313508087912	-1.1010876224058206	-0.5857249361258154	0.05403845686438765	-0.5624874672788244	-0.19060526761202784	-0.5128031578696288	-0.4117541979355971	-0.27333317274269936
-0.5424048932457806	-0.9830222435408669	0.07396906396383389	0.5619423990727234	0.3079467907467446	0.4518909624877092	-0.5995965772211828	-1.2945738069233566	-1.2358647493322277	-0.16085143630094673	-0.5118307727465914	-1.7634911418437906	-0.07484393658015083	-0.06184144393489097	0.07070297439994726	-1.202089621601256	0.1497130652566225	1.2782990597441828	0.035048344264574545	0.07732281820669477	-0.32783036263027365	0.9771949474423594	-1.1317348684151962	-0.1821934340851819	-0.012658268417715519	-0.005564465582133127	-0.552519845988442	0.44464759670694043	-0.17563915755822115	0.08276582969136934	-0.7198485093606488	-1.329064184204706	0.5003533882579178	-0.03963702770284714	-0.6780083556336354	-0.3926977486392101	-0.08243726138416321	-0.7398615815403954	0.2893054743393556	-1.2157009435095238	0.44514706200971316	-0.3517566758572733	-1.1665906947489688	-0.582002405899583	-0.04935796123311465	-0.529384116286089	-0.14219686558523964	-0.5509455438338708	-0.39232081536205915	-0.24915787878279844
-0.5247143619647339	-1.0003520355884525	-0.11702519949064512	0.5378329589208833	0.295611023855719	0.3641551111845369	-0.5616225789900551	-1.4186035574058415	-1.2596557525338277	-0.1557565819436975	-0.5339538965768563	-1.7462344848367561	-0.3277820253103575	-0.1073410199618908	-0.06561121210605161	-1.1715731007411265	0.13681601666506088	1.2921190034329388	-0.12208785952782715	0.11380160736856086	-0.17306667230300896	0.8006447632352179	-1.1148940733388932	-0.20307948334210182	-0.10169618298003044	-0.02557950081889036	-0.5397104112661502	0.366268219803126	-0.1862414194111396	0.1396356199424792	-0.7144741619491916	-1.2218099799694007	0.6394708218150509	-0.12860155336810336	-0.7145304031284017	-0.44249845527167003	-0.18166511142505626	-0.7309418746597564	0.2257747893242182	-1.168807735582961	0.319417098821868	-0.186459337651181	-1.2311026461403092	-0.4610363897968622	-0.17284086661798023	-0.4456160632538727	-0.15529632333552143	-0.6468544385276905	-0.34536750943827277	-0.2103001931956699
-0.4293666898634367	-0.9581643588240801	-0.3327905166108242	0.4628478090447894	0.25544208006113717	0.2854494450444842	-0.5244173186421444	-1.4389143026623663	-1.218274518963914	-0.28163255889853317	-0.5178771349798651	-1.803202709760317	-0.48367692836813936	-0.018162101152854104	-0.22038789740232984	-1.1703014236528575	0.17995442057476807	1.2979688301084311	-0.26740153787970183	0.21269332486205816	0.09826232912769997	0.5407699874463644	-1.0757615497119528	-0.30972377628966835	-0.1768778643591951	-0.06382123719334071	-0.538454170843011	0.3373748189853766	-0.24763843083709247	0.21524503209022355	-0.8128946460322011	-0.9515139765671933	0.6688424190216468	-0.13258117417318896	-0.5853895641876118	-0.44189660098365086	-0.2260154177204899	-0.7412822278642437	0.10779337564542243	-1.1044194797910245	0.22376921426781263	-0.15675778674532426	-1.3110976143481092	-0.4489534819086217	-0.263707725877086	-0.3804569726053541	-0.23411430829554702	-0.716199257841434	-0.2471442093277238	-0.22709512028793757
-0.311846249444924	-0.8823085713448211	-0.425592453537117	0.3638086521195195	0.1660551054360697	0.2457256239752259	-0.4326358015852582	-1.345498595061788	-1.1390439621187283	-0.480057432256772	-0.48650960282157085	-1.9517780819871775	-0.5378826852150608	-0.047145093388364596	-0.34120230070690594	-1.1702305677447122	0.21586518130168061	1.2428521546101632	-0.2884536371302889	0.37631708120909924	0.2953584792635677	0.3569901643614727	-1.037790918116689	-0.40032720708270936	-0.18993882362577097	-0.11859075731136623	-0.5304889437955673	0.28388679161787883	-0.3615628308621547	0.26450221581385236	-0.8871205772703142	-0.715462420239471	0.6308834451706764	-0.1503151029669904	-0.36863940573150195	-0.4093052793868578	-0.20192297681912663	-0.7251806658082817	0.030345409289639448	-1.0185414735377862	0.16083692241030628	-0.18800480938236125	-1.2683457791346853	-0.5390149295504008	-0.33946889347699577	-0.33719558522283505	-0.32585333289430357	-0.6980287737994584	-0.15922793455142767	-0.248269101074361
-0.24722892161925641	-0.7177853517622307	-0.4372748860740673	0.26447253214426203	0.023913346658156975	0.2229745038708228	-0.26236449345225527	-1.2291866705159173	-0.9701846826933904	-0.5261750124090295	-0.5044215453229961	-2.130312659790639	-0.44605070419375126	-0.12121482524479976	-0.3762833249187686	-1.14963014476642	0.27742745536311236	1.1048230658352207	-0.17863810580517997	0.4422888289130647	0.3352413567717341	0.22374714246404856	-1.0368315272676745	-0.43860575321333367	-0.19892512102765583	-0.09193384923067346	-0.5522065390243986	0.20368627738395886	-0.4053424228159422	0.2555323002237662	-1.0064910267646838	-0.6310269449843953	0.5596021012812218	-0.1836572481529076	-0.20649910833812068	-0.37655711091500305	-0.15189076042725974	-0.6997635679341192	0.04251849773688865	-0.9048528208259592	0.13718297394886836	-0.11218997469785222	-1.0930064601882603	-0.5413248442406378	-0.4028148155807969	-0.324189446702506	-0.39494039405018233	-0.6782913297357982	-0.19544337485367944	-0.22584975091532455
-0.17175567926982233	-0.4567501110186167	-0.4352697653042811	0.18409057377301896	-0.08770873168244532	0.2319793943976304	-0.1533690340104481	-1.1750504092516358	-0.8338889922947175	-0.44270806830497433	-0.5565421251942931	-2.27422763957831	-0.2407228963629832	-0.03384675703513032	-0.4051299629793258	-1.136413653268399	0.34938816581200216	0.9245838894129548	-0.05745027215222951	0.41633331545277574	0.3417002420062614	0.1216806131464726	-1.036247261560315	-0.5031204386958159	-0.22245867613944853	-0.05570935371997093	-0.5467055917518434	0.1073514507550184	-0.34675079762556843	0.1859796973338905	-1.2068522923801424	-0.5457338140453984	0.3720643565211973	-0.16188728640343295	-0.05157914539031292	-0.36782839993781874	-0.13077347044071347	-0.7178198742639232	0.04956779292349931	-0.810217571168997	0.16781194847428624	-0.09291958369303008	-0.9044818917256366	-0.5163698376417535	-0.44332664756301077	-0.4218186525217013	-0.4548781744455802	-0.6396956585782503	-0.23896652925947448	-0.22615231353947376
-0.02559978408407374	-0.27295613684267184	-0.41360729984498656	0.14287210243443094	-0.20230311180507457	0.2745193516428752	-0.15070324941542576	-1.1472147837069109	-0.9076535800185568	-0.4142571067492279	-0.5744793059399813	-2.27720037089923	-0.0789015818176295	0.01169347712277088	-0.4462795133040389	-1.1572602072960323	0.3675336579735969	0.7477081821077012	0.037980352807065534	0.3660930455748652	0.3562269874447702	0.16813970012820825	-0.9936423406044141	-0.5464009741004325	-0.20677956791156787	-0.10545365501961865	-0.5124647556621074	-0.09636742471545798	-0.32968498003084384	0.11336220301232151	-1.3406635534321434	-0.34182254105915355	0.17828329593311004	-0.13199910334667397	0.01466888278414621	-0.35028708314330487	-0.16391413902830743	-0.7440367634845264	0.059427378115060804	-0.7200273595993116	0.20573286822139525	-0.18606909829621138	-0.7212952705615172	-0.5978258620693594	-0.42112128082399386	-0.5019711332795875	-0.5165787257831296	-0.5625355773109683	-0.23481969149436957	-0.2545607827854582
0.059581792952212574	-0.2930601166220647	-0.38313988035603186	0.11607019729601653	-0.3984643119844363	0.3318369975241866	-0.27498254053536886	-1.1878405619010406	-1.0174963367874783	-0.27646381507891993	-0.5566502890982844	-2.1097611987301894	-0.0021812291149971184	-0.06301114708542985	-0.4428647478064528	-1.189313182585391	0.39487241351659436	0.6095993559183479	0.13162953940073333	0.2556556488163656	0.33942797531470315	0.38165079472696817	-0.9406202276616336	-0.5051212344054126	-0.17150455295283124	-0.17427948115631164	-0.5382523288565603	-0.2882433439842558	-0.2601120782005958	0.017793050283706667	-1.4330304045572655	-0.196282732459028	0.1459107857034334	-0.10709313886226332	-0.07956134718503924	-0.3292039450538278	-0.20986051956691004	-0.7402194542784658	0.07836691965810226	-0.6374377743800272	0.2181992899561692	-0.17898594428977901	-0.5828315903239683	-0.6540385910131855	-0.3677696109314672	-0.5210732608887584	-0.55945973471398	-0.4682600723654371	-0.2841136201327246	-0.22836210127656228
0.0275735342875477	-0.40114686284804435	-0.3576982830562804	0.10172886173517673	-0.4898554468255081	0.38144821087599945	-0.5636642806798894	-1.3384153459244081	-1.0651372661298404	-0.0807165550948983	-0.5554027987388872	-1.9086686467428389	0.013429313650079436	-0.03015312222017963	-0.44924222889289644	-1.1459046157013733	0.45056159095696613	0.5494411011724915	0.1378353925527535	0.0722784856429046	0.3867515411510056	0.636317121001745	-0.8703855141924114	-0.45052899034168076	-0.1932122544658999	-0.2126285175767054	-0.5899871412944483	-0.28867730135212055	-0.03611095505017388	-0.11339889771383596	-1.617792077388831	-0.185082330688513	0.15648481828690883	-0.022449271094281166	-0.235909807567631	-0.29766678036150707	-0.24271852026528448	-0.7461297767708037	0.07203560824049889	-0.5655720055374818	0.21711110736154673	-0.14510945171331824	-0.5411748138400753	-0.755433395442472	-0.32192587805549583	-0.5689686505082715	-0.6087852058341559	-0.43671767512095616	-0.37968973809351814	-0.13921958813667823
-0.10019565237536672	-0.45758333620465397	-0.3616889941987433	0.1222351502138064	-0.40971761801013223	0.41813667558790524	-0.8891338482357384	-1.430073104283868	-1.1493485443620748	-0.21113849325799855	-0.5633528456824546	-1.7006096615516413	-0.04242026536127882	0.03425561222441971	-0.4824500103175122	-1.0233910212620494	0.4733274787840294	0.55252548933906	-0.021715896949056356	-0.1347350804689326	0.5132366754844998	0.8691319874427015	-0.7752929506283017	-0.40756833136712567	-0.3019324538249152	-0.2336915165955163	-0.5675766556643629	-0.19834740616399188	0.049702053588933204	-0.16801526302659733	-1.7343454897641855	-0.15222248876476158	0.014759295085252111	0.019290591963193472	-0.3225538209144864	-0.2878036652414483	-0.306301663952466	-0.7715116296025805	0.05914453602424241	-0.5008921656144538	0.20832992255804275	-0.23539721104673994	-0.6853624959790823	-0.9990230887360706	-0.310996706009099	-0.5956258359207054	-0.6989577194134686	-0.42425623993604045	-0.4066213987438211	-0.031520801199660456
-0.2994867192345528	-0.47295924748653195	-0.3540200582675498	0.18804612159888187	-0.29966385755692027	0.47237399686953585	-1.0108961427380556	-1.4076228061704688	-1.092477509902308	-0.5188810669100128	-0.5449036891245246	-1.5261621867235302	-0.0947803271463768	-0.04664155807489136	-0.4744041723736771	-0.9292906459884758	0.44028536929688344	0.5931118332747218	-0.22849892595762905	-0.2932183199448238	0.595839480242893	0.9085805155126835	-0.7262943038066487	-0.3634379281924453	-0.40431131172930224	-0.19686256415933062	-0.5323266096423669	-0.023388406167309705	-0.005681482154724309	-0.13821576147788495	-1.738237396365495	-0.15341448480004094	-0.13948505841011588	-0.025595530583868063	-0.3766382128935778	-0.3044403768030563	-0.3494984568413869	-0.7706820155279679	0.07778673075385548	-0.4787803690068285	0.18626337447947958	-0.28763353613309717	-0.8980451736341142	-1.2195388604047381	-0.3267229558121315	-0.5349285774008812	-0.722990639039771	-0.3485693355470022	-0.458334661303077	0.11163724470681231
-0.532477215044392	-0.4180503536376567	-0.28701452085514273	0.22832223019216738	-0.20702235537966027	0.52485193566996	-1.004035363780317	-1.3692523482222614	-0.8397327614377657	-0.652786365441674	-0.5042665103939371	-1.5755101707962786	-0.05948140908900791	-0.17166531059615486	-0.4780433367468195	-0.896044308035641	0.392791368297686	0.6469273391469047	-0.3790485323607396	-0.3959859087867712	0.6508401552191649	0.6295539104386927	-0.7946201946523963	-0.3234471023479662	-0.4624258787190761	-0.1441388982506371	-0.5330375754453908	0.29297764211907507	0.08495042877565435	-0.14527376860343882	-1.7712586655166447	-0.23251505097039615	-0.24509014996700323	-0.06665331945696512	-0.37709361943273273	-0.30676754671673806	-0.33550211347820963	-0.7798186149771335	0.1250902573533112	-0.4804715569671492	0.17037534767914111	-0.22795169192498083	-0.9569259247112439	-1.3840617234043133	-0.35716704843446034	-0.5244524640313527	-0.6496929104512216	-0.2984617835318928	-0.5856935358411849	0.28827168381376483
-0.7574282942127654	-0.3077449031372283	-0.23444520197195548	0.1848507991809934	-0.05323074550657272	0.5800926108586014	-0.9783529056819027	-1.2340531885370616	-0.6555708481058046	-0.7650103845884108	-0.461163194652283	-1.799556846428483	-0.005385240386382306	-0.25726318633735507	-0.5422669453623623	-0.8974054873236706	0.42387464729329993	0.6110020095264093	-0.4763022830109115	-0.5631435478338668	0.6127928226251308	0.2999622357945239	-0.9255023524837298	-0.30569082443615436	-0.5247819065972441	-0.11907003084991671	-0.4912291711471875	0.5405855563413409	0.17298676522751538	-0.15589580662241825	-1.7623879954397386	-0.2735589632339243	-0.4172144069142706	-0.11145225958948239	-0.3583168575106628	-0.28716898253771533	-0.3467431587292948	-0.7955351927239624	0.19364682875149508	-0.4666731479192541	0.18095708203354102	-0.2992756768896272	-0.9310342818690444	-1.4902889702666822	-0.40915920607766143	-0.6405622341873787	-0.5438053296062475	-0.33856970787745255	-0.6026123025072129	0.4293955363632369
-0.8355654476517829	-0.22962196805875146	-0.18310304304040773	0.08977906860358667	0.002810718501397369	0.6373343728309804	-0.8581776829384857	-0.990054121550965	-0.5576027966062113	-0.800568808714352	-0.4236880073817881	-1.8966682167301083	0.009037136182646033	-0.31236746390263626	-0.6026302428868238	-0.9003478721408097	0.4874806231847201	0.5069881768540008	-0.5004336860198674	-0.75038233282876	0.4557108948928956	0.1404896882912708	-1.019682000880094	-0.33848129456083187	-0.5884455196790653	-0.09046026193304309	-0.4299023455023908	0.6192802014183924	0.12634425800798726	-0.11849829326732908	-1.6990945657018113	-0.31302202709700877	-0.5816109908407275	-0.19798849859081055	-0.41043560588058225	-0.2191120291686072	-0.3724316738738268	-0.7814805542834652	0.2715118058822051	-0.4488443982149655	0.2162304647463122	-0.4686922082870417	-0.8787572917404851	-1.4002635587355161	-0.39089356702813827	-0.7591495030204881	-0.4617686819137905	-0.423197271941339	-0.6143444149455528	0.5322236053418555
-0.7287101882661373	-0.29984864119977905	-0.14550051847455178	-0.08089549499389226	-0.1616018687730872	0.631024766328896	-0.7715004201061783	-0.8682882666765531	-0.5387509221287204	-0.5726303729606637	-0.46881038266466446	-1.8780717371558981	-0.0730097771124658	-0.36387506065742314	-0.7224852596944595	-0.956417271032665	0.4084620122299459	0.38337343794797574	-0.4828027265946885	-0.8512084236147281	0.33243385963115285	0.027674106448715506	-1.0870451811853106	-0.4418641023391502	-0.6379341943003094	-0.11494970908566535	-0.4942718637787767	0.5877348389081258	0.07295731801703655	-0.1626531624932475	-1.7024869976366284	-0.466026347454643	-0.6833393664321736	-0.30907684404104646	-0.5240069904913004	-0.2070311721872311	-0.37533829923974177	-0.8228745009866879	0.22800851660557236	-0.49824522966889867	0.2076399923562957	-0.6215235670983388	-0.7621279689506529	-1.2138019115952896	-0.3446415722154329	-0.8599740693242601	-0.4576258133635095	-0.5463540774361672	-0.7449884466741981	0.6031718392527808
-0.6708448260183583	-0.5236890971852773	-0.23527524384905676	-0.36672045085541755	-0.5076928299957647	0.4974550340297218	-0.9074884984473632	-0.9626601271570548	-0.7612508725254963	-0.4322016904660607	-0.6325489005309552	-1.7787928173645853	-0.2824327208616541	-0.48290330264502135	-0.9953055100058442	-1.1109055263365546	0.17405077027186627	0.11797107850586568	-0.5289783871951518	-0.9769533747705446	0.17464595308579106	0.033500926834544455	-1.1999976851220833	-0.5002603670858603	-0.7422640050711992	-0.23840198861245865	-0.678595773346833	0.37824470134876576	-0.030770907426841576	-0.33706299862187544	-1.7240643032291032	-0.6166248709361962	-0.7305844273631524	-0.4234345300366976	-0.7168191129149231	-0.3301742071181514	-0.44400375447046736	-0.9875637394257263	0.04551372295507063	-0.5802192483892157	0.14993265970956188	-0.8158658630098655	-0.7292836311918295	-1.1930343010495321	-0.3899790602898518	-1.0037915543670985	-0.5491899882129433	-0.767865954616272	-0.8677157881240076	0.6243890432712258
-0.721357412191914	-0.7125082589173262	-0.4077286503153852	-0.5569787377228865	-0.8857217454627999	0.2878692985849272	-1.1312201534588653	-1.053323143506907	-1.021759584738813	-0.5288702185123837	-0.8601149381441718	-1.4809431750813524	-0.5652133916227141	-0.6492857569384209	-1.21201953711309	-1.3153621139152663	-0.03329330442626936	-0.16823549724189768	-0.5732503266092589	-1.1875471345452406	-0.08653008792541697	0.3032378346408927	-1.3163462334828784	-0.5493457188830508	-0.9089945220301743	-0.4287987668037248	-0.8630522358612168	0.04636004086450311	-0.2711305795070465	-0.5334816741742784	-1.7120009910839773	-0.7700471167330287	-0.6892896746581985	-0.5319381733145585	-0.9489012915225714	-0.5121457630018519	-0.5703106172523572	-1.1679668444544853	-0.1673648383747596	-0.698346459540961	0.11423858784938594	-1.046367242010637	-0.9260378444116105	-1.2150920043552031	-0.48356902666698	-1.1032971225530386	-0.7427772076110953	-0.9911128199500645	-1.0438548971117876	0.6057868447900682
-0.6945180311306596	-0.726014257863097	-0.5484028456203192	-0.4736865414617439	-1.1480166602922264	0.08582417527603484	-1.3504179081591374	-1.0050224161869217	-1.0658408753445747	-0.5667051417882847	-1.0456196389575445	-1.1003401649110836	-0.8673017630695667	-0.7866257955742242	-1.1923537400046142	-1.4363802757669177	-0.22054324103189268	-0.2514849823158573	-0.5847115618976313	-1.2503448001063138	-0.23315367835619244	0.5702539106115293	-1.3920285607349139	-0.6709426669142491	-1.0438485541383185	-0.6329120675348336	-0.98894740920189	-0.2519281594647921	-0.5074327629304839	-0.7234757534970109	-1.7815038898757376	-1.0172918065627583	-0.6227383106302318	-0.6571346847890128	-1.089345554306996	-0.6971119999186746	-0.6857162072964632	-1.2867453484507434	-0.33838639644376245	-0.8652232975872067	0.09660890797879128	-1.166907842767248	-1.164634437289783	-1.2335533038217847	-0.5353203097675076	-1.1111352396868965	-1.0225118279919037	-1.1210962567613094	-1.2771880542364789	0.5888109204137114
-0.6159835162522669	-0.6639486701682581	-0.661708444444148	-0.3488591132753577	-1.2567843286282154	-0.12123490705277931	-1.4647118727960138	-0.8849416199753367	-0.9581782673247508	-0.5660119882604007	-1.0611411591807	-0.8542057412844329	-1.09419824803686	-0.9484451565610945	-1.124627557635835	-1.4877694554629441	-0.4130585954752403	-0.34842393167317215	-0.5924570669288364	-1.148499868138677	-0.22673419659030508	0.5532469448644133	-1.4711965640819848	-0.7664571417217536	-1.1324605354793964	-0.7347290811311126	-1.0439809824631336	-0.4214163293964949	-0.6509473888227422	-0.9249529593838164	-1.828586369837985	-1.1938453168856533	-0.6782809604673045	-0.8259993291955693	-1.1095469213002658	-0.8750201274577932	-0.8108638462094291	-1.3396264678145344	-0.47025608201799035	-0.9257723623197979	0.08952450273648854	-1.1187101852910313	-1.3955804673152261	-1.3633842031350831	-0.5995276645578185	-1.1305583624132398	-1.2579951883451281	-1.2206666016803611	-1.4132880153723635	0.5553156170492234
-0.5538775127234614	-0.6246837406649879	-0.7018010946413131	-0.24409054923894985	-1.1257422593175528	-0.26749692574991313	-1.3548236854898277	-0.726949147690666	-0.750121369133841	-0.7277876882863807	-0.930086167637965	-0.7524661858168683	-1.172853696655872	-1.148064069091981	-1.0351476929686267	-1.5565295204292253	-0.3869827254484478	-0.480646686907756	-0.48923924961308674	-1.076090896605073	-0.24607801607001978	0.4009192310907828	-1.6037319282898217	-0.7668554192376137	-1.1752266137346967	-0.7005218264841588	-1.0549467262046996	-0.48871310275172986	-0.7235828654940016	-1.0699544324892987	-1.7915133621922472	-1.268759360395517	-0.7423691287198891	-0.9635142030074173	-1.0964024094821005	-0.9525170741444746	-0.9035218092493684	-1.3091964404503103	-0.46265198119169176	-0.8511203451135078	0.12434354117006263	-1.0185084880587951	-1.5616581878542979	-1.5402422267971836	-0.6195896561289743	-1.096850956972736	-1.385403561805728	-1.3082287966078023	-1.513827082027062	0.513435006672607
-0.4145975598846837	-0.5488311827407149	-0.6039733355258176	-0.019467698226659332	-0.8127324453323214	-0.2740201314030711	-1.156456247625087	-0.43123635924816994	-0.4919869047633396	-0.8590188919896502	-0.7697223635762913	-0.7658998394891997	-1.1316889289801464	-1.3003100040258808	-0.7957368578540951	-1.5153324037309683	-0.040256149033084235	-0.47403573036742264	-0.29886157266737967	-1.0476488406804296	-0.22017351906179122	0.23193437280605447	-1.780664846873865	-0.7427486533760621	-1.1483987779048113	-0.5762075699216151	-1.0079476690310254	-0.44131160564635624	-0.72646608512333	-1.1185957189823703	-1.84466146250438	-1.3206293586014095	-0.7884292797876743	-1.0301087467760417	-1.039064001548025	-0.9448498152752569	-0.9447370716825475	-1.1740506810016451	-0.33062274366879707	-0.6850243045738451	0.19926266913430282	-0.9272544217511689	-1.5754485037193557	-1.572184635243756	-0.4935142874458426	-1.0054724015261114	-1.452292511827264	-1.2975257953624322	-1.4738542172962872	0.4894461129007979
-0.17258219106372202	-0.5257721601503743	-0.5218642910163209	0.16985218540284197	-0.47362925127988686	-0.2294481717074886	-0.9561834970497939	-0.14345149311500763	-0.34887694975301836	-0.8313314548783255	-0.6463830638518028	-0.8563475249555224	-1.0135211865454465	-1.3754868880622426	-0.5892638750819893	-1.3155411183147905	0.39817560600924845	-0.5627037351934652	-0.15597409664497716	-0.9830450475700347	-0.09019789413129535	-0.01939628430909679	-1.9090738345234821	-0.7838684548560508	-1.0440779027959066	-0.42360544458003113	-0.9329016134414221	-0.2789670416164491	-0.674040218342155	-1.066086831396926	-1.9397134894365642	-1.3506618440756264	-0.9112831814997611	-1.08976972439972	-0.9877509724396887	-0.9737388211002823	-0.9512070255913507	-0.995149557009929	-0.23004699711743654	-0.4788095274199362	0.26693192079159306	-0.8478438101530305	-1.5006912570958337	-1.5447971911785559	-0.4121354355964586	-0.9524556807189851	-1.3641004392861984	-1.271395467020778	-1.2086223081323184	0.47598207612617094
-0.0031917777947436552	-0.642133026247007	-0.483841862912635	0.21200510047206184	-0.21578921664539474	-0.2707093445614423	-0.7116752541945981	-0.07339078433484383	-0.3815965112657074	-0.7927118958830419	-0.6016536840867699	-0.9026873497067756	-0.8637372644814214	-1.4414062284472484	-0.5560918673911578	-1.1439057332400495	0.7102373329462139	-0.7502280117506358	-0.09576648236580507	-0.9330292077426314	0.038273831746117835	-0.32874426338600193	-2.0108788143391765	-0.8630441433829924	-0.9553348650790632	-0.33160280851943086	-0.9634159041992039	-0.14993705090426196	-0.5763187004593766	-0.9778704991601522	-1.9546377924713578	-1.4073179970939027	-1.0555942552996282	-1.1247785922166318	-1.007508609984551	-1.0261986294052736	-0.9840050664344371	-0.9279155719239178	-0.18512224502539532	-0.3569629986849573	0.2802902035188677	-0.7269811070716832	-1.4063825720708958	-1.6840118936952475	-0.42993565603810335	-0.8897098897241159	-1.1783243648118744	-1.3106515278133988	-0.955487068572855	0.48592071803906334
0.015223540751725889	-0.7800608605310748	-0.40215923207333637	0.21337113050201376	-0.1509737464154826	-0.34021900514477943	-0.5258060064311787	-0.04858226162970197	-0.5589892187042046	-0.8174543101373082	-0.7603625804173351	-0.9329428621972717	-0.803778130058974	-1.5941807190828619	-0.5297331299074131	-1.1414742568132126	0.9097834290671397	-0.7775235784750022	-0.13402155116901868	-1.023727447201726	0.04768469350623812	-0.6085694502715173	-2.1381989431705364	-0.952502918323364	-0.9605443560157207	-0.37128236550953053	-1.077655455964019	-0.2384013003142995	-0.5940376417494777	-0.9394367606067264	-2.0032386754197415	-1.4938576360819869	-1.1729035516192827	-1.0826823069349916	-1.089224891035938	-1.0184292376871793	-1.106785718679091	-1.009025259081391	-0.2337094395754991	-0.3608151490390184	0.2307610678976913	-0.6603616743308114	-1.3752903282793167	-1.9110321833293988	-0.3834468693020903	-0.802842774742475	-1.0900109679549534	-1.3208426294008135	-0.8331657112399105	0.526083204942833
0.016132703725017745	-0.7857836319638601	-0.305906924991244	0.21149828353341033	-0.2456301262430583	-0.39755913514725577	-0.5294802428730015	-0.0026569096257640147	-0.7964625277593306	-0.8629983673197941	-1.0478658426971585	-1.0188493221354253	-0.8398874236044257	-1.728752877268851	-0.4891169334318456	-1.192744100242891	0.9726017989376992	-0.738695082084331	-0.23730328905015075	-1.1215540125507526	-0.02800280250588611	-0.8168968301910697	-2.2718132071220767	-1.037978918105134	-1.0308799300455767	-0.5599122696109199	-1.131529190944907	-0.4008756806508349	-0.724428880643453	-0.8977542371357099	-2.070072381593768	-1.5765959706404937	-1.28982002456038	-1.0571609371714428	-1.1755146992967869	-0.9275857162134076	-1.2776313330158913	-1.1168859334094625	-0.3607381739799094	-0.4466315986423604	0.15009813077421125	-0.6589803508997372	-1.491336857101231	-2.0939658952406988	-0.34635627234971744	-0.8197212816308722	-1.0751416025380545	-1.284986207557981	-0.7278956868152329	0.5629283087889705
0.052734460628873325	-0.7364780160133393	-0.2370427447873623	0.11816477667528129	-0.30725894600474024	-0.4722907328712954	-0.5786959993963237	-0.03218616919547015	-0.9603410857976208	-0.9158609998220852	-1.21761827362552	-1.0970131535844214	-0.896645430654023	-1.7603129694937927	-0.5119145583252506	-1.2731469096947292	0.788172985622305	-0.6828353988608626	-0.34071008890702936	-1.1282263535761612	-0.0767711621923098	-0.9747192108537032	-2.3790093659647593	-1.1691188462998177	-1.0781912816967256	-0.7858611296916376	-1.2064065427846402	-0.4803455145303155	-0.9022578809974409	-0.8860288382013218	-2.0139673912559983	-1.6568158501610484	-1.4596678378302665	-1.1322891008107672	-1.3468915754714816	-0.7855918754613097	-1.4101340475109765	-1.1907785203492267	-0.4453514733031511	-0.6426441710318122	0.06618186424412956	-0.696424746150185	-1.6841265865137753	-2.253634694140821	-0.425995928348612	-0.910072652702547	-1.112159792323245	-1.2428580379974339	-0.7918340425261647	0.6095580717839246
0.007740430125379755	-0.7373693731891007	-0.15164933849748446	-0.014411407362167995	-0.36376125968804846	-0.5209154554069708	-0.6753131257186025	-0.05991031503222444	-1.0782597512873657	-0.9648250835482493	-1.268339933671827	-1.142902076510182	-0.9774349641882673	-1.742254504276589	-0.6224033611966512	-1.3761564831028315	0.47140259682787855	-0.5502755718289932	-0.49532837825441184	-1.2142649977009066	-0.1352163570521711	-1.0762486408998133	-2.456769820107742	-1.292807535300141	-1.0867873885253083	-0.8790512195940192	-1.36279491891436	-0.5481949344480459	-1.1480455862765222	-1.0033703958718354	-1.9345589108783585	-1.7490102020481992	-1.6795716530924498	-1.2603626319651864	-1.541832820774742	-0.5863890489314723	-1.4676326935019268	-1.3244575438032338	-0.4460295690849912	-0.8775864647454025	-0.011432478857819933	-0.8198178107633446	-1.9261308536756947	-2.4643270220566267	-0.48624722497196116	-0.9912143820488104	-1.2645930901103875	-1.2121401508890521	-1.0545264796122005	0.6228222011104536
-0.04656775251710162	-0.707131049867901	-0.08967287834046403	-0.1687134081368736	-0.5003656774056986	-0.552311720099533	-0.8824218572553972	-0.11679069218508006	-1.2233072311796334	-1.04147308583991	-1.321246504578815	-1.2446996050695975	-1.0699475452636242	-1.7344325054009004	-0.828638936462735	-1.4151869007152134	0.23705925194056418	-0.5438567099688333	-0.6332078169369374	-1.4607212545940123	-0.22530582085211276	-1.149149266357694	-2.481289061667685	-1.377320769748296	-1.0643678126075176	-0.778207059747633	-1.4439866111063786	-0.6418815084218046	-1.4706345468227577	-1.1298861952278827	-1.9511294824139143	-1.8640741607951334	-1.7990414779941744	-1.3542529640522012	-1.6667270910470051	-0.4388326155173582	-1.4954455006624106	-1.4837407349717566	-0.3966591195141537	-0.9683468852825534	-0.06723829655828244	-1.0541224749061806	-2.1843234297171614	-2.6403129718419143	-0.5257302368736012	-1.1392048036148883	-1.5095540205493518	-1.2388527162462457	-1.281032475261474	0.5275825108035697
-0.09404449729381795	-0.6656215796503027	-0.12877273335129014	-0.28526942550420775	-0.5689929817719335	-0.5577584984518916	-1.165453787258216	-0.2859268475860069	-1.2831105483766632	-1.168422219271929	-1.3887371752076754	-1.2909492494557517	-1.1155938912613397	-1.6874504713702714	-1.0723393674737585	-1.4011313260944354	0.0558759186076766	-0.6643073232938782	-0.6431738668263904	-1.6521636500587291	-0.3184950241850462	-1.2660814314322013	-2.4480722283277485	-1.4989584863441092	-0.9975737392773109	-0.688028524468079	-1.4936337146396241	-0.7258318593985684	-1.7979916487513	-1.1862510081288193	-1.858594807800852	-2.040958377335134	-1.7478070058662045	-1.3924465541886477	-1.786452302481684	-0.5689462173840865	-1.5110150764191217	-1.6255505185883883	-0.3539282067163006	-1.0019406170077503	-0.08994148754658675	-1.3216780098024326	-2.3174268902752635	-2.6428066706962725	-0.6624408290086803	-1.3902930205418023	-1.6974068818421615	-1.3571367059130433	-1.465804960775208	0.3461854118182724
-0.19163328791319706	-0.7379732999712253	-0.24219551455776686	-0.2734819721732797	-0.6352302982869951	-0.5100696774597328	-1.5006689673335463	-0.39860281857951774	-1.2602033892625357	-1.2638416635497258	-1.4248531027513107	-1.250017025883075	-1.0867347186306122	-1.6562000064498839	-1.2737129671028036	-1.375869330211933	-0.14744185979417262	-0.7396011890662874	-0.659117879156505	-1.738359038980655	-0.34379861829651825	-1.3350138826673494	-2.3402220902558044	-1.6783464427396466	-0.8794502449571603	-0.6748914221763327	-1.581871800955687	-0.8120224689239735	-2.0087204862371357	-1.2301548481517588	-1.598020872190392	-2.203255178979985	-1.6353242853207959	-1.4110189726752744	-1.8994437249186036	-0.8359470175590957	-1.5005221017435475	-1.7368136950852129	-0.3508967196916052	-1.0905757132116245	-0.10738325959800918	-1.546644803665689	-2.343582089625248	-2.502694669025338	-0.8261293699232077	-1.6477311045138685	-1.7830868273725493	-1.5119375070577483	-1.627291357300272	0.17384898284543623
-0.2839832653158366	-0.8697585206745047	-0.3762749457724613	-0.2306796979014157	-0.8177589220237971	-0.5168261558699838	-1.7877388377229337	-0.4869933639591446	-1.2256814790224517	-1.2682679941998782	-1.5246992025282786	-1.2550735677832323	-1.0164627630502272	-1.6973866930528227	-1.4154159787797542	-1.3923675690345179	-0.30466092200101924	-0.785609677181959	-0.7539454274772026	-1.8450986834784082	-0.30153183093564795	-1.2157566431150513	-2.192744794520578	-1.8442431402908497	-0.737426833383873	-0.6487316709751816	-1.6048908251120892	-1.0024815359318722	-2.078800997157053	-1.28450850848466	-1.386119743880291	-2.312246499388655	-1.422407574414928	-1.420819301745532	-1.8834188640493743	-0.9917835069356867	-1.531469952766286	-1.802570099548139	-0.36305167723559695	-1.192779190982202	-0.07323451920596744	-1.6758666815014565	-2.3486787527969106	-2.347213266178343	-0.8938110337951329	-1.8415362837126992	-1.8484984754304197	-1.7115041286723198	-1.7147022232780245	0.030580177406910096
-0.3957817010073236	-0.9525255558208956	-0.48101321039811384	-0.2531894970906444	-0.987544516365787	-0.5897281082341757	-1.9571918119802543	-0.6505255201938736	-1.090137922611941	-1.2590177372211426	-1.7515441474482008	-1.3173173440650452	-0.9756671343868657	-1.8427801691555974	-1.4697985584470177	-1.5202177321345824	-0.4161343327808352	-0.7876937232404516	-0.8453462776624574	-1.8659813653208766	-0.232726807445929	-1.0279874445203965	-2.086620896038558	-1.9222177241833471	-0.670352775978168	-0.6499870815127248	-1.548131050981637	-1.226195831660179	-2.02994531430656	-1.333155632866172	-1.2083387289876228	-2.417770855719104	-1.0663003022972088	-1.4135395701310718	-1.763090336259405	-1.1193182543682871	-1.6722528377536618	-1.8209897009302256	-0.3266810853005613	-1.2679657790954895	0.01655737241620563	-1.6788368365920412	-2.2980536309213653	-2.145299334807646	-0.9544665097358488	-2.037153626254838	-1.9474206132003318	-1.8812438030412113	-1.767550584286471	-0.04550351675854462
-0.5396138264955976	-1.0275868727739321	-0.5273783731332311	-0.3292239164100373	-1.0597050015762792	-0.5982130534590311	-2.03055668383493	-0.7110804400287737	-0.8885001587347496	-1.2822119913116035	-1.9807362490847964	-1.4087763379113984	-0.9647256233484949	-2.0613520257835143	-1.4322361379735769	-1.7310438929296101	-0.5271358589188433	-0.7136829049544892	-0.948238933841268	-1.749088932823971	-0.17593327464654873	-0.8869176141605033	-2.05430701879181	-1.8848423585611314	-0.6815015035801734	-0.7881788106840247	-1.5063105964155876	-1.3078985060136368	-1.9247890152904084	-1.4106944671437733	-0.9802066719151832	-2.52000995468403	-0.7346060371977308	-1.4427713208900854	-1.7217378655587308	-1.2123685748981372	-1.7828131004441765	-1.7762664533001264	-0.3291142525177516	-1.32785391979761	0.05702205920795793	-1.5839281477537688	-2.202386330659118	-1.8852123100758238	-1.0882906899782108	-2.176979099295027	-1.9738086518991456	-1.8966828530304245	-1.840147172693777	-0.05843806894091199
-0.6416308129953927	-1.137998898588855	-0.5299303450220487	-0.4677512399692845	-1.0822652007992248	-0.6111301810686464	-2.0709236887025204	-0.6992807417079036	-0.7427629338487266	-1.269780968905416	-2.0759493283073476	-1.5513740402231686	-0.9320856597395638	-2.2273748119958654	-1.3531469168918782	-1.8587896367966217	-0.6011911940007927	-0.684567875410357	-1.109340991842328	-1.6398306844260748	-0.12999868107979634	-0.7220034029858284	-2.116816810096128	-1.7834509383621158	-0.6708740229272321	-0.9507240736164239	-1.489551686406154	-1.2919496454852248	-1.7862320381739338	-1.5718377017895058	-0.8283543859094736	-2.598249231036211	-0.5232477403510606	-1.5753398747708696	-1.6889758412846754	-1.1132997114880756	-1.793651558095466	-1.6807767888493674	-0.33575016311008676	-1.41845882879818	0.0525375128966187	-1.4364734200553557	-2.166761657346344	-1.7307363147149046	-1.272229022954793	-2.1869620474390814	-1.9553530824400174	-1.8028684485401532	-1.8899092258750472	-0.024418683888164892
-0.6931542866707208	-1.249030998960828	-0.5638871954610201	-0.708033942484372	-1.0777531609546362	-0.7322942995147169	-2.064124904735366	-0.7386630923900209	-0.6383792140906599	-1.221154665578628	-2.0439111799442893	-1.6666792991833859	-0.8918754624786228	-2.3173950413597053	-1.2681062473715312	-1.8615231831476504	-0.6083747040875918	-0.7709089975067422	-1.286434307808786	-1.5934484739878418	-0.10392671932984929	-0.5409373446409725	-2.2043238785391353	-1.6928286913084836	-0.6137602500796628	-0.954962425431213	-1.4907838262935993	-1.2444554224465452	-1.679684890252083	-1.7673281530797396	-0.7578085840140749	-2.648134991939476	-0.4184991325539819	-1.699254291913786	-1.5881441626795414	-0.9731369668122619	-1.7939684887591363	-1.5977909809741444	-0.26055768111956834	-1.4632753097466495	0.04803052983075122	-1.2670785686221049	-2.140981376408841	-1.718127279611729	-1.4668556534350958	-2.13953647794561	-1.979460937673173	-1.6593138093465896	-1.861308059111519	0.03735541902624397
-0.7474592904216849	-1.3145877355940656	-0.6158152663058181	-0.904884809061618	-1.0697579549592369	-0.8430004911036576	-2.0598968463776783	-0.7267776404476338	-0.5521784201478035	-1.1767787656106485	-1.9600264669333882	-1.6691141690410405	-0.8719996337816143	-2.341148772451613	-1.1963278766122822	-1.7957912759399455	-0.5428200822652548	-0.9213481275065198	-1.4066522163609512	-1.5252644872145886	-0.13745250389747504	-0.46387066628139684	-2.2030291988466923	-1.6445524387167398	-0.605161164697086	-0.9329981060264723	-1.4994780945458417	-1.093875924834339	-1.6112659530856863	-1.8888875851491065	-0.6798505780679298	-2.657154913157652	-0.4437267651031679	-1.704495493541105	-1.4723619155539565	-0.9323567792966296	-1.7593830731821973	-1.5601438533922116	-0.23335044769099747	-1.394623445993448	0.016649924028636798	-1.115956829842092	-2.0674379745465226	-1.729262437790868	-1.6136625632656318	-2.08914316268701	-1.917093102598411	-1.466280746725176	-1.7766148010997085	0.06943786299403656
-0.7763363409440623	-1.2995218615907134	-0.6559892931576015	-1.0407948982736224	-1.053281685946376	-0.8783567716365062	-2.1360390938104272	-0.7077231857463451	-0.5544209578913121	-1.1206438854894063	-1.856949871890464	-1.637908541989687	-0.826996397157002	-2.264139144976165	-1.1400785584730053	-1.6781704684208836	-0.4376678887735375	-1.0386237419667976	-1.4510297636656868	-1.4212678766674833	-0.21001399139751475	-0.5064887867625897	-2.1499738889887205	-1.6018740236510625	-0.6044492902923629	-0.9703885953697652	-1.4623572444404624	-0.9023301098881069	-1.583303460366034	-1.946574679782001	-0.6008976185861319	-2.638177464083795	-0.5857549554981377	-1.6703661424356273	-1.4004466060033507	-0.8775625058744667	-1.691477109451799	-1.48797556237223	-0.24234337570683828	-1.2492784761163287	-0.016360151071094363	-1.0420900947946834	-1.9988761618876782	-1.6791758476511007	-1.6710764394286741	-1.9974552846729274	-1.7459508816337341	-1.297052972014241	-1.6482948213053514	0.0843120577133589
-0.7523929300529845	-1.214319741985902	-0.7257160659004315	-1.1375692170043006	-1.0124911309618019	-0.9060881245790812	-2.22172030379405	-0.8048734635640298	-0.5643581382786934	-1.091654586422156	-1.750224547819472	-1.5904414626747045	-0.7663047525068905	-2.103264303645615	-1.095842710569997	-1.5773387818736282	-0.31653272482405115	-1.1013263451179807	-1.4649449928336984	-1.2953163073699283	-0.28236204344242305	-0.6117991129959856	-2.1048559615528757	-1.5620368639347493	-0.506445928206128	-0.9901568405008525	-1.4359340196170347	-0.7723098062082254	-1.5497437314176143	-1.950535687089436	-0.49493706493775236	-2.616641584495193	-0.7817834809897771	-1.6363111528013774	-1.301308105556612	-0.8188178797618342	-1.5874724576062156	-1.4295447044112755	-0.23949319771472038	-1.1555892549735678	0.009456139608006963	-1.0072503923817562	-1.9564250038169404	-1.5600620876338431	-1.622950522326353	-1.8898927390459686	-1.5726605066059478	-1.1861231438457227	-1.5180402029132878	0.11164534906281513
-0.7126822172474421	-1.0880441420864209	-0.8114121933454879	-1.1695264006905366	-1.0037564219989994	-0.9212339906992335	-2.239173960142554	-0.9383918522674783	-0.5169321043615196	-1.138377356456627	-1.6598067350073262	-1.5374701603613952	-0.7643927277787823	-1.9690424308950818	-1.0570639831478934	-1.5526361747396298	-0.21984729605656614	-1.1626154213773174	-1.4684050408293394	-1.1078388427975123	-0.3141770607466098	-0.6718411578692484	-2.016376223494777	-1.5339661391751878	-0.3839826807157614	-0.9682032511007046	-1.4272487890656809	-0.6678225155231322	-1.465017006230402	-1.8614028063673747	-0.4172667563995055	-2.5597165055421267	-0.9185214352292503	-1.5751475606211385	-1.163561250734874	-0.8028085557004653	-1.4734516546961642	-1.3953163459407374	-0.2434674917088183	-1.1233951270775988	0.07049533030219109	-1.0117567277903092	-1.8506126340367388	-1.3871320000284637	-1.5479364740706651	-1.8125941966934858	-1.4332695727733917	-1.1141484888846145	-1.3909588889448703	0.16396707142457362
-0.6776985161247238	-0.9306905345697348	-0.8558373366345121	-1.1603126271261859	-0.9819607330901814	-0.8674238677197526	-2.180357246077776	-1.0735352720986926	-0.47026513654299773	-1.1883195959226485	-1.6461780831040689	-1.5052371212933848	-0.8073887710236614	-1.8880013933633506	-1.0392844374571308	-1.60711690958573	-0.14649809051055845	-1.192089269286301	-1.4451657465807037	-0.896717850523211	-0.3293441125505153	-0.6616716071897961	-1.8972192161088415	-1.4719289280039611	-0.3323047689084436	-0.9307626884026362	-1.3396825051821353	-0.5951105476629024	-1.3831971890967032	-1.7533580860396605	-0.4122200643692656	-2.4722101868425064	-0.9311304217082041	-1.4946679352419843	-1.0735230963440614	-0.8407837374737408	-1.3640820234178175	-1.3870608725512092	-0.240885651084916	-1.0693451486446257	0.1520641513897502	-1.0501209729488954	-1.7246586077602246	-1.161848650925815	-1.4461404427651612	-1.7628866437306638	-1.314054158995344	-1.0749549501876223	-1.2777556034610755	0.23746277457275394
-0.6346722194690246	-0.8201364083354878	-0.8890325015862593	-1.1343382590204114	-0.9287879689992382	-0.7789179352666596	-2.09818081956172	-1.2387138978665657	-0.4691975915275419	-1.2474206101759102	-1.6328450792050606	-1.5114338006665717	-0.8175372099651547	-1.8414540885785122	-1.0175177465282352	-1.6724162228279245	-0.06037744595390134	-1.1960181491600512	-1.409723182654269	-0.7107080872334781	-0.3812943023295962	-0.6606150763860601	-1.8057517556835692	-1.4317938441616114	-0.3166494891125204	-0.8514214577634304	-1.1951003789763703	-0.5673521122688028	-1.2992691022105742	-1.6517759082164887	-0.433449735593861	-2.3668639030904965	-0.8631816368089738	-1.422937321581228	-1.032937421269143	-0.8801231222998649	-1.2521398288244516	-1.423409355879091	-0.23493146245507174	-1.0023520746149561	0.24877497718958255	-1.082334302560137	-1.6585244846237903	-0.9713185268974824	-1.3688727886186975	-1.7398479487299892	-1.2675013053287152	-1.0133081638981134	-1.2073090737951173	0.3362305611933741
-0.5873766715086639	-0.7640971702419889	-0.9308959077879095	-1.0576584400057087	-0.9002938836465517	-0.7286265772495858	-1.9892142911155166	-1.3179073673383912	-0.5041874192256974	-1.3835285183951662	-1.5605158766041956	-1.5431128746346916	-0.8107427450188178	-1.818085045955901	-0.9851522739263572	-1.7213627383221428	0.013134712561937305	-1.2826238544951676	-1.3540650451372387	-0.5820776068568483	-0.4469601828176846	-0.64508866718331	-1.736144463911454	-1.467187230334823	-0.302855805563259	-0.7889513710148238	-1.1133242487937312	-0.49055649430583104	-1.2024849691133892	-1.5479461433434072	-0.44630421561071126	-2.2407303714061872	-0.795162014907054	-1.3559658420791325	-1.016488292769421	-0.8723464353782798	-1.1497312512220372	-1.4803328104887874	-0.276741325367431	-0.9841961027191113	0.33719822678553196	-1.0335388975005182	-1.5832252767307395	-0.8247993047597157	-1.3399474304010237	-1.7453369652336328	-1.2736495934528609	-0.8964152908590446	-1.1380597830044004	0.39091605405629437
-0.5730494074505017	-0.71924511061529	-0.94357764564357	-0.9138768502153098	-0.9054739768964758	-0.7103301236511107	-1.8659021218486516	-1.334016185140538	-0.5461474840215252	-1.5470634913345602	-1.4953290971304085	-1.5531583231611843	-0.8281182336867644	-1.8132623661213088	-0.9359406248697242	-1.758808221147093	0.023139345938965387	-1.3797114053975215	-1.2623723836752427	-0.5513520642278344	-0.47454261086548677	-0.5418949361052259	-1.6603426277647308	-1.5179378211943906	-0.36489312816399666	-0.7769731092192732	-1.042001725969121	-0.3928604509759745	-1.1348342137026957	-1.4750601061535362	-0.46268298887433346	-2.0952050993430755	-0.7302077033033865	-1.2898918286091137	-1.014277430254549	-0.8264012437909043	-1.0898256453259152	-1.5458099657697353	-0.32483898552957646	-0.9648057580016548	0.43369590341734393	-0.9554848322315529	-1.5281642389847374	-0.6675773577701534	-1.368619666217921	-1.7907052478397738	-1.258626788460027	-0.7859074868360179	-1.0678659577377165	0.42855808624282393
-0.5503425853587663	-0.7060814444978926	-0.9493553881214425	-0.7220941530245576	-0.9186099788826626	-0.7074043773844425	-1.759849357959802	-1.3765885705431231	-0.5957016758591218	-1.6559871144957294	-1.4384673328007032	-1.5588268032530823	-0.8101659653120004	-1.7953727885247712	-0.8759188038950192	-1.8443723241184748	0.03784924631991713	-1.3653151776682442	-1.162939775492074	-0.6218409119959831	-0.4904451940839987	-0.4064929164784248	-1.5639221875929876	-1.5050580908192912	-0.4621190876576251	-0.7760431754877581	-0.9396437383023093	-0.2781770166646938	-1.0656335585382077	-1.451501307348594	-0.46985544508516586	-1.8951205697261873	-0.7059556894730787	-1.2298077598560284	-1.0334706750799456	-0.8133100011260022	-1.0647224525782515	-1.6083780494753266	-0.3479123730153827	-0.8671250740866447	0.5143644497294553	-0.8929257470649855	-1.5604888878549719	-0.5435230469879746	-1.3867383309702197	-1.8311126968168903	-1.2069747451651875	-0.7151168440608695	-0.9803266682127927	0.46371208113612783
-0.47952959797034167	-0.7274158847264335	-0.9533102935358737	-0.5363338664875986	-0.9529450659344002	-0.7296692783686407	-1.6539825790426985	-1.3609213838917933	-0.6222585911462207	-1.6929142529483094	-1.3270440898328997	-1.6172991078373897	-0.7756456998588385	-1.7733673570616166	-0.7965498972582802	-1.953292771969118	0.1038621733699078	-1.3116772687645253	-1.0813771340655076	-0.6892589866921076	-0.5121597889268701	-0.3169280794137695	-1.4865733751983725	-1.4721202266533109	-0.5122004945238068	-0.807102962120355	-0.9207067423793746	-0.15654655543022292	-0.9765786198464055	-1.4601092738553187	-0.5091141538714736	-1.6699314406833679	-0.7217426814818431	-1.166921032894206	-1.0141567669834908	-0.7843443956643193	-1.0369895918914847	-1.6292024472109472	-0.35966845068770426	-0.8070522634348343	0.5635402064668126	-0.8283473280933487	-1.613211325602323	-0.5155698359861646	-1.4220407406396955	-1.8348012225269419	-1.1612069311893953	-0.6463855228104782	-0.9162681743448287	0.4621236273593462
-0.4184313030517933	-0.7410446067616201	-0.9281486319280093	-0.39743434923902854	-1.0125125658304213	-0.7256080839831112	-1.5648999105758143	-1.2850165658051809	-0.6027585643379165	-1.6988781881247863	-1.244893604749368	-1.684989134025677	-0.7630719022501664	-1.7385765072042925	-0.692523131571357	-1.9765074050320919	0.15899798968355555	-1.2949904025848684	-0.9990807957145653	-0.720992683357528	-0.5063510609248989	-0.27286827141443204	-1.4377739098678641	-1.4568288788790256	-0.5160041079749857	-0.8866480628468549	-0.9306572510547575	-0.12441145598413869	-0.9359969651575432	-1.465666943651454	-0.5655787659691176	-1.5070749823634153	-0.7233558332249375	-1.1142936247733322	-0.9478737075367878	-0.6976153689595684	-1.0381887889972665	-1.6236825313419552	-0.34634948915456454	-0.8019171429039785	0.5832284585653775	-0.7925196387420514	-1.6008130335459856	-0.47445623738881143	-1.5441641337752332	-1.8119230250848541	-1.1231289378215747	-0.6159841538112145	-0.8907616007986199	0.4612861772389346
-0.30737672797481747	-0.7732658768433878	-0.8938434894072731	-0.33564623730448157	-1.0980305466695115	-0.681241291893165	-1.5204453693291877	-1.267368470496789	-0.553804000057704	-1.6620812358678	-1.2374843773257722	-1.6918460625004772	-0.7199633869624572	-1.6896929236668978	-0.5601993424611098	-1.9668933770744457	0.18602781355457787	-1.245883028590917	-0.932461670812146	-0.7697296281352125	-0.4631188885823557	-0.21880145593621786	-1.375981171931667	-1.4294073151098812	-0.5024457301913027	-0.9172249992727013	-0.9027247301833821	-0.12743803044720486	-0.8883053991526948	-1.45201212258721	-0.5869722648843256	-1.3965100818228087	-0.7241672388921208	-1.0933390750187137	-0.8593963909425668	-0.6709696382080763	-1.0316731513891964	-1.6161943154135894	-0.3227249222097245	-0.7933380898025864	0.5877999473005139	-0.7930895120858132	-1.5263676002556172	-0.4141389954462663	-1.592755469485432	-1.737913223614671	-1.0946284286819643	-0.6730472889649709	-0.8952812811200295	0.5167848071542556
-0.17492503411028928	-0.8430371827315813	-0.9144968843493041	-0.3944924352904628	-1.1946017747605078	-0.63500550723133	-1.523454192872098	-1.2689549124948694	-0.4967284683384836	-1.5318000395377744	-1.2839047194565791	-1.6560508990110816	-0.6459452471862754	-1.6431675117217757	-0.4885022756422804	-2.024077824204987	0.23385790505405515	-1.1808064251470154	-0.9033750344086282	-0.7866651909941497	-0.4419657931676024	-0.16916570944759268	-1.313444823095195	-1.3766371122801244	-0.472144900403647	-0.8489142133565407	-0.8822362622750333	-0.1173865392769732	-0.8159643357534447	-1.431129995632612	-0.6479840943457122	-1.2918978931900864	-0.7304234341752179	-1.066589458885554	-0.813120080310008	-0.6705173355916221	-0.9978615034686058	-1.5744452071294066	-0.25176781922021435	-0.7907267919174957	0.5924611830537646	-0.8183280875114466	-1.4200058450789066	-0.44388680475656167	-1.5713788744779886	-1.6483088957247787	-1.1440716557557649	-0.7420404214908044	-0.8702345467265916	0.5893890311419968
-0.13519842684717004	-0.8662189284113376	-0.9550615191432528	-0.5142160585243566	-1.2529796394480985	-0.571825126756097	-1.4909729508065293	-1.2430187296667643	-0.4062401640575758	-1.37911978047415	-1.3458537927374734	-1.5809789657940274	-0.568763470718188	-1.6153729879279932	-0.5308486199699594	-2.076958707230361	0.28403384034841656	-1.1552723303955639	-0.8962075936208704	-0.7526444452426058	-0.4890923416607052	-0.1630986078087386	-1.2710191654813254	-1.3575981926046334	-0.44830157567640966	-0.7857430996410983	-0.8364271690513378	-0.15706211161939798	-0.7667296381159984	-1.3896284467032731	-0.7195448287634225	-1.2730294681438452	-0.71910561306349	-1.041001420216766	-0.8407947853817138	-0.5939432321465759	-0.9452424476057002	-1.517657310375038	-0.1419525643687068	-0.8404742845050587	0.6143005589927284	-0.863245876123294	-1.2613374032657159	-0.4861607661156254	-1.541494100708989	-1.601776276284533	-1.2034563400053475	-0.7485544423290799	-0.8376191084402	0.6233732973187255
-0.18260205711904262	-0.872926714114439	-0.9259547173195097	-0.5920560131876856	-1.2802912345485589	-0.49057313389404367	-1.428275350331321	-1.2553758265275003	-0.3448979183317745	-1.3045653129494528	-1.3796730400529666	-1.4920740087163509	-0.48318378171880544	-1.5522778238663562	-0.6192747855693421	-2.041169015100987	0.32528810054443047	-1.1723035172283611	-0.8978695283207848	-0.7363679230081747	-0.5261545875387459	-0.16993955642424105	-1.214959534798585	-1.3737425441924145	-0.4470267545666956	-0.7754959452534437	-0.766613942274674	-0.20014999830743552	-0.7374473617632027	-1.2916832733790418	-0.7319557752764285	-1.3662958896358957	-0.6326232923693496	-1.0480272971535824	-0.9086347902614241	-0.4861310673523468	-0.899573024493909	-1.4749294743753791	-0.030712220521140386	-0.8838393244454366	0.7022890964696913	-0.9240891469830986	-1.070184693852226	-0.5069463947166881	-1.484349677424192	-1.5604496140173334	-1.2178725234188998	-0.728195684940114	-0.8394253234907356	0.6455819342216577
-0.2166638797024067	-0.8831837807456606	-0.9060825382618084	-0.5981892900468095	-1.260964128009188	-0.4503265570076861	-1.3840109270558119	-1.2389368572825097	-0.3174571589572014	-1.25087230363203	-1.3892419400929825	-1.432902806302533	-0.44489714478011033	-1.4365616557729415	-0.6800868808449165	-2.022847168958273	0.35091245505064356	-1.1990952884707629	-0.8997232247168434	-0.7493955530828755	-0.5391938520361064	-0.1595226573960878	-1.1662762586712452	-1.335272699412442	-0.4109385943674181	-0.7518148251135974	-0.7449053847467269	-0.20751614644916297	-0.7083241362585039	-1.1539995934347498	-0.6870110468867687	-1.4437356564522181	-0.5182118734324981	-1.041696315344459	-0.9822393856068438	-0.43807391435427556	-0.8507714127510677	-1.4553901651082763	0.08690294891184916	-0.8663280774616675	0.8059581207676061	-0.9677835661885018	-0.9083721342630733	-0.5359806890368631	-1.3991944026600067	-1.5132720862053142	-1.168404317809481	-0.73547169381886	-0.793300556580957	0.6598293920766711
-0.25169844308936346	-0.8670327762674687	-0.9251962868984691	-0.5376325848928863	-1.151667732913896	-0.4576479489622211	-1.3318772729757655	-1.1318563100930459	-0.2573800233958175	-1.1848749395581841	-1.3218702497585164	-1.3892941583228304	-0.45980113240433357	-1.3545072925172106	-0.72230639102554	-2.009075017970072	0.33298423351549455	-1.2131653176865373	-0.8855161842720923	-0.7281993816460488	-0.6026170184341186	-0.11312717427544701	-1.173586219396263	-1.2386229768825638	-0.3620605233150791	-0.7061908455782012	-0.7159184654386648	-0.2539792571094945	-0.6465954868939668	-1.0306771190561022	-0.6163893248420618	-1.4828389410241654	-0.40369741885536936	-1.0178570533438849	-1.022626550139051	-0.3648774901256386	-0.7748907882672301	-1.467693396057924	0.17411259358160122	-0.859589244209821	0.8423449274238435	-0.9637387043028873	-0.8044974616246107	-0.5630041683848825	-1.376005124653459	-1.5075992270436536	-1.077928493440527	-0.7101307069345143	-0.7337700284245426	0.6416026954236981
-0.3092459161856419	-0.870181592377493	-0.8803056691450314	-0.4244500677734345	-0.9940357090796595	-0.4641908282213999	-1.2633604093845983	-0.9607135199485992	-0.1567396433023385	-1.1461990838296707	-1.1975214202634166	-1.3602625222158096	-0.43106019961350467	-1.3013764980749043	-0.7525709698069978	-1.926725535673435	0.26753824700638124	-1.2039701440336734	-0.8365280187948521	-0.6903846993264006	-0.6868911869873137	-0.0641062651107341	-1.2139470288852658	-1.1746382827400832	-0.32709825652578167	-0.6835254992066262	-0.6685187368590484	-0.3034392699342332	-0.6110594665564304	-0.933762333041764	-0.5235030200637882	-1.5206157665934419	-0.2815937453990545	-0.993887017721495	-1.0141528746199076	-0.22669539319767718	-0.7389405721746665	-1.495658981612269	0.2185949516341516	-0.8586626546376911	0.8791271818786403	-0.9218839849137577	-0.7342095394429552	-0.5629320961636572	-1.3830884692558114	-1.521810556322094	-0.97229783467619	-0.6723321924962266	-0.7334717543795011	0.617570578419867
-0.31289846253639486	-0.9368686732553533	-0.7650502856765565	-0.29164027280332283	-0.8366751935812801	-0.4690164827265601	-1.2212492787819684	-0.7179964696041967	-0.0694609061782899	-1.0490027739093253	-1.1177685683850898	-1.3527646690033475	-0.36098434913343774	-1.197817111120958	-0.7148166720341681	-1.8408780090694776	0.21025688325659994	-1.1233338714956678	-0.792439503611839	-0.6760496751479479	-0.7051054403660222	-0.05410632472753607	-1.2375267977453077	-1.1473641130122432	-0.25043027670328205	-0.6460598998311735	-0.6496269294405426	-0.2979832760185831	-0.5758652363392708	-0.8612236502141544	-0.4482381815193704	-1.5052869883104982	-0.1817457702426713	-0.9378825731313561	-0.921868826441982	-0.13817539403584175	-0.6676311728488151	-1.5073061125421254	0.25239820766789167	-0.8284448191857736	0.9305045451540843	-0.8620999351602932	-0.6605176550410409	-0.5423302517267139	-1.337085514224512	-1.5470932990055442	-0.866492326162529	-0.6613283036656447	-0.7110639167456773	0.6479484061748225
-0.2713471715436611	-0.9806452910721685	-0.6743576316379594	-0.2026899405630413	-0.6365056729699071	-0.4643875642815993	-1.1878835748507646	-0.46796892302538823	-0.018762916109845956	-0.9064911122852383	-1.059713395647982	-1.3550932548592811	-0.3188534754487876	-1.0892442638720354	-0.6110891048479875	-1.8064532254864574	0.1968947397303074	-1.0083525199136953	-0.759890040057664	-0.6369881592143674	-0.6781304824597483	-0.006240885706042443	-1.2517417168300173	-1.0878451447168878	-0.11807227284266149	-0.5541645638165178	-0.5658745553308503	-0.2529963622164649	-0.4823467217189661	-0.8211844923393666	-0.41192037956937055	-1.401001871760628	-0.13044046111200908	-0.8802242268535361	-0.8187523304139074	-0.10772156706195972	-0.5482967846676781	-1.4835075754605909	0.2637844149137546	-0.7503035118774447	0.9269118598352446	-0.7752469015781341	-0.5632801519225566	-0.5012562928510345	-1.2444100545856713	-1.5653783481346406	-0.7995534190697575	-0.6454594142689849	-0.6449755022933968	0.6884377687707552
-0.23210375579082726	-0.9663480511551606	-0.577232966818362	-0.1680402918902298	-0.43058089013396383	-0.4142564056278316	-1.1137623641109884	-0.2929629322315578	-0.0007983517750720925	-0.8563694269820477	-0.8945759579566988	-1.3552188632249544	-0.29543333545337125	-1.0439792539848498	-0.4951984681751668	-1.8249727223203085	0.22092011822003776	-0.8920373788542871	-0.7342717891148378	-0.5661893842336136	-0.6989092449224252	0.10946160472063934	-1.2804338106294455	-1.0030747547073091	-0.021570101969735626	-0.45892504303660814	-0.43646371634555986	-0.18262108787551315	-0.4061512132988178	-0.8130085295773007	-0.450887395150447	-1.3002673043768167	-0.0907298813763219	-0.8505001518712145	-0.7117317937125691	-0.05951121479057433	-0.4377736399828193	-1.402435844502611	0.2500665735089435	-0.6874962900407496	0.9110182238462741	-0.659835160915381	-0.476633165940816	-0.42513361279402034	-1.1413402460375561	-1.5465125896572043	-0.802119071513902	-0.5787014466618636	-0.5730583158775775	0.7173784240610025
-0.20286431163573812	-0.961384225143766	-0.4479515031599391	-0.16575961566630834	-0.2759890451657149	-0.3375124790594747	-1.0449644565625165	-0.15875851455596665	-0.022374545675125514	-0.8884937503810025	-0.7173962722874052	-1.348113938746134	-0.27653803225795487	-0.9746196102158933	-0.3705757883013777	-1.8766975352654396	0.3125132666802466	-0.7875958636863966	-0.7121385985627994	-0.5071714057136293	-0.7280842298277495	0.19600879193114246	-1.2877006153647181	-0.9592861802667147	0.026616944555842507	-0.40310040580013295	-0.31354495916331254	-0.09369691783628395	-0.3588725026869014	-0.7923920265467835	-0.5642761360389039	-1.2497673747846432	-0.03821712333615949	-0.8072294681818878	-0.5840428063880582	-0.0387527132564546	-0.3422861428194794	-1.2900692270634087	0.2516947286214898	-0.603212277037468	0.9298090057637065	-0.5709782792168415	-0.4362347789800033	-0.3508127382676097	-1.0085897946888074	-1.5177193276468628	-0.848993077781326	-0.44190310142713407	-0.48156689525584034	0.7540182175550394
-0.15170641048463473	-0.9351182544536781	-0.3364687413995515	-0.13970209790653798	-0.17592036101149364	-0.26459647411955434	-0.9953601980982152	-0.048063452219522115	-0.09917886384881955	-0.9791314908801375	-0.5955027634129726	-1.399735756310291	-0.2505858293495994	-0.85793077452938	-0.21094363168329383	-1.9084297943389867	0.4325111546944413	-0.7428051833544714	-0.6587510306943132	-0.4118598818829903	-0.6922631932118589	0.272965930307721	-1.2127054642571315	-0.9107904046347342	0.10603710826940538	-0.3991267274320061	-0.13959934277923902	0.03882698604282524	-0.2552119584549782	-0.7654063872267852	-0.6275815531688284	-1.189764184118525	-0.024890107239020715	-0.7909109715301024	-0.4778435584026316	-0.04260458069979245	-0.23114055773209646	-1.1959297188517253	0.26902061977459013	-0.44289284211705837	0.9614251974883681	-0.49350028156711606	-0.39054298948256394	-0.3130072546244495	-0.8055407204536618	-1.4814235343069782	-0.8756237651118532	-0.27552008206728607	-0.4165265826562794	0.798419282648896
-0.11366143683295873	-0.8578188558962856	-0.2694339083914821	-0.0382199249566878	-0.16418477044183794	-0.19662135480576698	-0.9627590990508568	-0.01964898972954953	-0.17368518739508748	-1.150118743880758	-0.4581309998769812	-1.5165966265684545	-0.25303137530651376	-0.7959458901961964	-0.009378154754858658	-1.908530484313718	0.5730173529328068	-0.7486695077416753	-0.5596269087179853	-0.2339296004115309	-0.6806063337392761	0.34414925151604897	-1.1117569648533598	-0.8062159003522661	0.16962923605535427	-0.40083995149891233	0.017915733394258636	0.18517447205900184	-0.16606903418763264	-0.7666556953532278	-0.6479161657910699	-1.1525470152243513	-0.006230996757523359	-0.803224205490171	-0.40799898627792563	0.04864017696599151	-0.13931632220379356	-1.1339038665674495	0.26026339350109906	-0.29336849969432105	0.9696090037025582	-0.42020651700120676	-0.39923293011246913	-0.3088450838487523	-0.6220228972719177	-1.4218731037966854	-0.9619816994661455	-0.14046844787917145	-0.41793509898009057	0.8185099811827861
-0.10368607525884688	-0.7749387863254319	-0.23820154834911972	0.1131599594061194	-0.2567548230570314	-0.14950025787303908	-1.0029897149391682	-0.05551115424835499	-0.20935089586601885	-1.35060548509352	-0.36491895287831927	-1.5411256858752058	-0.27034918600377766	-0.789718941071248	0.1833382012984056	-1.9066658551520335	0.7077896435451816	-0.6831652218022921	-0.4448366899132	-0.12611055424228743	-0.7343559485862377	0.333089246781273	-1.0485931943197817	-0.673093992708578	0.19448229058678088	-0.3594722071192949	0.06790928212812755	0.27014851733944945	-0.15338557506706374	-0.7835009224506541	-0.6501977660676065	-1.143170948849292	0.02557803731438573	-0.7569431643103975	-0.33118319097692933	0.18751896582736088	-0.11986363200931716	-1.1474162735866305	0.25630360422960835	-0.19538003252982955	0.9410722565369027	-0.3485294583344465	-0.5066155027489085	-0.2753278973684296	-0.5335933617751178	-1.3907511681181306	-1.0481041219131852	-0.043094191569064466	-0.4117459125454565	0.841464218838086
-0.06248446233276454	-0.7370431881356491	-0.22202061434488823	0.2390406165431329	-0.40028984829527053	-0.12622919246668052	-1.1165273406909446	-0.07703531324935833	-0.26076635937017584	-1.443340278905446	-0.36715434022753135	-1.468810695248302	-0.21911384464697795	-0.7822972684075102	0.276356413452636	-1.8747247576123756	0.847677978439599	-0.5437805969823473	-0.3414382275213718	-0.11357097046789391	-0.7155670612898669	0.29064780369200705	-0.9920555280582926	-0.5743305769055544	0.22666854505305753	-0.31280026380184284	0.14300353878912203	0.36888309112231993	-0.0950579066033174	-0.7914783970057151	-0.6017846855938228	-1.1373454316402927	0.043992438150224175	-0.6960436835624552	-0.23469149776630216	0.2706332192022387	-0.10811435560387728	-1.2112233560899264	0.32938927526157685	-0.136735984120357	0.9594647860614602	-0.28272147568088807	-0.6370128690228589	-0.26466481223830723	-0.46758148922443804	-1.4179511270923262	-1.036075172832224	0.09340717371143348	-0.4425468503911709	0.8820751467740763
-0.011797037125886107	-0.6947650838317081	-0.2548154061559174	0.33284134526658204	-0.5808500365971037	-0.07941725219998	-1.2234686994448025	-0.10962597710725405	-0.29529866777599334	-1.3880357755993349	-0.37316464782613834	-1.4471770698066713	-0.13180958432420356	-0.7881833147425958	0.27742637330854497	-1.7973501059191126	0.9893044783455647	-0.385654055347676	-0.26282704872241314	-0.061809563580988956	-0.616851521480215	0.23865518079504403	-0.9624637978571929	-0.5174270688324626	0.277691174981551	-0.24928221327118116	0.22569247676124063	0.47997988633337574	-0.03111946566841466	-0.7534854190296092	-0.504634865062369	-1.1325047648141013	0.026077116196979788	-0.6625271735474509	-0.17541858513171685	0.35124157017790125	-0.08142365430665935	-1.2947866404288515	0.41444496862430824	-0.13382014280946	1.0565963010086992	-0.25534277807841	-0.7024973810485591	-0.2860918836082679	-0.42094981081056676	-1.486871696886616	-0.959533802975626	0.219608023737167	-0.5120405601910197	0.9169211761392303
-0.010175802453231056	-0.642504425070239	-0.33588608455248964	0.3815670425089127	-0.7667510796635119	-0.022065880136920426	-1.2851826460694429	-0.1768525286962517	-0.29135776296244237	-1.236579970483448	-0.31983984315703806	-1.4124930572443806	-0.06390819333884752	-0.8077492583516774	0.2805094187292221	-1.682675412475513	1.135646429816068	-0.20698063179022735	-0.23161713788622879	-0.04006122297227818	-0.5677055452193265	0.12581839766545663	-0.9863655767945854	-0.42523366401941276	0.3084090023284594	-0.15714724048724857	0.2211766388852489	0.5110690372517837	-0.01364417674135535	-0.7082884867169177	-0.40856790560787	-1.1217986053021163	0.02631216625136439	-0.6157332946350634	-0.12013145280562816	0.3837599397397842	-0.09144266060233162	-1.363975369788704	0.4944892803265996	-0.18651263512102684	1.114000737469303	-0.2942087595505244	-0.7452529283254703	-0.2574215540052741	-0.4696309641468471	-1.5364625243522856	-0.8643584455483435	0.2715717004662414	-0.5476055973672758	0.9654635671511285
-0.000750389111217916	-0.6018830824734175	-0.40582443659732814	0.3735490401591892	-0.9070458672619705	-0.0008633538777937044	-1.2712048421928999	-0.22804744074246797	-0.32231656841067613	-1.0853880563045721	-0.2585758079347708	-1.3325513843120183	-0.027556652316532704	-0.7918300363295847	0.28557628029611465	-1.5278216898559323	1.238642891311038	-0.0523009211149071	-0.22702875295385666	-0.10336830912418418	-0.5062722539876205	0.042363064813718085	-0.9969553927404586	-0.3095387497271831	0.30747969348212606	-0.07528088210016108	0.21676925341988765	0.5352334154709949	0.0415667719118107	-0.6783167674591847	-0.32205489757404043	-1.102955619195652	0.09812156779724232	-0.5579210970374576	-0.03782742485327657	0.34607656610615595	-0.1366124182533815	-1.3891267742664222	0.6121588424693611	-0.17581797715739694	1.1436873683045328	-0.3390986739227314	-0.8055034308303795	-0.25029721493726037	-0.588520922743443	-1.5662946432872935	-0.7162321609741109	0.3180373404110032	-0.5656056074465813	1.0097970959449523
0.05614859011599573	-0.5634352303812602	-0.4613037846496518	0.34972072502800566	-1.0032634200207322	0.01455513221149018	-1.1723930932040214	-0.22801313929386136	-0.3661136424863452	-0.944315479923657	-0.22425900666090545	-1.3159453142246214	-0.027568187910668163	-0.7336795264952426	0.2623233533363633	-1.37741697241613	1.303423486526667	0.028016401765452077	-0.22071729191120504	-0.1631237006672655	-0.41121138589430223	0.029310139097980588	-0.9747765337014702	-0.26310649067343805	0.32695943660718996	-0.07424007165450429	0.22365296892798786	0.572053029067633	0.10587069139127685	-0.6331928087520082	-0.24141171582082901	-1.0906359040749376	0.1433992919716711	-0.5009217472460465	0.008499486505855329	0.33774544371924214	-0.16288054533237525	-1.3366008164835936	0.7009059877353687	-0.10430210927215715	1.2192319208012479	-0.35733771806085496	-0.8179462676485949	-0.2824234075479557	-0.7025443990541579	-1.5982745113699273	-0.5543391349123834	0.4079323910315728	-0.5624944434489858	1.0188442586974056
0.08666276976860507	-0.5122338656547549	-0.55383229601643	0.3198106066330312	-1.0779889445094633	0.04938584641209273	-1.0701426887375303	-0.17737133810643887	-0.3120778412169788	-0.8349133345300384	-0.2593762208243291	-1.334892853077251	-0.0576645530125232	-0.6379358833199209	0.2374345910953906	-1.2690745596056119	1.3456690439558305	0.10605395947921545	-0.22419957314697792	-0.20591859267913093	-0.41035764407377345	0.02275894140524331	-0.9760977709260642	-0.2849615773508346	0.38069255067082186	-0.11253903472012214	0.15572259650255474	0.6099705177145969	0.14981271825375755	-0.6312838192316976	-0.17805834912292334	-1.0345684808057918	0.17915909887547068	-0.4435300765891862	-0.007661607088761258	0.3626293828276178	-0.17100653333963609	-1.2405553648259866	0.7439813876951165	0.011336917294291083	1.2498328493835036	-0.382991309943357	-0.7462626095947286	-0.2915153182553897	-0.7500865015869481	-1.5949040626396198	-0.45071032735968003	0.4553827539824765	-0.5027857794045621	1.0172179845926053
0.06763710405125431	-0.4744513018894351	-0.6422333834609834	0.321758684240962	-1.1242954056856802	0.08663079312284891	-0.9876273562729587	-0.08649822538386785	-0.22026550383248686	-0.8028066038602185	-0.37961121650418506	-1.3073910624495793	-0.06824269283559806	-0.5222760111000625	0.22872856515535758	-1.1940978210142756	1.3622732726110907	0.23804837575434518	-0.2450293399962397	-0.2774084697201782	-0.47090107363869943	0.030836631764252227	-0.995232472842055	-0.2549276894028597	0.43078289319898716	-0.13529737446484985	0.09224781061387309	0.6990022498364572	0.23300646399016456	-0.7108717523522023	-0.1510147927803564	-0.9559439862226968	0.25949469965430805	-0.3692891222272847	-0.00689870382658517	0.3738931770179801	-0.19241791214021828	-1.1627370223958984	0.8055285518938546	0.14565028754518844	1.2292807822356	-0.41045982454023183	-0.6781573807451443	-0.29919821703788985	-0.7651962758655115	-1.5442889689364288	-0.4256961081198325	0.4733773946304982	-0.41720598464776415	1.0256978424247791
0.056790726202030184	-0.48169842327497125	-0.6973904799610192	0.32938469536470044	-1.1568871234229607	0.14067699937457126	-0.9255373067054542	0.008027991615369323	-0.14945746123261966	-0.7810056939171801	-0.48171073094769773	-1.2694702189257216	-0.07093913796497994	-0.45565297229561175	0.22186000826878458	-1.1716812492325022	1.4157761643728748	0.36798049253855025	-0.2428699365483585	-0.3265657755448455	-0.48159911537438377	0.05334886504388729	-1.007090410948216	-0.2375163762685634	0.4468998488640824	-0.09386525005766722	0.08789163878686697	0.8036527381641674	0.3437329267503018	-0.7974038537736547	-0.1330416963812906	-0.9382639230774803	0.2931970136163141	-0.2760629150040043	-0.0035746253271142165	0.41582235908346954	-0.19844530521236523	-1.0691261898199977	0.8560738839957956	0.21160661799765146	1.2436346959450673	-0.40101974871530466	-0.6184933842716418	-0.3155514040336653	-0.7309063557991395	-1.4817649563861501	-0.428896929041109	0.46940333392712547	-0.2878544737809695	1.0221157170710164
0.02805672579782943	-0.5081064943843853	-0.7456924070760402	0.24790199395482798	-1.1774181550831753	0.25669225407372975	-0.9199949545474277	0.14367307013246253	-0.09128319000073581	-0.713734616254021	-0.5120326787007154	-1.2249436636584092	-0.05151896523635855	-0.4401590968737141	0.188297741663944	-1.1759960011126407	1.4832590630048994	0.46284626912115534	-0.20813883630616892	-0.34462348865632053	-0.46572936837973716	0.06063150713921287	-1.0643152533541542	-0.29392752552283713	0.5076980930030437	-0.042547214750840584	0.09426924304535475	0.8243640026271111	0.43350867034943785	-0.7792713722749174	-0.05557916930430431	-0.897405351660901	0.2669712233019388	-0.17848015124216565	0.013726930797176315	0.4534364282839329	-0.19662081247285626	-1.020794392081044	0.9168160360898913	0.23891509178602915	1.2757136457318747	-0.3721699106873543	-0.48543075641192857	-0.2817134961688964	-0.6114897393041548	-1.4416639118390624	-0.3830470427340021	0.4107224395489846	-0.14360168874725562	1.043932643433757
-0.04853866525640484	-0.5200074045027888	-0.7844993061302403	0.12860203800558806	-1.1359273943903354	0.3731515701659087	-0.9527200435759517	0.312732047274026	-0.08280868492674218	-0.5818771113935755	-0.5032497696963923	-1.1701268845879114	0.03227559057041758	-0.42892494255085223	0.14630588251649232	-1.1398483001842241	1.538574806556073	0.5232981025291652	-0.17343830676916183	-0.3533905101531318	-0.4991796296324715	0.0684583156016805	-1.1773905858771332	-0.3316886244871856	0.5937514964627105	-0.04031179712700721	0.13335729937689864	0.8774069455147453	0.5394433033030854	-0.718259600174693	0.03441417820564362	-0.8146815536394076	0.2484634464170993	-0.10687518282590083	0.07659249501842852	0.4283409282743119	-0.17327929737820738	-1.0267182703589155	1.044725932392629	0.21907441157722163	1.333157346512902	-0.37787793553818716	-0.31598619428749775	-0.26559094028103936	-0.40282298081953627	-1.3968675841689735	-0.37613869345463885	0.2907894296099919	-0.06235929572878436	1.0861914570905602
-0.16202509234236495	-0.5073766149578549	-0.788685321243787	0.07057545803757993	-1.0159207099410614	0.42268408909364286	-0.940461567438215	0.4408007933300083	-0.11477957850651292	-0.4361882028878604	-0.48566231890694916	-1.1237773976546834	0.12910825164985523	-0.4394647810998623	0.14172034027687636	-1.0759101662300585	1.5971326352362119	0.5009426310704075	-0.1561019377757426	-0.34273186394489974	-0.533431094747546	0.06143362249856978	-1.2156433912515179	-0.32016993696156015	0.6100084441655541	-0.014656356141794303	0.1885143878835837	0.9657710509168155	0.6328636801660549	-0.687263331495509	0.13203550282226537	-0.7633130659605533	0.20485683153342027	-0.042414044024953065	0.144226204628267	0.4312736000777628	-0.12268745567030921	-1.0461816672270345	1.1608398630358796	0.18000537783489673	1.4145943516676085	-0.38712289168563113	-0.18157237531745296	-0.2983729901048733	-0.23041804755571677	-1.3512687687059546	-0.45810754226470607	0.1450308865455314	0.012867904047993189	1.1221856035562805
-0.22003350470831898	-0.5133480621244573	-0.7579705167247955	0.0035805939598805197	-0.8509508160824476	0.4206830023099076	-0.8687333633349035	0.5193468229593736	-0.1642887116259222	-0.32354899533355713	-0.4365486955666892	-1.120302232871071	0.20002620050187825	-0.4916072702064172	0.13465665393329787	-1.0442674093562707	1.6351685742780269	0.43093318121675334	-0.15213330441206901	-0.34325197168099847	-0.5415285075530083	0.034748269221563224	-1.1308219532474484	-0.36361981871150195	0.6269862019351041	-0.0019055340154449263	0.24480420156796961	0.9629373463950243	0.6839122342839237	-0.6443636082844748	0.25204128409241394	-0.7419116493393473	0.11269789103274311	0.03580653114203457	0.20042415003266484	0.45300236367620916	-0.10983606002003299	-1.0712408923631274	1.2557841510353844	0.16011610027090753	1.4603148482076096	-0.388612614937531	-0.09458016743115108	-0.367937098030485	-0.1301570811323371	-1.3330070646762886	-0.5287218624554841	0.019084032533287117	0.05802742300645314	1.1459880971399985
-0.18269424497297737	-0.520834170578856	-0.7562518417792655	-0.05288594011884955	-0.6935402858906203	0.376774324188708	-0.7568324053344913	0.5577858838047944	-0.2250902527335083	-0.2748382469069252	-0.43550311116141194	-1.202272964018147	0.2026591998635105	-0.5244308920378271	0.11179398588755793	-1.0035066158818462	1.5839945520434395	0.3752076018266127	-0.18522192403946022	-0.40427200874678115	-0.611814444739103	0.04163868750680673	-1.0498148407988044	-0.49135713978249695	0.6701841705196303	-0.08212662503139269	0.26143055863107534	0.9404160717139728	0.7192959718945592	-0.6214586529849588	0.32900433650290595	-0.6638940551766546	0.007298870756411724	0.089521155256052	0.2502074802530712	0.44519649594065935	-0.11294826203265299	-1.1183553805612267	1.3045997949665344	0.18228945352843	1.456710944511504	-0.41421045834075265	-0.05183204428121946	-0.4349534529358209	-0.04386275556466206	-1.347481026323324	-0.589762266780284	-0.05294532926149616	0.036493694032408486	1.1610378862394066
-0.09996359329476909	-0.5037692020400114	-0.8237749347150445	-0.019863648959981727	-0.5173135135282075	0.29549422617519794	-0.6509614934180137	0.5231885852033773	-0.3059637197648212	-0.26288222818735746	-0.548469492492866	-1.3259456725685614	0.13355233929090035	-0.5516374367078065	0.10856459337412735	-0.9288804275729075	1.498916127523006	0.3157814815221737	-0.24438735518741428	-0.5926507559029834	-0.7858825510774425	0.04612982680965252	-1.0548109765350229	-0.6154033377340624	0.6501950946614794	-0.1988261550001085	0.25442031531057463	0.9429233809505325	0.7125853797291137	-0.673360400172507	0.32755785786874403	-0.6106467200885326	-0.13958809405039407	0.11808621696266548	0.26479995132393225	0.43723378133004803	-0.12230485468894177	-1.1680807130529611	1.2800686828588081	0.1908652668061428	1.4513822153110358	-0.417121767814319	-0.06264528522736021	-0.4304381282761251	0.011575132824581703	-1.333330977930888	-0.7228942932595326	-0.05315634133424255	0.01020415111796113	1.1547921292123313
0.09392017909738208	-0.5224457185161935	-0.8951552810797129	0.01621142235278011	-0.34837102401861914	0.23039707437060306	-0.6250062573610372	0.42408312481508376	-0.38340925815883653	-0.2978812035268345	-0.6888482125598936	-1.447486259629866	0.04408227116901675	-0.6176287107090239	0.0871003531035895	-0.8854755899472135	1.3962659410889304	0.2795154556764673	-0.322195358186581	-0.8896821465588853	-0.9697030159041111	0.0036035785722638323	-1.0386938742098777	-0.7171271785368687	0.5607342254319241	-0.2205866043175532	0.2822986099766326	0.8961746744156243	0.6413542882059431	-0.7579426468545585	0.25000342745312265	-0.621138465679538	-0.2953103650109928	0.15069500419094267	0.23373888993543823	0.4593127146960686	-0.12304721480204343	-1.2312289843793593	1.1790360375453506	0.13486491451854948	1.4287940126896905	-0.39722265784871735	-0.11812578614772165	-0.36008122591704655	0.03238832635933176	-1.307808947978273	-0.8252063751489681	-0.031195455244800673	-0.005016110569349755	1.165260255717484
0.3540488717708869	-0.6144460513636747	-0.9488931687232119	-0.042579342530536114	-0.25646187985255514	0.16609810886738438	-0.6963335605252527	0.2784263109857701	-0.42629129364982976	-0.38218556153767613	-0.7951372755514432	-1.6111990502839493	-0.04009872704132986	-0.6830914290085252	0.011347845736674633	-0.8551343442282828	1.2335336367360714	0.26240815585718597	-0.41338499259057515	-1.175125109368736	-1.0874011767309484	-0.09339230959694042	-1.05796468347815	-0.8002699620052528	0.461884954011207	-0.2274108872395913	0.3075650090866648	0.8177507890638227	0.5246312700664968	-0.8327172409551945	0.17762355458236342	-0.655292059397674	-0.42654235222314096	0.17358295219751727	0.17610466236909028	0.44941677116029644	-0.15717579338630397	-1.329641276191008	1.0228310536185774	0.06565904091627729	1.3937001240131468	-0.4178495951827109	-0.19285704832681239	-0.29096036215196386	0.04626106696958589	-1.3211185727912031	-0.8846338797453216	-0.03648247995636843	-0.11105253358198394	1.1906241885579687
0.514099701768755	-0.691028488714478	-1.0345730208373436	-0.11111049545351817	-0.22927174900761002	0.09497240207527247	-0.8097513292952371	0.09036004363475436	-0.46995319157094845	-0.49015917732560227	-0.839221277355979	-1.770579962685988	-0.15681010071630783	-0.7106732795022089	-0.01666949213161033	-0.777002653095377	1.0716772045960645	0.22618924757453862	-0.4688374726363772	-1.3542915373088633	-1.2162866390290779	-0.27120750393029636	-1.2087716298070164	-0.8528708184896823	0.32121082739750073	-0.2672013209438335	0.256914720755085	0.7585953526527398	0.3741319431003738	-0.8903897408669865	0.14891375075237703	-0.6857824457878804	-0.5618184883161799	0.17757539394592115	0.07928211825394818	0.38797656735767727	-0.1976344195503597	-1.4199851644534847	0.8843689716198331	-0.002740116589979827	1.3919921260746813	-0.4601688852325127	-0.2647114613012159	-0.170430382987649	0.0982899681870936	-1.3159651420918752	-0.9880807008242405	-0.07824723983607491	-0.22882106903295898	1.2099881965035013
0.5968017434233296	-0.7345596603524596	-1.1100482404623868	-0.11364853965409845	-0.24474772415152	0.05601866215593574	-0.9642717768210531	-0.04332127694957687	-0.521774183538767	-0.5897797653206348	-0.8200798718124869	-1.8278316116141422	-0.29675704488052196	-0.7135693894417879	-0.00034040873791677526	-0.7134038816486402	0.9310148430949413	0.20385552268334955	-0.5193736274578525	-1.4317769028420435	-1.3528820466910458	-0.45298027184286915	-1.3447030384388765	-0.827434370212975	0.15448626754651337	-0.29065353431899654	0.19861552490706613	0.6644859484231106	0.1877378853733453	-0.9059360377862186	0.11483759110559408	-0.7421333315288313	-0.6694231152672012	0.2006941189321708	-0.06791539534614262	0.2850230080885666	-0.20632574333606155	-1.5109661746360055	0.7931814067753329	-0.057081679154041054	1.4014295859481387	-0.4749329408287826	-0.3311648218977843	-0.05853825953705433	0.17051558741488032	-1.3210893914169146	-1.1283744303012582	-0.13921800596660286	-0.32316680655795316	1.2026348441558812
0.6833629593771311	-0.8251551367816206	-1.1467067958346733	-0.11356934950743527	-0.3440197456886847	0.03435240089777019	-1.1508477674771078	-0.11487409874415407	-0.5244395800221623	-0.6816736266799486	-0.7535230162214399	-1.8564767604421681	-0.41661763575473854	-0.6606012275230859	-0.01583693978172073	-0.7157122925508045	0.7609258911248392	0.20350032874642432	-0.626307175030769	-1.4408645386967236	-1.3905222101091357	-0.5755307779807325	-1.3682429710006891	-0.7429807205900283	0.018059558929189534	-0.2920412815798696	0.11943020231171778	0.5229824651627727	-0.009227977661220965	-0.9024362236656469	0.041706508336430526	-0.8688810319020487	-0.7686496567181593	0.23625685150030487	-0.22295991392859021	0.1274101366618786	-0.22728314037517094	-1.5716933826662296	0.7785896558334988	-0.06890055593420584	1.383648457984479	-0.518841062538096	-0.3951719326544945	-0.06271844836805837	0.23853202607492885	-1.3756264618244647	-1.243589710018267	-0.19677350262343274	-0.44617170857745503	1.150907441234417
0.6856008990036989	-0.945801622342872	-1.1968445802778749	-0.1556826695033225	-0.49077357369808106	0.002020234661690638	-1.225361613157236	-0.14203655835996598	-0.5094246287008742	-0.7587157061042126	-0.6830362054519439	-1.9039406190298247	-0.5263557427742677	-0.6059285516550631	0.0074680216998974395	-0.7304092996032022	0.6052073541818684	0.13338939491078847	-0.7274128345339194	-1.4195650581890291	-1.3603621384878182	-0.7163815283746362	-1.3963574384757969	-0.6618073723969214	-0.14736635138012447	-0.31617306191268085	-0.048475217313608286	0.36796695890126996	-0.17607908543593326	-0.934821909793864	-0.06490935607438611	-1.0053173341961603	-0.8654355414400466	0.21113293097953142	-0.36551383777474034	-0.07630477322724485	-0.2670165378133501	-1.599244161183268	0.7481043550959271	-0.029079883098406433	1.3604712905567666	-0.6115941435108343	-0.46034463134704107	-0.14715105553222566	0.22312422058255224	-1.4531672095835417	-1.378206175185642	-0.1819948422692927	-0.5826445122696426	1.05887167300111
0.6376632149573046	-1.0737533612793817	-1.3018627805954144	-0.1948184399846456	-0.6430433078991201	-0.017732065782255522	-1.1816096818038715	-0.11691503493627993	-0.551381227441458	-0.8028277151351773	-0.665088208315854	-1.9439195073143178	-0.6208985884176295	-0.6157615642360981	0.0686183413676131	-0.7614255410786623	0.5215242144656304	0.011822457783978235	-0.7480369439119541	-1.4291086789082328	-1.385688717955996	-0.8413171793035426	-1.4300755452351146	-0.6111069582322654	-0.35241000837238695	-0.4014837517745743	-0.23557671362060012	0.20138667423800244	-0.3409302133973443	-0.9809295527034024	-0.23479467543913843	-1.1184115921774815	-0.9458999367692315	0.13448163927434126	-0.4822107903422209	-0.2923595198216812	-0.3359218324652322	-1.6374226755580907	0.7031215841134623	-0.021100197377588597	1.308513376257901	-0.6691389626798433	-0.5435393982831549	-0.25427560154883605	0.16119088477985483	-1.5396287034625746	-1.5094291278712633	-0.1437977494713773	-0.6840991145348159	0.9637751596502973
0.6073048009889319	-1.2317302729081023	-1.4058849306604282	-0.24238796108568134	-0.8177124798084534	-0.06400438714098536	-1.153860724019394	-0.039676748035062895	-0.6555119251666387	-0.826556788191317	-0.7555637085434633	-1.9772121656722341	-0.6590814050090984	-0.6172283844970712	0.12583029816144659	-0.8152834897847597	0.481088113972319	-0.11517387237869699	-0.7570441853206875	-1.5412382069999224	-1.4739689058208958	-0.8501757837348801	-1.4076609880982718	-0.5761777064869853	-0.5234921927175569	-0.4920807572333077	-0.40575662130221346	-0.007877212044093463	-0.5377268734020231	-1.024716634957516	-0.5131738839607234	-1.220694300753455	-1.0159963707954953	0.04880183928647851	-0.5585595020133153	-0.48626602861693335	-0.4125619484493951	-1.657468971204123	0.6473509256926414	-0.0656801711975065	1.1921535626799284	-0.7013368066023955	-0.6393885896564103	-0.39516237959793077	0.0679234453327452	-1.659389063542076	-1.5669939473829961	-0.1547352085753543	-0.7482363196091086	0.8958120302008407
0.49132930184671597	-1.4254518991068377	-1.4770862483849367	-0.34097969368229875	-0.9378120486884161	-0.16145618930282718	-1.1386388873318385	0.05552692257416221	-0.8067324494502301	-0.8327494288465376	-0.9068345337426986	-2.0372980546463366	-0.6564714768357384	-0.5846924971305002	0.18365040842961128	-0.8574800477136808	0.4080614195124396	-0.20701325164157894	-0.7408722822792135	-1.721875898604488	-1.5727336999663497	-0.832603450333588	-1.4245416194728038	-0.5822679028318707	-0.6332221218807583	-0.5549979275066823	-0.5499923023073519	-0.18676779161289697	-0.7520326629397374	-1.0801269530982969	-0.8251937102199097	-1.3524716429340675	-1.1043140138320786	-0.061545455640129074	-0.5929018259018719	-0.6573385504848279	-0.44494027030545646	-1.6823113037716901	0.5316395011017158	-0.13044100671250128	1.0490884020246714	-0.7515228265063036	-0.7045946969203658	-0.5960420745940608	-0.02693213304826255	-1.7423166929947886	-1.6107456366982302	-0.2032875234617099	-0.7778897309204227	0.8348051396548082
0.2855628329714469	-1.620423363084626	-1.540599099781144	-0.46828181395193147	-0.9520590913647577	-0.26794941868836997	-1.0829549867911363	0.0798809510852593	-0.9429865471859642	-0.8294455143151429	-0.9688052398043944	-2.1201287199891734	-0.6535645071133653	-0.5943065813143737	0.24061194908695427	-0.8841628910173865	0.38046465510053984	-0.26211542942813665	-0.6623528155958024	-1.8354090051072887	-1.6963193957324372	-0.8436881899032332	-1.4694238488107936	-0.6495109461001679	-0.7366256023593089	-0.609170144035621	-0.654037327472865	-0.28076592472256146	-0.9799119195352419	-1.1344222345467863	-1.0919970938708639	-1.4203572707968912	-1.1579408447327413	-0.18608553481683596	-0.591500575012166	-0.829136945100092	-0.44139407314979273	-1.7462539441303158	0.36546977274448633	-0.24624526428656676	0.9245616097984046	-0.8171109123804758	-0.7805843486225412	-0.7877758047168373	-0.08228836905015739	-1.7257212454369875	-1.6899204578813634	-0.2580138952913599	-0.7337120306935601	0.7807382793001925
0.06453132704108828	-1.800513037693186	-1.592094246823374	-0.5810604613233968	-0.9286629322656184	-0.4188459768607534	-1.1138491570978082	0.029354917286881867	-1.0342581799522392	-0.8104840708543577	-0.8912120605424813	-2.1625199330400497	-0.6514534933864038	-0.622307523311194	0.2448365018311108	-0.94039637727547	0.4597039315352978	-0.2836336580355673	-0.5871572183122182	-1.8727890768529405	-1.7768633692544058	-0.7870454180506892	-1.4413558570169536	-0.7659616468595033	-0.8150807145786025	-0.7004824831339824	-0.7073205993292042	-0.3552693576142395	-1.1389864560562022	-1.1677682533236011	-1.3069829777212245	-1.4286903406410798	-1.219372625384421	-0.2688062610875136	-0.5931859684433956	-0.9726518357800991	-0.4253505290131775	-1.8288466342250878	0.20602660949588109	-0.3310735676678833	0.7781645910956984	-0.8513776443119024	-0.8829964682459746	-0.9523527218823304	-0.09578550867861609	-1.6943541862144087	-1.7203014939167527	-0.29368665847828374	-0.7045723135709281	0.7251964261528506
-0.1626735862114282	-1.92645599342925	-1.6103942289138533	-0.6701612548423411	-0.9051524538671719	-0.6046519436578196	-1.2689482245357198	-0.02063515637700819	-1.131550350679059	-0.7845488695647969	-0.7411779093122443	-2.1620625897599095	-0.6472833761060968	-0.6072765250718651	0.21882899736997624	-1.0081495424944407	0.49946445617451013	-0.23825582037933613	-0.5094464857386313	-1.860719727470089	-1.761308850008876	-0.6783534865357648	-1.3572680708386025	-0.8662460437270345	-0.8219879812922135	-0.7492324706745483	-0.7524850032230388	-0.41546332447833284	-1.2228062530032022	-1.1705646018869926	-1.4992447621448415	-1.4510511687053174	-1.3036654387226647	-0.28601709539404674	-0.5899202753976625	-1.0876534236148736	-0.3505634580805638	-1.9056889600968074	0.09077570984770197	-0.3384538860081282	0.6544230852779239	-0.8547225530687668	-1.0012665230983526	-1.0874268752896918	-0.10387317764533657	-1.6490384300819876	-1.6975674581425637	-0.2795371267114016	-0.7301078859826294	0.7037333900022845
-0.35638887735328445	-1.9778252950149582	-1.6031191559910085	-0.7477557200510112	-0.8049194357201948	-0.706052519599362	-1.4218692013045193	-0.0729620162272598	-1.1697774739760347	-0.7217181967350978	-0.6050500306721853	-2.1348087951362564	-0.6294032051946845	-0.5832225493209958	0.15641033623172856	-1.0530423541911587	0.43967090080647314	-0.0609198107272512	-0.4186653871220738	-1.7825076360590741	-1.6935907055291353	-0.5847533378394434	-1.2248256579932986	-0.8855828875285597	-0.8260745573728847	-0.7095171470024683	-0.7344758779243901	-0.40102033310679064	-1.3048392659545622	-1.0811544214639697	-1.6113428604950801	-1.485869808991919	-1.3054782220187948	-0.31887717311130626	-0.5479761654324464	-1.2059013770032174	-0.25748006559119296	-1.9641008399580155	-0.013839601949484559	-0.3163161708110727	0.5891657847324233	-0.8390231618756723	-1.1051931646256739	-1.1917442082896197	-0.13311289755429528	-1.5638200627476393	-1.7168152040169922	-0.2677165430066749	-0.7642851203104244	0.6877786144824295
-0.47166184147068024	-1.9723318219860815	-1.5868633554645306	-0.788720782920272	-0.6643995820012223	-0.6988857059778383	-1.5655653234747287	-0.17435281062900704	-1.113079742278519	-0.5797835766266095	-0.5318338840585712	-2.0262863879223643	-0.5556792230689818	-0.5774584773786151	0.00025148394833164335	-1.0996133321333912	0.4055458330406448	0.2349494898760665	-0.35041211906990666	-1.6600293889717572	-1.6309194886576635	-0.5498772206725937	-1.024561947413147	-0.8695232091134427	-0.8678279272700026	-0.6820554885771954	-0.6965205467705472	-0.3852569244449879	-1.333803440611164	-0.9073050226257072	-1.699374271515045	-1.448063910348613	-1.2358905264664004	-0.40435696638344965	-0.526085512644365	-1.287286667150689	-0.23853560655107325	-1.98007497762997	-0.07274328045324531	-0.30227477498727096	0.4907273288339125	-0.8339097874705029	-1.2144800258324415	-1.2446308042239493	-0.18219414758857605	-1.484365016835244	-1.7492658901464058	-0.23348569565017857	-0.8219762918557425	0.6536133510216118
-0.5627943034230684	-1.9208882406357286	-1.5917426996754234	-0.8269696237589592	-0.5614979227110088	-0.6642432962919962	-1.7898755983983263	-0.2533962112631764	-1.06830524062376	-0.40693853142942443	-0.5411287688751324	-1.8701777344824682	-0.4228266692986513	-0.5704214931841733	-0.1956227171507933	-1.1493802844587544	0.400816802061955	0.636006937800401	-0.31434424526474175	-1.566951478500933	-1.5984772994776295	-0.5908699091480365	-0.8232990096857499	-0.8263994758804255	-0.8895564786610318	-0.6609352628672148	-0.7138428068018682	-0.3817147937927462	-1.3191436901014792	-0.7701817799717826	-1.7600744287845433	-1.3706350459350507	-1.1677904079705126	-0.44994567662419255	-0.5781886915599548	-1.3012788674467495	-0.2662941643186775	-1.9812868648566102	-0.10667345280978721	-0.3267613623514384	0.40684752202993957	-0.808101338701108	-1.37837876510293	-1.2830200728590255	-0.2878931630092668	-1.4850274340315908	-1.7311957038082337	-0.13032033023250156	-0.9165498776095895	0.6271040025325624
-0.6703362033759563	-1.8572530892183554	-1.6298204639042475	-0.8485726957688847	-0.5004514168801818	-0.5566061872421558	-2.0234768559104728	-0.2634465357050802	-1.044295875941727	-0.292409864766115	-0.5643695863800005	-1.7497547398029183	-0.2991564484608915	-0.5416480467002298	-0.35421743548913476	-1.1848865529555515	0.39682445430105007	1.1781234962473293	-0.26023965540197935	-1.4672867241667968	-1.5943432188928466	-0.6462476708743665	-0.6533905583560826	-0.6577712844999754	-0.8555443705960311	-0.542687035568707	-0.7177651689863526	-0.3437527966977933	-1.3493870396640504	-0.6325185326370362	-1.7169637713702433	-1.3478453900288536	-1.1265632724044914	-0.450404666394882	-0.6098842082124006	-1.2854774566848781	-0.31027329055756103	-2.0012979154602557	-0.10988624886705929	-0.3745034040818379	0.4429847197920502	-0.7435012397653067	-1.5649173795984488	-1.3113913027439377	-0.3888032659120544	-1.542651893838851	-1.672952895472595	-0.020160305366405805	-0.9298727849548254	0.5876709076691504
-0.7192211970938255	-1.8075954517745074	-1.6719735709963388	-0.8041747400417405	-0.48696531203986143	-0.3752014871632496	-2.1472023251145513	-0.28380444545344047	-0.958760564605908	-0.15984513219447527	-0.5251493547917352	-1.5468907877868507	-0.2241837382699247	-0.5336727979465279	-0.44959020975789044	-1.1997812106990877	0.4329626702150199	1.7219652823878977	-0.2068270751383449	-1.3644656995985391	-1.6424679885914895	-0.7131129966239425	-0.5024873409731632	-0.31604603984851853	-0.7943559358837721	-0.37147192892403197	-0.6725435263202398	-0.36848836666616125	-1.4126655887823816	-0.509738981883434	-1.647221124738564	-1.2998493789376167	-1.1007045465586063	-0.48483915595126587	-0.6715587091774001	-1.2567598881418949	-0.3838811510028239	-1.9867390017979354	-0.004143194887241464	-0.4734022617000659	0.6042881572844829	-0.6537616738114828	-1.6985442411086296	-1.3595283392995912	-0.48934593307177854	-1.6144818466496917	-1.5964400725138437	0.11820109225903182	-0.8864946248764809	0.4844700383143478
-0.6437988170086291	-1.757136884694468	-1.714019260904336	-0.7649558199064194	-0.531314055215417	-0.20171681876491276	-2.207465588959578	-0.2888896352094569	-0.8394208164657165	0.02584612381646697	-0.44058320918566973	-1.1692862747561021	-0.17787697950789969	-0.628353074621354	-0.45013657223750264	-1.214120208952442	0.4648505294991828	1.9806407035959857	-0.17058967287716936	-1.335492848792538	-1.674361812832954	-0.7803776132792762	-0.3846515708118217	0.03595288308607025	-0.7411053475672753	-0.25781614359192934	-0.6961891644047327	-0.41545961544099974	-1.4602624010904912	-0.5486601841217088	-1.594748314175531	-1.1975012559450737	-1.0988756639436836	-0.4962703090112367	-0.816311818447671	-1.1856316541030054	-0.4422991814415379	-1.9415196124173328	0.1128917856415013	-0.5893458316923185	0.7965122471112002	-0.5631084522249971	-1.7866277956609697	-1.404505008954561	-0.5475600026308218	-1.6819258389049878	-1.537847564679561	0.3263566867605411	-0.9257342325798593	0.35888493767652685
-0.5737583002583508	-1.718185222024708	-1.7888727628880958	-0.8101575556222012	-0.6335190812754685	-0.04251237782185335	-2.262492342600113	-0.19285415447150403	-0.7699368069694354	0.2061082636166109	-0.36088443925933616	-0.7714266075787977	-0.12666759323790727	-0.7763361609076839	-0.3631055822557039	-1.2184237730576108	0.4681265631635309	1.8907657642699807	-0.12022860482173729	-1.3751742191513299	-1.5046215208002105	-0.7291517702632868	-0.3479357826107727	0.22541381098509666	-0.6877892310628952	-0.0975492183017443	-0.7858401446259591	-0.4191241443252019	-1.4972163428185072	-0.7232509947920187	-1.5000039636379063	-1.1139815825219794	-1.0456416564215778	-0.43847606073427386	-0.9274699376372274	-1.115159988378322	-0.4113656065748198	-1.8159252594551387	0.1371074200325454	-0.5885779934804484	1.029467460189694	-0.4746325184682119	-1.8874808486186372	-1.3979104007125458	-0.5473477064237195	-1.7890710908796237	-1.384229570631701	0.5349421206694958	-0.9912219562469842	0.27365682848656936
-0.5179401441462398	-1.7194059938089032	-1.8623623921404586	-0.8217193170351376	-0.7688088270510678	0.09169815193053582	-2.23506575876666	0.025294483308009052	-0.7098458071870746	0.4318159413160899	-0.3293762940258495	-0.43954998110756255	-0.031210551759236083	-0.807261360780861	-0.30951327688931096	-1.2012579969951425	0.4499776761483985	1.6169184877560638	-0.01725813230246196	-1.3668346834650076	-1.0682248219929515	-0.4612311060459723	-0.3599231886861799	0.21004092608158023	-0.649190149846123	0.16049308552083077	-0.7797396965279708	-0.44809172588959817	-1.4248177503890944	-0.9107231063080998	-1.4040648696980313	-1.0339797510566584	-0.9315940820894546	-0.41305213013992353	-1.017134425124116	-1.012144419879537	-0.28877911005205503	-1.5633104848926926	0.07736246761762426	-0.426648366191689	1.2249252472628003	-0.39127925052980894	-1.922467047011144	-1.3768905373925053	-0.5481478998197191	-1.908863550470841	-1.0648433091391647	0.6451568523692662	-1.0813835717512412	0.2281238550041543
-0.4257109646211699	-1.7140707689742751	-1.89983796912511	-0.7615941981805321	-0.8857074555503864	0.1316158985448465	-2.1189739394029052	0.25935041787910096	-0.6368402855618862	0.7440481794431395	-0.34790477078004356	-0.15880562164709347	0.19009982174750856	-0.6477188551244598	-0.36559023067489893	-1.1264975553865626	0.43958602946801734	1.1749702439501308	0.1108081100165222	-1.1831832168964804	-0.5854535242191325	-0.08403547492036396	-0.44036263388506336	0.006875488384846617	-0.6238992478774824	0.3393622621095119	-0.6991023166569545	-0.44647458561276354	-1.1160289889607005	-1.0985863563497489	-1.385923949811025	-0.8880438218228571	-0.7793846824895666	-0.4503277407349905	-1.1193673546189569	-0.8927037007203869	-0.09897476051911189	-1.3000950860435299	0.005625735788032371	-0.1637949914854688	1.211210781057388	-0.3289927134841716	-1.909790350193062	-1.3626851025892113	-0.5919094968183435	-1.982712854382438	-0.7126245467584921	0.5865697411345675	-1.2618683678674867	0.27151997995351806
-0.3445602220259197	-1.710443978726523	-1.914296973117624	-0.7109877349549353	-0.9067243442326653	0.10457593232811217	-2.0240802738188046	0.48575284172971384	-0.5855392018808153	1.0548976290602452	-0.32609171680789845	-0.0353487018274482	0.539945552919039	-0.32530613217481774	-0.47661238739544814	-1.0646552646101337	0.5414893481236914	0.647036071984738	0.21945639623466873	-0.7947767342482095	-0.12219351066674647	0.3062095483731446	-0.5810611195383223	-0.2891513313759459	-0.5098474368680296	0.3624389253238711	-0.6021277861511828	-0.3525951416977298	-0.6793938022078799	-1.2105366240447046	-1.3924730616380772	-0.7661258858730706	-0.6360749863186443	-0.45431505410606643	-1.199040144789524	-0.7626156320658757	0.14648375564684257	-1.100356008530661	-0.06492523496850267	0.14820974825141825	1.0090331860030617	-0.22555760445363204	-1.9285733914520633	-1.3305336847010887	-0.6181525741116698	-2.0530866566162893	-0.3637743183239556	0.3579264374218597	-1.3917294302278964	0.3350041019847695
-0.325985958903701	-1.7500899957179823	-1.9314283864477928	-0.6063617131825251	-0.8598462865599048	0.020420677320556902	-2.002944115029732	0.721215135693701	-0.5627048299268339	1.2921707668925129	-0.1826086926962385	-0.14624478507982125	0.8810559554307821	0.12080739026753325	-0.6071539941317206	-1.0738739911855006	0.7931091026668253	0.2657353806949164	0.35817236057718577	-0.23856069669184482	0.3966910661153745	0.6945181874511063	-0.6041130574468292	-0.44084802426719094	-0.32729186253543663	0.3078911586341304	-0.4283538860839404	-0.3134425436191456	-0.22762509646168155	-1.1501874522825681	-1.397287997423065	-0.7249002668968468	-0.5175679006807636	-0.361388856956364	-1.19329890850531	-0.5592800727582894	0.39723872569665863	-0.9755912696430803	-0.05091004675026758	0.41780195620948585	0.7793705666515952	-0.09542826526067838	-1.955062676516139	-1.2776002418229644	-0.6004748322510435	-2.169747954746366	0.044121599948209855	0.12620001286848062	-1.3055572300760845	0.3404340205074413
-0.3114965713782722	-1.7736043855611558	-1.9171060952350374	-0.4873745583126066	-0.7707486826612123	-0.09765187446525214	-2.029424242006966	0.7906155415881775	-0.5067765624937038	1.481461495284302	0.10785104962608778	-0.38238207108985706	1.142314091431863	0.595841353974776	-0.7144166566473072	-1.0814369270652935	1.1316167386662446	0.04561662378291333	0.5324087051866	0.34167648103234083	0.7900755952799947	1.027219384193231	-0.42431524508181806	-0.333701964370511	-0.16922000203893237	0.19904599202851755	-0.17000518112638746	-0.3174816852738985	0.2431891023289557	-0.9648899542108793	-1.4186175635809586	-0.7384192463213501	-0.43246690153909356	-0.1150575088497604	-1.0818332925927348	-0.2298505687076069	0.5772610531238817	-1.030481356422844	0.05238533528975453	0.4829969280974364	0.6380386452836483	-0.046998322454123144	-1.9133984759052634	-1.2642776917296665	-0.5976904858425102	-2.217249395812987	0.3467401273169146	0.03968115541183768	-1.092175292408685	0.3437054788810531
-0.28840192452170443	-1.7551797743737758	-1.8787874561085438	-0.4322146616538321	-0.6180609685220746	-0.12007697481275555	-2.1134935822354577	0.6756456612190602	-0.42228106773138097	1.6245959395197382	0.4597875495152023	-0.5645528500431783	1.309164925020685	0.9263137694884527	-0.7671829139790456	-1.0627309673152738	1.4881782057817268	-0.06894066973150553	0.6428189756852557	0.7374962801108719	0.954946275313346	1.2080840303112874	-0.19354024974978096	0.03149029328237625	-0.03595056065594392	-0.05024778138142012	0.12055087722157216	-0.22281592544444181	0.6648227484517129	-0.7561562529915138	-1.4865660972105956	-0.7440812274889236	-0.3935516281517994	0.23280288937114899	-0.9156371523463726	0.10522177524349223	0.6722774371385234	-1.2600079170656784	0.07032767715361903	0.3696873347560251	0.5854160421318843	-0.07084938017320389	-1.8346767454745057	-1.2550452401908447	-0.6278487951091234	-2.1495340167768076	0.3776956696715068	0.10659152062705442	-0.7596867287826861	0.4154452382283681
-0.33157762907861105	-1.755473663877379	-1.87289253124802	-0.4583394910382708	-0.44332749200688	-0.03130966445111296	-2.2314989803085084	0.5361245190093562	-0.3422879787322977	1.719297600448862	0.7669153494430238	-0.6186063167376642	1.3114230175728845	0.9997767569299036	-0.7252138199349114	-1.05648445962363	1.701853682328577	0.03843663205791339	0.6783838224324199	0.7843344754136269	1.0651446426090896	1.2551579546169376	-0.005117878818194066	0.5783723632098672	0.11630120533499921	-0.26663978403672484	0.39089562382168397	-0.047523112087863265	0.8543910550194813	-0.5579978866835987	-1.4909534826810664	-0.7123479671838814	-0.3654035791734995	0.5977202705788073	-0.7558634120111642	0.32093364727384327	0.7633935753281745	-1.4602241582293047	0.012845461465264819	0.25086680133702194	0.6481379894156898	-0.07182497856062316	-1.7125535687195907	-1.2186812009721686	-0.7141267901993277	-2.017499970671616	0.24266170612309645	0.346895195174442	-0.3284156012116878	0.5187919859912417
-0.4556497649095642	-1.7773571284533094	-1.8394695116633428	-0.4829993027094244	-0.3005927018638034	0.045161642148111754	-2.295349687608541	0.39842135357583375	-0.27123731226528275	1.7706718880664032	0.9848872487719642	-0.5694998872142879	1.2182096491537417	0.863568890862274	-0.6254799023020949	-0.9613249749862186	1.7542328775692209	0.2743760168748238	0.6519846289299343	0.517155843856987	1.1313293354342686	1.2947372239569455	0.12319815746888887	1.0832094988449383	0.2620210024156569	-0.1755849650486298	0.6220920627510123	0.26917674955841664	0.8337313650698874	-0.36185651083215953	-1.378152124000403	-0.6208331984022101	-0.3096580779196304	0.9839281102559451	-0.5934545415305894	0.4649190785790284	0.9080510090597016	-1.4945392737272531	0.00817856696672094	0.23565906898886174	0.781406702125037	-0.005059980346075088	-1.5527900681768756	-1.1614486500980195	-0.7375896037034876	-1.857574367021592	0.05758503064606404	0.744422402072132	0.07914273977842626	0.6366968585892823
-0.6425908382329256	-1.731700909635433	-1.7962975688554348	-0.44975923864723377	-0.2020673282502486	0.18075213483703786	-2.320565116777906	0.240523210274833	-0.21127455652698704	1.8001748948243705	1.1169301373045115	-0.4561335061036851	1.170380191965714	0.6978400942118232	-0.5452524260545345	-0.7159658821167928	1.7961185805233382	0.44369116752265825	0.600272891536445	0.06640768051216647	1.0451966366102323	1.2983167079174338	0.058862535829075725	1.3920972327202403	0.441222724950266	0.16307901662808275	0.8525805484442776	0.7463666565685129	0.7128831770617207	-0.2256089514444334	-1.2249053047258467	-0.35573764111732986	-0.24467156767837556	1.2717941863269746	-0.5092782866950498	0.5403332446689791	1.0502557991867887	-1.3755465883195754	0.09321975560684599	0.34846648966006344	0.8980497797289286	0.11927461413938714	-1.4229829199978234	-1.0756322562863492	-0.6459307162871158	-1.6587208100708715	-0.09380630536960319	1.1352441142136862	0.2931543670964728	0.753672431698867
-0.8234061876068581	-1.6143098154987012	-1.789637703441502	-0.368229023149366	-0.13947393940064887	0.4560280407821712	-2.2819339716466103	0.2904661194468871	-0.18826341575551048	1.8077292127145739	1.1828812750331905	-0.29369934419760246	1.143026414369787	0.6133869012329197	-0.43674743932935023	-0.4280559517777255	1.8951838016210918	0.5317937615919633	0.6335338187748643	-0.3838666860593615	0.8263169355613741	1.2781507504026206	-0.18682451380667645	1.5213868952900613	0.6589282149738194	0.5813703623998513	1.1112576232006837	1.1986800501916164	0.5007804109731773	-0.15760338899150675	-1.0492340708244452	0.017666019336486392	-0.23601657389506842	1.362563900811032	-0.6118381747308238	0.585341002607741	1.177733306762414	-1.1295904156108836	0.27041669932543433	0.644754844731223	1.033702397606905	0.29984084139301437	-1.336948424491921	-0.9770698901511754	-0.4524635497071413	-1.4888706210253688	-0.1287013196273039	1.404050049105626	0.28034101124485317	0.7895882360565476
-1.003951331202015	-1.4527577865019812	-1.7668652604132196	-0.28051405719703976	-0.11595988852409904	0.732152722301304	-2.112757908347222	0.6442555480624164	-0.23104493564439874	1.8083308840509624	1.237738401675541	-0.14693402072735984	1.1173683691119094	0.6487626026655143	-0.20963951647897616	-0.07677846400796859	2.029280516379366	0.49942399576865715	0.7958698216032867	-0.5822022902182414	0.4435779101742513	1.3126275766637112	-0.37466261903090325	1.5118658674306011	0.8808870801017438	1.164406622045869	1.3208931203832002	1.5018864340233935	0.23736513404013343	-0.11358571014396016	-0.8532322200981322	0.36902138727189815	-0.2321656168396986	1.3661383798073525	-0.8155216686404205	0.7174133666118511	1.3115265857618152	-0.868741856915762	0.6821151195990401	0.9988740524684815	1.191878712436958	0.5244142987635655	-1.2765976962727832	-0.8768246376504155	-0.1633732723050958	-1.4303327842028846	-0.005171755911886122	1.5102399208993247	0.1705637345839743	0.7449953678705967
-1.1681982979997005	-1.245898330625725	-1.7033654292817535	-0.16473410326701227	-0.18435140933550898	0.9576178683192775	-1.8579832950516555	1.0096260032639433	-0.285170854350136	1.814463709427128	1.2814979117680945	-0.09767621701971152	1.155458900950286	0.8613514589538894	0.16507408412274738	0.3109003142561939	2.1612588425298123	0.3606518992685133	1.0036227757126452	-0.40130810712738024	-0.06293397745499782	1.3544117798550002	-0.3581670718725835	1.3918369411153884	1.0883880441395983	1.834048325441504	1.437364984266834	1.6826686226316117	0.05829079938615482	-0.058770856624194234	-0.7586357140617881	0.6810081788348276	-0.18501715182148054	1.3828004777399894	-0.9157617079810126	0.9823277385883881	1.3698646697268126	-0.7086751413434392	1.2559799647905647	1.217925011037687	1.3320270950035389	0.6907367895608818	-1.2647413654859734	-0.7572099756956483	0.14868990427702714	-1.3516773079459912	0.28278437104932236	1.5246395410487197	0.07059221715387291	0.6449227799333348
-1.2255391431475036	-1.0382088791184159	-1.6175065485274611	-0.05523788747477045	-0.34488071291159994	1.1900390393228464	-1.5662224703748975	1.326142620286694	-0.3422151915721539	1.8014204600470698	1.2801386520412363	-0.11781542498256656	1.2174857906216832	1.200971953920342	0.5814250586916949	0.6151854178931758	2.283857188354257	0.3559401429623549	1.1952705265009278	0.028511063412173066	-0.4692723969349258	1.3128537237253823	-0.18671496398654538	1.2294682924251508	1.161043911731292	2.2260010866022144	1.5325862008007416	1.7044332536968974	0.07060539590156382	-0.009630430669390538	-0.7734281557846305	0.9556833140129829	-0.17305213809426	1.4011677611335709	-0.8048059916977495	1.2974477009911431	1.3427314075929364	-0.6556828645382808	1.7279128718670507	1.3140149415264166	1.5214185445710604	0.7093010331614756	-1.296468372134329	-0.6332241335236335	0.33588208488938676	-1.180233815864344	0.6374082095737416	1.5544508577704874	0.08015770007058687	0.5665347472107471
-1.1626415956314573	-0.9109611831685583	-1.510642725683188	-0.03235985410355259	-0.4904591956249824	1.3569611548559846	-1.2541190227885157	1.762109744402872	-0.3555040473814379	1.7913116778865885	1.245205316514604	-0.13157437211471384	1.233303974081215	1.4620597052768143	0.9090246518995866	0.7504381587651279	2.3506135883291095	0.5526487198886066	1.320615976058681	0.5234256357441853	-0.6781666023060013	1.153342307195905	-0.022592734974640455	1.0305647377524623	1.121771677311725	2.302191272558866	1.5962266778723309	1.5898128730202639	0.22833646036519345	0.031827334096636795	-0.7971472087470249	1.117009801812044	-0.1887715129640924	1.4591466309942756	-0.5332941699991893	1.590361063966782	1.3281183342896452	-0.6752574188477689	2.0790178134532744	1.3644006793786962	1.769975715829655	0.6624041735351487	-1.3321450143359614	-0.6053213730766789	0.45227348043316506	-0.9882991627574007	0.9205648893341536	1.6031633855268883	0.2571792031082826	0.6142153750342194
-1.0372820087369239	-0.8930823667735837	-1.39433595583705	-0.062198701366528074	-0.5874519761321811	1.3419136567659309	-0.9998238374201144	2.258121554305916	-0.31000514018047787	1.782814389714795	1.1785727461907611	-0.11108088414611306	1.2744399027716011	1.4774034583692297	1.1096372466463138	0.7506656435228543	2.282465298403598	0.9002857245848898	1.318084165838577	1.0031110260774678	-0.7664369393037405	0.8169697542494895	0.10644367437208299	0.8645582786811398	1.1136134179203556	2.2952346529134946	1.6027157471084106	1.4811009888138063	0.440902842755636	0.06920441484218288	-0.8446932011997769	1.225732196285926	-0.16043671188778882	1.5415211917954392	-0.13312416244406974	1.799335815573042	1.3289492065700796	-0.6728390667087014	2.395452841830039	1.358442643633432	1.9653016869699058	0.6623917849841978	-1.3134213660928002	-0.6048853361382722	0.5949691925607792	-0.8129249395591109	1.1023301246607473	1.6393754017886084	0.5710173535289782	0.8259416756384474
-0.8522641647801439	-0.9226037288881909	-1.2751256669541453	-0.10650558842500908	-0.6683364528711642	1.2203897923812081	-0.8457125568321402	2.556788555009706	-0.2280190694155268	1.7490257941397467	1.0534415311234362	-0.1011546025306443	1.3285591426625	1.3761240542942816	1.247414904079848	0.647603860498227	2.1405773947751907	1.3740636944528837	1.2195130957105476	1.3111608634987648	-0.6673831863882633	0.3388100607319467	0.17520112511531216	0.768723927443574	1.171075681585298	2.2256791864643817	1.606704385766058	1.4314555241224578	0.6918207839009909	0.1286049297326052	-0.90474204350417	1.3878218522783052	-0.13927254740204434	1.6018975780561153	0.349307057063989	1.8543234118877217	1.3267535337740204	-0.5578453380332251	2.598123704625759	1.3279915408766443	2.101933108264181	0.709790380924054	-1.1861421331503839	-0.5810150164688123	0.7379466054247372	-0.6580827313101215	1.1709854139866667	1.66931957796359	0.8705134936172112	1.1017923423982428
-0.6025145529031557	-0.9798443614359774	-1.209207321647433	-0.16613180935562885	-0.7023607343279059	1.1177244846241023	-0.7745464406434388	2.738406150022571	-0.10928241488796231	1.6952413026308264	0.8954861766573649	-0.1027295381925402	1.3251619101893322	1.279779921801037	1.30647733855761	0.5176802297703711	2.069750565408055	1.7514427547248101	1.1223593946409738	1.3462966347393395	-0.4655422019036962	-0.08141004887629222	0.08680769903670929	0.6694618807348647	1.1889857267551764	2.0078565165298228	1.677599124082068	1.4243045001459993	0.9117407299704604	0.2360279149413195	-0.8827212044078504	1.5844757591595138	-0.15236451344480012	1.6479760483315062	0.7223472904489532	1.8092171687018286	1.3286208549815903	-0.3486036548618018	2.6127771006386675	1.3470546634025449	2.2365003481418535	0.7883585710574985	-0.9289035574258289	-0.6245358272550543	0.8811853059282079	-0.5971520217959905	1.1106872290059306	1.708739759257235	1.141313184955307	1.3682986866854363
-0.4103283085800224	-1.0492152025060775	-1.1962684335631821	-0.1514974702521305	-0.6710622536640538	1.0823063727580515	-0.8161326803258089	2.901033605550287	0.045324445369985054	1.673581134520863	0.7611754516044056	-0.1145721525663496	1.2695574625533723	1.1203937935711799	1.2870944791617926	0.36757012373811554	2.062774141387087	1.8325357051817215	1.1326839555275658	1.2539917611091524	-0.43998248524606626	-0.3940406938952431	-0.041398787430244915	0.5523337945942226	1.2176453732917782	1.8510196160416483	1.7677351275841715	1.4168790074069566	0.9503562454519981	0.30908325089598737	-0.8213497531865862	1.8196551232663005	-0.12836686885142723	1.6322165448082686	0.852418404285965	1.7526282752208382	1.299092053867358	-0.16876989282542204	2.4968734884732084	1.3624438258767193	2.3348013789188764	0.843763268049662	-0.5103201421118512	-0.7201468359310965	1.0300580211586206	-0.6185944956230898	0.9950722927190399	1.704593762790885	1.3406099593845846	1.5843067887117712
-0.34876907439179866	-1.0793146549629362	-1.1332275667637606	-0.009505577776335627	-0.6836373765880065	1.0916991143749677	-0.9342455363825325	2.9019683200248325	0.157312690335555	1.6714629699331112	0.671193899871703	-0.18464551697509507	1.2073921457523373	0.978872222549613	1.2918166120213115	0.22936008101573027	2.0742657206138397	1.62375778325585	1.2682872662515134	1.2031779477688342	-0.6092105321864943	-0.5208031890567008	-0.08430248062286289	0.4917767959228854	1.3158036201857377	1.8998840569645552	1.8435855385526199	1.3635727228687364	0.8974126173993591	0.3038700165178896	-0.7871337406331858	2.019325361578244	-0.063554231253141	1.5435674143485685	0.8844759107515847	1.6926434645147068	1.2900552471059445	-0.07772923718655542	2.2616649066911387	1.3565765051944614	2.395986408517494	0.8761345516855327	-0.04189856238219145	-0.8012280848083375	1.1536266615501996	-0.6557890752910549	0.9323725999567877	1.6620396614538706	1.475409114268476	1.7399482443163887
-0.31813727575313394	-1.019264309578513	-1.035106851691639	0.17283765393207412	-0.7835452992275754	1.1314538511108283	-1.0312098346520704	2.6776882983067907	0.20940056855724049	1.638110674040591	0.6035554052407182	-0.278700417045351	1.168300901122627	1.0251161551269588	1.3308652685256055	0.18616035259782265	2.1855116762065974	1.2894188046267154	1.439738897534315	1.2041006046431428	-0.7426273933781924	-0.37102669682252937	-0.10034654973458737	0.4900268836878455	1.3795893539813409	1.9685918530507096	1.8883854218440561	1.3011236613066708	0.8961875874629547	0.27030507692452466	-0.7311606116073721	2.1533994766073183	0.017695810833159964	1.482532031601484	0.955176802864445	1.6470812711106142	1.3235699509812924	-0.06016907260725459	1.9338581757911169	1.3704137921265005	2.390814736598726	0.9425805447130843	0.2855388460002618	-0.8542624287961761	1.1187978357273374	-0.6354875931986301	0.9679241928650063	1.6689327224968902	1.5932025058898729	1.818873865987241
-0.24952726018461008	-0.9098211502589839	-0.9877228532407063	0.38039502833828587	-0.8763654253100073	1.191938947561338	-1.0830541787760666	2.4329474624945613	0.23719139951155666	1.5701499613953738	0.6090501315636183	-0.32664416400442436	1.1619072980725296	1.0475187852535348	1.336432962365478	0.13492780175137567	2.3612802181460837	1.0755666836019038	1.5530005810799818	1.2175343462378114	-0.8144796184427185	-0.1218515038889159	-0.10292263035339429	0.5103547172138739	1.359865369428715	1.9594105457861002	1.8947087998972276	1.2772300428127106	0.8967797980675687	0.2859739695010252	-0.6791792841161648	2.2043245999071988	0.09034237695629224	1.4965555793998206	1.0539572058615925	1.624148798936126	1.3344797894126859	-0.12455905388846564	1.6212922821695563	1.4476511886284509	2.2754168988711525	0.9971521116537705	0.3933965627634104	-0.9687095124891669	1.0321564875134388	-0.5461955060136238	1.0529475597448756	1.7594764398596054	1.684851348924274	1.8238958652577122
-0.16057233892000417	-0.8081063160177002	-0.9537497274708098	0.6262091625978518	-0.8949994710973203	1.2432196069096944	-1.149091242743954	2.4129625809998028	0.23370108187985297	1.4876963584894431	0.7038413715605923	-0.34165275333865	1.170556109776292	0.8492541012365116	1.304239854117289	0.05059062476838207	2.4642834693481297	1.029355227522275	1.607963929842867	1.2571230946709966	-0.9447442021432384	0.11455698070388462	-0.05159024039382511	0.5504019918401291	1.3464380480207965	1.9992725128543043	1.9350380338171038	1.1949561767100978	0.873754649760113	0.30702247627620094	-0.6485714765535038	2.1913325699495116	0.13795450235575824	1.4728419626437375	1.1839855036991966	1.6281502180510306	1.3229046821107062	-0.20300909592438607	1.3985903974546805	1.5302245747293433	2.118600812284375	1.0345500498381524	0.389183370702349	-1.0757655898956142	1.072868367844651	-0.40807130709444656	1.1143448002927843	1.8562801820471033	1.6984352460589212	1.8431220991511772
-0.08197742510282566	-0.6924301155778119	-0.9385550785205489	0.7996910168945655	-0.8636545482181258	1.2911417006589452	-1.2248573872338369	2.558808052796455	0.20091219926226528	1.3861018662855593	0.7771656820782022	-0.3681078075857164	1.1577919748643708	0.7006986735690306	1.2704922145282929	0.04261001195637408	2.496358045576892	1.079771019998169	1.5975726692358774	1.2215990238192245	-0.960416931794685	0.37711725285006464	-0.05152052687192393	0.5832112782253989	1.3917090901856028	2.035425475001043	2.0178625373025105	1.0750800901337514	0.8936901507417752	0.306856096455623	-0.6651820060623767	2.1155317976816956	0.1361932368797657	1.4408511448832617	1.4012183152395408	1.6301381610023724	1.292750585362746	-0.2314084666157835	1.2660679993631732	1.565603449301546	1.9902205074678778	1.0917541838559992	0.30147102249900304	-1.1784072437520794	1.1992091067866613	-0.2621410905531284	1.122605558857728	1.905602300235883	1.644808058377309	1.8843111378154542
-0.031522058976541686	-0.5721130446249942	-0.993181599232476	0.8362174720433122	-0.799264202882519	1.3882787251244688	-1.234598866753948	2.707487681784277	0.17371752981008717	1.2972058059707048	0.8331188696143574	-0.34224536716643905	1.1044369680850084	0.7276174837741716	1.2375868837620343	0.1003426600604527	2.5146325421729387	1.260118929258267	1.5260622315042793	1.093809265536559	-0.8228233029271783	0.48882683421914247	-0.10924996238876279	0.6006319994899909	1.4203866080461676	1.9907636192109437	2.0815662782803	1.0398516535526228	0.9611175581530139	0.3310307924911263	-0.7567177313424539	1.9924400363679013	0.09548771924264896	1.46405961647272	1.5616810039288556	1.6633787557098825	1.2319484368684908	-0.23656237627538862	1.162145288070434	1.5951797996650652	1.8353536139307458	1.1167295025739157	0.17492306606410096	-1.3128759905011569	1.2618569009786458	-0.16288064591121199	1.0783043417589095	1.9569720170564888	1.6258428003466883	1.9171743014116327
-0.06924914347671544	-0.5441870826727995	-1.1028903499221925	0.8444532472963646	-0.6731092836173014	1.4939175579057202	-1.1932978040282536	2.812733101473256	0.18609827914518368	1.2695148503135552	0.9153811240653476	-0.3001472403021335	1.0436011285081945	0.805609161488313	1.2142168791280832	0.16649597345869727	2.4844522942184826	1.435689842509507	1.4128950392291746	0.9829942563121288	-0.7394028761945097	0.3334320009216161	-0.14755588282745152	0.5807651643484628	1.39392811291162	1.9535984599641334	2.1177682954622794	1.0835329862138123	0.9937500544976358	0.37010669877309604	-0.8404856266092404	1.8392249362235435	0.0471543443612402	1.4406485739788801	1.5859382137751088	1.6980309722929317	1.149335177205061	-0.2469921976643902	1.1158824753179748	1.6046530441017974	1.6712904556313357	1.0776993728016964	0.1156117156221417	-1.4305086663722573	1.2654781843574856	-0.13657363699024108	0.9899659663663714	1.9658970462074283	1.677622346027065	1.9598653473886487
-0.2185775723944464	-0.5923946499285423	-1.1719042631705716	0.8530374591947385	-0.5616086695322147	1.5483572362778397	-1.166507702098106	2.8927455180305808	0.23343072957074334	1.2713444941435064	0.9697334858223907	-0.3239516359607738	1.0159531932617891	0.9476342678233488	1.183549032802149	0.26623125805888126	2.3889380899216706	1.4552834998872686	1.332110561207252	0.9533588024998669	-0.7026919779118391	0.12156400606779867	-0.15104155892248752	0.5245766741778592	1.348103059703806	1.929377262926371	2.1244260684482303	1.1336309534596873	0.9446134946175262	0.350996370960437	-0.9283252393572748	1.6437266840350748	-0.03268539739876261	1.3340629438209974	1.540584393311606	1.7144269421393326	1.0853323145308569	-0.24979011179837746	1.125796453219309	1.5804580408687197	1.6805372030913026	1.0218920479036127	0.17944064733133544	-1.5131250535615735	1.2709488943097322	-0.12435539557569772	0.957608057654965	1.8877131656242334	1.7521825718975692	2.0332259779367625
-0.4529222759896812	-0.5974682808094146	-1.149815384041079	0.8469635749456138	-0.5437034092779947	1.5910854980378466	-1.1277897639799954	2.8231178650390816	0.3396098659457128	1.2692439222848892	0.9723726850798465	-0.35597210702533816	1.0119474581979258	1.188145877395272	1.1734445790869121	0.35368982425853457	2.3104422864117757	1.4095649660058225	1.2735704399380285	0.9660978796524887	-0.65612036160208	-0.054724695599288664	-0.11122849853413427	0.46439286467492524	1.3121876556362193	1.89972668356384	2.033699601821579	1.162064433648247	0.8547362292004552	0.2831338367743227	-1.0632912858382078	1.4359777652767138	-0.10486508327688693	1.2598091685157802	1.4584088133574817	1.7885024383886559	1.0391603707271184	-0.23319511914901864	1.1552519186518408	1.5565870200035181	1.8161814071863318	0.9832304775221947	0.2322002057135853	-1.533431401891496	1.2592766855384792	-0.1551329910376488	1.056358914037787	1.7712501319926104	1.8016463510337952	2.0948866198671157
-0.7035619774908721	-0.594002968310894	-1.0234927755445664	0.8341308116787219	-0.566781617825931	1.6110232924814087	-1.0625669008884153	2.531954306218111	0.4596636214663703	1.262002754973274	1.0103454263087133	-0.2905784594197329	1.0138537151289655	1.2989142637128601	1.2433399505860634	0.4234306841638604	2.2659119925514153	1.3550535699714987	1.2007121120233886	0.9794853102843527	-0.6783669032715877	-0.12700341663757855	-0.06629315413183776	0.4459874257726938	1.2326840924108067	1.9203926724126572	1.8648994498085472	1.19959989145	0.7726998321884967	0.27194260463231557	-1.1124196140344091	1.2255577578417385	-0.11336552359977888	1.2562526388400996	1.378346786828664	1.8917733390096338	1.016050129360014	-0.24264079050833334	1.197797896236465	1.568791435801455	1.8963058622011324	0.9449003008787263	0.22804269460487198	-1.5017700751076988	1.239084050147566	-0.26766220656849027	1.1993396202748063	1.667537698238183	1.8276169064278478	2.1237246199813113
-0.9064229395214196	-0.6334649006682278	-0.7838417827609314	0.8598478118078393	-0.5939681761927715	1.5388576950853885	-1.0239109577608851	2.1983984445997438	0.5625118787509088	1.203886933551527	1.033597060203981	-0.1832863700439684	1.0090923986491689	1.1748287757508564	1.2823755984598906	0.47184391571783885	2.1943450851129547	1.2733045980596518	1.1321114495941473	1.012255660040212	-0.6656067466770914	0.09085394180264139	0.00400463347624581	0.4388121584003482	1.159760154959595	1.9315339938498433	1.688760684676162	1.235840895222815	0.6690562082595632	0.2861607819311475	-1.0530380698844504	1.0990317396580074	-0.11285356526215033	1.2840176736838345	1.3196304821863771	1.9512912566923284	0.9694584665692545	-0.24177593139133471	1.2706913796939008	1.621947222899085	1.963557229305334	0.911206539428799	0.23789079904363328	-1.3738274679904734	1.1985273093523114	-0.3851901915149302	1.3095342143326913	1.611064615361915	1.7228895750573443	2.169354845735774
-1.000298784851265	-0.6414322128153392	-0.4810067002657451	0.9084468048155045	-0.6475410578312955	1.4195232219991638	-1.0320942965177025	1.9430284474003667	0.6636444386891782	1.0945833074410583	0.9875661081275527	-0.12251446614965478	0.9414332551406753	1.0564229159208989	1.260592646742911	0.4453997449468286	2.0984506572198667	1.2096089016562481	1.074763585827037	1.053069867796803	-0.547284697596792	0.5719252787391812	0.1492975721919158	0.3988464209033247	1.2034495849532398	1.8676010498081985	1.571710407935829	1.198513143511666	0.5406108042093234	0.27289418044825026	-1.0192735824295585	1.10627820336028	-0.18723241808744565	1.308005658626866	1.3056607892887189	1.9363652703493976	0.8981947509426718	-0.2178879261252838	1.3117615017533413	1.6840157649370213	2.03922237935764	0.8659263857016244	0.27199352632553886	-1.186565819194658	1.1558557717247713	-0.4677209542773177	1.3621140318076077	1.6050351407647618	1.5107090189602552	2.218348379231892
-0.9578351519937224	-0.6177369678930251	-0.23267119090128516	0.9166984180978858	-0.7403040242640707	1.3316749500901641	-1.0452372345210763	1.7391835136900498	0.7317836187504025	0.9868208044027422	0.9338050423790099	-0.04317506922705472	0.8442602940342157	0.9565258882965917	1.271854868569709	0.3510234045573258	1.9611763595498524	1.1246051934652268	0.9879622371942205	1.0690115261463486	-0.4515933740052371	1.10950157916256	0.260268220291796	0.34313147329094773	1.2764330934843473	1.8170627281685654	1.500243281897044	1.1253746363582349	0.4075596936854752	0.28708024936065657	-0.9433814037040253	1.178993595646535	-0.2396324808960552	1.3289679009474742	1.2869268433660586	1.895548606816312	0.8951624954037707	-0.21386728013622963	1.3078561051916229	1.7230135225584136	1.9931541131224513	0.82772009456767	0.3233313643911471	-0.946031988080966	1.1420401877856619	-0.5508732803120506	1.3372889357660054	1.6173441783415832	1.3000322611735862	2.216092666810781
-0.8178653796961892	-0.6214122014655479	-0.03007587156447448	0.8953566735719484	-0.862639964436758	1.2429301238496868	-1.059153043407036	1.6093825444794074	0.6880801281663464	0.9070483334168575	0.8659430090131032	0.027761450104772777	0.8014026779189731	0.7825685114614409	1.2547420151903794	0.20277419842843206	1.802874339064325	1.0445343316839586	0.9211680255257569	1.056735558621758	-0.2921472381546203	1.4991741677062167	0.2029371477572457	0.31051034951159734	1.3174954388547033	1.7935354047612395	1.4311831968608726	1.1340426566035606	0.29949648661581185	0.2910412566680906	-0.8508906828616135	1.2538822002166208	-0.24196366225733373	1.3742027531527137	1.2332861808353743	1.8427532191507283	0.8873048991297077	-0.25231962137881475	1.3063621187631846	1.6994373256479816	1.8787603201600191	0.7876988807193409	0.4037495078367993	-0.669454839133045	1.1278040940517138	-0.6298760149229755	1.2462635836134648	1.619407407497316	1.191833351334391	2.1766514675913653
-0.611037161054905	-0.6516440656767772	0.10487917245391025	0.859891366388499	-0.9946608927477527	1.150444501950291	-1.0859472783365542	1.5770534291671408	0.611549628357005	0.8731506629211786	0.747121355012103	0.02451817768855642	0.8006499804015732	0.7069944287616587	1.1443410205746294	0.02786452454577082	1.670458076807451	1.0263179569187646	0.9360003758492402	1.1094801828727925	-0.028728483053335797	1.5924209616186786	0.03882487781989796	0.27284019580677554	1.3826096077319234	1.731827148338834	1.40084966012081	1.1417018186945298	0.25434635011991513	0.24409879571144372	-0.8408452483691162	1.3554090088677824	-0.2390561252832543	1.3506070890751325	1.1677309933786022	1.7497503174435707	0.8594949472004277	-0.2769559060062828	1.2579417285230519	1.6448592559553699	1.8412460665887356	0.7328176000048724	0.4974865350842891	-0.39696418512853715	1.1425137716322766	-0.6760030132606143	1.1428809930547037	1.6388791326545562	1.165523094944596	2.131439966897109
-0.3579846808938179	-0.6803774163751314	0.11523353798749603	0.7392966515413015	-1.1097839996296845	1.090161762590271	-1.0991150143361605	1.5707033734937366	0.5700574810192489	0.8754306806169639	0.6663986334612957	-0.022295093979461732	0.8383021596627677	0.7881980988169951	1.0709593361103265	-0.11471620893160255	1.5978896875752253	0.9944991041404851	0.9446852352760512	1.2213995304409935	0.19621606854365198	1.412259491520501	-0.11282527015481451	0.1972207805316872	1.4406616250878084	1.6347384901004876	1.4263269389181779	1.0784924044793678	0.23364943550374653	0.217842892446613	-0.8633535747399359	1.3780460311353164	-0.1550659791383259	1.1943556887022233	1.0914679137063212	1.6047545004548571	0.8683490191647699	-0.28600574842803705	1.1942224821140344	1.5498190283385624	1.808861416021481	0.7037571566107496	0.5529707480681394	-0.11552576485904256	1.2151517354161645	-0.6745351901339088	1.0685020507101368	1.6036205783511719	1.1572004205488937	2.0748499503732507
-0.13693092272285165	-0.6803871050400836	0.11599522347471872	0.5551320464596194	-1.206312357983439	1.0965303899104164	-1.1011071200335272	1.5664842953150524	0.5226071847153595	0.8899165337860226	0.7243961187829383	-0.04757458275292383	0.8850934133785202	0.8330064866186747	1.0410459903514762	-0.23962398721452804	1.564667650850554	0.9265845736291046	0.8924343418093464	1.2765238257037588	0.3978403339506986	1.0804452152858623	-0.2943626008758241	0.15605707444365052	1.4219205633534195	1.5946547696040003	1.4802790006400748	1.0595726050478729	0.2604918041655265	0.22739075899238967	-0.9190709727365075	1.2991344399461648	0.05860096002331194	1.0469353540849318	1.0243012877263875	1.492758536458444	0.8310482787126006	-0.34471043325675566	1.1385932447386238	1.4020539101734002	1.7790569922249777	0.6919137019012612	0.5703543413914407	0.1161035433223963	1.3122772501654172	-0.6586459318338868	1.058549888447664	1.4912879106619936	1.2050071216571052	1.9894840671312273
-0.03194803043955225	-0.706297824681862	0.14933361133859557	0.4246702393380953	-1.2681912512123588	1.1221454249482838	-1.1489341887678126	1.5565626013054241	0.5198412726298582	0.865874310151294	0.8286156457447358	-0.06617750378178364	0.8712333970236417	0.826898384337899	0.942567405558726	-0.3175580276562969	1.5659101672455293	0.8904490271887976	0.8787303284225949	1.2740230337123883	0.5624450405707299	0.7352458598386555	-0.4554672302968835	0.18120814276804967	1.3670883628657584	1.584969152123454	1.5469802457450244	1.080929242006615	0.34506963068643437	0.2280124941113885	-1.028515861658339	1.2640323371877595	0.2967517432058833	0.9936053582703746	1.044860752169249	1.4136821782159268	0.6980202016759356	-0.4145877965216789	1.0875656306100283	1.2560771746789197	1.8291526558979914	0.6947878457219737	0.5338053642696798	0.2647921393190108	1.3582189659062043	-0.6376499330333981	1.0727234232295006	1.4190866131042341	1.297484503705515	1.9023001066923093
-0.025602962975587517	-0.7279196953040354	0.17671522808443924	0.37877558983900544	-1.2509861966664038	1.1207204937694168	-1.3175274991557306	1.4464763896817556	0.6073175749028701	0.8025193739933973	0.9429196540222498	-0.045030208166219374	0.8114155736293636	0.8921828323711412	0.8465897299732557	-0.33250862427468375	1.557585986369902	0.8375649992940634	0.9395132277901979	1.283107107185316	0.6296607908253155	0.5263389780735735	-0.38715129852569136	0.22013271384566066	1.2991892460035337	1.538257865455824	1.5928736908436565	1.0954872135354548	0.3892891505179355	0.21754807908032445	-1.1454808411588815	1.2025791269543376	0.4832848904732023	0.9227670822643683	1.1163985024523506	1.3552512458534152	0.5791769132619258	-0.481271416715054	1.0454511685229386	1.1304335725924204	1.8410553541752441	0.6963673859682703	0.4924269925475285	0.3290301100961547	1.3701116361232946	-0.6275035691933297	1.062089703780891	1.3966255502497666	1.337399370705311	1.846212560240699
-0.058323293339615986	-0.6701300384088614	0.2036183501011286	0.39851373389499595	-1.1794866199050391	1.141650400059409	-1.5590103864705291	1.2734984720368245	0.7100549184195662	0.7755426831390935	1.0848018523547962	0.046489979499308304	0.7662537225853754	0.9457045703798048	0.7953845082975556	-0.37118103308802075	1.4717844580458357	0.7225147835814643	0.9816869051667879	1.2669089573494763	0.634812794349961	0.4762226690789005	-0.162962571167513	0.24344292467549247	1.2178628077333888	1.4968793910716127	1.6051137504101358	1.1937544486144678	0.40897761507595876	0.2254175526992214	-1.2968416440927633	1.0671131385060193	0.6280209862892174	0.8524801068209225	1.101261100479936	1.3696629203502166	0.4999556682691306	-0.5645391849293614	1.0159594412838922	1.051799812084919	1.7524890702691782	0.6839974178433484	0.4521770881263135	0.302748974626746	1.3235044534256275	-0.6438655657568233	1.0743577331313343	1.351257954609478	1.390003312704626	1.809718645154734
-0.11504743353350677	-0.6294893184821329	0.22006945459869104	0.48888948877523075	-1.132508532845384	1.203405849355773	-1.756695879438869	1.1289650306493972	0.7601359506544025	0.8126844528871084	1.1940834500235158	0.1376397835224664	0.7096226070712758	0.914182008737232	0.739636022431257	-0.4317665638094758	1.394188290723561	0.6383229472462719	0.9885041724224563	1.1478826581818706	0.4862321649767467	0.5010069736187468	-0.007740435118267756	0.26054376951002406	1.135729181330692	1.5618889122408959	1.6174471995524353	1.3487699548759722	0.44654745583277544	0.21052801822963568	-1.474750524500052	1.0525220894766174	0.6745802162395981	0.8843375867709197	1.0756571328341311	1.4584491944394802	0.41275976252289803	-0.663355439149891	0.9956782128997785	1.0299148031348064	1.6706986862306512	0.7021652278134988	0.43593309829442084	0.17263699365067384	1.2536590012890056	-0.670481897245253	1.1059805592231375	1.300239924576781	1.499449173759901	1.7765934407144275
-0.19446568025307298	-0.6771510909454725	0.24959941502644822	0.6268941573664943	-1.1466519736567296	1.2339533384743373	-1.8355824384547101	1.0333025781650487	0.7567946733982323	0.8416033810378221	1.1846299248144325	0.23444840545554607	0.6580671529771911	0.84085350588261	0.6752823275110452	-0.47709942798835137	1.3921887219895699	0.5867328401217671	1.0281849477491736	0.9746547206258089	0.21514943522503693	0.5135828703762777	0.07578300350183903	0.2760075996730681	1.0732867753866806	1.6733271632901552	1.5768227340702878	1.4332024807059187	0.4246999606133549	0.17153092344162416	-1.5272273308604154	1.076209376543527	0.688815233916681	0.9866205083521692	1.041984295481764	1.5460208171474632	0.38528387264451336	-0.7271082985110554	0.9467719144523375	1.0464217047781548	1.605601247561165	0.7895819404639446	0.44763723447814174	-0.017907544821902953	1.2173645151132653	-0.7138045655137786	1.0487297555877404	1.2666772821173113	1.5367044305247317	1.7706610521195068
-0.23786072832451163	-0.7369430719311252	0.32344710155913114	0.7422148084458717	-1.1738528219359847	1.2388661189490149	-1.7198336580388465	0.8859907194404422	0.7394505329523103	0.8663141283796477	1.0700555067769335	0.29953930469260504	0.6529597686733005	0.832205834194774	0.6637631852325223	-0.5229730346241147	1.4625606409825895	0.49944211790829424	1.1248717507759622	0.8495937467667772	0.09017805081178577	0.45323694038889684	0.0741131986677402	0.28033220356575417	1.0743024622988586	1.744688847179324	1.497664524577599	1.4856890679937234	0.37532651649139914	0.13143922457086496	-1.460717284270277	1.0098755240071162	0.742316490130755	1.02841421937157	0.903622447213988	1.5690846029847911	0.4136991335890931	-0.7419627282979923	0.890515347824208	1.0665150912339052	1.5175566181978817	0.8609616739078702	0.46163171383514073	-0.22569175861131346	1.1469189179296433	-0.7694476100068572	0.9331505029231633	1.2294727275874926	1.493061137961905	1.8006930940182908
-0.21919109845684104	-0.784650058164248	0.36085106708771836	0.774746120695422	-1.1890858685688634	1.2586352824838367	-1.3773609310660566	0.715988452462183	0.7844849887504443	0.9452667781878812	0.9590144429365752	0.28512332918616873	0.6787994995388258	0.8545709337389782	0.6699097631281756	-0.5179459944042136	1.6032162127766363	0.4322850928338272	1.1952010476255142	0.7581865933386185	0.13779385904049835	0.2819234740785402	-0.031675410970852205	0.2521015405911607	1.1272551952158891	1.8473284944611759	1.4614926330652405	1.5173716648852822	0.34810174898206697	0.0834255110852367	-1.2695903062889315	1.0228275784880108	0.8048623436429361	1.0194369948621569	0.7398784960246119	1.5185069571805219	0.43053357676928117	-0.7248987054691949	0.8393753220954142	1.1068930137424542	1.4775014021762698	0.904340185064013	0.42931820115537656	-0.4064993399965006	1.0698962209452194	-0.8027289673827506	0.8397272113513411	1.1536060721735215	1.4274739896130992	1.8079410897378587
-0.18586042092193014	-0.8283265597765379	0.34557504148283913	0.7133579190015243	-1.2121247798576626	1.2427024721228879	-0.8759247822424099	0.622842868769384	0.9116684199100433	1.0081537477508102	0.8673996162535584	0.28867901215290365	0.6784534317147349	0.8859496281491304	0.6500943667693306	-0.46269703234350035	1.7594745314321767	0.4135975424380174	1.1979829817971077	0.6612043124653111	0.23282189090994915	0.05267395740671642	-0.10437001585571466	0.2129574464733129	1.1985975204959405	1.9982853524316178	1.40042187561221	1.4525228561692916	0.2956183531707284	0.022620984024678204	-0.9083062947242583	1.0832923042043734	0.9321886361158149	1.0271244324740432	0.6125008977867027	1.4086703734174932	0.43163569601411683	-0.6897458424253162	0.8139594219087067	1.0993507042182695	1.4948674501811585	0.9452657631317898	0.37537449451984195	-0.5001607950884285	1.0101225907878502	-0.7721906591899619	0.7767135027127551	1.0514058916071045	1.315989922583365	1.8042292946880316
-0.18682044615946275	-0.8019992275417405	0.35532396470606625	0.6124102795416551	-1.1897253421493714	1.2201677616847013	-0.3909131729236095	0.6181435703102002	1.0713530511018952	1.0209225505563748	0.745300595961534	0.3753262393757952	0.6426959737904439	0.9483786243736969	0.6183695692179527	-0.431934380434027	1.812308637046937	0.388900690537893	1.172281356203784	0.5842212427594582	0.3463334331938138	-0.22294984109871843	-0.1631584329671408	0.22771566686416206	1.260804620674374	2.094569260325385	1.291171134736415	1.3734758525456812	0.22723325661031146	0.008525402383113733	-0.45171052940082623	1.063159200437776	1.0843948158519459	0.9564323152218327	0.5209680757802048	1.299264206660443	0.4435791281414458	-0.6292355269636174	0.8165122530873985	0.9784793624106018	1.4792318368692645	0.935971252780541	0.33999481739740156	-0.5238653486490733	0.9149485680961916	-0.7460762473392929	0.7228954635436541	1.0058780830967686	1.1771640680913955	1.7923456073341808
-0.21400314750433722	-0.7156732228022743	0.3306342876949846	0.5193024646015203	-1.0710869168136983	1.2068459198941035	-0.024890615528424566	0.6500310544716503	1.2276686765956213	1.0541622529824375	0.6120066116061198	0.49264123218677663	0.6064828598977658	0.9169342514443967	0.5629300383252476	-0.410457581749744	1.7933585645967942	0.341112608309666	1.141188169878297	0.5495948921097163	0.4497215676596598	-0.5778205169801367	-0.33179876213651527	0.24208188182601537	1.2749944519049246	2.08486218283565	1.232441141812834	1.366002142321322	0.20154485261238336	0.10529132224219899	-0.01148154994901882	1.0483392009503787	1.1874626547670004	0.8102299702194988	0.43149820647244236	1.1686326453458407	0.45888602262736705	-0.5797758878683277	0.8648057270047278	0.830241229988338	1.4451588205237555	0.8784852792285498	0.30964127424031795	-0.4749859682148105	0.7803772685096044	-0.7575386911597687	0.7147239140344889	0.9864493418802711	1.0364367165622812	1.7439301845663464
-0.25647949592794106	-0.6237407106094705	0.2506280159408151	0.471903202315812	-0.9413630919231893	1.2121718460951951	0.208859429961123	0.720267558175926	1.3328426569495464	1.115567914752272	0.5476022177045572	0.6506436732937395	0.5883258347270804	0.8010523232788446	0.4929956409346957	-0.3774461870712809	1.7480644286903408	0.2854921373294316	1.0725291451937085	0.4977729247329907	0.47021137135231583	-0.9973833866903984	-0.49480225510649045	0.16630566437932864	1.265811569939395	2.0694360128970977	1.1940429633155811	1.380853127799406	0.1930880851784723	0.2781220095474525	0.37140773778945163	1.0037411053865382	1.2895001372792811	0.7118958991793779	0.37218247783844716	1.0025682806746348	0.43157573615882755	-0.5669548259113248	0.9258379735509454	0.7020867645507891	1.4020437921033504	0.8093540677822952	0.24782428094266348	-0.4117209724241948	0.6891348082687012	-0.772759695988585	0.7291258239991136	0.9456106905420587	0.9347211245076925	1.662051875858041
-0.2964349833801385	-0.5758399510772696	0.1881340002604252	0.4879312880005934	-0.8066735224689614	1.253033925798458	0.34837295676673413	0.8861579390023987	1.297204676920576	1.1364891882386012	0.45286866512304674	0.8246595706603099	0.5551494659908085	0.7898431893442297	0.4524932699757144	-0.3612649352061826	1.6661703767887233	0.16999611698170872	0.95409267500717	0.4246443520850616	0.4232128841322922	-1.4273737560723283	-0.541520273854533	0.09081169084151819	1.2780147056555098	2.033583490879003	1.1453478309423193	1.3659316706120088	0.20479016672567812	0.47674448798645364	0.6273145821162063	0.8540511154684584	1.380071684946934	0.6963133246738948	0.3509574192229738	0.8618766337457118	0.4036972586806461	-0.5590870479880373	0.9423443478767967	0.6004599753950339	1.3380625819716465	0.7542312103242756	0.20407018858696385	-0.41183989158921375	0.6127367520474855	-0.7837260564461582	0.7414259686096356	0.9031542799794643	0.9670672876145309	1.5634569821655055
-0.3330081302603616	-0.5962507385802043	0.12362184354551195	0.5411351880367694	-0.5789459057679942	1.285773616730665	0.40361875937399166	1.0387050563206812	1.1423413285745019	1.1105962094989592	0.38784413150525204	0.9292043796278996	0.5310717971296175	0.8421827140082291	0.47194767683910077	-0.3629990403265487	1.6402336957569967	0.021202477261159584	0.8649568361604277	0.4489219837391748	0.3460444744237908	-1.8175693096960963	-0.5335131779105077	0.06713456293014637	1.2737792018751048	1.9455080364999553	1.1527888713383814	1.311330932044856	0.22977130205866417	0.6505530216056268	0.7565586468178002	0.7585606038130193	1.4124699540866803	0.7099035245881735	0.4023716497844571	0.7499791549964303	0.41936391229830106	-0.5490096770228883	0.9554022244030248	0.5484186876429005	1.2649383943696675	0.6988079305056857	0.18705780161265576	-0.44103274479608084	0.549746017828644	-0.7845110354145173	0.7238268060859653	0.8408939956266028	1.0755023310727179	1.482318871305563
-0.39001519179908856	-0.6268927562744824	0.04500548505221806	0.6079241577331416	-0.30058198442949263	1.2718756193352012	0.42958639442908586	1.0613911768932534	0.9273453877831276	1.091135132530764	0.4549994940317331	0.9388118092381994	0.577119005023573	0.8325686298243525	0.5023878721318632	-0.32773144436244556	1.6880400232817068	-0.06697260536670012	0.8759678483361156	0.5677701638190756	0.27028145509677476	-2.0570449138127893	-0.4545144788309098	0.06204476444005974	1.2367230116275645	1.882873423014233	1.213236027430284	1.1969516387948165	0.2432567835409106	0.7459090914061324	0.8331700690630832	0.6724425243983875	1.4109018804362061	0.756287133314469	0.44665117789918485	0.6598286778543205	0.4486071902921104	-0.5488198960254278	0.8989752272842708	0.6079990450955377	1.191920781351697	0.6729994817362914	0.12273145339581273	-0.5078328830377439	0.5442834731151283	-0.7789257203757206	0.6581725093963797	0.7243723475303272	1.1389601341555284	1.4202584144790131
-0.4091139720212883	-0.6383964311297747	-0.044635782608715584	0.6646718168325263	-0.09945146720830651	1.24370301551475	0.44665154883661023	1.0337570723590925	0.7371837328220916	1.0700097833864761	0.5752128569307914	0.8393621908986661	0.6592351318835027	0.8808767444320671	0.5380412760842729	-0.3126242188944778	1.7202198399701527	-0.09941123532063546	0.9397300018814919	0.6760665691433686	0.17428475462326218	-1.9209856542880108	-0.2292601304951062	0.11917720368368652	1.2386948143720287	1.8893936891394312	1.2614822873262135	1.0654106298087371	0.25274568945715287	0.6933067976056273	0.8319793214581637	0.513652662308546	1.3786420654380833	0.8420284738302438	0.47806644437368967	0.6272993654871999	0.4510398472781215	-0.5880882955570941	0.7918433461149095	0.7430478553215165	1.148174719210185	0.6699890638551133	0.02920601376724998	-0.6289790796935271	0.5568661060053015	-0.7949375404477522	0.5953836075783494	0.6217032512467	1.2411728496185197	1.3691577484218587
-0.3815339092370379	-0.6435637191052004	-0.11947626432773846	0.7183983718366842	0.09379459083868406	1.1819756713698422	0.4341326937384274	1.0259963696117178	0.6247310364536908	1.026552223879302	0.7027741543745161	0.6892279866465364	0.6825687549228958	1.024065298820585	0.5852170744728225	-0.3564430041940662	1.6916080143503354	-0.13988884641846316	0.9393714908843546	0.7518740528703722	-0.005920441955714062	-1.4000700319235688	0.06384539279921927	0.25749553529414715	1.2417567678785373	1.9116119519862398	1.3044143791012286	0.9649290994424083	0.2852631277414475	0.54257543699499	0.7830587747232243	0.46285109957329895	1.3504650376859542	0.8359180122461455	0.5300139287459767	0.6573993750917598	0.4427225587801747	-0.6293249951481347	0.6794680077234085	0.8756408791989851	1.1170072625760885	0.6859331289294959	-0.06182120713259583	-0.6787953990037031	0.5584297492229975	-0.8356513938548972	0.558554540991406	0.5725882374996889	1.419089174791345	1.3327799957719495
-0.3865533789392416	-0.6220742602373964	-0.17033016333157797	0.7590902286999566	0.30779674666640533	1.0978147953319968	0.4155176645663559	0.9624186346183109	0.5543354544279812	0.9645976689604833	0.8516689791493469	0.593424231638837	0.6564031435230165	1.1065762841618225	0.5999070704276747	-0.38500539369275105	1.5958833291341579	-0.17970318720549952	0.9527586805992169	0.7925778267925873	-0.24981477834601867	-0.7543636340916006	0.22415329625569763	0.40184447842428705	1.2184674541943057	1.9396530306596103	1.31961277942436	0.9206988292560563	0.3282643857577378	0.450797992809011	0.7210080379555318	0.5835661370850451	1.373226254595997	0.7404763460179703	0.5393672784347687	0.7306505133465783	0.44922106500102127	-0.6638326028006506	0.5559059020218782	0.9523761030307263	1.0800286865191682	0.703630173963496	-0.13329327756753792	-0.63149079660319	0.59097639081951	-0.8705231361295069	0.5112166476339397	0.5683836265686848	1.4888065901249767	1.2911668291434637
-0.40805222225527576	-0.5596469623842777	-0.19040415649273043	0.7399301727146145	0.46127397846639295	1.0764857958913148	0.3844912382797775	0.9170292427488593	0.5257994215959922	0.8906519098638295	0.9683850424859303	0.5091893291823253	0.6433015924826042	1.1154741597321296	0.5818998737037392	-0.3736236972898288	1.432994861518543	-0.1622660644447867	1.0372088640880088	0.8118182506464203	-0.5011629375540029	-0.14420119396797662	0.19669944739288933	0.5197691195966498	1.2479164175394903	2.008875866966293	1.3153710851419087	0.9407795573725259	0.34928955425189356	0.4251492299420743	0.6435894646491984	0.6535559286808794	1.3707340800467849	0.6584223087996901	0.5163906562071654	0.8056452052357861	0.432740670490159	-0.7053783743018427	0.41638860145353335	1.0218152439378714	1.0337108113898525	0.7476405012181574	-0.207868633080053	-0.5520924340915355	0.6054941852898057	-0.9229620657257215	0.46672630733687137	0.6062954623052992	1.44994811036804	1.2288227198567743
-0.3697211483672518	-0.4856804645710359	-0.2218741363665782	0.6770333987267724	0.5859963340121471	1.0918031034353552	0.39422031880176933	0.9523897485817876	0.5738042867390775	0.7542977034366937	0.9666111544604277	0.41031300030663126	0.6620411651571788	1.197062518256764	0.5830023551358173	-0.3868439180461728	1.2943829915544842	-0.13816724315275167	1.039193180769845	0.82129774849405	-0.7047540927706516	0.4182901522652752	0.05984516451872699	0.5435560090281407	1.3043302301983135	2.0705519333749147	1.295647809241899	1.0233353103123846	0.3757562921873192	0.43136950007630104	0.5797286316901358	0.6742668597938458	1.4039695137637873	0.6313675542156256	0.4875015336977146	0.8153879494982406	0.38419602955569965	-0.7631449987716855	0.33314962459723063	1.0384646978230863	1.0756366918202598	0.7851871020139536	-0.28004228351459054	-0.42909037773923125	0.5203307452868876	-0.9826759119320305	0.49636155566596596	0.6635657019008265	1.4577695186602666	1.1886332184329897
-0.37068435249629983	-0.4009175644441371	-0.26273823724951895	0.619576987814742	0.8031422705708557	1.1490729705591907	0.480504946693722	0.9841700407163418	0.6436279696493659	0.5545955979433146	0.9220692587956517	0.3761217590250568	0.6782775139041556	1.3827888602135552	0.5897083041415518	-0.4075450309991928	1.249567529996917	-0.14407506067508868	0.9471975914110393	0.8113587034001414	-0.8591204647891317	0.7762880179838423	-0.08836578304221662	0.47486097765084123	1.3093193081393664	2.112091357828043	1.2444311583214698	1.1365722200641115	0.36000010604394467	0.5701273514937935	0.5058223642385762	0.7826367432450996	1.5174342927555897	0.5571522417403547	0.47651339130426507	0.7628880175740493	0.36171108382232264	-0.7824348815849822	0.28720954192275816	0.9385712143354755	1.1342246670822296	0.7552222944003838	-0.3115577025440225	-0.3116883329760464	0.4491176156622029	-0.9677554752583835	0.5481634701745104	0.6674225336748976	1.4954763291877335	1.1949303030480891
-0.43375991793718305	-0.3021480843488471	-0.29657790530584	0.5400106879541389	1.118563507275882	1.2540400902206206	0.5999899585419936	0.9517337333771755	0.68546672251162	0.37903775391364203	0.8979162590337653	0.42503816563626307	0.6972304950702535	1.5824546859724025	0.5794705119640277	-0.37569716491762045	1.2647187613378328	-0.1560465461206571	0.8836549911119722	0.8341436970992937	-0.8905020439382803	0.7538959253307183	-0.1930124187982452	0.424709371086781	1.2609207842801669	2.1774871591627245	1.180435198348369	1.2069400763303997	0.2966471075924609	0.7524679590699538	0.4314206179178582	0.8388131905418625	1.585666425665583	0.4643337405145016	0.4532292723536432	0.7195982800574561	0.3878935539651875	-0.7522651253029891	0.23290748666581468	0.8270500036647472	1.158201143890012	0.7621227172802848	-0.3186997126986306	-0.2361566451330702	0.4145827384337889	-0.9182259286787197	0.5861094341397834	0.5932596053667989	1.4533865472761722	1.2212532513490475
-0.5015370639287722	-0.20038803633777885	-0.34233762573059756	0.4289583857799514	1.4363211446605286	1.3291651600650565	0.7343372361324437	0.9293177367123826	0.7616332865202373	0.2769647394773099	0.8896561422320804	0.525212447623907	0.7005267910947288	1.7409025496430008	0.5838349074857019	-0.37315753999940576	1.3407974291285392	-0.14648168081915772	0.8234445976777846	0.9164952761085587	-0.7571442879495444	0.40412769252822056	-0.31628584366784457	0.38828422662445194	1.1907817948139587	2.218722566819011	1.105271652647249	1.2093472415589885	0.23212322417413844	0.8249482630131517	0.4697123437498366	0.7749432810295961	1.616129556686369	0.40577536401594283	0.4741001258831048	0.6365861595314537	0.3916339068427395	-0.720631344183445	0.2579208808001982	0.766802242534282	1.1922180683491999	0.8084063436345176	-0.40913671550357994	-0.2009421578429203	0.30961042926048793	-0.8865524650261152	0.5831369884012965	0.5142473070165297	1.41707996768238	1.2771625019685697
-0.5770579896509325	-0.08436627351453482	-0.3980025125554502	0.3601500673436479	1.6728584923644714	1.3474110243909116	0.9344074697385022	0.9462969537729379	0.8213638165571207	0.25458326947284676	0.8541783817220103	0.6082524602428643	0.60835739394493	1.864065410788399	0.5564940184017007	-0.45726723222467325	1.4226812964695403	-0.1630779363006189	0.7246428576833785	0.9577227201486253	-0.6074734959439634	-0.12495395889119373	-0.3956563481975825	0.33328116087113197	1.0923137783045573	2.1499432373688956	1.0606284228378342	1.1496094862867554	0.1871050660415565	0.8324382738833644	0.5949885817008124	0.7460446454425954	1.694459182343555	0.30342064515212863	0.5298932654749198	0.5014534576628001	0.3616910972038928	-0.6843831736685063	0.28983489671448137	0.6780343135595774	1.2205641031013656	0.8296434171028638	-0.5239062944849622	-0.22304310448132458	0.19990228162106272	-0.8718683974842041	0.6074946289906276	0.46506586354291307	1.4575706692969088	1.3685796376935713
-0.6407915856354258	0.004197812829288094	-0.42136412256316697	0.3818481675295697	1.8026787741637738	1.3466549958167207	1.1330848825561533	0.9736094822264025	0.7984150647800536	0.3129489076483002	0.7991049272716727	0.658769568334567	0.43918213813762474	1.8994442397695253	0.5221707469145417	-0.5565773813759949	1.4046376499140898	-0.202113025083175	0.6621896861508129	0.9830049434573912	-0.5315988334557995	-0.7404167207726976	-0.24594821976153325	0.3214865015234939	1.020670619071046	2.0336514475747665	1.0359826125219684	1.0731402636090182	0.1777549066098223	0.8254765919170911	0.7062475626113452	0.7371555530575604	1.7911001731963008	0.19326566437525033	0.5863987076023379	0.4132362094458489	0.34559044844319453	-0.648053668440371	0.2716097127597953	0.6110801174140528	1.1764842942362441	0.8785503191210452	-0.5949254931741341	-0.26573148111242556	0.17519426920986095	-0.8982658686654702	0.6471177232045064	0.47102109315150875	1.4970588387044885	1.4354378732744848
-0.6424255358741428	0.035014226492736875	-0.3523209137191274	0.4268123328053596	1.8268537334894535	1.315177226184933	1.2460852183895543	1.0537934060267595	0.732546150904296	0.44350455055282023	0.7321370488454497	0.6776784584592963	0.29605425389030016	1.8067311911206119	0.5354688194094246	-0.6094918277262817	1.2700418916857026	-0.1925372864978902	0.6164058864076886	1.034873221796921	-0.5196103281221662	-1.3391976033082358	-0.024468360682924815	0.35887754736287036	1.004261765114474	1.9480260109114382	0.9874893221351575	0.9591912186895112	0.1966751894121419	0.7605388398400781	0.826876688265278	0.6342077979131238	1.8040182665960873	0.14052286776453723	0.6181603944356849	0.3681445566669382	0.30785571284798274	-0.618485789036039	0.28076944508560686	0.6715255077889223	1.0800959967827568	1.0063753878370487	-0.6833097248691569	-0.2946900996003154	0.1709320145903473	-0.9934905292433033	0.6339433298473703	0.5048807155652123	1.4799122238096076	1.46380582074045
-0.6097814989064774	0.05674913153937403	-0.21686133444211259	0.47093312301917756	1.7133239518416374	1.2596133417545363	1.2887791019036545	1.2158248738849255	0.6242388566089041	0.6199385124933718	0.6431758432737578	0.650005969283401	0.2291333884065372	1.6082475787064319	0.5154127633869386	-0.6230476817317258	1.0733406828297745	-0.16166440940877075	0.5715030788048187	1.0241362031900958	-0.6898398798905194	-1.6678493542273398	0.028052478840475868	0.33568964222688435	1.000988334274345	1.8211615899236264	0.94753967165249	0.8288890281723832	0.2404344770023442	0.6629818860971938	0.906840584472057	0.5208991260108234	1.771275472034165	0.2128355522518099	0.6088031523833106	0.30942181616477943	0.25965941012044025	-0.6326054952470936	0.30623611180143456	0.7501398293543524	0.9885344061471653	1.0755096964210438	-0.706187172157541	-0.33843793788341336	0.16220745700232225	-1.08973653792123	0.6211043625399545	0.5358057071153611	1.4334270424287363	1.4684036920467143
-0.5754685438934297	0.05840589324649516	-0.07802299646536046	0.5020429721361088	1.500950846029065	1.214054891242815	1.2742350771131294	1.4289697878488654	0.47398189568341687	0.7839449705735618	0.5633076165645043	0.5844738304028239	0.2768763286385423	1.390642134574552	0.45243147898099495	-0.613903540322825	0.8221622592466046	-0.2160272038980509	0.5479358442642277	0.9715518861179957	-0.9803452360592232	-1.6829411370459446	0.09138223395000805	0.2691522087307801	0.997688096448264	1.6617280283236062	0.9960299494723394	0.6761286166088524	0.29541192547426165	0.5825532970411404	0.9280582683046564	0.37930235307617616	1.7497378033524158	0.3139543321800254	0.5825102363834019	0.22135411961939622	0.2712116755727875	-0.6577731666674517	0.3003725776878811	0.7757182372982665	0.8847616118595558	1.0861979187543187	-0.6036117217405486	-0.40010653397391155	0.22530433932471455	-1.166498142986807	0.655478395911918	0.5733619484330876	1.4060852549665004	1.4688494316269352
-0.5831328513361264	-0.0206988265473117	0.055164546614721074	0.48506064518402336	1.3053040826965927	1.1817255355218792	1.17297659249595	1.6359404410635119	0.3289344157911477	0.9122417070572565	0.4898643257525003	0.5332707073909104	0.4413162230528586	1.1861379912384584	0.48579861612883235	-0.5586881415870212	0.5798749570799409	-0.30162169384130644	0.4992978523190762	0.9637431453130356	-1.1832435469522893	-1.5327900887408856	0.24245143590888332	0.23654362912515842	1.0237802294414688	1.5912175914655933	1.0597035647805104	0.5424808744180886	0.3325621427169499	0.571073089421287	0.9131619358511847	0.19733398271497066	1.7305474153507383	0.37019468212716755	0.5334002850627695	0.12245304588963002	0.31235270199465565	-0.6748019444538624	0.29666299488134473	0.7758024727139159	0.8070266712020142	1.1024640861534385	-0.44443472722924005	-0.41640927041482845	0.31221514041685855	-1.19912875571607	0.6185208682846547	0.6120162340552885	1.3619572670804803	1.488008129220367
-0.655099776344503	-0.14200737088041318	0.17033855342857732	0.4342958016650992	1.1769520893977865	1.175522728595329	1.0211095305670417	1.745362062120417	0.23107727805939518	0.9806809419349245	0.417863220327085	0.4777002781263763	0.6439735408410509	0.8842670070395261	0.5918579803262217	-0.4276196285538889	0.3965121277755387	-0.2951267189946653	0.405807077561353	0.9796206807910085	-1.1806002309310404	-1.2430462330724583	0.1825310039894496	0.22867216011091324	1.0652178726151527	1.5655621504803776	1.074181961599732	0.4500702092866008	0.34504255820165247	0.57494069051366	0.8686087956000554	0.08596957263850627	1.6989380128318665	0.3794206329368985	0.487711721331169	0.022840689819474715	0.35996653755653074	-0.7215666933852133	0.28746700074901665	0.7598431012722803	0.7718879090164122	1.0538235379807115	-0.3194681098410434	-0.46925262301642406	0.3473052538792315	-1.1507781366576566	0.4892069893926593	0.6051739722149658	1.313272314617419	1.5135017317569162
-0.7362727711803565	-0.18148222145768514	0.19799359573393732	0.401099292183574	1.0916591746792113	1.1624510226526998	0.8792071301243359	1.7424764527563403	0.1705599534819004	0.9600130037481275	0.357605109411965	0.4030212736429665	0.8298581047549239	0.5269258220972012	0.6854485722210006	-0.2812686149115903	0.2796408998700099	-0.2672947369369809	0.31916136160946396	0.9611212323420262	-0.9249636608860975	-1.0019451969500142	-0.01693598062612549	0.17319868784279835	1.0715860210557318	1.49253016254268	1.1432089083993202	0.34309786358894023	0.3735600368593449	0.521786716255449	0.8459446331332924	0.04773848028749371	1.6739615296558576	0.3536966922689685	0.4645132343793598	-0.08752479619666197	0.4364524710556649	-0.7537155943550073	0.2221776181178799	0.6670156732280738	0.8016895282185981	0.9723904954397652	-0.23870474449082885	-0.5697645427357141	0.393087747464694	-1.046089956398103	0.3960406199014742	0.5882773758714154	1.3084709310312486	1.5318283821339373
-0.8117015090485818	-0.10638214984483399	0.14824967429908692	0.3886585201426692	1.0739932704579183	1.1383115080663226	0.7505881896636591	1.6744523924872277	0.1222015507038233	0.8936567479999452	0.29024063000443184	0.32697990150110534	0.9769744206749081	0.2709828880739965	0.8187870345076751	-0.1989974470397437	0.26878076340135926	-0.24026737787927138	0.2860338338118405	0.9506335804579905	-0.4967628835559001	-0.885387587946395	-0.0531106591095654	0.09052631088920889	1.0983632214677073	1.4041149246848081	1.2120581137481534	0.25454088824559784	0.4131163211870705	0.518680959604667	0.8227250548373902	0.058724468137028626	1.678939439026761	0.3022488109331075	0.5107973297390833	-0.10156076771366847	0.4890686716873695	-0.7583869180496395	0.1318313271845392	0.5482113389274637	0.8464760948513609	0.9218297218695785	-0.19483557816694114	-0.6703016877324317	0.41193720108374715	-0.9449764944888768	0.32560114946001634	0.5436287843308536	1.3452580632531683	1.572179970677802
-0.8557418720975702	0.03959696501594451	0.1311117508365496	0.4161414605423939	1.1139514380444009	1.1549019789713628	0.6401875104353298	1.5060322798259727	0.07371143782643821	0.8593861116466229	0.24339844864804702	0.21616111570453053	1.0425427377461793	0.13874388109203184	0.93580291771589	-0.16471810453133406	0.32566492928717394	-0.14394820569761438	0.28927710771618786	0.9701732443791663	-0.07344485271464166	-0.645357216819043	-0.08247001090432789	0.04554603994446517	1.1435329927966968	1.383262949089688	1.1600581954176108	0.223414646953869	0.4430043443868749	0.5466532020712468	0.737123088595245	0.09899794393873311	1.6814219539846949	0.2535651249760377	0.5810700618578677	-0.0334892239375781	0.4847487068753578	-0.7827737762233015	0.04987601827888396	0.4444235873779664	0.8795394572430972	0.9089549202933915	-0.21423853402875997	-0.7518982529914254	0.3427368028071662	-0.8628250895922369	0.2843080617219938	0.4512484804090583	1.3546164114163797	1.6061210136225097
-0.8815512923079585	0.20678456746086393	0.18095657932312662	0.4800835444661993	1.1536130899483013	1.156571424967908	0.5556304762809261	1.2808818588495219	0.031848422577469476	0.882678885020234	0.24052128880180348	0.0937444908108435	1.0376112712528702	0.11868691236360548	0.9524507125560234	-0.17114734588082223	0.3627910475807543	-0.017984837494365698	0.311930000256324	0.9596464062958331	0.21992053855282814	-0.2572111209416542	-0.20299805088764514	-0.006813341195703112	1.1292210408523646	1.363051197102034	1.0976438330995424	0.20634936618846872	0.5101880994350717	0.4994918202980497	0.6390742136641054	0.09800945942167212	1.648399031275766	0.2626603021639503	0.5784543935304167	0.09392515263741953	0.4800261544635477	-0.8310513508201233	-0.07655802249867055	0.38123730617085355	0.9004224665202937	0.908090818864537	-0.2679780771723479	-0.7937650063005727	0.2681432643463164	-0.8287470806982696	0.2595935849095562	0.34896233196114945	1.3048419301499008	1.5585241308110773
-0.8627036445154467	0.4022017100265308	0.24851873305312192	0.48434001484938805	1.1753516192074642	1.1053216812861526	0.4575791991765191	1.1090015875600205	0.0857317174160568	0.9394963630318809	0.2965610074611531	0.01581255172924214	1.0297901384283938	0.2692126956055286	0.9468472449823672	-0.22990181076550273	0.36727564910469523	0.04871188523326777	0.3627801995946724	0.8626819373312969	0.298139707425053	-0.06750553813145307	-0.18358781457557036	-0.11176103464657314	1.0830445182731814	1.3165509338580936	1.0920886596216728	0.15226418381048967	0.6295236123560211	0.4628970166036419	0.5602850818729156	0.12292871800065301	1.5811392972208904	0.31503385560718006	0.5359653526636486	0.25335088213166346	0.4419744882046658	-0.8510380010098111	-0.20722744227723497	0.3347069584963127	0.9057203451832839	0.9037300489296627	-0.2918949022379094	-0.7794190306658912	0.215240682584196	-0.8516369506900727	0.27322472863227054	0.21155048866306608	1.2459700905096238	1.4654293933932483
-0.8356258465905675	0.5678068305289738	0.3121943377585636	0.42432576220011403	1.1763018983829667	1.0640352137958877	0.42620146794331026	0.9574920890621046	0.2558526409505707	1.0264220376837108	0.38192396049330835	-0.005631050800216667	1.0310330986965912	0.4728223600617943	0.9479204569958943	-0.303174278303059	0.3448186929496072	0.13445135229363653	0.4219873180678757	0.7413115909695009	0.13493710756411548	0.011031096128973506	-0.05914585829125459	-0.18382417666980816	1.0593530997996705	1.3456757429954986	1.0295628323260129	0.11392757394498598	0.7486966903682766	0.5020925995986583	0.4458614294754864	0.24555894426420483	1.5370915610022728	0.39036202596222297	0.49088789001450533	0.4012064188889137	0.3570741883466414	-0.8566717854772792	-0.28267375691336205	0.2860026891333149	0.8925415564922357	0.8931471292794747	-0.28284860351297325	-0.7113720429970469	0.15679798634058253	-0.914502385319523	0.34365706234926385	0.09223488441840091	1.154710660811807	1.3889593915916036
-0.8405849173539869	0.6170252484949111	0.3734742137520527	0.3378422030284138	1.1090321356960224	1.0283332399001197	0.4697591483261851	0.759075359593874	0.4683391577445761	1.1104625047575396	0.4148129982344497	0.02077569253697632	1.0711048688278941	0.574364478213336	0.9035545227882167	-0.31018901320931763	0.26546059664101296	0.27192227916769507	0.44080219753011696	0.6655041072424969	-0.1860008608839971	0.15993833559485204	-0.04848964851500005	-0.1603571636683765	1.0404958744594897	1.3901694953802846	0.9461418405821365	0.08434058314611628	0.8163169892335903	0.5411831006017327	0.39244561074211526	0.2733455347695126	1.49240629175944	0.4127320078588557	0.46911400813389903	0.4918310842579479	0.30500619210615176	-0.8458813801931016	-0.32548081950489766	0.2509477969289897	0.8873390340359908	0.8603794120131599	-0.2718868800272367	-0.630117820788868	0.08890810888092192	-0.9886697662108626	0.41285831109653764	0.038571388214430846	1.0648100350969594	1.294732745785219
-0.8741985162337322	0.5745113866770908	0.4000257886207918	0.23250346993602672	0.988861117253992	0.972488303955152	0.4618072575342095	0.5934379519508792	0.7004400811699688	1.1298496922633736	0.32341810482288913	0.07333796248001521	1.1379046105732251	0.612001397233746	0.8636993311949682	-0.24730998861898895	0.17093429472381155	0.37696544937160137	0.43284269756263394	0.5925999646450744	-0.5499214463732665	0.19146818295855952	-0.08096287095466222	-0.0997060836940796	0.9979382949838147	1.4075914461733938	0.9250568844153173	0.03304088780461118	0.8446788011037827	0.5784142341362467	0.4145623489744004	0.25644681048888357	1.4558125401421464	0.416001348404271	0.4576548897469627	0.5516991717082204	0.2745037571512743	-0.7978505208929776	-0.3606221361990601	0.2195020683028181	0.8944570944100878	0.8050273663625379	-0.2562034117823182	-0.5476023347092653	0.025443790815467486	-1.0515322827028855	0.431531550651764	0.023390241869683748	0.9862769646542908	1.217341548851122
-0.8922577989305196	0.5055313217601336	0.35384941972439055	0.1444242293090492	0.849355847316384	0.9394900456295414	0.4343393437070355	0.4505338293722912	0.971752487581915	1.0355913681084319	0.16145347498210286	0.1100091638017946	1.206679822814415	0.6272200483849262	0.8519915637746742	-0.1452513760833446	0.10104783978675284	0.45715229284655956	0.45805797102805634	0.5300801648608209	-0.8076201312770193	0.004465764244878679	-0.015950032244957706	-0.04087077286689376	0.9395884222284625	1.5172377864553863	0.8735540396335011	0.006135530996913318	0.8604789800349281	0.6446450785030127	0.43433754997017016	0.3055875738700996	1.4399160727655884	0.4448407782978343	0.469367011766758	0.6721101529316972	0.2317809326422573	-0.7207262346821742	-0.3312754561860744	0.16083210130391568	0.8697850782119281	0.7487709564924676	-0.2631412584449806	-0.5433176411574855	-0.030671812388756204	-1.1051180403086325	0.42744934425941344	0.043174577505068215	0.9123588565196419	1.1955786515284093
-0.8934053787674395	0.4285839446960692	0.25952085675746345	0.11534560745404768	0.6940745140741801	0.911283715627342	0.4346989146524088	0.3322624345747342	1.214147595084924	0.8944836062692485	0.011859190294777089	0.14087661448403033	1.2246984208554665	0.6709181564581481	0.7843401810310793	-0.054313411867990505	0.04460839971444146	0.5274915656416479	0.5062985438058376	0.501121563581836	-1.0060757010809573	-0.11703174463708417	0.035926787123737966	0.008139313887930455	0.8629263995139528	1.6274778536582737	0.8002884111184206	-0.007127986502991771	0.8210885146764919	0.7474969970621725	0.4763253883341937	0.25834019443516537	1.4236976190131638	0.4578181371216374	0.5318199854482638	0.7701503926495057	0.19092542934081172	-0.6111873541051318	-0.2646480128945151	0.09871496191079998	0.8251471550779164	0.715086486455754	-0.27061364225019247	-0.5827771822777434	-0.05888679483651042	-1.1439467769367477	0.41976309201367384	0.10078868862655066	0.8524057734660856	1.2015083386713288
-0.9148724331683212	0.3429975080480877	0.17876266471462493	0.11578907227536392	0.5434945620160467	0.8679511931110115	0.3483770897661076	0.23149335392899353	1.3784178173658972	0.7858942449616266	-0.13662821710834328	0.20129745909992688	1.204240044654569	0.7890581746629809	0.664355077918772	0.01652757924273007	-0.003347301365947339	0.562249829469385	0.5705665035642312	0.47492380816227014	-1.137085667063245	-0.027329099206724477	-0.01758664016386722	0.06812241661121779	0.8103847070481848	1.5873619431480037	0.7902023369297494	-0.06200690287005819	0.7031709231460213	0.8512479504412959	0.5802081273699664	0.15841967312422617	1.415699477436626	0.4281658594218819	0.6212081151207961	0.8673735695763038	0.1271424194693331	-0.5525341812614383	-0.2579323263278468	0.025319996291874154	0.7724235865307773	0.7069162371033395	-0.22237166513517717	-0.6346007129490159	-0.08283135742601704	-1.1318335884696427	0.3333801791237661	0.14981382686109562	0.8409553642925083	1.195951451904594
-0.9264404193914535	0.2630563335132573	0.0948600787373483	0.1505377086315049	0.45208556478445966	0.84349409031317	0.21452163910094274	0.15551135758301318	1.5403068596935632	0.6843173454868781	-0.19169446063174436	0.27058818676871155	1.1467639468699795	0.9858560384190265	0.5852951262556241	0.02636163344145411	-0.0021455232134290738	0.5192496165337988	0.6382250324428517	0.44587258495767845	-1.1032348038793407	0.003914530782059861	-0.06155263464259196	0.09231699168886467	0.8015264874680724	1.5827051211540344	0.8038974663388597	-0.1281390385029876	0.6115847071270618	0.9390030894912031	0.6898927641317142	0.20436239836201212	1.4307137021433092	0.3795667916906935	0.708299750279641	0.9778959024675041	0.0527722122925387	-0.5646828762560121	-0.23707453522013763	-0.08761701732647668	0.7233628181603787	0.7308385289903905	-0.11980735090865564	-0.701537788411005	-0.0629163401520838	-1.1024100087746713	0.20305288535814553	0.16353351922053233	0.8620458248940605	1.1851321366392675
-0.9103584072170048	0.21619549068611016	0.0031876497771522404	0.2329192182060129	0.4189365404630509	0.8052598422711297	0.1563827369331908	0.09844232246282053	1.684903752403984	0.5722762907231341	-0.11031193926657253	0.3155720853161655	1.0545311039524312	1.2331387905602695	0.5499279121734879	-0.040172064305776384	0.07478864766890082	0.426355528743925	0.6821884856501181	0.5179858788056915	-1.12355385920789	-0.0765266857633655	-0.07999020133957434	0.008239667277753392	0.7985449549194207	1.6039970269375268	0.8132876375593161	-0.17027370259665284	0.541318072874265	1.0416127356800482	0.7706078702368999	0.3149672743794132	1.4472122840427388	0.29692299107990705	0.8213612352610493	1.0449570605600678	0.0069914351637825585	-0.604094967114327	-0.24983506493293667	-0.18013666212119905	0.7097577311332929	0.7838801098885856	0.05319708010260845	-0.7737829829661592	0.027444274305471167	-1.0916362453874022	0.09658009310727352	0.15981736216162223	0.912350571129503	1.164655130469186
-0.8995311027168726	0.21783933417329102	-0.06046842453118184	0.33583077330314876	0.43048278969322434	0.7546677591334678	0.12187632517527917	0.011642506762353278	1.7366138306039633	0.4657558343616891	-0.003153959579603427	0.33462268744319223	0.9502118422784728	1.4666071608406903	0.511630504078662	-0.13954934010691833	0.2154102709275651	0.317426971801401	0.6660832823290411	0.6279672906996658	-1.2772503722594948	-0.02878845446406314	-0.211018425597748	-0.09281619627404278	0.7874528198433156	1.4692603592456226	0.8650465505329008	-0.24390922075259985	0.41607060608895247	1.1243443717262027	0.8360750137234026	0.37717275040339293	1.4394105541554791	0.16950589222323284	0.979079807624689	1.0328652607734554	-0.01824880868168304	-0.6785840086175371	-0.33376664229368824	-0.21029294092321993	0.7446356660475041	0.8177318253631425	0.2617593672838274	-0.8113398174460977	0.14745287060872014	-1.0628225564150589	0.0267186973472482	0.15119712822686876	1.0203672023856165	1.119959607107183
-0.9304776116155231	0.20820557165410508	-0.08168169085698503	0.423565536792138	0.4262636930531139	0.7489146346302311	0.06192303628316694	-0.11520853786807347	1.6739787462717792	0.37845719385221577	0.05175364355127684	0.35517414850364226	0.8613877674282275	1.5823639870650053	0.4829269609532421	-0.24925293220546538	0.3863818848175954	0.18665398773794192	0.5966071860695783	0.6714354728630543	-1.2418168030852281	0.16032349230925574	-0.38843933883509435	-0.1010577184132585	0.8219057538995248	1.373391344862839	0.9479584184602039	-0.30944049233771614	0.31296843185566603	1.1426899361530476	0.8901861011925327	0.42703307236688026	1.4424436658161466	0.06360746462705354	1.0616563010278117	0.9856470561768678	-0.021926346472741658	-0.7751445801253934	-0.3755946361093062	-0.1939383109927736	0.7970815797573568	0.8651521012671626	0.4384647255945436	-0.8224965972916051	0.26920882800119383	-1.0013665821637365	-0.05189589096560816	0.14846960180508445	1.137042066338103	1.083908730149436
-0.9334657696396359	0.16775862502645528	-0.0944415503010766	0.49307864753375397	0.3850694480428558	0.7743526072139197	0.02618912371173132	-0.241455019466798	1.5224774715133431	0.30298086732088936	0.15579650280321436	0.3151855980371733	0.8107003667929075	1.6088480680243564	0.5096336793019783	-0.3199857748248097	0.5600999352200157	0.06427517875529987	0.5600835308416943	0.7619662803797052	-1.065860613874569	0.2853439483862895	-0.4836846082090812	-0.09490166515630173	0.8782093600605461	1.446237346054233	0.993683159808965	-0.27905976754975825	0.3263456233987851	1.1154503486858542	0.9070363785413228	0.3837032896576482	1.4350959367188583	0.0037080174577099967	1.0975672474401252	0.9701119203424253	0.010731788041335528	-0.8274319560828424	-0.356433897546521	-0.12701003343667788	0.8514121808475847	0.9602930754357741	0.5713417502797628	-0.8612101909221911	0.3501712526751099	-0.9606556468940213	-0.11682937848451355	0.12615312129675518	1.247855016766488	1.0328026611882775
-0.8715822885168801	0.1432075480332107	-0.11023513142932488	0.5031041201014106	0.3562609846170701	0.8069602039342774	-0.03683498371387859	-0.3191263621566799	1.3308531412389224	0.22415840370824874	0.2558553249247032	0.22083439105302166	0.7555313878355967	1.685294736764251	0.48761332007897706	-0.376666772081696	0.6827084656050757	-0.011232528264849773	0.5985692695112814	0.8778968698030077	-1.032072139516011	0.31034026579645047	-0.5430772091769811	-0.12275286687562628	0.8879671029470456	1.5196520374891296	1.0415197105980667	-0.2421214647584891	0.3848154224076379	1.0779477533388218	0.8973305868220403	0.1882813542885101	1.3956815844489678	-0.04321150669916772	1.137549606159753	0.9599569970827204	0.0869693164257023	-0.8366742906591644	-0.33381015646150625	-0.0349245250149109	0.8699785952197352	1.0328466240823413	0.6442726616662438	-0.8907922341236697	0.43097445519369826	-0.9619658905995699	-0.138803353103485	0.10808032802919991	1.324859432728311	0.9585721630957359
-0.7917507859003621	0.11304996358662973	-0.15902206340587025	0.4383147016082994	0.35878315415806705	0.8617259020632982	-0.15525368172414117	-0.3774988523239489	1.1532004796570492	0.21725501679600928	0.29826639168079544	0.15972753151691205	0.6870041908683402	1.742863522571853	0.40672565583521736	-0.41451874406389255	0.7200858030604834	-0.04820531755647921	0.6572149986711346	0.8621903286492332	-1.0309918277508057	0.3586367976542553	-0.5181363667941176	-0.10005104847159689	0.9036402540669369	1.598306547834294	1.1316948774706763	-0.1912371815981892	0.45790774725959976	1.0315423781187758	0.8785103813886017	0.011135480082228432	1.3654374041637736	-0.05568372035634628	1.0804603094949594	0.9812881720908952	0.16959970747635644	-0.85138774027656	-0.3002027141829516	0.010883341979261756	0.8450990390421886	1.029743292069029	0.6774993419645263	-0.907934611941849	0.5347668873698331	-0.9723602961210895	-0.19416292475641234	0.08391944569983936	1.3084336467756201	0.8698564793720642
-0.7029357358624162	0.036700054194720756	-0.23832198579795497	0.31317843184992483	0.3671498978762215	0.9353613988805171	-0.2925395218681752	-0.39239425638161674	1.0465152992163125	0.28160570142289953	0.3430714861786242	0.13633860968318817	0.6172859438065015	1.6230909240339089	0.364154912631984	-0.42858923571796453	0.6995605185686219	-0.06604837624510666	0.6974293717610349	0.7359751431018773	-0.9755412965075628	0.3624141602937069	-0.4191498050781255	-0.033347404673599076	0.9701603004296349	1.7623611647463044	1.1946695772436704	-0.08849313845922291	0.5764750784248488	0.9991333404367924	0.8612924906852735	-0.02884726497916291	1.3697842202379793	-0.01504389423532961	0.9924267223491456	0.994105844624878	0.22007448470488028	-0.8653013985475149	-0.2260219365942159	0.0020548224546060646	0.8164893724243163	1.009664548114633	0.6977709206829845	-0.9014949589754655	0.6388287724242152	-0.9857633013317406	-0.2793147526765997	0.0835833894358369	1.2001353122547447	0.8280001820634588
-0.6341508812605661	-0.05735427562299299	-0.2958259850171719	0.16256669190975687	0.4138671940343294	0.9928167600039662	-0.4323630236266977	-0.3772844682701554	0.9926216062119918	0.36730692212699334	0.3981016750673623	0.1039703000675288	0.5759337227260586	1.4811752818974526	0.3196458834891692	-0.4465866363865459	0.6429038078698668	-0.004222884652455167	0.7656048234727384	0.622338727528206	-1.1061375260691348	0.1750866551788738	-0.3492470607608119	0.03175058488722976	1.010117602267973	1.9172952777530725	1.2293140973063112	-0.03974155176493102	0.6660613146305081	1.0042473307113888	0.8232245295038837	-0.02576188499760197	1.3877574997388797	0.017182828882150593	0.9676440434192524	0.9589539066026852	0.25120507052468966	-0.8662204808066457	-0.1688443200805923	-0.07287257976438001	0.8215937340795001	0.9641242348174796	0.6842590095796715	-0.8719201229961095	0.7354888685655934	-1.0221437206570603	-0.3345173163913587	0.13964226342856637	1.0814512411932913	0.8184451463347557
-0.6061384892302714	-0.13459877174564655	-0.33316159415588176	-0.009386792556342139	0.49330838961954193	0.9944159431218658	-0.5511702235779397	-0.3478624007273468	0.9737420032925399	0.4808187290463497	0.44567937097090715	0.090192028571431	0.5233285295655614	1.4871426444943405	0.23599713742879097	-0.4885967313992984	0.5679318623326093	0.0930458876462896	0.8343027563275591	0.5820090036901696	-1.4588346902408609	-0.05370350027393349	-0.2843769687864281	0.06754224857630217	1.0224309444818902	2.0132107888224318	1.2501128596117432	-0.03815779282408506	0.7130591482128065	1.0180393421540042	0.8175944510631787	0.011189992096038048	1.3960808475550448	0.04060925650796961	0.9054362886434472	0.919869853898752	0.2867041600869832	-0.8753787695126647	-0.1325389993972848	-0.17344966604821352	0.8391729312524057	0.8531475953953083	0.6268185391366308	-0.8299957119099857	0.8187743036595284	-1.087617970147893	-0.34978990674036864	0.238415451628358	0.9860615445106496	0.8055349072204002
-0.6197791127211918	-0.19131621638591936	-0.33735411940179844	-0.18242518203173758	0.5418262147417607	0.9350831578810922	-0.6243491104608692	-0.2870802337954232	1.0043542032162756	0.6043372802972093	0.46378600849952106	0.10121335747738107	0.4633261366651002	1.416882266748494	0.2143865500654985	-0.5249868341187348	0.5072081170951088	0.20328286307075388	0.8591761937259428	0.5716246608770018	-1.656902792603174	-0.09809899531793666	-0.26083371653309734	0.13181859475795607	1.0740105640073838	2.054925470017269	1.277629646242366	0.006513852804798878	0.7564326528948546	1.0225345162538193	0.9188799218331898	0.17286535678347256	1.4141636024237405	0.05517384811421379	0.7805731572798449	0.862806772190833	0.2822385784835529	-0.8862423760387186	-0.07564422497448399	-0.2620620834863372	0.8708788699951802	0.7379991114402716	0.566360161076285	-0.7844640861515879	0.9166061115593334	-1.118704888177302	-0.39279937671153753	0.3611658635016018	0.9029425106254532	0.8088009626900069
-0.6491107447302141	-0.2110552564520481	-0.28130187970096376	-0.27523603392188745	0.5397220251388608	0.8475468531532646	-0.6232125356335348	-0.19942716956085352	1.0733425668125212	0.6524006162917028	0.48796785196913905	0.12215452654414882	0.43148501295011565	1.2097634928405976	0.24904479378718364	-0.6203476987056072	0.4988364082699464	0.34942342154814227	0.8789721149090373	0.4890308399084594	-1.6150760106421138	0.016939188115088655	-0.37857321564038465	0.2774470436083403	1.1530047944997093	2.012760128629467	1.3054175638995649	-0.004568750743782324	0.790499990932946	1.0161682989085616	1.0285525712029435	0.3192446503962487	1.4498751113711577	0.06395619428523211	0.6746269129272796	0.7499244409702422	0.24858111304799357	-0.8742048384855146	0.025703898055654845	-0.3002660843064304	0.9119745905080407	0.681721021606038	0.4703847595443752	-0.7312459579996271	0.9873007485243667	-1.110627483774279	-0.4147626462438151	0.4727599889361727	0.8322267057799418	0.8436226789871488
-0.6512406020452743	-0.1700883514718698	-0.19346066364017944	-0.29904455151640275	0.4703695077176378	0.7444740207000342	-0.6461093521551343	-0.13753878091134905	1.1493670225560912	0.6643707091945753	0.5401821738905637	0.18214379369850459	0.4491171685875961	1.044475680533001	0.21239622960404803	-0.809424824958746	0.5238157406039056	0.46786247737324926	0.9095622741765247	0.4324352809812549	-1.5709080059193776	0.14006919609847723	-0.5323944418685762	0.4659702945212068	1.2078459306493525	1.9108322383190455	1.289869705808844	-0.09146778639963757	0.7946826898318323	0.9691820537886044	1.151431330754758	0.3003471522759759	1.4670080064310453	0.04768898140670774	0.5423021205759895	0.6463033705816887	0.22542518798162187	-0.8607086984089726	0.14896503076310458	-0.28922476520917195	0.9184055252747086	0.6645350042987813	0.34316863168128886	-0.6237466364326495	0.9705497612601306	-1.120808865263493	-0.4058453090283526	0.5159862028011919	0.7779035453265642	0.8547661684926355
-0.6123532221421225	-0.11416214780283347	-0.12302754153526392	-0.3537095097585249	0.4187793514264995	0.6546611987041945	-0.6674480279134404	-0.12992385932055334	1.2048724312493315	0.6946900185843673	0.5856939392278193	0.26337053683352146	0.4794644328619181	0.8940187033587581	0.12237975893007458	-0.9959362214854052	0.6009536026985264	0.48804329207531855	0.957388752856836	0.4665735853306862	-1.4585325969812886	0.25117100723931896	-0.619675771288285	0.6122290881014156	1.2227804003785683	1.7573073325823418	1.2314048187779179	-0.07796318147313683	0.8002291651516329	0.9010101115150991	1.2902333426743513	0.2455371394586793	1.4827627998022215	0.004177263983051671	0.34696385418731235	0.5944454165647199	0.19735826524395958	-0.865683671699542	0.24570790436577758	-0.28105069006762806	0.9199396383655802	0.6636709028699241	0.25905698506316616	-0.4990941262143105	0.9705171003051895	-1.1447696916916805	-0.3931704863835666	0.5044586914197211	0.7436186009269499	0.8060049598686314
-0.572896820657782	-0.0959506872444413	-0.045133807734976314	-0.4059235329614001	0.42350931243539636	0.6278460736991154	-0.6461837461438326	-0.13238498825811992	1.2282648380977579	0.7209207777233837	0.5613786936099432	0.32217135560497073	0.48550331639232036	0.6899649270111088	0.06396125166042624	-1.1865162388428618	0.7603182123415053	0.41224925524887296	1.0255947752737222	0.4441092059894034	-1.189666312340562	0.2903509856735686	-0.7193295909996126	0.7123504107104841	1.1822214306333099	1.57629215507478	1.1840954672071604	-0.02025797865894362	0.792428905473695	0.8677720936744487	1.378176846153016	0.20990445309920552	1.5644861618610455	-0.029508482483715136	0.18904287891738067	0.500961031427146	0.19181055101412608	-0.8468492632801496	0.31795230148658626	-0.27115302872897634	0.9359174121840317	0.6625063790804979	0.21134212096372043	-0.3430721817081308	0.9932246292263913	-1.1296012133365825	-0.38890272515519897	0.49967575110415546	0.677927885201392	0.7578056532609045
-0.5647652161623785	-0.11286063714402475	0.05785323128329915	-0.39737891613636134	0.4396712033751582	0.6280709149107706	-0.6110243204851231	-0.13589231137820473	1.1863221035781568	0.7607542350289237	0.5300868761844462	0.35271673355471184	0.47780907510334475	0.5069439145335155	0.04324175548412295	-1.3739524914337196	0.9675129134839591	0.37141645021412	1.0819421432348642	0.37964434576741724	-1.0265884901303175	0.10651462582325891	-0.8079553954845503	0.800871508664696	1.1419424449635494	1.4414803773507128	1.1247659734581466	-0.04701868301068691	0.7192012181978215	0.8424210631180203	1.3418990021763342	0.20220735674944815	1.6200288116981167	-0.034262488265049615	0.08138010222492528	0.4128094400416155	0.21201702224652097	-0.8319839888647864	0.35820653289943216	-0.27198242359074093	0.9659462035258175	0.6946020174577001	0.18525745082004555	-0.20407729946617162	0.9647034503260858	-1.0901538315735535	-0.37138206660061246	0.5148608050798802	0.5492226347655207	0.7282787828863697
-0.579413548263559	-0.14562770201819833	0.15940804118029758	-0.4362850351923598	0.473377534280697	0.5850897067876517	-0.5602380242003902	-0.12034517979699977	1.1035492382725933	0.8276453097427876	0.5181167374757639	0.3926376487473581	0.4627897315377574	0.3823111055786103	0.04991843507130758	-1.4732328065184528	1.123295952644155	0.41374251955513286	1.103405557427905	0.38415788344984725	-1.051031775176488	-0.19679805354534144	-0.7910946822591318	0.8118884292412041	1.1346390305686473	1.3497424147367736	1.0834456050077848	-0.03025012523185936	0.6374389300942848	0.8468111552258929	1.2678209154395017	0.1906290050165274	1.6060449433942101	-0.06451735030062687	0.01823428782573172	0.3892422851633982	0.24060930752576196	-0.8580978541153395	0.36565108177706324	-0.27440257187878486	0.9868628679348064	0.7369615702980953	0.21370299334331042	-0.14825736412801716	0.9069017253231453	-1.0232963849414523	-0.33307569805000103	0.5392991292085938	0.48650637410025155	0.6999702673644337
-0.6161265663704413	-0.22072454407606604	0.2549247033046454	-0.4825993924687716	0.509920412800333	0.505186761195531	-0.4494281780342195	-0.018229767293426534	1.0129396220581113	0.934405027220458	0.5277216921504418	0.41329861453685435	0.45989718130805635	0.29467094064675525	0.12790517472093008	-1.4873443200140835	1.2208912021598746	0.47904383753055857	1.119830363575888	0.39073047778613984	-1.1175579647298783	-0.335754822297758	-0.7439915792948741	0.7526548408981585	1.1140512653575712	1.2674218194885207	1.1471463334186136	0.08020129748339477	0.598935088612474	0.9030212640831341	1.2140614581355822	0.19017837236904503	1.6135440060881545	-0.1251886182575554	0.009289636313104976	0.4034788747764133	0.2615038894783771	-0.8786646919258363	0.4051837032402501	-0.25929527406466646	1.012917549130771	0.7592826419746854	0.23306882857022818	-0.16407721668673309	0.8749348156767949	-0.9377015778787839	-0.2869403427644092	0.5817086481994685	0.5120999442429317	0.6654105919114202
-0.6582564156189076	-0.2777197304450194	0.35761553130011026	-0.3774823917870461	0.5130177513159764	0.37648484112870223	-0.30622388278929696	0.1550697264321983	0.958938481341195	1.0237584984928014	0.5749496580977392	0.40690869152417	0.4611487932718544	0.23580422219884323	0.19772574659489725	-1.480325855849504	1.2832308976815496	0.5361032063981339	1.129148870346477	0.3563143076598906	-1.158182940897427	-0.2663842111306266	-0.7547706176573348	0.7195131339091023	1.059093965602136	1.229079936404526	1.2271119108571105	0.18859791351661342	0.5522655089081624	0.9621736687148005	1.142828379099091	0.2749118466329419	1.6012022683011697	-0.15574605455537444	0.025267788819342985	0.4501244058989429	0.29231754463451687	-0.8753679248842371	0.4572774144804031	-0.23904961589601276	1.007400912111129	0.8277015117412396	0.2097422215995639	-0.2410395381210094	0.823297845918556	-0.8530084752816249	-0.30644857908170653	0.6354229436061363	0.5347356301056071	0.6496368136756547
-0.6668839271906529	-0.2503847770550144	0.4147419428419011	-0.1781172380532204	0.49237597283455586	0.20459373481797458	-0.18587920707162248	0.3075182270857332	0.9641756908163721	1.0453588513237102	0.6169208583109207	0.422957575784351	0.45512432923412166	0.14930874002928626	0.21823385252611227	-1.4747282391061265	1.2763495295596505	0.6588372093177	1.1248411800707785	0.2787968806909241	-1.1722499792018062	-0.14757219860599186	-0.7853980916123869	0.7188482927015252	0.994581464631836	1.181381489314213	1.2824256528458193	0.3315071219258515	0.5162218794809534	0.9883887067605432	1.0712436698973882	0.3919636768167572	1.5659061217786188	-0.20934529017955317	0.09413148532125662	0.5379002943046782	0.3130465231772863	-0.8814653172169292	0.5116737504342882	-0.2016555709956122	0.9357659640909649	0.9180016596256124	0.18364270320192808	-0.32522349612195256	0.833594211963011	-0.7780677879716409	-0.39736331200508174	0.675679357928811	0.5775669544347072	0.6626740210340729
-0.6245188399700756	-0.21172054477888583	0.390527505493789	-0.0028654839785671295	0.4078118436490736	0.05358194552461646	-0.08420742251723165	0.4112886844846028	0.962248564100158	1.046586823817274	0.6113287844744242	0.41069304613097357	0.429512426352791	0.04192748877062398	0.22793829085449038	-1.532542930893318	1.2535089549547478	0.7962356476332015	1.1169483798236937	0.13521152171063183	-1.1464210055084731	0.011638866357208396	-0.7787819464148551	0.7145393690259983	0.9265155487459097	1.1109890825067394	1.337992450459334	0.5064253225118794	0.5071864376848179	0.9651685054851964	1.0437286094696494	0.37590443754878067	1.5575441355973507	-0.26462663356670735	0.17602681509744186	0.6316400115644425	0.2902617781674655	-0.9104448755291343	0.5532152759784302	-0.12030359842161983	0.8342789141709256	0.9540027886902293	0.12130973307917159	-0.36761277303497525	0.8741509527582652	-0.7222584096451192	-0.48352498643666364	0.692404018509382	0.6951656393878105	0.6728584950790861
-0.5464611588189326	-0.22870154488813	0.3601349525270833	0.18380152973769465	0.3176817935785009	-0.03336134050747023	-0.0205344341902004	0.47555244845015465	0.9225033086058769	1.0275866763523926	0.591311251308581	0.3299848400952727	0.39861433745845576	-0.06944451441341971	0.2075179931789286	-1.6289778218773203	1.2712674338129883	0.9141817812601255	1.1012350373599538	0.02030689823250561	-0.9551204488850301	0.15046136029176313	-0.7502691159574587	0.7530876148917717	0.850973462333392	1.0850546614020709	1.3309791945718703	0.624784412819358	0.46046271301094166	0.9029249389238508	1.0985909068371849	0.3086947586571824	1.5434314727430967	-0.25411602423677837	0.20553871578009497	0.7252009963386741	0.2256621721715751	-0.9475660386323905	0.528785696928946	-0.03856284700617289	0.7901009445047439	0.9513826101640175	0.015519635679907348	-0.337616314561457	0.8675126136669544	-0.7106909128772074	-0.5385527004021007	0.7431875906834691	0.7601396688662513	0.6756815124204755
-0.4649607381570312	-0.22769069417793825	0.34095935763291346	0.3681284746200379	0.3317359224372606	-0.07315823497051559	0.05083006596836528	0.49266029594298477	0.8690844651701178	0.8724082497517192	0.5206441673657602	0.2379106873298566	0.37741768323282904	-0.15636534318317322	0.14156748886889287	-1.6702420652253995	1.3052227589019059	1.0343533136347278	1.1057511642618958	-0.03131557576599165	-0.5926906279592937	0.09008009482599386	-0.7424811196536931	0.8085642232033191	0.7852367756712885	1.0229100514594933	1.2315494219920935	0.7065872311807831	0.4047170827833206	0.8626055624038795	1.125846240438347	0.3565272337069944	1.4885166963389662	-0.21566601523402446	0.22397294970689985	0.7991816549426118	0.15351333487167843	-0.9980016942860468	0.45885842924447784	0.011184645581389208	0.7860819608498659	0.9624920432296383	-0.024466712233522078	-0.3177460031699403	0.938239911586923	-0.71226670708878	-0.5326863128942099	0.8104691808414781	0.7401884494089599	0.6866548104498775
-0.4216356256989206	-0.1971358744682447	0.2995516606971224	0.46801496611461174	0.38267231523547807	-0.0674866154065028	0.1141806803443713	0.5243977112667776	0.8051946688392494	0.7261669295511901	0.3914892550698555	0.14243222578197565	0.38011124446367783	-0.21255800763719374	0.10892558286959146	-1.6445400168607403	1.3410554379974395	1.1054537162946576	1.1202944824636556	-0.08935746168535656	-0.31094925994054046	-0.05871053756121182	-0.7599061804373564	0.8400406911299999	0.7519156921330469	0.9280711175177709	1.125889660934965	0.7539034204275173	0.3407481853030364	0.8335912568505239	1.1032500065262263	0.3860473062514099	1.4265632977583806	-0.1922267666648912	0.30166452681396266	0.8578606242238225	0.12822455209573974	-1.016058000615852	0.38700928581468663	0.10615683690094477	0.7746532390120238	0.9323042416989434	-0.0034193122456686376	-0.28160899144811957	1.0421262440085075	-0.7263000299840605	-0.4379605691080434	0.8229696923361647	0.7120222656277859	0.7038171350143264
-0.4014369490125295	-0.20952444738932807	0.3253968862037781	0.5262118048979478	0.36296652601714585	-0.034730061383423265	0.14109477225568218	0.581882651451336	0.743006705633671	0.7441009576305408	0.2867108812707567	0.09641125303589204	0.3633500261834958	-0.242047662734704	0.10098056181187445	-1.5535237382205926	1.3537725593514776	1.1214011991770387	1.0912411959203367	-0.1734011720278134	-0.1654421011212226	-0.08030404840281331	-0.7672924940673146	0.8989920355641683	0.7964659242311484	0.8624929061049847	1.018090977334837	0.748981527887703	0.23464096525890202	0.7676523069058252	1.0465336591966738	0.3423105005057412	1.3316771326541108	-0.17672881038528812	0.3458117145668845	0.8841051187832996	0.15486385923128224	-0.9931568565365938	0.35564644935943984	0.22315010976512095	0.8112391718646995	0.8962473641550451	-0.0024281912938589724	-0.201561978945446	1.0573748273455608	-0.7611863629458169	-0.26945536783213153	0.79079425887345	0.6115536247892782	0.7256853889650918
-0.43815950379395885	-0.2553776690612688	0.4247805669555683	0.5521386589157258	0.26021848328537944	-0.025539676856999798	0.14334312391412157	0.6556865058107592	0.7673072189562835	0.8465574935619984	0.2172732603700024	0.16394990503990953	0.32264091447615595	-0.268603677310265	0.08328882437676426	-1.4153547173397663	1.3002866418573873	1.085657090952938	1.0094951302626765	-0.21986887962814405	-0.0435212019051623	-0.04917702549270445	-0.775057252530447	0.9805385729256807	0.8540086088539487	0.7307212963493337	0.9203090788832571	0.8258847079333067	0.152347379641513	0.7359700863347863	0.9831882840934331	0.32628033431179604	1.257485031926818	-0.19122929727495447	0.337680567043002	0.8514955591777781	0.22545374029366344	-0.9364990953233422	0.3812871727465446	0.3155660802021235	0.8787261248914484	0.8730002482948398	0.017487029329568537	-0.1660015449934189	1.030809223122214	-0.7812894116930801	-0.1075766152193292	0.7687708506883798	0.4867839346699439	0.7622873621311099
-0.5370611766090411	-0.28331654923340216	0.5114955301164403	0.53193329299442	0.05746606100525229	-0.03385318065796661	0.1462403564739823	0.7668103362547961	0.8351309879902138	1.0428360539658705	0.1341096400523952	0.2523266628362949	0.2625000944460593	-0.33103892863189	0.05576906662384094	-1.2989608358090925	1.2067754011481058	1.0042234442708131	0.9581835911915755	-0.21761745435955912	0.014254133987822853	-0.026795533483098412	-0.8318472153473866	1.0508392585401485	0.8429134952238474	0.5248089315145622	0.8733341222452788	0.9583566852897663	0.11527499579257457	0.7332788197633373	0.9055219713525171	0.3438113979526042	1.2498217561811815	-0.25440834174436716	0.3385680259398166	0.7827017902560621	0.2837575614842086	-0.8253470762678872	0.4826715575832	0.41666801792191654	0.9035187386451973	0.8418771111673186	0.04582863407511821	-0.19926647869945627	1.0505813487182878	-0.7649828597407344	-0.010210283382167548	0.7462433581073067	0.41639954543003616	0.8081174953336712
-0.6155639025722845	-0.28419498818922406	0.5708516619947615	0.4777117995736136	-0.11708164664856505	-0.05269487419470773	0.1947452371052966	0.8327763096074798	0.9034226744822176	1.3460960002345033	0.03472503959913634	0.27998626910288926	0.17625422488530046	-0.40022968478018006	0.010820996202763947	-1.2187668648233614	1.0852124856528065	0.9352723273720784	0.9795691890441518	-0.22098746749892534	0.029342378854448063	0.14842957028457432	-0.8805238520916896	1.0718099809697295	0.7966029377149028	0.3676465542203574	0.8455823553916219	0.9996271436850324	0.07395223183279315	0.6869785265352354	0.9007749641221714	0.24217193113956997	1.2410637267575964	-0.33005190730496936	0.2901470229732899	0.7295635280263923	0.32758821570046975	-0.6923837982900161	0.6204301605355431	0.49780292230943124	0.8885786647236786	0.819184382962189	0.0402902353481545	-0.2427152172644747	1.042069087337363	-0.7431026652993085	0.017919116085411125	0.6603614444998758	0.39258319147240084	0.8664769629184012
-0.6453151482612889	-0.30713774680011624	0.624902035991995	0.36865112958802077	-0.16788585775695886	-0.08471507324961354	0.2418986269419264	0.810047312224146	1.0031861425987145	1.6022953960692896	-0.024274764566188267	0.31085694051245205	0.11020718065736963	-0.46249604848113907	-0.010470879714087257	-1.1515357957696624	0.9415117302350081	0.9090604645981253	0.9631443828961676	-0.2020534084759454	0.0781829782333782	0.33989839346622963	-0.8901409984224706	1.0143764815566345	0.7726404708278789	0.24853634988610018	0.7927359057447666	0.9688347157532009	0.0389542771303074	0.6345075852246602	0.9926822985541197	0.12100626098034102	1.2307601627298494	-0.41252134308666755	0.17859577506190089	0.7157135841984086	0.3361225017699376	-0.6297045571430553	0.7528872873753227	0.5010038681040584	0.8885057452714614	0.7575977990453028	0.012397790284884656	-0.3120703157485355	1.014780859485997	-0.7104720525700449	0.029195140735613977	0.5436991216884348	0.3745334690522535	0.9040406529968935
-0.6932973367888937	-0.3461604596795386	0.6119501276430057	0.22758972133552685	-0.20369280578729532	-0.13278612430158718	0.29277998221221546	0.7926264640127759	1.0707395593235352	1.7016802414939227	-0.03082589168476611	0.3017616065468185	0.09074951724780454	-0.5284091337690858	0.0044857931653390255	-1.1100627139554748	0.8310126424206521	0.8516169063702005	0.888982631278752	-0.10389554162378967	0.23108485466741474	0.32809987723318834	-0.9168479166934869	0.9305908091846972	0.7706001613415377	0.1310821429275768	0.748957282653437	0.9005327932809433	-0.005556271912605016	0.6337077945081994	1.1039732458433071	0.14653241997972405	1.2138204594954816	-0.45936394158365446	0.05876157744691166	0.6635711172452841	0.2900933195264129	-0.6229537759476773	0.832518214483337	0.46904624733663985	0.900007386561521	0.634006517616922	-0.030283515722231806	-0.42701469776797296	0.9964294854297598	-0.6623578026433681	-0.00791939482981738	0.4559454528431311	0.44246952550577057	0.9040244442848845
-0.7647270291312337	-0.3839204165599656	0.5306385743487648	0.14540618712767933	-0.09790815666763987	-0.16326335054150673	0.36687226195638545	0.7829663185487797	1.0087595594326548	1.7015746851191185	0.0027517895784737677	0.24628779910203108	0.11197789435730673	-0.5743371839448137	0.009318499383826992	-1.0329304640532295	0.749250989807023	0.7332575879595031	0.8551575355719685	0.09102373843291735	0.38308373494512565	0.23302270554033783	-0.9360921684296086	0.8474041211082646	0.8151623076556167	0.10734021942836203	0.7230341439456953	0.7342826129402407	-0.07993792385233175	0.6296854893721303	1.163826294078434	0.21046047564005202	1.1977114811108498	-0.45559971262626553	-0.008494572895421156	0.6094771833582737	0.22517963809805647	-0.607825519292976	0.8762572055023199	0.45053065501245254	0.8965521263641664	0.5202734256080767	-0.06704036839943198	-0.5008346703568737	0.9937921133184515	-0.6042168325112037	-0.08704069057948507	0.3676447156610818	0.5148134095138047	0.9058992519738069
-0.8335627459973226	-0.41843144112584446	0.4599678324123643	0.09740112021999447	0.20369473473344973	-0.15035746499247354	0.4267470238604306	0.6915315196052634	0.8886919396910159	1.6021405800529103	0.038395401407999706	0.21743008227055843	0.16195008815617057	-0.5560816831701645	-0.0209948617618837	-0.9136128439970339	0.6712033069641683	0.6548032210340395	0.8469534699630277	0.2808310006725071	0.3665145763821245	0.0683240407838142	-0.944182256661611	0.7674099252455784	0.8948684125526667	0.1256885272847886	0.6628038926750548	0.580969554814212	-0.16726022351805817	0.6480660811296238	1.1600462698024192	0.24176127396887842	1.1945785536736633	-0.45108161220193355	-0.02196993561809963	0.567693905362607	0.2230553460821035	-0.6355823457501144	0.9304649800623241	0.4210191011225076	0.8688259069558448	0.47408581052371457	-0.061286669990054735	-0.5392347498251336	0.9669774693136987	-0.53643433631416	-0.1524594753618151	0.24066233943999632	0.5594343781131591	0.9073661404105284
-0.900656430313186	-0.39817244270718877	0.4130232678963699	0.05115011506091381	0.38989943843864727	-0.1048383616927923	0.44908175246741966	0.6108973892919353	0.7873895430457429	1.4566979697550733	0.12659585418826555	0.24470964271281	0.16853691240805163	-0.5060627995160674	-0.027167456918471423	-0.8133517339732554	0.6243509332836898	0.6483734858900979	0.7718996095852901	0.4553485204235492	0.22065935358982286	-0.22447633376498982	-0.9613019058255153	0.6892879473117787	0.9777824201019643	0.1344692477112073	0.5841457692980507	0.5332194081996124	-0.23927980116051856	0.7131935645809806	1.1480149240359494	0.2869444651475993	1.1912492145471991	-0.4357016086008324	-0.014734031718197354	0.4861152923226185	0.2760398715391532	-0.701024255988678	0.9477908712154237	0.3582053996384537	0.8796179858839466	0.4551715903587434	-0.0296413287384761	-0.5523086507552057	0.8719953297323053	-0.48459654302828703	-0.20498576740326602	0.1590397435972457	0.6417497291547705	0.9040703689689066
-0.9226193917904109	-0.3269316893009824	0.3670584783019736	0.0733273156341536	0.3923894556767169	-0.017560624358368603	0.42546992705444087	0.5412825993436655	0.6568648346299762	1.324833427802972	0.27006806190952604	0.28694304012476224	0.09846682972505144	-0.4862435244759859	0.02493536025945231	-0.7513863776721519	0.598682445681481	0.6884270389203719	0.6990690732208164	0.6728461760376712	0.011075587517551866	-0.4835454606466444	-0.9813163259940623	0.612332577534672	1.058230184943685	0.15429829620166208	0.5521523081619428	0.5526658909322787	-0.22661326234293963	0.7639423288013668	1.0585210511924927	0.33558008386752414	1.1746830155088372	-0.41360855907980953	0.07429210814115869	0.37941199845904816	0.3676271228775042	-0.7378038132965057	0.948621266584628	0.30470619123087395	0.8719950985329646	0.4755383681227583	0.035486825192191665	-0.5742618493401023	0.7327616788282053	-0.4329746919121481	-0.3154372835417885	0.11484052961901017	0.7332577205567915	0.9178450727236864
-0.8412715579212307	-0.2296025907288425	0.31549497486986455	0.12882772992358352	0.5706989827734097	0.13693058268535854	0.352679542112491	0.41067983377182565	0.5246937499728387	1.2043971226964156	0.40450858364728015	0.3205352261238984	0.0181243004635926	-0.48442329123102257	0.08420268066706955	-0.7319047321908712	0.5890546410471904	0.7656346026386671	0.6740594572266208	0.9033002140914131	-0.3943040142254747	-0.606417519637817	-0.9428245028303041	0.5809470548675181	1.1098604398870866	0.19503654697840836	0.564762913464744	0.5764742015675988	-0.13672584474407745	0.7829650882874051	0.9518332624296992	0.29353678468417305	1.1781475889131676	-0.4091135363534444	0.22790034456165817	0.32075126718656516	0.48164792578755466	-0.7633185128265045	0.9701172654870099	0.26706915955456634	0.8207607695676391	0.526421244017682	0.15249106639450902	-0.6380637831788377	0.5827866563686066	-0.3885752309323812	-0.4404084655985624	0.07229033591297307	0.8227565048498418	0.9462157216416525
-0.6729937566825092	-0.09153265602545071	0.2666852574300273	0.1337969116267464	0.8988775387856599	0.3134449864107552	0.27342927915190407	0.31891488338546736	0.4543258963890874	1.0951427562275229	0.5451252643030946	0.34205612610915626	-0.02243484851997368	-0.4679817686042732	0.10967357912144009	-0.7110171563216822	0.6386195027046797	0.8335273865824814	0.6406734680124553	1.0534011692999339	-0.840794568249275	-0.7126501018570863	-0.8884346769816599	0.6051823985097823	1.0831934459729116	0.2688124819013174	0.5545894748341752	0.58070992220096	-0.0672070878833961	0.7894159550150626	0.9140290238722167	0.24182668838545082	1.1161523321037212	-0.4004235009742968	0.33162794167218745	0.30762719610595246	0.5737177111994219	-0.8232649076100351	0.9454701155984315	0.20274894005988306	0.8192967713346679	0.5515235453828508	0.2670082250585771	-0.7053179764142143	0.40225322794439433	-0.39754850352605786	-0.5474771743420239	0.038934797895271336	0.8722989951923985	0.9409559945950642
-0.5159120113596609	0.035440527750712804	0.21141748867971075	0.06348398040382294	1.003790503248085	0.47970382036950926	0.19589007793137808	0.2787779008339923	0.41210934350513134	0.992077511868024	0.7238589047264354	0.3515154022625083	-0.007744269387273889	-0.4560282781193131	0.19786884153003373	-0.6247780575937708	0.7454012258947225	0.8298195968123274	0.6326889556498234	1.1101677225513353	-1.0723359172210305	-0.789854588582364	-0.8932050736945818	0.589731112520467	1.0124944883557072	0.42013058335977344	0.5292598118179421	0.5027867568890035	-0.01134639959545095	0.742779983201584	0.9070163995546642	0.21780506096718236	0.9973747779101115	-0.33381613626235895	0.40877848024128216	0.3149515804110862	0.6211002730337547	-0.8625116178848471	0.8370944544655903	0.13019956842111813	0.8748361525751062	0.5400424557886903	0.3426526548561916	-0.7901253591287489	0.2253533307571256	-0.4500020238094164	-0.6206178949924065	-0.00023920264683777726	0.8919436552145072	0.8992077553665124
-0.44327751913313157	0.046094829645045035	0.1626728725635684	-0.06688675804903622	0.993483903919787	0.6395687323718067	0.09761561886087546	0.21461704121426198	0.4084110625587288	0.9116294800833874	0.8815114002613234	0.35159269971830653	0.034752859411206795	-0.4450881133583534	0.3383913199921062	-0.4739444754467816	0.8563823829115	0.7639963612152967	0.6584795142036786	1.1476582281313636	-1.1460171199549147	-0.7630102256526237	-0.8858021616070302	0.5591546890587586	0.9646618897554939	0.6516805058387691	0.5097293402034989	0.38708704634870345	0.044026983966412796	0.6946787013893345	0.8577002688838608	0.19126861264521489	0.9415487800622759	-0.2341897141360516	0.46391770275123595	0.33319688434249833	0.6240697134861628	-0.8704471747357992	0.7170932581638823	0.0954427399952413	0.8981703772845181	0.5069247619580012	0.3975280894276968	-0.882096720632968	0.12105057116007031	-0.4793088780072342	-0.6281614127489037	-0.06219859941448715	0.8626589437644221	0.8476316337571216
-0.42034499574382966	-0.052267726522181035	0.10564736807350536	-0.25670949910985685	1.0443524196340392	0.7264558081009777	0.013984376565830492	0.1908204112430306	0.4716145799510878	0.84367932307565	0.962428816839321	0.33807530713552847	0.07071219023288541	-0.383772524410777	0.4356828672547435	-0.28791042398551325	0.9528471461990048	0.743616202977199	0.6879552323095189	1.1487590040933764	-1.0352868058325342	-0.6507882798469521	-0.8408004233743508	0.5878432143744156	0.9447442991932146	0.8535619656142421	0.5009687954780937	0.31644843035716547	0.038250392525961706	0.7148048217907831	0.8741669496887834	0.16823546974400416	0.9080428777895481	-0.1549767979564553	0.4388508812798183	0.36150592148997635	0.5857867734997366	-0.8566717854772807	0.6229249728238078	0.06157362325734776	0.9119858088853053	0.48301485862190036	0.43764435956327574	-0.9274950127820991	0.043003136714440685	-0.4859126230086927	-0.5699328778621918	-0.11349016361555597	0.8156062131589555	0.7976979949645415
-0.4383756684169824	-0.18159525588214964	0.06153145607203053	-0.5003934184241621	0.957462607203246	0.7402751110723627	-0.056995754651125906	0.24024022332382508	0.5547617792231109	0.7872735149257414	0.9964932356705327	0.337160620575246	0.10780489317846409	-0.32516852003945923	0.490517496830734	-0.13326553983204076	1.0101319048023238	0.7854058569848956	0.7187843989084326	1.1290982191925625	-0.7404602026030076	-0.4536445788365264	-0.8543215269315729	0.596489286116357	0.8944633292093924	1.0210752206738476	0.4733013804993744	0.2289411125788338	0.009661848595716995	0.7652500158122212	0.9904726226295562	0.16027308159371262	0.8507518419315169	-0.10511102102570931	0.3612838598073949	0.39265644039726433	0.5061058362830604	-0.8462690756593438	0.524619215360317	-0.007091199790569419	0.9180072728818327	0.4941738458913264	0.4370727017858263	-0.9559815582209706	-0.030386029033042085	-0.493607751408539	-0.44593942705673306	-0.15764639365304617	0.7440701546895804	0.7460732472191276
-0.5234396264672097	-0.21493072243361877	0.053296138624695934	-0.7834427596451168	0.6814529489348822	0.7277542660982901	-0.11782523941013412	0.28645713764092473	0.6257119300880203	0.7520352784700417	1.0175599587051196	0.3666560414170564	0.13111544502958514	-0.31943259603385643	0.544535834844921	-0.05274712337217531	1.0079693830985006	0.860181429563626	0.7649489428888281	1.1239719518484297	-0.5565280946151933	-0.1415262982541674	-0.9127182204437492	0.5280388661267518	0.8415701673722564	1.1546494712013597	0.4253624024335667	0.13228730873932257	0.0013336754645236321	0.8461777443300068	1.098187331306658	0.1357753825881835	0.8304151824317515	-0.08779761917265214	0.28481059250165963	0.3886367832736298	0.4006907002225842	-0.863235496832304	0.43195579499063647	-0.0495102112167478	0.8814690181325296	0.530534242933532	0.4098707005316816	-0.9659275247499124	-0.028328388871895337	-0.5097625602145848	-0.29372023100345634	-0.1951166670892833	0.6954804842131314	0.7233189170119266
-0.656857703352301	-0.07421901175278922	0.03622982661822324	-1.03689478355042	0.5555409581806966	0.684848941884105	-0.1784026112074404	0.3490787197544073	0.6796506818105273	0.7949720931948464	0.9953178545804633	0.41392343563789186	0.122423374847811	-0.3158390427718941	0.5751483944913723	-0.03181106714478157	1.0039736404840585	0.952702201276936	0.7830690335969233	1.1249658563578186	-0.6384741748962568	0.18971554323061993	-0.8848128935343436	0.4491297412915275	0.8558016983587331	1.194067931412993	0.4001713174975846	0.11202854683090509	0.02473783855893407	0.9358126834580227	1.1670429109306428	0.09595617356821781	0.8386998918828106	-0.09159005420533405	0.23016959253027053	0.332627858470186	0.3095402992584834	-0.8907564526211711	0.39719522726488843	-0.06496740998817459	0.8266672451972076	0.5457876462923791	0.376636596106417	-0.927837355832913	0.035797313531067326	-0.48129612959627244	-0.20209539399609566	-0.1646332378395079	0.6883384779123908	0.7461299777111574
-0.7799825295117799	0.15872878928939882	0.014827766453707017	-1.2344544019403079	0.5461739205935932	0.6261372804905293	-0.2647988300824398	0.4275904479351643	0.6944888643143237	0.8662965356505143	0.932517891921482	0.4557027104970278	0.10322526230631524	-0.300426483611799	0.5985574250167239	-0.04557575961633713	1.018625828354862	1.019333684301869	0.7769382176303496	1.1389375175973537	-0.851719179929636	0.28170439411254666	-0.8331950101041338	0.39644421163443583	0.9132609834696812	1.138922861134164	0.35982099560897585	0.12745814213281006	0.03907271925123031	0.9817160002721153	1.208099728516326	0.11615105761713265	0.8156424475069681	-0.11447287383458146	0.2035691798073403	0.3059018804802917	0.2364663670484136	-0.9238678143638003	0.4193584434071555	-0.09640017931963082	0.7473645363170031	0.555494075962759	0.30978233265293587	-0.8974336893094778	0.06334274640257491	-0.4179754655279212	-0.17765924943768127	-0.05570802436207127	0.7442400051874539	0.7921600183618176
-0.8653230511238149	0.391796083866019	0.010804504649394647	-1.3804453968226313	0.410798435343513	0.606098307501721	-0.3227724122753037	0.48470664754719356	0.6492776396986975	0.8938995276619941	0.9079322365436188	0.4724182853134723	0.0731317811029942	-0.3124362699703148	0.6602378463759686	-0.07915773081827567	1.0339332229585336	0.9747387230780437	0.763086909027719	1.1765847679745622	-1.1353223618416184	0.07729925229382598	-0.8051502561509276	0.34889865716234325	0.947713917525892	1.127252192803654	0.2647172691865861	0.0462784420431924	-0.03875390637705821	0.9580871468058755	1.188776052619067	0.09508034721302921	0.7796121720474416	-0.11560624522365814	0.21100748661353333	0.30725878832964953	0.15512368527086795	-0.9762012799920621	0.4182452059471304	-0.11385310947718272	0.6597994925817611	0.5164980147056546	0.2525311774478801	-0.8461218714089005	0.04835953332440061	-0.3901218437696653	-0.14815959887336855	0.07906226039571498	0.8490129062037273	0.8103705063027808
-0.9218055955625648	0.5686529739349556	0.0059804965636416525	-1.4973815268939545	0.28685130754619526	0.6172925893270257	-0.31265482981232917	0.5376466457913006	0.5933424401550773	0.9648510042600181	0.9491030238672449	0.4428842157437615	0.04591066283963569	-0.35304123254651465	0.7573700379153869	-0.07893397531887467	1.0589227398531063	0.8415917387218673	0.7441747591398965	1.2186564964903468	-1.3539032532532915	-0.24212640521872877	-0.7320240913685852	0.32320818936764545	0.9748217374312752	1.1230102643206674	0.19857636153656166	-0.010317758608677683	-0.1461606056907508	0.9176597693497415	1.0951665085237123	0.03526976566236726	0.7687064934968231	-0.08506162986915367	0.2485843646391647	0.28761645292967886	0.10964270741855628	-1.0625679007791877	0.44725465115952084	-0.0909572755392942	0.5931483086611905	0.39774755956151286	0.25437236093888277	-0.7822622797931847	0.04318277196660311	-0.40097731500494127	-0.1551107684995056	0.19835441885452057	0.9559938636923284	0.8115726524433733
-0.8607073006440207	0.6381723745343483	-0.002424084325300361	-1.619381866844435	0.2256797649817494	0.6153336602704768	-0.3343282785197766	0.5594880931919215	0.5845767864405024	1.0782748475337023	1.0115316237891816	0.4052532376791487	0.025605133261045465	-0.390956503386171	0.8837553872174546	-0.03709542618899668	1.0702649455241793	0.7668560348503439	0.7197348699241	1.2648249640233329	-1.3634651616431956	-0.5352624668121989	-0.6368551748995357	0.35643143348593365	1.0527764525794647	1.0459652546646638	0.20402308260380017	0.016936247708246328	-0.22394323853127177	0.8825185998772218	0.9771466385275378	0.024788922474124366	0.7347369308428446	-0.05846330086711522	0.31283171793220993	0.2768487325767145	0.14272341615086223	-1.1309785280494533	0.5681333831789032	-0.04637406189569541	0.5211207174367822	0.27103126615565526	0.22652074857400656	-0.7846190414272158	0.024100609043609455	-0.38422428802598474	-0.17157519183369285	0.29398196411801353	1.0683064697360674	0.8255607709062586
-0.6159580851201498	0.6246017844888841	-0.006688221027281631	-1.6940185800752061	0.13171644590623202	0.6032906028711731	-0.37927464669168803	0.5753996776645781	0.6368760940321302	1.1190547936666568	1.084206950882827	0.42289960269250104	-0.008687304207923314	-0.42210063165650774	0.9907058426018331	-0.015637273796329947	1.032120371169143	0.7165924683474167	0.6942138894068544	1.3141105155911486	-1.1833617573582087	-0.7837698192043188	-0.6373033332546114	0.3894853312588967	1.1767676982690904	0.9928517319223744	0.23242255135428014	0.023727495063486148	-0.26609509733751424	0.8799586857957026	0.8900022945152628	0.05633320779796354	0.6571865122152591	-0.05963513508613834	0.3352556245310954	0.3013715591122764	0.2178045758975113	-1.178898229908207	0.6668452728753681	0.003969558248759475	0.43693240525804694	0.1450737714955679	0.15229803909303272	-0.8059632297427679	-0.011414096832965763	-0.4022700498859172	-0.1428034871645201	0.36680066737010375	1.1478255016054046	0.8361423583954665
-0.27080675998611	0.6074560770754237	-0.020040502516993592	-1.703747089592873	0.09291576122524978	0.5952188033727359	-0.3955875952134839	0.6673489983372005	0.6957435763130102	1.129314873297694	1.1684954758019734	0.45243689298953604	-0.04126958984617217	-0.43531765174793613	1.0732521072301349	-0.05992221638633727	0.9706090199107831	0.6158732406613925	0.6907927495814455	1.30290682497454	-0.9946880986440808	-0.8626103385788635	-0.6804427245450845	0.38405684007815594	1.2975152986585345	0.9806946367169166	0.317916189167992	0.045710959331371356	-0.2765383083423365	0.9032401848996828	0.8547433788582259	0.09235474652260574	0.6031217798434163	-0.060735172022596005	0.3000997966537908	0.3056720815703199	0.2894280506558268	-1.2282141776768465	0.6987520364283478	0.05407343144098538	0.3872462123551722	0.020714399908204395	0.1374423610063683	-0.7917505877173532	-0.047826978970358466	-0.5079299699092752	-0.14627550361535718	0.4240435535487922	1.1472372389054595	0.7947804268031053
-0.0035319191868581124	0.5968502185058615	-0.05323241240255452	-1.66372042996158	0.14353777595036635	0.5978297719430877	-0.40130766634451076	0.7984191211463103	0.739606505438337	1.1851154915653894	1.1930811311798375	0.4414187848109131	-0.1024630328412149	-0.40777333183662356	1.1276444433702484	-0.14929762136420152	0.9003728950592897	0.4652202694138756	0.7098271822899958	1.2380964137224086	-0.7954313249778002	-0.7204168400062989	-0.6815349030548622	0.3963313140708842	1.3953012263031597	0.873852404302258	0.4507583419229634	0.14359616356516886	-0.2630629790418836	0.9282088337632055	0.8434792261794873	0.16005503353848138	0.5760169667229236	-0.06776874152540122	0.19381491666954737	0.26088682733803825	0.3612456811360326	-1.2859184455332369	0.7572749659636961	0.07904275253329132	0.3695548314096241	-0.05390493960949969	0.14682274544539992	-0.7755271307197817	-0.0779362968045627	-0.5867809613739015	-0.20283047661569426	0.48926972981302025	1.072656299559607	0.7457490729789695
0.16077226765809777	0.531416204962041	-0.13039050124509483	-1.5624045563197224	0.1514222351245599	0.5930968644377363	-0.43799216877153596	0.8674422111061088	0.7839442841322266	1.2291043514924147	1.1458892198672057	0.38733311084317645	-0.20904903876297404	-0.33676234244336994	1.1179367528842534	-0.1858555407081909	0.8302080621321	0.3255094460804265	0.7371296011728706	1.1699409260031877	-0.5383827973066037	-0.4900118531912575	-0.6651356269505948	0.38676010951651263	1.5030206315199697	0.7710696902924823	0.5613195494272156	0.21282534537047404	-0.22243733156525	0.9532329425669192	0.8316796366582689	0.2225621427055354	0.5452093102799618	-0.101782704141041	0.03276058871569051	0.2802555926070891	0.3825656925380806	-1.313791851745958	0.8421493502938506	0.08237653109874922	0.34229978384639614	-0.07646139375416633	0.12064898577796557	-0.7358513729358529	-0.11914217407922681	-0.6387792522183611	-0.25484292449587154	0.5781136277008401	0.938366696169331	0.7446847008904455
0.18323113621166517	0.3470409108888585	-0.21860604991712157	-1.3644093921231828	0.12564323313045617	0.6186669312332715	-0.47561072905666146	0.8748170225566525	0.8328988484124414	1.2177887081133307	1.0984845862100516	0.27072989877100734	-0.28765834500544063	-0.2488688460805167	1.0862282161209573	-0.1258592328018298	0.8038979472111736	0.22907429220507733	0.7616584233491984	1.0715336924282475	-0.33350446211439194	-0.26356443995543233	-0.6640036121425881	0.30145659212350157	1.6068083454638313	0.8209642116564503	0.6323829914930963	0.23940801593027108	-0.18993004546274625	0.9781782398766753	0.8145296745095827	0.2172017946810346	0.5458726022142499	-0.15048690360741684	-0.13158667882897773	0.3069487421812737	0.3479631455739163	-1.3042756903018706	0.8985763474126027	0.04122105090729365	0.2954125760709237	-0.08485773416144295	0.1331883362469181	-0.696024263487352	-0.1694114663494053	-0.7239042391549859	-0.24179342381682556	0.6779770449431493	0.7550400112350404	0.7394411825558642
0.034061651869685926	0.08389354118528733	-0.2757943077164223	-1.1063009875940402	0.12376410964806928	0.6660016273170717	-0.5073108342408971	0.817833741057974	0.8802902217771665	1.191888692282037	1.0443954232860606	0.0924561998808659	-0.32210362909671675	-0.15444502838522076	1.1020889888178391	0.017172740932671605	0.7773230337142687	0.1692639825402912	0.7628729140914443	0.9683065563400242	-0.22916407715641798	0.009635344732730066	-0.6050126938484981	0.23250440518477866	1.66880098975465	0.878473459614246	0.6949178564896412	0.28222143385572596	-0.20928010396098834	1.0347094325981891	0.7515559085582109	0.20435876422775645	0.6056236139839037	-0.18444701826113213	-0.2742962972184264	0.2821268123025746	0.25563067889125773	-1.292026682494355	0.9053174172438319	-0.05819617849953755	0.28439052040890667	-0.07076885459202449	0.2142412425493465	-0.7330765924187194	-0.2207749006100336	-0.8224818396385534	-0.16773206571082486	0.7458994865813485	0.6034090862815922	0.7335871360689831
-0.15485033419298452	-0.11503735720367311	-0.35829721523427016	-0.8979833877798556	0.14391288615122097	0.7240303335302437	-0.4916178356249203	0.6981731375918266	0.9076235334391425	1.1737892925488238	0.9894986365455821	-0.08792385467978768	-0.29984858410907644	-0.09418029574401389	1.1214588395831913	0.2286216878677026	0.6931849836239125	0.22360140603407946	0.7766269522684943	0.9096163169414145	-0.14504752247778085	0.26990234433166715	-0.5173495999040952	0.22576818389290879	1.6396081820530057	0.8884845539008241	0.7112519945574339	0.2952327368170441	-0.25005803416452277	1.0853735474361776	0.6521045087635596	0.15003209126622757	0.6617554988888126	-0.21872252812040593	-0.3431911326289986	0.23137043401277277	0.15797035078149288	-1.2401595358884259	0.8677936998616035	-0.1577170822640893	0.3030943599025437	-0.010684382477988997	0.2693134164858177	-0.8004785337076058	-0.25832275093155077	-0.8564489593102241	-0.06715420786569135	0.7488145792900183	0.49522674722267934	0.7377473721510298
-0.2900422325434511	-0.1868626600620977	-0.4279686518519624	-0.7749416974007455	0.2413165016403093	0.8111169558347602	-0.3946948673491062	0.5715493400584238	0.9235015325164324	1.1501129976800866	0.9739951436397583	-0.21383818944836275	-0.18717178448330177	-0.08842873399575596	1.0989766739786115	0.44330390176909235	0.6135858527141085	0.42821123584296455	0.8224607768019176	0.8831513828902902	-0.16796392311416383	0.39261892721794217	-0.5149428235527606	0.2561533087052664	1.5663655393243632	0.9480539627407459	0.6897784172525223	0.29745074114169245	-0.2322781797836603	1.119174921511415	0.630699022456357	0.06141372748491349	0.7076610964961831	-0.2600418642371361	-0.32305593581663233	0.12284698687815547	0.08520763877268592	-1.1850959350538406	0.8598886260412261	-0.23857660163891045	0.33340641527025017	0.039591454420317654	0.25295806474922594	-0.8854084391982198	-0.22327754628222	-0.9072595682211464	0.05653593215012683	0.7042206945831309	0.4135576566119948	0.7218250140551911
-0.398289846412669	-0.09550177910157553	-0.4269400509375919	-0.7002693486039732	0.43861374985655244	0.9045834475200056	-0.33181954790089574	0.5217736504483289	0.955451629764734	1.072047021420213	0.9491066293307131	-0.2891452357601365	-0.03232085269486645	-0.0908932422380776	1.0900007189563872	0.5612491547622902	0.5489953692966177	0.6558506807051805	0.861560708730169	0.8362633142429774	-0.45179367497082107	0.42551625759518297	-0.5973143292157476	0.3195452906391038	1.5261163391945476	1.0352066367246744	0.6730315575109389	0.3447780575004221	-0.19997393731702756	1.1501711901905993	0.6536309033443606	0.015729025779155793	0.7742028009328756	-0.27950662037850915	-0.28788453848499723	-0.069202892628592	0.04120567068416901	-1.1450575669039074	0.8475378547420501	-0.27636266520444114	0.37531827272907653	0.08252397774221291	0.22978365238164838	-1.0039600358899297	-0.17173039415005958	-0.9569992206956854	0.20476926759129035	0.6180261704975586	0.3513053777945663	0.6654862325674571
-0.4530017482775559	0.15225676110017855	-0.3993338346250023	-0.6609514407853212	0.6285624106141089	1.001807597955046	-0.2870963616950782	0.5425903420718107	1.0132862275826078	0.9902619422213821	0.8520475528133271	-0.3446383675688719	0.08594205839145913	-0.10979927310714681	1.1152146969590362	0.5704566935626908	0.4522114897765256	0.7638441352423267	0.8942074427099234	0.7632914863922288	-0.7005050854023328	0.3722374232849724	-0.6583534971771123	0.4013207591711482	1.4691008586288028	1.0356537202494405	0.6089512456629019	0.35581986163834994	-0.20082672058767453	1.1962700762674765	0.6564559320580428	0.0072287857592872595	0.886022229543995	-0.28974798989881545	-0.30396389244437916	-0.2784183859500586	0.024542541376233518	-1.103731399128351	0.8119396392857954	-0.2622953507912072	0.4437111097199048	0.18861952808955362	0.21554417683431232	-1.1139098129785283	-0.17061992168214052	-0.9534770288190787	0.31065328007403475	0.489117332204924	0.34917603252856677	0.5801392594894429
-0.4546674874314226	0.3914602101476172	-0.3710147588179589	-0.7141632598361605	0.6781841314702772	1.1324206683209455	-0.18753240682047215	0.6182850637857034	1.021979094137038	0.9151128404519524	0.706192133740732	-0.42873155802308344	0.1320036857780869	-0.18023166602219043	1.1101413310769084	0.5811149138508797	0.35628650820159236	0.8290620913754141	0.9180609302172211	0.7374642186750868	-0.7909130605737797	0.2594395091816113	-0.6778201682450109	0.44060911128686603	1.3308691462907174	1.040532295671697	0.5218067211540326	0.3086149435115829	-0.20891800947702333	1.2793490666758884	0.6860567986930538	0.013232375546728303	0.991981506114335	-0.3112846104799513	-0.35172319360187654	-0.43661122605429636	0.045197283907694036	-1.0853768655168219	0.819366057260168	-0.2046783264879067	0.49235960272584645	0.2987661345979845	0.17453329939766346	-1.1593333304050888	-0.1944828318843018	-0.937532325907911	0.3132260692426426	0.3811963798885175	0.3617449693710554	0.4571826716489141
-0.5231567051223747	0.4868548052839564	-0.31283370583231945	-0.7858303425670345	0.5740678296249102	1.252019329830866	-0.1473927169183491	0.7114949626946385	0.9485992385453927	0.789465568975859	0.5667796778827185	-0.4834420530918577	0.12606285479784374	-0.25651257468994876	1.0859647913540011	0.6070071543900311	0.34138310116896525	0.8318927695870378	0.8826294829108535	0.728836130066685	-0.8910372743873014	0.26179991913778816	-0.7169526918719518	0.40741095551603274	1.1965721037795742	1.150643602819449	0.4805435914759488	0.2636725381574492	-0.2374557924983019	1.3736601544453984	0.696569741473388	0.07342454119404793	1.0739302586362676	-0.3333366329823637	-0.4063875477547628	-0.5464149814016155	0.05622704204966544	-1.14151408456561	0.8933002545645975	-0.13622085215543342	0.5067079072466824	0.3453687661392149	0.12525936863245005	-1.1922847499487983	-0.20372588213198167	-0.9527241493624412	0.30207136890829667	0.3101751868857392	0.35016613665030677	0.3592199177246912
-0.6356068135744398	0.4957748361515347	-0.22965699961423547	-0.7940859153567481	0.37044015020945065	1.2722437968192897	-0.20656900192850358	0.7595169907446899	0.8534456239047312	0.6973605948669342	0.4584787662768773	-0.49678230567176385	0.12221573415335592	-0.3271232378712504	1.1405782742120532	0.6135520027475441	0.3653745311233143	0.809479307281437	0.8312568024293876	0.5927388975334863	-0.9506317370824883	0.415102892114869	-0.6987674217304206	0.3418770559181584	1.1461898629599316	1.2832128095832853	0.45362028053683395	0.19922059643600193	-0.34576942005220634	1.4804497287582277	0.6356857775266229	0.15277586262792092	1.1678665639317312	-0.32855698531439864	-0.4943355029017621	-0.6155698628961449	0.09427585307734328	-1.2592677711755822	0.9811408546677185	-0.09273593873893952	0.49059551290106096	0.39335272111152186	0.17094002193941923	-1.2614308389913087	-0.21152776774298693	-0.9835805345349705	0.28223127490350863	0.258879715053693	0.3216395383980414	0.3113772027811397
-0.743685946193364	0.4434883409501881	-0.17166474046730867	-0.7608062562212234	0.14711382653186456	1.1780550027416017	-0.21812900117235037	0.7880729467101674	0.7568328000059287	0.6651271965473485	0.4099456225547172	-0.5087988393211188	0.15347142646591977	-0.4490726101866752	1.2960834428144832	0.6566137486074876	0.3982502927870885	0.8857517685943564	0.8449997239863724	0.42189775575266103	-0.8753021559105095	0.6110169184774672	-0.5999734021225336	0.26396519289430026	1.1247561884143735	1.3494312446035395	0.42704943993226785	0.09980355978401184	-0.4634264389166457	1.6145343504784457	0.5520297645851308	0.1776914870726503	1.243346610162492	-0.33471616648309566	-0.5678194349761243	-0.686537602458228	0.17175255180434976	-1.3499993549042983	0.9995292167517222	-0.08394305727474873	0.47167011045645724	0.4676468611667529	0.2575907199846476	-1.2955678465741598	-0.18446000133745682	-0.9878818691050766	0.22874866178412892	0.2250161850090139	0.2672790936890318	0.25844495226708214
-0.8748724412349164	0.366356879251997	-0.14125591216967961	-0.7186968957326693	0.08360945576590043	1.0080019733361563	-0.18742494883679825	0.8274124205815261	0.6393577895875426	0.6301176655703916	0.4324076599508292	-0.5287866730997035	0.22549102455796927	-0.5862468887503431	1.4430549498305645	0.727771726675694	0.4723531558185726	1.0116861413741847	0.8714517214341736	0.34391721915566176	-0.8556726612831564	0.8071641589974121	-0.5472699795655833	0.18328733956344526	1.0807897528992252	1.360111175843168	0.5109795554927172	0.06039132909217239	-0.512349802979094	1.708798735140426	0.4819874331535551	0.21108554673172436	1.259577943369952	-0.34580371826221606	-0.5664610000858246	-0.7433271140352276	0.2051958748995942	-1.452841677428095	0.9651348932717809	-0.10540688914662164	0.46599361156080266	0.49652147629660603	0.3142071123329239	-1.278407450700676	-0.08477468424487591	-0.9988861653492235	0.14819645277980092	0.2548665780405524	0.1934148405902941	0.18822340894451356
-0.9891758434402338	0.3725382474926016	-0.15755402855656148	-0.6057519490532121	0.19076236399915575	0.8445901912199929	-0.1917893961737662	0.8404255326468766	0.5426513821971262	0.6030002328830143	0.49693463961025036	-0.5563174502733019	0.33079369563205363	-0.6856341259641183	1.5606659778826446	0.7555285963765297	0.5175997637754935	1.0997017491732195	0.8711849225525821	0.23672158979338437	-0.9437722499167907	0.932004404134678	-0.5469911254779806	0.12621448514502767	1.0369722450838088	1.3737275516734626	0.6273098287291411	0.11039657040474346	-0.5635303354602772	1.6788532863806789	0.4165602476403711	0.23439124970197472	1.221673707202879	-0.3368752133374021	-0.5446248403878987	-0.7573703807557257	0.24044084888471132	-1.5469730521684593	0.963300045862098	-0.1411745425602769	0.4012916206898782	0.5476707060369824	0.37820679896265474	-1.2346992521392521	0.051539893811568926	-1.0075180158637245	0.10787395956863036	0.31384836000390387	0.13821757147713784	0.11637018861314205
-1.0267725933882916	0.42812534788825063	-0.217284493046125	-0.4141315916631191	0.33002113294762825	0.7540466352862707	-0.14483025730762572	0.865542768389485	0.5408074408067927	0.5989714979112944	0.5712468471176733	-0.6182166087313471	0.39735984159612336	-0.7133660987872835	1.6328996507082383	0.7396643314689154	0.506213425008422	1.143184011023203	0.8757733074849543	0.09813425241407878	-0.9084831601275367	0.9612904486208821	-0.45984590341055415	0.08748434876020039	1.0280484973158133	1.3304284064668526	0.6816776246917898	0.17274919699617033	-0.5736892853748853	1.609802741896757	0.3431654422473005	0.208178239328605	1.1481384586823533	-0.35075260238194356	-0.5269807562683437	-0.7563125762495061	0.25602470079744516	-1.576248126605281	0.9650986314652655	-0.1694258050391771	0.30094043146783267	0.599581831660867	0.4455065100349243	-1.1757333643446632	0.1748472465636375	-0.9982587658020211	0.0610499103724388	0.35611329664863817	0.10877958030946236	0.05170553205730797
-1.0380481215920427	0.4634599089752133	-0.281152146656466	-0.2753904547078806	0.49683442550759305	0.7839701900424889	-0.06849789190376059	0.9618698114405972	0.5601203006318671	0.617507197327034	0.586141016697663	-0.6857939094632617	0.3710038928929936	-0.7195930479122328	1.6086450592025308	0.7650195588095036	0.48954808898947383	1.1398386640458291	0.9047098695175771	0.059949082392003375	-0.7322774156154926	1.0034633420744137	-0.35544160513541706	0.021360872997115903	1.0295645812990943	1.218360661814721	0.7776459578322669	0.22612595324370063	-0.4916021274539612	1.5531577103506378	0.21669446089407027	0.17674297803238345	1.0343516933146844	-0.3908693340156935	-0.4889017633405688	-0.7101266429469212	0.20410517657957833	-1.551671487434157	0.9342108246753718	-0.12651434041382648	0.22713192285274153	0.6168328888606168	0.42880593639376874	-1.085924169477169	0.19341091682697853	-0.9817479442296577	-0.02094748533547718	0.3870382881987878	0.08247346661473531	-0.00977681404095956
-1.0565397335348714	0.5142220542238092	-0.33557034313257306	-0.16514193252233003	0.6492291964422542	0.9547005535980444	-0.041311022033890824	1.0496472184263705	0.5250403554973426	0.6580971419853413	0.512340785002479	-0.7215729693160337	0.29941687958105867	-0.7440942631030143	1.5220953885480124	0.8014171200455866	0.4930312087196521	1.068843369795807	0.9240666842080504	0.04558912154127365	-0.5605373975492837	0.9793009419541576	-0.32149775935280245	-0.0743229481557158	1.005742106449819	1.177028684117084	0.8978383419139334	0.26323116271491737	-0.4576769199609777	1.4815764412274026	0.047420498521102306	0.15059174794132846	0.9007820850137411	-0.39750545427572315	-0.47208286030050883	-0.6075451390558612	0.12564627831831354	-1.5650212250269437	0.9718723369223605	-0.04433297297806912	0.17817772906635287	0.6248080185355479	0.3956720576827336	-0.9885293733258254	0.1388507916017158	-0.9961839700901202	-0.06542712054584925	0.4266733891961551	0.04240946259242107	-0.05697118050419163
-1.0438432408239096	0.5389830522910541	-0.3615783219484641	-0.026139468083099908	0.7010765711568363	1.2081247042853964	0.047077302538475155	1.1035219311450222	0.47491773059956816	0.6534948840438484	0.41319414513800795	-0.7457252035257678	0.2302782961245739	-0.7268239401155852	1.4124586509722	0.7638784057625514	0.4523133353826717	0.9883883186541913	0.9355279194964223	-0.014159145238299323	-0.41760131505870757	0.8238248370563446	-0.2772661895525525	-0.1935427752654812	0.9451940608464107	1.2278638692171622	0.950353409194971	0.24953739688447568	-0.4583334277169503	1.3516950991849348	-0.07033964464849504	0.08064193182228915	0.7576623608045822	-0.38869746621807283	-0.4816386128955914	-0.4481777711895457	0.07454335022485462	-1.5668214333457104	1.0653153861321236	0.039458586826040386	0.14886410927515578	0.5899094705056028	0.40437684656659856	-0.849177733588806	0.06554327824157971	-1.0521013195015096	-0.03464999630281125	0.4699152335850812	-0.027204385364457916	-0.036869676162296264
-1.0121751235513519	0.5004512317692966	-0.33343827478158083	0.10142397967052304	0.7304566310791645	1.4270244869230233	0.19740688870095158	1.1309030624957028	0.47388831219180627	0.6173031216690767	0.3281052073293047	-0.7469072104540218	0.2250440202851844	-0.7309179011424866	1.3019470829974806	0.6898488987853513	0.4126376820819127	0.960052541114542	0.9757784216015372	-0.04401902910106863	-0.2732467076971023	0.7304402347781778	-0.22970496915866243	-0.26567804628765174	0.9051444238342379	1.2257429049756683	0.9974910444488934	0.23013171356246248	-0.46086470504410737	1.132044546580303	-0.150167683745988	-0.024311865430298746	0.6324482989573921	-0.4041133684604561	-0.45298303220109243	-0.2817814747594903	0.01353276985269102	-1.5055167488517842	1.1750182293834306	0.13865874804639536	0.18037092182149075	0.5137508535321933	0.40771027958054623	-0.6980134567931388	-0.002836513542163758	-1.1514609808160048	0.02373554652206808	0.46005237299971596	-0.13360536554325556	0.03769310052640889
-0.9855709804622087	0.4192925150052572	-0.2654204117857281	0.20530165455695806	0.8302430894632193	1.571782880017209	0.3149493908443225	1.0899214067722736	0.4952738730533827	0.6262296724317433	0.23247749980810703	-0.7077753734559871	0.2972049294054052	-0.7938598153261113	1.2237814746789388	0.6704194629205988	0.40851972474009574	0.9888196255776031	1.0322119433681949	-0.029983244989959808	-0.2740577624266044	0.6696172758325868	-0.2933135783557959	-0.24661717430813868	0.8949071337545982	1.2192691355370449	1.064978569530917	0.21016225656595947	-0.4936596362974228	0.8375814536001668	-0.17156517845852648	-0.08835984752100424	0.5465294544210193	-0.4093648268424263	-0.4082480975472097	-0.12659061089186827	-0.028947360003965993	-1.4387138377457191	1.3259507466428517	0.2346968413562664	0.25826291976072807	0.462171121646257	0.4127549738633488	-0.6071700255510766	-0.02329043657258495	-1.2791966104885197	0.1255266475257661	0.3937086142761331	-0.29316955155582153	0.08641108591839278
-0.9780815120528382	0.2609022203385006	-0.18415117435188827	0.30552866368218634	0.9104487953625601	1.651618373245831	0.4469821887863777	1.0187201748259198	0.5426375179761458	0.6466372382273561	0.18923717645472715	-0.6413800796523257	0.41086225453277514	-0.8112927708371422	1.192707108650908	0.6677343969277718	0.4221059285999095	1.0262200973647153	1.068641107325515	0.0442282917112129	-0.46798850058174785	0.47123329953081755	-0.4032650811593186	-0.2153696375519913	0.8277615910530226	1.3113826483117874	1.0265141145604986	0.13829224018013647	-0.5157981607282551	0.4955775160981478	-0.13271004520274138	-0.10829307390363732	0.5353211086770853	-0.4197318416072234	-0.3406066032102052	0.029884208790199762	-0.0404368103698227	-1.3348331420501047	1.5178446005421702	0.3284540987962794	0.3524720474306568	0.4433745927153261	0.43236951734409096	-0.526568056944977	0.06047674760669934	-1.3609044584959769	0.29507381057315224	0.301175912746242	-0.4497219982524735	0.13991604425673293
-1.002415926600263	0.031080628521443755	-0.08521994779977102	0.4114296468158864	0.8916861403635238	1.6654910760049826	0.6435311069273804	0.9388363887008742	0.6365537508943466	0.6326158331074396	0.17450525273073064	-0.544387876261723	0.5498430926880671	-0.7782345828659176	1.1507542753948568	0.7106656187463969	0.4125799695717636	1.0160898213064748	1.0751971340096265	0.16268817217991857	-0.6888219569506575	0.284488829809354	-0.42985581022716735	-0.19607669835851377	0.722669270459501	1.3637665307416582	0.9279881120693118	0.08009373540076106	-0.5268572707618773	0.22727108227934184	-0.06115330658236216	-0.08131689533694937	0.5695289412492051	-0.45127649054032537	-0.2747945197569851	0.16392992533866999	-0.05391921211623445	-1.1946880088969114	1.6734041243129654	0.40011899857074196	0.4667452428374979	0.39914436868127695	0.4163074186232006	-0.5129355963004184	0.21198683494841877	-1.3991028774394623	0.44955891664316255	0.20200414618682067	-0.5471623289947847	0.2129876194407037
-1.0524961835277753	-0.2507335689933534	0.0006259126897808609	0.5296051026825008	0.7720295587683857	1.652987094121783	0.7621605879056216	0.8372397856074845	0.6835811884583448	0.5930145998264689	0.11741994966610292	-0.4206571946194587	0.6756762374264004	-0.7701373597195136	1.1421295533952418	0.8638560921537561	0.38116399492940667	0.9769242531185155	1.0494427044709884	0.2197219040628755	-0.8325723777931223	0.25384590295313114	-0.4436424891059154	-0.18077594245393308	0.6952308310607097	1.3452071994615413	0.8643958360691162	0.06892953303087426	-0.5085224304429781	0.17963099365395604	0.01700848502771175	-0.03944076632927625	0.6079741145277341	-0.5036782500588499	-0.24549669907137234	0.26425356374921527	-0.08653166293104157	-1.0917995967023018	1.757868750229493	0.42514015684190765	0.5652089400848525	0.3951521581372038	0.3849776027682662	-0.5868889024985854	0.32991329537432107	-1.4097628334670058	0.5387536989711598	0.11176522404029506	-0.6048783567105218	0.2772821770723553
-1.1037653458819032	-0.5647658070349347	0.04970580062294858	0.6392557392607391	0.625461499620363	1.5816590302391815	0.7666035622306592	0.7902210749291922	0.6581819356230689	0.563884558926145	0.057554834268827584	-0.30789953097326794	0.7215446436112423	-0.7292321524843517	1.157047200383266	0.9734627235358968	0.37920176958433494	0.9636334759072213	1.0191749271854254	0.2715082476220604	-0.9038335508280515	0.23317464809739824	-0.46391916490446894	-0.20831040378662805	0.7124915514597545	1.3648574145420895	0.7644479019718801	0.0019035194008899248	-0.4119751815876381	0.27801692755550633	0.08215196893032575	0.003645529384943877	0.648373745107776	-0.5689701859866332	-0.2076045395955585	0.326127832159557	-0.14052979546559485	-1.0613478800812248	1.8037326831102845	0.40935573587892443	0.6092831397613405	0.4005535663519904	0.3899517678447607	-0.6790692734443557	0.3865310607607308	-1.3998003122849554	0.5651167591343553	0.016567518184249442	-0.6178408495846641	0.32112404160193847
-1.1549232470330066	-0.7928983415950233	0.07726644600895366	0.7897209774295764	0.5695129200430781	1.373498225973255	0.7219630360122838	0.7901996365238134	0.5669068368015497	0.5580015503036877	0.021810269462239427	-0.2221347830374092	0.6931122879635623	-0.6546776506056302	1.1395213229866104	0.948405836861179	0.4096637903824619	0.9646410668711536	1.0064352805894254	0.3509921093192838	-0.8926626674686904	0.18779329320642946	-0.45491284181319874	-0.2309965419734982	0.7159496526475515	1.406353918976841	0.6709528863071801	-0.11338448799553844	-0.26894109230026864	0.4192120973972518	0.1310325576919468	0.020853155077152675	0.6679859352618406	-0.629267082398754	-0.21246610171012512	0.3524306883469614	-0.16115884091621674	-1.0448098217311048	1.7554754709994718	0.3721204423387844	0.6255582005772908	0.38038500540319903	0.40886844338939954	-0.736045967933159	0.3495017030988662	-1.3793587595959482	0.5683960840247149	-0.06844690134633877	-0.5089335388884955	0.37817060351401993
-1.1805451126440123	-0.8056809202242332	0.08557988504472186	1.0567224354290805	0.5936521545877236	1.104304274803408	0.615248992223895	0.7460150830366901	0.41041097643508684	0.5178443867820801	0.019207124839446983	-0.16817793816267007	0.6570664401858608	-0.5830599167973914	1.1054517197935576	0.832810016611707	0.4728420147280697	0.9367148496873486	1.003528284442082	0.36338919782351187	-0.8218513507007321	0.2386092446731447	-0.4729188486127011	-0.22197728106315293	0.7383066789314527	1.3630154304200501	0.6573812721435122	-0.17120096192969947	-0.09658411793292938	0.630847229171953	0.1607373150575882	-0.029268824552614765	0.6437307015677732	-0.6731454788012294	-0.2551614378467673	0.31296363745974076	-0.15975692239493416	-1.0488928243336098	1.6380198535151496	0.34956155006348677	0.6401224588604604	0.32899729605700945	0.4805446773162874	-0.8096677419136951	0.2912223116299447	-1.3478545479142165	0.5110310927979242	-0.15340661404325137	-0.31270650150611323	0.4486893065567335
-1.1781259762010865	-0.6831677518818593	0.06799927258106234	1.345960486611825	0.6462247423572984	0.9437592181358507	0.48596463886430463	0.683552145123014	0.28470061875460717	0.4446903004964624	0.015691797959635944	-0.16690897159664378	0.5518675894590024	-0.4864655804216772	1.111182021514268	0.6340890283343351	0.5805063998380423	0.9114308404629197	1.0000710156014563	0.3462434544410831	-0.6854923638506035	0.34547786550335846	-0.5453312797184422	-0.22637401395477377	0.7780584605441596	1.2572640818058223	0.6611921693504035	-0.22217797102330397	0.1445234315393898	0.8295952222124425	0.2110244244800505	-0.10286004319405859	0.5691844158270261	-0.7030105841600204	-0.24075190786428569	0.25941684383456687	-0.14183463612593114	-1.0666780149527562	1.5376109112737617	0.3122841388155236	0.6350461431484385	0.27260770926421213	0.5831943690030774	-0.8910985410638732	0.24828948636289344	-1.317984493192633	0.35764861065731535	-0.22661608039301756	-0.09085275242048951	0.5325612868420212
-1.177035616411438	-0.524312401297316	0.036880839855163286	1.569660772415482	0.6028119884448302	0.9056177170936213	0.4095041504799045	0.6318126975801592	0.2803888460298421	0.4365800523656199	-0.013112249673997623	-0.21336796325891952	0.3466724409608027	-0.40459574252926683	1.1189871997944614	0.3909637612006064	0.7335158436575402	0.8695686978966688	0.9917780170319828	0.40322375059772997	-0.5393908693793023	0.4394808386532791	-0.5648178689354547	-0.17268181435601856	0.7771351088058152	1.196922112635105	0.633425339661936	-0.28735317502452884	0.3658003859085812	0.903123427130858	0.24055336676308725	-0.1115637947321457	0.5198561030441878	-0.6965539571064069	-0.21714861509989367	0.2179180787750564	-0.0949831472955863	-1.069673843555525	1.4352909718290074	0.2632818056740788	0.6130693420879887	0.2080788444963817	0.6570050394366704	-0.9385869276285078	0.2532825298491629	-1.2673139548782952	0.18228144881104297	-0.2971761729405373	0.1382092860869962	0.6004460741834384
-1.1584136699164915	-0.3272837107943093	0.04425030969736392	1.786206228468052	0.5039829541924881	0.9962174833302573	0.44630024388997713	0.5109343926884579	0.33094472783324125	0.5016696316161435	-0.01824642965025226	-0.2371401516443108	0.13709376669077145	-0.3354425169633456	1.0578694017029129	0.1974488175426596	0.8893090673783494	0.7417894913015833	0.9808976251420758	0.4893514542663279	-0.4929998523008076	0.4973568187014898	-0.5755437922336069	-0.040328237353163175	0.6956597428359375	1.107852344496974	0.6285479937505101	-0.2935398492946199	0.5065908430196073	0.9136841673212045	0.2655191084930485	-0.07805344277694767	0.5113331236749847	-0.6281670454622966	-0.20963246102205005	0.22273291307922868	-0.006299666091947087	-1.0578016865858233	1.3164755366003547	0.23350458624247478	0.6018537694181652	0.15709376305611342	0.6372605737337806	-0.969477081645205	0.30078380618827816	-1.2048745683134545	0.050412622561598654	-0.32889441357897353	0.3227249245063873	0.6434693987566167
-1.1489532887678138	-0.2167069776751709	0.07407648114792896	1.9757716015522155	0.4542969287304606	1.2644952065626074	0.5322996948252532	0.3303715672202626	0.38805492010491244	0.5916071814957378	0.011967354198769781	-0.22587082673434314	-0.0219618891603827	-0.3040669501017252	0.9915936816312032	0.05412223240061313	1.0587835508580397	0.5988601759682357	0.9891572738513492	0.5291966941858093	-0.5177517978513243	0.4919681582476447	-0.6012415242828227	0.03640760938370634	0.6070715899268179	0.901621656192568	0.6200495423507959	-0.31500404833599677	0.5428713566886614	0.9340963442562762	0.29638264708495077	-0.025565641747892626	0.5233367757673087	-0.565982906194155	-0.1955148583082557	0.2802446498018536	0.08875954639075836	-1.0780404743864218	1.2241892390184352	0.16343691954164935	0.5908765872652051	0.14117137794589252	0.5718243185334503	-0.9786626862402302	0.38360382267433746	-1.1660983581590583	-0.07627851009055421	-0.28814954538420234	0.37140573427437584	0.6743523980358197
-1.1612206311242472	-0.3117527808731692	0.04654513135758866	2.0782238537986997	0.4141244124577744	1.5606644821008395	0.6338102924041318	0.15172962287407166	0.48355167421482914	0.6882440426296167	-0.01831853891958185	-0.223574448151659	-0.13869633402363454	-0.32265709856917635	0.9813201157198959	-0.08426681472129331	1.2045110338381333	0.46889181490475185	0.9952158317874922	0.5914457529567516	-0.579986292945372	0.4055835142377172	-0.5202144936850641	0.030213923605566774	0.5614967352545556	0.7217152458264292	0.6106684088312242	-0.3696233320898103	0.4664592683902532	0.8851222981220511	0.33312799934946885	0.06249306535831982	0.52503042410437	-0.5197505845989802	-0.17864146217804044	0.35680051523817247	0.1585499627159539	-1.1270202386738473	1.1004240672004202	0.039669175365160535	0.5563492266404995	0.15188747451880777	0.4325439843281189	-0.9558626390559486	0.3780269646185396	-1.1475390041116489	-0.23166998016725898	-0.19627723348938544	0.3620432434160977	0.696339515874644
-1.1281728749341728	-0.47049509703325076	0.024345579977814495	2.1369829426233493	0.4223625469642046	1.7324684624420523	0.7708729505820715	0.012517193701835133	0.5493963257038705	0.803617160291366	-0.06215015828146271	-0.23889222730907841	-0.2030332264208447	-0.3163457056338922	0.9480277781972453	-0.20274908091305352	1.2800668941839604	0.36550863269178224	0.9560297460537266	0.6390997336811927	-0.8108019613696769	0.24282830079241707	-0.4229076958777268	-0.0015353800996954158	0.47868399854107685	0.6711518875094084	0.6568118969876979	-0.31836072712162755	0.36037235270970286	0.7780816946062445	0.3736134179166856	0.1260431710562433	0.5414613888648667	-0.4660308321076371	-0.1565756530287435	0.44217992929705935	0.22172480834092925	-1.155175605225653	0.9833673295877701	-0.0678443734149248	0.5350202868670536	0.18393975296768242	0.273300172673992	-0.8337831071353123	0.28031355268038877	-1.1085176704132307	-0.3091748078262476	-0.11563154539082629	0.40227295524121603	0.7226786728876113
-1.0435921083942252	-0.510422085308373	0.026288854490092873	2.229991769880157	0.44435472216871	1.7814782255526875	0.8943091098300975	-0.1219444848383097	0.5651183522951385	0.9539575863801495	-0.09733948171421371	-0.22615747146626197	-0.25055987426279397	-0.25137401245373786	0.8499914868403735	-0.3615558173554045	1.3538472461293167	0.33379126389548064	0.8953635711968214	0.6496194470010163	-1.1234093798228761	0.0762356543944102	-0.42013575345929377	-0.039208669847949594	0.374759271113463	0.625406301255274	0.7159003853797533	-0.21214873407706775	0.23917899052055708	0.7177091712903418	0.4115535135834542	0.151889133869968	0.5526504154262482	-0.42999116044816976	-0.1405079761601088	0.5225694241679864	0.2602761400605546	-1.1505612158302583	0.9102780323751498	-0.15669005815792064	0.5253472410710476	0.18318714849738754	0.17451845114370007	-0.6979341773497921	0.201853773678658	-1.0889457226780155	-0.27384088501412557	-0.05676699235677633	0.4822891105189548	0.7597182812778462
-0.9456504608166789	-0.4289920859256246	-0.03643627088941035	2.3001146447510843	0.42852149921446003	1.6710896221752123	0.9417187456277981	-0.2438861346368336	0.6189080636421127	1.1020566987772442	-0.17680389651522244	-0.1616076544197916	-0.3159118989440068	-0.14942531299318687	0.8043214374283799	-0.530301027229536	1.4702160357111946	0.3403188585934753	0.8551353023318381	0.6525548495663853	-1.2822414782871911	-0.020555288000154843	-0.4036568047585701	-0.0839506014918635	0.34420824279025686	0.6053662293411318	0.7725908704700805	-0.14849052634471022	0.11732235245424374	0.6892698977484569	0.46360276962929986	0.17268728420502893	0.5073082939766479	-0.45781004325383073	-0.12474390365091029	0.5321480263518895	0.2515305668819729	-1.1325726884281182	0.8098799686757155	-0.24717185385869653	0.5683388673415478	0.14705284251004436	0.1066248099130414	-0.6147700412791745	0.06718040860788624	-1.1010268116334028	-0.23606977079817773	-0.04143735603491066	0.5862334725212217	0.784050259453825
-0.8568004429720677	-0.23407875393755773	-0.06409456826095541	2.2741006815719764	0.37000788035893833	1.3998721001004646	0.9607016117439893	-0.3021600081393551	0.7429235203077912	1.1862977229632055	-0.28435126625656915	-0.08767585867576655	-0.3632453255841697	-0.02492386107657827	0.8294118334415916	-0.6035473899588284	1.5733279222264636	0.32080856305805255	0.8222745734158069	0.6169880301335634	-1.3715789925605903	-0.05033249563592377	-0.3596609330561728	-0.14609757418320776	0.34315681323014224	0.6871539010278619	0.8152397809506711	-0.04257896532405646	0.08417886295935442	0.6871974473517878	0.49513360637563697	0.15151481804181705	0.4761206936101637	-0.4905726818018918	-0.03742651140427826	0.44390889252446486	0.21565173156951384	-1.099154965932446	0.7755871782540178	-0.32731861202418544	0.6420520197498929	0.06972970174720994	0.06336813406499066	-0.5682366116457606	-0.10231769966637812	-1.0871685769838526	-0.21128392674111746	-0.07966570988064225	0.747653585925167	0.7677469966257997
-0.791356603352498	0.03849568676618111	0.08751664942462814	2.1704803746622003	0.36124816404941146	1.0593219798965576	0.989533415363967	-0.3141097752978837	0.9258792464144971	1.2505358141236367	-0.36909047410902474	-0.06353006592068369	-0.41258882950260123	0.07369399919860498	0.8590454936454005	-0.6110245528971829	1.6309996941331366	0.2981341419416462	0.7435077619359204	0.5076407221918159	-1.4250363650151399	-0.05170351219729585	-0.4105850009588939	-0.20121353750007795	0.29417747134198574	0.800670196300238	0.8310858831706271	0.10783733464553122	0.11757954105967747	0.7685746932795544	0.527899144497543	0.10467809577757392	0.5015608371674215	-0.5143119404446046	0.054378776052997124	0.3865467074734096	0.1577305113603364	-1.054401895574175	0.8133756068238078	-0.41125596389383945	0.7129942329739966	-0.019285133975958692	0.029714566465367333	-0.5587735289990212	-0.2114951067880484	-1.0616786465429564	-0.13297621758013548	-0.1033772146476776	0.9179556375592636	0.7522541693981731
-0.7177938748035858	0.26130591471158005	0.29818453289954105	2.0280568958870875	0.4402213650030792	0.758048808853744	0.9457690850124838	-0.3581013831365928	1.1133512425054228	1.3230495250687713	-0.42316521517914857	-0.032073222137983234	-0.48131501546871036	0.11594092475350712	0.8615529071679132	-0.6198256025403349	1.681338582397332	0.2769928538387078	0.6324527274734175	0.4092228014716143	-1.331380887303305	-0.021498745273058964	-0.4614559537973085	-0.18647413336982005	0.2221381644271861	0.875569205037362	0.8352462381451066	0.1736059846199052	0.11915312923765775	0.8507546488680033	0.5717690034049078	0.09444073958434171	0.5729258975146022	-0.5636930857180318	0.10824519567146684	0.35269331567264295	0.053731569977162975	-1.0418953278415348	0.7907554919194442	-0.49927225377506856	0.7644585386732368	-0.0963697951329809	-0.009005967797999809	-0.576070862092833	-0.27654756378740275	-1.068976908252479	-0.029672130990459223	-0.1311917319403198	1.0271197953497726	0.7029418645658971
-0.6319796983558131	0.46821704346758874	0.4878019033578833	1.8558975170396619	0.6658269297106288	0.5930659487711345	0.843237636588689	-0.3953999208158261	1.239616169025099	1.3586748015654233	-0.4400171514214314	0.03098861888436455	-0.51745891579657	0.13721450986044098	0.8316818394580819	-0.6512520624313675	1.7334767430367637	0.279606066374663	0.5593692880024344	0.346991554609441	-1.2219508876460365	0.08272678177389324	-0.4726964292809196	-0.16220742929323562	0.18865028186524538	0.885244092513315	0.8015898400459912	0.15324707870352183	0.15507154842274673	0.8463120157641605	0.5729357762258347	0.07136762120634213	0.6545204650230811	-0.6031097938467644	0.17264045878064907	0.2921212410854753	-0.004409503034741689	-1.0428415216717313	0.7642589898985772	-0.5788650020914854	0.7678464886070073	-0.1858739786187294	-0.055796528088455255	-0.607789846653609	-0.39944665460273676	-1.0666482345842667	-0.0002652578441549286	-0.1328485674744711	1.1220040832338714	0.6218469769379753
-0.6042152598636907	0.6683364180908965	0.7072552104653453	1.5872409849748794	0.9863175128443717	0.49984959293385456	0.7453806104547713	-0.4134210443778228	1.2451687895275692	1.3153157613413982	-0.4360835907795123	0.03183567017082392	-0.521937610220026	0.11372974794218842	0.8158340753916669	-0.7064227100672896	1.7952868414064835	0.3072821980314496	0.4955710054418427	0.2730293846310544	-1.2140406413166136	0.14743664334192955	-0.5017271316152939	-0.19259255410559184	0.18731886822963126	0.8388833193291021	0.709595082728353	0.14665611936422093	0.23574078495319029	0.8136928140982901	0.549608311401972	0.02398214466975928	0.7374480561276476	-0.6181692738649807	0.174555501663248	0.2364406004391343	0.05038523900579554	-1.0655854186388085	0.78399991736561	-0.6333167186606244	0.730169568565394	-0.27885934492180553	-0.021697512870039414	-0.5993357751040076	-0.4982419606732352	-1.0143902295086404	-0.006120940265351407	-0.07782912332156341	1.2077164442329114	0.5665455530187513
-0.6045299701236768	0.7343775879718284	0.9041671842436406	1.193016596852406	1.2032098034577399	0.4340638649185638	0.6614972551980269	-0.4772045880628738	1.178530411387425	1.2624355361099726	-0.46502104056140475	-0.026726814778580837	-0.5600223742613358	0.06867428380657126	0.8144551605621654	-0.7665458127566465	1.96817315269205	0.3528811257912779	0.36800501102584166	0.24458376632465803	-1.1834668332745797	0.16410438849654235	-0.50268320277279	-0.197211946080885	0.21275274079001658	0.7710088869331131	0.6366156480746608	0.16574653451299726	0.23919591082354857	0.7295279764397924	0.5101977623170493	-0.04374721542014652	0.8024764245977638	-0.6334082470896139	0.1272554994084864	0.218195296507723	0.17274902749463267	-1.0975255605113963	0.7507224575263458	-0.5989065513683751	0.6739262341516296	-0.38255151638458523	0.06186474835157476	-0.5642834503116126	-0.5383414480993455	-0.9402170123424416	-0.050953843336600524	0.02115507695097401	1.2446237146118593	0.574374360918605
-0.6087420013810692	0.7186625734165629	0.9531201245956055	0.7259689498577623	1.2904175664397377	0.5410152082728541	0.5694346941838375	-0.5472267077133544	1.064268434181142	1.2388190565202912	-0.4949860474312403	-0.06855117982026593	-0.6017264309629398	0.06827083004609069	0.7957162283744627	-0.7520427271370644	2.2269220996653694	0.4499904232612004	0.2392300841776292	0.24801790233559967	-1.14713683518876	0.25764446687960746	-0.44425663203694316	-0.16799029338179017	0.27887068236343715	0.7115682381483246	0.5872155750322978	0.14979025590992245	0.21831287287450168	0.616278778566642	0.4255228210559122	-0.10040336843842261	0.8340761675253601	-0.6391930567135039	0.12868010447968842	0.2516985185409129	0.30292472855826375	-1.1085355695212056	0.6562024326630735	-0.5261044734826642	0.6317114805066714	-0.4965354765501961	0.15281030385464184	-0.5231230047704635	-0.5408359285327969	-0.893030730118134	-0.1291723434418065	0.10142954010674066	1.2284257768880198	0.5943678071804481
-0.6728793165879683	0.7092128955315029	0.9070609380818528	0.34061781766898236	1.2563146904647209	0.7074201890191841	0.46158820856748417	-0.5876080880861564	0.9064658709873175	1.1882786642637082	-0.4965616349660874	-0.11172502961110223	-0.6090573010366185	0.052407903897550324	0.7984090148811299	-0.6495925424774668	2.487066331442883	0.5422574850195627	0.19615873973068482	0.28007221335888727	-1.2177018802777209	0.38431155624942315	-0.4035040989486899	-0.16793070855658382	0.4256210591262457	0.6118364221115578	0.4844599285265068	0.11362714192108073	0.22984575139181596	0.540243200562681	0.3365963514335909	-0.13568717790952328	0.8146185308317124	-0.6316671629873889	0.20254938054871854	0.3301693748936628	0.46414535850557537	-1.1066567376463465	0.5374957828539696	-0.48558075890857166	0.5528378745568209	-0.6243016996491804	0.2577169301433037	-0.5286365296941146	-0.5233745654986408	-0.8498189510719054	-0.19208970630015423	0.19910859163303682	1.1853956031955604	0.6354163703406555
-0.7867154217405783	0.5862637372662027	0.8885103158951481	0.11786385411795827	1.1574142066503101	0.7524615047440972	0.34681894900281207	-0.5914155488815525	0.7787763957619502	1.1472700126520068	-0.485669529833881	-0.1557555928703726	-0.6017177792673374	0.024547701584618623	0.818991920437529	-0.4742129820460609	2.7120500651254256	0.5344033496999875	0.23752090384243224	0.3377507363393354	-1.294906409832474	0.42745617535856584	-0.3462726171597127	-0.18937183750096254	0.5923485975312245	0.539848821287716	0.4055788751943183	0.1567966274304273	0.19796451649990657	0.46434189399286996	0.29958727654516365	-0.15153563739077572	0.753598892741141	-0.6287106534588667	0.34276788624535404	0.44778994078176637	0.6076863968362457	-1.128934315591092	0.41919163909718593	-0.45605624572391434	0.5079699746888944	-0.7302485873851035	0.2986758386910934	-0.5980456823440925	-0.5067378915766892	-0.7973129043148273	-0.2399093285588152	0.3024263546588101	1.099231688433886	0.6780695959896527
-0.8904267574178742	0.3539069447862045	0.8751775648025453	0.1269825995063117	1.0160834004018677	0.9220283150293358	0.2680605129675088	-0.5007225187641704	0.7061868007661612	1.1442159148743207	-0.4858389866168061	-0.19566684588104183	-0.575399321245152	0.08592584150281193	0.8311940158155687	-0.29421287055200235	2.866977601193997	0.4821318501250544	0.3646422334557798	0.3422072759137006	-1.2578211785977267	0.4906395442603337	-0.24439792382211883	-0.22186124745616898	0.6788994195079984	0.5829119063932473	0.4260040791964654	0.25388809767513737	0.13186366084300666	0.4160216913640705	0.2558932327204017	-0.14089852642961556	0.7167411122956361	-0.615666625729823	0.5005876600621398	0.5914324975228682	0.6395736189251797	-1.1529714344980053	0.29375479799880644	-0.44488533367950367	0.496490770153364	-0.7982369550060999	0.2468034634829351	-0.6540530054574283	-0.4337243268110047	-0.7332948054009848	-0.26678980124551843	0.3911608388792804	1.036275151454553	0.6887511372029117
-0.978202309930411	0.20951031186790137	0.8529454627609263	0.39668048199972467	0.9649147965269304	1.2662545890438108	0.20800803209046345	-0.32487185479838737	0.6540919904339886	1.1320171164927013	-0.5185657785019592	-0.23972961641356214	-0.5355409596053722	0.18191656101207032	0.8680181965100076	-0.19943004100525402	2.850342818856894	0.4553473277385092	0.5686738989979392	0.2976133811160203	-1.1162576502647685	0.5310633315337654	-0.19608313345339706	-0.27889646935340323	0.6763140346406354	0.6746105256570056	0.48181790730086027	0.2987043957599759	0.1109095576214055	0.47233104432481365	0.24449322293237827	-0.0917795678539242	0.667380600875212	-0.5583467523555281	0.637521010895131	0.7571612828334825	0.6144818471023328	-1.2078615212777692	0.15895515845812716	-0.4707261673413982	0.4723319947150399	-0.8544190335704615	0.12518512736264875	-0.7093576244138287	-0.38799082465795287	-0.6812381518079479	-0.26991211819771166	0.4016059364801835	0.9708537109085486	0.6706162899179834
-1.0126710306276943	0.18934174098881526	0.8397559345804527	0.7569600137546983	1.0181089954864926	1.447108428154164	0.1398838034396483	-0.16692225932447563	0.5909335317598116	1.0742320383786754	-0.5786508271706898	-0.26166921095106244	-0.48827674653002584	0.23448439671882157	0.9218414050671901	-0.1859040210663942	2.7002970821762307	0.4035288816545509	0.769540106976216	0.2759612248146703	-0.9203370369433189	0.3996188854861814	-0.1876710351440422	-0.34840687202301496	0.6539570083567308	0.7473456501342598	0.5133534582587481	0.3340292673117413	0.12127831929307635	0.6117077119170881	0.2767233242118043	0.015056710942182926	0.57928190857422	-0.4735951886636962	0.6654331501453685	0.8477567673885545	0.6273789264518755	-1.3372921615457698	0.08893361007671712	-0.5256152601071734	0.44396352320834653	-0.8936907400862321	-0.00668592811680101	-0.7951523965591341	-0.39890774884624547	-0.6711910046404601	-0.22744147092343397	0.36989941873468024	0.9027022343113897	0.6469299587703219
-1.023673174161154	0.19454132451408812	0.8484925322202352	0.9772986778324722	1.0736574575161957	1.4930772138771573	0.14380188684442702	-0.012544302186788269	0.5867222746371491	1.0239344257841432	-0.5908985865662915	-0.2648770553667051	-0.41220238709903273	0.30748137942917314	0.9510132588894221	-0.2279663256956745	2.557346589390373	0.39063316708738904	0.9533395239976796	0.2609030371401388	-0.7265245091940956	0.26736879053139967	-0.1155806141156523	-0.4014028699798725	0.6185181729282893	0.8267405307964364	0.5263737726683764	0.4147119563988463	0.14822897789398523	0.7385445951374072	0.2487647302802209	0.13326419581873966	0.5039338767575631	-0.3680249772163894	0.5902638246397762	0.8623982407953303	0.6547948564749729	-1.4514210311042481	0.10794930141344064	-0.5607608673745036	0.42802501371032103	-0.8956852967893987	-0.12699390582514652	-0.8963237771026247	-0.37215026151263353	-0.6991846969953011	-0.18536691185680682	0.3296234662571215	0.8592660765020634	0.6487345287072103
-1.036573115929078	0.22904588996999692	0.8299353999011607	1.065508582201445	1.1960219775137104	1.556021511080151	0.20712357022482722	0.10027316228222735	0.6405397144260825	0.9445067722892875	-0.576264010355887	-0.27974071197130834	-0.2939279404185711	0.35854799184111025	0.9794924031392845	-0.2784604833940942	2.4819910254032975	0.5224826062454084	1.0650337641139955	0.24836701574750014	-0.659328460673831	0.2188496451597679	-0.020332025050146703	-0.40913948912654324	0.5578241781791419	0.9402317893914234	0.5537610189196343	0.4710559425121277	0.1891422705214329	0.8131732420270111	0.17301240446130572	0.19544423290294283	0.4444146951785302	-0.23732058849365906	0.4851271919123775	0.8422561839562135	0.6441762516264118	-1.5323463595784736	0.169199118798753	-0.5579065827135032	0.4122996533803132	-0.8709763319169351	-0.19540352388090323	-0.9596356198370385	-0.3109273014798546	-0.7770347673218341	-0.13438572066141038	0.23718845550165063	0.777277998370988	0.6775779317254087
-1.0472224025043704	0.27130784649901435	0.8199781524421109	1.0849814392661103	1.4044546399782374	1.4694126763504027	0.1843011476919254	0.13337834786923525	0.7313607600105113	0.8230254590721611	-0.5572956670587851	-0.2731317795005308	-0.17691664129604512	0.2976139638143008	1.0032786839481804	-0.2689210406029152	2.484190890496042	0.7104273164422039	1.0438176947174298	0.2705998402747672	-0.7816105583524209	0.12066295136896125	-0.009805283243136764	-0.3536252482938149	0.5514351798606006	1.02492013898684	0.5464766320055938	0.45453218119722527	0.22408608025435517	0.8892788746922685	0.06499801098430827	0.17020517050961775	0.38338861736044	-0.12531426350204558	0.32519775703386916	0.7762820111838336	0.6059418505704567	-1.5720810781324708	0.22975633567961956	-0.5278831366823138	0.3817267707412155	-0.8739526812829945	-0.2605205416210981	-0.9929798329864225	-0.29973684179394905	-0.9199184483874456	-0.05870075774026843	0.10962774989600463	0.6452710199642979	0.7381093667192065
-1.0578812257542078	0.19815196698691664	0.8108867525881944	1.0772208048930447	1.561072080031111	1.1958821003107476	0.09151531178761121	0.1623073320883163	0.8516779357297881	0.7137288700533476	-0.4961145574962461	-0.21910407862464337	-0.09925613767129697	0.21753933877860598	0.9790891355948077	-0.16103732656616715	2.539469290658296	0.8391561231543749	0.967371477676388	0.29772025256864343	-1.0017675885096826	0.025500974527983545	-0.0706054334151269	-0.2834217800257393	0.5746530082489605	1.0481720589429109	0.45794933926118153	0.42786420277878695	0.24395051596346273	0.9289590024279152	-0.03454129635164581	0.1632167303393713	0.3840937675235893	-0.056186301334308075	0.15854231788476864	0.732933912039311	0.5396462372392471	-1.5524875457232363	0.3080383235852571	-0.4739595113728157	0.3736411253280867	-0.8550136840161204	-0.3397025679246064	-0.9983528170786858	-0.2449480898841115	-1.0519495763552085	0.0251557546900388	0.014246385384048732	0.5449266599778915	0.7746573108451997
-1.0461892627619913	0.026698122407287483	0.7842407808000961	1.0920135242898694	1.5504010879362677	0.9479328331272106	-0.0025930839157841446	0.17015378845720736	0.9882474444928147	0.6175071973270327	-0.43434215192520753	-0.15528536668093468	-0.07624262736918819	0.15183267169369696	0.9169501600116018	-0.030714665197708612	2.6301526183702713	0.9590594478623211	0.9045875866968487	0.3441309620609085	-1.2748434770500845	0.08619319220354733	-0.17518235564925433	-0.23255515555918857	0.6018084850182583	1.0657835731505219	0.3532626373327692	0.4085697905767412	0.2174160968160847	0.8058612867542599	-0.09045049262014745	0.19465199163559369	0.4240812555425221	0.00013097427272525385	0.0751445357657321	0.7202037819472225	0.4863019526504643	-1.4817344787128892	0.3724828061245846	-0.3997707889525906	0.3862814319104557	-0.8529107274921305	-0.36887567489189527	-0.9580824634696565	-0.12607037914561803	-1.1272404401566503	0.09857123923221464	-0.04234783405249542	0.491647458682162	0.7622333330910847
-1.0226114243951403	-0.045559940819081976	0.7483959919739884	1.0250542957781659	1.4443056332216182	0.8225192157808465	-0.12540929325799266	0.10577854478368445	1.079564135977276	0.5545041157518176	-0.4457786820408508	-0.12134534213070373	-0.09452077627830809	0.07360017274268035	0.8378967126636864	0.08509372277619544	2.6705955085706585	1.0532909495575573	0.8327186379681116	0.39434629526653947	-1.443408232268409	0.172270417551519	-0.3522115452873504	-0.22873545465904943	0.651970312842294	1.0846969945822544	0.30388365225913966	0.350018927250808	0.13557597531879942	0.6238797093172395	-0.12820278581231398	0.23398786079979	0.42380756712303586	0.04534274877999674	-0.016738598963191926	0.723351662253662	0.44135204780214093	-1.4170110251075694	0.3981561651375515	-0.33218158736602466	0.4476263233850867	-0.8813858118538039	-0.42071092946515326	-0.8747057143464249	-0.0614221014636331	-1.1738460130326174	0.1591156412068965	-0.06893535521843176	0.4719282301487926	0.704152115062492
-1.0065389488952339	-0.04672903972352166	0.641551699526824	0.806283596604338	1.3182114460841596	0.6869202915464838	-0.2681672245707273	0.043431374259058124	1.1181413308539934	0.5386917708060441	-0.4839641456142393	-0.1356485921807677	-0.12990332739316596	0.017570140812264372	0.7967829360727564	0.1903557682116125	2.6354791435716813	1.0951277211283155	0.7852228787347754	0.40552148682911576	-1.3059426646739813	0.15779347205682834	-0.642306108373868	-0.2973175884727978	0.6827209042831462	1.0483508923528178	0.23100061974823075	0.2958002195288704	0.06787445899913838	0.5971801265308648	-0.12913380659065576	0.3626071403137653	0.44745746643047524	0.060548387552009295	-0.10210202469139947	0.7378508791923606	0.4417860429451849	-1.350137623916733	0.3471466819122126	-0.2374718217644502	0.5092825248287983	-0.8758140610634368	-0.5018269408469112	-0.7600063778791479	-0.03752653030653268	-1.1695505147373693	0.2103787330185467	-0.07893107525700739	0.5457510562968293	0.6294704744857282
-1.002727457968734	-0.10601721013156955	0.4401965604063898	0.5243627149733449	1.1074173755932895	0.4685011069987695	-0.37337685658766173	-0.005379587108962236	1.1211152062541916	0.5315104187734835	-0.44967618804810483	-0.18766655920589131	-0.1464857439642336	-0.05514223498177877	0.8192781103078042	0.20566437362904116	2.579195866762126	1.1767607113464726	0.75405465522384	0.39009637383391266	-1.0425239095726964	0.1901006999450252	-0.968668301306359	-0.37923104291584886	0.6995318630289976	0.9634336359927218	0.10783784464206383	0.3028510994973634	0.012842865557652763	0.6843368820155378	-0.07733228997938713	0.5774208160617064	0.48365195494169466	0.07416679354158222	-0.0234529261430374	0.7802396590777947	0.5228460568335089	-1.2789805944975048	0.2616848563165073	-0.12091592509690782	0.5598129006207999	-0.8412469067714401	-0.5261409567058962	-0.6701395252346746	0.008758125461112962	-1.0911226531999267	0.19237991392499457	-0.0828113528169399	0.6276314243560865	0.5702276320965648
-1.048865889417631	-0.06613543562623221	0.22217222735401726	0.3085933223580807	0.8109981499202261	0.2936027494821464	-0.4182405647721296	-0.08613377249241419	1.0499813544612997	0.46128728116161294	-0.3426516105093965	-0.24531435759501177	-0.1321873750321723	-0.1562871544699002	0.8771827766740051	0.08808831720985812	2.462806708059019	1.3239704760625677	0.6992247059017485	0.41053375795711844	-0.9047201288724448	0.2900046979853854	-1.1813476581678795	-0.4542608820257259	0.7973118335656326	0.9250953295769231	0.04038345779662098	0.3282320419615323	-0.025305649561388838	0.7721387241729782	-0.07554616857200916	0.7398121051971598	0.5202489264227456	0.05963810057661917	0.10105600013455598	0.7771391975940487	0.6013506387940402	-1.2340268985133471	0.1881749221483078	-0.03790192297570251	0.6059568909025234	-0.8069677862890625	-0.5002307535462454	-0.6066979525020615	0.040373929841867065	-0.9700111954908746	0.1977288889093786	-0.09255698447300172	0.6833258168776462	0.5659971582624814
-1.1744416409351845	0.10476615505102434	0.05845867359365666	0.21802355161852116	0.6609469246213946	0.24068355980384926	-0.4297881650178592	-0.11601033422926646	0.9445543520744938	0.29798453224679017	-0.1940019572502858	-0.28079711053388784	-0.11812836967843983	-0.2000665788049245	0.9735181895973171	-0.03673368813163056	2.2663635080719917	1.489969275156448	0.67256705098272	0.5045200757752357	-0.8401148584152421	0.2515278955710165	-1.2981875208734976	-0.5714955936430545	0.8982907710925305	0.9341085334362219	0.05936865479094677	0.3306206620034614	0.004680511395749443	0.9088795851339967	-0.11084903799969817	0.7733006523468335	0.5906383680510484	0.024224090950941975	0.1916429777905034	0.7104318568708058	0.6414466505951582	-1.210908861865562	0.07645954863538786	0.05987595564967203	0.613986444429332	-0.7296941997300325	-0.49707178751632225	-0.5518005415955776	0.033478385730413465	-0.8372709601279033	0.2343581272113834	-0.09574951898102252	0.7390740644351173	0.5772000797119966
-1.3068329358609267	0.14032355543192787	-0.12216169393012874	0.23009212997010922	0.7236975025075433	0.19072384257396863	-0.45749165980924483	-0.05981598604855565	0.8650777053069134	0.06880404981623167	-0.0057210495677318726	-0.29609556532735865	-0.10629285009449738	-0.2125986657680942	1.1385033976525691	-0.12147362501354705	2.0521855932014907	1.6535795762459018	0.6646242259453367	0.6216761245219464	-0.8505469267376077	0.18849293567846925	-1.411883635710545	-0.7026480660114647	0.9194861613185175	0.9265939535519442	0.08411990495048319	0.34681060995846424	0.06499462343040588	1.07219743322412	-0.11496470925159649	0.7555551747850474	0.6401244541580622	-0.03070083021204386	0.3341618703644085	0.681010301190922	0.6764089566910558	-1.1980661106517054	-0.02842047434936239	0.14071279625873873	0.5478681334288097	-0.6143227218578706	-0.4931444243439852	-0.4997031364836545	0.029669301860676088	-0.6874596208062297	0.23856522628182172	-0.08871969085381562	0.759451981484624	0.5839402024553151
-1.4248588200303256	0.06747125408838597	-0.2763509240340072	0.3496177778373438	0.8226372835810919	0.17347009009454406	-0.5298646118146081	0.008173772771949644	0.7709396448530332	-0.1524139634082114	0.17403654248008563	-0.3074904986029991	-0.10614577126925877	-0.21497560265155177	1.2998819629108467	-0.22539686671087417	1.7890233366285309	1.7672851291972855	0.6597829379064557	0.7257439827041349	-0.9660549114325525	0.31703280540273565	-1.4776600034696392	-0.7915047206128972	0.933101131628098	0.9248914594896325	0.1305616372361927	0.37591171686681957	0.14704117262415708	1.1334252071966755	-0.09777478912959232	0.6690009992599484	0.6438144180254999	-0.0862847478614398	0.45880702936738993	0.6624731891198623	0.7056408137600458	-1.1941240882187425	-0.11970957225210577	0.16100381195889363	0.4638621198806169	-0.5347820304747439	-0.47678536054390186	-0.4711733477120491	0.026068431578670004	-0.5543137643406496	0.19442458548339953	-0.08113888675888432	0.7223458617423131	0.5732181394620369
-1.5107906154641528	0.07734723323141976	-0.375409098167328	0.5141867811270308	0.9459485102760041	0.28761635222181436	-0.6113012314430539	0.04395875903139277	0.6464839991712408	-0.306874606660211	0.27735109811179554	-0.32971029641776883	-0.13584992617047692	-0.18785662934043607	1.3718814803880341	-0.3036329770768337	1.408877821983283	1.7516710936842614	0.682672058623002	0.850908265634035	-1.0059049527168529	0.42493322220181734	-1.458422391116558	-0.8944578904410345	0.9326126487729741	0.910963913526099	0.2814068901558899	0.4185063015896757	0.2754188954624396	1.0660793261376187	-0.014969881019803444	0.5400764524686442	0.6420467128219902	-0.11791914339775048	0.4580441261052178	0.6251363376520627	0.7144120840194657	-1.22737914128802	-0.21796818936712564	0.17023730944339585	0.39182611487325975	-0.4746603927078543	-0.4572079376980587	-0.4500706013375993	0.006835211739086103	-0.48005300305158655	0.15128665447191064	-0.05903341832330269	0.6964167332989601	0.5397795665895752
-1.4882427379481664	0.037397638071404754	-0.4992448360987164	0.461873770240825	1.0939777129683133	0.4820927582433517	-0.6832980805055546	0.07603918884125718	0.5660091284931024	-0.38816708944328543	0.316578540626995	-0.37808562083838526	-0.1530927555058552	-0.15648731757587622	1.4055445638789943	-0.33184481629312274	1.055303825981403	1.6663846801148676	0.7321215638329941	0.9785127800654859	-0.9170895344029283	0.349428371986899	-1.4529780970252628	-1.0556599309745793	0.8255783109749373	0.8146263556093591	0.45117708873067636	0.519926218401048	0.34275493323753753	0.9769114180849094	0.10634252597788954	0.471918264536778	0.5765643435619014	-0.10783675357455311	0.3825128107864502	0.5915309827699955	0.7533088987148042	-1.2601028075644085	-0.3267862445394565	0.1768919072795963	0.29906696246472003	-0.3900403954346752	-0.42193219835333784	-0.43235885297174886	-0.010193393642126469	-0.4952127269943986	0.08293824429786452	-0.04256666138719907	0.6892830123883611	0.5295221533405265
-1.3839560229066534	-0.08314873128532319	-0.6292163737882993	0.2001938900971371	1.1442960670546423	0.629611077210611	-0.7697769593679992	0.11857727279523514	0.5225517278314393	-0.39410639479897486	0.2890111669623619	-0.46414989641546234	-0.14695005162822578	-0.11880661287603518	1.3829875986492293	-0.34598243459701533	0.9017885489847153	1.6044287091168161	0.7635176780552884	1.0526138829322822	-0.8492597467620395	0.2894746658096004	-1.4719899703550463	-1.1967912935435163	0.6923386551318974	0.6594204158195309	0.5423464027007365	0.6212830815777732	0.3607547515572548	0.8928720950278997	0.1650647635680777	0.40471948804794156	0.47761149053042934	-0.06117108409532017	0.3236914123274343	0.5215225624670008	0.8077495920860155	-1.2785034308467496	-0.43508575587861686	0.16979669342308262	0.26276148904364777	-0.29265709354387	-0.41434845264343056	-0.4033930272617365	-0.06361855068326759	-0.5723128360017214	-0.05087890772974922	-0.03143382073438594	0.6557603238816327	0.5734504643341507
-1.3101135519044198	-0.0998293827809966	-0.7078392424139641	0.09308921673414378	1.020159597917842	0.6510721708631412	-0.8524328138112235	0.15271150184045368	0.488043681812336	-0.3879981992435978	0.21966007718480235	-0.5628973961981569	-0.1742173122681303	-0.08238318268560042	1.279559229963787	-0.35108778924170625	0.9139013864089559	1.503506513466835	0.7346033492627988	1.089498783614115	-0.8631396185903808	0.22629483045566987	-1.4343347094540964	-1.225037636735269	0.6414262317012065	0.5377528937236085	0.5796299314220599	0.7134304050586754	0.41739377378269504	0.8929655012429614	0.23947450148346178	0.2945143667984705	0.4461373222894209	-0.02157488276017447	0.24365273998011167	0.38552173138289925	0.869296955924576	-1.284706558306598	-0.5266867053173957	0.1985177303354063	0.31879728347802533	-0.25997299899647713	-0.4640641189639451	-0.3731299015696884	-0.13941237923811883	-0.7007313098325856	-0.20309453542079386	-0.027240932696312427	0.6193294634357369	0.661369219717432
-1.2301707880848773	-0.1184671445973633	-0.7564113400223176	0.14126454245715606	0.789273910573473	0.6375170563154529	-0.8760239742273406	0.2074351754121342	0.4733025488554016	-0.4092713273126103	0.21109349598846938	-0.6257112412164845	-0.2158435037093125	-0.09247578179469555	1.1496940720117996	-0.35866191289647026	1.0002494861526714	1.3479931843681157	0.6639183205711229	1.089117608766427	-0.9137336723237788	0.04214751839556461	-1.3469371908312202	-1.2139454511163927	0.6156736538633936	0.4357999667357994	0.6373386641455323	0.768316739500407	0.39663256201516783	0.9898919630341844	0.33737153611598886	0.1501193104883204	0.4049939031811232	-0.012200209007985737	0.08668539378789857	0.24486291286968548	0.9615323447462897	-1.2565511917547922	-0.5388706723066006	0.2482231052151446	0.3983804517898314	-0.25661879882640015	-0.5376000966992825	-0.3372055029004792	-0.17927507474092091	-0.8390451876846367	-0.2912901763240889	-0.02241500844000301	0.5795927323239543	0.7644404193761721
-1.1304934657401347	-0.26158487374174966	-0.7419979069563892	0.11545251415204198	0.6135187053207096	0.7243872689537518	-0.8652823088591746	0.35661646308583494	0.48335064301062314	-0.47673240645041803	0.2651033387161994	-0.6163228210642804	-0.2198492387731751	-0.1205298921165393	1.0244404735603605	-0.3768569642561891	1.1926528104292593	1.2012255998592147	0.5851431716261866	1.0856692232284686	-1.0644913433393377	-0.06535714104559462	-1.233569725454562	-1.2423517325231759	0.5692409756406686	0.32474084251554025	0.663602222919977	0.7169465724495906	0.28698223052513067	1.0229577631658155	0.42334511151000587	-0.10416833152546334	0.3732396067931121	-0.024536520666021754	-0.056970068952102625	0.11042690293443805	1.090820068905402	-1.2068448373628047	-0.4254654986100609	0.2810975960836556	0.47285364925782253	-0.26417581490672265	-0.6115963703073686	-0.3121315771365752	-0.23996321163657736	-0.9579271883980571	-0.31678612446513327	-0.01687008008396778	0.5413763703028746	0.874935209134566
-1.0897591498667598	-0.3696780790777	-0.6754480788098428	0.11928927675791012	0.47616763967945114	0.7861174236138042	-0.8880510024002369	0.5796187558432602	0.4559861368514405	-0.5903497697445786	0.3315267921589844	-0.530519424400523	-0.21825444288381757	-0.13360304497554953	0.8968062957334636	-0.39130784025924326	1.5092364822790851	1.0460275959902194	0.48059969736753005	1.106363098837969	-1.2358964319221102	0.02916173008875892	-1.1412424649258475	-1.2139611313335545	0.5746202441550199	0.22273426550475972	0.6530763139548581	0.6396724886707673	0.23972044021620453	1.0072538432586655	0.5557938056718157	-0.45010883942256663	0.41258312206031283	-0.07229709870438647	-0.13781446056100738	0.008797423098976761	1.2057060068703362	-1.1365797786316407	-0.26856066181753946	0.3332522776645437	0.5776977985741565	-0.3071424067437337	-0.7141643965973797	-0.27457474265663667	-0.35621579812186727	-1.0638584952022974	-0.34393779268139707	0.04535503559010447	0.5459043360144231	0.9748700230197604
-1.1057807631024243	-0.3937027386084472	-0.6425295944837953	0.22604551347557983	0.2994943075541138	0.7433891618537963	-0.921441504327673	0.7657898681587281	0.3989695280713821	-0.6692179744529682	0.4132842817246692	-0.4021992063202169	-0.24686848413914558	-0.1560588434271479	0.8118241650502179	-0.4333253937886429	1.6732045133198412	0.8565968703430171	0.36690724479429354	1.0942331889652963	-1.167052004963753	0.2145175155096569	-1.1292251816267693	-1.1249821710382757	0.6382600288048839	0.12760919810718963	0.7086672121040667	0.5994257245791859	0.22766980042742674	0.9949329797032623	0.7148505142670133	-0.7334949944073177	0.47401812257575104	-0.1548537169006266	-0.19728199137472088	-0.02272150358461604	1.2601010165422792	-1.035827758237015	-0.072993486918203	0.4088568030323925	0.660427721708555	-0.3566811248604339	-0.7807922241779741	-0.2442251302991214	-0.46918187601643957	-1.123166720305996	-0.30152780756505027	0.11930304419448161	0.5689211498235401	1.0385567539511122
-1.091660126992736	-0.4176918730343641	-0.6126578521066424	0.2328756636253461	0.2921314301830151	0.7235665985312059	-0.9306291619319161	0.9279842678977784	0.33407804177471107	-0.686251254800651	0.4999452016047542	-0.2730705856813526	-0.29460854047261725	-0.1754058586390682	0.7264387668224939	-0.5123297313692188	1.6764601778629593	0.7155015155411432	0.3069497544666139	1.0238868364673088	-0.9000573850834126	0.35862973055857433	-1.1964788121118552	-1.1162357459065113	0.6278023257296399	0.04235573493646644	0.7986857254946543	0.5534559158840364	0.18991722039832815	0.9131120542539544	0.8495728171106967	-0.8364100423434714	0.5667180001878835	-0.2213841559526716	-0.27235790015433176	-0.045165197125195476	1.286451945326194	-0.9339370518576278	0.14198825918952712	0.45530615511496303	0.7123884406017333	-0.3991026204555851	-0.7072339740616964	-0.2098430771641114	-0.6223821677762447	-1.1340805542898496	-0.1994619426695588	0.15964542639864446	0.6822197172939483	1.0416553193966362
-1.0702979760118467	-0.4223359731022766	-0.5470454830212931	0.07532686683741763	0.4565368725012899	0.7319559862411058	-0.9135433425275317	1.2190277716486242	0.2608992173872734	-0.7233156165404756	0.5512401303422297	-0.15139794879972635	-0.3702618507176322	-0.16108481391624518	0.6396581929771841	-0.6190014364508686	1.8246930627542326	0.6519942893899874	0.28182063480670677	0.9933501000712613	-0.6672748268495065	0.39534682614933003	-1.3524445590613727	-1.1586570054107652	0.5941148800500567	-0.03347320753217323	0.8296037002253389	0.48554344233165736	0.17800532709405925	0.7614845777675718	0.9539710140022875	-0.7501465975586811	0.7367686648745676	-0.26374968104393604	-0.3558529913629296	-0.12123228392760559	1.228071032893133	-0.8661201679937033	0.3024975195496876	0.44189652490852105	0.7400501543407858	-0.44731886075822835	-0.5464830646306623	-0.1514105238065802	-0.8107828037213404	-1.1236715580811851	-0.16940205923496765	0.19717040666855884	0.9300647352489755	1.021629455710777
-1.0602844677395544	-0.38074253445507944	-0.46663883812640244	-0.08371862372245913	0.5391147038612834	0.6534189510097942	-0.9011856744048659	1.4961920517567868	0.220894007749619	-0.7381920282963125	0.5921873789309349	-0.07043208457803184	-0.4519742317827896	-0.11665798703533173	0.663376178476129	-0.7516287794631692	2.0177957268596876	0.6612039607545631	0.2761650543479683	0.9836782336089112	-0.4388529191450651	0.3425838898235556	-1.6118751315861275	-1.1567095224395119	0.6510499396579459	-0.06653950502392154	0.8238617475958263	0.4427337334435334	0.1713454958375824	0.6943167523059743	0.9429945587314499	-0.467341904054555	0.8916344520753586	-0.3183566428127008	-0.36536592795860423	-0.18936218933162552	1.0857862962923277	-0.8397406093467066	0.3666664123594969	0.4599877003307892	0.7518434734397129	-0.46529464818863336	-0.35703790442253813	-0.1318212940778392	-0.9005391905125272	-1.1131400001005112	-0.1624972783178343	0.2677500373709611	1.1983000983387186	1.000290686352272
-1.0185360854728913	-0.3598311659295249	-0.3492741717702318	-0.23786620371116923	0.614347520240696	0.5017691747783647	-0.9169448010107978	1.5794330921642625	0.24635564957930348	-0.6715507703361566	0.6548287011973942	-0.0967711926414013	-0.5198438998842714	-0.09722965556160776	0.6967335591511149	-0.9150038573516491	1.9692153727282737	0.7040664454288914	0.33260969273469004	0.94139988695139	-0.22999154999785576	0.2500756074093579	-1.8834756932198373	-1.1576503354691021	0.7283821370212548	-0.005374902167631779	0.8993024494574466	0.4170449408807938	0.15091592200864032	0.7260748654267516	0.8787780998098444	-0.10060324582239037	0.97326443808518	-0.37093789553764017	-0.3344177451139995	-0.2543369192257151	0.9377711106646174	-0.7920811785701827	0.3961400086952862	0.5237085524448989	0.7471654101205654	-0.46483627180343356	-0.13292949534552925	-0.1640628022424914	-0.874304278457936	-1.0938598661081786	-0.10501809949964806	0.3222575818659118	1.4579807961088367	0.9241367544347838
-0.963919550353457	-0.4062269528388843	-0.2377360738847063	-0.4178852046149923	0.7464291806794485	0.425348457451762	-0.9318318647492088	1.6107203009750868	0.31900416751425753	-0.6060037801281433	0.7379382395630061	-0.18155361874315307	-0.5772075256260322	-0.09058987003058519	0.6963660653404212	-1.0573533768129733	1.850948860018552	0.6972597697804579	0.392150309809881	0.9713025193952113	-0.22680315266042417	0.12327777676951582	-2.0479531292242825	-1.1974686789248241	0.6869713008335241	0.12673649106684307	1.0164702163092962	0.41719701141141474	0.11575891645805743	0.7471146153692654	0.8782146923860413	0.21349134360780253	1.0137928632155717	-0.3950874243664459	-0.33571390218697744	-0.34060999571226863	0.7802023214275251	-0.7292582460965733	0.41471330599252115	0.5416118180937989	0.6995209618797638	-0.46941074424221857	0.10541096515183894	-0.17950427563977883	-0.7763499919771095	-1.0918288424577063	-0.10365855348960751	0.3533779549649	1.6975362812287245	0.8122669256077127
-0.9166939380064264	-0.47189995345156827	-0.1577232919981677	-0.4803583113181821	0.6689850003540346	0.49467262403548434	-1.0037625858217551	1.6717725918147905	0.40396757973465397	-0.5294930011237285	0.8134258281604975	-0.24580712887572814	-0.6321746316859558	-0.030969412386738303	0.7492754176072978	-1.1470644150399418	1.7822879472087778	0.6640128923986208	0.42409113841542573	1.104104548805878	-0.3255942157849695	0.060458363295123704	-1.9944629397773128	-1.2226511076835418	0.5796778288379516	0.21931139403914623	1.1047986796342193	0.43619470062688526	0.05361064357939248	0.742438466727769	0.8517025770886215	0.38674142589390703	0.9796204491447977	-0.4131213632338267	-0.3099308858163784	-0.39302238519456595	0.6331750457964795	-0.6884227977573063	0.4151520738513582	0.5841312640540173	0.6045517891501899	-0.3942184342430157	0.26268738315630824	-0.18307545420143798	-0.6286489885051242	-1.1024479445612463	-0.12841585064881952	0.4145519179062188	1.7934148159296328	0.7419265183970856
-0.894696008722538	-0.4309976395710854	-0.03709053919254096	-0.36470110211548334	0.3854517031999198	0.5750224415357685	-1.1792084091686656	1.576941949459165	0.4938701206791591	-0.3897293237903959	0.824880385593473	-0.30788020660931903	-0.6674735497433261	0.049518049055029933	0.8399455719622384	-1.1691528120892574	1.5719326374222722	0.6152462146298799	0.45401707963394866	1.264853463077369	-0.40680476465142884	0.12661344592914148	-1.7370772972283142	-1.2236358253211803	0.5139917775937569	0.27347288056349095	1.1825439952217471	0.44953610791076865	0.026764890857014546	0.7702968703697429	0.8128953934008223	0.45505588159868865	0.8881569992159923	-0.40276973360100704	-0.22780979895240944	-0.3853040599009106	0.5584336585631356	-0.6652912053239891	0.4513304782118615	0.690760340969798	0.4997637317201778	-0.28747558210846863	0.3724011316644179	-0.16684118637068182	-0.5268897007739273	-1.1336399155380943	-0.05586390976656288	0.5001368515594136	1.7115095916999565	0.7095847350371655
-0.8912945948014752	-0.28184064260541913	0.07454195561234264	-0.12687329414697712	0.13817905879527434	0.5532831068838149	-1.3493846583161082	1.3974210304924142	0.5664319872329876	-0.28901446804321906	0.8070946343133738	-0.36684528247434095	-0.6879348098427568	0.08456535789188589	0.9173144016646756	-1.1527328876914629	1.3409739615125245	0.5372956431863836	0.4805274393370963	1.421462889750609	-0.5617687559442786	0.15876166416460202	-1.512888569870137	-1.2186275639603252	0.5088120721970464	0.33968058557914843	1.2526554661276452	0.45037064131051074	0.057417711751920675	0.7921626815267039	0.7973397543875803	0.4613974458717417	0.7864350633520634	-0.34531395822756966	-0.23543883157414588	-0.3779359043748291	0.5049180601020986	-0.639646370252874	0.537136790969463	0.7626520284017746	0.4018357119871876	-0.20797205637819624	0.4142954802116682	-0.0656625986050681	-0.5289677540319091	-1.1728071561079536	0.0701064137149129	0.5305186824037944	1.5733134268586342	0.6694573670094123
-0.872688542764104	-0.1721778735469351	0.10224907897665811	0.18365898747370185	-0.07037864040287185	0.49272212652437164	-1.4675347113671822	1.3377965374509826	0.6045689930935929	-0.25188677247851243	0.8120882012144344	-0.38522275259045446	-0.6760733351720081	0.09088926102129155	1.012761975558617	-1.1356193212455228	1.3093576905114133	0.4710266029542326	0.4868583544648642	1.5077437758346328	-0.7665879859335292	0.13327065005703767	-1.360518048835783	-1.2078082141200297	0.5026137013341608	0.3868139190941558	1.2234546545652822	0.4114665487331807	0.06855127111869633	0.7777664486304104	0.7309855438933873	0.3844955309249953	0.6697311014190401	-0.2696498791576624	-0.34143567665328384	-0.4559216296954178	0.45451466365368054	-0.6302820336067566	0.6545815299118292	0.8136371336346275	0.3019388670443406	-0.12040668111633382	0.3898329818130886	0.06181874629632098	-0.6036878536931486	-1.1880894418227779	0.17525534357805456	0.5241765973284973	1.3924267893205964	0.6731799678672458
-0.8658825360304594	-0.12544621291917307	0.11747302352258222	0.5030011729107452	-0.25230351534020173	0.3809226445437558	-1.5668176222844838	1.3047856808476468	0.6016124479696185	-0.2017474944461898	0.8053820391667976	-0.38122260925287715	-0.6200420705530008	0.062209640993274196	1.0910446615513636	-1.1198632048292894	1.362246113782786	0.46003008862124356	0.4909715038894018	1.4864514200904453	-0.8939629819338016	0.14607976097191425	-1.1411096772650837	-1.1608647799868723	0.5049995230838817	0.41935444636077845	1.0782911029358577	0.34621716398531277	0.0562028339973098	0.7819638904197187	0.6232588478242898	0.38271117100633034	0.5925799458975294	-0.18600348077961554	-0.43900555457626833	-0.5419357264580358	0.4240293600860275	-0.6675360434082347	0.7347310008530137	0.8972019057812226	0.23083398734990665	-0.09132765489578298	0.31805652217197333	0.1260855459619529	-0.7197526396875364	-1.2260398190848139	0.2969579058311619	0.5233286414065399	1.216329107283518	0.7599722177659719
-0.9177143621827432	-0.0923432743265985	0.14655052975066132	0.7233556750178506	-0.3178620610156189	0.19669056622827902	-1.5763069888428942	1.2361313314603781	0.5815578523221177	-0.15928216486218133	0.7510909702886857	-0.39628273022430227	-0.5268200504382577	-0.023497698946503737	1.0678958036353494	-1.1428764579428	1.349298142388152	0.4739696384316159	0.4902822734452899	1.4231835201378331	-1.044155869898858	0.13516109815068106	-0.9711813077863048	-1.066604722552156	0.5744742950092816	0.5222694970938846	0.9381314250302634	0.26957732559029535	0.011699053075593746	0.7809247462771636	0.543722501932027	0.4828315697012342	0.5677258175443494	-0.0953619757287105	-0.5407207997146343	-0.639257388631964	0.3836535356268939	-0.698107050942	0.7706591987485595	0.9934408681591782	0.18625776529084753	-0.17297439994063876	0.19224726637156603	0.13486394250706177	-0.8785828635549155	-1.2851204294690635	0.46487075897671454	0.495392987553619	1.1203594332910694	0.840375533681553
-0.9848207620646663	-0.19045715476000552	0.11759997110378581	0.7929400568914611	-0.26601111382293097	0.0005390931799090046	-1.4808388363460665	1.1974821742422388	0.5535625241083493	-0.12461041428460026	0.6963744567215302	-0.4293789242153968	-0.4269621797965524	-0.12383571091366179	0.9350614257792706	-1.1580881026438228	1.3414967689574033	0.4515344295584476	0.49739691028773303	1.2764240790146488	-1.2421090454776391	0.04306624083359759	-0.9307341863178076	-1.001964595332395	0.5853043173338586	0.7124624051978573	0.8474802725776621	0.24553905464037867	-0.12814048300744924	0.7794068952824211	0.4990135255849523	0.5661513657403658	0.5531301751262949	-0.027472516685236238	-0.6187510124533778	-0.7575746464534734	0.3377100103194947	-0.692996519796101	0.7848085556509046	1.1389186708071262	0.19306732029018076	-0.27111959771495164	0.07647914231139581	0.1325071808730292	-1.015187307586443	-1.3501861397198576	0.6577193273930313	0.42191389466645435	1.0788289152139618	0.9060667419978904
-1.052849040485943	-0.43495061487228603	0.04176994926460845	0.7392887325266364	-0.24634819434184013	-0.11263473070695278	-1.3403127246942819	1.215554749977147	0.49533626204779235	-0.023336109750959167	0.5664011042187347	-0.48576097676581487	-0.3588243091313986	-0.1683876397358109	0.6844794292512093	-1.0801577914603775	1.3728448465289957	0.38142349572281237	0.5009959160342036	1.0825806382476766	-1.2559133939910858	-0.0667988285637389	-0.7791935881632235	-1.0542393032998998	0.4693611245377981	0.88074822058826	0.7555517917331862	0.35554168383843826	-0.3189981166629806	0.7833007668727808	0.5148089124381088	0.5989421591132913	0.5660192897522538	-0.003066568990124527	-0.6437360942895626	-0.8193248964044685	0.3050433101118036	-0.6560922492613704	0.8146230129679406	1.280288377030391	0.1983455667929578	-0.33375301418722625	0.03235755567019311	0.12663689845431741	-1.0847020675543106	-1.4336623790091896	0.817860287599299	0.34106500975710274	1.0388311943127655	0.9854056858249468
-1.1218882064089923	-0.5704530533628862	-0.01933415315490749	0.6136931599176112	-0.28978952807913394	-0.0905834288738261	-1.1774312194386478	1.2227837802711112	0.434558983326924	0.1326973234856363	0.37981836982888667	-0.5859094929348596	-0.3362837581888815	-0.1624390424301086	0.43669103611593296	-0.957711323670873	1.3413847387906437	0.33519391750354455	0.4339849302744459	0.9595466596067197	-1.1000168539404294	-0.13584788687755917	-0.5145942559432574	-1.0955660836463976	0.32023386168725326	0.9576644701891333	0.6784662283103305	0.5597798245354216	-0.5176830824812308	0.7731399220406657	0.5559336585784344	0.6499108920242185	0.6222992883900599	0.019395723698378754	-0.6488273058554961	-0.8286481664661818	0.2722566901935357	-0.6405464744122572	0.8239785590489361	1.3190010301680508	0.19278405626426182	-0.3813962840083708	0.011325003936299049	0.13471619445355168	-1.1519223954377262	-1.5532418145681024	0.9173783418618026	0.2537763489980372	1.061272173507147	1.0684780363178406
-1.1670380025967209	-0.5953755291793641	-0.06606388330270993	0.5002493153141703	-0.3434731565388645	0.008040358103769385	-1.023596849808605	1.2689363793720716	0.4314187372749642	0.2733441558215045	0.25099155470843143	-0.6793911035412782	-0.3347293368790036	-0.15889865749317122	0.29379448259363483	-0.8706592466284656	1.260461615000947	0.3214935799364079	0.37033950123976667	0.8904934516854667	-1.0363704012201267	-0.14340614570429558	-0.469137719972465	-0.9950057149568533	0.21298506800160136	0.9691598817779349	0.6832230715432793	0.7324318033114823	-0.721203870893744	0.7693540513864705	0.5774110692376104	0.6675291748871188	0.6546878979385278	0.04377346531819826	-0.6400111023410933	-0.8237020184991687	0.23658057629657878	-0.6382474131858799	0.8475523594646559	1.2991473906645299	0.21725133707735195	-0.39551613495516996	0.005697515685577886	0.16290364017434214	-1.1760098497050933	-1.6498671811117778	1.0062555399512358	0.13795025921562498	1.1103051123560905	1.1290851119676764
-1.1553396818214745	-0.6692096152382375	-0.1213609476486885	0.3228356702355915	-0.38326341765448724	0.06816008758533827	-0.8493330642821263	1.321533363130106	0.4340148126534607	0.3644850483738756	0.16519594606030136	-0.7393030732398332	-0.2959610888851119	-0.17275682503342538	0.3337244738120698	-0.804386596963875	1.2639651038523534	0.3124796276799336	0.3556544461321634	0.8414608292221916	-0.9480278245298803	-0.12543452139724492	-0.6444174321800042	-0.9195775983311139	0.12367610502577323	0.9554326292334958	0.6966832207293543	0.8224649755130343	-0.8718317921625858	0.7750635062820793	0.5887671252549833	0.5488201794835247	0.6556731762486805	0.055366162263943496	-0.6147496626905496	-0.843037955352511	0.17822250571315257	-0.6706321848239452	0.8503553971083051	1.2166226019188202	0.2441221552192821	-0.3529614624372902	0.13223804799349964	0.20414696876989855	-1.1352898041351456	-1.72548487630525	1.0473380943176234	0.003605906234304923	1.1220455101845699	1.1711710326963929
-1.1038607126273552	-0.6315336267874108	-0.2137429810371557	0.0034776467692177347	-0.3806197838579738	0.08785898824151656	-0.6638771164559208	1.2890841927477144	0.41373145735978856	0.3807161002730398	0.1384866727006894	-0.7902227722471528	-0.2622425472244274	-0.20455773849524322	0.5214194985050729	-0.746202708602669	1.2712402749846834	0.33277642407569286	0.3129082628221599	0.8530635065952582	-0.7622536043831579	-0.062314756356570286	-0.8253140624378318	-0.8725149945475419	0.046466028376246304	0.9189899569627074	0.6572788448668035	0.8360771425221678	-0.9326332089233226	0.7033742362226802	0.553688020477882	0.40685999312348803	0.6404110220325798	0.08071573138706532	-0.5945132644250369	-0.843234925846774	0.08677230547260616	-0.7831099597045179	0.7940661948543111	1.0319137743446078	0.23272989310754721	-0.3173443784521663	0.2537487342725778	0.14540450486110199	-1.116101493108601	-1.7819128997666855	1.0186270518063787	-0.1625739163147531	1.1446687679620333	1.2133947274771781
-1.043665222899071	-0.4545120294142597	-0.3077395272532405	-0.26544021277955643	-0.3695808265184809	0.0902001473578821	-0.5142212091911016	1.2104395464536015	0.42773432054954136	0.3159009675970069	0.21393460120005098	-0.7930248050198532	-0.2771811416310605	-0.24464040046678975	0.7328390130122534	-0.7268105653211505	1.1704267043147671	0.3785601976598406	0.2471756883700289	0.9896523478105206	-0.8072917690383552	0.09042638251417649	-1.0426741843412572	-0.7555938872734107	-0.010606044715397542	0.8815136275826598	0.6545976602706516	0.7109898584940948	-0.9312592803206142	0.6407045038051216	0.42739285420726036	0.410563175928211	0.6064929771987411	0.11349119087844199	-0.5700808982175704	-0.8314385818015552	0.009789561743935018	-0.9037862736753806	0.728925485629887	0.8412177526120226	0.22059721809637986	-0.35636211967343656	0.2769565552115646	-0.022923771419111318	-1.156205063154078	-1.7774977578368543	0.9524303640576728	-0.2991338960599011	1.148919173103891	1.2588709704675658
-0.9922975149079768	-0.3460506548100629	-0.364205160359533	-0.41994018892092183	-0.37462159312237203	0.06726072273871556	-0.36825607036559316	1.1390882456695908	0.47119518726644827	0.2252350787312563	0.29936245257460214	-0.7481826184746972	-0.3293652856055791	-0.24123762766521106	0.9015186721201305	-0.6901780608106953	1.1359010438314339	0.4093279663390542	0.22054860415618305	1.2602686777598573	-1.0322199025234107	0.2887184865721407	-1.3030741067895846	-0.670183744403713	-0.011874908717122979	0.8807911406066363	0.6798489965458727	0.5210389296007035	-0.8967790868895944	0.6209899545387871	0.2602846139882055	0.5280401998197324	0.5663573754469106	0.14277935378804166	-0.4854531292064568	-0.8089474694382849	-0.02691158015534345	-1.0298062783033062	0.6524747189532818	0.7056862086579064	0.236516095434192	-0.43374720319102894	0.31688722217264675	-0.21556921514037283	-1.1646152590508159	-1.7500118213946325	0.8946086224653031	-0.3534421513750371	1.0646857542448571	1.2987444020071945
-0.9370960637497776	-0.2871241945602952	-0.4204429388328964	-0.6001928007574028	-0.4109072532185632	0.061190010024013995	-0.2145332917185979	1.0510707285435685	0.4750598388646104	0.19317408915718276	0.37740631476982056	-0.7260530010250255	-0.36688480553420394	-0.21190434999424324	1.0009663998826723	-0.6399337634199412	1.2257051044770193	0.3829276333128571	0.16053553072817267	1.5151321555926125	-1.0760693958746426	0.3939369405617349	-1.4184300673861723	-0.7117833605287921	0.11794834569404336	0.9172552728866122	0.675848307620378	0.4464613159623817	-0.8510096673042987	0.5868762534319383	0.16900861553470475	0.6174762438081736	0.5342038159528242	0.1315943628397233	-0.4284689263583884	-0.740934287290124	-0.04439987128130278	-1.1645209637720257	0.5768325905619702	0.5815750431714652	0.198140831407886	-0.4836947434891239	0.42575090814156463	-0.3469424599878719	-1.1566949774781548	-1.7272270043502675	0.8447764439083141	-0.3830346407621089	0.9229682985940052	1.311714073065578
-0.8673003216461547	-0.19014065837151128	-0.4676446535774822	-0.6848589460631649	-0.4934886570566611	0.09600667164888943	-0.09057224155030894	0.9315387555096987	0.4916969040405535	0.23152272012380024	0.5235934364813308	-0.7175760467057809	-0.3966004960295586	-0.18445385653885643	1.0378133456804286	-0.564084378380935	1.3440904370605768	0.3033351960180609	0.058187588932611264	1.694248710188182	-0.9882029444304591	0.30530496012646735	-1.3881478413491035	-0.7736888578758772	0.3504244849771066	0.9574248334198552	0.7308306672432696	0.4965147747602705	-0.8489081656730612	0.6317871292110068	0.0986266413299158	0.655231264571925	0.5550910721553228	0.10533707092987261	-0.4401538018331081	-0.6328120763475191	-0.0440429673807722	-1.2544988458251145	0.5438162157296164	0.48718925993776807	0.12497457489116774	-0.4902173155650086	0.49765729000482584	-0.42902190912906707	-1.1577809542298718	-1.6965953157597575	0.7921288275510066	-0.40725804518709874	0.7936789281532612	1.3129405322741827
-0.7924946465148711	-0.14534996028951847	-0.48579490262346514	-0.5641652435326387	-0.6717981841533547	0.11969369329681045	-0.028217680022984908	0.8397180652693528	0.5785839769219183	0.344925452122525	0.6361560059045377	-0.7239563075364892	-0.3990546936820762	-0.13791593439961009	1.0508740106692902	-0.46480779255452614	1.525905213151567	0.23910308428133864	-0.017130291171700125	1.849287126507868	-0.9374906802911418	0.13074062980460988	-1.3874739439707287	-0.8236491657905882	0.6077298503596392	0.9633621026287578	0.8284528996458664	0.6062355171210816	-0.8858384189768941	0.7299191149653608	-0.007329916521131149	0.6875350839548284	0.5738338990945474	0.07930029924504833	-0.42614518529962736	-0.5122296578420003	-0.047974620749007144	-1.3201630709464167	0.5530956120169298	0.42923853379555393	0.053900545734211214	-0.47351754888259123	0.5316820639534444	-0.4376201251211146	-1.072090856328567	-1.6649306065194391	0.7035549402512167	-0.39678559416935616	0.6546376535176524	1.2832407689715621
-0.7186776066447557	-0.18698538315151716	-0.5117833510422489	-0.4628454103834477	-0.9054811218526837	0.11674827342412106	0.012070797856536078	0.7402310012653048	0.6539013573955127	0.5262888967664672	0.6518541938375508	-0.7830695368584586	-0.35974427276377485	-0.0633520498752955	1.1097835937390679	-0.41729704151480346	1.7067592456912515	0.18302593538219938	-0.08672589109687465	1.891056052574556	-0.7869727137098084	0.0077625643782790795	-1.460377689421292	-0.8527234244483802	0.8302784691785075	1.0251132790695392	0.8684658140347356	0.730328779144127	-0.923614687430178	0.7942292940349315	-0.09509760491718902	0.5944321985042025	0.5227185619256476	0.04377859369552285	-0.39982113039105566	-0.44625548506962087	-0.0736631358935393	-1.4106316724357941	0.5289343703356588	0.3505594157565494	-0.003899338524952284	-0.421875874241898	0.5675777179009835	-0.3908668752129683	-0.9495183750626218	-1.645504565655667	0.6740659947735959	-0.4462054031325545	0.5185252642965584	1.2343174732274769
-0.6759787358151037	-0.19196535693783212	-0.5341424006650723	-0.45577768979369165	-1.0882669640129308	0.11375507479395482	0.059418438663652665	0.6127153660681138	0.7220128090147757	0.6727448482624322	0.6601864199085645	-0.8240597335229843	-0.271049973347565	0.01681640161632463	1.1980829251913976	-0.4147462288216192	1.7377610482019492	0.13846721843765367	-0.14004675924496207	1.7886767633438054	-0.49194252589230825	-0.10619081986830134	-1.5044067580388787	-0.8393419271241642	1.0152109295988392	1.1859882379534086	0.9002514080504685	0.7748631903917196	-0.9365485670349836	0.8428559858068988	-0.18175046585763782	0.4204843624413521	0.4630061885210951	0.03218333256111429	-0.3844462942401089	-0.38083210016082464	-0.1034746048969922	-1.4677882865566574	0.4859133630856823	0.24421868314817968	-0.04187354556406418	-0.37970524680351175	0.579708741386047	-0.3820992895010433	-0.86949087022383	-1.5569741123395862	0.7341928983672404	-0.5548570824416185	0.4076418880519799	1.2018352143634858
-0.6299865333758973	-0.10620775387566303	-0.4906351860401389	-0.38474808774346336	-1.2249821285517846	0.10929197674259106	0.16238385202151934	0.49018201628111696	0.8571161764091719	0.6939827908731779	0.6637269850326399	-0.8259084310075006	-0.14363933611107857	0.09857990285868534	1.284957811607592	-0.42108596797134856	1.745161828915191	0.18952453465677077	-0.16846639844450123	1.7207243313845666	-0.30439843327918525	-0.2344020696435786	-1.49648597407435	-0.8746663203418732	1.0990542459944692	1.3238616436550785	0.9357605348311935	0.7099327828544199	-0.8906268647227868	0.8396334713872907	-0.3263423881112152	0.36290150518833286	0.3760537677181885	0.02250864873534699	-0.37534984054776477	-0.2918160271615914	-0.10784881910188401	-1.4858852602430606	0.43135022282182744	0.158402233544838	-0.05214957913801658	-0.3837408172759127	0.5382895369655055	-0.43445615460937254	-0.8227122175127359	-1.4330116343625576	0.7575085771850976	-0.6588196045785574	0.32689247574684166	1.1771061227433126
-0.6107764919506744	0.03751067249586528	-0.4071394833359535	-0.3334487107345564	-1.336221951735325	0.06827531870631294	0.3257902481974141	0.37491199823669	1.01389971936097	0.6424994283350047	0.6588992694510365	-0.7756328774651688	-0.02511110635961693	0.18323638649209467	1.3422543244994611	-0.4154883512279719	1.7941529603247275	0.3275826188551351	-0.1723627737777445	1.7603878898345897	-0.3498339162431675	-0.27127464133923046	-1.5675672088809394	-0.9270194293951783	1.0740016283453997	1.4119657113797133	0.8795219347851628	0.5893185978489697	-0.7601273358896835	0.7506903220395733	-0.4759330528270455	0.40348388240161637	0.23889079146256842	0.02811396515282185	-0.3148741875661788	-0.21488445874547732	-0.09437498304908401	-1.5090981873895741	0.39143322620957693	0.10876489496235608	-0.04783330848563903	-0.4362032334171321	0.41438456973542637	-0.5389068212185673	-0.7536261325784401	-1.3574902377042375	0.7364944920062854	-0.7809447954955201	0.26320682443518206	1.1535494612917174
-0.6530398546427713	0.2048306866951542	-0.2808949964278741	-0.354988430627151	-1.359021506991198	0.02392257919209383	0.5472322215567538	0.2763767994314915	1.0740496420824965	0.5649893823157714	0.7247602705930533	-0.6612262014286081	0.06257959636672597	0.2445332101484849	1.4042306922018302	-0.4104762280413624	1.7942446213702603	0.47128393733710733	-0.14814243780825753	1.8203035885566041	-0.4122293088341607	-0.274094412514425	-1.6249978721610616	-0.9360825949135718	1.0847482511581255	1.5155388690612772	0.7982217901825127	0.47375241265262913	-0.6241896216759075	0.7059750155232902	-0.5741297722594665	0.4722526048881363	0.17106114152240748	0.05273274050696902	-0.28380534145051545	-0.11999574693585227	-0.06281040208623082	-1.5027405239746503	0.4109457042955624	0.12482794076171441	-0.05288157825450168	-0.49991755095991214	0.2914595872666862	-0.6434223528268623	-0.7076762515989167	-1.310210575082207	0.7101242951186271	-0.9060241554309204	0.18052277353234	1.1696690253836532
-0.7133783944892311	0.343007196713042	-0.11244857643493278	-0.3322648180419304	-1.3287769073678486	0.012939086002716649	0.796654600665413	0.19158361847454244	1.0307482139068571	0.43980655888882164	0.8320985234533465	-0.5450577875453068	0.09271056825099087	0.2663103305688864	1.454193589667931	-0.41310162590101235	1.8274259198524732	0.6305268027735446	-0.13420775455513007	1.8533660536162988	-0.3446950472080704	-0.36097728676959295	-1.5666310558725591	-0.9571787590804328	1.148980768052927	1.5958386467775845	0.7601911448546183	0.37600444280012246	-0.5084445970492263	0.7354884605383789	-0.6458623259624511	0.563116863638361	0.16162372084574322	0.08332607544607147	-0.3213394034767404	0.05329086919161087	0.002420210005796003	-1.4810485559649251	0.4347261970084192	0.2011873450467175	-0.07234826740210029	-0.5375322887859408	0.29357917551943113	-0.734107225182227	-0.6832948487371026	-1.281609910142167	0.615402119694692	-0.99992452780268	0.04544605807875555	1.2091561492870917
-0.7590495288854209	0.3238333287692243	0.03248650050579417	-0.2692057042534264	-1.349975992433401	-0.028881379365229685	1.0152448044579854	0.08913376684704769	0.9187946294937375	0.29908583709058983	0.8787387988556086	-0.48632460404768113	0.09260098010669557	0.26462145436222195	1.5024230871243058	-0.45656240240155643	1.8758127673322118	0.7597521561118257	-0.18608068293957883	1.8589091196256593	-0.28248353747073135	-0.4741709582308761	-1.5410860296332225	-1.0613361695864476	1.2072621340664018	1.6144766647580595	0.7311198736716198	0.3384318946250466	-0.402388137914058	0.761998311950408	-0.65533636143648	0.6105132425777058	0.11527700190343675	0.11706310568610012	-0.4059516030335232	0.253810479951605	0.0681362114025442	-1.485451475106006	0.4219946767408307	0.29332145082366656	-0.13046787541329197	-0.5642574903257342	0.30690919551173723	-0.8036028644976746	-0.6099832527576018	-1.2688868309524346	0.45936120769193184	-1.0900579439128333	-0.09716621970722439	1.204547472172823
-0.8204943229791055	0.17396905926192077	0.10728792143059988	-0.2382383974004883	-1.3589786372539596	-0.12421967413750827	1.186317914469182	-0.03178741485541405	0.8378310450260585	0.20107674308424564	0.8493074005788095	-0.4930816899754066	0.06570574237769052	0.2835306127798224	1.5443076250704042	-0.4995271875450921	1.8703742119640403	0.7884757474397519	-0.2543006011315467	1.8555141698140134	-0.27330252927767873	-0.5458454425887683	-1.5776491120243925	-1.13540010731928	1.313641189985616	1.6159037553691138	0.7185574694402108	0.3326346692748365	-0.38399238450439743	0.8223328889914407	-0.6543973490634721	0.5443683650224979	0.08972738297838355	0.150497561663886	-0.4921557792955544	0.42764058873915956	0.13474018970380897	-1.551237702297105	0.42316230691062967	0.37285264249018735	-0.20286847768173333	-0.5602188227155955	0.26904243585105236	-0.8446804269844153	-0.5579053601076867	-1.2398747086349304	0.36651955916377194	-1.1847789187897153	-0.17011907989055353	1.1882496122487998
-0.868362071412168	-0.018444597168030586	0.14504343410713733	-0.22475627493095168	-1.3267513122832237	-0.1929536325406347	1.3143003730265517	-0.15917441962032738	0.831283666668277	0.13438270693668825	0.7162874314468477	-0.5261617803298778	0.042562456641547244	0.2707201739974052	1.5433547428886971	-0.5168234876488766	1.8640258358476351	0.7598427668100214	-0.3221675666364117	1.8050459075038412	-0.25070464001279885	-0.5750961515965886	-1.6079944122003227	-1.1767582481000973	1.4335994735664752	1.555729889603708	0.7402810898029661	0.29011426529862383	-0.3890346347951256	0.8867948531604867	-0.6722425799479164	0.4497500455879967	0.034609755157455874	0.16730838253898137	-0.5260076653727158	0.5676391913364224	0.213393243686961	-1.6583121410642696	0.40005990997961216	0.4006082119462362	-0.2539036804506204	-0.5475143637149896	0.2737938771181532	-0.8861543866878885	-0.5491889677583954	-1.1767232965374528	0.3123803673938742	-1.2348005029233364	-0.24514743030396943	1.1786243387680613
[truncated: 201 more rows]
[truncated: 9 more columns]
