# Supplementary material for: Obesity dysregulates feeding-evoked response dynamics in hypothalamic satiety neurons
Source: Sci Rep. 2025 Oct 14;15:35837. doi: 10.1038/s41598-025-19800-2 (PMC12521569; doi:10.1038/s41598-025-19800-2)
Supplement: Supplementary file 2 — Supplementary Material 2. [file 41598_2025_19800_MOESM2_ESM.zip › Fig 1/Fig 1ef NCD and HFD/matrix_MPK119_1.csv]

-0.7835469740219618	-0.7491128752089999	-0.5239144362699987	-0.6123663960262581	-0.27073124516999003	-0.7343746712384208	0.6196616307141393	-0.7357898269883962	-0.5480623811960527	-0.3732900779262646	-0.9406935778337516	-0.5310093302818084	-1.226998261640362	-0.011648123579718481	-0.32111463338331536	-0.4229795494277206	-0.4965191436384656	-0.009283426701779542	0.9320766959802935	-0.16776047186470192	-0.22122896856830976	-0.1878472446437613	-0.0609132897073492	0.23500568119041496	-0.6957626160293509	-0.5674691752559118	0.04518666949828263	0.1130205020734607	0.31620091125247946	-0.7262832029818236	0.3083949547161725	-0.5064492319274649	-0.28475591405788325	-0.8650626055922614	-0.4543750963901525	-0.0006065161076028027	-1.1852532809135112	0.8095906537344384	-0.2861378954647734	-0.31118311426436024	-0.2117400373088071	-0.2712993887986626	0.10861554897227348	-0.17533675375048868	-0.062825402332224	-0.4406211605742401	0.6446858285835942	-1.450578031634387	-0.02632603142349501	0.4016876551585297
-0.8021041706823271	-0.77667453526179	-0.5922050141184099	-0.6349093950089935	-0.2433869959679995	-0.7787981253592792	0.6277698083550811	-0.7332134651028428	-0.5404101885574963	-0.33043488332110826	-0.9294199948841135	-0.5529772309239395	-1.1713440200627656	-0.020458674879953186	-0.3173856466819238	-0.40810478135176503	-0.3910932262034712	-0.03797687785767501	0.9527404255690954	-0.13819247922658817	-0.2196973961899977	-0.23393787284440537	-0.08400458487257957	0.19650671239587353	-0.6579117579527063	-0.6403000228136482	0.0636545221103039	0.10950730158126526	0.3047816179796582	-0.6365255823119098	0.3274816233723869	-0.48493406483192086	-0.26841719401065656	-0.8384482882250892	-0.515735630397496	-0.019515154698948878	-1.1798399825920833	0.7846214828773126	-0.2834037735439754	-0.40737217421498007	-0.2031906708014327	-0.2554677917737253	0.07266852727465302	-0.14300551130096506	-0.10219726038492359	-0.4687531022263161	0.6090842393570899	-1.517794250271117	-0.044748752395558825	0.4589974345200283
-0.8110418710083432	-0.7844199123901902	-0.6172425800797641	-0.6561677270966667	-0.2586507725074937	-0.8101189551578821	0.6203446565480232	-0.7189925297232641	-0.5372941794256084	-0.31453667507302857	-0.934995090133835	-0.5511231129289564	-1.112992352663875	-0.06321813944715034	-0.3031118683179138	-0.39725734774278815	-0.31812414447629517	-0.07599026627348544	1.0002476129346192	-0.12235776845442531	-0.23962021345050002	-0.2905985135974972	-0.09866590930914439	0.16110703165523219	-0.5944453172697816	-0.7032001350565604	0.06244734214541455	0.08283300154793613	0.32863718993127855	-0.5473857393064783	0.33352096528090786	-0.4503373826702732	-0.2774146132197201	-0.8473419244428655	-0.5612683635245285	-0.06191800510524172	-1.1920225730945484	0.7432745756068463	-0.27747646725641756	-0.4969588798219342	-0.1898883231480458	-0.2245444531679441	0.04974695835480205	-0.11811229685087014	-0.12938548829749744	-0.49019763676587963	0.5597960149732129	-1.5653779582301866	-0.09856737563836626	0.47782997223899043
-0.8083778863600664	-0.780032797468538	-0.5905457357707555	-0.668573800491591	-0.28084166424441376	-0.8229436960594207	0.5954087053384163	-0.6732038833872255	-0.5329673582346327	-0.325238326560314	-0.93558400864613	-0.5472838267142135	-1.0665510103068045	-0.10567954063893842	-0.2972730964576784	-0.4122220116773833	-0.29275254192570965	-0.09546057980937141	1.0360466181432886	-0.12146984074757468	-0.23647971655355815	-0.3195480938538988	-0.11580891786086371	0.1350668486455454	-0.5227980214165626	-0.7546229488876615	0.020721266701585958	0.07235621591667907	0.3867942267901918	-0.4594501717482643	0.30851053142948975	-0.4065825394422966	-0.2741023764779217	-0.8688139147124052	-0.5843256194015211	-0.10286662591552327	-1.2115350044208015	0.6854744507535796	-0.24739437520931626	-0.557559274541127	-0.17836751015282348	-0.1779843024882155	0.03086184514316065	-0.11863618272389514	-0.17012173592399954	-0.4983887764833003	0.48511919376661833	-1.5948882681672947	-0.17687822094868394	0.4613974897785372
-0.7975735549939185	-0.7856342484114439	-0.536809399428914	-0.6632430784383274	-0.3100774486921865	-0.8111968060018724	0.5646846610139313	-0.5991509460378128	-0.5243290690891648	-0.33271466306132996	-0.93135164760444	-0.5517327391597675	-1.0198597593809962	-0.12675918877848114	-0.3012178848284849	-0.42062547654285726	-0.25993703466387474	-0.09471573205386839	1.0378790382273877	-0.1345125121748643	-0.22753347741285027	-0.3355613679851994	-0.13673184153047852	0.1237324352597902	-0.47333697433855626	-0.8019379602071914	-0.028332591214192314	0.05839225350057746	0.4528411332844232	-0.3793768024668872	0.25060659805808994	-0.35833243862542347	-0.26007233487609593	-0.883437361152349	-0.5843957750594774	-0.14062909545012295	-1.2250650470892712	0.6214352201687429	-0.20882502864659122	-0.5884029839355417	-0.1862179284509994	-0.12956141841163216	0.010194773476699021	-0.136124759702734	-0.217410003536269	-0.4866297743119984	0.4030584217532002	-1.6213377937855875	-0.2878044229690782	0.42277482179423415
-0.7751376935243723	-0.8134567443637882	-0.4695733594572011	-0.6673411012774569	-0.3699651857612447	-0.7822767205440619	0.5187632918855358	-0.4825334536385194	-0.5049128079318526	-0.3206044264361726	-0.9278428150207121	-0.5570562905129028	-0.9260647100508284	-0.17080386220507085	-0.30946630419280385	-0.40565721677391675	-0.1744438478537909	-0.11346021811437383	1.0361794022073536	-0.1524723299254222	-0.2228329425499588	-0.37953471716805354	-0.16028612588844385	0.10590272415425597	-0.4006857953772919	-0.9031175548188838	-0.09624146636609043	0.013116386927605491	0.536230062344378	-0.2343007109293161	0.1675190492203984	-0.2981031769985766	-0.2556972161947656	-0.9143934303769179	-0.5938582333154899	-0.2159391885388074	-1.2399500159056491	0.5084187747607679	-0.1311314100349938	-0.6510529218344909	-0.22483106728711952	-0.07127521368235389	-0.03656773776237018	-0.13047370065920633	-0.2987954728597016	-0.4502263693375202	0.2617793742432185	-1.6900290150531672	-0.485801545527902	0.3464270336056005
-0.7296976898840876	-0.8404619544975329	-0.3636663055071227	-0.6767611310929244	-0.4637671706729365	-0.693808744239684	0.45643608288908366	-0.35698602894099546	-0.47760358747293685	-0.31430150597791745	-0.9443684293504713	-0.5412875508738931	-0.8451974706494838	-0.2282664394466983	-0.33791574419756387	-0.36995777339161984	-0.14249503218313977	-0.1333540725308397	1.0384202913647198	-0.1962096755921844	-0.21359895344726532	-0.4138279531813637	-0.16032335115017166	0.11329346958733491	-0.3374930100609788	-0.9871209705782112	-0.1702209227557862	-0.03344092289002869	0.6208122542806779	-0.1388094879353754	0.061840105486505904	-0.25768327638041433	-0.26137251138817497	-1.003621314407409	-0.5652278804150198	-0.31164211132913683	-1.2586819499788524	0.3799759911465038	-0.022560441197850077	-0.6589434236439378	-0.32654753028083794	-0.04007164664288067	-0.07281424325263189	-0.10466857937079115	-0.3729902403752516	-0.35858274002471685	0.11120559392641756	-1.743522990855741	-0.7097404298276194	0.2158432027683171
-0.6709655903038093	-0.883191222109345	-0.26560815847263886	-0.6845504731812893	-0.5415570897831101	-0.5701000977626602	0.3744377298767831	-0.2221025674446365	-0.44050458513224466	-0.30887901196665235	-0.9711558085382702	-0.5232084443091974	-0.7739735285592683	-0.2677158849703673	-0.39085247248356636	-0.32201810989718227	-0.12642654656315339	-0.13650872184826338	1.08044075689573	-0.2555429781366009	-0.18245512530356064	-0.48165165430835144	-0.16172860478037823	0.16242951195550437	-0.3110535807720539	-1.0475380716774754	-0.22820957978738035	-0.06025431515229518	0.6946821999406925	-0.09180520963578347	-0.04623402803953856	-0.22895089875737468	-0.24317992749292533	-1.0914996150384637	-0.5054552598365342	-0.38934181787458144	-1.271769960003324	0.24638035969715336	0.04810547143954733	-0.5994935026372125	-0.49295919947656996	-0.04183158596475961	-0.08378933792908158	-0.07293145804320408	-0.42116130491716597	-0.19342246425380755	-0.03557632751281746	-1.777228544715087	-0.9292535767403273	0.085655042646102
-0.6132467231769938	-0.9192126598376467	-0.21071206172473586	-0.678790775674875	-0.5807897728104371	-0.4175623094927877	0.2986262689339828	-0.09883456800856803	-0.40056662979076363	-0.2954568816290922	-1.0076844607941944	-0.5085579999216125	-0.7110005360400712	-0.30027855094559586	-0.45604607413130405	-0.26369847125868395	-0.10893748639479647	-0.12093111242811727	1.1398976669536922	-0.31241376117401964	-0.1515303584212389	-0.6182662815175288	-0.16093756796867253	0.24975019191502196	-0.33118021284066146	-1.0836972078574145	-0.254628813361501	-0.09261883340299458	0.7405065937764629	-0.06877696069443857	-0.1313733387212433	-0.20388105188082956	-0.20471348855571492	-1.1136123614614635	-0.43690804867272603	-0.43652901057488497	-1.2756201283952517	0.12219672687157816	0.014939559902518596	-0.5166019315120265	-0.6938563133631066	-0.08584971119166251	-0.09019147649034356	0.006344564219422299	-0.4453840136533815	0.011040338234211623	-0.14965736493036164	-1.7966353943504743	-1.1114200123243196	-0.039818388534455004
-0.5623020387390478	-0.9190909364178548	-0.20651241088244907	-0.665842108046131	-0.6054634523705925	-0.21472762207328197	0.2503870185886661	-0.008412999255772102	-0.3657287404595494	-0.28788288192948663	-1.042467670754632	-0.472846328298867	-0.663010157237095	-0.364134840185835	-0.5291507500049638	-0.21285816805886207	-0.13112573190693796	-0.10204397426669473	1.1943770715244126	-0.3529861378590307	-0.10395322277109198	-0.7914506620126266	-0.150826256251987	0.35078522151304964	-0.37801416839919305	-1.092483650137941	-0.2540845819519156	-0.08949060430573072	0.7639418117602792	-0.06846728986515366	-0.19433953213589195	-0.17584860501343075	-0.14781222751378004	-1.0918370108883226	-0.38596819654225756	-0.49059127465170604	-1.2728109789112916	0.005907417955849137	-0.10200389783875789	-0.4403977133086384	-0.8644596719622211	-0.17155639910557122	-0.1125899948741433	0.13853421105506336	-0.4810410445259475	0.18410595112806863	-0.2376231439678634	-1.7963851157399546	-1.2321231095210512	-0.140239616018834
-0.5297885351212452	-0.8998455942958191	-0.2540267424934696	-0.6329378509398845	-0.6345984873791669	-0.0009847472842079764	0.2238768029974146	0.05164679968303855	-0.35487539801405626	-0.31061071166702436	-1.0549011427361041	-0.4194516130129721	-0.6303038691538968	-0.4283144524095688	-0.6077918549146577	-0.2108684730543433	-0.19558782995620255	-0.06658066197870653	1.265918596022436	-0.38356242173759014	-0.019154237199552976	-0.9958457404524218	-0.14738757269992434	0.4492369240797867	-0.42236362128716853	-1.0885755097404783	-0.21870954032888856	-0.015969144197046058	0.7867455302348605	-0.08250570079272243	-0.25706796774029045	-0.1337955326321077	-0.08283800736832858	-1.040419659137432	-0.35625299761388335	-0.5706893638776065	-1.2550624073142287	-0.10633207461449212	-0.26878533500744206	-0.34769060215376724	-0.9718517144057482	-0.2776555982245541	-0.1375278488889648	0.2587723516006033	-0.5172069558341483	0.2983746851745993	-0.30748068037501375	-1.7655475085814836	-1.2943490628694818	-0.18285543450915615
-0.5216022602194542	-0.8796786319953618	-0.32323310323480164	-0.5724087366609771	-0.6723270238494568	0.14732921299077756	0.21990643992432296	0.1081258922724363	-0.37784244404551187	-0.36233430776802567	-1.0380120815530427	-0.3810956390769629	-0.604527585349819	-0.4516947456535423	-0.672760559803464	-0.2667141776631253	-0.2771956042598144	0.0031273060780072246	1.3276366289999069	-0.39773374793892036	0.07726984683621363	-1.2247202602381082	-0.14787615426009534	0.5445981433882314	-0.44044647985460605	-1.0865684145212788	-0.14669091769431547	0.09078369282784539	0.8145663767122594	-0.09331133594185036	-0.323468440636334	-0.08135355092178559	-0.06526832172601374	-0.9203378125211445	-0.35773824422621964	-0.6604730606741231	-1.1996834045454854	-0.21554426908171997	-0.4201260717878556	-0.24887077635179597	-1.037758830807404	-0.3970996943891233	-0.16767707955897634	0.33788257261989785	-0.5351416724048245	0.35541565265718733	-0.3545246827596736	-1.6870625980793015	-1.3015082179263	-0.19178509780501737
-0.5411077891013651	-0.8553122117120975	-0.3895626106458453	-0.5041406340715016	-0.7292234958786711	0.23789899844093526	0.23907963607417906	0.16678834239196377	-0.4324064507612633	-0.4184600361039784	-0.9982527906011024	-0.3636145098342098	-0.5815915322634566	-0.45220397935254714	-0.709256673550561	-0.33159741259364	-0.3758408653654143	0.07993119721176747	1.331658089225879	-0.3903935455622911	0.1767904917532213	-1.4149175772419873	-0.13283249536453975	0.6131329114392227	-0.43411639913745087	-1.0781236890393249	-0.058301334055238685	0.2343322573066188	0.8531808282984221	-0.10737789876298973	-0.4020958290706245	-0.041844880910022024	-0.09349154494829076	-0.7732731767542868	-0.39129660431969465	-0.7675759742673509	-1.0919011115172335	-0.32423312744069693	-0.47116706486041365	-0.21365622458045985	-1.0630249586329448	-0.5226839360003369	-0.22617863814315003	0.39168968167086254	-0.5832773365686074	0.3521466687334732	-0.3840486039379982	-1.5494339798616639	-1.269032816770895	-0.2046298187026087
-0.5805723890110228	-0.857903181647659	-0.45082293598293954	-0.4481898402045525	-0.8139778973491643	0.2868519523194678	0.25459974566732957	0.2128309859873414	-0.524714295750039	-0.462446374621163	-0.9325586501172565	-0.3529285774317092	-0.5565411733495212	-0.45175132717565425	-0.7151403696408271	-0.36289555473702323	-0.4693259599823934	0.12928474835476816	1.328410570401886	-0.36757577666892133	0.26564396711170957	-1.5667247135036104	-0.11429431502433192	0.6531401417213587	-0.4115095852724971	-1.0694197301239714	0.040388629350542694	0.4120328995202428	0.9019070204925803	-0.13203426554921024	-0.49639762129179354	-0.017422139826427124	-0.15497061378560642	-0.6551935081417685	-0.4295947491092191	-0.8899504909246149	-0.9362864020192232	-0.4337029642996799	-0.4306291505147139	-0.21379629265991767	-1.0493059751848517	-0.6443554553691591	-0.2953504276627613	0.38443127168504393	-0.6535603623006695	0.31839954669586346	-0.4225687214427699	-1.357663123210925	-1.2183703340977208	-0.23894488208628378
-0.6168975766204261	-0.9021670338018428	-0.5018847700124993	-0.39401304866304937	-0.9098459552675029	0.2586745734588446	0.24607734590777453	0.2548387848670383	-0.6454954156729797	-0.4908182626413938	-0.8555258652100328	-0.3618632905342356	-0.5486313688088429	-0.41806107229548745	-0.7086084417159952	-0.3840917995923999	-0.5457453444619869	0.15365380296571868	1.3264175448307756	-0.3337477042106081	0.3167297958467158	-1.6882647859231728	-0.09402981317152048	0.6861951053916775	-0.3517259697076077	-1.0756413325255603	0.14803440080523061	0.5844031685732958	0.9342723388983998	-0.17138592077966358	-0.5632383864290416	0.0022331483744115173	-0.25635471990619746	-0.5848775493796936	-0.45392336239746206	-0.9791334958980558	-0.7696497046371691	-0.5305442983003299	-0.3597769125316027	-0.2092279183760688	-1.0220919916919	-0.7596825506200476	-0.35890913771549526	0.3115385972906571	-0.6883722091453544	0.2638056471790273	-0.4830780558227354	-1.1300860135436905	-1.1538479671583541	-0.2910359729637717
-0.6418552610852591	-0.9441963917498534	-0.5506016448162457	-0.3390305966768017	-0.9914161068568721	0.17905844721073613	0.21978746123067944	0.3126802925552365	-0.7579271664461077	-0.4895063689289917	-0.7926271245978782	-0.3918902946289066	-0.5467392039312583	-0.34756857881901626	-0.69377517754239	-0.4154618584226936	-0.6001740467772271	0.15641717794919843	1.2492662097785345	-0.2966125943374482	0.3371656125018129	-1.757252302443412	-0.057758448775958794	0.6980974280941278	-0.25804077509370643	-1.075095371203703	0.2355356067021906	0.7264926107020542	0.9593657273727227	-0.20834466505655386	-0.5752319470794506	0.022227396752509728	-0.36747779077506015	-0.5825157784306801	-0.4685978727055202	-0.994676944896623	-0.640745938750042	-0.5853214861847178	-0.2758656981445602	-0.2161846329891312	-0.9944500399106257	-0.8572923995725571	-0.41737124334495	0.2361911433769544	-0.6995543035875196	0.18472986005979392	-0.5621233865959743	-0.8948651489354985	-1.092059017888796	-0.32066129713516167
-0.6491634011940489	-0.9572599230524782	-0.6047484646517582	-0.294905193856983	-1.0428238629590856	0.12177909556237956	0.17080789901379834	0.37769194637238135	-0.8449842045573182	-0.477104600367744	-0.754765833879848	-0.40734839669807543	-0.5196261076245682	-0.2891279495523166	-0.6736965271972495	-0.40960784010819173	-0.6274848276641236	0.12199318811074904	1.0731667194052272	-0.2724451753296657	0.33665323192434166	-1.805011983463094	-0.021584800692431	0.6739493956605278	-0.18376926830381862	-1.04035023556958	0.28231949941879864	0.8157036742348851	0.9928197044417015	-0.2111270105378535	-0.5386348559905358	0.014422508515088403	-0.44422281044621614	-0.5841672423273587	-0.4622770190350476	-0.9372604527566419	-0.5606163110524951	-0.5850034588573962	-0.21082195028652198	-0.19549765510000294	-0.9539210430361275	-0.9299881074997185	-0.4694814232646033	0.18268800327209603	-0.7135905535165064	0.13248962896803165	-0.6602349501977747	-0.6694379735619093	-1.049412561015326	-0.3107237147545994
-0.6341160951073768	-0.9451006228683048	-0.645144665595071	-0.2573257821507079	-1.071079114132412	0.10059932647797339	0.09768888184198427	0.4300401265147736	-0.9009718750197777	-0.4716179693305387	-0.736279401341535	-0.39959410636094167	-0.47359136254203127	-0.27210095293401687	-0.6638804451309709	-0.37472345251088	-0.6337504081225023	0.058887974439341594	0.8612180609546047	-0.25810415627769356	0.30958245808126234	-1.8401151720811662	0.008325697105474312	0.6232179243282475	-0.12724359189301448	-0.9947015846155007	0.3027361806813197	0.8209048262279273	0.9861366574881416	-0.18338331942331113	-0.4442141848642415	-0.020609245908712596	-0.49111815034576345	-0.5602254552445967	-0.4136505925035173	-0.8290920784845284	-0.5234535376056234	-0.5236523643209018	-0.19422684286502595	-0.10917262028349572	-0.904468707364925	-0.9906942287965801	-0.5284062044539471	0.15066994094886535	-0.7168960638244997	0.1211621326746598	-0.7895636269561319	-0.480777136366481	-1.015394792522725	-0.29378900814966885
-0.596070020632568	-0.9123396338844192	-0.6912853228667097	-0.22282182425754238	-1.0976429099321652	0.0976537622183817	0.023692947631828786	0.47406534775231074	-0.914798162348103	-0.476527367134286	-0.7276105208405591	-0.38645025418708184	-0.4176554779742707	-0.27831279575441237	-0.6701312521071386	-0.3526306462920217	-0.6252034413861111	-0.034235317039334065	0.6278064393105222	-0.26096131032106895	0.2727059081142527	-1.838467744210314	0.04591855829235673	0.5533571540587413	-0.07481410423297036	-0.963852806040958	0.3196953918123594	0.7567357481191536	0.9239862579350946	-0.1437548372394063	-0.3007009288436507	-0.06607833254397791	-0.5335345551884917	-0.5602121369873652	-0.339905018196533	-0.6939451875161712	-0.5343217750047989	-0.40886462746961544	-0.18380882570903684	-0.0009754161362959424	-0.8421813227476791	-1.0431113501622715	-0.5896515367072332	0.13293381350255262	-0.7142189102283341	0.11967147600544689	-0.9447803179079791	-0.3366987152679064	-0.9886218661612306	-0.25339311061862546
-0.5534820914774718	-0.840175035008025	-0.7602928014646293	-0.20977244907320491	-1.107104843179641	0.10034165276058196	-0.042943934045514644	0.5066803425373905	-0.8977811933286256	-0.47240510555798104	-0.713830949402413	-0.3684449240452232	-0.3400489503745498	-0.2926036716248864	-0.677351099529877	-0.327109811330436	-0.5987158411149924	-0.1441915564262257	0.35477711138994017	-0.2939527575622608	0.24209302506169594	-1.8413969417372478	0.08284601792586353	0.45682313597535557	-0.06341563806788024	-0.9504472953107672	0.3264942827306315	0.6383260849400838	0.8485588717676421	-0.08979234924543456	-0.16445249480293306	-0.13324527260408797	-0.548286367781814	-0.5598170286895041	-0.24886692976020633	-0.5506034570052692	-0.5902260919301778	-0.2804419721672071	-0.15715214961900406	0.0879390824055686	-0.7617992789120147	-1.0908497042682352	-0.6343660809331476	0.11938416745034526	-0.7225910996563427	0.14923056263907486	-1.073311412129222	-0.2212300114013729	-0.9833049832016186	-0.20943617665196584
-0.5277556369923924	-0.742635450370094	-0.8059061897979186	-0.23043299143985857	-1.0992832810830477	0.09858846099715382	-0.11452063481823671	0.5286754862959183	-0.8669630604587057	-0.4536712633448688	-0.6784689166756052	-0.35814728860502304	-0.25281102587173576	-0.338147755387434	-0.6657292287815946	-0.26333409337833896	-0.5503363403534122	-0.23614510067738123	0.09554215081052422	-0.33782427897139133	0.21150613232828616	-1.8590822175441573	0.09394845223603801	0.36810249351421687	-0.10181092629494048	-0.9617082385464713	0.3237411120703776	0.4669949694425764	0.7515210300019536	-0.03404221600968366	-0.0662365045574556	-0.23008663545520588	-0.5178632261265521	-0.5248521640383201	-0.14499891148598104	-0.42492732762701146	-0.6508678456705822	-0.16082746613289925	-0.1460293365900982	0.15877402422974746	-0.6633545734869661	-1.1381480735437295	-0.6684462605460968	0.07573238455339719	-0.738937224258385	0.22494770227554417	-1.1488678762736306	-0.11380714942384493	-0.9780437968402946	-0.23031093058799978
-0.5184660645301626	-0.658754972338767	-0.8349198569054754	-0.2697825321040564	-1.08288524559897	0.07866169351888626	-0.19083004362702963	0.5386010296278886	-0.8450260770204562	-0.4182967782197671	-0.6209500868919549	-0.3803190451523627	-0.19832699108426075	-0.39403009154723073	-0.6372268718923794	-0.2127670735887765	-0.5154052589090284	-0.3147015747652665	-0.09744241407133006	-0.37433586627707416	0.1888128708101266	-1.8494256952271786	0.07607567344920632	0.3273028316273904	-0.1600649523896094	-0.9940613565905903	0.2949288609746987	0.28344706939826503	0.6145863664810436	-0.008911959015012013	-0.017033846602858695	-0.3266022443697366	-0.45750141923497695	-0.5231918213034875	-0.049737794663427384	-0.32393656294887646	-0.6878480404166718	-0.02103231463196107	-0.1422825769208565	0.2197323707075541	-0.5190652650642382	-1.1889820352069271	-0.699438349794202	-0.0200500726008367	-0.7552125481041656	0.28384918860842845	-1.1844516424266793	-0.019923949982633343	-0.9429720773339435	-0.3137433070538074
-0.5192123182736661	-0.594276337969208	-0.8800429776294241	-0.32057787379814956	-1.038402239683871	0.03087585000736161	-0.2452121198590163	0.529168925097728	-0.8470568914826722	-0.3671679072683891	-0.5437467960535519	-0.42188235199697166	-0.17874685306380358	-0.40506348835899353	-0.6079803713155256	-0.20158163155132036	-0.5137636015667051	-0.3849516208054652	-0.2272925826256861	-0.40070929234320873	0.16763447360796957	-1.8437127770974677	0.03342017666740797	0.33704974036508306	-0.22625642440742855	-1.0349534668197182	0.219768902630388	0.13139682893914612	0.47788028253709547	-0.009700212035008883	-0.040668734110713964	-0.3883106049518987	-0.4030472584724305	-0.538934001350859	0.007615311272381807	-0.2427203977019218	-0.698793153058282	0.12005104882774864	-0.10990652282761319	0.28752891265426733	-0.33245909224476855	-1.2511848906145835	-0.7233217339283451	-0.15529783125791372	-0.7544735652106788	0.2770235501757137	-1.1780665263614005	0.05790449203293925	-0.8546372724497562	-0.4151183092092464
-0.5292159783697649	-0.5438045914056572	-0.9085941281243948	-0.38550713358296546	-0.9562077253727128	-0.038882993444069	-0.27082779193879386	0.4925714861776923	-0.859882426941988	-0.3224993840207551	-0.46490126387800784	-0.46589581267369456	-0.15950786007368717	-0.3810001753123868	-0.5717984515698763	-0.18371273207699534	-0.5318077206645577	-0.43062882351911674	-0.3355533269731864	-0.4169603425512511	0.15398584315300357	-1.8670205394325858	-0.023934645338968198	0.39164299505088745	-0.3067327065623916	-1.0899541602726495	0.11764147760083041	0.0005980863232342704	0.36853788591662096	-0.013017443494163606	-0.11790920198521053	-0.42634017600834717	-0.3618815937725009	-0.5100600196734468	0.025304803758938288	-0.19313920693301034	-0.6795423110986463	0.241102716328561	-0.0718272929351347	0.378899989820466	-0.1413692516569855	-1.3195043208529655	-0.7387155595333521	-0.3152591863514777	-0.731065065171479	0.23079824950358524	-1.1268029113362534	0.12394932471387492	-0.710344523701355	-0.5278802980488666
-0.5617166155437139	-0.5271936918691086	-0.9040152136597879	-0.46726617525437825	-0.84954954441691	-0.08790162885840735	-0.2915873706705733	0.43400073707442977	-0.8881505268067746	-0.3062260713482382	-0.4143327942889809	-0.5045080626048227	-0.1295307322332105	-0.3643247924386384	-0.5203070156905328	-0.16500001014292298	-0.5723552458531647	-0.45692571937960447	-0.4109696169216431	-0.4313171469846792	0.15039546620796765	-1.9066688989783565	-0.09315036636321332	0.48817701313427264	-0.38357945438123897	-1.1522487398744137	-0.008188025656464093	-0.1299045244504243	0.2838975805285512	-0.005646339360738166	-0.20392029130450032	-0.4489096413175736	-0.33803348923155374	-0.4622075214414615	0.0007640123832183294	-0.16959822592502627	-0.6243170588147721	0.34986403661021914	-0.032168348155084	0.486483049311582	0.021482681308774954	-1.3739092308277434	-0.7562900575446608	-0.48125847005634165	-0.7048510851653885	0.17276351090818803	-1.075824465486387	0.16130648452998525	-0.5177542555301468	-0.6321124592625896
-0.6062505943316518	-0.5450348673985494	-0.9042927236273405	-0.5587241292029	-0.73861164080448	-0.08927083625866282	-0.3049923034878247	0.36698476104462563	-0.9368900738999635	-0.31917591994933403	-0.39529894797162046	-0.5333002823593797	-0.11318353839562856	-0.34281573096164136	-0.4786382764880247	-0.15304745677842296	-0.642551384877477	-0.49808288838134035	-0.4631170804053533	-0.4453424584075497	0.12405613420374244	-1.980358858776734	-0.1639993457457443	0.5928466623591466	-0.45982127981073295	-1.2023986258993393	-0.17166553701211168	-0.23099855118060814	0.21592421310814167	-0.004051065391696291	-0.303413129049471	-0.44858828946121065	-0.34259646611614974	-0.37339694280421754	-0.050162150838380534	-0.15184054794358964	-0.5429125833468531	0.41293408897919903	0.03187491360749156	0.5648780759372561	0.1341623319500805	-1.4119836324073192	-0.7860698650932105	-0.632800806460771	-0.687186296477962	0.11222192864100566	-1.0571904421891105	0.14596153365549316	-0.2886013127599634	-0.706960863688859
-0.6623547227548526	-0.5731399355754099	-0.9071418259608743	-0.6415367268405165	-0.6509284105663218	-0.06169974849778433	-0.30118939190949223	0.2756068816936331	-0.9819406569906526	-0.3528012134578983	-0.3963713405387702	-0.5374239960990073	-0.11158888371892162	-0.2992641250848811	-0.4532117135077186	-0.15506112401191247	-0.7068347351358872	-0.5283740430675059	-0.5216735880479406	-0.45299047572255324	0.08032185288463187	-2.0605795529271065	-0.21262484387706268	0.6646568143761911	-0.5545348424865341	-1.250038660955442	-0.32067289559526263	-0.2886204234679122	0.14781912186371932	-0.00908556235870247	-0.4262854848023972	-0.43935712723116405	-0.35665122590261583	-0.22241673941136403	-0.09156425571405424	-0.1409184798320437	-0.47332767640323714	0.39328080528319076	0.09567919286143481	0.5818299050408471	0.1921180375369232	-1.4227082626500187	-0.8211722348966134	-0.7588972576040016	-0.7071476846966439	0.06515229612115245	-1.0735119217055917	0.10299977413495645	-0.0559651904199458	-0.7565071671252231
-0.7417535477748205	-0.5853731392644569	-0.8939323515054003	-0.6984326223830306	-0.6024494832317728	-0.03219358164355451	-0.29695463173941317	0.1784736718932191	-1.00134016916271	-0.4102330048675317	-0.4199056460396088	-0.5072028435231853	-0.12294980658978667	-0.26244167880210817	-0.4140267605692859	-0.1779114526662268	-0.7501622588612072	-0.5416325369041713	-0.6193368994729094	-0.46136856692985556	0.04486734466524263	-2.0828886358369347	-0.2521022339388904	0.699433996067371	-0.6673139802329333	-1.3030715369821135	-0.4171259078395879	-0.3285120747271757	0.10337395394995785	-0.017545206376886054	-0.5382518017406885	-0.4599192439581774	-0.3461361101566395	-0.05598291821114976	-0.10782325722375245	-0.13866917395439496	-0.4473438444603809	0.2975787337335797	0.14419264211387728	0.5467302809244494	0.20652497000923606	-1.3848027838178552	-0.8326171783974473	-0.8695373483967199	-0.7919183151788647	0.05626065984865023	-1.1149773020988136	0.0496370920297035	0.13115395805793134	-0.7790437380645445
-0.8409570464962932	-0.584082001561669	-0.870797270543819	-0.71948824823701	-0.5820214701797836	-0.019895977170404106	-0.31243948838629776	0.117082024861029	-0.9847586737598728	-0.4525226275166756	-0.4496813660212219	-0.45983449709218877	-0.16817929072861362	-0.23816416427893627	-0.381628398062121	-0.233824279516125	-0.7925160775152926	-0.5479948206050735	-0.7386503363911634	-0.4637955693285794	0.00962075899903005	-2.0436963661074383	-0.30050438049984424	0.7023078813537156	-0.7782826716854842	-1.357494846878838	-0.48102907974887865	-0.3439109305243817	0.07638606694793	-0.058820574334713174	-0.6312943581520134	-0.5228645890833256	-0.3197667507823841	0.0801829437214446	-0.0807294843438792	-0.13044364212891887	-0.4587373960161921	0.14526377225833123	0.21355022678028585	0.4930626575568732	0.17482331904434228	-1.3022034887691387	-0.8039958530647452	-0.9443459482695966	-0.9016550623380543	0.06829425666954451	-1.1558545210680182	-0.015681522387920758	0.23869980499763788	-0.757227704322137
-0.9385329400702986	-0.5884683919391558	-0.8384673593240155	-0.7043898616331077	-0.5858754909806454	-0.03626583686350396	-0.3450572769179536	0.08314828212775151	-0.9263758984058926	-0.46927405256437893	-0.47887826323646604	-0.416419013737408	-0.2407519457294766	-0.20707261787860948	-0.3853590384161514	-0.3153969802556357	-0.8412201466339505	-0.539488679616103	-0.832428765484627	-0.45122645934494343	-0.030326361530073297	-1.9572240960270988	-0.34680795293092004	0.6702513815053069	-0.8694142296414741	-1.3958496116840853	-0.4985605342002907	-0.3046061587343116	0.025804118527247656	-0.11539180446629396	-0.7061968742257144	-0.6169018268316588	-0.3120942262700396	0.18468686879621202	0.0027694375325933883	-0.08946505980434753	-0.48175192172001663	-0.038519791972283925	0.30409624369513155	0.4430152553198942	0.10901619523341641	-1.197487099117346	-0.7325501387004054	-0.9840921907680839	-1.0067189595839359	0.06111743596388267	-1.1945573250757044	-0.06527361362321164	0.2818860904391264	-0.6898637238430053
-1.0095524935306728	-0.6148389013839881	-0.7864481159064008	-0.6620694480789167	-0.6194321492644357	-0.09410600777912417	-0.3763310468732574	0.06968133288191111	-0.8477729106023411	-0.48561733290155684	-0.5228284104968494	-0.3763817139546384	-0.32265452062987665	-0.18800060338970506	-0.38899376691710835	-0.405561327858036	-0.8804741022834783	-0.5386735247537195	-0.8824415670622237	-0.4351095848792701	-0.05935012221192165	-1.8419749176251128	-0.37997566112996656	0.6311580890072467	-0.9294743811557822	-1.416843592010153	-0.45034803403352175	-0.2465266281453416	-0.035490076169719977	-0.15635750159483616	-0.7259307724764972	-0.7094995843466945	-0.2988353920289916	0.26087173957820414	0.11041217242757166	-0.010713046415558359	-0.5135686626825902	-0.21626083698378656	0.38407032251622447	0.40532975896735585	0.08004634184725377	-1.0898636668356645	-0.6151596652493598	-1.0076037281904218	-1.0967686714549598	0.0275496410443744	-1.2351671979430832	-0.07662231258546996	0.26098272866640576	-0.5761437953774302
-1.0475310191752505	-0.6635282693005915	-0.7203452416355253	-0.6030315802962906	-0.6659414960129771	-0.17718809814743852	-0.38155729615703776	0.0829037460843774	-0.7475427955877652	-0.4811627249181095	-0.5799703324326307	-0.34322503634382756	-0.42504166456140363	-0.2012204718773513	-0.38456859245461494	-0.49191409105418715	-0.8885647917642668	-0.5566721441151443	-0.8922043572963455	-0.4186020222225831	-0.06973882406529397	-1.746746509434061	-0.407164061664061	0.6203915849381862	-0.9496442219664868	-1.4412154625290021	-0.3574485327576635	-0.20705494568054766	-0.07144680589493044	-0.1930488028827986	-0.6774810142543595	-0.7810245838287153	-0.2837820175830581	0.30702394030366265	0.19912314635609046	0.08521787619082873	-0.5500587777581594	-0.37285105189720885	0.44781384350526093	0.3739042283198093	0.12304715556458556	-0.9831555601387991	-0.4936947775654885	-1.008446551177354	-1.1232570043915664	-0.022516248740414937	-1.2353498844459978	-0.06909343962966978	0.1674681401414688	-0.4116697265558075
-1.053230853802353	-0.7351146819329759	-0.6628035498636273	-0.5368550961691309	-0.7183822886185146	-0.25787533867176216	-0.3630010265668192	0.10867609837002878	-0.6361076094373324	-0.41744550496638677	-0.6375115972072253	-0.3346048437807645	-0.5443353215081626	-0.229644603663845	-0.4036252854687311	-0.5647081615448407	-0.8692365109058	-0.5598267934325676	-0.8929125389713592	-0.4028324261489228	-0.07241211403471066	-1.7082855561341077	-0.4254137462258827	0.6261129411240505	-0.9264670527058574	-1.476168770465704	-0.2516635525195712	-0.14546490670704	-0.0986903920847461	-0.21312579498141665	-0.568904947573342	-0.8275545717980008	-0.3069479002279323	0.3177007431840703	0.2769445932789556	0.18323148942466888	-0.5837461496199714	-0.47425748702675563	0.4890281998669213	0.3350694554178756	0.1980495980190001	-0.8640139535451781	-0.4190533738688888	-0.9866528988595278	-1.0893124668110934	-0.09231559347955498	-1.1745910270376616	-0.07379539516500852	0.03641404437066724	-0.20737868893360978
-1.0322842832088501	-0.8238727912859483	-0.6358388313498292	-0.4773950313265187	-0.7821921587853563	-0.33320195538917863	-0.3314892992242263	0.11580257734837292	-0.5552518831169304	-0.3118234845211572	-0.7058351186297738	-0.3395323322323535	-0.6718640608152275	-0.2563227913394668	-0.43926811445400177	-0.6325495695302694	-0.8132414134759658	-0.5387387371427098	-0.8775298213019473	-0.38454506173317116	-0.08551866069032318	-1.7098622114472626	-0.41847123491373645	0.6360236190600448	-0.8926216450215717	-1.4886355419446442	-0.15947635411802272	-0.031405689501446045	-0.15368508860983687	-0.22639472081803502	-0.41507124141891893	-0.8389779699796753	-0.3652976468897875	0.30557225026545254	0.3295305367009765	0.26970041966465075	-0.6231927583941673	-0.5004564977382718	0.49751815474987326	0.2864083680186057	0.2968422776597871	-0.7332991745358093	-0.40869159330671134	-0.9678574856919354	-1.0295168031003743	-0.16386711360180584	-1.089900237747529	-0.09871247715987246	-0.06937093319240697	0.005525475412393311
-0.9985581172578547	-0.8885296635202019	-0.647545126814396	-0.44149666112514235	-0.8439643360692685	-0.41700654265135595	-0.29075451981506306	0.09285985642176905	-0.47605430633681295	-0.208545380842087	-0.7818044849662261	-0.3546681478228137	-0.8083815749914898	-0.28826306057146767	-0.47072720226210185	-0.6864487291466776	-0.7151888424137262	-0.5381355225445461	-0.8348163494175301	-0.35113530188341846	-0.08812140550776901	-1.732706020348585	-0.391296793852789	0.6571815429052783	-0.8868057483353666	-1.4972845119498832	-0.09720187473594646	0.1293292902586834	-0.21239517181809459	-0.2683551181860978	-0.282869093074871	-0.8249089215832864	-0.45969145039410647	0.29823832995009536	0.3360738351405777	0.294802322490263	-0.6678028209518796	-0.46675365236691163	0.48354780437234346	0.23578273601771227	0.4239888563278429	-0.6053853703846984	-0.4362548621264879	-0.9431991563365593	-0.9392591140078306	-0.20604261019015624	-0.9973851192106207	-0.13904015687788934	-0.11760418730949751	0.1700286989182836
-0.9697630159137146	-0.9050231869019513	-0.6824790065630617	-0.4178574991334507	-0.8816474643416097	-0.4911508917242712	-0.2733527842150213	0.043267073482400276	-0.36886080070230864	-0.11884683474606665	-0.840476473284426	-0.37798926337856154	-0.9381039561796959	-0.31312659800222387	-0.5101039789066817	-0.7138633701969024	-0.6171833102438166	-0.5400837426656423	-0.789502839097705	-0.314797353773742	-0.07335147842674143	-1.760468522009898	-0.37076240885245354	0.652210355305187	-0.9038559179666945	-1.5382316110891256	-0.069129938425365	0.3437072071892874	-0.26351951245529737	-0.27338023118857996	-0.20507825989886874	-0.7992888146787223	-0.6034178068035043	0.2973948403254474	0.32646422111421874	0.24452836304948283	-0.7142162485717007	-0.4009703035597688	0.44301394057763777	0.2033982777492634	0.5285131112692475	-0.49699589308568104	-0.4831142124362314	-0.8589398855938217	-0.8558027225637275	-0.22248092934940372	-0.8869578118513658	-0.18295379570400955	-0.09926715341172263	0.2740359525676519
-0.9451688084877438	-0.8851605331509728	-0.7064697432579272	-0.39479546890265654	-0.8822377709149377	-0.539755228220451	-0.310923611696904	-0.015888815438936933	-0.2555246047253895	-0.06065122966387826	-0.8852073582296798	-0.38655121139728	-1.0377698734738572	-0.32272524907472855	-0.5427173162569425	-0.7215057167925759	-0.5457923833543182	-0.5277749042436535	-0.7754909588134993	-0.2990790601898099	-0.058904573883685175	-1.7727200381091262	-0.3670166168911416	0.5869509712202493	-0.9429684713125592	-1.593240160100645	-0.08749374679731911	0.6015518943474574	-0.32678181605221224	-0.21219209051130133	-0.17981429109855723	-0.758463922679937	-0.7810772870870852	0.2941851403327086	0.33801423797282315	0.14623851926926545	-0.7637014827538005	-0.3305453660386778	0.3573609892632723	0.19807209924065616	0.5683261611941219	-0.42080387713067957	-0.520106737433912	-0.7298728288409121	-0.8124947849675749	-0.2208669852864956	-0.7610689882698369	-0.23074470152916593	-0.026390296729211525	0.3126534143583345
-0.9202947559079586	-0.8433094130676564	-0.6975477978011324	-0.3940866426459824	-0.8714419718527312	-0.5765823601040951	-0.3892732847707814	-0.08383053506151603	-0.14739734316289715	-0.05888454613117503	-0.922785968061809	-0.3638669028597046	-1.1047255358821417	-0.3225191306727503	-0.5575571950411042	-0.724185811991435	-0.4917588077346517	-0.5284555585537442	-0.7875907485751673	-0.29505378791875486	-0.038431628201235565	-1.7641919449065502	-0.37291216771720664	0.5127688072664978	-1.009540180260829	-1.6478323645070088	-0.13272097761445195	0.8433354672248357	-0.3965876943184388	-0.15125262489390248	-0.21792158457480265	-0.6987144877975231	-0.963541982464738	0.28496002749051014	0.3654947225282591	-0.00643804986447114	-0.801130116414091	-0.2767021318243993	0.229626863674579	0.2099419711023865	0.5613306795466827	-0.38183379214621904	-0.5115310997308427	-0.6023578559491838	-0.7824841144069227	-0.21023438157576377	-0.6333622111958912	-0.269763547202006	0.07592435432517153	0.2725615585346588
-0.9041570187047021	-0.7801306109308708	-0.6617628874853071	-0.41983291657008176	-0.8471883181235986	-0.597059841997964	-0.489277080087912	-0.13736209498523907	-0.038775986535370385	-0.10361720640475	-0.9433633417561543	-0.310056709824149	-1.1454169977569084	-0.3059367031567563	-0.5536181944545354	-0.7115332695410077	-0.4643210218384641	-0.542728920194077	-0.8231262933392637	-0.2882542348569637	-0.009456135254946528	-1.7398147305884444	-0.39287886747620077	0.4480060136538332	-1.0833666370071213	-1.707220387431263	-0.1787965691582915	1.032272966798168	-0.4565995188463468	-0.1002601616717064	-0.29249388146760014	-0.6263002681102237	-1.0917453189200383	0.27063846154780835	0.4026806434721399	-0.18392713744189967	-0.79809674747303	-0.255221197411884	0.07996710555658218	0.2252309406985699	0.5255013344364734	-0.39739039865211223	-0.4527677169926232	-0.4809038396192176	-0.7662353408447408	-0.21726176301634187	-0.5229482711417277	-0.28546545281609204	0.16397639186420604	0.17023694666305572
-0.8908756320369238	-0.7328975767867728	-0.5808641067777864	-0.44356116601479856	-0.8022342021547866	-0.6157992894058986	-0.6063697411069822	-0.14547981828226209	0.038658759546618335	-0.1658126296500861	-0.9419992943067251	-0.20984891276334686	-1.165124073463073	-0.28055584895240804	-0.5186864361041195	-0.6579313655638289	-0.43677975037914996	-0.5572549798417483	-0.902902959029593	-0.3004563347217686	0.010099723451883449	-1.6757852249158063	-0.4348643095469075	0.3703265848847148	-1.143016305471511	-1.7548918447217168	-0.2424956542889875	1.1512048988626673	-0.5231316726628585	-0.05905986543006929	-0.3475216057733318	-0.5376995994387176	-1.1225293460710486	0.26384615035985626	0.4567621001881482	-0.335788168772044	-0.7543387188522997	-0.2543073720536302	-0.06409074053702438	0.2353661232685556	0.4572063949681969	-0.45253778302830716	-0.36330993548281654	-0.36266452517383313	-0.7692133976550211	-0.2413551085295206	-0.43323137513726506	-0.27445319395322076	0.19939085966771214	0.07465539676719861
-0.8812354489796868	-0.7246768986858533	-0.44763619652221803	-0.45690104376334606	-0.7454909827936481	-0.6642419482754797	-0.7163104606525484	-0.14126157153405156	0.070205473275148	-0.23912708093787582	-0.9189002276302116	-0.07222093744567842	-1.162954232398002	-0.26428461980802853	-0.4802753926008311	-0.5888529905635429	-0.355124937183208	-0.5611758747298122	-1.0065352302868225	-0.32679819002499266	0.017440132159573588	-1.5614285671025634	-0.49092555370825863	0.3024627422590282	-1.2076306584028036	-1.764562037343378	-0.3348229122444736	1.1953285433585055	-0.587296671877269	-0.11322880064356362	-0.359088082949773	-0.45401605437758985	-1.0976776832337067	0.24301195663105907	0.5281737155328904	-0.46211322070369654	-0.682550054958895	-0.25594984230106393	-0.17714161877328366	0.22597078747724328	0.36045756388192146	-0.48873832064240047	-0.26986381891411704	-0.2852261333581245	-0.7675318796937928	-0.269692529171086	-0.36819498009971185	-0.22939073527553436	0.19126772502514672	0.03006122470153407
-0.8768737245133487	-0.7409834896729227	-0.32016661809335306	-0.47027965518712217	-0.6808524130142499	-0.7251438892448097	-0.800860245650776	-0.12337987336228835	0.07646959376066433	-0.3179573164564796	-0.8701534793058826	0.054422116808517974	-1.154195532084151	-0.2797677491801396	-0.465101475983551	-0.5090206736472627	-0.2624489115143071	-0.550664452779379	-1.0691081397148463	-0.3303893643060323	0.02159858322311075	-1.4319659000296172	-0.5346605830801495	0.2605272617388124	-1.2770152564615627	-1.744879935301484	-0.43331679227474285	1.183940927970013	-0.6238267876599446	-0.2961410371409975	-0.3247717056702981	-0.3979687689636876	-1.0285162026101908	0.18653810655135983	0.6071587197096597	-0.5723730548269577	-0.572823458924071	-0.24807564670307275	-0.251736565874643	0.17876784470001933	0.24991375497859836	-0.49946687932108674	-0.18736769059613653	-0.2614704996608833	-0.7444552581995725	-0.30718310479905103	-0.3597646663554632	-0.16569277743422697	0.1558446885142117	0.03757480333293991
-0.8711578068314296	-0.7722229359094146	-0.23220520871163425	-0.4599300171661815	-0.5992879374496238	-0.7503150747358662	-0.8799502305962171	-0.08778677890611228	0.0715453920955792	-0.40380181035739715	-0.7977378155350477	0.15704900394444943	-1.1507523473593222	-0.32511783915259046	-0.4661796575043081	-0.41766250904215096	-0.21151049500996616	-0.5405850629060088	-1.0892660252500668	-0.321940238882182	0.020740902691256616	-1.2967549285481113	-0.5443531106024013	0.2005507550184781	-1.334997067481023	-1.6972006224524416	-0.5160359648301283	1.126539808510571	-0.6751177201922212	-0.5436524854201028	-0.26452211538388104	-0.3470146903691291	-0.9013856353682786	0.11015346191089861	0.6739674394470463	-0.6390016164580498	-0.42429728740554185	-0.22436449533693392	-0.28886391628358404	0.09935283513675575	0.15012514913414554	-0.5080190844633422	-0.1223133548963183	-0.2456088473822285	-0.700045483834089	-0.3439264841015962	-0.41698564368296803	-0.08341676142187578	0.10658318950565646	0.09125274202559801
-0.8611991792888182	-0.8069706249948976	-0.1560379729508738	-0.42951246200957616	-0.5391334272176198	-0.7244769690350901	-0.9724804013051752	-0.07528487368858912	0.06501328784597601	-0.49193774527597717	-0.7154372947540422	0.2346773326474975	-1.1420531490856467	-0.3848760095770321	-0.48520658477091894	-0.35789494777385833	-0.1653559338556031	-0.5365296674656512	-1.1114017610347902	-0.3317429607658087	0.018839896490782965	-1.1503265066715156	-0.5208267451907325	0.08942542965405957	-1.3870463182106163	-1.6042379421236557	-0.5869941365563187	1.0240997279519597	-0.7404333657516786	-0.7986570293714423	-0.21080646195693858	-0.29872387031018255	-0.7690939111734754	0.028987562924408482	0.723860090049001	-0.6742582803219357	-0.2465136798704873	-0.18890243550937677	-0.2921853680984795	-0.0038126926176191623	0.07519070164142719	-0.4929771030716589	-0.07947103270344509	-0.22484224165503502	-0.6695923085467977	-0.36651796500068035	-0.5079546105976496	0.02133099147271968	0.07321235842393467	0.16275252271591936
-0.8565479598357765	-0.8252899996735199	-0.10749222929378488	-0.40437818015408045	-0.5251193221258278	-0.6664650156412087	-1.0559153118777735	-0.09148975327721197	0.05116606428608087	-0.5619520550472341	-0.6416620705319673	0.2529661195718347	-1.1272530082926306	-0.45607173054260486	-0.5305365109166114	-0.36333664375007424	-0.12239531349045814	-0.5035485017336206	-1.1432193520050624	-0.33701527817181703	0.014388126111157107	-1.0149228765607217	-0.4639325857982328	-0.033559955393892116	-1.4244780514889217	-1.467539439356935	-0.6237897822264247	0.8792912570897788	-0.8003057179953388	-1.0394495590515247	-0.1800476459863957	-0.26468258393681565	-0.6698355689319486	-0.051441392495284864	0.7616859674825291	-0.7175957838203374	-0.03742903612419095	-0.15119808174108273	-0.26695853650924944	-0.11712417740963046	0.029810064264731307	-0.4471047560592045	-0.07830537722310324	-0.22522450563271504	-0.6670700316049556	-0.3695702619900222	-0.5918121712037577	0.13891270328052577	0.07226980060675937	0.20134082982233398
-0.8627656688279817	-0.8171171414875188	-0.10424073750730083	-0.390833013926824	-0.5095953944522542	-0.5964484984723879	-1.1184099723689853	-0.10884307892668332	0.03970557112507937	-0.608084068614039	-0.5807645311120677	0.22507086580019128	-1.1115444696862673	-0.5237391894507895	-0.5787140269070022	-0.4110317905090164	-0.13321425872639722	-0.44903094453742176	-1.195002607770194	-0.32134434073225115	0.006449940063083389	-0.9001966287239451	-0.3868158029723635	-0.14051180764027443	-1.4295248325658076	-1.319061526487712	-0.5980508379142846	0.691242153043208	-0.8661211392400192	-1.2420775050134116	-0.16036217988214432	-0.2153616771054172	-0.5708787885430331	-0.11964418777666379	0.7805663950407281	-0.7943615680423142	0.18957714851464538	-0.11507983894702509	-0.2161605764963174	-0.22427266670550536	0.022398613439857593	-0.3878010864094645	-0.11220981185593985	-0.24044137529841594	-0.6701941149750266	-0.349466944854588	-0.6514392634476971	0.2374527260486216	0.09613365079615298	0.17006618351234232
-0.8782214845070027	-0.7921551459002745	-0.11917077376159609	-0.3809249398034832	-0.48200991419866446	-0.5205307479327207	-1.1700731651202871	-0.13594291259065452	0.029082527226847066	-0.6604781881680457	-0.5248340986872924	0.18956887453708826	-1.0748039432791614	-0.5719830201255188	-0.6017130278129661	-0.48589226713689404	-0.1766358602363768	-0.39919237625130244	-1.280227213917595	-0.31179813129726963	-0.011271744692508277	-0.788702327688699	-0.33088019406934155	-0.2457678562526196	-1.4161085181448054	-1.1777675219470907	-0.5295937296512606	0.46400672994346837	-0.9625933434084786	-1.3729791181378188	-0.11711667595104318	-0.14713823779151086	-0.4722235700067296	-0.18630650463829077	0.7652211281980661	-0.890998413156112	0.391864739575693	-0.09145322649068093	-0.13868163708738995	-0.30506680812804365	0.06324758660469039	-0.29077657441891896	-0.15126106376351664	-0.23292505226741497	-0.6959700153017445	-0.3115691472292692	-0.7052872241238297	0.302254371533042	0.12582850639089024	0.07605065665717665
-0.896781329765681	-0.7559815538972343	-0.1262750289309264	-0.37855056551200256	-0.4466255759474553	-0.46594433925239576	-1.2046695252610642	-0.17123907042273304	0.01237122718828063	-0.700902006426217	-0.49991779774426925	0.13119230922488262	-1.0095421056145426	-0.6093187416445902	-0.612461769967752	-0.5790435544689709	-0.2031234605074954	-0.3344853832753104	-1.3888116984593866	-0.3108707401367819	-0.04383018877836285	-0.6910597889184024	-0.3164274862037075	-0.33448321583639334	-1.3878759260588716	-1.0350909390950052	-0.4421125322620063	0.20634510610596407	-1.0874559058816844	-1.4594992710470298	-0.06961794896990689	-0.09942849232215258	-0.4085841318318537	-0.2555126086310924	0.717087502385837	-0.9706405027498963	0.5403845048240201	-0.12657713067906096	-0.019494174095561846	-0.3334611218765581	0.1704316444595007	-0.15568944615675667	-0.18094044560914396	-0.22157227268934204	-0.7691027714733611	-0.2679627696777388	-0.7727787475298192	0.3395130610761609	0.12304796083022321	-0.05607004253653086
-0.9074894276627589	-0.7127827816662267	-0.12096071305230638	-0.3977431015875125	-0.38105613811011607	-0.45315664947361955	-1.2008666136827313	-0.1986096404204402	-0.008925107563949205	-0.7249883749859326	-0.5081379784263542	0.06892889132005191	-0.9308645412916613	-0.636736530644956	-0.6189870832820267	-0.6475274181907974	-0.24104621550407845	-0.253157382655322	-1.4938097486612858	-0.3053142858645811	-0.06997644984035256	-0.6122309550694177	-0.34426732881803035	-0.3709614840389752	-1.306578677804073	-0.8990640865875464	-0.34402282408738466	-0.0761054450358519	-1.1992429417066206	-1.5046079885128185	-0.0280235409433225	-0.07806959907456777	-0.3701127492577146	-0.3269339827433638	0.6395740559125349	-1.0145523904002904	0.628602048652695	-0.2331404393060647	0.11737394398409437	-0.3154174800510408	0.3265920732536407	-0.034799685549215566	-0.19456964814852581	-0.21801675713791285	-0.8556566960039366	-0.21787819998481406	-0.840207890178716	0.3442191195395411	0.07893625498641779	-0.2131179967795526
-0.913710353265928	-0.6726053586050439	-0.10745985313090367	-0.43064348532623653	-0.2523295729514416	-0.449503745597659	-1.16952674445318	-0.237674273349523	0.00032033229702654875	-0.7465442463403913	-0.5306178393527988	0.04158113626525203	-0.8509255337170571	-0.6523813215088146	-0.6076727919246349	-0.7073764850375885	-0.29968960257210153	-0.18103248043164202	-1.5688770062127715	-0.30192437519709514	-0.094503885309751	-0.5423155316815859	-0.40645678169124205	-0.3657208696932888	-1.1849935984183815	-0.7903156612764469	-0.24384422770832687	-0.36938365317353544	-1.2899425429992515	-1.4912123791551284	0.03766365852196944	-0.07372474589332982	-0.32630718243820256	-0.40707881534212226	0.5230643302973651	-0.9996885562380502	0.6493968017312238	-0.3663415558430416	0.22346192506205437	-0.26784820537369713	0.49074790960251474	0.05141377060693021	-0.18364476632353693	-0.1951039464276027	-0.9298072130468231	-0.1680065812446343	-0.9176045866573606	0.3203072549147977	0.027245527421779214	-0.37191523207866534
-0.9143054262941529	-0.6343928993204951	-0.10021221781167244	-0.4659724705017606	-0.08688480372682794	-0.42309471577795676	-1.1444398665673767	-0.3000178642648498	0.045609588427604784	-0.7199157192979748	-0.5759230600662327	0.05673248373420423	-0.7878811387496497	-0.6721646465614074	-0.5854642369802076	-0.7753761097342199	-0.34370859801467446	-0.13271825173818022	-1.5813966465389122	-0.30544846160694944	-0.13932233422756918	-0.4931128768466227	-0.4453199549345685	-0.3485620840130589	-1.0606863682806023	-0.7025847829671783	-0.16514276350017268	-0.6156791984838015	-1.3946319892480008	-1.4330458750545048	0.11109119558763583	-0.08591850811423077	-0.28808298171046665	-0.4574218276763561	0.3791938980793677	-0.9170079306341083	0.6251939129047661	-0.5151662680424948	0.3137041506523664	-0.1775402090156899	0.6294136347226141	0.10209059483067388	-0.1535242287115022	-0.17000348042334448	-1.00639593113349	-0.1350813751649878	-1.0191693707410814	0.2945326609593006	-0.019556752554690866	-0.511137179369128
-0.916029529770522	-0.5953892378073018	-0.08801565473776417	-0.5002827600187862	0.05197346559905895	-0.41036765510915385	-1.1313433970299434	-0.377195186239878	0.07873908126276889	-0.6312841800880414	-0.6318445184946306	0.11096592045866722	-0.7527233666112159	-0.6830848803289475	-0.576217011421813	-0.8083427190139233	-0.3594242919421844	-0.10069489296944989	-1.542466888175284	-0.3240436409610756	-0.186494763479568	-0.4730252658867514	-0.42826147874802256	-0.32547062705237995	-0.9271065420888878	-0.6757030614795067	-0.12384120189482553	-0.7836397951949274	-1.512253615630653	-1.3280158521221463	0.1684700804613996	-0.07471961602398844	-0.2736376746066841	-0.4571820990461933	0.24480987970790452	-0.780927117342283	0.5805902566172567	-0.6705809895435377	0.3873391171682013	-0.04319337188051514	0.7217547924095308	0.10695399858175905	-0.1310037648312969	-0.19029110478091577	-1.0769444597015359	-0.13383355730153573	-1.1169734863257827	0.2926206964920506	-0.04851469931054559	-0.6238825083891661
-0.9362041137328149	-0.579747778364093	-0.05683278471717597	-0.5250297051220009	0.12860547566155056	-0.4027637542331921	-1.1167883368407971	-0.47695715850656856	0.1057384454944594	-0.5150154133368231	-0.6740626844540947	0.1977697063808677	-0.7344007050398036	-0.6692830304710098	-0.5800204124919688	-0.8234883732772426	-0.35454635880754604	-0.08656825920434658	-1.5006791109089215	-0.3612971411951487	-0.21713734975400736	-0.4729309024764876	-0.3640851275301148	-0.2960080199899906	-0.7753876859650101	-0.6808523801338515	-0.1252057821203292	-0.884125405594663	-1.6086289640461615	-1.1811614993073205	0.23026069359203208	-0.018012018576463635	-0.27308398727074107	-0.41920730826074	0.14719769278702088	-0.634003158952163	0.5299230655827275	-0.772015604309683	0.3879264470622984	0.09515079275302757	0.7294782201174806	0.0664714657425586	-0.15139735578890937	-0.2412105088438675	-1.1193541127026112	-0.1595408468776218	-1.183382258019376	0.2922678446804977	-0.04153120275601947	-0.7025126918605107
-0.9838324722675201	-0.6016101740116462	-0.0398121733739895	-0.5251691463528214	0.1636322243539163	-0.38087664553241685	-1.109446910781119	-0.5975701951859991	0.13182499002973178	-0.3781411693427979	-0.719457645131307	0.29215304900716715	-0.7198703068289172	-0.648941973271888	-0.5733628069665583	-0.8607268337594214	-0.3447763808705696	-0.09318731668690014	-1.4794033100152852	-0.40827049006020955	-0.25431093193984167	-0.49728845775078856	-0.2447130194860156	-0.2498990663517376	-0.6423998195400193	-0.6367198519872299	-0.15871202912367927	-0.9021356058190173	-1.682797225425262	-1.0348279565235639	0.2965510934277744	0.06607651786528632	-0.2943564569721697	-0.341885946195012	0.10445407484214027	-0.5072045689410054	0.4679135731540101	-0.7937541811139525	0.33070431317323895	0.20489233726347794	0.6475962874208736	0.049139206170840465	-0.22340258478381317	-0.26625110217692355	-1.1470991590628725	-0.18669022536176932	-1.218128339720036	0.28374196021065934	-0.00817750908915589	-0.732641975574251
-1.0474699035669466	-0.6522427693799207	-0.036102790141045005	-0.5089900902100559	0.1521666543719717	-0.35335608202985025	-1.104974193223752	-0.7193622449316994	0.12266329509503308	-0.24124943343260746	-0.7576823827026395	0.3848434168778378	-0.6926342396391975	-0.629093983622596	-0.5517826400250261	-0.8739451208135443	-0.33030721758980947	-0.11334609643364044	-1.4539897047633537	-0.44745375317717073	-0.28329756359433655	-0.5469314751669825	-0.09215924376972259	-0.21624185466185356	-0.5583156074199884	-0.5448058887299231	-0.2053718690925142	-0.8331691918657294	-1.7134346371984512	-0.8860451989991018	0.3432352797626821	0.15208436128476635	-0.3259067478470287	-0.2258972439678054	0.12211618951095837	-0.4227043294204468	0.4322018199080896	-0.7716814743328764	0.2551372338333735	0.27286486218181694	0.5120063343916147	0.08953531341834156	-0.3280497538605367	-0.2627094033957723	-1.1828269906916997	-0.19718833373392547	-1.2158425305494236	0.27608999941361967	0.03143990970820957	-0.7154990212245473
-1.105253102913029	-0.7201905212135382	-0.019382814596038946	-0.49460440323035043	0.07662444106023839	-0.3061209529339267	-1.0788958262242465	-0.8290322936701189	0.05852724330582591	-0.1342513822490356	-0.7784168013335978	0.45197219572028907	-0.645131777565662	-0.6045699353245094	-0.5274441804813116	-0.8709725644212496	-0.3082412731977272	-0.1378659546941315	-1.3858120432216476	-0.4886299207028405	-0.2738853551603483	-0.5808040076428664	0.030581750460698876	-0.19291795109713242	-0.4948246817832083	-0.41716091723571597	-0.23239135789779541	-0.7454657086207372	-1.6838006510258257	-0.7338279104589385	0.34568770754619005	0.19947715697798607	-0.3313546357417479	-0.1231202529140265	0.18229263290109315	-0.3773586736959959	0.43741972698833037	-0.7199718411753128	0.13251085304783067	0.27292591749850315	0.35970961930326417	0.14174029924077078	-0.4382669628171709	-0.23973211442416692	-1.2116959990576242	-0.18637640290509344	-1.1644942559253644	0.2518129741931999	0.05494815853930566	-0.6862443780388523
-1.1409156686639768	-0.7918160592308559	-0.002625837722026619	-0.4871481707489466	-0.02562346866983527	-0.2224982530016743	-1.0394301528806211	-0.9261218363199314	-0.026972139176632437	-0.022483868591039104	-0.8092065829059054	0.4626930748493966	-0.5892514282353989	-0.5709160542799857	-0.5193015948859012	-0.8969440772874735	-0.28330125248427074	-0.17375722328487103	-1.2576008094008961	-0.520843937907368	-0.25352008365722273	-0.5802692816513723	0.10647475280728273	-0.1345897021145538	-0.4365317678206518	-0.20892577018860878	-0.21894163901827088	-0.6941972104036076	-1.628627739915307	-0.6136850126610401	0.28937873281855325	0.1615972566491589	-0.309261522310262	-0.056950711569956444	0.2611475924436025	-0.3410014722584459	0.4411770044623159	-0.6370552733165088	-0.026550233926718302	0.19466018448463623	0.20250926756553783	0.1690429293458109	-0.5360815974629671	-0.16865864811632708	-1.2262411294222453	-0.155012837145575	-1.0647919830176982	0.19120862409503883	0.06432232446648585	-0.6682684327100565
-1.1511509247494391	-0.846287289587556	-0.006857864727194146	-0.501344062720035	-0.09034150279564282	-0.13113523669601723	-0.9948043295274627	-0.9994433488967507	-0.11440602945608887	0.0973998941676903	-0.8232553742353856	0.44973560521744077	-0.532407145854291	-0.5365387380598928	-0.5175718742252998	-0.911974664851736	-0.2509996451211432	-0.2107163447453329	-1.0615002451489801	-0.5164437628267544	-0.2272141677776151	-0.5686193322925741	0.15129396792698196	-0.06704283213074351	-0.38801267132035155	0.02375194740463833	-0.17500695779890238	-0.6660054590210318	-1.5726567374004794	-0.49620716078789345	0.17957425078457517	0.042256861772400456	-0.2608583731476567	-0.007428991764985127	0.33631339104579344	-0.3082484217593507	0.4401904388510731	-0.5471098989576573	-0.17768439260644953	0.06820025766969125	0.05329232427165749	0.15842043843875647	-0.6229856968127636	-0.10441527191570148	-1.2377595274566564	-0.101341725090633	-0.9139775912092528	0.10769352381421293	0.0885803351976077	-0.6688057118915702
-1.136946370735172	-0.8575554004482561	-0.006709859411166921	-0.5426535273507735	-0.11742181684705748	-0.06835379331747979	-0.9426211558187528	-1.0464423030903247	-0.205407453594944	0.2079371430553892	-0.7888356111282493	0.42383619783202064	-0.47961693581048215	-0.5049258333486809	-0.5256185479676365	-0.8592165833343046	-0.2208618268052036	-0.2281688103489606	-0.8012181873786514	-0.5005557763921804	-0.17233746534986588	-0.5650138636587507	0.17057200034402023	-0.03902773346625592	-0.3490470276976155	0.17966514647727522	-0.11292055838925541	-0.6647832421448194	-1.52830455100955	-0.3728784070341726	0.04112875846024762	-0.11581303491644679	-0.17444359964522224	0.01741843680950421	0.37401606829949674	-0.27707821613711897	0.43508464149938214	-0.46557413329216135	-0.31451605572716124	-0.07970804274835702	-0.05991128754507167	0.07587614149384893	-0.6958660640759848	-0.12905057332061598	-1.2431182596962542	-0.023233557212818928	-0.7350339337203428	0.007861078713104808	0.11657001801400066	-0.6932415022632198
-1.0947959006710957	-0.8238727912859494	0.003562634554381721	-0.5688103782322902	-0.1333771224011395	-0.05264580140826702	-0.890499674766007	-1.0826249040796359	-0.2920750777989664	0.3017637813664378	-0.7234690215121937	0.3649975591346776	-0.44252336396500114	-0.4574903101326881	-0.5626339086434419	-0.775587065349158	-0.21788896880993697	-0.24036760286452794	-0.5341477024092591	-0.48819976905818896	-0.12011177547512182	-0.5862416991593077	0.19872825768302546	-0.03815605870109672	-0.29889031987185405	0.2848392926308965	-0.047980945780828885	-0.6977292556493991	-1.5096850010624148	-0.2779689898407064	-0.10242412386205149	-0.27273839074701445	-0.07574883201349428	-0.000552331614567883	0.3473911405484017	-0.23292517483512548	0.3744268720834704	-0.38970650024526077	-0.4190283724685428	-0.23483164500308112	-0.14854471996773685	-0.07810283542660659	-0.7558309686170186	-0.19899106446569428	-1.218886700865506	0.06213735894808088	-0.5629209691330878	-0.10941701641964545	0.1301642723498973	-0.7320672117986762
-1.0360026854825126	-0.7719316691549152	-0.006561854095138452	-0.5645961543674758	-0.12381302070827964	-0.1037258265617362	-0.8386293709553991	-1.1159429399894165	-0.3487536439032105	0.37517735351249953	-0.650577735933334	0.28212333847095455	-0.42491472687569604	-0.3930439564475713	-0.6115324171845232	-0.6954910539142066	-0.23144087369025867	-0.24392982961314372	-0.3271714910053415	-0.4549478630229875	-0.0877538281369739	-0.6430130858591674	0.2610107737105559	-0.03436295275331229	-0.24440841696222065	0.3609792942437715	0.011964543304347394	-0.7362963899414915	-1.507604539489046	-0.20552947569942068	-0.25209266541468	-0.3972952506893933	-0.01089820279124352	-0.03197897926130846	0.2815509111135289	-0.17106268628201432	0.24910421123975	-0.3042658420797387	-0.46816965712502095	-0.37817157113727967	-0.237370138164603	-0.251995054361803	-0.8093148286873515	-0.2463042914861994	-1.148736426551436	0.1428457700383577	-0.406233874621197	-0.22168133348591718	0.15920362182632675	-0.7619174435344214
-0.9898411015471067	-0.7283459903395701	-0.025474158383804422	-0.5647162287606825	-0.0750219120128365	-0.1974735878597213	-0.7676916298337302	-1.1338115380159988	-0.3707576232824811	0.41837072516352186	-0.5647908175595437	0.1922675384250748	-0.4056995347016497	-0.326087808103075	-0.6566539830976765	-0.6072924290873555	-0.26381303939188216	-0.23467782192509254	-0.20089258146927044	-0.40476218903181066	-0.061696676740631506	-0.7332402333062464	0.362849783481085	-0.050871944517696	-0.20337307459305726	0.4137686479542196	0.05257381054309003	-0.7492561962015871	-1.4989960001668376	-0.13664179213038416	-0.38632456099068185	-0.46473071764317647	0.004985702658603991	-0.03306219751611906	0.20361653069249064	-0.10541627770471021	0.11968474060129179	-0.20682065872341493	-0.48113952140708827	-0.5071706808285468	-0.3242357015831706	-0.4067636469155119	-0.8535272443986577	-0.2784144656112812	-1.049730419013241	0.22497759012856028	-0.28169069308552686	-0.3038752909374419	0.2019529031889431	-0.7766863735937142
-0.9507817946188343	-0.7121089555923816	-0.04650478875811685	-0.5586466618524437	-0.014118166514685815	-0.2997195294057914	-0.6759149908511856	-1.1207637934159431	-0.3708581171940136	0.43840479981159264	-0.473772059297484	0.09138022168024698	-0.3677173990562128	-0.2710744024614207	-0.6927499129060875	-0.5166150757849943	-0.32001981183720185	-0.234506639403992	-0.12743896644870972	-0.3660485410131392	-0.051022081376641146	-0.8125212251627445	0.4775501211784047	-0.10531727863729146	-0.18979688782629847	0.4593583822188899	0.055807185388271986	-0.7442757970364069	-1.4896164890511456	-0.0633061093770778	-0.47178528500846595	-0.4587835072603471	0.010473139648747002	-0.012090381795932182	0.10076149167460498	-0.04335648161847171	-0.004680182847099074	-0.11628351199600317	-0.4714344012260039	-0.6291735695253652	-0.4147249964897767	-0.4917042898120852	-0.9352486601512414	-0.2790638538143271	-0.931435630440855	0.2859936420623844	-0.2131386968089612	-0.34321006206946214	0.2360220839261172	-0.7865739765155306
-0.9066981413657688	-0.7259810781836209	-0.09403299586751476	-0.523213095753804	0.024427717518673685	-0.3757939051462265	-0.5687240011142867	-1.0771184763886485	-0.34284543935437173	0.43437582845483574	-0.38927739640210135	0.0026194190680534383	-0.3289419028751011	-0.2307519848823154	-0.7179251206852361	-0.4456860447082159	-0.35072680075033646	-0.2536423997984413	-0.09251549298944695	-0.3291028557174409	-0.0658179987768158	-0.8516427223345439	0.5646200083586171	-0.15696268775364763	-0.2116993991950776	0.5019551486615847	0.04009250343650368	-0.7464564042384588	-1.5050281764605722	0.013656475664667201	-0.5238806629877762	-0.41907674363849656	0.016425278510127244	0.01056841317354985	-0.007736800024714652	-0.0031320525316302834	-0.11288528970874048	-0.043636408846031045	-0.43070206043260273	-0.7249657699175212	-0.530024453008196	-0.4845623931889251	-1.0016264631502791	-0.21218147449068447	-0.8017950206774456	0.29932362450788325	-0.19196042977597313	-0.34456813125113467	0.2692943748724067	-0.8203725854921696
-0.8752686356426238	-0.758542092977849	-0.17383098703708044	-0.49718019263301744	0.033878298716662224	-0.39730713433549264	-0.437124752707185	-1.0010371998937457	-0.306085603965102	0.41855147496389733	-0.32053658414798497	-0.033173794916775315	-0.31144433626079077	-0.20800621299345057	-0.740613234895031	-0.394208080217789	-0.3454349253631917	-0.2759450368332505	-0.07947483328811682	-0.30332138145587284	-0.09148900828868682	-0.8431185609407288	0.6062704230737775	-0.18739206137375927	-0.26778434643649623	0.5289114979558415	0.02801136648402422	-0.7514852613414623	-1.525143179233258	0.07599415199610864	-0.572462508882275	-0.3987523392435873	-0.0167860743725592	0.024361688246077713	-0.07204387166620804	0.008075015349988173	-0.20048142532773677	0.02775468764413927	-0.3762221495663295	-0.7808960314917205	-0.6496395897425029	-0.39640828965552866	-0.9873947063933667	-0.1572506014571439	-0.70396607571211	0.26417550936011086	-0.1939120563193037	-0.3289687988380806	0.29356095431095747	-0.8816598967788283
-0.8713926194317562	-0.8073314479892814	-0.25426725113201554	-0.4864548379623643	0.019273887051542198	-0.3631931551232054	-0.29719258912670193	-0.8960395362698034	-0.28141016143759695	0.41577026029360215	-0.2726423654795486	-0.013324054203990654	-0.2865843838754172	-0.1993977385578996	-0.7712289598571406	-0.33359190204395356	-0.331389112113403	-0.29132700908642456	-0.07043540005061634	-0.3128123420557608	-0.12116995275468304	-0.7724757529321147	0.6187781110141582	-0.23065882698985535	-0.3577319848590392	0.5551804858736591	0.009667566619775308	-0.7466556202050657	-1.5347357730054398	0.08904724664868116	-0.5961150080797784	-0.4004691505310064	-0.08233870003859389	0.024317294055306537	-0.09620821804801767	-0.008744355696133447	-0.262942559805757	0.09928668231729976	-0.3159094452690202	-0.812325153628484	-0.7676508453215081	-0.21859942004195448	-0.9621053624183189	-0.195301986801582	-0.6739996556241211	0.18581703071328057	-0.220062960846256	-0.3053851684566416	0.27289751634624504	-0.9390529752382346
-0.8847962373161428	-0.8680410036102956	-0.3173545170888269	-0.4689627102293678	-0.003293987328760585	-0.29616767404645733	-0.19027040310507318	-0.7742256529488014	-0.27443002183241233	0.4227611961210277	-0.23229079076667217	0.03520141717466026	-0.25881676512679574	-0.20210961008196332	-0.8009285612571345	-0.28741180015592244	-0.2893363423702312	-0.2938173071910054	-0.06817933557164313	-0.35695616129499214	-0.16582874685488327	-0.6625423799749796	0.6076710235462672	-0.2788281028003033	-0.4742573205452153	0.5955384181188119	-0.007891899742424505	-0.7433766330790174	-1.5511276406347219	0.027619814876046235	-0.6061536711792392	-0.42985303602722047	-0.15414008278169283	0.01070603516493974	-0.11465744497682888	-0.06946246055710767	-0.29062725648747667	0.15523936361406743	-0.2598174151072243	-0.8232289148908782	-0.8846501758823301	-0.005407127499445297	-0.9380175402460843	-0.280588304134952	-0.690841385519999	0.07312114493175928	-0.2736836773358362	-0.27550764645983644	0.19932231000828102	-0.9939137611212026
-0.914096346581533	-0.9168738312716529	-0.37627450836623294	-0.4720885178202733	-0.0008305925900654959	-0.2209117912906776	-0.13933870898876993	-0.6433333690175196	-0.28442079153725286	0.45291725959012624	-0.19722489992033226	0.08722932715325835	-0.267876942444203	-0.20189136706810448	-0.8347490650340095	-0.28001397029574543	-0.23069765919144097	-0.2735607088607786	-0.07379420456639721	-0.42559889255256317	-0.22573271958622962	-0.5490939699855237	0.5795426851535572	-0.30312405580011115	-0.611687045657739	0.6487244775379474	0.014249514884296335	-0.7173601046831795	-1.576116424895858	-0.06907255557693759	-0.6247207949908304	-0.5133472916387098	-0.2539521123591615	-0.028622778439026275	-0.12395221409919026	-0.16416130723441252	-0.31574944508804653	0.2261876372434098	-0.2354209464717178	-0.8118941749224604	-0.9709357822746665	0.19066111257862212	-0.8457550123189623	-0.32714621438028324	-0.7150508191144155	-0.060051656147906154	-0.35393206556729223	-0.253733407344615	0.08939436240334941	-1.0475916998138608
-0.9564751960240093	-0.9414793511295075	-0.4393386484924151	-0.5035441354729897	0.02442771751867345	-0.1663860117203264	-0.1609707981406069	-0.5089477130380299	-0.3074548335097295	0.5128678869275729	-0.16465378006702705	0.1256085989070061	-0.29991680767743434	-0.19997163685360378	-0.8753925396002147	-0.2997527036297389	-0.1993133102287517	-0.2298194989452874	-0.09158473993085647	-0.5227066129190714	-0.295999403851801	-0.4174530808589913	0.5604089006257125	-0.3156233436447612	-0.7453273640883886	0.721663339026267	0.08011752225025066	-0.6484529170983419	-1.5875492779740923	-0.15215817747044647	-0.6234483504137496	-0.6292320535395093	-0.3926656209235098	-0.07734540281012077	-0.11865802859392757	-0.2669234550988444	-0.355426679589546	0.35543555333190613	-0.2597445051893369	-0.7756201338321491	-1.0277635714380795	0.38798252373633085	-0.7728746450557407	-0.33075699701282313	-0.6982975901638657	-0.1997885769463888	-0.4477660915398767	-0.23374804485540318	-0.04586268436131211	-1.0670295443109614
-0.9917356854045349	-0.956103550564459	-0.49744461053166844	-0.542134496102717	0.04571281030693726	-0.16055551231111703	-0.2739036115004116	-0.4024216991429971	-0.32947974912056865	0.578141887418014	-0.13065130779145956	0.13123890486035847	-0.3295408900795356	-0.2016003763829591	-0.9000485004506548	-0.33117550136376667	-0.19293013253954863	-0.1684872470995628	-0.12145988973537696	-0.6375571020411298	-0.36880942649105397	-0.25773907717902755	0.548245546356309	-0.31833874261016704	-0.8535955091599001	0.8152308973663189	0.15633793150294384	-0.5731492817208195	-1.601581739461509	-0.22113031672019723	-0.5924473737105443	-0.7355907138352433	-0.5379640538760302	-0.09162701398112867	-0.1129360646864948	-0.36362606939035136	-0.37721120141441833	0.5114581498509942	-0.30902350857960253	-0.7296526633455263	-1.0740321430204527	0.5508161953699894	-0.7850620214317455	-0.27742886933148064	-0.6489450380018249	-0.3143225656884433	-0.5579394201023965	-0.22112743820034036	-0.20734854456573473	-1.0508028800382587
-1.005634661377282	-0.9620158309543314	-0.5469847649058186	-0.596648270618705	0.05584451447415103	-0.20699741055154242	-0.45557967007689193	-0.32378589433784205	-0.3343997635393398	0.6087235875138042	-0.0984705567805904	0.11935701781397298	-0.3572172723665551	-0.2126337731947217	-0.9033326545921012	-0.37214883511948954	-0.18257216844844518	-0.10706940399328821	-0.15742034350448178	-0.7317050633848045	-0.44620859691113857	-0.12079417803392709	0.5295072802343174	-0.29077797139903516	-0.9254430055181672	0.9022312087269171	0.23870495432271516	-0.5090232773345549	-1.6148509776156785	-0.24923998245116752	-0.5536928506397283	-0.8223821275346228	-0.6693856979714952	-0.09996868242698664	-0.11738838229628593	-0.4363229338180633	-0.396356339915707	0.6610155326019986	-0.3635601271597887	-0.6874239331336571	-1.1039739243885067	0.6210369886257586	-0.8144472994331021	-0.14687881256877827	-0.6183679613910741	-0.39613309135871455	-0.6872146276403889	-0.23047390827844	-0.38207734210147076	-1.0401655852352598
-0.9950230618091049	-0.9343933091916444	-0.6069916702228031	-0.661558163565907	0.02530182532917901	-0.2778677876858363	-0.6442798781966654	-0.2678439077008562	-0.3106203917229985	0.5726319338259233	-0.07932004851031862	0.11900366757827982	-0.392386944913024	-0.24761327847157433	-0.8926533658481611	-0.40696130602989244	-0.18160316726644332	-0.06173049054752562	-0.20293619144574002	-0.7925892796571863	-0.5209419031672768	-0.023100525749737717	0.4926821900705615	-0.24494901026110566	-0.9626111654696838	0.9696397569693811	0.3319886189465162	-0.45533188222625753	-1.6029454684630473	-0.18904654201340837	-0.481524549383907	-0.8770295514372448	-0.7774091084864668	-0.1700804279115155	-0.11880176213705743	-0.48813589201723506	-0.43294254904432006	0.8066317918916358	-0.41750536529488336	-0.6405585903428187	-1.1206086917822735	0.6359454031939074	-0.8667655040230938	0.016016303413724186	-0.6042786108948904	-0.4488963598782708	-0.7860569372538475	-0.25660955990157247	-0.5445571723676419	-1.0341014109074735
-0.9609527184850281	-0.859646434909673	-0.6687746393321201	-0.6996527331527154	-0.06836393498866744	-0.3558115609838161	-0.7857896111225047	-0.25657341613032625	-0.28360427850605224	0.4490515461175801	-0.09248041419839503	0.13265618877275392	-0.4258548591104708	-0.29935303890534276	-0.8681065460719081	-0.46867541229055887	-0.22444619040076258	-0.037149495672355475	-0.25066763634168476	-0.8354268585810072	-0.5918175034814378	0.043433542103647006	0.4478955470548739	-0.20020832186028495	-0.9838914709522715	1.0233089332416703	0.4133712231871849	-0.4362717600157307	-1.5996407501723886	-0.08951083030972043	-0.3747228604349436	-0.8907640417365987	-0.8767218307342025	-0.294916892359369	-0.1165704699913362	-0.5367919296863735	-0.44909916249596826	0.9055503676758041	-0.4426876408231819	-0.5950256900514361	-1.128472109117244	0.6046004124589259	-0.9198082083270206	0.16374521122154292	-0.6261383443908535	-0.473251224105346	-0.822505122469467	-0.2872502265140612	-0.6915105047727061	-1.0169209719637107
-0.9191367759611426	-0.7779787147595562	-0.6973304149932168	-0.6956399243990868	-0.19096606944906447	-0.4328812646129984	-0.8656860072137572	-0.2755860935026965	-0.2766199516545543	0.2504541606146838	-0.13805934180135343	0.14965582978225472	-0.44130555554274	-0.36209386385252434	-0.8301849837498224	-0.5756778535215682	-0.28800984560652115	-0.022460405052207318	-0.2739870472117892	-0.8562596157563963	-0.6682364675794031	0.06430751481571542	0.3895123771932809	-0.17076684630735395	-0.9900400749526215	1.0439690523277532	0.46682995407429156	-0.44514494685272227	-1.602550296991011	-0.016616193889031745	-0.26771423413261414	-0.8550631711187267	-0.9646543007735507	-0.4302969771153184	-0.11235428605954349	-0.5665459056819374	-0.44526500977954786	0.9233317183692226	-0.4198263310143158	-0.5746763121486935	-1.126024290496185	0.48933617218381953	-0.9404134105872176	0.2841123082896731	-0.7488758804186949	-0.48422006616251634	-0.8114770957691413	-0.31549478315042623	-0.8276886875859703	-0.9964752083819095
-0.879903772040848	-0.7111090846440924	-0.6840793140426111	-0.6839191142750722	-0.27619725699801523	-0.5024632731603362	-0.8891953157542032	-0.2887342725491381	-0.2711346589834143	0.03596245395618662	-0.21198712396185077	0.16632153540417727	-0.44483204312381525	-0.44421386012293046	-0.7910529476958438	-0.69179933065281	-0.35495559717081865	-0.01013118775865904	-0.25391515516567764	-0.856358274390491	-0.7401331161457716	0.03796439611711737	0.31287952276986697	-0.14694635227036	-0.9954238842178608	1.0079434606438074	0.5007883933517815	-0.4536466228330682	-1.5990169991233896	0.046969549724071684	-0.15260423059212286	-0.7595600406557508	-1.0115002043038182	-0.560314243626139	-0.10074266911102599	-0.5893546565114276	-0.4456974330182417	0.8767064967864358	-0.3595055256150197	-0.5876559541784349	-1.130775938407653	0.3528426638385492	-0.959598306477521	0.37010328090719946	-0.9277230157843539	-0.49916025668929614	-0.7463203949857663	-0.33895942861866696	-0.9366355181902959	-0.9696820535394307
-0.8442540727337539	-0.6531730840883275	-0.6655185223795108	-0.6653966707810083	-0.2800115456256727	-0.5634106859621462	-0.8630420362438848	-0.28700942010033537	-0.2691624659695921	-0.14061843973322996	-0.28963014062276654	0.15145752768732787	-0.4540826269697849	-0.5402448277582039	-0.7550066274666085	-0.83700871041639	-0.4539630577473603	0.0011872375055340903	-0.17792220299613795	-0.8478302220593644	-0.7959380442573452	-0.023104457558498524	0.23419927895144946	-0.13511798985101425	-1.0269921911936541	0.9538383008698922	0.5114329194510182	-0.46087762399937793	-1.6398320134165794	0.10428211305303159	-0.024567246849868284	-0.617940717764559	-1.0486763540028063	-0.669475119312777	-0.07648250036712985	-0.6416279989545626	-0.4309854334973421	0.7941643155281495	-0.2782352704759187	-0.6325854842813847	-1.1285441037825694	0.25828520964742385	-0.9946468767972162	0.4200370886903511	-1.0578459556997994	-0.5286147358373656	-0.6283138256397423	-0.34668113919240906	-1.0150820347015703	-0.9531013681006142
-0.8243979332568354	-0.6237029747038052	-0.6565919517565902	-0.618199687515603	-0.21104216896695607	-0.6209578161795574	-0.8198395505961745	-0.27062550519424095	-0.2690954700285706	-0.24895753782281443	-0.3440753766470128	0.0973211652034393	-0.44852910322006023	-0.6240097297071397	-0.7128318705565057	-1.0066745581752823	-0.5688884794884317	0.02602093038804295	-0.028789259119257803	-0.8280195683331938	-0.8334569263975624	-0.10940765986211501	0.16280122695844065	-0.1303422687134142	-1.0655171056470045	0.9132721963221613	0.4892995082273794	-0.46836168328543215	-1.7294468302761683	0.1174478152798883	0.07354747618013169	-0.45700946893001354	-1.0988938179180086	-0.718379759866033	-0.02861923050507221	-0.7043849483245166	-0.3916349187761892	0.6824320564165748	-0.15386310221205937	-0.7101903832793492	-1.1098574884270327	0.21075899108472146	-1.029501768975562	0.41196809484824753	-1.1460105974353407	-0.5759570950159978	-0.5040647248160799	-0.3492413662901852	-1.062042835765475	-0.9619144126594023
-0.8312911305513501	-0.6355536190735072	-0.6645333619947026	-0.5513337439693834	-0.09673270665686627	-0.6623270788854543	-0.8098409337117749	-0.2380017769790415	-0.24252320492089222	-0.2834107820298729	-0.38185590139764336	0.028666379299147966	-0.4171318600207254	-0.698256811329445	-0.6560255950947802	-1.1319438378815203	-0.648087862504739	0.05672373827971257	0.17598147221104476	-0.7869538984777096	-0.8665574542827708	-0.19775933453020453	0.10039307567258067	-0.09756201466605435	-1.0821179043605276	0.8649565832275019	0.4358207688325675	-0.47472044157092136	-1.7645047386140018	0.0717479080491012	0.14734926165082185	-0.306370283659535	-1.1301029978448316	-0.6949129906245197	0.035636507728160426	-0.7622355170373776	-0.3452663350477877	0.5561993614440787	0.021169307330944208	-0.8077603708338523	-1.1133052329553872	0.2248660047116567	-1.0770210596187915	0.33201505084202065	-1.218488446611532	-0.6352695393278635	-0.40233507730289997	-0.3952310867052074	-1.0659030384621795	-0.973905317803425
-0.8517873756099809	-0.6752745793104721	-0.7192999540910808	-0.4910409051093681	0.07067029110426791	-0.6899689006079697	-0.8238936394166453	-0.19872317501200665	-0.20163055741985375	-0.2734637123704984	-0.415598127778254	-0.03739069992735448	-0.3867144170829485	-0.7520335065592306	-0.6014749018329208	-1.2297984765375336	-0.6938378891850622	0.0774123686870023	0.3913192858206629	-0.7182795964572282	-0.9124637837020322	-0.2542004492941415	0.057020992602531274	-0.052203229613575465	-1.078462444779153	0.8096691618861127	0.3453623054967602	-0.49609039215102885	-1.7620446024890684	-0.014959924150584647	0.22596344131787652	-0.18958749739300854	-1.1332916436634286	-0.63819497249558	0.10691465621142522	-0.83396776685869	-0.2987952509961408	0.42415361000762547	0.2058460787901264	-0.9167225621842434	-1.1186408375967158	0.30534001589176485	-1.1376172114353336	0.21365138546413925	-1.2387861384224599	-0.6911560884876772	-0.3206118297430366	-0.5055218953836099	-1.023076638732704	-0.980169409966193
-0.8840628500164938	-0.724650815095899	-0.8211276115181452	-0.42815678337659435	0.2632294305287582	-0.7060154050478723	-0.8402289733921717	-0.162544940737756	-0.17919110442394284	-0.24382657574763816	-0.44404120929776136	-0.08104692739876107	-0.3421275549780177	-0.7829876406915718	-0.5630043268346212	-1.3315030551661473	-0.7396161392007836	0.08084417065763634	0.5827053834932008	-0.614545962224935	-0.9691635213728131	-0.2882105950766599	0.04929675079411118	-0.02625373599864697	-1.0542180195887378	0.7580306475087866	0.21901658274066854	-0.5578904155217705	-1.8120376679318135	-0.1329445101080154	0.2890309019480021	-0.10936838946828806	-1.1143080778596897	-0.5745825365399159	0.17353515345185755	-0.8962336397017501	-0.25765738688838585	0.2851998219422597	0.3516132574031058	-1.0123567370508577	-1.0636809100281308	0.40512228994471816	-1.1979909920525489	0.07499549013859405	-1.2192053042686868	-0.7471472451330492	-0.26216106034713266	-0.6175277279832792	-0.9452170786803065	-0.9921020057416786
-0.9330872177093044	-0.77837431587388	-0.9272520482761394	-0.3569797817774901	0.4232876522717558	-0.7018774682921167	-0.8694536658458251	-0.13100852457256162	-0.16868111617618453	-0.2173787985055975	-0.47236762886435635	-0.07901225131630836	-0.2793132345659558	-0.7985273515857942	-0.5273218101860097	-1.3635731030823681	-0.7813772678115088	0.07667057776223354	0.7278876853116093	-0.4898414487295203	-1.0212963886791746	-0.3103506102097654	0.0646987028337921	-0.01967655367971665	-0.9862895561386349	0.7018005591368536	0.08465145009627968	-0.6507896665444917	-1.8848150806985509	-0.2582485883939908	0.3406243467723399	-0.05144141579867301	-1.0533332599890355	-0.5060157088942159	0.2151768142327465	-0.9086070143347417	-0.24846759228236306	0.1435206604516181	0.42982129599091234	-1.0628135690585585	-0.9357983858923058	0.4890808238447069	-1.2468014703047723	-0.06153722815429753	-1.2256614482303483	-0.7939516229573785	-0.23457985417541133	-0.7291355765629409	-0.8662478710158711	-0.9842718905382185
-0.9750575575594317	-0.8382796274712725	-1.0155372192866683	-0.3121765396411803	0.5701945246839782	-0.6800813032563033	-0.9026355015177202	-0.1137949338050184	-0.1871552469128813	-0.21800850748755055	-0.5155953694163247	-0.024720570047499817	-0.24011725730093655	-0.7917254443205208	-0.5076698022217825	-1.3097650379360457	-0.7967495778250082	0.08536420436955262	0.7904707116207046	-0.37714171783072103	-1.0547199391023536	-0.2989955465080413	0.09720100947946236	-0.027701244396547996	-0.8983338407267463	0.6365012283752309	-0.03352679981449582	-0.7402699408430076	-1.9452724416900296	-0.3639026449671802	0.41193407815781297	0.007269128150841769	-0.9472576424237185	-0.4420880741840777	0.22525527338788476	-0.8860832632753229	-0.27650463382524043	0.012119014994550004	0.415705125777607	-1.082200427851182	-0.7218982355072995	0.553872518567359	-1.2857953360963936	-0.1431528901839258	-1.2797797762982897	-0.8040910770933325	-0.2292462994439814	-0.87849856897872	-0.8089317870241812	-0.9559918467980616
-1.0019355587693994	-0.9129482509833771	-1.070313061715298	-0.31190540391458343	0.7088257530201247	-0.6453408232409463	-0.9373684668252734	-0.10545450803992236	-0.24483875213244893	-0.24956975488860103	-0.5814241198458382	0.04311102629671507	-0.2334966636307295	-0.7759351581140896	-0.5223939253212004	-1.217563050871186	-0.8026153276985799	0.10297154939703335	0.7749817667000409	-0.2803497050933148	-1.049893165546462	-0.25182956861126765	0.15243399156738008	-0.06444893934472477	-0.8056683724263249	0.5612685437792542	-0.1327049708082871	-0.8193909848779493	-2.0123276165724717	-0.4467161318895002	0.4922698004879771	0.0975778039493185	-0.8109269668586931	-0.38186291498423536	0.22532029570501516	-0.842351144710667	-0.31392686121532826	-0.09425508750100961	0.30581772786748596	-1.0829582320759399	-0.43027184449640643	0.5814304970115114	-1.3231034847318281	-0.14163765104348497	-1.339748016852398	-0.7509093786315407	-0.24441373495424643	-1.0035394039656242	-0.8049730441920445	-0.9459959550489634
-1.0258542778930617	-0.9900035229763942	-1.0675610878704078	-0.32681012214234484	0.7973263308213528	-0.5968274304097279	-0.975767738544383	-0.0787258451560736	-0.3173032368399	-0.2673007272415653	-0.6475893951395197	0.08802533592597422	-0.23899861894563582	-0.7703012551266911	-0.543339089649281	-1.1179488506087654	-0.8349498622863389	0.11949066268323212	0.7423649421251101	-0.20100053886381106	-0.9836067130131332	-0.20544602065792975	0.240136708196958	-0.1138808228453126	-0.7018852947844423	0.4720726037933489	-0.2030228702879076	-0.889288868080509	-2.078483970067537	-0.48014650550545096	0.5352819495312396	0.2054551819223856	-0.67062160720351	-0.31889863421382647	0.22667549768309123	-0.7724472780296652	-0.35171104287187827	-0.17604849555826002	0.1266578068618252	-1.0579973820187456	-0.11133547710546028	0.5615172549967705	-1.3503116769591312	-0.08076556679058754	-1.3752236207870419	-0.6473367599834019	-0.2826041256000997	-1.0443430233364328	-0.8620149295460102	-0.9579535405538222
-1.030476547847433	-1.0662067310308707	-1.018969092552061	-0.3296105668613345	0.8269267998588978	-0.5212128254199325	-0.9935264102253576	-0.04963042270956356	-0.3894620525664398	-0.2735978170610989	-0.6687411046020457	0.08542374627856343	-0.2603281169472564	-0.7659889348343281	-0.5561383610766729	-1.0070485249472152	-0.8646596266820741	0.1340819347198941	0.730770996417023	-0.16117007510718975	-0.8731849856652818	-0.16952108400881138	0.34530272573436693	-0.17326564730081218	-0.6044841483502308	0.3862152762072856	-0.22319944945796477	-0.9202588745649581	-2.107304367915381	-0.4563769233667273	0.5417102162528247	0.2975511022918681	-0.5512031135693672	-0.260484757997437	0.23401617506433733	-0.6911741128286961	-0.38369434685972675	-0.2362603276437162	-0.04963432404024219	-1.0250095535618637	0.20567703283984934	0.5176601956453075	-1.3578974041619718	-0.015527383129976573	-1.3904192330998228	-0.5075923672216653	-0.3271796323112316	-1.017029831365445	-0.938760557632655	-0.9925976353742387
-1.0107555060309756	-1.1403232518889213	-0.9444345404337312	-0.3418968886436786	0.8228116819198334	-0.41344963486618846	-1.0075791159302279	-0.03564383437155226	-0.44807512646768205	-0.2812242925092005	-0.6589370135592754	0.03541498050392579	-0.2944743544027052	-0.7422125709355731	-0.5848821512512102	-0.8947817822343689	-0.8467848475966097	0.12721017923000236	0.7335025543063625	-0.15175409506921345	-0.7538894207800609	-0.13546375652116044	0.44040861628996614	-0.23449947883392236	-0.5387463681244261	0.305935395218606	-0.20237459463825452	-0.9080851637406642	-2.0622354489526207	-0.42717402576873803	0.5258949189487605	0.358044488732164	-0.4563149463722427	-0.23159301864371598	0.2455217029691167	-0.6117030230969553	-0.38140090212709776	-0.29338045102812044	-0.16447554581574947	-1.001887545983703	0.48200855717275193	0.4565573023138259	-1.3506846867128408	-0.014541786850176453	-1.381259385258397	-0.3309962516901975	-0.3395310222155952	-0.9497089880636626	-0.9968049817557979	-1.0525271713649784
-0.98656659158639	-1.1894734298947351	-0.8609132905328443	-0.346901279483145	0.7965941236294366	-0.3014323017625704	-1.0507066890671255	-0.034665690198054586	-0.4731567318876303	-0.2515288494991228	-0.6453055130613639	-0.03799256021891918	-0.3038280751183125	-0.7182907116942454	-0.6126304425369505	-0.8305074419196943	-0.81366946739617	0.08720237858422672	0.7417225201770606	-0.15152520703811437	-0.6457139995870665	-0.11098824698403006	0.5341185595307902	-0.27635043331630504	-0.497313505327973	0.21712437760350647	-0.16660338456266074	-0.8644945565608826	-1.9478294335679123	-0.4045539792841769	0.4849081142150375	0.3881635216258109	-0.3808058359331008	-0.25454925469136347	0.2471096163979735	-0.5313374725483714	-0.34251163886055186	-0.3659108099693284	-0.2345176736001063	-0.9864872402217968	0.6959487045940498	0.38303269439354726	-1.3289102423400547	-0.10772669119222603	-1.338628479894002	-0.14905768243197468	-0.2928835832153115	-0.857782885298155	-1.0121858115906144	-1.1305326116020047
-0.9619595177165653	-1.2027847553019355	-0.7808192887312236	-0.33690024453925715	0.764382683209864	-0.21896155491983132	-1.1022905626893311	-0.06394888139215599	-0.48480983837906877	-0.19283764012558258	-0.5982099800705539	-0.09819412125393571	-0.27047916500121705	-0.6969231040225274	-0.6324610449862114	-0.8175432604926554	-0.7855966564535246	0.05400112103935193	0.7397042024032707	-0.1847494886557694	-0.5696551870544253	-0.1014889970174905	0.6165213295219404	-0.2932556408830341	-0.47725600724672007	0.1307053775784114	-0.1267144236013107	-0.7906231224568063	-1.833314939739901	-0.3782413427595102	0.4113749070114817	0.37898518435845424	-0.3272069243591078	-0.31221286908372325	0.22284260319964283	-0.4592719922266665	-0.29501555157644477	-0.4413637997919995	-0.2820711422670244	-0.9883979124851672	0.8667520483746237	0.31100482058406326	-1.3012860007720757	-0.27006453077353293	-1.2661285054814786	0.005563389168880772	-0.18691204421982496	-0.7502492442635125	-0.9636997806043723	-1.2168346419907823
-0.9397488190144555	-1.1818092017128632	-0.7118580617945623	-0.33156274409282915	0.7415366836171274	-0.1628442612126518	-1.1642784620779836	-0.13970265425753942	-0.49547056749412555	-0.15048388045049912	-0.5410276751510725	-0.12984420665102153	-0.20004064984131925	-0.6667004881403437	-0.6581158120307269	-0.7950045708149526	-0.7441224650860139	0.02736186013666405	0.7017507230630555	-0.2323029502893061	-0.5290323182274975	-0.09733700696589057	0.6570038016504058	-0.2876452251218259	-0.5086514792541276	0.0593101333526068	-0.06143066466035223	-0.6847263756667943	-1.7216363823582692	-0.39627263059194534	0.32650417459691183	0.33798861123092705	-0.3048666290812184	-0.374484600478106	0.15519886002121935	-0.39012666339524293	-0.24565844279840277	-0.5020184547382827	-0.303567416390988	-1.010593315845377	0.9982983010347792	0.24596170595828518	-1.2665602273546295	-0.43774485486216885	-1.139550028426411	0.14342858317218607	-0.04411357969779765	-0.6632056258671619	-0.8583218166441695	-1.2952399178977723
-0.9307551747608567	-1.1112443963537288	-0.6711010978934315	-0.3264576456977693	0.7229249984830693	-0.12857870922542863	-1.253865011773818	-0.23553021625493625	-0.49302521564683816	-0.11666617586411601	-0.5474934395412936	-0.132931167501308	-0.09191354243418487	-0.6284675453420739	-0.6668206395234646	-0.7698385248421248	-0.713128538929665	0.0020513016596610113	0.615489136605813	-0.25797787322605226	-0.4957795613301421	-0.0833554950118288	0.6807767844210186	-0.2584467619276664	-0.5685647210453076	-0.007764553649872763	0.030928606907461964	-0.562983883208539	-1.5836208086344348	-0.4711191316335793	0.24159381588063375	0.2912297150899849	-0.30728406753903864	-0.4483964886926266	0.04659790150537878	-0.30141719650130705	-0.18808208935007356	-0.5505639172721131	-0.33504019761261916	-1.0285471704404727	1.0808881812737516	0.1869801680594246	-1.2194713325810644	-0.5448110077430884	-0.959543530676959	0.28808205579193447	0.11358943000103265	-0.6353590532508034	-0.7430341425424825	-1.353436832652002
-0.9287029769662227	-0.9976981820132143	-0.6647784957993726	-0.3212750799522536	0.7080140814817971	-0.11172381665253284	-1.352542414987729	-0.35362802505965735	-0.493410442307712	-0.06950796988227734	-0.6005925761088662	-0.11361339362687514	0.048332766259748694	-0.5928292694863513	-0.6658086041082758	-0.7894094525733271	-0.7330871409453561	0.015978222483480513	0.44736174851695054	-0.28781619052158514	-0.4623820012261096	-0.05141348063758857	0.7142934794487588	-0.199125332000542	-0.600305862989488	-0.07692096367813646	0.1098341578942105	-0.4737674354603948	-1.4734183329277637	-0.5448489408968847	0.15304224032959426	0.22963580859365096	-0.3092318604886932	-0.5028104483205544	-0.06925475648405653	-0.20491627435477455	-0.1388883404622052	-0.5759859751459947	-0.4197534210964289	-1.0301238342066752	1.120677232976851	0.13577693341351108	-1.1671531279910738	-0.5625379240092155	-0.759566794614292	0.4200294548979098	0.263953789204737	-0.634210233399237	-0.6335003554792792	-1.3895761462798877
-0.9274517153014694	-0.8841954403226253	-0.6879783290867162	-0.3237927688420786	0.6794523249723193	-0.11027882286480858	-1.4287680980491424	-0.5021138039687245	-0.5121399950695533	-0.03293237318048749	-0.6401454651441171	-0.10167326203614521	0.19657218235060692	-0.564518300744081	-0.6620647345331316	-0.8385621108536527	-0.7871536437896538	0.06487936267785832	0.21875058694135535	-0.3161470038881545	-0.4316540181887583	3.816880865841199e-05	0.7413283257782286	-0.13124564074276152	-0.6146468444913575	-0.1342076246801373	0.17989194677366088	-0.4370847765281015	-1.4127401408195588	-0.582028208340084	0.07998895166895229	0.12414876018229844	-0.29795542465579594	-0.4929948927411016	-0.17168201709977138	-0.10132543485120885	-0.11606279972936569	-0.5628301105170406	-0.5211184597156466	-1.0204483622564482	1.0984548796131182	0.0884982063179483	-1.1069371591927357	-0.5132120541182779	-0.518459244210536	0.5066855487385328	0.36763060749288357	-0.616136835377275	-0.5173558106347047	-1.4120377480310906
-0.9192879566764214	-0.795732944989147	-0.7425229132090536	-0.33814746888160174	0.6308712291923874	-0.1255674634300314	-1.4767958307168696	-0.6375518382777361	-0.5445283453071663	0.0008969926833392345	-0.6698359321601414	-0.11246791758808958	0.3191225842963113	-0.5395658494928639	-0.6349845189136271	-0.8859743853107483	-0.840335815458144	0.10724703665023372	-0.02017979332730151	-0.31481708550056076	-0.3782327736332478	0.05553958127871963	0.7747705702825136	-0.08289674710191688	-0.6311396213496395	-0.15477740484246025	0.26699698421805473	-0.4392115415770162	-1.3250856843996803	-0.5695193836298911	0.03226127272239039	-0.020098604602711623	-0.28665427063825827	-0.4399793501224577	-0.2622889049067101	0.0190146219089224	-0.1139583399677219	-0.5237167749188403	-0.6190405299901558	-0.9955270185806395	1.02728015353183	0.03475720202486132	-1.0297384867038786	-0.45369401335258247	-0.24679231738509505	0.5396705305242133	0.41823031303182984	-0.560271367166824	-0.39530314201792643	-1.4187683151421502
-0.8894120740485871	-0.7479260718660319	-0.8179038707284171	-0.38246266671003826	0.5736285196538181	-0.13917364619346334	-1.508809912543738	-0.7371435086570769	-0.5634672603846999	0.03309961034378683	-0.6941016183657716	-0.12909091054415955	0.401092594842244	-0.522021536100973	-0.5992160123277773	-0.9453871575902844	-0.9014017054811706	0.14048090038960298	-0.22881517322696632	-0.3331754841328602	-0.30639181860790893	0.09976456622227677	0.8211578995524762	-0.03844661695614942	-0.6205534795359661	-0.11338646664300311	0.3423770361471242	-0.47858092395085006	-1.1941677002520326	-0.48460388865424575	-0.0053881168230027286	-0.18203352772836356	-0.27324218365244	-0.3693037984151386	-0.34074346386478777	0.13125191597530178	-0.12694705280404894	-0.48567023984899726	-0.7162699560447303	-0.9482702034651629	0.9371748301736262	-0.0333108083103952	-0.963016367009109	-0.45431576801507223	-0.029473821085447806	0.531806289199164	0.45068167402514947	-0.4497384857339841	-0.27752197405443846	-1.4268483276393378
-0.8470364412170739	-0.7520864044639062	-0.8836552323737266	-0.4687845353233181	0.5251666203935005	-0.1459590540847698	-1.5464248062084518	-0.8105916559706439	-0.5618426088149266	0.04953035026179199	-0.6734120697167026	-0.14988421287533327	0.43388218578168924	-0.5145164013465984	-0.5714114968523041	-0.9990513893627858	-0.9480360633373014	0.17934340845373004	-0.3900074393412279	-0.3879152406738376	-0.2574186315292883	0.11753634182192771	0.8632131389889215	0.023901901700892188	-0.5874815083352092	-0.004763730269309008	0.37695974086502065	-0.5443114245005995	-1.0594452221285031	-0.3294822630939736	-0.032915187743105104	-0.3575796829070935	-0.2601069403345924	-0.2788994683292179	-0.4137566815472559	0.23021698997999876	-0.1609259099600922	-0.45856142944159917	-0.7855748835482201	-0.8953675673007788	0.8204674779777342	-0.10775467025147618	-0.9233338678260241	-0.5283091784415721	0.10384842800359687	0.464199965675133	0.5013214814793686	-0.3129263501965663	-0.1802628603830865	-1.4699681056720109
-0.791466270213794	-0.7988064613388828	-0.935248960507761	-0.5553310592529211	0.48761404069026126	-0.1633697134990975	-1.595439621371598	-0.8226350561068397	-0.5909900304056215	0.04777532800653351	-0.5979497341755976	-0.18055578992742252	0.4109977011301461	-0.5203281319749185	-0.5327722492848063	-1.0069718138145116	-0.9621665465932839	0.19210465782434213	-0.5164330436528369	-0.44889811558031323	-0.21871533341651025	0.12125190110105835	0.9079672099005979	0.07406282227779444	-0.5701850488739307	0.14220198757175057	0.3620293924153016	-0.5863406092394056	-0.9081642844806173	-0.1462650477495166	-0.03905726450790643	-0.525417795613334	-0.25169287028303944	-0.18812666645989867	-0.48172211408411164	0.3133930767226822	-0.20449495360983744	-0.4497089978874162	-0.8201908923410206	-0.8631483175363055	0.6652829768691149	-0.17512734741715144	-0.8959857969410802	-0.611094660354702	0.1779900949519509	0.34154768885738596	0.6192433912264803	-0.17899036721610578	-0.12498612875946635	-1.5481401441048555
-0.7138333646127192	-0.8540688939242272	-0.9859130302504961	-0.6206050487472667	0.4556977535573532	-0.20049493850678238	-1.653329365756948	-0.7484533006631499	-0.6566711760846389	0.022318759347197258	-0.5200644196124802	-0.21286986313004164	0.3715042136642488	-0.5224378144422221	-0.495472460355059	-0.977452411060711	-0.979283999512233	0.15031574380425902	-0.6317705463099409	-0.5297666247748716	-0.18894156638213172	0.13282321428463661	0.9491848809481788	0.0871168122457275	-0.5758021853464924	0.28232158610348634	0.33312510218417807	-0.5480803752201959	-0.7311390876985835	-0.00776242336085059	-0.059896296284113325	-0.6677502555008379	-0.2556576670993411	-0.11583960562759474	-0.5387466862070539	0.35293350636134907	-0.23426489124259256	-0.4773612727149212	-0.8382077431613316	-0.8314426507298434	0.4837604273623345	-0.226424864526737	-0.8859683330746343	-0.6586842227807583	0.1959292365698935	0.21442717801362526	0.843404186070905	-0.035929472271775516	-0.12010624987872616	-1.651235272632118
-0.6361779427349009	-0.8791830437862107	-1.018418697783082	-0.6664192398070294	0.41259402165493303	-0.2538990795426057	-1.7201028526010689	-0.6394382591837691	-0.7235456869631031	-0.035719418489502136	-0.46479806291966297	-0.25376141622987136	0.3456525606092815	-0.5061261699249049	-0.4690305546542849	-0.9261038966067225	-1.0077143060365876	0.07807671989984546	-0.7275015334502284	-0.6223084235554882	-0.21157542145652633	0.18735346999073527	0.9898720920161448	0.09173932993975467	-0.5889246803212371	0.37176104840561586	0.3315484317769982	-0.44429424083315805	-0.5818107620301729	0.026845637802834298	-0.09213449418510362	-0.8017451754437982	-0.27964913711120065	-0.049878716980147654	-0.5805971028482027	0.3642458049273013	-0.25695269716607017	-0.5345176270606655	-0.8331162005621564	-0.7821817846313576	0.31067325280949787	-0.2405947331294537	-0.8797168330677542	-0.6673749712853524	0.16741865703254682	0.10716714549953743	1.1523092394258272	0.08945190574255768	-0.16143741016186458	-1.7784913045079307
-0.5694268320229259	-0.8801003166996395	-1.0169386446228048	-0.6774660839820754	0.37147689841275094	-0.32760891999403646	-1.792494777756168	-0.5291699704820932	-0.7825816727420438	-0.11454382336938385	-0.42029601488204343	-0.30320715140917354	0.331197531649284	-0.47680077532191945	-0.43136365483863537	-0.8204726668728028	-1.0224421832251636	-7.625253115957631e-05	-0.826535682260402	-0.6748540120742053	-0.268672439719985	0.31733906762889263	1.0447142088559258	0.10915697661084964	-0.6003317882347462	0.3796519570071252	0.3195393254522574	-0.3205488202782033	-0.48410655268418806	-0.04331357295917356	-0.08812783479014272	-0.9429022799114538	-0.2938077132731559	0.00775382147867334	-0.6045629600514053	0.3606635770480823	-0.2749543164361453	-0.5990812001693465	-0.7875029458212566	-0.7327126121582941	0.17595523517140071	-0.22161253044347434	-0.8412286824229891	-0.6312855673203301	0.11572967991385304	0.017847296758791382	1.4791977738969166	0.16587714636800294	-0.2323863076728811	-1.9081255256290497
-0.49841692839544194	-0.8771485237696952	-0.9899276744477483	-0.662375444113219	0.341507487766876	-0.42390815633677975	-1.8814423678009493	-0.41905015009246577	-0.8140613905295521	-0.20429484521390115	-0.396200834607592	-0.35111911358739	0.3214114294417337	-0.44267807595132813	-0.38268012114065014	-0.686089145712127	-1.033171754565675	-0.07842893790344871	-0.9773227361924928	-0.6911129549729749	-0.3317212410681314	0.5216869643635561	1.089044842415453	0.13107035191922145	-0.6095827799176339	0.30572722291602783	0.28773380160386186	-0.18275059775447	-0.41306092078020046	-0.20764555969953147	-0.059050935181000394	-1.1058452794084377	-0.28740570345132266	0.03806173551798656	-0.6174784455697384	0.32131168571884805	-0.286908416634708	-0.6766838936982176	-0.7406664246802368	-0.6808802397805341	0.08452600991193711	-0.1983758315842931	-0.7649697075828994	-0.542254905241737	0.056341120551642	-0.05399189394874624	1.7386883560976556	0.20947075680690092	-0.29830537392315304	-1.9986799749660897
-0.4440208203937931	-0.8457351869335007	-0.9505998868795098	-0.6307416515544529	0.28731847954032885	-0.5410435968074078	-1.9566192757109797	-0.3289517182541291	-0.7854499364670294	-0.31402746595799363	-0.4135385956095444	-0.38803838876288965	0.3035489169810132	-0.39779276276765146	-0.3299881334452495	-0.5977994264151899	-1.0573732646695475	-0.1251780692611348	-1.147928760143905	-0.6870640046297376	-0.413716985074519	0.7762558544022781	1.1290061608797362	0.15397690817213977	-0.6371240321300223	0.1767860842548228	0.2955771366243524	-0.056490748648013886	-0.37308274019249954	-0.43918550035917037	-0.05957488294803379	-1.2986123724240497	-0.2700288196492026	0.04698052844386606	-0.6204865832938016	0.2802585649928734	-0.3089972362942172	-0.7669754750209885	-0.7097404678427652	-0.6148686679746016	0.04054526880545507	-0.18377383502307923	-0.6647950689184416	-0.44309194495958976	0.015568735039130244	-0.10571282359434094	1.8660832293861378	0.25124677012349983	-0.3197228581416061	-2.0746654120788186
-0.43495319408803673	-0.788468665186589	-0.894343991290602	-0.5891649245646416	0.23311811926429496	-0.6597553941373707	-1.973527470063312	-0.23235998112118642	-0.7198399739753473	-0.428360460653578	-0.47503739278675844	-0.4012016557848653	0.2686251862006032	-0.36393680485844426	-0.28543542403998023	-0.5335202916547207	-1.0692458810936822	-0.1347439115712038	-1.263959269154416	-0.6497039530708426	-0.4930060229868719	1.0557366847506002	1.1863749423592593	0.18556323193509922	-0.6639220939783484	0.05264076411150929	0.3336773369968469	0.018032175509021448	-0.35077492317302267	-0.6483728375231751	-0.08991101836702056	-1.4814219599726304	-0.228734620389143	0.04607044753306266	-0.6142033741227211	0.2700424193887383	-0.3427486708580583	-0.8367724092121787	-0.6692957161699228	-0.5452261005704213	0.05160044963651278	-0.1575161688904046	-0.5215306304360529	-0.35930704999638213	-0.0029766380543073878	-0.12863307087660933	1.8710157649648298	0.3198066976937575	-0.2611043306207293	-2.1172104263359186
-0.44077847654271035	-0.7448786391062514	-0.837722707577751	-0.5293368898073626	0.21498322020869504	-0.743433670753767	-1.9354895410434185	-0.12708721444844778	-0.6473252423121306	-0.5225602598428213	-0.5553636343646429	-0.37280549893185466	0.22641047209734105	-0.35085839017607706	-0.2501497840247765	-0.46504601682448127	-1.055355296188583	-0.12309942436205763	-1.283408973014622	-0.5913730222488256	-0.5260248670119039	1.3245662451654137	1.239178976119469	0.2255915937266939	-0.6648554028076357	-0.004374880119209887	0.36495463624182206	0.06972602673593373	-0.3155194290991706	-0.7552374255199324	-0.1303782782561216	-1.5979802401477254	-0.18066269490071768	0.024636932228857895	-0.5855079989051208	0.2774480287987752	-0.32953894169973247	-0.8485394203230825	-0.5762302565369495	-0.4436911089205018	0.12521899463523065	-0.07338085537103045	-0.3381891632233875	-0.2381662137927077	0.0045193920149566	-0.09613376670245219	1.846304073619374	0.4354025923295713	-0.11659736418660671	-2.059700729139439
-0.4316690342944304	-0.6884380977079246	-0.7811893020212917	-0.4503124456070514	0.22135739599568716	-0.7718838806092754	-1.8264169252996267	-0.04859987795534169	-0.5531624472063206	-0.5576548743092766	-0.6211744368014012	-0.29043606431912194	0.2026850252779832	-0.32196948160080874	-0.19771576614109027	-0.41742278675244915	-1.0216425220555503	-0.07271470231814195	-1.2056455666575476	-0.5082195790886395	-0.52455827043146	1.5471184164634368	1.3037648052163777	0.26232344004277686	-0.6517847583234067	0.023634114025820618	0.4325073599565652	0.15977702785770248	-0.2579871118467856	-0.7686658787534559	-0.1815886688306108	-1.6266289782465062	-0.13922513016974433	0.0027328385024810954	-0.5117932246430927	0.32677929669239364	-0.22780416774299392	-0.7842254382814136	-0.4155529997158839	-0.279168579385248	0.25277354307346306	0.08987315891316577	-0.14119697367785644	-0.04430771561816228	0.07034639514976421	-0.00037682161821031015	1.8873773463965846	0.580170305339085	0.11124028199324502	-1.898666913061465
-0.40790149588604674	-0.5952718616525025	-0.6933527721249714	-0.3420905570198197	0.2668053261171877	-0.7389875360223079	-1.604433529287446	0.04038504154262804	-0.4683120879025081	-0.5085550656330804	-0.6511430977051373	-0.17711936181106633	0.2069057033277731	-0.2671743189730141	-0.1414948837136412	-0.37300224647082425	-0.9714379122715598	-0.00026373814950919063	-1.0328239457514492	-0.3943833007250719	-0.5088638305693424	1.710842865079605	1.4052687876313616	0.3134511271774025	-0.6114926063183039	0.1225277410884444	0.5552795632364841	0.32389329483484053	-0.1640602768658558	-0.6991213176677546	-0.19937207245285934	-1.5529865781766685	-0.08457322393007496	0.023789003185132815	-0.39303167351889745	0.4328912880081381	-0.04681422197140075	-0.6336093063267945	-0.20356336290567797	-0.06784535386505952	0.41496152523677987	0.3217058802108431	0.07105633607953547	0.20954319910160804	0.1979957336432972	0.17237123283734243	2.025581913735567	0.7223162473302034	0.4186897888946981	-1.679086326018043
-0.35710155894145335	-0.4958499112727952	-0.5726960633995068	-0.21495114145119815	0.37316267776158263	-0.6329623799544972	-1.3134468975798856	0.12515171429238733	-0.39814221417504586	-0.3931550640514082	-0.648522690762813	-0.06354638330789279	0.24787087458734733	-0.20569041212416886	-0.09865866574785938	-0.2829289933385103	-0.9183780417231283	0.06762235878977718	-0.7781668738569453	-0.27750833643139483	-0.4750095834288679	1.8167500658654916	1.5085921547132681	0.3960594805276947	-0.524919570653507	0.2791950737855167	0.7093690827767898	0.5755030606597366	-0.0257657585735253	-0.5621717394077732	-0.1487604793264083	-1.3611439220081285	-0.011293693745487582	0.0623897520604562	-0.2513138222206225	0.579245246858113	0.21754692422039362	-0.40404590961133635	0.049794551203951466	0.19402808238246888	0.6186144349238227	0.6133843953243738	0.3029894969773451	0.5247774185745465	0.35265556065087117	0.42156120736502184	2.245491905560958	0.858049312792757	0.7767889254081826	-1.4000510078419637
-0.2692173142000998	-0.39039395708342317	-0.439736412779239	-0.09926527364751751	0.5039780200258778	-0.46891516564114283	-1.0113027083794655	0.15349606174853253	-0.3094563372477488	-0.23392615119803883	-0.6213359687362013	0.04264506994195464	0.31611971466878214	-0.14047212481595725	-0.04540443615513136	-0.17033143386587585	-0.8689166464379545	0.1539839406849826	-0.4921626459619996	-0.17748426684105326	-0.43567137894835406	1.886791307133675	1.5982445444258142	0.5094511602815281	-0.42189264599831544	0.4578383316321387	0.8812741775779234	0.8790705042619157	0.13850159842991552	-0.42833763736968633	-0.035891563293647386	-1.1021651403410468	0.05803092689665411	0.09014943954951811	-0.09810413192643745	0.7591941016818589	0.5530112633938854	-0.11869488375632808	0.3197921287960093	0.4942119341062696	0.859176609700954	0.9278556960306308	0.5168316848202483	0.8985348713531947	0.5129617479703577	0.7039790024841436	2.507999042943966	0.9609917773491763	1.1183376035228103	-1.0691578362625414
-0.15237070434451025	-0.253724640247515	-0.2929521406087581	-0.0035078817486797254	0.6322391511555814	-0.28505233721780754	-0.6983182382025694	0.17091052140884783	-0.2085437010840155	-0.010571873682420675	-0.5717322037577907	0.1316233188530364	0.39933133445304625	-0.07863256268526753	0.005571060100782653	-0.055351034833611944	-0.8200714606423064	0.2588739926021616	-0.2414410408043594	-0.07089742491074792	-0.40454982822106117	1.92210288161608	1.6823457169832736	0.6381314871285213	-0.322335383333483	0.620864739006086	1.0476329140431389	1.2066138586560378	0.30870427597414074	-0.3364029369302558	0.11298004930240164	-0.8542840029190518	0.13434585015506836	0.1362528066651282	0.05618013771399962	0.9400900326646147	0.8828252722484418	0.17073011241829528	0.5635218831934361	0.775026884483531	1.08563582948159	1.2157157713654425	0.68870310210635	1.2657339638400875	0.6580457726934646	0.9712735439767577	2.7517785858940607	1.0208042623353655	1.4177582315634147	-0.7607804108479626
-0.03160626233552925	-0.10445260219819275	-0.15812392287364013	0.07050055150959646	0.7341578514505305	-0.09829952121902379	-0.4007393055434603	0.2179356758927829	-0.14223446845792126	0.2654797166007375	-0.5270013188125366	0.18360463319615888	0.4887152992048612	-0.029075232390090532	0.014345341004366453	0.044085770934428795	-0.7766169319076959	0.34539452969553197	-0.04223965250398851	0.028799098014399928	-0.3811696796968712	1.9147464674242776	1.7488393407437068	0.755089109103461	-0.23114765401276668	0.7645861111503575	1.194767476305071	1.535476345802018	0.46817921032160853	-0.25289503663317614	0.27581332886704346	-0.6429401313575183	0.2207606236575032	0.19169671151894221	0.19334642681318032	1.0876672982199778	1.158397391295265	0.42244672916225295	0.7692129132083225	0.9980296329369566	1.2607508537744212	1.46449183707219	0.8262325156254562	1.5813274193402425	0.7490247444904294	1.1973004324164076	2.939063441759944	1.0724355088071866	1.6733199306293656	-0.5062266975473826
0.0721262246223769	0.028425899564208414	-0.07199870444389028	0.11266215699535169	0.780065539576257	0.06843558363653095	-0.14820923159268995	0.2669258521538359	-0.10641676348926679	0.5364761431121025	-0.5133518703218692	0.20550846483951063	0.5746283116130984	0.009662902569889529	-0.010700881868924216	0.10155199822159053	-0.7445881501200836	0.41141392199996096	0.13628283088597332	0.11140005282365735	-0.3571806151240912	1.8863588081699674	1.795789702097295	0.8472806019931433	-0.17841138428383638	0.8942735278774098	1.3293887178480883	1.8119611863762457	0.5976366097147684	-0.16014393128017881	0.42094245741285496	-0.46855172327774025	0.2758277953991291	0.21543872474323528	0.320235767578615	1.1996327463518264	1.387254988022732	0.6352593447513103	0.9551413049245809	1.163952843266787	1.3942929585455386	1.6749577950401815	0.9198436172775267	1.8328294831128253	0.8003198924024151	1.3703137415674849	3.0688777972699524	1.1513430208976227	1.8594750995214953	-0.3078540608316317
0.15593502327313344	0.1331428187048454	-0.013235968814763726	0.12735384000935937	0.7931431005853659	0.1837167838271068	0.07712760093294556	0.3121868537534267	-0.0682081408754058	0.7748734685299398	-0.5165196910432404	0.2074693644991267	0.6573599482732784	0.03850331269763273	-0.03384540420713779	0.1299686784427664	-0.7134484033975116	0.4632007104071759	0.31502788565951134	0.19698444472793156	-0.32724719327209456	1.8610418915579863	1.8244671131004828	0.9273901543499786	-0.15473731448909606	1.008945044363759	1.4525450844759502	2.0175574481301926	0.6904670375723025	-0.06021878504875435	0.5152134291771403	-0.3442765964697066	0.3035665422024568	0.2370320591342147	0.43230686449286254	1.2795642203275313	1.570631269444896	0.8116598441932161	1.1149031372210534	1.277551647196147	1.4952214799243093	1.8539098395257798	0.9662080123371561	1.9909946580703053	0.8394328851900305	1.483323449805683	3.151902129192035	1.2492306781071505	1.9841240864892196	-0.1676075346368866
0.20996122101399317	0.20038631360966846	0.03830688249188685	0.13507733484983725	0.803149932208221	0.2721039213181843	0.2732000814403797	0.35178859263492096	-0.03833632567241592	0.9786542918565082	-0.5009453203295302	0.1769725210800724	0.7338557711230539	0.07928242399092415	-0.053226213138536774	0.1551443133071826	-0.6843219212666704	0.5010972599593788	0.47731783337004446	0.2872807729965577	-0.29671228117697895	1.841335666047931	1.8344155642971096	1.0040394220329993	-0.11912034837884869	1.1086242272851696	1.5360966109518768	2.1720467381264212	0.75692945524669	0.07948498679895494	0.5598106302887391	-0.27521676191321154	0.34398571772625053	0.30650452827164193	0.508102352903048	1.3294172570309741	1.7101822564091989	0.9547238335395372	1.2494219357243193	1.3534900951974873	1.5733956873566648	2.013781470425741	0.9922039228649039	2.052709565310135	0.8753863942294441	1.5548450820749165	3.203281594194641	1.3443160354644657	2.0788768532376283	-0.09410857559674532
0.21902884731974942	0.2328734248990239	0.08219045869410305	0.13783517252607605	0.8183560024961561	0.35553968149468285	0.4298245150773218	0.3923510088296728	-0.01702324193493055	1.1387053247696495	-0.4661576233709031	0.12065392966805662	0.798812164981437	0.13393613281343972	-0.07138001181165074	0.1816144485359845	-0.6748294727944418	0.553760339843656	0.606161372257773	0.3576638425595554	-0.27018359113325313	1.8146111618995167	1.8293668881753409	1.0899812710003562	-0.07568259994911213	1.1766219424217235	1.5329352667344347	2.265516715972395	0.7966713077971922	0.2494004324309588	0.5721872451889964	-0.2380852152224901	0.3826449585036555	0.4110883628897974	0.5528958849511302	1.37443406686688	1.8219876871248555	1.0661984502593576	1.356279521491096	1.406367590937353	1.6243799095178435	2.1324280940850833	1.008286381861375	2.038984906834412	0.9258894586807461	1.6121662481795365	3.234788332294842	1.4040218443215804	2.1467195943056807	-0.10084747261759555
0.19894432846443116	0.23756847109098161	0.11844713595476589	0.1380559544748759	0.8523383626357113	0.4162193157274402	0.5579469416590414	0.43309246034189525	0.026214263501862577	1.240304204496844	-0.41956463417725126	0.061586195762955966	0.8375360927277293	0.17227819711863895	-0.08554520031901976	0.19696146952265342	-0.669325922391812	0.6305723825260399	0.7126921299420237	0.388338785072209	-0.2458009588705309	1.7823310119718314	1.8019644423863141	1.1829704783720938	-0.0447148944884615	1.1975452227204997	1.4781839862495638	2.287640456696422	0.7848394090168023	0.392229064465085	0.5567505992123689	-0.20937484800057135	0.387751735450338	0.5153969535251731	0.5827958841492421	1.4277947930481374	1.9172297062309813	1.1362731551541576	1.4188686354469062	1.4335372068629177	1.6556335936762694	2.204090623347839	1.011908880431053	1.961072139239174	0.9864373804267517	1.6581785978989205	3.253685245925581	1.400550767198634	2.182558213126916	-0.15560829958307262
0.1551180040884365	0.2175188849453232	0.14498633918498413	0.1355615057901886	0.9063514140952084	0.4708461438144148	0.6475775575377062	0.4672707391185469	0.08000781689586571	1.3046686253466864	-0.34339335292229783	0.020248101156481117	0.8549067216563321	0.19704473765434688	-0.0968958720344745	0.1979778920309861	-0.6539536123783121	0.7263693819533323	0.7878504394231531	0.3833427118416647	-0.21381058890317767	1.7551425543896215	1.7510123653970386	1.2499996263741733	-0.009180024988197907	1.1887195026470339	1.3984660898499777	2.251173166376676	0.7434316375155575	0.47826125121905977	0.5296109854645268	-0.19792503733755176	0.3715366063263116	0.6119365607756364	0.5983875513515547	1.463419764307194	2.00106536124089	1.1598232800254498	1.4308704180414615	1.4360368833578536	1.6824596059171903	2.2525203821873983	1.0110839550141957	1.8455178838177317	1.0234706009991645	1.689366572521965	3.282759134499165	1.3460023388894435	2.2054837898528494	-0.20004420336270973
0.07134137154731374	0.18967030540302326	0.1620485770233034	0.1282330944370371	0.9604779860495766	0.5266047152875797	0.668614753221322	0.5131649144018757	0.10315910176512992	1.3726713647589253	-0.24459413980066663	0.010742591519373287	0.8700361070716534	0.22867380851473335	-0.11162660974444924	0.19458821885461167	-0.6304247584347602	0.8009805065072815	0.826759964024637	0.35185087583870905	-0.1844675185860939	1.7104496842035068	1.6847467463646844	1.2780728366896725	0.018084691274771893	1.163055392740481	1.2775626811897358	2.1833482060698937	0.7287173115273722	0.5156094300236866	0.5389407780556489	-0.20897866078039745	0.3219667588486847	0.7132219070195122	0.6068575637145318	1.465270070506741	2.0729373066469323	1.1543886358243822	1.4101396980553216	1.4211824839569105	1.6994503469339537	2.2858413762235066	1.005531848295521	1.7193523488231126	1.0279974243526813	1.7304175386405576	3.315103557051755	1.2743405977199571	2.219365095887613	-0.22016093550777022
-0.01623407854155525	0.18657939999331768	0.16813992081106882	0.12195823905008915	1.0070270649713238	0.566357201727491	0.6138448945804212	0.5647576528388428	0.10613623389427615	1.4484288536711452	-0.15188378322138696	0.051020635418768515	0.8780728492980401	0.250409196080177	-0.1314076026145342	0.18589588863004752	-0.5876146625250719	0.8489849763530376	0.8469077326787857	0.3048814733190121	-0.17139438805509943	1.6358750674339082	1.613046239120142	1.27917167518151	0.004383199155932443	1.1227053160539162	1.1348019787121895	2.1066608273567473	0.711035325268794	0.4866364395565294	0.587615085320801	-0.21999706758145	0.22289627481042418	0.7957951018534405	0.6196430045986053	1.442193858354567	2.1235116067635205	1.1269537467649196	1.3743976360862515	1.4019464677113949	1.695382648343076	2.278848760167827	0.9930252616495142	1.593877652342372	0.988605653587283	1.7847910152413953	3.3231373074116277	1.2106262281664841	2.207188962631194	-0.2150547008059394
-0.06950437270602175	0.20343374636944925	0.1605962748597819	0.12334103125573115	1.0265809702128086	0.5878906406200819	0.5112147547665518	0.6009315203980332	0.10424359856041694	1.4934530458808095	-0.0670256734727012	0.1326212420461474	0.8658074954165063	0.2670886204912194	-0.1563083040555761	0.15932986448536512	-0.5238299245253616	0.8870730872979007	0.8611573596681747	0.2383263587588801	-0.1728869749546904	1.5670841413517178	1.5365111010087624	1.2394655689091565	-0.05985091684490912	1.0773276818711184	1.043459139335806	2.0207395193805935	0.6638510766616028	0.4070228845368177	0.6478646756072183	-0.21191044620968338	0.11369627870657498	0.8143429947575349	0.629618796937222	1.409857345980962	2.1596653926534395	1.0872446131357867	1.3342607262889357	1.3886004937815342	1.6756841079693565	2.2231867506774217	0.9830831170602595	1.493342226212652	0.8958256875528979	1.822162039457293	3.3024981883506555	1.1729818633874827	2.1794949002210964	-0.15490025725084489
-0.10199536004708076	0.22884351025092683	0.17095202181559627	0.12403823740983684	1.0030141154776437	0.5878249590842757	0.38452888574512856	0.626913475006578	0.08322780931121446	1.5046070577555937	0.0073642695012545835	0.22565719421326597	0.8399598091642178	0.2921704009358349	-0.1937436925017377	0.14050207585223556	-0.46700223870128277	0.882023202925436	0.8718913704851727	0.16415479764665458	-0.1900071694671635	1.5172759879675626	1.4502555164288342	1.1550980173964502	-0.16617466852207335	1.0442950580091495	1.001057109806665	1.9328422043843072	0.6291728428753343	0.32470674773425834	0.7013645858359709	-0.20031536689926704	0.033663740478261685	0.7710542193368015	0.6215731407491986	1.3715796845543085	2.1817157746917317	1.0456595208416932	1.2870475039054952	1.395657770092669	1.6491100770570735	2.1341173215592084	0.9877385657171327	1.4199613592684575	0.7777875517219621	1.842553027178014	3.2547769091747036	1.183727431927668	2.1546585017385267	-0.05567437182146216
-0.10642141673268628	0.2779806464617633	0.22368816598272048	0.10817292403641839	0.9431434064828157	0.5607136420740362	0.25972464273059764	0.6461051876964191	0.04305536817615811	1.5040823002706332	0.04334550797813139	0.3177806485189788	0.8035524941820954	0.2991582189166181	-0.24866149664949866	0.1346480575377335	-0.4404958228732321	0.8300000196081301	0.8911185029618034	0.0854054759124456	-0.23418328621177448	1.4637208208341879	1.3493192192551928	1.0540735535531518	-0.2925386347836514	1.0296994301528977	0.9627368158494125	1.8395499056436868	0.6032929856870568	0.26062834598365675	0.7298911201436068	-0.20195294074265163	-0.007803486074279592	0.7025317858818723	0.5895753162668417	1.3293032571229453	2.182026478796571	0.9994368654960223	1.2459830179306046	1.4250612923111219	1.6105329355536164	2.0171363547580716	1.0063603603446256	1.3676879117183036	0.6916274563980946	1.8631644378147338	3.1773222877073293	1.2214784728357437	2.12555488695638	0.03874932061345799
-0.06512656518486756	0.3464978900094049	0.30313926969284594	0.06899381154322459	0.8353500205783053	0.5471074593106038	0.18319490300764857	0.6360355427674609	0.008694824924722991	1.4903861299131484	0.043085262083174806	0.39471004268988585	0.7473627342429194	0.26132134677313024	-0.31922616206934995	0.11162512883483384	-0.43567904029862276	0.7870780403293345	0.9340140787055098	-0.015396023714560458	-0.2982679874230697	1.408765929781903	1.2307241885496523	0.9315266473264622	-0.4219531382372509	1.033485809392248	0.9386705827814392	1.7368406143193904	0.5397517375216452	0.23796137967647693	0.7408279794151257	-0.2205561317699177	-0.011328299203983936	0.6276299072131601	0.5365821278059546	1.2703653046719618	2.1553059257803837	0.9449817306013271	1.2221819802911829	1.4469621935555497	1.559884688497289	1.871194957865662	1.038622117408242	1.321475420729912	0.6683384326350877	1.8677185994181706	3.059961804774052	1.2613384187570515	2.0896948463665725	0.11924540387796793
0.005442662740633708	0.39750869743203165	0.40612784381750205	0.01606811771158826	0.681932747785246	0.5595111647262088	0.17883675752564251	0.5917439519112476	0.0028243055927083386	1.4565859172429314	0.01823626611298511	0.4433170564306198	0.6725131345046693	0.18888083232110184	-0.40103235813046856	0.06009442544067212	-0.44845009956626447	0.7525847623275828	0.998402968285891	-0.14744863227733152	-0.3688911103512297	1.3607388857664735	1.1028181892545637	0.7869290109799211	-0.544557943936423	1.0526690834638126	0.9339685834706861	1.632612974276628	0.4481843086825812	0.2680041420993443	0.7310931179620956	-0.24895835337614564	0.008980161296473717	0.5584193638012815	0.4837360951154143	1.2011015913206613	2.1068168666148313	0.8877730426447574	1.2251388825166383	1.4454824999982023	1.505544714991227	1.6899015655322074	1.0844126513083185	1.2628324420817965	0.7110312886612119	1.847454635072771	2.888232036266081	1.3139297503905383	2.057926363574049	0.18396463799848423
0.07611482221696288	0.41381094115410866	0.5428200035013442	-0.04211760921602054	0.5375914385571022	0.5800795902850387	0.2133934581018707	0.5310771795790611	0.02080015401805686	1.4084073494847789	-0.03624037889858441	0.47495160994921326	0.586965067942843	0.09737638645475684	-0.4853951011717875	-0.02652203227415048	-0.4879627691236065	0.6717947639167672	1.0583707808379703	-0.2887159572645266	-0.4453843325039008	1.3022532304468246	0.9804587539568471	0.650387762614399	-0.63650614711804	1.0805759553472003	0.9404433365641319	1.5290637453633922	0.3618083482016448	0.30671768774218083	0.6847787771097995	-0.2855264337981752	0.035230873384456435	0.5062606290645162	0.4564780553291074	1.1412472549935992	2.0466235517886284	0.8292479630928185	1.2519656817484095	1.4248350284904596	1.4571882981144209	1.4998988306170442	1.1384631992737102	1.1618456681230098	0.8184493110528128	1.8196813476568976	2.674898758545612	1.3690525886255123	2.017062197845784	0.2262680848716471
0.13715323185798195	0.4098853608658325	0.6904321804083559	-0.0937728385001769	0.4228165422180421	0.6209284531303207	0.25811182043897496	0.4531662494739093	0.031197086615340992	1.3352619867199205	-0.12182089535568408	0.48762562279869026	0.5026268761979209	-0.0021949678497852733	-0.5594952759342441	-0.14576948806309492	-0.5552283851557498	0.566851726933533	1.0836326328738277	-0.44285231448300433	-0.5291362795040854	1.2157495058963979	0.8711746918408536	0.5370964575304942	-0.6804753630755651	1.0959414279450626	0.9377541931285357	1.4343284769186972	0.27932211475918584	0.3161720319998846	0.6128746511987007	-0.33196838016297814	0.036798006290650734	0.48475164363600065	0.4555882762525926	1.0702823122455587	1.9787683377997882	0.7745633654429673	1.3016051841771217	1.3948999658679107	1.418819141199681	1.3604943512058985	1.187492462093013	1.0200671827147325	0.9896676649312163	1.7544735243374654	2.458201375710498	1.420400733062483	1.9481226622268366	0.24455640181760155
0.16779466789509964	0.39180508576180095	0.8209127419851594	-0.10925856185635992	0.32254956512346256	0.6789404065242024	0.3179184437774828	0.3592120082373634	0.03004978112534658	1.2475750109829167	-0.20913788011189208	0.48701599656787886	0.4314624361478808	-0.09963239046326128	-0.6169861635885974	-0.26894838940313903	-0.6386518607033065	0.4540383697539877	1.0639552991895098	-0.5990486639813748	-0.6115218782976797	1.1111280065753537	0.7873061771691913	0.45241721625327724	-0.6951447310173691	1.0826419672558083	0.9403512974286887	1.3802171130159304	0.19430213481955103	0.2862794130093972	0.5324860937995919	-0.3668328555382615	0.00854017760987703	0.48862281707122535	0.4846156075102771	1.000939675881008	1.900656685216147	0.7438676898628639	1.3932205465543241	1.3753838134634802	1.3859495767750662	1.2943277038880285	1.228225844524529	0.882069886772418	1.175794003050085	1.6366257198921708	2.2573086032616683	1.4729838588398874	1.886595058533859	0.2462557034149481
0.14275978476714551	0.35177981697535754	0.9188783856971255	-0.0822611902223946	0.23943553480385252	0.7217698202953167	0.38262963326510346	0.2790740534514787	0.02821576723988173	1.1649665215725924	-0.2746525406681818	0.4932403968735503	0.3824287882404924	-0.1868285575745368	-0.6654944101068281	-0.3688023119552607	-0.7434309933687606	0.3284556116552061	1.0047462527178022	-0.724581910003183	-0.6814172722897208	1.0106624291146704	0.7451113430012677	0.3968677607644794	-0.702585276406408	1.0472055424659525	0.9542291983731068	1.3598701633454269	0.10940225601357496	0.19420864508437252	0.43845728276796886	-0.38744779722796485	-0.03963062061710981	0.4869891108508554	0.5410892010512234	0.9697650856469293	1.8111674967522018	0.7370844487674574	1.5241627085300873	1.3876487491390654	1.3586715980240474	1.281477789776721	1.2581670505242026	0.7879730755920484	1.3105632425952387	1.5189983383628758	2.094641867605602	1.5086218918066892	1.8333619636320244	0.2698043583938659
0.07040212114600705	0.2999647655291079	0.9766420854430662	-0.037241039504807796	0.17221437376614482	0.7280196710485157	0.4284540567912707	0.22225872380244094	0.004524327596131259	1.0606389029235992	-0.31922189367863457	0.508958657907461	0.36485188557261455	-0.26656000530437407	-0.7082876331039908	-0.43533004179312584	-0.8776000259621044	0.19691814728671447	0.9330529750037051	-0.805363599599738	-0.7468497571939301	0.9171011078382761	0.724576958000932	0.36295168808372935	-0.7116893583661666	0.9997265463609002	0.9706241695868558	1.3419891842886025	0.03996442960855908	0.06340556358746466	0.3524902226727993	-0.4216827751311943	-0.10863884849585644	0.4720460262373603	0.6041642708944659	0.9570979420201706	1.719471348203366	0.7390409206798415	1.6654661799479267	1.4178100755822767	1.339073050241057	1.3314632092668695	1.273410237574827	0.7567563859449169	1.3613141096934585	1.4251467439084557	2.009001999653987	1.5218579376679493	1.7596796484511998	0.33135822679383464
-0.026205572528021377	0.2484235917773891	0.9852125182742956	0.0079921464265338	0.11222446825170258	0.7062942399743397	0.4682766662158283	0.17763526260164744	-0.03051873680446112	0.9325047863735374	-0.34720730138287237	0.5283735060224692	0.38321421517081083	-0.3444768027893462	-0.7414565977410217	-0.46245701609570905	-1.0167175500285823	0.09351575299338505	0.8653406899912939	-0.8453795415884564	-0.8121225872805216	0.8300233392087456	0.7111805169368113	0.3547420966591369	-0.7303987436940051	0.955696140475921	0.9780593310501571	1.326154207050988	0.0010632849936642527	-0.052181419434141604	0.29709265288445474	-0.4680939069344278	-0.17134393929133096	0.45164689557811843	0.6441735292926725	0.9488943332539312	1.6340565475884485	0.7517539624479677	1.8003495280406334	1.4623804567635403	1.325094086057067	1.4363249510501557	1.2797585766523814	0.7996114017558589	1.314519234851391	1.3502216323769318	1.9798122611029456	1.5088680674891677	1.6781398285581037	0.4004756532839545
-0.1287639964842954	0.19308290842217848	0.9535671316411204	0.03594623983863299	0.06826933263775248	0.6582759848745795	0.5165247297977116	0.15943479423048557	-0.03656093323534339	0.8206439824959922	-0.3345180705046322	0.5494386162272531	0.4051188995607947	-0.42342823382150224	-0.7715067735005257	-0.4518564964451242	-1.1290229054668637	0.049008297507253405	0.7926812501348557	-0.8540101988990415	-0.8712245730210426	0.7549533145352629	0.7189559434801064	0.3706277088944972	-0.7650521548554978	0.9280445742466391	0.9696397510077537	1.3086555072814363	0.00805627035666458	-0.11740466485664416	0.250795923721807	-0.5110494057617021	-0.1905598560306883	0.4341111902236016	0.6497278040664549	0.9492144099187818	1.5515790218615484	0.7858392457445881	1.9131047160543466	1.5325653390394671	1.32639798944018	1.5514988372975766	1.2859849702335304	0.9097448776383994	1.1927950346475522	1.3350498109892717	1.96553152349707	1.472401243058021	1.5956917256775476	0.4711549378598704
-0.21606925125224113	0.13296023357515857	0.8939579906109604	0.033552498709538484	0.06183272057858156	0.5746027606840143	0.5465690532520254	0.1611465465341076	-0.011546323756415986	0.7065675359041675	-0.2937043349782975	0.5749147799237665	0.41469476122639054	-0.48506167755021357	-0.8076159325300504	-0.4294520512496541	-1.2055175521741859	0.06001288814942923	0.7204568361644981	-0.8412990204823096	-0.933274603533393	0.6898582886883984	0.7355304912641973	0.4001906906268145	-0.8050332039175048	0.907844005337946	0.9402432514870787	1.2807006613726633	0.06443019280376522	-0.12886717752243576	0.19399822460643307	-0.5463672954000728	-0.19276471810060147	0.4259160226072879	0.6338144475057106	0.9295318873363934	1.461718269725836	0.839147066863503	1.9742315811014044	1.6037019659578626	1.3518561030399214	1.6630624908735545	1.2983122252671766	1.0365598008360641	1.0401530291934518	1.3915042293564048	1.96744750389349	1.4354379643338773	1.495386436515234	0.5504598440242795
-0.26716511640546564	0.0548094508040178	0.8251308934919491	-0.0015518311496623804	0.1165098669330727	0.4642072562722128	0.5513546407074938	0.17627284750284689	0.03506191496302412	0.5732616428078773	-0.2705783463126502	0.6052446556490317	0.4217358359805054	-0.49718224789397814	-0.8592925775049837	-0.41553377510960426	-1.2505384760233915	0.10224198579519976	0.6565029724701967	-0.8152452483906414	-1.0132950832846004	0.635571805125481	0.7241628269642161	0.4468649121430805	-0.8305566078739804	0.8895876871797492	0.938318433045826	1.2500321709457816	0.14986471536602597	-0.10322080247895686	0.1139002600865195	-0.5699360329201827	-0.20293872289854215	0.4298981815194402	0.598165106582426	0.8789685435136925	1.3874023322373978	0.9074786599515905	2.0036790868261485	1.6559078532141753	1.403828251997508	1.7844550912873465	1.325531177391222	1.1500691742564253	0.9062732241488419	1.4805550874199997	1.9833412296470492	1.399943533848521	1.3813969215890203	0.6055372075618112
-0.2791920247975276	-0.03496591855721147	0.7796007581489247	-0.06742231924252014	0.21108946723462826	0.34741538075810724	0.5548226492963095	0.2200709995572508	0.0883613732919922	0.48090432545472	-0.27657297589303553	0.6214055752199645	0.42375890534647676	-0.4649550295141262	-0.9290370312157933	-0.40531201667674654	-1.272900765437154	0.14259622725748838	0.5869848241864994	-0.7899412819180911	-1.0964455400416664	0.595333674265562	0.6768681319396493	0.48388731671421653	-0.8153212054107104	0.8745167980289313	0.9837137353276841	1.2361732007282964	0.24830115420431426	-0.06774941657908537	-0.005757962305614039	-0.5813682352623056	-0.2039323939210811	0.4523927179830701	0.5514517050654023	0.8097311378334758	1.337904285514893	0.9915868238722588	2.016110227826043	1.7027983364295316	1.4782387383148035	1.9409718378549752	1.3703820136425304	1.246289162469449	0.8297464567239047	1.5839745308214277	2.004826944697137	1.3504663245983868	1.2771028991185687	0.611726330536461
-0.26198958936539346	-0.11289064354874045	0.7615626102580477	-0.15468154279631938	0.3101531270835781	0.24378002210845634	0.5500458750774074	0.27929238920449173	0.12028075194245451	0.44234048094879946	-0.29776506833926236	0.6150530369167336	0.417106577254842	-0.40851496120780106	-1.0106943985393844	-0.39894499266228406	-1.2821156844446344	0.15598922164644705	0.5153623646399035	-0.7811369854115006	-1.1687988756444772	0.5707755967444512	0.6023524642769761	0.4793546079353869	-0.7522105167043802	0.8510954500992138	1.0426748058337578	1.2446964135698955	0.34565280860956094	-0.03818054436466842	-0.15126133925644897	-0.5916823092274939	-0.192136876210737	0.4949312315797746	0.5227734409838891	0.7199430564251115	1.2928201589621682	1.0734365912027048	2.002451769875034	1.7475518835608554	1.5557209970193104	2.1267790031367304	1.427538585134002	1.3304839549508904	0.8083911786163098	1.6891536215692207	2.0185774458677237	1.2975303470094302	1.1971954179906716	0.6038962153330003
-0.22756541883534548	-0.1814991796612258	0.7485705186104908	-0.23275313858602004	0.40654337927832174	0.15014341417875726	0.5406465582795115	0.3441468412794674	0.12301921103171051	0.4378042440232468	-0.33566225504280517	0.5947722865757964	0.40021196464764497	-0.3464571560632522	-1.091402569248076	-0.3980771979735661	-1.2715742686734433	0.1343672389217283	0.4765438919680644	-0.7626878208358334	-1.2252758391511407	0.5705672108801185	0.4977541319809096	0.4359610532625401	-0.6533186686678352	0.8156197475164184	1.1201917663857561	1.2864886928348984	0.41237479970185476	-0.020857745853778524	-0.2849384666085329	-0.6110690705346583	-0.15913315607902886	0.5322534277608945	0.5183827234640106	0.6180797539893695	1.2595491946635424	1.138905938344897	1.9723116199303548	1.7705158656134743	1.6177803985296932	2.295984597940227	1.4906597260525767	1.386418846624602	0.7985896989212575	1.7850375900287836	2.0043278986403945	1.2727486616399297	1.155607196484667	0.5822509447413063
-0.18122692129695367	-0.22997553159319378	0.734153875796167	-0.2835601003826815	0.4829880805242771	0.08288552151377293	0.5481069630328331	0.41315403937675016	0.10842665762795041	0.46177399980852585	-0.3932349288047224	0.555185411269295	0.3793664165727868	-0.28856213433120004	-1.1568508334022494	-0.3878266728659437	-1.2522365800365105	0.08057109377873786	0.48592224072146434	-0.70887150910998	-1.251396109893983	0.5942288360037247	0.38123906277438346	0.3590423588339242	-0.5370785106794959	0.7881959924861845	1.2095777737085576	1.3600963003886029	0.43826240535036876	-0.013655553081780703	-0.38875057123971823	-0.6577663375524618	-0.08584868225751305	0.5535360028164784	0.516308853770288	0.5238325223323329	1.262403188038923	1.187914352051411	1.9456954493502594	1.7850218905603819	1.6677446962654308	2.422586304471901	1.5521059097117065	1.3933272317633887	0.7563349225745055	1.8518668293743779	1.9780834229778026	1.2760145923608097	1.1504445502587746	0.5326713216657788
-0.11402226843914305	-0.2222156635814851	0.7266009795126278	-0.3031670867831312	0.5154549420573079	0.06327705686287168	0.5508126266586689	0.4633319621341932	0.08278396120194616	0.49389498852686875	-0.43685303819912624	0.5086907330034743	0.3502104168867338	-0.2548476302272717	-1.1887431782018196	-0.361500371010962	-1.2350250493329011	0.00834837297157183	0.516758494227789	-0.6051260358415953	-1.2255765842726993	0.6386268205327654	0.28719874533572864	0.27420463123576894	-0.4292035651610635	0.7719389139885998	1.259815134855106	1.4344630823015396	0.44695617773517393	-0.006303216877402963	-0.4504267083876375	-0.7301277322770712	0.025719315934874715	0.5642705181448888	0.5219760620422438	0.458510575031727	1.2945306331063353	1.22778451217539	1.9023586042678609	1.8024298387945148	1.7125053795796028	2.505684510890883	1.6040618644447295	1.37059864465678	0.6416376974296938	1.875840623475489	1.9635487065751929	1.273614379456645	1.1826414684227404	0.4630332758137266
-0.037569859061627305	-0.15979763281839712	0.7134285063861615	-0.28201075337355924	0.5274200022166838	0.06624283082578805	0.5206933906935424	0.48889907881201367	0.07662033462796228	0.5323830347294066	-0.44539179575262366	0.4818516469692872	0.30679772837460223	-0.24998970240026103	-1.174802886453382	-0.33007277883114056	-1.1931651390482831	-0.04298600448702032	0.554428700897998	-0.4596282286244294	-1.1438221789441068	0.7069616567986817	0.2547057450054903	0.21331946960872195	-0.3489562893392127	0.7576300140208057	1.2599551944090432	1.4999943668846816	0.4579706139606641	0.0005095413668584666	-0.4695045711990263	-0.8090218140543218	0.15860922019797236	0.5612783496869287	0.5400146217049714	0.4355615166231244	1.342273361793253	1.2547121677760855	1.8335964505975368	1.8135024000501017	1.7406792919435587	2.5326100111412346	1.6371700667186864	1.329088461152856	0.44478061968983046	1.8711108707355781	1.923379954775827	1.2439543126460297	1.2353818626474153	0.3702797302918852
0.02772412688393769	-0.0675486696764031	0.7041504231376743	-0.218603727025206	0.5455094930743366	0.061533969951105806	0.4743445795916836	0.5012830827229104	0.0906308607940971	0.5932257497912877	-0.44151502931740394	0.47789101795382527	0.261968891306291	-0.26514950878887716	-1.1152680841369795	-0.30007393149793726	-1.1132789882039549	-0.05549863162460496	0.6003593409631929	-0.29917377247854116	-1.025120678496534	0.7908192740529658	0.27317412797996016	0.18712696363502224	-0.30181987258600496	0.7584234254381798	1.234080192244507	1.5757718132098102	0.4750056037895348	-0.025263517197690804	-0.47301370036142565	-0.9110972502919559	0.2926262736806674	0.5694823961413966	0.5594905167989918	0.44597496976038703	1.396669002085855	1.2715716417865084	1.7630561050409461	1.8072855322157129	1.7498346135507556	2.504922394309534	1.6545759930143764	1.2587012277688026	0.22790905316408833	1.843453398750145	1.8452124103702503	1.2012510375920955	1.2799305725700934	0.25006247218939637
0.08495085253335655	0.057526491424364744	0.7202043747605545	-0.12548022504187684	0.5573383286398682	0.06722805386287277	0.4242237032394742	0.49432690563191634	0.10029921253277227	0.6370429997855414	-0.45330686055786196	0.4879945049128752	0.24223404798137751	-0.28263319912136275	-1.0163399686496057	-0.28149065960030256	-1.029850808767165	-0.04252136621546201	0.6381762424089412	-0.16057023061189715	-0.8833806165764184	0.8758721611705894	0.2827224076130183	0.22127548291981394	-0.28797147074403695	0.7863381528801556	1.186143809484072	1.6564596639010412	0.519136959063737	-0.10654741790263529	-0.48113268928923514	-1.0326034686389973	0.37801277070206646	0.5990356089376048	0.5767145863839868	0.4895974730288617	1.440452655787397	1.2808950758381177	1.7134652092241596	1.7839839501767087	1.751166514859273	2.4251201456830893	1.6669606341639778	1.185601301820252	0.008019604402669401	1.7809205382757178	1.7827425379102273	1.1564060341005984	1.31564494513361	0.13453911825408862
0.13400416972483759	0.1964520387914084	0.7546896133950112	-0.014264223359515183	0.557122639699614	0.09930085303935447	0.3796639791605628	0.48817420411200985	0.11661691141783719	0.6475789639558165	-0.47537840464911535	0.5076306822963942	0.24102813996715183	-0.2863716211180227	-0.9004056894207215	-0.2823776320721979	-0.9504115273999734	-0.007278145740317166	0.6447572735460353	-0.06420442317377846	-0.723261686116563	0.9615777285425363	0.2607176247744527	0.3259556978994166	-0.3000742394053017	0.8351565217244381	1.1255540464507845	1.698515769716416	0.5919104976003553	-0.17734473825226046	-0.5008005437038381	-1.1341814698113033	0.39612131276953877	0.6192971176054565	0.5702910658969935	0.5856555493788204	1.4759209707656082	1.2845745312453594	1.6879224346574149	1.7509314749139229	1.7454949351130935	2.320065910536472	1.6721863573481568	1.13694324249273	-0.21199817072947527	1.700727692649981	1.7043388377813713	1.1148638876823544	1.3470963857512657	0.035034180846710464
0.16142899479857992	0.3157236011271163	0.7976527815381803	0.09914797770827762	0.5483815615945671	0.1306258931928171	0.3630554348514827	0.5043747169855733	0.13787974819955673	0.6345591476900584	-0.4998549797696251	0.5274493592521943	0.24697437718203524	-0.26877072620401965	-0.787808481217738	-0.3007930983670414	-0.855270663772972	0.04281312055314046	0.6265721798197825	-0.013158445893297607	-0.5549335277089572	1.0153727360103304	0.2155726886146397	0.4696235478297871	-0.31109246863994067	0.8982484405228701	1.049129550419497	1.7078950727928954	0.6808821922603554	-0.18475337824378102	-0.5399073005676174	-1.2012999869889474	0.3655004256371545	0.6361669100984095	0.5425504920730376	0.7049959146377744	1.5023948823789843	1.2837049881731886	1.6779135231517965	1.7185075102640883	1.7059098682950826	2.220330777715354	1.6672977775952151	1.0701115246601054	-0.3665119711772588	1.6264152821053024	1.5384416700615724	1.1104655488220712	1.3929432548494174	-0.06170106155518855
0.16834792498080114	0.4066336066514026	0.8529836439019143	0.20427504564478652	0.5145070459251384	0.16651832629768867	0.38466989753018715	0.5397844094092182	0.14609093822101207	0.5837276393134905	-0.5326549365305644	0.5375295483935065	0.26248457565448	-0.22710247670611694	-0.6893433884693396	-0.3242858827577548	-0.7633990031629174	0.10357068822088404	0.6054784827854377	0.004296239650696837	-0.3942205328114532	1.0214709713986174	0.1450215113259274	0.634634222313154	-0.3058901360915075	0.9774717488814811	0.9549775165612854	1.715341442571754	0.7644493359057377	-0.15181566276532865	-0.578362424914414	-1.2165311845645121	0.2992556908011915	0.6601575307910197	0.5047588369116831	0.8010189140929544	1.5231351821607884	1.2744057080958069	1.6799995569135908	1.6871466264224455	1.638690849103055	2.114997623613707	1.6501536754535713	0.9292034957793149	-0.42304195000538236	1.5677641065414334	1.3361275075047003	1.1717879113274614	1.4705714598012356	-0.13897346973061425
0.16484503564168485	0.47486827797452785	0.900571978170948	0.30584636219535816	0.4518550848059781	0.22712722656880885	0.4380913309764535	0.5894514265046105	0.1477030280518435	0.49791229860618247	-0.5742359487472035	0.5364500828383125	0.2666100504399898	-0.17244876788360147	-0.6138640674057918	-0.31671065840319834	-0.6919375179349235	0.17497010261704285	0.5883404862500985	0.0351211432871739	-0.25261042248707305	1.0025117895531488	0.05288898855079806	0.8141305465302604	-0.29770640033840745	1.0640674989748036	0.8643229698499655	1.7204133733972669	0.8143416713654151	-0.07246485875228234	-0.5883966850914637	-1.1465733256422905	0.21818993245491441	0.6644992826484166	0.45740547890501276	0.8729046253289215	1.5450990795513415	1.2519505633894703	1.6836693561139509	1.645887598299129	1.583610930425594	1.9665498845620135	1.617497388842763	0.7242639478421558	-0.40195659978103765	1.5384366507686853	1.1597949302769577	1.276962368738352	1.577616037356353	-0.1900399817038202
0.14503392871825332	0.5093725202204276	0.9312414547515655	0.4040362288985192	0.38272110342969873	0.29775003483737505	0.48720309174182874	0.6558691625711598	0.15967436526313444	0.4336994743631067	-0.6207616329680216	0.5386323117664393	0.24993757878278103	-0.12088279355346203	-0.5531022548311052	-0.2645758548389904	-0.6145162050486974	0.23131360670498116	0.5817240460292533	0.11826274741126871	-0.13577279921262145	0.9661071722351903	-0.021431246487805675	0.9652789508089092	-0.2684584028132025	1.1551252063460322	0.7834365766003883	1.725237630318349	0.8231013056622265	0.05931884703736018	-0.5672582545912384	-1.0051212817996171	0.16985599420930186	0.6599533175134735	0.4246684533437053	0.9299221177908008	1.5684787626567294	1.22400441520887	1.6742680272573989	1.6058065786389437	1.5493174715089908	1.7727837079719393	1.5693468509240251	0.48438639346310514	-0.30003891114155856	1.545785326629194	0.9622484398693167	1.3597348390437005	1.6938719753975022	-0.22952375411275855
0.11495539959972585	0.5071162896892922	0.956221976997367	0.4802253680721358	0.33751156634742674	0.369024606038166	0.5080199565112891	0.7447623810528647	0.1812763689962759	0.4243063153823024	-0.6550647341222456	0.5589247110162455	0.22796149194458573	-0.09208279879865534	-0.4904453563318977	-0.20023439228319853	-0.512347730907568	0.2541257155287795	0.5917802258144523	0.2546760676010152	-0.05512483889914847	0.9184064683469229	-0.03460898913927852	1.060560926956884	-0.20511438689955072	1.256446201012306	0.7005333257741143	1.7602565667187062	0.8019131411468535	0.1489357082394172	-0.5388770167231995	-0.8257145022643053	0.1831098848134221	0.6755933909220723	0.4381622952617734	0.942128877173596	1.5909743804741212	1.1905753148787477	1.6438767431511057	1.5855182560528878	1.5224914592680692	1.567542569865776	1.5170178864372923	0.21903992587239318	-0.12177588201506348	1.5754751726197709	0.756298370327611	1.3975269092321896	1.795419727137002	-0.2597904813380495
0.08324283211180356	0.4844279136931533	0.9774653650134691	0.5262448476106074	0.35121916610306786	0.4655309918399886	0.5095049868727008	0.8409392802550816	0.2088996329287301	0.45590837725440636	-0.6592555904306887	0.5923531965006663	0.20099913413967388	-0.08561633912875775	-0.4213524417609323	-0.13449295155555255	-0.3996143215490823	0.27889827179660986	0.6264608941279961	0.41808633642437415	-0.014914102275839034	0.8838301421028227	0.028608811589150674	1.1185246574013052	-0.1276281496976742	1.3599353298488304	0.6415042263418425	1.8157839792489785	0.760493746955255	0.16058590019568456	-0.5287326834858492	-0.6247023129888557	0.22876437184402776	0.6971290128650501	0.4694380298012663	0.9089461347134687	1.6107729585361035	1.1474765735330976	1.6209506245263394	1.58702668152397	1.5188277307437388	1.3613036090190829	1.4748498511068935	-0.04959493304438136	0.057743860535086414	1.6082920352322319	0.6350034439291272	1.407012878863695	1.856566023349395	-0.25959472845796283
0.05639056378954267	0.45628372013135954	0.9827380543969568	0.5447401775320113	0.4462074401861581	0.5976670846034599	0.49667291443225486	0.910937722671043	0.24630430425033314	0.5224767795410857	-0.6272991893292643	0.6412397840542563	0.16981609828497085	-0.10125708845532247	-0.35102259501584704	-0.07795205230663692	-0.30341978673388464	0.32334866644237514	0.6657498017696664	0.5735920754840843	0.00390660168940198	0.8679574301347271	0.16431350321611354	1.1551825434342833	-0.04053228825350764	1.44865600854017	0.6290829447583723	1.8465816908433887	0.7124765388726926	0.1559173778451055	-0.5245543101168191	-0.41580159595172744	0.29367432470941496	0.7034063514400597	0.49727442598730737	0.868002629283675	1.6136749989380053	1.1137133432261705	1.6199136834719332	1.6088773019193616	1.5601086719005235	1.1745300484846883	1.4586597931430068	-0.2629673164409527	0.18256559382539722	1.631077787175925	0.6143955152467019	1.387905542975323	1.8730265103202484	-0.22268489817441678
0.04395192919416881	0.42690490331168096	0.9697043362542669	0.5395343715813582	0.605408582192881	0.7281459816942963	0.45929597815483003	0.9449544329904656	0.31330443251821205	0.5904503657597153	-0.5672272575761236	0.6999619336629093	0.158193366437333	-0.14464703284033487	-0.2783577907442142	-0.06493033753007002	-0.2393951503832902	0.37409613240005135	0.6819621036869508	0.668008388312496	0.01989807377034366	0.8486522491182914	0.3589039057379886	1.1840587511092022	0.05263440145523461	1.5111037715343976	0.6559863842189625	1.8497906831703586	0.6767483887244442	0.14206195422575024	-0.521683604704166	-0.2132662869187218	0.3776172797478211	0.7058391530943064	0.5331804339518935	0.8253798175163777	1.5987355768249034	1.1165272812236124	1.6294810849192296	1.6622001423221189	1.6152325873179048	1.053428152333885	1.4734905174852022	-0.40206995400547285	0.23426342103862452	1.6466082627997867	0.6774401818256509	1.3468188215696644	1.8650276219354016	-0.16737429716273963
0.05056528133486928	0.40184726789460107	0.9481233111109765	0.5163406468547886	0.7747187242678433	0.8313013598899825	0.42188378893113915	0.9415309283832218	0.3917231814839539	0.6244196669528645	-0.5054637275057633	0.7522849493328557	0.17354885960532135	-0.20457494783111102	-0.20886799953984095	-0.08918064435623971	-0.22335018420946948	0.4642563359539634	0.6873139337738424	0.6842199750668997	0.0349093395291659	0.8207560659591042	0.5790261846470921	1.233670252440186	0.12676764027041318	1.5426006336924398	0.7165641421476273	1.8346233486316421	0.6582411914507309	0.12273567928903481	-0.5423509225063029	-0.030368657765657357	0.4687037901472696	0.7157701335697636	0.555893755993541	0.7936966123080156	1.580397628369177	1.1629190143888721	1.6335275853620108	1.747623713345193	1.659005343835669	1.0286907909279228	1.4993608958842972	-0.5042633925685014	0.2069785795940678	1.6631960212241181	0.82775107180899	1.3022035820484805	1.8406796397762768	-0.10773214305978655
0.07238355349944744	0.37968925822755367	0.9333459053388345	0.471986715351124	0.9006583612774411	0.9013077722071412	0.3959728734263926	0.8904840293287878	0.44820913425776077	0.6255916253359447	-0.4609302704808217	0.8020141412946377	0.1991387036835155	-0.26982152590037795	-0.14554633267967595	-0.1093988222696352	-0.26184681369248086	0.6012268074802399	0.711564097702537	0.6329411634099561	0.04746637657995403	0.778371167515688	0.7758268370840267	1.2940112776986783	0.16730176123125637	1.5155421621365412	0.805233844894578	1.791802684241721	0.6612979590138375	0.14963012161417583	-0.5490301558053743	0.13838508762720642	0.5594936823310352	0.7380116231459993	0.5570094020664016	0.8153829025046058	1.5503073772262783	1.2373172806702992	1.627686690828987	1.8304614121321265	1.6793158388646539	1.059242237593664	1.5249048907488976	-0.5887345204554952	0.11291092480516338	1.684808674936901	1.048409632719493	1.2582242963736991	1.8038341978321497	-0.0510387770228168
0.10011395661471037	0.3485671881458607	0.9255247494199956	0.4109308230891154	0.9542740910048912	0.914802801602287	0.3722828935363386	0.8216689666941575	0.48141399752657366	0.5998376941017965	-0.44851474649210443	0.8315247104294492	0.2289690598248922	-0.342047838875841	-0.08074960766534603	-0.11199741188999598	-0.32551395446136544	0.7373495179496381	0.778431623145467	0.5298981396163238	0.05218547595652177	0.718662719671373	0.9119363534322742	1.3478860610628969	0.18011747413711504	1.4402937664233888	0.8852798808205306	1.7304764718185843	0.6632234513824864	0.22069488495272854	-0.48431600219314375	0.30006028801963336	0.6634929723865681	0.7634850098103585	0.5672110614013647	0.8997910651763709	1.509195138199335	1.3354991602405462	1.6023221405059682	1.8801496654474188	1.6615331565293119	1.0801179464250583	1.5540068248027255	-0.6342285393894536	-0.0017022244415871024	1.720797385950771	1.2838435215242499	1.2067202406711588	1.7680341381943445	-0.012775336398247131
0.12861956297214647	0.3094331086828909	0.912051640495348	0.3402960929432044	0.9525712835818304	0.8842406777493353	0.3556170631895778	0.7796524343843398	0.4829339679385004	0.5585509413127999	-0.46840560946354726	0.8289658334478911	0.2599339215322842	-0.4127141184559407	-0.024938831092417183	-0.09284360094287294	-0.3710899372400669	0.8371774581714166	0.8876382958731639	0.41878878589912694	0.037612332720464395	0.6445638517618533	0.9673089302516699	1.4303570596017097	0.17117758539732347	1.355449805895161	0.946465897383437	1.6748036854748425	0.6425273140921004	0.2879075308542719	-0.3569966948040531	0.4340508058823698	0.7803012257226968	0.8050734877245649	0.6003074208204957	1.0058855180447266	1.4779293364742085	1.4520139062490598	1.5575473498207804	1.9152169661608638	1.6044213884082268	1.0582836992129987	1.5934884725799667	-0.6454569680350285	-0.09234931769357309	1.751705161951783	1.4912729061627275	1.1480811931047834	1.7608792674912401	0.010431792279242468
0.14814117490887382	0.2625043830882713	0.900460974183928	0.2588624141437067	0.9256726023222092	0.8488686445050782	0.32978546681392673	0.7665217221981393	0.44407632214599246	0.5587841668616715	-0.5016363180506224	0.8186681980076914	0.2851191517372844	-0.4701726541602751	0.00023968399200966357	-0.04961687766395951	-0.3624818199436457	0.8816889894318605	1.0076953235501829	0.3273519638203689	0.008945010701204953	0.5666354021191347	0.9701566627738103	1.543706476336626	0.15578663146250551	1.2727425573028313	1.030725725032133	1.6171387394650285	0.6175540267514352	0.3645135252441146	-0.1860048000098929	0.5265781301138194	0.8805038026174827	0.8567039315911558	0.636470095826385	1.0928192171405189	1.4560391111909887	1.557087719798734	1.496764781608193	1.9515376966109947	1.5244273158245936	1.035459486132382	1.6439882546206246	-0.6475156668063871	-0.14889257166349618	1.7620613030221086	1.6474832334596954	1.0831113275706694	1.778406558536987	0.03137735044849893
0.14193954897148542	0.2024251808911765	0.8892588218270806	0.17074330299984475	0.9109603461869611	0.8313569365741265	0.2970222598789278	0.7747224130813066	0.39091504294538076	0.6033185854187055	-0.5185298662318718	0.8147852283846898	0.3141521805403079	-0.5223084852488245	0.0033783167012073957	0.0013336977891247632	-0.2951644611299386	0.8599121272832886	1.1064714918930307	0.257032035783192	-0.009099696592358158	0.48939895081834905	0.9760010288650001	1.6440283174904315	0.1375827884171977	1.1984564675166922	1.1415448458088873	1.565207982764314	0.5953391912547905	0.4739023996977668	0.03242858377404736	0.5797288467402298	0.9437131443796183	0.885875354346733	0.666048405666065	1.1393224103926485	1.436701784583614	1.6251495935079538	1.417880301004426	1.9737079595466867	1.429474351667821	1.0400989690322455	1.7126041161419188	-0.6423251667721118	-0.1801865059314016	1.7586951835760907	1.7572020736491112	1.0073671730000815	1.8139666943667838	0.03491756210963796
0.11793398135181203	0.145236909914131	0.8723353389725379	0.10623236690749205	0.9414633031587284	0.840714029213516	0.27588811859308277	0.8144202196941268	0.346488359555455	0.6549838751324887	-0.505952810308354	0.8055787074085528	0.3545659662275882	-0.5651002821143719	0.006679007369046176	0.033801684706249495	-0.18012614604727475	0.8010538704448977	1.1677544989844217	0.2008400241483433	-0.004083564996966729	0.41745078230108723	1.0067258292631909	1.7226797956946371	0.11888204483777864	1.1535973002006934	1.2697633648861983	1.5345233396914906	0.5664180634238787	0.5670476315607633	0.25501832631495747	0.5808337688764919	0.9557657312102206	0.9023234020273622	0.6850896779034807	1.12930357232164	1.4257438594015979	1.664464212224713	1.3294972783202563	1.9807221379872189	1.3378211430051228	1.0333381306997595	1.7869334828330115	-0.6312164834689427	-0.23012316433260543	1.7440053038183272	1.8413849053457738	0.9117771554936862	1.8793245102804648	0.023826287223034003
0.09858284979614332	0.12665235207096334	0.8551065951536867	0.08215164101819993	1.027449401998569	0.878642589928362	0.2678284137532557	0.8766808430233086	0.30951497460417865	0.7153076633481306	-0.47732127486491294	0.8066737048422393	0.3988513513289621	-0.6082234850380014	0.01108764530514749	0.03415647369500742	-0.045053966721192176	0.723027247017562	1.171462335897174	0.15285246452479112	0.01614061620221837	0.36065187293990075	1.0520010538390503	1.7863595994475587	0.11164890141080366	1.1227799438605017	1.4235127397955138	1.5393152913206916	0.5539740362848449	0.5885885221250902	0.3988353839819789	0.5381688073440116	0.9226334765183836	0.9262651891101248	0.6929676449578535	1.0545634787731006	1.4216406433366573	1.6687676452994844	1.2427385265845907	1.9830206910860113	1.2851170482833958	1.039992901260614	1.8466688429102234	-0.6221066262659289	-0.34279814287667737	1.7125072427202332	1.9170884098461873	0.7859813817471802	1.9450207901375862	-0.003541631395018624
0.07774564397539499	0.14515431187927264	0.8422255074931503	0.0958013881685725	1.157203327635823	0.9266911595831095	0.2744647808876347	0.9388279317609228	0.29230120500795037	0.7735324216239275	-0.4368799601882579	0.8350387979382662	0.4336203768049155	-0.6705601562558142	0.02645007832329565	0.014297879216162473	0.08725702962510978	0.6117626840765442	1.1282581952807835	0.11413881650611965	0.04804558940666035	0.30842958897650075	1.0937398785508132	1.8014052341819475	0.11666543636822184	1.0830779507574353	1.5813918706952093	1.5949450039419246	0.5786335109859506	0.5360195528628993	0.4352563581744118	0.4810870330774336	0.8723319707754047	0.9245382550891359	0.6786216684626618	0.9515864849281532	1.4156219524810576	1.6253911332502242	1.171942996315392	1.9393050843383606	1.280581384367904	1.1037357035749145	1.876197586201469	-0.6315066356447718	-0.49980324493543743	1.6739892721448146	1.9930993623636997	0.6324949466498867	1.9598617914043834	-0.08376282763642776
0.04875754597345242	0.1735462995456424	0.8287523985685026	0.12834929546272122	1.2885124840528062	0.9649531804028155	0.31534938531842394	0.9859884544117264	0.2890435273757769	0.7978928302035669	-0.38707428029134583	0.8804423617400232	0.4460840708203689	-0.7394602840385733	0.06231780406749736	-0.014790023416176242	0.20260580139715262	0.48574789390069995	1.0841587106895534	0.10505432947869993	0.09487643160701159	0.2558534422246116	1.1179549113044378	1.7606848154555894	0.12844413946376157	1.0532268281235506	1.7065210761828162	1.684856015465537	0.6242951871567662	0.43111621345161105	0.4278550455997653	0.42712633368977915	0.8406432580665598	0.8762995273974438	0.618705314341047	0.8710981652478453	1.4072489573259008	1.5496764753734273	1.120723778999108	1.8179702126358777	1.312499019328774	1.167997059439411	1.8710938085136952	-0.675107757050702	-0.6527019031309884	1.6259557563651683	2.0831905429107183	0.4568855235538605	1.91565582977886	-0.22083149324593823
0.030110852218762703	0.2050378871517024	0.8086329259209857	0.1736870623171786	1.3826096222511608	0.9923474332596024	0.38027209248363425	1.0136515943184714	0.27933330317396354	0.7877358575502087	-0.3418318775525566	0.9206310973380892	0.4285309689685614	-0.786806893434105	0.09677000315254572	-0.055988696124217086	0.3019284225523061	0.3638863177486991	1.0729997908675462	0.12799838142371037	0.1270264563919831	0.21543837997044904	1.1067780264708085	1.7018071472270926	0.15340582977298173	1.0236899278331808	1.7932459519808084	1.7458753276157915	0.6858334583511684	0.3359721971450499	0.40829286132305115	0.40803451175763195	0.8349877374208626	0.8156259868708146	0.5190979689524398	0.8342937334018737	1.4024154264578326	1.4544896886073242	1.0980974011478806	1.6460815387168388	1.3501882266265528	1.2006462909218558	1.8456968655712305	-0.7150566455132599	-0.7854090706500052	1.5450530742302824	2.1915013602971833	0.2824044056691936	1.8320937949325515	-0.3893955477748997
0.020699048539924794	0.2403594152162027	0.7807801755110207	0.22119391498440807	1.432961637751076	1.003619395289018	0.4339887693548694	1.0097040839039964	0.26296954457944643	0.7631655459765846	-0.30568013314450104	0.9492524664292343	0.38426938468325783	-0.8047755682418327	0.11156357966280991	-0.08711903266480976	0.38385135743452986	0.2583889754590438	1.0751900956195537	0.15859045068372501	0.11844222526796717	0.19810696695202878	1.0477341082135554	1.652359415094411	0.21506470474486522	0.9762659206382439	1.8655767073355853	1.7578175171815964	0.7760991458705826	0.3025558994758848	0.3346671927488429	0.4441227654352291	0.8567595144520253	0.7408928061270321	0.41935373447513796	0.8430147263660906	1.4006504990169408	1.3467589378926834	1.1139553082885096	1.4617375801937214	1.3655710867843862	1.2481764379205447	1.8196579154565165	-0.6868934620974724	-0.8597719899616789	1.4142227336308095	2.2854824266257716	0.14026256660611644	1.7053626120596124	-0.5680179683763914
0.00020280348129384922	0.25671382611818994	0.735310167327633	0.24427143868529305	1.438847675410124	1.0153814426240602	0.46750991463456437	0.983578027698463	0.2484774850872192	0.7429157376958073	-0.2682361332580389	0.9890257242776395	0.3267943806762884	-0.789272231183253	0.10536568957109634	-0.08152391442318511	0.4482099699206685	0.179543121395013	1.059068845631914	0.17947451034884362	0.08354093955613759	0.19969541769146668	0.9635491788172098	1.6131604650490587	0.31246153030486645	0.9215676661909449	1.9367229590342059	1.7469737075397886	0.8754344060962478	0.33441915101636494	0.2773279341767874	0.4914143132832933	0.9023892832979904	0.6752870710057528	0.3231035939867654	0.9101869798662447	1.4139595253634114	1.2410772493249635	1.1458088413035554	1.2771673578499412	1.3483483629571302	1.305453034601334	1.8158166323197595	-0.596858781378709	-0.8397353759394685	1.2489279625213243	2.341210721551414	0.0420425722252426	1.5375787518949733	-0.743170981549967
-0.025317787902130053	0.24057677846582984	0.6840679518191639	0.24393445571080882	1.400114482560228	1.0572054236547648	0.4816243129953988	0.9425789399976857	0.2386709542201872	0.7440818654401659	-0.2302940765726078	1.0423233653229589	0.2827311365249037	-0.724559136036753	0.08707959868684594	-0.06201052004151018	0.5019989433002177	0.1291747024483452	1.0298563515375854	0.19446667638583998	0.03640563933149147	0.2224487949912856	0.8910902068649721	1.6008566436668996	0.4135570241883384	0.8666573116617732	2.0075170609972135	1.7062528871222138	0.9513344483380971	0.4309942219128014	0.30997120093968544	0.5057122698513387	0.9492203559174733	0.6606902610802707	0.20749733635698062	1.0335874956957691	1.453402931002506	1.1357900756696178	1.1746730676851955	1.1025958414859065	1.2793774735755212	1.3492865233368792	1.835783414039954	-0.444294003973739	-0.7940246376776662	1.0916319280754643	2.3650624496026627	-0.02200823742761806	1.3671900046719587	-0.8889568977556708
-0.04588801501291846	0.21105884916638887	0.6380382985345457	0.23844202056346867	1.3419976652111543	1.1239782834399528	0.4897545237277556	0.8872919606197387	0.22496190978864927	0.7592065422844902	-0.1777199187931371	1.0955782937024259	0.26148890818220777	-0.6270166334536413	0.06876704936036851	-0.06523238761509408	0.5277997757433158	0.10519692217133866	0.9948772352324292	0.20323150943879337	-0.020019343536877753	0.2729410830998527	0.8298546513235227	1.622616815531698	0.4947548923363156	0.7959612121502886	2.0694553974498406	1.6538052457513828	0.97788454733679	0.5450750786283413	0.3619609087811071	0.5112809013348909	0.9789513884028077	0.6916774062383794	0.10184291547529081	1.1912712915590862	1.5066422395234895	1.0378416845168978	1.2324865820193454	0.9755971912884324	1.1596143478069352	1.4010633096367975	1.8598855827411769	-0.2090450676376753	-0.809698155095217	0.9627816577383559	2.359038250774849	-0.04806183048992456	1.2190499062879965	-0.9688698873348166
-0.05822050144650113	0.19615207750692193	0.5734894800819607	0.21714237255555205	1.3163420333703684	1.2099352041062215	0.5048119384011776	0.8355769541610838	0.21858054640634522	0.7645590686310939	-0.09859619272988056	1.1531782650900313	0.24766460084807235	-0.5337904927001861	0.046181461614204146	-0.08313964265577094	0.5261110795086623	0.10661121585757365	0.9468524007854076	0.2030262994798774	-0.06765959853352517	0.33829560832494215	0.7690518394496533	1.6653394447792398	0.5467695760722316	0.7151746476326919	2.120481093799979	1.6624038376073749	0.9426677955641184	0.5808655193220219	0.4096137380466649	0.5174834323707209	0.9890018022775473	0.7612786185290424	0.03634833098937247	1.3456710131487988	1.5437153251875209	0.9646269629725925	1.3268077124603899	0.8978953220816127	1.0340396526651474	1.456399258940337	1.85802053397263	0.05409071670862435	-0.8536123241668647	0.8785726318634843	2.3217301022650223	-0.03611820696167667	1.0956305288363144	-0.9702776420894808
-0.0631290497766125	0.19526958271343325	0.4767541305594742	0.17747134238696116	1.3590597955902273	1.3066588442187854	0.5253996590199153	0.8064072975585497	0.23911061508314155	0.7619702650386186	-0.013240026182226815	1.2039209121234156	0.23612120505400247	-0.46830546393059186	0.01229811903703972	-0.12214725363594328	0.5280961207649956	0.10859204217316554	0.9012606762361124	0.20615575135335434	-0.06608904067649295	0.3960106291274378	0.7084258475689882	1.7134823062028643	0.5583365563314975	0.6486969830828901	2.1618786962423124	1.7473721394730035	0.8613477053871785	0.5182791679307008	0.5280831713875471	0.4967936553172073	1.0060178005839198	0.8349507781133992	-0.020515396454353567	1.4563561546212447	1.551963398073721	0.93403595461414	1.4280066784888634	0.8545783706370342	0.937070837879267	1.4851632672322945	1.8045115674765668	0.2421139322359413	-0.8940085806617324	0.8605091606964483	2.269406014369298	-0.005904244865483707	1.0111902014785477	-0.9135634512780344
-0.05836524893985277	0.19713455939523936	0.35820187242127854	0.14719322846117755	1.4735281865931362	1.4046102238083324	0.568888574856029	0.7892985079524524	0.2798399599779392	0.7645357460762062	0.05648343867526183	1.2264304870279557	0.2357959272343757	-0.4177822062222235	-0.031401305606403265	-0.21802178617902462	0.5532948553862677	0.0981254537401632	0.8807335245417767	0.2268306547141919	-0.010157873871918837	0.428337960760255	0.6549098806782433	1.7525174870499136	0.5199110219849692	0.5946978733499109	2.1940643817371095	1.849031508811126	0.7407041795124816	0.4340111665071956	0.689784899892294	0.47825209341307967	1.0479546726446265	0.8537561573239648	-0.08326877693916335	1.5034995012030756	1.517830790432809	0.9440920592172997	1.5405147828919568	0.8386752563847674	0.8774952523226063	1.483415113218375	1.6867731906975418	0.33194136140054126	-0.9819431199394211	0.8834667677949879	2.2168234919084755	0.029692758820904986	0.9795074057603124	-0.8042750348212258
-0.04711354378996376	0.20495094185185211	0.23049178535386755	0.11885954503184352	1.642225317995797	1.4928356836728125	0.6386982216972188	0.7939927266422313	0.3319921128169143	0.7654045112457526	0.09714910326136264	1.2247258633634583	0.2491680190631762	-0.3798968356312104	-0.09096256636503249	-0.3513025848070752	0.5888750735448083	0.10468745038234953	0.88516471845115	0.2553745707304048	0.07395793759632524	0.43217933791973706	0.6217607851100603	1.7623225074386155	0.43225776776775693	0.5472345883620349	2.2207517293144816	1.9409777537233197	0.5981906246216427	0.3937633426647222	0.8000120624778283	0.4982639501120748	1.0979002365287855	0.8031956134549534	-0.11205655229163243	1.487166822072	1.435125842113707	0.991868620238239	1.6535697116792094	0.8390272223280201	0.86432822797534	1.4545725362066908	1.5441184796971785	0.36011375599651424	-1.0923082238104382	0.8839487094248841	2.1554185480873924	0.07312225213815109	0.9951367281105646	-0.6644533340258181
-0.029148771559509835	0.21331073243253323	0.11059360387304522	0.07997868183790544	1.8529420605748605	1.579014911075655	0.6999414025960234	0.8652837167160297	0.4143845585344983	0.7661333410859765	0.09934773237392847	1.2209516168899008	0.28324682087309216	-0.3465299037345384	-0.16623683450131962	-0.47337396916869945	0.6341735268587624	0.12674961673275542	0.9019536825895182	0.2827858856272132	0.16561836742270156	0.404998743955049	0.6177544163166571	1.7151516954500785	0.30959246982964955	0.5092058292381837	2.2339893580123293	1.9987826893312906	0.48657405492189854	0.4062862433217016	0.8348876109036331	0.5225942475109624	1.1102000052057908	0.72751683644775	-0.09147527780640316	1.4307237137621125	1.3359535762381178	1.0707273204269128	1.7381776208371806	0.8497190857266197	0.8995616172448008	1.3862727481482398	1.42240611438825	0.34823133355780067	-1.179176326696928	0.8273000200131417	2.0732185333126063	0.13430511509013715	1.051535960407366	-0.5534697809265587
-0.010524594081564061	0.19944295710628554	0.03201665656070914	0.0359113795309288	2.0928903305831397	1.6651486666460165	0.7374329109488101	0.9931673339707927	0.5332772303698938	0.7866222055543473	0.07750951218849889	1.224667618819114	0.3519716772759319	-0.303580486914537	-0.24184514047072508	-0.5714012078732975	0.68006937410531	0.12783377269972546	0.9105479730598672	0.31002750767337905	0.24761782433182425	0.3468787468501716	0.6454686236726506	1.6263095468095545	0.1766089242788687	0.4796571456099323	2.2166699937425935	2.0118501798976607	0.4148116904460796	0.45818425912044214	0.7883751385427952	0.5369714415230427	1.0837218858191187	0.6479047341382422	-0.037068709504744814	1.3730266064639065	1.2528514391664374	1.1807647756802282	1.7954564624401521	0.8738323443286348	0.9576653118659226	1.2801264077974208	1.328153005563929	0.32519877750508525	-1.2732439814858327	0.7147386295701964	1.9551451274411265	0.1951679496549007	1.1375529299320448	-0.4814993603330506
0.006542743690107916	0.16599510025357594	0.0023045893681466105	-0.011649700281620063	2.333292682570902	1.7290972203915627	0.7742369868494305	1.1312210306008996	0.6596315751365662	0.822463141777192	0.0402001222477041	1.2320879737686696	0.45360512869856706	-0.26569511632352416	-0.307405853004364	-0.6316673915041695	0.7039604275198037	0.09805616557686166	0.9134009335220663	0.3410181578151351	0.28589042572730705	0.26725961944022936	0.6923678002913645	1.5417518117117228	0.03515646527714981	0.46545429568307356	2.1673690307566544	1.9972266511056294	0.3477061505721036	0.5560543171211594	0.6560497083712089	0.5603024667110481	1.0540748951615606	0.5652693874372348	0.05213164291585733	1.3507308552205457	1.2022354982935308	1.3088653779929438	1.8398950573928576	0.8706754253070127	1.0354035516026976	1.154255390359205	1.2798805221487863	0.341083457734202	-1.3580367372043856	0.5736604913675842	1.7777030638908058	0.23156912723738565	1.232160028654162	-0.428812680905511
0.03334354623695505	0.12908247320180113	0.011527170623123402	-0.058993871512891774	2.5513144689948986	1.749852585706148	0.8104682023732449	1.2496419763200803	0.7722852499643287	0.8557385969624491	-0.005796096186822933	1.231684144927878	0.5865128524375078	-0.2573897571849991	-0.35993578274112376	-0.6296585187164743	0.7050046909295339	0.058138031965948536	0.9141748749240458	0.37337818979812254	0.26546574778041593	0.1733287081403019	0.7393414274335324	1.4888490777825916	-0.10204425350226154	0.47592968305999045	2.122882114724619	1.9521230794226967	0.3018352659749164	0.6707122876549112	0.4688022240317797	0.5837259355837603	1.0434856248616629	0.47500711876178114	0.16403162846923655	1.3695627631045637	1.1971232946716377	1.4391559406355716	1.8454969694172487	0.8216192740938879	1.1211172003760603	1.0254341174952502	1.2820791277163237	0.4229846663495668	-1.3605059135790314	0.43527225993648494	1.5531412498936414	0.24300398768851134	1.320421999525204	-0.39715069379024187
0.06350249062956648	0.09238286213466079	0.0438755825074302	-0.09736732356134219	2.7302795291586177	1.7205333586076723	0.8223925114473687	1.349229279984361	0.8572361031796731	0.8823496320886994	-0.04429902764586837	1.2147543973715904	0.7242442082333521	-0.2842700217253051	-0.3786650525326786	-0.571827913548967	0.7006159622751289	0.014246018400916372	0.8649764822727153	0.39375711725667684	0.20899621007922264	0.0801409086962012	0.7754499313090374	1.4753090630971157	-0.20558968306261277	0.5015584429528979	2.09264525788032	1.8950342444514496	0.28663666122198	0.7333408668865895	0.2671351687929046	0.5825990030463771	1.0760543049437021	0.4271279840153344	0.2730227208878566	1.4217834902055317	1.2412080430727144	1.5662340247060125	1.7784117438583487	0.7755081440385905	1.193075868368668	0.9094941862304935	1.3059266455279956	0.5451018876528566	-1.284297749557274	0.34597482708550104	1.3503414085851193	0.22696564197503816	1.381602570567313	-0.3711572102876902
0.09565573381947126	0.07643709414197315	0.09152866910222715	-0.12051456787763751	2.85560047947117	1.6655377034350196	0.8319152135571919	1.4150269425123527	0.891471029041693	0.8944715299913006	-0.06885636873377791	1.173167792709243	0.8361080437635152	-0.3543098630248839	-0.34728864735653797	-0.4681815843737736	0.6920125488679406	-0.021351794439365166	0.7600796008815324	0.40457010355343154	0.14149192544871497	-5.6194601605855096e-05	0.7977664757145687	1.5183486649865343	-0.2604734272737449	0.525286157667542	2.070928023616952	1.8609683141616185	0.2859199286501492	0.7631771820899332	0.11538844786178996	0.5591095029703024	1.184038166363249	0.42271076203362695	0.35676804312397975	1.4885874363105145	1.3194061803040946	1.6821851779825638	1.6409846497415514	0.7295945458902201	1.2494276928002084	0.8278102167665938	1.3373993434972262	0.6680803543034488	-1.1657817086215678	0.3023161457911908	1.2092316802729604	0.17897369267585764	1.3904840358173332	-0.3345056072076633
0.13228971608135848	0.09094826468711874	0.13877936624407322	-0.12322205177607974	2.910033556761688	1.606313167841649	0.8530669813161691	1.4401835879745086	0.8689562056121325	0.9018356266969215	-0.08325963292018267	1.1171676048063142	0.9191252902165387	-0.4546935663254571	-0.2717464874927006	-0.33014469551805214	0.6896182692483348	-0.029927223591637762	0.613035792945944	0.4055961533480142	0.07946045945004127	-0.06625999051906792	0.8038481528492705	1.6113695696224581	-0.27820629503019983	0.5547641412685026	2.080416057970821	1.8504906311611422	0.34357234703619177	0.8270960564436308	0.06679339320005426	0.5229904347311358	1.3767658520035475	0.3809757832898765	0.40263273229109664	1.5348363220755028	1.4076173178625666	1.7731570962460617	1.4732715858442995	0.6770797905612568	1.2836451573478576	0.7844992100172316	1.3904241146399168	0.7401348113009958	-1.0166974411696441	0.24122163824319762	1.1289476458945944	0.13459232005302846	1.3173029900210966	-0.303056032792063
0.15860481037273608	0.11407571444750526	0.1662482278655908	-0.09811101012572158	2.9012073382854884	1.5837086146728434	0.861206005285092	1.433192477163033	0.8111805809736599	0.9202312918641699	-0.08974783230134796	1.0767614229093596	0.9722566452906879	-0.536571070358242	-0.16796655516192044	-0.16098705901332577	0.6980005998615706	-0.02011683482285456	0.4121246517444682	0.38298754075892427	0.03832521004564155	-0.12068015557985827	0.8188825054293934	1.714887551581849	-0.26878246837892644	0.6053225163399973	2.1262955661391487	1.8641880749192155	0.4864733249388311	0.9262329496550585	0.1073619203046328	0.47564165984015727	1.611366142424489	0.34017752197139245	0.4101924322142545	1.545148929140279	1.4773303502102402	1.8246734976098096	1.3047241084423293	0.664631688935611	1.2753097749846425	0.7763005641137469	1.4592766938895265	0.731858565904729	-0.8401115049571107	0.16093165709515628	1.1305338994320955	0.12730141692362393	1.182975648012467	-0.28200218579552533
0.16426282905731399	0.12986498090046072	0.17542918262543447	-0.04319440538736206	2.8489992626944356	1.6310043728787413	0.8509473979219881	1.4091537107563037	0.7384481125021226	0.9305048772919637	-0.08010078619518991	1.0672520303026283	1.0005161475714284	-0.5766227049386703	-0.05435400423846942	0.03298183447547158	0.6889220936418474	-0.01747573306873326	0.19496579954195642	0.34162984134652075	0.032778133359101735	-0.14194337735926385	0.8624034895463518	1.8025780329568892	-0.23649689628432827	0.638001640065513	2.173423605188288	1.9106161635693208	0.6876504722765121	1.0290671248888537	0.1886222563413264	0.41977926179566954	1.8453633091402064	0.36011051362753965	0.39662330129740514	1.5333718617185155	1.5101592818648673	1.838034671019693	1.145059489369708	0.7223181887368563	1.2132063767343386	0.8086080216653799	1.5307295815183601	0.6508370249970363	-0.6443872393174432	0.1017350282137309	1.2223940200195302	0.15535723887008865	1.0768307847373806	-0.26812872103875623
0.1609175536554031	0.13797697737656633	0.17093352115109317	0.04543599026951085	2.7639894401104828	1.7320579419286475	0.8510972229436142	1.3645171494103294	0.6758236566322148	0.929735232980688	-0.055740873027591696	1.0540266357666848	1.0367885912624857	-0.5651528220991893	0.05139708203823447	0.23373966320860512	0.6662211242033079	-0.047294097934716534	0.01262419354745456	0.30426189709689844	0.056607543114263525	-0.12913747622473665	0.9153238522494602	1.868904558269476	-0.1922813904968523	0.6481824439953846	2.207674168678276	1.9707793854846956	0.9293404439581787	1.1201056567162624	0.3007118551071556	0.3719858768020525	2.0487593632712517	0.3946669517236313	0.3764663829871289	1.5149301842889042	1.5048580932719893	1.8281436185737507	1.030104852166374	0.8326631034357392	1.1178214445856145	0.8677074126438296	1.5833347166881275	0.5069906296372159	-0.439967755799321	0.06051220694029154	1.3387653223760512	0.22039685418090443	1.036305082952555	-0.263784673082794
0.14758470121221037	0.13999410833311127	0.14890385489359395	0.16038204487633542	2.655140313603675	1.8375778554133375	0.8508680787928918	1.2898157548744686	0.6518851694559468	0.9440902655137359	-0.028298392104211596	1.0236462814363207	1.1132487128881556	-0.49830983679891655	0.1290922976383074	0.4453904727857589	0.6633329362142353	-0.11138564898960839	-0.1395134640076993	0.2786580083767004	0.0953479702543938	-0.11168810894348591	0.9615017894222067	1.8974268131609662	-0.1572563841533286	0.677240155211895	2.2366064708201874	2.0529048216646864	1.1587413577055308	1.1837711640278186	0.422492286101895	0.3292504819859855	2.212072409189612	0.42242663921269336	0.3322991185198248	1.5103131880137306	1.472935648851068	1.795455240119923	0.9482594187861573	0.9684213958331414	1.006173717480638	0.947034320515928	1.5972544364395334	0.3256547309242445	-0.25021730396927955	0.054228285843506696	1.4287852106292493	0.31330765967632573	1.0432971482145104	-0.27750403450843114
0.12797945739043493	0.13114742407326366	0.12219352051671846	0.2788451171938693	2.5339742134033933	1.9229689043865121	0.8408298023439439	1.2116995891614843	0.6588988070316427	0.9895109411564814	-0.014527794662443435	0.9975876722963571	1.2293371932707882	-0.3980392965425671	0.17944271319660457	0.6490393523326885	0.6770494772177129	-0.1889598614683216	-0.25714244022752786	0.265346985464674	0.1405711255703598	-0.08552585344789282	0.9990620785050774	1.8793223924324731	-0.15408486248343617	0.7128336911735083	2.2401519783855717	2.1519743834369165	1.2902753444419417	1.1512932628110315	0.5086046426366615	0.27049151515400544	2.32689826411759	0.4857327552520383	0.2577014096357168	1.542325239110638	1.4365608466391504	1.7053126083048848	0.8884570839140637	1.094680199251942	0.9113887408762906	1.057796573150692	1.5784210305094555	0.1520746459270855	-0.09501319614794032	0.14073867640067245	1.504377320920568	0.397975682736759	1.1184532810731	-0.31748343654992894
0.11113406577523573	0.11977932611773548	0.09682448431634336	0.3886357196278384	2.391903314072665	1.992121456738198	0.8533181585583062	1.1409675386153992	0.6706524074346139	1.0563650447405284	-0.017942400284204928	0.9689740691444582	1.380785752728452	-0.2952225877911949	0.22070134654459173	0.7888262139032293	0.6881741752537988	-0.25798309944063247	-0.31270940951344883	0.2807101079658657	0.2000778177090287	-0.030044100021636305	1.019777936656334	1.8412803925299694	-0.1732911483453855	0.7257128794783118	2.2143009864302825	2.242041537204626	1.3178288690411981	0.9875524658356705	0.5649884670453033	0.2096327560551055	2.3852134053209495	0.5651584019603078	0.18393187973821049	1.6319247822095693	1.407236144785495	1.5563429722600706	0.8568465839586441	1.179539906467969	0.8746874603749198	1.19613644640954	1.5479776959951728	0.0514240800450533	0.005652204115150536	0.27726265299984754	1.555926105120997	0.4477277881656606	1.26468684205414	-0.37988279079367426
0.10102747412830933	0.12177906801431015	0.06231611985125766	0.48131378434604494	2.231782656057489	2.0501081480029235	0.8887033033717614	1.0513188784282688	0.6897211271478774	1.1501042234707495	-0.0416337507216543	0.9344855329529584	1.5447178402149602	-0.2123629901960442	0.2558083920747623	0.8640510684114521	0.6944585712691096	-0.30241311521483694	-0.326534127497829	0.3301617617193794	0.26389147702064736	0.03954498323903415	1.021011023451052	1.8044851516855114	-0.1981318541767354	0.7564045468810978	2.1821513162493544	2.3300142312153036	1.2889658546620555	0.7819216512261762	0.6030825517543126	0.16323042841231988	2.4040239438322057	0.6289706117744416	0.13415216263442864	1.7681809799752848	1.3744872915084039	1.3878730276893516	0.827322117765019	1.2030462033923337	0.9219239602355556	1.3393004390596108	1.535019193686018	0.026484809694032635	0.03312289754489602	0.36207690789830893	1.5813596309413835	0.45529358747383253	1.405980543202437	-0.46076204990856623
0.10017828883397809	0.132582021520806	0.024422133782037718	0.5517548461158152	2.083803014968738	2.1210088396922053	0.9415078102583905	0.9611156454284865	0.7063528695064811	1.2712823880257151	-0.08029372711731161	0.9085589447801767	1.6752058143200923	-0.1708725683390641	0.2650953052964978	0.8933307488755518	0.672270325756968	-0.3045080632111624	-0.3181371162083768	0.4159947733815713	0.31090796435776447	0.0881893212299383	1.0065955408471454	1.767520858765386	-0.22612679818113862	0.8087029281798049	2.153815267637063	2.4195860371741524	1.2292833396941785	0.6213620182243756	0.6300988836746181	0.14704397942811293	2.4219644022441242	0.667793331603619	0.10412554102927414	1.8903274968164907	1.3273371428152518	1.2329091803738783	0.7657739954146086	1.159244400903479	1.0369994333507406	1.482684424124916	1.558145798416001	0.035972325284632754	-0.007361859895299747	0.37540315436218064	1.5898968831263622	0.40113493732856564	1.5072069684133536	-0.5604377504666583
0.10820051657663692	0.1423242423691196	-0.00638147261622996	0.6094254151628903	1.971746934481832	2.2403825048060564	1.05033806199661	0.8831392145974306	0.7052641854648807	1.3906297320220393	-0.12364710361857038	0.8868337297394829	1.7481156475486173	-0.1670694817457056	0.23810438691950986	0.829550236477661	0.5962789951975788	-0.25546427091586754	-0.27180685934085275	0.5260820236495485	0.3339947935658666	0.11508289315507432	0.9823479359895091	1.7391412415627396	-0.25326188821781914	0.8222851889782217	2.11729573937329	2.501840694521672	1.183052151696017	0.5097491441785886	0.6445360662637122	0.18776762358174276	2.4574152226552206	0.6809784062625848	0.10527883160152571	1.973258045295727	1.2644307725581323	1.1143534235431853	0.7140079537141644	1.074287723478597	1.189764113763705	1.6145698770582129	1.6145563504000535	0.06818842798184255	-0.058772059036210834	0.33974320973149574	1.55318580757728	0.2905282031909826	1.5910946141419593	-0.6567606623339074
0.11519664542197916	0.15638764462003174	-0.01613132280955539	0.672050021271635	1.9134257802419903	2.3932941725874377	1.2091217385922814	0.7673732316348885	0.7042718080884983	1.473897083607926	-0.15758675791949323	0.8408050078284228	1.7701195020055611	-0.18742266355670845	0.17526889393526873	0.6839381232673821	0.4707227837898893	-0.17042323989772307	-0.18265184489712355	0.6302221314543115	0.3280170201620318	0.12329644165677134	0.9611760683820931	1.725611792631992	-0.25868890622515545	0.7939973225033221	2.066053951139934	2.558611860789411	1.1506984559805513	0.4814471071748815	0.6487364542448029	0.311096303141583	2.513891330921343	0.7002987580860933	0.15354934650244983	2.026960771201071	1.186978965805387	1.0369560387952435	0.6800886396922929	0.9771918125007198	1.356027793925158	1.7243107363365304	1.7071883014486378	0.07849113301881996	-0.0973938715772568	0.24080320830096302	1.4690698124060737	0.16425648979168547	1.6662250408782633	-0.71949321296929
0.12753878168845245	0.16852086121424942	0.008391307989786833	0.7359915723381352	1.9150831794671028	2.523778122104105	1.3775426893731362	0.6576988161814084	0.7087563488906292	1.5121927187326443	-0.17257781886864473	0.7598256763407244	1.7448430353389583	-0.22618908927774456	0.06849254302226213	0.5547134257810749	0.3259182576406935	-0.07730809996767153	-0.06906456266541156	0.716726021828346	0.286547609511455	0.10753382033398289	0.9419166485959185	1.7027052363790744	-0.24816757752462756	0.732849654455386	2.003571383277721	2.5786465259717186	1.0919302593205233	0.5752820604303757	0.6613816474121946	0.5062009007562196	2.591466881596412	0.73883291567526	0.22314718142198875	2.0542988260687904	1.1164395246015428	0.9913291814805036	0.6138013726791657	0.8728913741538165	1.5006010813055581	1.811451303385453	1.8173122579668444	-0.006458976237796388	-0.16511921998934578	0.10197039505623884	1.3986642164901801	0.036146664629882516	1.7305074840096215	-0.7436582812727356
0.15572594356051458	0.16473874067072763	0.04955991167611936	0.7951650079840593	1.9692154274462144	2.6201834593893034	1.5595492443208503	0.6108177632944619	0.7103140045193805	1.522495457354048	-0.16681202619589466	0.6626038829200112	1.671401650551531	-0.27267485122972135	-0.06906820542205203	0.45996079355379493	0.1834656761080066	0.0008285693660852938	0.05056249756606267	0.7837152343784937	0.22560773691695948	0.08313694697207175	0.9141698691359135	1.653611457029821	-0.25186624584809864	0.6483395551671408	1.9312086143106169	2.5653744352234282	0.9906617582659729	0.7453992612996413	0.7112403408061864	0.7267319137455583	2.6742085328613	0.7682440670610016	0.26831715846398085	2.0461127557499403	1.0806220678972749	0.9850370711943791	0.5383477087671253	0.7695139485356466	1.5949020937707743	1.865306232322143	1.9079464548537348	-0.1312244118442878	-0.24196901586472985	0.00671407151002828	1.3597118894541222	-0.08339624678166926	1.7850944346852173	-0.715457371675592
0.18902751686434419	0.14121568979601898	0.07483644455397684	0.8522894322104191	2.063465818312645	2.671884932920011	1.7434462385120237	0.5803904927545724	0.7131236467959724	1.508280360150323	-0.15435611922347806	0.5871927298716976	1.564976301493419	-0.30507585571320195	-0.19985559265621194	0.3867304284958847	0.05249528819311465	0.06481007451455541	0.1720105963904306	0.8284628444583836	0.17813456254340074	0.07918154735852134	0.8903596611035735	1.610725058583976	-0.261255505505695	0.5586919205624336	1.860406508944528	2.4947550671688328	0.8388655480123919	0.9513069028625878	0.7703143508085872	0.9322562352507633	2.7544388165667355	0.7849407222099481	0.25906003384100995	2.0127063980856015	1.0849463002842143	0.9919209538490643	0.5023221082284909	0.6786313139029414	1.6332592515746263	1.8635070086404013	1.9925909758877922	-0.21030239373293474	-0.2888346914630596	-0.0354539531150678	1.3315380660900196	-0.16459319271915593	1.8289405105987295	-0.6244072927059932
0.22502139354451925	0.09545203121940407	0.07756066740211223	0.9072331505214386	2.175646771343909	2.670328785764	1.873648588923377	0.5774429600888966	0.7131027105644032	1.4842406367003815	-0.1440449973853603	0.5386827903715388	1.438248856327386	-0.3170832630127426	-0.2991177459767035	0.3745908917454181	-0.05140892107499817	0.11515403881535188	0.296599986787539	0.8643074993975883	0.15425688505267976	0.10252862778124885	0.8835288255766093	1.6056059504176763	-0.23002422671825462	0.5074933174660281	1.8167959655499857	2.385595485898713	0.6735715200276793	1.1684377659959695	0.8168048085573648	1.1080797214836147	2.8172378364638426	0.8320385191988272	0.2036678641007504	1.9577409039682436	1.1175221842658283	0.9843889395526221	0.509686009935174	0.6036984828823221	1.6398467634518883	1.796212900194453	2.093690965672029	-0.23563313924182022	-0.33619154730795897	-0.07284739322072849	1.3378385225563876	-0.19111041665013015	1.8575728464722872	-0.48782176186435516
0.26675692079432	0.03358175584537738	0.0578805855365524	0.9418184491325837	2.2826682178832973	2.631551417509511	1.9504735720712947	0.6408825964843479	0.7012528034962139	1.4645039246271214	-0.108332978799818	0.5127717340772487	1.299624969928907	-0.3083697086075555	-0.3642848891822134	0.4393878266516421	-0.11351437061852192	0.14848979691251932	0.42805368099174756	0.9216400048425685	0.15498461398879876	0.13112467289989177	0.9005919549208716	1.6445513223495276	-0.14393080809073006	0.5245595184981636	1.8142989037883601	2.285163717652116	0.557352364947745	1.3592184567465888	0.8758215805684099	1.2448787665293601	2.857736110178484	0.9012623808679381	0.10832461382497949	1.870210897661223	1.162221934606381	0.9916874654315369	0.5426048378615832	0.5252819073213463	1.6341391863730466	1.6481305056894893	2.1776468533146223	-0.17079564191925872	-0.3875530709289402	-0.09381372211202299	1.378862781881597	-0.16977108790728715	1.8710257171356084	-0.3358050731350475
0.3183738769236109	-0.025241086768868916	0.01451040277430643	0.9530086079059734	2.377548647496261	2.580582545724328	2.0329698729495886	0.7167368037961175	0.695357160686316	1.4799492866011434	-0.035015428393011784	0.5200445361811309	1.152639063484415	-0.2797111676580285	-0.38268012114065064	0.5636790394158998	-0.1301379151680043	0.18448295986105653	0.5560221096667801	1.012942651178958	0.18214078459479013	0.14405246010601022	0.9518650997925452	1.7476202597329267	-0.023132127811197	0.593217100556098	1.8296534326014324	2.1894431378050125	0.4760284005406878	1.5130450952025802	0.9655971685499974	1.3332593311896588	2.899282434921875	0.9774916458407011	-0.01572427835004355	1.7439998456376	1.20566605598717	1.0261028530425924	0.6096657601145212	0.443288208500376	1.6318953526370756	1.4467549485938809	2.2239933152130154	-0.008264367554065644	-0.3857034011715897	-0.08545259523056928	1.4040512404419758	-0.12305925215699473	1.8463906832776165	-0.2000442033627107
0.3734454732275677	-0.07298275091709519	-0.029058662131351092	0.9452347592876997	2.43719799152609	2.516896718122005	2.126628137939026	0.7881980957572657	0.6827996089910863	1.517177914839774	0.05197849249359534	0.5480252152844802	1.0110638758932262	-0.22828664713316763	-0.34670656162754004	0.7261052740258174	-0.09798212837110021	0.2299889800536083	0.661940796046198	1.122761549962199	0.22442332094439826	0.12551791360672798	1.0286980399977437	1.9104068428457954	0.13063482268806081	0.6701740802621116	1.8321865096769276	2.1253332860646887	0.4064665987718959	1.5821533019379252	1.0820412575813385	1.4027593737685695	2.9422179216420488	1.1008098289641883	-0.10883281425287536	1.5811772846892846	1.2391003801759688	1.0349472332720333	0.7254183558636282	0.369727326360599	1.6484781238836628	1.265889755782937	2.2380565002543094	0.15290825773383268	-0.3466744842820357	-0.07281376938608458	1.3927157657245506	-0.04697865748701947	1.7796961490050325	-0.13701594092975034
0.4364363657233559	-0.10692184871396342	-0.032421157904855544	0.8968021717825192	2.4539138843958064	2.448254460779271	2.219969126412078	0.8734800408841364	0.6524504477083168	1.5367980141385984	0.15108282149207303	0.5824593899012581	0.8980417339809772	-0.15599566956100575	-0.29881016658581294	0.8916095428354975	-0.0059787588625206944	0.27682777844615586	0.7464066361132267	1.2110491884406616	0.2670957120812124	0.07407019596924164	1.116945176080083	2.0833471162534303	0.28405610325054526	0.7386077789002915	1.8121539917623484	2.1303083010145545	0.3500035690320808	1.5249908820413456	1.2439191029825671	1.4769740442675467	2.931727524080712	1.2768372347899999	-0.13697036643404523	1.407086271293489	1.2677652361987284	1.0087602995476312	0.8701728967281639	0.29642503144443527	1.6583293939223371	1.1228396877764704	2.1968963085853748	0.21206245688221856	-0.31338927874425476	-0.055150048253148044	1.3828016811151675	0.06416556022397515	1.6789367183489883	-0.18276797045635246
0.5084369855275601	-0.12556726826702697	0.0101257452869852	0.7933057915731123	2.4473353717180473	2.38331563157081	2.3259394828845528	0.9458408761476994	0.628650139660406	1.531247246075455	0.27004660447467016	0.6326894849444061	0.8125571362620054	-0.06662515538572762	-0.26494666784031884	1.03226899354055	0.1251750807324592	0.32572484286622144	0.8045938775966999	1.2479672493188132	0.30216407841613047	0.01341418221352927	1.2048758974377398	2.2034533331376727	0.38130169821320836	0.7894960874324765	1.7702641800304644	2.1313474545700997	0.28185586125636125	1.4613159907652662	1.4672573423335253	1.5337960958008998	2.8314211308104373	1.4592796011822116	-0.11520500133160785	1.2593599289353183	1.3052194949398304	0.9767039500860761	0.992139037701722	0.229332421384227	1.6244599035904266	0.9891353689814991	2.0926221492623602	0.19330388843536614	-0.28236084731233246	-0.04703923214071003	1.4172492263354557	0.16538889793108696	1.559146188493431	-0.29302682140380254
0.57355405787014	-0.13921333307865347	0.06986901613479561	0.6595080572327854	2.439014319444022	2.3267789865196407	2.4225149291774146	1.001979364962397	0.6089826437242623	1.5149622721254952	0.383958027496554	0.6944752975856072	0.7315510587669178	0.028152935688503068	-0.2355050362520398	1.129835965448922	0.25191667222686887	0.36594050800190464	0.8161220635778207	1.231751716219046	0.3402250443557006	-0.02797990042211897	1.2820345586830526	2.2329529203416145	0.41238606727751986	0.8000264637195087	1.7194025534435098	2.0705865847549028	0.2225646435304019	1.4605511976565786	1.7070625115055293	1.5586458386662376	2.600147908042079	1.6267344887701571	-0.043584630126606606	1.1482319416662985	1.3636703042708518	0.9689706526710756	1.0570612690299472	0.193913154727529	1.5460137163112868	0.8861239205477773	1.9456491330363619	0.16517294415022565	-0.2551512316713043	-0.06211765398769213	1.4984912509120316	0.2354422913083817	1.4246046287990801	-0.39906240808725857
0.6205551772669877	-0.15186822147197748	0.12468648505855931	0.5164800880856089	2.4162364321482084	2.290628879697377	2.463985613839858	1.063943051667481	0.5918023720985441	1.4605740741286362	0.45136620128856375	0.762310776899445	0.6648016700979089	0.10841382480381348	-0.21425890714362578	1.1577636121991068	0.3485157415161062	0.3922822373798233	0.7796608241956708	1.1877223409953648	0.38360288701222284	-0.03256832124618823	1.3529300696427433	2.177794397777798	0.39472233350841934	0.7768289992095456	1.6752677871470874	1.9577226633489517	0.20592095094344948	1.46085148452134	1.9205910397224524	1.5690523563161327	2.239474988681831	1.7628515170929038	0.07502292077280691	1.0485916374371214	1.449254871046146	0.9756170212458628	1.0544041075780306	0.1809945680144746	1.44462922871879	0.8227228921642882	1.788766251911333	0.15846259938541746	-0.2536821159788626	-0.05884493408235085	1.602649292183465	0.3197984918376753	1.2759204174933843	-0.49846322162225026
0.6454131467919558	-0.16314067959766992	0.176317214521601	0.3756715585290012	2.3845755661287593	2.2729100223073457	2.4380438520071293	1.1224177330394176	0.6035224745310044	1.371616019150282	0.47980479580988156	0.8332138022154542	0.6286561640925596	0.16118417724747153	-0.20723749803759173	1.1348078057373236	0.41481235636624836	0.4206822327852593	0.7072846570092383	1.1200070008982819	0.4208804304746449	-0.0001466262031073362	1.4325130260580479	2.081133590637662	0.35264566045472634	0.747217471112591	1.6492447220255315	1.8104051481505834	0.2073582903172296	1.4761754985886657	2.087902091380144	1.5596098942353274	1.819789875311368	1.8494823409632957	0.207268047133417	0.9831688440640278	1.5655318783634087	1.0002903059187087	0.9978462640519512	0.18129266161947394	1.3500082399632396	0.7453719875933172	1.6572767270965216	0.188960816978115	-0.26578904529970365	-0.04369552858445346	1.688837219643824	0.43043394647154704	1.1257666728636382	-0.5674848541497743
0.6445993442182218	-0.17128745419371555	0.21942838798079706	0.27213257127684404	2.33932062084854	2.2645987818150166	2.377404377813113	1.1790540273709849	0.633318919300346	1.3027153613748865	0.5260926691266878	0.8905730294864338	0.6151134997485889	0.16287758137352581	-0.19545026202538945	1.0898886430931207	0.4345357639202886	0.44133418122374213	0.6108454881939365	1.040756493302873	0.44775442047275343	0.0459381042843956	1.514892530260618	1.9627443088969148	0.31092329908622574	0.7095225732287236	1.6381359985475314	1.6850229261402618	0.2044061269673092	1.5473950973418613	2.2142659646058207	1.522082160324432	1.4058245498666662	1.8885714259370991	0.3431475787988688	0.9781703865581417	1.7080713903773528	1.0672410968134876	0.9145223795590065	0.2132174092681649	1.2937084116788786	0.6558350745927294	1.555308772308461	0.3027741593445823	-0.2765020847316327	-0.05339413688840955	1.7320938189192803	0.5570503058263137	0.9681538684170636	-0.5801213273025921
0.625904401299082	-0.16789224023453056	0.24930696115389103	0.2287121213461761	2.260560101507221	2.255014330013222	2.330513552662431	1.2480743256134477	0.6539285456571051	1.226596372861915	0.6030581490610787	0.9208291287888624	0.6163947770137035	0.11160663926582548	-0.16588626014180974	1.0319573545639382	0.4210450095999959	0.43917809661273904	0.5009255753506887	0.992922841148508	0.45562577427159157	0.07410951405685204	1.5872398264276744	1.8399596731888184	0.27271380845018045	0.6479899828099824	1.6342383412465327	1.6054173027270866	0.19664216981082566	1.6074243184004537	2.2912290483683586	1.4889565066376889	1.089906375616117	1.8814772342519046	0.4867647662027815	0.9768418491684198	1.8653164956419939	1.1475007275073252	0.8210073087657236	0.25010200352534306	1.2916965607534	0.577808479032109	1.4707180507581126	0.45912012621551446	-0.28431229315681017	-0.04007162640616503	1.7223044958240823	0.7200391222672766	0.7660052071089549	-0.5879514425060519
0.6080682935071628	-0.14728620416982555	0.27795524013750433	0.23688105345177668	2.1643117499310653	2.2322026273853366	2.3198275033258646	1.3212430031631581	0.6775404276208936	1.1041937741753725	0.6881585567119654	0.9182042413237135	0.6446899805185491	0.03983702000454941	-0.12319556360827721	0.9651994913279591	0.40837273200624846	0.44454181560722195	0.39391426581553507	0.9870348938657504	0.44244125665853806	0.07196667828211474	1.6549479243519616	1.742226441943668	0.23365742646904192	0.5601019933289562	1.6426779297966418	1.5584992504834339	0.18889370957481444	1.6293781034038264	2.3132656750406415	1.475067943530489	0.9220155219023765	1.8453669994788302	0.6276544385144542	0.9372268811283485	2.0130194614394545	1.2057842673169952	0.7193789843319095	0.2737555515075997	1.3338294387831993	0.4860991409310774	1.422746844451735	0.5413206981868934	-0.3011407479108885	0.03706892223022985	1.6508428828059762	0.9002520306256508	0.5123843202756421	-0.6312128290051702
0.5914673643251802	-0.11193859251537053	0.31446630153509025	0.28723483124826954	2.0855228504660297	2.1943397482062954	2.333677504589712	1.3830975219917352	0.6961946099490859	0.9828465210974746	0.7933293072618508	0.8916020164365296	0.7080318856868347	-0.02797997578350171	-0.07140647025387802	0.8752125382199379	0.4067640018885566	0.463975107526441	0.31637343084203656	0.9930570168908766	0.39594086280162816	0.036918534986695964	1.7176073461544807	1.6680231464804582	0.19381032450753524	0.44503769891321354	1.6550872062754896	1.5738334956968756	0.18183098806969009	1.6767483563198458	2.2829955834578355	1.470982813082476	0.8553159724690325	1.8041603116052536	0.7606661437717546	0.8818010027670276	2.118719716651772	1.2499377322038894	0.6167258704966709	0.2960479250766652	1.3840737157729792	0.39497906822799633	1.4194686625777895	0.5300185800998383	-0.33201430268848675	0.11846101795826591	1.5438376055500955	1.0427713390685285	0.24139894783773147	-0.6787391293172373
0.5597580134482217	-0.04254754870422541	0.3505472224829709	0.37037666512532474	2.039297304954665	2.1610745765336503	2.361659530687525	1.423511469874438	0.7010560029194632	0.8754403252033773	0.9158782017973881	0.854003221577005	0.7928024589236996	-0.08351069819874783	-0.013935426431195224	0.7551356433086275	0.42759282341235505	0.48880880040895053	0.27120661529774914	1.020488063514504	0.3190689245699558	-0.029218420181829692	1.7552932704956816	1.5352274581664396	0.15349656813138432	0.31333533140837444	1.659461066059875	1.6250427675455537	0.1749890976812921	1.7579900291844333	2.198358205931104	1.4904488118336756	0.832135258913374	1.7692087652113007	0.8722170621489631	0.81916243791695	2.145696520476074	1.2806736644077032	0.5128454397103178	0.320258153887535	1.4082039277678315	0.3629583865033653	1.4580177859707573	0.45426583425799416	-0.3789419289485455	0.1590150985204543	1.456972401298444	1.122220437660419	-0.009617051937205145	-0.7013923189936309
0.5134484654085004	0.05956535870587265	0.3776090694854126	0.45500587213113813	2.029307501406039	2.1339885216525665	2.3890114103708524	1.4331619101576112	0.7050296996713048	0.7494168998706041	1.0006420845841055	0.7998086145487716	0.893166533489255	-0.12308543137852127	0.045463776368792466	0.6405100332651208	0.4694292142508078	0.5459063227445935	0.2395913619489099	1.0895333219991803	0.23650510644506792	-0.11701570981462055	1.7640086348975914	1.2883797304280131	0.1119686461023186	0.1715582100145997	1.6476320363044823	1.672671536210616	0.20222880964099024	1.833990757862491	2.0669794040781087	1.5462715911561458	0.8559141525373283	1.7375734648679362	0.9531869581118038	0.7409935779038473	2.0935879186458974	1.2765674887891187	0.4120920342911599	0.34172089344750495	1.3984046538763364	0.37468083948659403	1.5801175075623834	0.3084021904376478	-0.45097727339809734	0.18906359874723283	1.4102447584676128	1.1373274187085156	-0.20895517720864673	-0.7173274364236522
0.45658521679794306	0.1832015750941042	0.38497695912391705	0.5065836340648375	2.0825599655499025	2.0980152497343965	2.372799461707253	1.4219001520172014	0.7168879812321215	0.648377761460701	1.0282685324332306	0.7600431226396126	1.0302671676592372	-0.1377077133070773	0.0868580092331935	0.5627585058234461	0.5023141038788296	0.6372281219774012	0.23291422044163568	1.1745928499700722	0.1656814867692012	-0.208607194901762	1.7634735217602615	1.0388588667430978	0.07045800757009128	0.03266015084327648	1.5962621936218113	1.7548992724815675	0.24168784339287833	1.8644182628308332	1.8974448766023346	1.641541411367242	0.9018652577836171	1.7030614209626158	1.0201188780290154	0.7013654560282347	1.96677900311511	1.246777587242527	0.33772391804545193	0.38497319808618	1.3667949960949142	0.40907036811098596	1.7994580026402534	0.1476809129788173	-0.5228444660515266	0.22053177199230983	1.402710054164482	1.0785775920850258	-0.3264278717046958	-0.7290767741837387
0.38600955565051415	0.3273438404522132	0.3665410469462159	0.5213063040190273	2.1917212734176053	2.067635013211368	2.299354354782488	1.4114768031683618	0.7310994952213207	0.5818385123676308	1.0180920205407804	0.7664772033049261	1.2034062041622533	-0.137376307248995	0.09344946865303608	0.5250022451955139	0.5049294662923866	0.7278570395771832	0.2567647675680006	1.2584013864606454	0.09560416054313031	-0.2861778499472315	1.7430787314914036	0.8708633665487311	0.028355409271140292	-0.0775454805858721	1.521430374803868	1.8703260803768438	0.23818166513608366	1.8440644437787643	1.7259950778773216	1.7857271470291138	0.9688070454264359	1.6420149692335109	1.0675441028072505	0.7496488016903564	1.777156608245144	1.2024308905618168	0.30671695018810485	0.4622835949683619	1.3415688653056654	0.4808782495052351	2.060256379863575	0.043101778747861606	-0.5803479552782563	0.22910211384488077	1.4328355040719147	0.9714993760629674	-0.33626903218674864	-0.7263320689076318
0.31696178471068925	0.47113832461091737	0.33209743480689236	0.504507509072613	2.3244210558967553	2.0573381693673753	2.183676218232299	1.41935872385213	0.7428865935948024	0.4899243235573296	1.0023157349085685	0.786431784197531	1.3710432853503627	-0.1278827361461264	0.06117016913589333	0.5274522069962597	0.4669596724034729	0.8211433620283352	0.2774436724784097	1.3369691763081204	0.01849830943913442	-0.35454807249199616	1.6797957865549518	0.75331934518632	-0.017467461722329956	-0.1617688519856591	1.4659867999523921	1.9999672167003086	0.24006066674331628	1.7572721558983637	1.6016653548060085	1.9631794029449015	1.092798403219031	1.5493154594847334	1.061113737865823	0.8560589466117154	1.5793662188665136	1.1558016433166585	0.3279661407014484	0.5697696842506224	1.3280058702991107	0.5499755100689125	2.337205362096065	-0.04778493613801891	-0.6493742675866637	0.2499638352506161	1.4823346348250102	0.866603917758885	-0.2511346395272429	-0.745490861426737
0.2601950344290334	0.5941181039852734	0.29828284526068605	0.45344490501944595	2.4479767625140663	2.0470716400783697	2.057911332432049	1.4594451681053133	0.7561643516560135	0.40771231758008747	0.9868086691676924	0.8043982846431593	1.5138640489825608	-0.10444586138004101	-0.007145528694649211	0.5536059088026561	0.3679004690453681	0.9252345621803781	0.3054269655225355	1.4065827085251807	-0.048939142942137435	-0.4236849977451529	1.5876679169375383	0.7203066445349178	-0.07194504375775415	-0.23299520170182503	1.4229004794597298	2.1426489225135747	0.3109861975136462	1.5700198358086839	1.5258382250257772	2.1464776213983634	1.2556566345400089	1.4427516439581944	1.0202763004810143	1.0095642073845852	1.4252633891363822	1.099007598584319	0.4019129996438039	0.7133179167593994	1.3141948936675465	0.5778006221601362	2.61704875655205	-0.12613984038213985	-0.7211750845310979	0.32307699569299536	1.5316332560017354	0.7667960902260246	-0.13303642938888743	-0.798656510667254
0.21306525059365128	0.703256191623338	0.2833990606676497	0.38907341015791386	2.559028186621366	2.031166603561741	1.943572807839928	1.5257362694351149	0.7839090457315688	0.3893632975226138	0.9557990246841286	0.8503765279491216	1.6134783978419036	-0.056885050507944325	-0.09066490888997669	0.5748980425739136	0.24011931803046177	1.004467614804041	0.36103946077327864	1.470919976990869	-0.1035707937893566	-0.5003513367755956	1.465266603220378	0.8225461701720743	-0.12359677406005884	-0.26785424293547305	1.3841520034375832	2.246747341388809	0.43363657458947025	1.3381749163020227	1.473139646676016	2.3071799620612543	1.411974434205168	1.348862369896756	0.9805510869418491	1.196392518196696	1.3041272258702397	1.0276366304060056	0.5259692249301496	0.8803580802356737	1.311467095792445	0.5966178305346898	2.8432074395318585	-0.1461465237440667	-0.7758421184600719	0.3977517964555031	1.5881190315492184	0.6728349351520276	0.0011452445934513667	-0.822438403120317
0.17122357518205888	0.7939792647529444	0.29460121302449715	0.338157994070614	2.658335915534289	2.0303430581512543	1.8621296887312997	1.5902020838697275	0.8256223935101209	0.4210936334465963	0.904651732328732	0.8778524210014806	1.6430191773877592	0.010063014761964095	-0.15736664174466206	0.5662057123493496	0.1023235868384624	1.0542735768956646	0.42905525221783886	1.5247678594796326	-0.14932118129373534	-0.5882587170536937	1.3181570220317067	0.9698433568519274	-0.13966178437158322	-0.26965709363138757	1.3881737134863552	2.2747775663119727	0.5924645125072308	1.1306063130183683	1.4485977571512798	2.411099869912808	1.5300927513272324	1.2683135501619813	0.9364077780650664	1.3547603135081858	1.2045577712420719	0.9456982985033939	0.695140487185161	1.0497542606382095	1.3178626218955058	0.6254014810065789	2.992414927647867	-0.14896514488069207	-0.8458729164979495	0.46785001972481155	1.645344464645087	0.5982724238573358	0.1682821673472115	-0.7909763338400299
0.13780620388354786	0.8595534099006272	0.32479892266027593	0.3012486749457846	2.714261787332357	2.056979447133361	1.807170345504224	1.6243497956409574	0.8693456195193201	0.5114801949117881	0.8487302739003338	0.8385024068419827	1.598642555824783	0.09355713371222314	-0.20533249019723554	0.5202797160884016	-0.04642279848800135	1.1118683436973615	0.49629204381988395	1.556421495642503	-0.18473484758303577	-0.6813128349999202	1.1886642959554914	1.084127842880378	-0.11679571805404936	-0.2625635242265457	1.4029880125913832	2.260875522371978	0.759110646803127	0.9291466706396914	1.4536743266923673	2.448874120316256	1.5981270827311516	1.2118885336921303	0.8924834917301945	1.481795672559095	1.1386885010161227	0.8352623026753333	0.8926088986826837	1.2091553265502175	1.2982400758907406	0.6720123739844643	3.0770307556239453	-0.14260943055300862	-0.9159479650084915	0.5690839138743848	1.6728989362066264	0.516739037820462	0.3234828806525602	-0.7157697432927514
0.10811366808062566	0.9175807030212368	0.3646586043329886	0.2506005212175585	2.7303476414555408	2.1070995113789026	1.7608303476389324	1.6316553099367717	0.9084293766127758	0.6615899888042772	0.7967259648908557	0.7606915785666541	1.5146851771369858	0.2006740381440769	-0.2417889162809918	0.45048696866480586	-0.14191645380747897	1.1901191347118525	0.5696343731486567	1.5672936771197146	-0.19854684575835532	-0.7755229047218772	1.0985326309982058	1.186853393235078	-0.0644872148718759	-0.23232747922185643	1.3832556222923844	2.209747013753005	0.8753607957240058	0.7667947004138496	1.4526308340807133	2.446884380054939	1.640167771167348	1.1935537329037367	0.8685210567542094	1.6102604150722146	1.0608234898352922	0.689368272682086	1.0916894294757291	1.3600697034427789	1.2497396696832836	0.7559237666526172	3.0693517759826783	-0.0635728989751945	-0.960618817162692	0.6650313940216093	1.6967105623426009	0.41483051113045233	0.45733037504517265	-0.5571349412345611
0.0865720244588977	0.9627053136439457	0.3974556573315041	0.18713926772388703	2.7313920300083514	2.178742909665371	1.7220961729303053	1.6208476901626292	0.9253919114301737	0.8242589785035029	0.7557506974297201	0.6490096062698821	1.4252536107530305	0.32178678622396545	-0.2615864456774689	0.3682526344057198	-0.1872854654599273	1.2729021867611952	0.6155043119274216	1.5615714763422353	-0.190441579087193	-0.8554329859801326	1.0547976016263152	1.2800750472108575	-0.0023616854853492327	-0.18123492616638667	1.3515661477886787	2.1172946526013217	0.9175976524705037	0.7016230667962283	1.4364456912940378	2.398140145732905	1.6807006503404864	1.1808436760860197	0.8510437423551298	1.7092386429124538	0.952576742217332	0.5366789246063194	1.260078935388942	1.4976452893839132	1.1824006593823815	0.8461677981307452	2.9384755652821384	0.08183939701608416	-1.0008469218614373	0.7374758137527371	1.720878649947677	0.3142923624062387	0.604455081598814	-0.31700446673695104
0.07940219862153304	0.9806986434481262	0.3972197738590847	0.14316492623745783	2.7129619776660876	2.2678070722178307	1.674764685951311	1.5944203306179379	0.9064446218600132	0.9541364560313796	0.7428954476184902	0.5038836166101979	1.3438548197927838	0.44370380022529743	-0.27517616306639725	0.28182795452265735	-0.2646644433430566	1.3504478688197241	0.6063788852008123	1.5307860361593961	-0.16393145355714384	-0.8883658161621412	1.0831167194853772	1.3510822018684823	0.0514677654186255	-0.14202390547506202	1.337452146453337	2.02675907210132	0.9019806308648228	0.6488898781548713	1.410248302942374	2.3093413834513123	1.7108271737800655	1.148382643794316	0.816657203275053	1.785487042936453	0.8562168289608045	0.38256449205116133	1.3716513625124729	1.6322291648074008	1.0994908028530748	0.9122558767288883	2.7040066553855544	0.25508327393648894	-1.0203746554480135	0.825977482517148	1.7045259800526495	0.20965538856875945	0.7551914983337235	-0.06101800895233406
0.07331637067882597	0.9720823642328849	0.3788902405022771	0.11466468800464336	2.6661631536556256	2.360109839728092	1.6165047856301797	1.57057369967386	0.8548158748102699	1.0685569103077903	0.7271012139935236	0.3894913315165712	1.2622576886986188	0.5654470281230011	-0.28931489313153935	0.22192614877213188	-0.338143897052016	1.423575411524136	0.5406798595216549	1.4742467461325353	-0.10251261650979462	-0.8811548788944954	1.170577471913726	1.409864778304416	0.07446345796244878	-0.10130461753486748	1.3359995287939297	1.9637206792084243	0.8413101872168539	0.5370799408540848	1.3757866292233012	2.228924181916505	1.7451805067931327	1.1091559368291226	0.7650876613365896	1.858622368548892	0.7720512510354476	0.23433960354501152	1.4184068726336172	1.764503712664446	0.9845713181794276	0.9672029108697803	2.3997705750163236	0.4455428466227514	-1.0085863295303523	0.9235463786905342	1.6640854263830938	0.08613673988517964	0.8913182689024148	0.1876547880358594
0.05071967866111171	0.9400430212377625	0.3617169986769365	0.08661376040447435	2.6075809022775807	2.4404585677217243	1.5807054186981109	1.5692942521612043	0.7900768595518683	1.1725696744658065	0.687095138141193	0.3430277170077338	1.1760233652734338	0.6817099314504667	-0.28213804067742065	0.19769981417493232	-0.38329652979974627	1.4768335544579523	0.43455883552080443	1.4139939451183583	0.01038561696250232	-0.8610908587871904	1.2767392652023404	1.46439992133921	0.05398683508285825	-0.03464627513754531	1.3454835614462575	1.91755641710869	0.7727053202872092	0.43353727629874494	1.3560615368173417	2.1551012965574774	1.8159585566921232	1.0804994866864877	0.7148870102850721	1.8847327320993768	0.6771936081414939	0.10391619404413613	1.4008436835246092	1.8749743294859194	0.8152838620743141	1.0056348001241127	2.0585634894428955	0.6241522360009475	-0.9912932448133025	0.9928787257262861	1.6576290180239943	-0.05054410195491675	1.0205600830520116	0.3737116531257428
0.01693561371277579	0.8838024540290927	0.3400434702111285	0.08562217831863579	2.547488828317756	2.505968321049112	1.5888664757584492	1.5641196948147966	0.7382806226495704	1.2334182201664092	0.6484261877491581	0.33192630685557256	1.0819427061504234	0.7716907177570917	-0.2473518037592542	0.18754038353739727	-0.48097749361257713	1.4976444580946002	0.30537638111717713	1.354707998718307	0.15469129467271087	-0.8113023644468397	1.3945386059384597	1.5077406472384107	0.00199807659219946	0.05735802704352191	1.3684133112765682	1.8569086158150818	0.7356095669073044	0.3650718711332782	1.3741179216291357	2.061099275450938	1.8839236771790495	1.0505778021068812	0.6995520101240621	1.864668748286276	0.5980697648657985	-0.006282287704026357	1.3453268316039297	1.9605307856100176	0.6414927396827415	1.0190307668375205	1.7403754096320334	0.7425849852302175	-0.9717168357067962	1.0187952302734904	1.6750733511681453	-0.1903472720344478	1.1057544566635193	0.4274145815477731
-0.015989616108338864	0.8144418410728959	0.324387282875072	0.11919652800632756	2.4707489737851382	2.5620098283688235	1.6223611813284464	1.5341989632218977	0.737669284687748	1.2343919368329477	0.5922534574221815	0.35239732270803736	0.9768621032002803	0.8298039825030028	-0.2108226169593732	0.18089048722108714	-0.6046521493270605	1.4922807391001178	0.16648677932532155	1.2915901509700265	0.30082743343142204	-0.7405848520717668	1.5068425674120824	1.5410703205316896	-0.06992287462763194	0.17285044940230265	1.3840319523913507	1.769678943517696	0.7114421194311846	0.2986052504113751	1.4205819618434412	1.9828082786643961	1.9139364969692836	1.0243097594277222	0.7244350242215185	1.8257509335299207	0.5443275641338896	-0.08084158048030063	1.2965136415779486	2.0275946637564912	0.5196577674342389	1.019997162090159	1.4965884291572082	0.7754550817205655	-0.9584461189548946	1.0038811916181007	1.7042408108773686	-0.31929409451667706	1.1492577842798763	0.35894272306644937
-0.045090295493999843	0.7344739015348671	0.3357513160463246	0.15818197212338156	2.3814821326435327	2.614539899735848	1.63744944232985	1.5075794682145551	0.785039602236308	1.2121772033029272	0.5155078403990476	0.40037141240022145	0.8802744247845379	0.8696494986814536	-0.1828725800516508	0.17759190851479906	-0.6743167488680422	1.4729778719588797	0.048331725289769034	1.230871681202923	0.4297171389846605	-0.684198782630484	1.6174527794771127	1.5587732425804735	-0.14201233994164056	0.2931701125133266	1.3748320405484384	1.648663320126791	0.6466417464774217	0.2598963967508008	1.4826939883101526	1.9543576341757016	1.965216842824018	1.0106052727367363	0.7836121772641829	1.7695445942597856	0.4862002714481132	-0.11048253251915974	1.2552709313593315	2.078644091484975	0.44174354073778	1.0135191711486895	1.3163996116898364	0.7191839819701005	-0.9729691240831846	0.9795562152440416	1.7423688207661283	-0.40618590457549963	1.1820587963175782	0.21937924947456003
-0.0487507987703216	0.6480285371579336	0.3609908475951754	0.19779490177913034	2.3147945179317166	2.654706685093918	1.5870906085903516	1.5055358455663532	0.8654472932011277	1.174027334146254	0.5138162420818275	0.4454954023891224	0.8046473317213267	0.8963721432673056	-0.16484445897911545	0.15672648041921006	-0.698922793445954	1.4318043998598955	-0.028475635806036376	1.1886063223568504	0.5109851540549286	-0.6346461968157925	1.7459590361175548	1.5461365999243442	-0.18430073583160686	0.3801390016395726	1.3372320528685782	1.485500059260179	0.5380858185709029	0.26793845434767716	1.5473949331551478	1.9492204065541165	2.0613162010685167	1.0068095694258221	0.8681583006691692	1.7095718734128476	0.43845113649099254	-0.10104637992115802	1.199077637422691	2.118139698402812	0.43728787089487203	0.9974479395285861	1.1960573398993404	0.5844336270430153	-1.0157106556292397	0.9725325697850911	1.728012335098068	-0.42669233892595704	1.1881682847143602	0.043826400631020876
-0.007057087463044748	0.5723730844925183	0.38136932954574093	0.2572046128439457	2.262909975751046	2.6655643482051756	1.482235126543506	1.5160639955766388	0.9854286490781238	1.1162048899422605	0.589772147423713	0.4786443140606876	0.7520594286141147	0.90223237234315	-0.16042259182190047	0.11378742388793828	-0.7068065118004899	1.3803966584636884	-0.0915240386444268	1.1851414311274528	0.5252612650721611	-0.5834068650426386	1.8762614116363392	1.5179260347973655	-0.18010948784823416	0.3974762194429891	1.2930212542428758	1.2981778242809585	0.39989203026164044	0.2745588413192014	1.5745213381357537	1.9342181171502069	2.129088519715249	1.011479838294924	0.9506373988348674	1.6502261520600683	0.4189088092371259	-0.036684089931035356	1.150446722191429	2.161327356235583	0.5523713434173156	0.9799114012855792	1.1647424537489866	0.42071871602404415	-1.0619081490903441	0.9824217131520294	1.63990842724129	-0.3825694507697293	1.183763969095923	-0.14971488840599992
0.05582444025998885	0.5030950695711797	0.39777941896031344	0.32647204425430554	2.1839451195189605	2.639716137652737	1.3506887575558018	1.5415263110930126	1.1305753553013456	1.1011501807625979	0.6495613982909522	0.5164372574013614	0.7363548568104298	0.8944524130528044	-0.15706898426960686	0.07359558479664136	-0.6862787391876036	1.3364801902527845	-0.14940777369575126	1.2292852503666842	0.4943550627035155	-0.5434832788835989	1.9885839857408265	1.4815745556515343	-0.1594859552455151	0.3671459077352446	1.2577182432475875	1.092323120191954	0.2479408508033396	0.23187587868280768	1.5206824028812735	1.9095356533333863	2.1168727928660207	1.03286451998928	1.000848316568037	1.5505420017124192	0.4368079281839556	0.0879383400929969	1.1333533969976985	2.1991241887538435	0.7395734720775344	0.980206033984555	1.1899564784468435	0.3113451625067701	-1.0807101749252326	1.0132547695204992	1.5217236271607155	-0.2877589895911826	1.226718899436832	-0.36909972256933515
0.11222449689181993	0.4294045806823991	0.4064793564430677	0.38805471449941664	2.103618017348425	2.557093818035062	1.2135768296765161	1.6071187380131726	1.2688382285846012	1.1455155107966999	0.7180329906537339	0.5678128284832954	0.7564110111522918	0.8809819692529487	-0.12638711320192914	0.0472932551706298	-0.6347335209722031	1.2865478791574911	-0.16799248422433383	1.2968466829945797	0.4452779143483074	-0.4944261009727914	2.0747418540087197	1.430029521205105	-0.13673655253164257	0.3356569011357909	1.254821011331855	0.9242979128970641	0.13419732876881102	0.15801938589843212	1.3914478242429438	1.8843469502907895	2.0556903422443877	1.069862638577773	1.0228463931212548	1.3927485905529209	0.49661046052778335	0.24661384811468082	1.1154783154621692	2.2117913712217177	0.9495139158696506	1.0203428644569577	1.2256685757322718	0.26631170258206477	-1.0503543506778017	1.0606046006623853	1.383594807883917	-0.17264313753620247	1.3070591002898868	-0.5519329125701344
0.15758836130830878	0.37472902887104953	0.40529068874872004	0.4217839988880205	2.001341727494634	2.4155905277805387	1.105619088358354	1.7044484499912986	1.409529704729888	1.2248763344389864	0.8140009079181624	0.621564776974507	0.7892164693024497	0.862681888387138	-0.07420445051940136	0.03376332913989681	-0.5703466851506668	1.2282887611429527	-0.15714212927501242	1.3433425240706238	0.3908059183187066	-0.4060429718346136	2.1121160167829536	1.3933980495589497	-0.10671079764869776	0.3268351088416189	1.2886233842492434	0.8380589362174009	0.08147680532298969	0.10879110800670558	1.2033197554211057	1.8572785589924794	1.9141194115356222	1.1059639945126927	1.030221292774675	1.2132425815257488	0.5750808642427856	0.4185981959354227	1.0873553399123905	2.1876278317706666	1.190584053007688	1.09915121877886	1.284180894213187	0.2548852335625112	-0.9558309160204587	1.0876120118447035	1.2130279949188905	-0.06142506712046393	1.3868080603303496	-0.6523666349192
0.1856018261883485	0.34719779967320563	0.39701164138342004	0.41687256886910085	1.8097191321528279	2.269802780421155	1.0439484654860869	1.7852283118910415	1.5794439728995193	1.3373202021887114	0.8701736382451394	0.6487572132443871	0.8317405940146252	0.8321723233571021	-0.022418664470280635	0.03329347345208307	-0.5113552102794008	1.172878609372444	-0.1395741652941293	1.3430228700961582	0.3471161918324198	-0.29291303835479765	2.0762773960549716	1.396573058855076	-0.10434295858180245	0.35143479055951576	1.3366678129512877	0.8053552124019377	0.08932599554206867	0.11276052500026197	0.9998254873812316	1.825772870828224	1.6493036122103972	1.1451063525154208	1.0200059445308423	1.0468377926982146	0.6641824733594575	0.5865045477741784	1.0511920206399683	2.1229810258671415	1.4428653594183214	1.2265150418918838	1.3453437339247873	0.29451173071859377	-0.8062200679438346	1.0764899945408213	1.0659475369992832	0.04525926780962845	1.4669640339736834	-0.737206766139672
0.19562156933926375	0.32963919636828043	0.3913458128792346	0.37348697924613866	1.5993202469594014	2.146811578412162	1.0287015662264913	1.8298692399520753	1.7652362790912612	1.464591384207948	0.8839621836796635	0.6671042447130692	0.8779736792310808	0.7917246181218924	0.026641902029442433	0.05323357350942529	-0.43791809157353995	1.1173258055010178	-0.09741712186865195	1.2767755704744006	0.3293239619248577	-0.17987746828524512	1.9797662518691663	1.4256711473793078	-0.15160468068709082	0.41717403260205854	1.377076995112977	0.8074496721589703	0.13428256183140663	0.17263021866195008	0.8689706332952687	1.8045064212653468	1.3794996832247635	1.1982861536399174	1.0002699601683023	0.9171234358086234	0.7633707549105538	0.7244921768704656	0.9876307744456512	2.0263699659335406	1.6724083506970568	1.4028311058306502	1.3600847924608033	0.35880116282014446	-0.6309793461002838	1.0462546952326879	0.9877398906784325	0.14626104740250906	1.5070098881424916	-0.7893353416112199
0.2095301951449006	0.31757553601394395	0.4025757162328369	0.2910888319334623	1.44362121221944	2.03280358953105	1.041850915183322	1.8557114596786917	1.9548306049359774	1.5871047650302041	0.8854698150711375	0.6861346788354001	0.9060308745752245	0.741221568099992	0.0762018716262026	0.08920150585618718	-0.3293805514109059	1.0454536012846767	-0.029821180988564316	1.1260133385419528	0.3363784771219298	-0.09713255291031955	1.861557433254046	1.446527947214759	-0.21471536939342029	0.4913069389957343	1.403752337585726	0.8763245544519256	0.16842227763127277	0.2818595657186987	0.8495977746822726	1.817202020631801	1.1797223713250553	1.2604113842047562	0.9931175052840105	0.841067958705904	0.846802814897682	0.8002873479946857	0.8837017370473733	1.90703555372485	1.8727855031117997	1.5862497820327135	1.3570182218894415	0.3635403150253521	-0.46286737540288614	1.0172223820084811	0.9544954029163624	0.22255909725867395	1.4556447714601501	-0.7257781299065365
0.2685003239364693	0.31043297963117794	0.4275053616512544	0.18260355435468015	1.3273932535460349	1.962635499587293	1.049439111866855	1.8494670571425202	2.1264951420647966	1.6946975413633996	0.8690967586798012	0.6876529199579936	0.8965383157658744	0.68855629562597	0.13639152038772653	0.13248576248462895	-0.21110125664669366	0.9642315707967984	0.037987214394027774	0.9249904520564174	0.3570704840657624	-0.08168054447964919	1.751459068537768	1.4392375764516074	-0.2730558129722821	0.529771681621212	1.4140927343678418	1.0037312414202018	0.18132733815434993	0.44634638787369896	0.936295719897841	1.8698156834708641	0.9926106572350293	1.3223723562637426	0.9924672821127114	0.8348549637183243	0.9055322969825284	0.788572670494607	0.7677142093406271	1.7897411073913383	2.0341855436601675	1.7492130920539206	1.3849509138306804	0.2837208331318087	-0.3263502421875081	0.9942909267813309	0.9386150444678945	0.2667558381196446	1.3270113355380027	-0.601929031135208
0.36910304842701097	0.30753335388114456	0.4484527390353016	0.08319745024935842	1.296487298817476	1.967091739170415	1.0625884608236855	1.8064243467935417	2.214117458428377	1.775562669795908	0.827995855269376	0.6961721553108589	0.8472983941192103	0.6573960430916511	0.2252985008815614	0.18106308726967163	-0.09001844389960297	0.895253166341918	0.09705462453073288	0.7272903883671831	0.3934754953853889	-0.1354834155649654	1.6572605437367725	1.4245723088874702	-0.33763991978410723	0.528758314563378	1.4027679190066238	1.1470482846404852	0.17174636707252197	0.6490024857291565	1.1080184998124012	1.9473759349401967	0.838754788760042	1.381936042021098	0.9689189366300273	0.8763816225238046	0.943611167068411	0.6950364053006802	0.6745717892387718	1.6985208727722483	2.134102140020754	1.8982029552717279	1.4199923108858807	0.18775415237387375	-0.22228640562382984	0.9889335291280675	0.9316016650633234	0.29897613202803663	1.1237573109715693	-0.5100751158707856
0.4808481132946863	0.31230230357797584	0.46643075976654247	0.024543045851490176	1.417715835289938	2.021981293400612	1.1005911368973142	1.7645475493656524	2.208958770969716	1.8086923590131203	0.7738377871292201	0.732244943108544	0.7688112363248909	0.6602453268837	0.3320020910784433	0.22520554969524292	0.03715590540424477	0.8433278016080974	0.1509472499992994	0.5529408501954284	0.4543968034662075	-0.24140634358589597	1.6044890820805733	1.3986756440461883	-0.39571246916197095	0.4724261039298031	1.3767528572881507	1.3087255020805137	0.12775060985244935	0.8609064806227952	1.3239290090542402	2.034506308816835	0.7768159616884167	1.421548978445998	0.912404276362472	0.922981277236574	0.9500046247308788	0.5551889201889167	0.6188321570134339	1.6541049256273106	2.1663437509755874	2.0382477697486463	1.4376600613356163	0.10683854003830817	-0.13936544489895977	1.0021364881982446	0.9300867038196425	0.315724284292656	0.8457713045642749	-0.4458390165181423
0.5981128825755143	0.33145200587017554	0.47801217574571064	-0.0021676965857875983	1.6554050474502897	2.116279769114198	1.157577524534625	1.7391944017257852	2.1527324274673676	1.7810901153041656	0.7274736348432026	0.777869836178813	0.6708550109851086	0.6778381387231155	0.42380957830143035	0.24220186003505537	0.16146088227595232	0.797903296901785	0.2031908238531906	0.4119655547651531	0.5368640861199776	-0.36826222145030985	1.591860412039579	1.3575801410269435	-0.4262135202079779	0.3761955112284652	1.3627068848790076	1.4724056476172418	0.0994338619199456	1.0797311493527182	1.539051395184323	2.1370219530768853	0.7275526197003295	1.4064549535838822	0.8504551192737424	0.9657224735237471	0.94487960856858	0.40052297188890884	0.6000051959943679	1.6598477168850738	2.1468931922268775	2.1639459360034636	1.4665432108223642	0.027042086095227357	-0.09590263064848333	1.0085586406152323	0.925880458484246	0.30131480101158215	0.5869834871513563	-0.38513479891684704
0.7186006960416449	0.3670430643642139	0.4717589511435395	0.010614416239476166	1.953963948960331	2.234258964698636	1.2329395104125476	1.6995926628442901	2.0666300815157155	1.7057407711024706	0.7136043234412786	0.8495766362067837	0.5433659397048277	0.6986156819499556	0.48292766015275423	0.2313951792153274	0.2773364896420932	0.7704977904284565	0.22929743545852851	0.33409626804706694	0.6307745350039453	-0.4884497516560935	1.5923908720191933	1.3477011603551368	-0.43146770324692785	0.3052873116351077	1.3746279537698451	1.6200839052416292	0.07242272953721021	1.3080101623403453	1.7462661326623738	2.225657838390185	0.6019051435368354	1.3413153574656975	0.7878728501498011	1.0362314166396716	0.920622266445398	0.2504221247177985	0.5985226943306461	1.7010851960730897	2.097452855666563	2.2491340703671754	1.5247219725042893	-0.01793610674836778	-0.10261542735159579	0.9845362787529689	0.8862463988885321	0.2618815596065701	0.3976021999122577	-0.33874969624613505
0.81618623944854	0.41519337142174056	0.4696036237288859	0.08031566481239065	2.292419628392694	2.3294315100810215	1.3223806417050388	1.6659296564447483	1.9763404892502148	1.6226366774007943	0.7272896679174571	0.943672639080981	0.40228660244843545	0.7089822251082601	0.5050502251599435	0.20791198371620162	0.4036218038809006	0.7339788525936813	0.21966616467833805	0.33714284666790395	0.7183507718214901	-0.5797424192773997	1.6247954623528291	1.3328140119416862	-0.4148582627849854	0.28004740189229976	1.4049528480480469	1.7149753159304215	0.0007765919649308506	1.526074729943843	1.9417558877571497	2.2462155530369747	0.44519185291743185	1.2525180970856844	0.7170532801136632	1.1333856459514469	0.8725271928973222	0.11358180939729198	0.5958695834297236	1.7546235258288587	2.025810164260661	2.2910347685974437	1.583083652430822	-0.00013550104076054392	-0.11545691451865847	0.9240544721918205	0.8158719933511852	0.2098851525390728	0.22795036152812503	-0.3546265043076194
0.8901843746610002	0.4735467094167909	0.49110139588191026	0.19256585562334086	2.6575072159217323	2.393748890912245	1.414135247596168	1.659366483709178	1.9457945273906947	1.5329672844983833	0.7486791882839964	1.0329964722885092	0.2700215007433916	0.6750373533785913	0.49445692635324223	0.18126924843881465	0.5533183748324333	0.6601910344507393	0.19954874666740413	0.4168708620523297	0.7868538272877933	-0.6399895249219699	1.7093479912087315	1.2350860635738994	-0.3661533686936702	0.2887120830147136	1.4707608298908852	1.7127462507905462	-0.0610290011076137	1.714927015984827	2.123248752504037	2.177732390989843	0.33709428784853934	1.1399077927761456	0.6678827194545727	1.234201026155691	0.8306397951758312	0.003363199337273681	0.5797969970864243	1.792330571116698	1.9348449046221823	2.316773881179922	1.6575564844118031	0.024812980490445214	-0.1260593277689276	0.8370882918761481	0.7649915744053226	0.13889629156836053	0.10997639764748757	-0.4239313537680346
0.9550730676251804	0.5485544195983159	0.5257300146662689	0.3261892884251413	2.99313055900707	2.4416964120503684	1.5001304033912586	1.652419040048305	1.981268878161614	1.4247914442930092	0.7750088936565263	1.1401625509137296	0.14304414700862123	0.6001072519536528	0.45171992754581247	0.1737851185543442	0.7140267504784594	0.5901733075463202	0.15772556031729118	0.5577751232660575	0.8354297337737364	-0.653707605689046	1.8470535406535382	1.1077634362096083	-0.27241632358925305	0.3711640259529373	1.569846961749232	1.6283917494706799	-0.08209319025921062	1.841174182705442	2.2769635797533354	2.0537698118777254	0.27124504396682175	1.0287580573429698	0.6637828912481702	1.3365159436117016	0.7910586547273745	-0.10535786432067243	0.5580050327399155	1.7765316100517192	1.8473113906975414	2.329340947900213	1.7994436561112643	0.012078523884615305	-0.11986426159598251	0.7296638761704671	0.7246267687979506	0.03611794413359361	0.08610397875066428	-0.46662630640137104
1.0156418520655468	0.6401252094014709	0.5737854907140163	0.48456741306520196	3.237057722360569	2.4550398686705783	1.5638368839103272	1.676981812262266	2.0246822479435878	1.332574062269175	0.7739230400948097	1.2577971156425627	0.027316645669721452	0.5059960145328809	0.38201516149834397	0.2018374208951746	0.8797918070499786	0.5487308343427502	0.054796412294539874	0.7268207732688927	0.8453840260070782	-0.6622632215529489	2.041025073199195	1.001810047785136	-0.1357729975828878	0.5213583783736093	1.6761601665907448	1.5232918665470965	-0.0851848258933791	1.9055341033917574	2.352205120852764	1.8695647648980878	0.18000528082260311	0.9729190441912945	0.6953152928289652	1.3991545084617798	0.7414965453028405	-0.23911854792724033	0.5237454724345671	1.6983556642682736	1.7526864022383613	2.3331986720387965	1.9905968083583445	-0.020266535335185097	-0.05123620354155034	0.5999842179121421	0.6398424083721791	-0.09146260331088132	0.09617649433329697	-0.4839150341724155
1.0743385689252283	0.743424920154536	0.6438058806935011	0.6670611239022606	3.412747716247268	2.432450472779267	1.5889149485595642	1.757373036521646	2.0420216349292306	1.2625947363302483	0.7574378087487508	1.3632585706032856	-0.050274014719285595	0.4009483771953942	0.304911953543104	0.248118206144881	1.0555902593555229	0.5324521917409543	-0.08945007802474358	0.87944173386768	0.7914504008740961	-0.7038578264354075	2.259676954270069	0.836371460235237	0.019082813217205265	0.6019721206022727	1.787887673617321	1.4267098122498	-0.05773203127719114	1.9318842757745187	2.3279934505089313	1.6231275097896147	0.08477600267744279	0.9652965616359255	0.7422203390701605	1.3806119849596818	0.7199714774211841	-0.36467493162138187	0.474073565597905	1.5714503927904377	1.619280287390636	2.346787132115535	2.178626003918108	-0.060243057338298066	0.06418230430768279	0.459290885817121	0.5330554637661227	-0.1810705517330494	0.1362694763929649	-0.5062516872767552
1.1241638727479193	0.8666351045734981	0.715898345097373	0.8243198453282297	3.5307238905416822	2.3868826442076405	1.570363085587628	1.8685496019558556	2.02652463632168	1.1897992118886969	0.7711366142194962	1.4680366229103603	-0.0765302816474471	0.309039777599681	0.23925532915639133	0.29877632040452984	1.2347378807949756	0.5638111992968426	-0.2507738635929357	0.9809417366240748	0.6778727062012389	-0.7539883881379638	2.460107069725418	0.6509266161055881	0.16986403963758567	0.5584994593770312	1.8906313606842027	1.3374341381332058	0.026187667308929928	1.9214258473127703	2.217013388190937	1.3715794395409016	0.060952616321136265	0.983058677363374	0.8022154044177752	1.3059245067533103	0.7300517435854065	-0.43726970116052816	0.4231095329942285	1.4022122379134434	1.4487249252350718	2.3633572751059035	2.3449489011177826	-0.08073793325003237	0.1736800989144875	0.3315240501518718	0.4973202014887056	-0.2099551651438581	0.24495924577442513	-0.4971054463263302
1.160566259020443	0.9940317051802893	0.7679129633488614	0.9212934746292291	3.5519522230825102	2.323702059188437	1.5175056992816014	2.0019571137618466	1.9838775326151399	1.1313703812576366	0.7890756329787623	1.5602144387907952	-0.054942941471732995	0.248800664237291	0.18498575684319496	0.3446543722075379	1.3897357349121187	0.6728259348176817	-0.3927339387900306	1.0167153573467314	0.5272476680355481	-0.8368630532020015	2.637825122369383	0.5530613129263238	0.303141404634624	0.48720240963357486	1.961921673638302	1.2967294703615717	0.15326628940963405	1.8988198767749949	2.041473274545134	1.161666244052217	0.11699862817451749	1.050342512895795	0.8476112484561134	1.1769029185355875	0.7457214805016361	-0.4505382843358749	0.376208203037308	1.2215315983915254	1.2442000801568676	2.326426048398351	2.4864092635798265	-0.05432026847931143	0.2952361473222026	0.21796515261449007	0.567142091748945	-0.23718629855402015	0.3957256529853356	-0.44708850298677955
1.192294909563182	1.088741220308068	0.7865847589989821	0.95441076694923	3.4731008873452955	2.242100329588666	1.4419277891078068	2.1450325327112525	1.9222538286142412	1.143288206804975	0.7763774281041442	1.6072022541987376	0.0009731090826344768	0.19061869335738707	0.15422781775411445	0.36449858334899987	1.503104169317061	0.8355919819640796	-0.4964724372985122	0.9898367990740331	0.32793162339911985	-0.9596652362338396	2.7631858443938655	0.48989394827776966	0.38411890819790767	0.4185919609271681	2.0161527329228344	1.3175933047021915	0.31961410798644413	1.9046942385668781	1.8318457355852817	1.0207556560771138	0.1676115830439639	1.162193676543152	0.8781648930527421	0.986544995186426	0.7853314491660057	-0.4030072887195768	0.32735450750138806	1.0561938008040437	0.9827554527317794	2.185701614495796	2.586418917160912	-0.00028287992372054703	0.4504402551435425	0.1283800491782198	0.74144283860281	-0.24778826461276057	0.5652361076968925	-0.3943768338298679
1.2140649325633095	1.135639515047739	0.7453051513256279	0.9294197996920781	3.312174233816537	2.171987816329051	1.334238851504915	2.2759379167877145	1.8505556099822251	1.2140313464164556	0.7506175715016057	1.6278518866538598	0.07894854933144364	0.130820107560009	0.156698374797076	0.36531843357977706	1.5852528908824703	1.00499746546459	-0.5588581844267111	0.9350299546618711	0.09191724812697688	-1.0473760260738885	2.8151476566074947	0.4102175918648315	0.3746950815466337	0.30440748907326637	2.0670343680174947	1.3519338299730224	0.521294905239466	1.9435485436775715	1.623411388599095	0.9445204307552506	0.20205884515866454	1.2830746185933157	0.9005017701004793	0.7839101586649124	0.8420589718124543	-0.324474667182967	0.28282680042682007	0.9044102835210017	0.6975685845638686	1.9894840938502476	2.6417606527352975	0.06045103662640131	0.6184504497538131	0.10901645640495228	1.0342402893227125	-0.21578132296251606	0.7521624602576209	-0.352285799656373
1.2060973872070282	1.1336875930660821	0.6377469130686153	0.8920069427892836	3.0813643636453514	2.1463922270681732	1.2343936944459768	2.413847511820833	1.781156189576511	1.2579710398238675	0.715731160582823	1.6264501346199558	0.16901877094661705	0.07488927295268832	0.17661496718357522	0.3826599440167583	1.6328844732560004	1.1661658090807168	-0.5756420901245434	0.9203219254910667	-0.08891225379038765	-1.0743443023654833	2.839776820397836	0.39971523166400097	0.2868517088641958	0.21234819798208485	2.1103527871995387	1.3913301334234245	0.7538068257715771	1.981825734970052	1.4312282282357645	0.8824907183167261	0.3283934868551588	1.4021398382409482	0.909909472721014	0.6324788192958003	0.8717167997166586	-0.2492833454144212	0.24988366919444757	0.7734897270987133	0.4527227271998841	1.852145971767915	2.6448057035131756	0.08661999953212586	0.8167899183279163	0.1686501951367491	1.403494269396505	-0.2002599461822475	0.9399799583909505	-0.32102364821106766
1.1757357963237243	1.0929884982057925	0.47587534899555983	0.8946408327047924	2.815187183297188	2.160331869936465	1.1852290542612045	2.5566085272859	1.7090769315299343	1.2426889357340556	0.6490812894847391	1.590812239420048	0.2403220490904007	0.008903093558676762	0.18801194117292727	0.43124685769338933	1.6269481650439324	1.321701432597774	-0.5754296356220403	0.9537356316861828	-0.15782744146030953	-1.0921553960527444	2.857416941298872	0.5016060873950934	0.1478535064135648	0.19456321333916024	2.156708497851253	1.443395495506982	0.9859584429027137	2.0038217478137823	1.269266727308707	0.8332402447689139	0.5182044267079039	1.5183727085173957	0.9164596156150493	0.5507584236864104	0.8692664013640592	-0.18525518540110525	0.21005460127265824	0.6952886408907496	0.2746199242960533	1.7953132883535818	2.563780094416549	0.03980417624161359	1.0305197012945215	0.2773485805772715	1.7533389224777256	-0.20983207730261938	1.1167866674781863	-0.3314610251790846
1.1395907389282702	1.0324050132695617	0.27792748914074983	0.9370697005496222	2.533548511547629	2.1933040009109	1.1532722584720165	2.689754036188276	1.6107645753271007	1.1873561742642664	0.5834275319845934	1.5431099576014737	0.28470660425873434	-0.04571424142819559	0.1753185035144445	0.5046594116914722	1.5733849783475677	1.4226461349810173	-0.5935034436565052	1.0111470640384386	-0.1526145260199472	-1.081091286199333	2.851633066257988	0.6376824425525296	-0.029872691578270806	0.15902466628766218	2.2124481986167686	1.490825048205437	1.2088235304409907	1.994953901338814	1.1704431337703685	0.8169349396186554	0.5659105230636529	1.6221174929299802	0.938714359209569	0.5312775932489964	0.8744907147145027	-0.17044074787523247	0.1555463365494288	0.6871467348361221	0.17445534631045678	1.8154111668596804	2.402804865897459	-0.07096947666378803	1.2151149730592203	0.4035986077019175	2.029115338048036	-0.20625842697863966	1.2591985849459513	-0.39542223750862715
1.101071822641845	0.9688132209584834	0.05358843137174847	0.9972269715463403	2.25152387011551	2.2310910937024726	1.1262332486867903	2.816829811156891	1.5234898004075703	1.0931622057137456	0.5446598676324023	1.5059111086131185	0.3197136378953907	-0.05815409321816115	0.15592777266721025	0.5961949707909626	1.4850929774438388	1.4654376894818322	-0.6351141755041145	1.1043755269123525	-0.09295560486913085	-1.020399886164772	2.839451099357721	0.7541064939136446	-0.20006328494845532	0.075382606223377	2.26461037820457	1.5369731576592291	1.4319753110079996	1.9513606941436143	1.168021526443744	0.8309247505710106	0.465876029824421	1.7167614682345245	0.9612805254808701	0.5339127449692043	0.9035944002461582	-0.20359610316411475	0.08803175258518772	0.7376322987575578	0.1608283560458349	1.9530203510250708	2.1830052818919463	-0.22263155841062324	1.3502913169528825	0.5289893590523299	2.204097817461556	-0.20782984841846033	1.3073632894036114	-0.497946767215212
1.0647498516434055	0.9048736474480016	-0.16775351874769176	1.0596850228516055	1.9911192069315231	2.2596069850937868	1.1210114060212926	2.9180764665440706	1.4462727911339022	0.9705963491429929	0.5138117550836394	1.4693413007036895	0.3243190958049836	-0.029143938524083656	0.15423112505939326	0.666447985010785	1.3514413726661272	1.49836994592212	-0.6776809526129923	1.1904176948788248	0.018331228816045875	-0.9424910955658585	2.835882127389614	0.8745719464586807	-0.3293568039241844	0.0011554331266469598	2.2979965741616875	1.5795892218672287	1.6183606477551344	1.8772367583703111	1.2498014073250587	0.9000153996890752	0.4025826462345087	1.802957229035361	0.9514450444581654	0.5321325925592131	0.953159712805793	-0.23447695921329142	0.02116930733094441	0.8344372991088693	0.21679620892897397	2.154160201961499	1.9128744875613954	-0.41022645405933506	1.406670844173949	0.6348222465848651	2.2749400786770986	-0.20588916345492175	1.2481063931792824	-0.6128995223298432
1.0472675710574577	0.84946340785291	-0.34018896225222606	1.0854119299380904	1.7659286012564397	2.265871993124479	1.0947259279624801	2.9625514594328153	1.3632313222376722	0.8844253394736545	0.48075603942593215	1.4343868081574296	0.2754599872154438	0.02622916393670847	0.1859448753739305	0.6626843450624771	1.1883669407358937	1.5070309663349428	-0.7127359455261856	1.2119055453846013	0.13242130406637484	-0.8675193661113999	2.8212758653193553	0.9861568821538199	-0.41430087001193827	-0.05474472178459529	2.31038584213283	1.579578453436601	1.763609409109285	1.8175969718394551	1.377534589420882	1.0138487922054193	0.4407425796821802	1.8978808877417621	0.9114905416954366	0.5210263707500818	1.0292822184914425	-0.25352236789125415	-0.033618445410855104	0.9877041014384762	0.308481415220705	2.2967388576496046	1.6394583380924033	-0.5700542470402159	1.4018740929371833	0.708484596326428	2.284729401772296	-0.18777473615254672	1.1240186565481491	-0.7249951183861899
1.0636755035816379	0.8003393134370509	-0.4576311805202143	1.042285855939156	1.584494470329282	2.2667106958124585	1.031010634206845	2.9518137070996366	1.3183691652311065	0.8862444987548536	0.45461927497552557	1.4211458817429938	0.2005350182263043	0.09047748229443493	0.24081306994251617	0.5706645469377901	1.0298458735832217	1.4992584647221174	-0.7372794990059569	1.187580272562268	0.19579684085522714	-0.7613448023297666	2.783524796770132	1.0184563943610012	-0.47942508609997103	-0.08353927178841225	2.3102857995943027	1.5015880946175384	1.876179039418058	1.806012467634854	1.5104896374973893	1.1440931397974021	0.5073778618354593	2.0248260762512347	0.850657030679568	0.46551718476366216	1.1188514853329241	-0.2966291605616468	-0.06918633368719299	1.1908279570765685	0.39371109985493746	2.344881840662161	1.430676888350307	-0.6626312134900527	1.4019404686461794	0.7701843328980115	2.255561942063072	-0.1661317907346465	0.9608062017968105	-0.8211097825086652
1.098559649479449	0.7578534926648223	-0.5348899554866792	0.9449248898858759	1.4690384510209982	2.2823176392050466	0.9721866867454736	2.871247814237848	1.3220371930020378	0.9435771693062176	0.44015767981266496	1.430321338962146	0.11735513286346769	0.14631536154400102	0.30926105998419456	0.40165553825267886	0.8946137620232154	1.5052376256377002	-0.7637806689730885	1.1404609089187479	0.20429567521633132	-0.6183409858839879	2.721116645484272	0.9827864063952042	-0.5484726559703772	-0.04578545721513641	2.297436335945938	1.3603870480155424	1.953264596076017	1.8318793658446417	1.57341620461033	1.2442008461748408	0.6025132108789867	2.178709659720507	0.7899775198884811	0.38106079136157633	1.1922545293174536	-0.35853579650536116	-0.0826544157414949	1.420496509516491	0.46505781319228034	2.2994769775320814	1.2818890362072217	-0.7289332884620366	1.3872802870526315	0.8550845153738962	2.1942193789990823	-0.11573142267521852	0.7931765783658906	-0.870043837575397
1.130654993672013	0.7292267526888552	-0.5498107414087234	0.8456311134387148	1.4175739346713487	2.3216558267267993	0.9185845819495994	2.7591105714903814	1.3192024272475626	0.9963619416545845	0.4421633680031083	1.4518096928558368	0.05258517873096721	0.16632097114774713	0.3842508998665397	0.20063880944666898	0.8019800713574113	1.4826700632726173	-0.7744995044684788	1.082887676406576	0.18411604884997057	-0.47201085922641595	2.6437811642457545	0.9494778646113833	-0.6201429964860476	0.0405824816791374	2.2741624397830953	1.199199794169061	1.990340978305332	1.8859122335725416	1.5113614161349749	1.2014962659203428	0.7491068767066589	2.326675497560015	0.7577538284097778	0.3225086847531528	1.2316915286863448	-0.39898162634841583	-0.08577334000670188	1.6772484821407736	0.5398282728362027	2.185638759520015	1.1417844207346222	-0.7852182049827794	1.3457954689302312	0.9624267394837809	2.1388163551639954	-0.0324912185731605	0.6886469164411457	-0.8800772139185543
1.1625444747629206	0.7183933683274104	-0.5095579206153126	0.777452098302264	1.4280859324963793	2.386741176284366	0.8570990370452234	2.662933672288163	1.3132314140040156	1.044243146837926	0.456737138120691	1.4885697662767927	0.028280578720565774	0.14136447835923577	0.440647069473744	0.011953395222886165	0.7410223707867436	1.4020879293517101	-0.7691072068573012	1.0208037711436058	0.13744114856450168	-0.3315509230489944	2.582173356087032	0.861412298943456	-0.6700490936076491	0.1537692975923798	2.261240945506992	1.0397839471607908	1.984115090505697	1.9505161373364743	1.3827256349446828	1.0347102503876744	0.839975867081273	2.440018306017275	0.7693449119949907	0.3129414617024131	1.23027574297151	-0.403892934441232	-0.08583814882260203	1.9487830243816613	0.6381929841886674	2.0274052864263568	1.0292359008173044	-0.7953827423169814	1.313094369631614	1.0619458180665144	2.1168850632775302	0.05249272994645369	0.623524739981759	-0.8998607496719778
1.195022595660126	0.7288094152495699	-0.455901368389141	0.7376416269028522	1.483569074364453	2.4930543206245543	0.80147870107568	2.551281134912385	1.3198933228893477	1.1003338913415486	0.4731954474776165	1.5418052798081443	0.033619895125658085	0.09625688062440614	0.44077936168487925	-0.16359044307947967	0.675374892650758	1.3118869680546794	-0.7823350288584563	0.9499037303379531	0.05806300098650191	-0.18893242386179282	2.5616017458249694	0.6405668935936032	-0.6921287608190245	0.2961316581009504	2.2380710935842174	0.9057600595719677	1.9435209073292334	2.005876836044488	1.2929896732648039	0.9224131838695595	0.7749522105665407	2.505712829520096	0.8381932791539265	0.34140197720303245	1.203500736658599	-0.40490337569639356	-0.08269897180242626	2.2234529367088705	0.7797144977000026	1.819029256403097	0.9666491681035634	-0.7959584410785466	1.2695253542467442	1.1614462167411126	2.1090072648103892	0.1456086818439406	0.5032543625101852	-0.9348588656585084
1.2131835811593457	0.7568058018016169	-0.38917409669127256	0.7547464178835687	1.5595937497793864	2.6127614458432644	0.764414634696356	2.390935357899653	1.30289729010144	1.1301925922358353	0.45390135526529896	1.5980229140099615	0.0492213300597053	0.029199693847567786	0.39114663137199424	-0.2989232645073719	0.6003807866087677	1.216493470284267	-0.7601992930737325	0.8851797200266148	-0.014093550771337074	-0.06412108655309114	2.5562459612939508	0.3773316802701787	-0.6707188291101469	0.4484666502368155	2.174672136069101	0.8603549718314667	1.8966620940519552	2.0492026002507595	1.2540414216078586	0.8992098190080553	0.6173886143955112	2.5044564739212785	0.9627383942754675	0.39095686030086096	1.1551205840864949	-0.4195044531165942	-0.0748125490175463	2.4942260832357834	0.9488139677345441	1.6140709656879486	0.9465532676224695	-0.8317392705073703	1.1925118316225038	1.2663152210138562	2.079808614722619	0.24972458382017432	0.30766504673887274	-0.9572996426352345
1.2255450170915987	0.7885886561621778	-0.3066750085042021	0.8351730211271354	1.6608483551793412	2.6754569979826712	0.7549095590596657	2.2175418362868635	1.2718949183937103	1.1216157226760815	0.385932306699675	1.6467658316875007	0.05168471452297577	-0.054290383565398545	0.3158723632357072	-0.3489293341390339	0.5060819191544762	1.0844465341267857	-0.6760976607252829	0.832251336007611	-0.0597325511936571	0.01785712611344191	2.504549379070129	0.19370942883131684	-0.6202942270833857	0.5898392103633154	2.0871549233659774	0.9038540473509145	1.8446156866466665	2.082914492802423	1.2574889098564892	0.8741575804524073	0.5322344683097309	2.4221141288793584	1.1149830164943553	0.4148310718092378	1.0752151758460484	-0.4125360315521144	-0.0798554850047958	2.729274686522565	1.113213786004798	1.478618492879058	0.9761896098811306	-0.8521742737479017	1.0978600705944355	1.366727199205467	2.008560878585974	0.32910393263536164	0.0548753245261606	-0.9753463921972525
1.2404829584055153	0.7900015172847576	-0.22451818261044543	0.9306399104617625	1.7700210150965305	2.6688585298471197	0.7542794126451797	2.0565497854452124	1.2406748098776608	1.0957101948351673	0.31746968833327044	1.688061213628123	0.02624957574923766	-0.11170850389679576	0.21012458426428143	-0.35488883026100465	0.38409125578541364	0.9410404149619918	-0.5890317822228457	0.7721997986069871	-0.06794177914140795	0.06375312978041689	2.40006737571696	0.07222966383227722	-0.6086970007046518	0.7184818377981822	1.9895214091670372	0.9466262538030119	1.7649266473494076	2.1392182799450765	1.3085672127586172	0.8632580298174076	0.5455971189262685	2.268155075285775	1.2586310039432238	0.4037511576711905	0.9751332196016514	-0.3892596517220618	-0.08438805156682956	2.9219473085395875	1.2901846727815698	1.382458236805507	1.0599805124403523	-0.8406418761562199	0.9870391868549806	1.4639710649772961	1.8904028131155826	0.3708758430239194	-0.22649532131553718	-0.9773747252313403
1.2291701376473225	0.7558276671782921	-0.15088091272053378	1.0270325346343405	1.8553259909671467	2.6023787107601413	0.7470878116071273	1.8999768502445438	1.1716689906254487	1.0428904386544697	0.27240227852384835	1.7282305343780746	-0.0017084495279465755	-0.15730512764416038	0.10692012305194212	-0.3399253649378586	0.27173415756556973	0.835265920019127	-0.5186688743696676	0.7341728146816133	-0.01915423719955269	0.08134797398582386	2.24381899277423	-0.048521064090447576	-0.6407838125856055	0.8310362812451032	1.8912396193184449	0.9388352942440757	1.6536587583602842	2.252468655800262	1.3648233524173095	0.9387272931802684	0.5846221888363492	2.0783832279972834	1.3743981062522252	0.3667143413973129	0.8677961623524991	-0.3993801669231605	-0.06317126546143663	3.089601616671945	1.4616159700319247	1.3287918727961603	1.170857661730472	-0.7989152299179473	0.8832851035999496	1.5538176871274634	1.7290104272115534	0.39384403419916214	-0.4473880301242928	-0.9454128613635984
1.2065734456296076	0.6994392929598758	-0.10536927804201328	1.1234367789094875	1.896040116452537	2.475032317684651	0.7599242906658565	1.7848353075356183	1.036466994397616	0.9750101426553878	0.22392026309266494	1.7667806567952344	-0.022942744265286343	-0.2230932717107807	0.037188898562246483	-0.2662395275295155	0.18702181636816645	0.7434387247716407	-0.393224607522006	0.7357829235900349	0.025378318207647327	0.07058661340700847	2.0063823140042047	-0.11430345303448064	-0.67541129850184	0.9026318422148991	1.8220542013749466	0.8986636637884988	1.5408101834830148	2.381915754423485	1.3706528216908564	1.0317256399957018	0.5994926487159444	1.9068396354393358	1.4555322691214996	0.2748260309141071	0.7593444140880469	-0.43617472099557214	-0.0150547702063844	3.2140359435685797	1.5653882806910422	1.353148175911448	1.259268146624095	-0.722305844318894	0.8029218201950524	1.6084900422584691	1.551069317604491	0.4046716613001736	-0.5284737085236584	-0.9032343631372992
1.1885186082921788	0.6152849372340178	-0.08387613105511424	1.1992502014333912	1.8971469412775264	2.309575476564391	0.7887612007105954	1.7404694825233809	0.8553685913236972	0.899998975499557	0.17436136809614214	1.795425323704117	-0.04759642291138459	-0.25492846097314514	-0.020622797704111313	-0.15781793034347558	0.10551282373844757	0.6296960910489782	-0.260880627783494	0.7399423716034581	0.020789170426814996	0.024954040927018604	1.7297381283198736	-0.09984421768756337	-0.7189181809189314	0.9075258552151386	1.7989883936922397	0.8329547001000046	1.4401693077075814	2.4714153160689944	1.384786202633519	1.0305943053780944	0.5883447474431757	1.7743274154071886	1.4721745600795424	0.13890306364878396	0.6512289950092457	-0.4242949913382762	0.07081286031065097	3.2640222904888723	1.619080302209177	1.4093798086198723	1.2988609800009994	-0.6294847815941536	0.7453917806847246	1.6094838133712783	1.3996756759087563	0.3996825008019431	-0.48954178632060225	-0.8533673581739851
1.147107958749679	0.510989702797658	-0.057369303987776135	1.2489493801185303	1.8494172492091245	2.118189586078395	0.8070398533489772	1.75560451692224	0.6622360423437792	0.8242648091422238	0.1527026278382691	1.8169719221421523	-0.03552940916376931	-0.23739627219313464	-0.07371496933819828	-0.051098361414313495	0.03999705450098719	0.5519262414032933	-0.2052731909732861	0.7629101016206521	0.030825146520333784	-0.04697840035519839	1.5386050219809233	-0.09215763112206608	-0.7684267576132437	0.8454983646053618	1.7992405008893269	0.7447881743380339	1.3326051827112713	2.4985349735427063	1.4740114253136007	1.0495188482617235	0.510309438533797	1.6824713952830588	1.4105676257125497	0.02215838860341323	0.5560478354700471	-0.36754925455439014	0.2107796499005444	3.244193678522575	1.6616251497127823	1.4813526843255482	1.3176621062408524	-0.5585402718089048	0.7347451169617919	1.5654440619510042	1.3020587025953339	0.3865736457099643	-0.40071428075925536	-0.7956285884582558
1.0809969536194164	0.42112304087158475	-0.019304186771898796	1.285696017807402	1.7244992966533637	1.9132884564939272	0.828619063081417	1.7773987917879954	0.4902993342045594	0.752787009051798	0.12261730498162109	1.820175372081129	0.016530909187219105	-0.2309702278961737	-0.12529570246005803	0.0614896091667332	0.004463875234776713	0.5562954714656684	-0.16591346516411398	0.824465196604876	0.05729071721755955	-0.13467346296020283	1.461106680222348	-0.12415073644209998	-0.7723241861503595	0.7299195311021135	1.7960551464626384	0.6662324729110326	1.2281559387298384	2.4666998738957973	1.6380863289984398	1.1637440259180176	0.37779525067723146	1.6593509007295588	1.299389730102034	-0.05459862639486882	0.49647913198862426	-0.3402230583789488	0.3928438159687414	3.155566499118059	1.677255991495624	1.5883947080812522	1.347527992963335	-0.4986031223447897	0.7472237502530096	1.4914118500283577	1.256021703860886	0.38917079916011255	-0.29274428280182013	-0.7635959203572914
1.0193216550076487	0.344841582047242	0.04575802512065831	1.2901658839287216	1.5258100505058538	1.7386715673416944	0.8637662505075839	1.762682962034921	0.375208682022138	0.6805104114564863	0.07786847204361139	1.7791013194090184	0.05526673734154728	-0.25075355294876694	-0.18735728600915455	0.1807850094136182	-0.002460249716223806	0.5898961548931104	-0.05267521532937273	0.8846469634025048	0.031675401246717534	-0.2357563343963613	1.4455511739780424	-0.13921750268594665	-0.7718488899872964	0.5748075990054382	1.7828575347802005	0.6448140643931015	1.153414291293273	2.393781777563799	1.8505097236899395	1.1934184487090254	0.30439707320637044	1.6870839517041585	1.1674765597815076	-0.10883189033373253	0.48299393321157497	-0.33797673877584133	0.5946625192335785	3.0090696539622384	1.6637169947108443	1.7087030601628157	1.3805250096376285	-0.4895899825337186	0.7547020801332074	1.4180483788169629	1.2506926048978193	0.4016601121178539	-0.19093946983945428	-0.7634251572065779
0.9493989658857857	0.28179754512522553	0.16062865102266494	1.2491469218621942	1.2984909355519436	1.6100267008275846	0.8787311261970606	1.688754476064726	0.33888432024950793	0.6057557924044136	0.036565653714685155	1.6898590285635726	0.07609641820569227	-0.23494710059316182	-0.2461843249959797	0.30357556064434654	0.030495198250293714	0.6156305938985538	0.10087880557580906	0.9005388961824428	-0.009649206197182552	-0.32722200160315085	1.4535452989339854	-0.12435676865931913	-0.8333176464939542	0.39685170253525326	1.7704202463905663	0.6629857910768668	1.1063540180498577	2.278387165814931	2.04874249944742	1.083586547116435	0.29419340658686066	1.7040203354832673	1.0250263518587162	-0.14796893568245104	0.5000410182214223	-0.31670916446899805	0.8109497906481801	2.827555788942008	1.667072746055728	1.8264186444933963	1.4242639898923026	-0.537179544959775	0.7660611764660292	1.3810621607086562	1.2690993840085436	0.40224683082776114	-0.1434945368058193	-0.7555908770482217
0.8574553581086521	0.22630905476026836	0.30774130998808263	1.1930644334994702	1.0813092007899905	1.5063105033646345	0.8671681598221529	1.5784861873630507	0.3521369548328358	0.5404409774429191	-0.011503557883117846	1.5682250051230475	0.09775912763229633	-0.21937101586329608	-0.2879324395251691	0.42506681706489485	0.0964719486325902	0.6616338585571588	0.2635380194454568	0.9087946506834687	-0.021240888536791864	-0.3725400293822618	1.46609486529381	-0.06709037802702499	-0.9155525244522498	0.22183378497693038	1.7574907487113804	0.6737380690583421	1.0751819625203842	2.1335597493372402	2.184365718505627	0.9643474000848318	0.28000516860333763	1.703674060795255	0.9122742317282126	-0.1728472233038524	0.533209482196802	-0.28669785149199295	1.0064617860157097	2.6360539924096833	1.694958679758383	1.9732792954066098	1.4871555863470565	-0.5644216103570581	0.7730837264777889	1.3930285098602624	1.2832330812584147	0.4019719346489935	-0.13130126613454202	-0.7416840926522887
0.7739103215568925	0.16857737565915287	0.45206961894572933	1.1338716310159316	0.8882675992622995	1.4504913027814954	0.8425527900926435	1.4574364791775944	0.3721436177204011	0.5044251220584204	-0.07359463882126827	1.4290943205612776	0.09019840172731416	-0.2882751851833487	-0.3081731478289509	0.530290518906322	0.17006899957237437	0.7060312681368688	0.4637207452097753	0.9351562377135119	-0.04927701709104944	-0.38032894253777283	1.4920083006137448	0.04900085206011984	-0.9482399378483463	0.05691811576260104	1.7558980714980357	0.7141142996958394	1.048442026245909	2.0076128694813864	2.2513297654704125	0.8241851657478341	0.26845683273939713	1.7108392831856822	0.8572550847546457	-0.1935513604466539	0.5747797695432504	-0.2744236069223228	1.1310081279723014	2.4614896590240827	1.7305240444290664	2.1554565858369896	1.5308084874277983	-0.5702384706439168	0.7656717723065861	1.435398277493222	1.2800382953415936	0.4077570631872378	-0.09847026362083902	-0.7311967362255267
0.7174491493167569	0.13496867000171897	0.5699003511682897	1.0706079192659221	0.7718693598465881	1.422414972437496	0.8197882000420442	1.3555348165313759	0.36121909208757214	0.5046408556911264	-0.13159806440932068	1.290297571387086	0.04830896544367823	-0.3643288339759323	-0.2892884346893113	0.6257910846774697	0.22872649830809602	0.7076738051845713	0.6482526559562839	0.9486408998215445	-0.10893222533913054	-0.3869422448737496	1.5177263033096104	0.220678517777614	-0.9443165840659727	-0.0975575160884563	1.7967114255153729	0.8050860016362524	1.0260644730843087	1.883965060933858	2.234810000580422	0.6136160603057511	0.2662173652109872	1.7210410682248416	0.8454723564452603	-0.23059694594422595	0.5878357482167071	-0.2833847313605272	1.1508477267398107	2.3122776480203138	1.7568220957909357	2.3441472231327163	1.5519696176863125	-0.5789015856079553	0.7592200533921911	1.469619869197473	1.2569173133020024	0.41529003907107864	-0.07367242432169849	-0.6862943574975978
0.69998616839659	0.13342104366437002	0.642492333513755	0.9992140090855411	0.7737197439129819	1.3833546683364597	0.8114112186858323	1.3062389702161041	0.3091799948990714	0.5601427056838478	-0.15157866734454056	1.1617130323213885	0.021429910495012326	-0.37050026142339093	-0.24619424691181466	0.7062994184507072	0.25461670464662134	0.6930580785020378	0.751404375362611	0.9443157053028424	-0.15463434510795038	-0.4103797568979798	1.513468663999548	0.4636750279172455	-0.9079693902142922	-0.23007293390713932	1.8515427400310653	0.9265754359747632	1.0041673244573408	1.7332116708594036	2.130667676768333	0.45334952558505187	0.2698855438116053	1.7155006732166296	0.8581825083305519	-0.2816338278464309	0.5631331703144252	-0.29556638569566007	1.0923618209406945	2.1846576701883227	1.7465948536111178	2.5195911742825152	1.5676216808131185	-0.5888496602078088	0.7529453363684514	1.449101858101431	1.2126804449865172	0.41373502934342304	-0.07453786377201395	-0.5978098907436005
0.7112603898232219	0.13964197986871493	0.6597719541599898	0.9478996361433918	0.8662786794058384	1.334356242625446	0.825851706799617	1.3326663297607948	0.24795407929798813	0.6445528624592053	-0.14017271794832867	1.0453909113251298	0.016729249321138406	-0.38814157171032976	-0.21104751371830321	0.765870407441445	0.2319721818788775	0.7038099711368743	0.7657804633653951	0.954690647264217	-0.18381033480194547	-0.460545704879385	1.5142410881803898	0.76281267581051	-0.8192488800672937	-0.3260010876028443	1.8737521835839839	1.0604485655348026	0.9688924592328989	1.6132564523519801	1.9864719677738747	0.41563250222451753	0.3223968552614254	1.699976024704036	0.8597156661239312	-0.31645641513743705	0.5241766412107491	-0.3229771207808951	1.00173074245498	2.082713248767681	1.676336059660913	2.66937851000555	1.5737763417493236	-0.6143600237303026	0.7328202214009126	1.3510584922614028	1.1614435645715524	0.38265945235855575	-0.05132951970092845	-0.4910995813670806
0.7357130663668049	0.18000633532457755	0.632821111144569	0.9325339871804152	0.9792202197527363	1.293219391507785	0.8630391584908687	1.4162714563045253	0.2061234886226484	0.7470379992721131	-0.09676101047061503	0.9546109645089759	0.00149672703617955	-0.44343788496254194	-0.1703048199937458	0.7857673574866412	0.1938612713129737	0.761082751767929	0.713769577776152	0.9709495901629863	-0.2231559650879305	-0.553147664818099	1.5574084323109383	1.0315367987157562	-0.7043136260902729	-0.38521236045887186	1.8673774730290653	1.1861969141864563	0.9160247150425935	1.5660551107973888	1.8505185295347644	0.4277294186804873	0.4012330333531492	1.6749377011092315	0.8289395767581735	-0.33253040216952356	0.5069597900405254	-0.39426355004941466	0.9065265918972933	2.007442817760677	1.57507556288092	2.7734977773874183	1.56577097857356	-0.6600198439075916	0.690552169912362	1.1913602216293158	1.1188642420873882	0.3162494590819431	-0.007839045145715184	-0.3873130703271716
0.7683906171437392	0.2776415597923452	0.5813800134926878	0.9118269644034884	1.0729143601943005	1.2641376284233758	0.8945729189248773	1.5081558746025077	0.1976108168665957	0.8698953877789553	-0.03151556980566017	0.8822091129184886	-0.023577432693825964	-0.4679861824843913	-0.1043240796897507	0.7311777976758929	0.18079857091288554	0.8789663721914988	0.598953094494237	0.9428910746265176	-0.2784002448864745	-0.6639263766588458	1.5988308422980186	1.2048468735389128	-0.6178097244128308	-0.4191483735584458	1.8296814445122191	1.3260519069600256	0.8694758401747553	1.5566148424864708	1.7664491289991866	0.46302969999796195	0.474077523488068	1.632630037304536	0.7825170645546264	-0.35943438046436327	0.5268352433449418	-0.48432566861702997	0.8405188129027369	1.9616944281162827	1.4827864013411827	2.834852090622026	1.5410052829066039	-0.701083285172541	0.5953074525505981	0.9912535737184976	1.1208025013256266	0.2251562507088213	0.022189990038748227	-0.297187611344364
0.7880730596286362	0.39735654315729335	0.5208735902341094	0.8765328395356698	1.156766273730571	1.2375062918671007	0.892757392192232	1.5740365047166454	0.21116074593820766	0.9910152459467033	0.015983793022151326	0.8129136370264021	-0.06163493759015193	-0.45436216026737614	-0.006887558882934008	0.5995510828467798	0.20092651294096572	1.0414511909103745	0.46214757020313674	0.8761623208703797	-0.35592936690229443	-0.7537760704648702	1.6208402782942997	1.306769426534194	-0.5711053950805891	-0.4167013670583267	1.7561381735904997	1.4727986953351415	0.8290133808223038	1.5925178907544355	1.725479935955112	0.5251694644420903	0.5535464871065829	1.5840450349248312	0.7393251348442704	-0.4078974952122218	0.5725183561616356	-0.5385956230426518	0.8515241599528238	1.9433921990671503	1.4338020309945951	2.8680395178345996	1.492883438045844	-0.768513729717194	0.45730350345371323	0.7487808941563465	1.2177110074692108	0.10804637562576516	0.07932613117443153	-0.2426600218530323
0.7730289701529275	0.5238663017056028	0.4728643658476207	0.8616939685557954	1.2157117906922017	1.205650747001361	0.8718215487291282	1.6020053146776085	0.24663090946281246	1.0820665002261802	0.017702313328503465	0.7505997405164727	-0.13241063097771194	-0.39499197742312914	0.10604699445844559	0.4376666206115868	0.25234472614707465	1.2076653431246538	0.31464344417878864	0.817977404826823	-0.40203990597199757	-0.817778053476181	1.6708012326900856	1.372261257223174	-0.5286960147127522	-0.37741179078112336	1.6687250051274436	1.5919567644428163	0.7906120118926313	1.6803846425728082	1.700400889896106	0.5544609062535971	0.5373363016194842	1.5591887275121883	0.7110951825282318	-0.47125952101709884	0.6267121989428472	-0.5297914994369229	0.9307002802281431	1.9422034161363686	1.447089046450737	2.879007711108452	1.4193574769781252	-0.8490286557147085	0.27077891108086904	0.5014551744605902	1.4146916152946525	-0.020863520504092632	0.15826534836286602	-0.23444673079918948
0.7239820861833737	0.6514367929120961	0.47227234458350986	0.842400724924693	1.2539454933646668	1.1529539455819058	0.8135484285531461	1.6021450495595375	0.29354062991684937	1.1565587405357713	-0.013302844156871416	0.6961177937361379	-0.22368279380443257	-0.28195826239331906	0.25391661345551947	0.248626417399046	0.34279581220875877	1.336304931957372	0.16084661812788764	0.780187201623276	-0.36832303623272933	-0.8574342766394738	1.7674659310805172	1.4045079406567091	-0.47496594391559965	-0.3101839203861805	1.5632681644157187	1.6970028052132626	0.7793999899311228	1.7674537574066593	1.6838987366957636	0.5602804563099267	0.3670922767279887	1.5690486772824115	0.7195823060272956	-0.5451577690909624	0.6657071656677407	-0.4679814793901169	1.0186215400990224	1.9574385133942989	1.4957574402106197	2.8930400844516466	1.319469768893444	-0.869666304919311	0.03672046097247113	0.3125340555413142	1.6786379658591586	-0.1243311598497995	0.1938040624240908	-0.26744983339079587
0.6586012517417972	0.7685303754865342	0.5295457767201074	0.7782964924222353	1.2964816227927323	1.0746463976240794	0.6788909870575583	1.5808616803558315	0.3401949283457422	1.2287653704664212	-0.06933647753999192	0.6342387898239845	-0.31196795421433726	-0.12284293914090086	0.42336309208884704	0.049455550223734226	0.435636474000815	1.403734542173724	0.0326707933908863	0.7514578073749651	-0.2816453218771275	-0.8803056082021221	1.8938550009602175	1.4073712601883244	-0.43828172187556513	-0.20836409774957704	1.4373186101121926	1.782972571127241	0.7907902264780592	1.8119290572670939	1.684466713686917	0.5914824009387154	0.15778857646791483	1.604874789234551	0.7673121090278762	-0.6231293215709381	0.6672382642462276	-0.3776375644565208	1.1104961377398261	1.9847769293130562	1.5413100648433697	2.928356723968814	1.1987150343945194	-0.8540257209650972	-0.1618181347286196	0.17131395003687216	1.9625149683147982	-0.20505626906253566	0.17832469245384291	-0.32233977395803226
0.5870702571382462	0.8709171605911628	0.6125860093439044	0.7058219127029908	1.3526061554568252	0.9684696687813329	0.5082799469899928	1.554945226473191	0.3916938707597568	1.2817658764474946	-0.13845868464016564	0.5589014131985074	-0.3972621454047477	0.06483392816599658	0.5410105554519403	-0.059392752637973556	0.45968275575999773	1.3867711694875262	-0.03778822483247233	0.7444530443542576	-0.16190420866367025	-0.9010498312250779	2.0319095372337177	1.39819490220601	-0.4048381554927776	-0.06562859820808262	1.317031463489275	1.81269343965891	0.8181655364918876	1.815804634615413	1.69304360654558	0.6143644139438568	-0.07764718859386792	1.6647803102608436	0.8159351133321892	-0.6864913473758149	0.6277019676891916	-0.26038612223408386	1.2347913455348047	2.0211802640151744	1.5707318847396305	2.95896709717435	1.0741584697135567	-0.8490562892552633	-0.26392167535328753	0.0491286709225127	2.1559799749012276	-0.3126514540177987	0.1369806791095612	-0.39606780551742304
0.5289750465287156	0.9409602941511908	0.7149548112076951	0.6406679976018517	1.4066248829410664	0.8626415573209394	0.3594860740421557	1.5312514305562215	0.4544230077875112	1.3090299431105858	-0.20422910409322292	0.4743264518399097	-0.4871776617154646	0.20993320008391209	0.5770866414286815	-0.08662041030223055	0.39952942024817617	1.2861117713061163	-0.058123155786446126	0.7450923523031896	-0.013978450786543533	-0.9343640468569024	2.167013971515327	1.3700107514658537	-0.3668922381835221	0.10441675076412289	1.1838908515164523	1.7998574703510293	0.8684336722730116	1.7912045716163356	1.7077757849362805	0.5990847934858252	-0.3865206802219353	1.7136227989470196	0.8386792354187929	-0.7083004067041283	0.5623964492410953	-0.1178293663465289	1.3730893081152629	2.080181248869792	1.5507733636300136	2.950953087762223	0.9552257443962127	-0.8388318792498588	-0.28943649789128806	-0.028176260905474093	2.213878229020025	-0.4428537724806687	0.09778312697621067	-0.49494799969048253
0.48666696252743363	0.9670047587215812	0.8351767543173292	0.5729266729954776	1.4638789445291234	0.7747697672646439	0.22979929796992754	1.5072475978699742	0.511009454472851	1.3283701717507639	-0.27563968026974106	0.37900731353446626	-0.5735587568397492	0.26311174779423285	0.5705745573355198	-0.11035771142843935	0.26430671646663645	1.1423306809046272	-0.03238075189968691	0.7473062520522697	0.11579492561769726	-0.9667739464737004	2.3048637688493265	1.3103723488968537	-0.3575505081422322	0.27728224526937145	1.0256715759857662	1.7656569346783555	0.9463793080171674	1.7449510104786452	1.7348229373134703	0.5350301241441909	-0.6525180087729652	1.6913324757609352	0.826338684072977	-0.6885082688255582	0.4819401017632023	0.01205863005898219	1.4891375940869152	2.163582811463773	1.461831954027901	2.887021720520578	0.8499867809987004	-0.837864705330429	-0.21369738887976783	-0.034680604918257855	2.176057667148365	-0.5331920420941905	0.06710715438086803	-0.589217588794271
0.45487719637639046	0.9861240301588332	0.9389284808527547	0.5169255253507323	1.5140152710887844	0.6975838578413444	0.13890838926229002	1.4732308875505524	0.5393445502786596	1.3441537107706505	-0.3416434236286226	0.2954807539740789	-0.6385270511061683	0.26858398928988336	0.508800709345644	-0.09395591236708627	0.023467587736165706	0.9984273172737804	0.028163722873476155	0.7479968624909314	0.18011725260405195	-0.9833072023136413	2.4394563557821853	1.2302469479079243	-0.39132678183916353	0.4263061194604516	0.9015347924803432	1.7249845721986037	1.0030515461833547	1.7148097164282785	1.7808731028210438	0.4362166293526529	-0.7919631756026663	1.589740809600741	0.7811823959398542	-0.6561410641690223	0.40794447778490717	0.10914552946427322	1.5941157241925807	2.25848073104093	1.3451206021283801	2.7647648641897926	0.7569961667253959	-0.8668799229133342	-0.016043802631955352	0.006953174334162782	2.0329161084623286	-0.5785622203749756	0.0583327979737084	-0.666510821744174
0.44126771539034715	1.0155028469785123	1.0019371189854265	0.4731254854028292	1.5320990859216923	0.6379197612006593	0.1339245039840812	1.4306859827184435	0.5386955271000128	1.3206970511928884	-0.3729671579854102	0.2538980322813548	-0.674573387044558	0.2470345124399497	0.3909118126972274	-0.001226536264883521	-0.27773655152161164	0.8592844580392522	0.10336755831942859	0.7289083899663324	0.19101462213215986	-0.9706467781032705	2.555547987636563	1.1385309139810562	-0.44622348867292494	0.5311856821670281	0.8289719384361846	1.7263629313189128	1.010645037214646	1.7312644982207186	1.8111652090159098	0.3825156526982236	-0.8961058311291126	1.4302014062272526	0.7175187030152248	-0.620266170034671	0.3543688400782726	0.17571790809616378	1.6876591488428196	2.3466912976962897	1.2237935922407837	2.5762274358975326	0.6821574982551998	-0.893219292652482	0.21530209350214627	0.05663052202973333	1.8528495973457488	-0.6028761719477673	0.0807313991927661	-0.754153967609289
0.45105264594093625	1.0316181583059099	1.0487345498469385	0.4404226434077687	1.5372075081908758	0.6130214067044879	0.18655274613938588	1.3817787740435363	0.5027689537271983	1.2488927353340415	-0.36775326608989634	0.23699546551242912	-0.6757237598212864	0.1886787554564176	0.2816748266570943	0.09948079763857301	-0.490545204312534	0.7242377519882013	0.18537499628605206	0.6809642401417821	0.173953834063452	-0.8980380657141641	2.6248800376037056	1.0470209122714076	-0.5208104192801191	0.581869746175929	0.7860376826020818	1.7658723032909038	1.0054187007854565	1.7973369924326223	1.8201956028830133	0.39623253467668135	-0.9848638885354463	1.2021662059132963	0.6494950926156733	-0.5791560493546813	0.3158223122675804	0.19570934743134907	1.748984490888572	2.409326869638371	1.0926473099435459	2.327643863554116	0.6362306723297295	-0.8965951901903024	0.4266866014175658	0.0885432770884356	1.7504248499678208	-0.5581542562975096	0.10977931737662439	-0.8469533276349805
0.47512254577987745	1.0496462662300314	1.0736040681057197	0.41387845577397153	1.5367704542856235	0.6080851866674021	0.2655105325363335	1.3154396388480722	0.4342446678010779	1.160261196124108	-0.3441516556162248	0.24416342743649003	-0.6392053743641696	0.10698312060184849	0.1695274119719729	0.17148857901900696	-0.6068206422634812	0.6181331193260704	0.2538915733436579	0.6084619831184355	0.14285456075257108	-0.7613605295648102	2.645833206798473	0.9637099362316232	-0.6076599908943342	0.571465058826303	0.8020684989755946	1.8068246449669687	1.010156884219777	1.893682156198227	1.8602225705309103	0.4362430418339985	-0.9235182978951887	0.9536120106250173	0.6042053376210734	-0.5248833239091925	0.3040732127155097	0.15683352591304695	1.768540551086518	2.439129047159896	0.9565413951461235	2.08705858687888	0.6104105067820953	-0.8636836433891215	0.5929489023576119	0.09823441342913704	1.7194305252294524	-0.43726558448840896	0.10232454191351001	-0.9155209800788997
0.5138022926144716	1.0979182967073495	1.0875211929784498	0.4051904924203152	1.484420478075982	0.6329178596277681	0.37145444929911	1.2252189389880492	0.3720347493162408	1.07109323815177	-0.288225710189638	0.30137510186179534	-0.5779976090368496	0.005819400603594249	0.04288077094636521	0.20172714864191138	-0.715471075767708	0.5346205036748944	0.2856939889923237	0.5100914322355173	0.0847513458478455	-0.5856715868889647	2.6313572331442594	0.8711909049453359	-0.6823679059793972	0.5161540708091499	0.8878489732098955	1.8249802190047923	0.9967752933921853	1.9984025083013008	1.9137753158286075	0.4964062722574821	-0.7254910334680128	0.774516966216934	0.5960193701171378	-0.432648629090053	0.3378855068462781	0.07731059143313151	1.747781477243421	2.4399407237229065	0.8378141926174946	1.9203514773626935	0.6035277594997075	-0.804709062254344	0.6867245040269345	0.07324816830708138	1.7207226980549453	-0.32548951585905306	0.0900798589976591	-0.9700194148859629
0.5766613040607617	1.1364176754814064	1.1285787926777617	0.4053647939588413	1.3981619300484516	0.7080070123311181	0.49428452732280304	1.1095795907622539	0.33820179910035025	0.9735699748911056	-0.20062155754933877	0.3769182758772917	-0.4965274156283927	-0.09196963575443239	-0.06019470536011662	0.17754396405685877	-0.7798155765861475	0.4460865340714372	0.2707361803279207	0.3927113357352761	0.010277942783178307	-0.38567620245271156	2.5864356485548106	0.7686344066663026	-0.7597936509423382	0.4420565144291195	0.9808285085165748	1.804961706468426	0.9670057091654296	2.0657746815997475	1.9529437136061556	0.51813934232412	-0.5380480957038071	0.6718864759926998	0.6038733815809891	-0.3056658853813102	0.4023069600063778	-0.015734542951513254	1.695262033058135	2.4228416435614246	0.7378416004060988	1.8035394333089698	0.6497307561082124	-0.7820081086882901	0.719885808241257	-0.009119018625628384	1.7835623992891612	-0.25143987056952455	0.1192134642558059	-1.0236057245709205
0.6331031766351168	1.1298924307275826	1.2015361631471713	0.37132564016841174	1.3387055708599032	0.8298513136764273	0.6054546933693598	0.9860888888581117	0.338880133003194	0.8853465803916982	-0.10822977784147167	0.445965241713506	-0.3914507794809283	-0.15487212219336144	-0.15527311750343742	0.0971746692116475	-0.7877134066083832	0.3479378128661684	0.20751073207077675	0.27000761933929734	-0.0672548921353771	-0.20554431587695396	2.5122596614054005	0.6765485713239121	-0.8488771145229492	0.36036263289462456	1.044743685530489	1.7447554108305425	0.9531708334140314	2.095545309051426	2.0036301564136125	0.4526275844282911	-0.3634783885002618	0.6131929163744538	0.5959098588461824	-0.18123060115583026	0.4887691857994653	-0.11568771396507102	1.6200554527567153	2.3913622405756243	0.6461323958925922	1.7079959416852737	0.7523120250105453	-0.8290680282537064	0.7183281916034876	-0.0994849422219628	1.8793034941214373	-0.1877706332245062	0.1961861630893161	-1.0520565314617922
0.6725034443255069	1.097300985078406	1.2771391286405755	0.30798446106794664	1.2838297636393878	0.9928425709910597	0.704462592954505	0.8754450626612537	0.3592845842905751	0.8287252477643934	-0.023622939991364732	0.5351687028627208	-0.28484692430228964	-0.17781997094691082	-0.2532851094286951	-0.033550689808188885	-0.8371983213397215	0.2511911580241986	0.10049436409508716	0.16669624406092803	-0.1574672898949856	-0.10384415046532111	2.4311458161015596	0.600844938689155	-0.9541984233834707	0.2867521211470415	1.0789622354081485	1.6133536360994944	0.9325793003368312	2.0753744773075704	2.0358859660042503	0.35007232144622363	-0.15505959925031054	0.6026226595518956	0.5601783844696817	-0.06858992279950317	0.5786907975021047	-0.22231945885238477	1.5288978026418103	2.341383076633766	0.560498741191813	1.6396882967548507	0.8734720489534045	-0.9151833518037311	0.6946276384447058	-0.13731922815962067	1.934826823702347	-0.1315441073464203	0.33464790643237347	-1.049253516817149
0.7107714649567887	1.060323149051742	1.3581674139996207	0.24969802658474521	1.2189130686475558	1.1750886231484092	0.7707425385509167	0.7911368949928217	0.36771351112035094	0.7830538546566109	0.065798446915443	0.6345921400596765	-0.20397571809826703	-0.15733341840521625	-0.3096482059831155	-0.129871105810115	-0.9276964462937352	0.1469899119657338	-0.018257585923690783	0.12317200104380968	-0.25538024792760794	-0.08089811453621404	2.357272284203684	0.5247503731294179	-1.0701188366802952	0.23389599518859594	1.067865517034771	1.4152575862775434	0.8984163391562572	2.0016822039023596	2.0209644619498315	0.24796607064701948	0.020399962600285516	0.6216855250689324	0.49321224228029636	0.0068560932564466865	0.6362511352749267	-0.3248047714974027	1.447275149566251	2.27836321534548	0.4880121123201538	1.5762558408834713	0.9906437378373703	-1.022290954995483	0.6782416884172664	-0.1311698024014111	1.9073570117397196	-0.08950140370713659	0.49992970402778375	-1.0397782444299828
0.7484090298392488	1.0265883727095235	1.4479511388349313	0.20367467367875108	1.1804977331832989	1.3472096139400276	0.8029769512919411	0.7464086326305829	0.3604360770268831	0.7219137770199181	0.1535416964995974	0.6999696996021545	-0.15245091810885938	-0.10203306361571085	-0.3523355952113693	-0.12175890352662784	-0.9863163139155929	0.02435393869446898	-0.12845571299640718	0.13574900371817322	-0.3487523259149572	-0.1159580532579155	2.2854926732779703	0.45438772951027373	-1.1805906275987348	0.18973204480762335	1.0142267095783162	1.21242342697953	0.886681296128818	1.9234246317563328	2.01152899922082	0.14305569474503135	0.10907892181577046	0.6405042225367297	0.38963169109232976	0.010469013418596218	0.647676718181752	-0.4227088803640392	1.396586554430151	2.2133859924340036	0.4226209576866629	1.503049436278086	1.0823216447081971	-1.1228954649765908	0.661585810506577	-0.09891333703301546	1.7928259417174346	-0.051889862352465045	0.6349896705215813	-1.0375416636511225
0.7706808441496626	1.0115033631853618	1.4926024926140402	0.17474449165090464	1.165399507365491	1.4785171088671816	0.8337792130909518	0.7438148038847887	0.34391320307243944	0.6563307526772222	0.22305875944039535	0.7378713660922724	-0.13342613246337462	-0.05050346312121403	-0.4034466909836973	-0.07270213416218248	-1.059268932030454	-0.10871194104099102	-0.21797999359925088	0.18617145843117675	-0.4459598324278729	-0.19946573953247185	2.2514548245860473	0.4170377865425331	-1.2678895701307553	0.1523081636950378	0.9582429050187962	1.0079255451495799	0.9076137614564027	1.8343614244611792	1.995682881459872	0.05435818030859406	0.1728468945507767	0.6105425831854288	0.279589974917979	-0.05121809066062425	0.6204052259281182	-0.5080287686584264	1.3680990292909319	2.14449045478693	0.35614988307329304	1.4616319356741376	1.11602522793519	-1.1816075274760944	0.6178486433255849	-0.048283314022534454	1.6251464666521283	-0.022910881596706366	0.7135904237665763	-1.0184203557260767
0.781006165342099	1.0376043422006553	1.4711740979529033	0.1905671979815717	1.1489901198319261	1.537923531790475	0.8581962849977209	0.7614694328734177	0.3084137288236374	0.6095282156574118	0.2769520946874052	0.751721918737519	-0.16789368093577153	-0.027208042160407463	-0.4281820271608193	-0.008159304883041757	-1.1434168065198953	-0.24451266533974705	-0.2689538988786525	0.2566571329736327	-0.5405757328315481	-0.29846082051654665	2.2874330400455065	0.3745898669179501	-1.3263293938164398	0.12591741461910774	0.919726527686031	0.7730876100268842	0.9544958201143897	1.6831435281427978	1.9348036732685323	-0.039921171852068324	0.2699102619962461	0.5651983567320017	0.1883773528935672	-0.16588445969038987	0.5608685537977098	-0.5641867587361226	1.3525327618218548	2.095524090804228	0.29035475837325475	1.5010027211292047	1.0977585099001712	-1.2035531642669741	0.5556855793273473	-0.009922254675454847	1.4391092259280998	-0.015956418566688866	0.7287227610859544	-0.9591363877441319
0.7866995667472745	1.0849547524995518	1.4249224366942443	0.24599508723294178	1.156857090126469	1.5316837858889385	0.8605626390157564	0.7861326395337641	0.24158527765462545	0.5646206362221837	0.31217054347216683	0.7350872768725806	-0.2532235733502876	-0.03482229842171196	-0.43215740810545106	0.09476306297725427	-1.162707456264498	-0.3636516242513873	-0.2847514086720009	0.32645614342279133	-0.6175776226589555	-0.3810288044972271	2.3771691865969387	0.3050196549034966	-1.3449437199116656	0.10225647215246081	0.8804098100450537	0.5498526589052303	1.0212178112066836	1.5330892434253642	1.8424611815207221	-0.16384413224216895	0.38898764468235303	0.5678131745684097	0.1162470698331787	-0.31787702937595214	0.4867608200908647	-0.5961424666383986	1.3562754709401026	2.080482933964008	0.21848408386048895	1.61373704862911	1.0610816085402444	-1.1924214530133423	0.46706515772336826	-0.009219890129560085	1.2548943944648523	-0.04758589083713296	0.676946346447027	-0.8581987058527158
0.783029413638063	1.107595308580773	1.3807798511889797	0.3228969260307545	1.2148490349311856	1.491153225871022	0.8429053195552937	0.8059400590471018	0.1663404613947801	0.5254387440117534	0.33594265987701705	0.6974108226205966	-0.3495732436053284	-0.08056441751165028	-0.4241239635842275	0.20512641070987425	-1.1210451093276663	-0.4571580385153829	-0.28897520651940695	0.36244681314045585	-0.6842687815904325	-0.4619375651807728	2.4824375736040976	0.2560843618751807	-1.3393827548038295	0.06768808658656425	0.8269110621425357	0.38369577432419727	1.101422123109637	1.4015917485536966	1.7377508807174795	-0.25572875276089213	0.47097291949724945	0.5707209940639058	0.04062953723829586	-0.466791601544733	0.42431570128835105	-0.6183198406411247	1.36370823201368	2.0790032404066605	0.14774132577115245	1.7438822044204603	1.0351932969799134	-1.148041986881775	0.36774497182925914	-0.05014009689120451	1.0932836759109978	-0.136943560648781	0.5870477524570721	-0.7257906247712225
0.7780436666448304	1.1134032546108252	1.3269382923177742	0.4040284821634727	1.2730793727751304	1.430761579910644	0.7912024672394441	0.8134464422356874	0.09712527982687573	0.5294735460072326	0.3478152570848757	0.6623010112894161	-0.43703727586080987	-0.15922081632136725	-0.39347185826405595	0.29705511436447496	-1.032644918971578	-0.5205200259684417	-0.295364016916141	0.365943275132764	-0.7389301356595338	-0.5499432406778959	2.585612039639094	0.2179208557932908	-1.319372786338883	0.028622393729114137	0.746756980274974	0.20417526733454022	1.1810917912563068	1.2376538883233381	1.589865522741729	-0.28053447482398786	0.5069576526965756	0.555618090363636	-0.02024161827696403	-0.5849788138878548	0.36428574635232136	-0.6344989777108209	1.3607715825431934	2.0298716679199815	0.08993360921858976	1.8582782603425865	1.042520786660955	-1.087892980273404	0.301108185044702	-0.12991824855633297	0.9563712813975084	-0.2815635682488081	0.4977532523408514	-0.5755190521431104
0.7779214354282221	1.1314922242448422	1.2943401214626717	0.4835951978169771	1.299472887832577	1.3700768932520562	0.6961384910176913	0.8345944432725247	0.02956406055294116	0.564469039615417	0.3472139993275614	0.6436433422508937	-0.5177061751282358	-0.24490544848480442	-0.3576107471304105	0.3519275464770704	-0.8641798299803067	-0.5417751890050881	-0.3049952876963314	0.3554459964651118	-0.7629117744268431	-0.633211086618032	2.656609920068535	0.1787747345215845	-1.2845335775863749	0.002777605975040588	0.6507201449909198	-0.013427794568974671	1.2546208046659366	1.1463948333296203	1.3966168551546827	-0.2717347164559077	0.5358482669041397	0.5802835027559645	-0.047352502292924176	-0.6757095868433811	0.3015267203098673	-0.6462780658088383	1.3509368447303076	1.9055702261243717	0.03577762207947037	1.943148191391406	1.0827950801648285	-1.0423667222087984	0.26644678980707387	-0.19112483555313892	0.8443042512803869	-0.4686529840044151	0.41762298481980376	-0.4284669896491876
0.774495744752227	1.150259367217697	1.3083913761530526	0.5641844824965025	1.3261899363004048	1.3131714211152083	0.5912125030783162	0.8711962489076208	-0.02983621565530419	0.6040066007878764	0.3405104240333286	0.6348833627814022	-0.5697268254524401	-0.318263391902499	-0.31990746695669897	0.36587938373767787	-0.6403546686056585	-0.5240618738454978	-0.2980146397569075	0.3371270612864495	-0.7708945153077399	-0.7110019229541168	2.661151401999269	0.1746857874413826	-1.25502200673438	-0.013923311582758691	0.5358833158669348	-0.1759395653826277	1.3070352639324354	1.1805993840187816	1.1764355111731608	-0.25902150876855645	0.5533536852663892	0.592425313931814	-0.06355332593992723	-0.7266456226730992	0.24579216954486438	-0.649571057628448	1.3280674338194536	1.7539878322374733	-0.013498726632047917	1.9737703499049009	1.1411639333558552	-1.0274353991288332	0.25812770094626153	-0.20565033211930964	0.7544135803097375	-0.6703447206590374	0.3439620914075511	-0.32856638152674117
0.7624173705847511	1.172799936204089	1.3644206386017923	0.6323751177355221	1.3311564579509998	1.2567711915614812	0.5029126859211536	0.90381561040776	-0.05573433410645325	0.6343783978896818	0.32442902252427197	0.6215026494605389	-0.581992179333974	-0.3646561984967208	-0.2828127309542128	0.33029021260864366	-0.4195164768939764	-0.4632350180144516	-0.24993416246399178	0.3317245144834361	-0.7878699066135362	-0.7876879210283648	2.5939644577391636	0.21354663333540086	-1.2378854196188596	-0.019964236136826505	0.39770055995236797	-0.2730869622878645	1.3299242154696127	1.2704789962275047	0.9938859450473838	-0.22700958137852362	0.5595085132418204	0.4937858614578861	-0.05430304577139158	-0.7400055349717264	0.20074007434315363	-0.6420350176696346	1.2857756308934492	1.5967596173016672	-0.05601157650662013	1.9758956337735092	1.196588161471927	-1.064588694405229	0.26606623574216404	-0.21285704067798883	0.6934007441046665	-0.8485061649967577	0.2701426769078646	-0.28583394429934594
0.7611725421419242	1.225327939109117	1.430833399003101	0.6795527341633131	1.2843122257425894	1.2159981151036667	0.44746420806465165	0.9389807667880307	-0.052485030966907265	0.6322851985885597	0.28478639352524354	0.5808091278114822	-0.5723330148121315	-0.35102813474241146	-0.2637593452453751	0.28526077771117825	-0.21706108430492446	-0.3826284294476726	-0.15896822630844146	0.3426953545947412	-0.8087549844996044	-0.8484776162819505	2.4831960383117924	0.2819281979428184	-1.2188822148447644	-0.01900585798910737	0.27860191868714773	-0.36608851340154563	1.328254422288752	1.3927145181142055	0.8970128461375804	-0.17747737469636554	0.565015724779675	0.3174476962966774	-0.003972350085613888	-0.744412069878231	0.1693557566192744	-0.6219308597880564	1.240640341169814	1.4262823986448554	-0.110199561274773	2.0020000909027167	1.2214542828418045	-1.1663630242698375	0.2582914276951179	-0.22141617458567892	0.7004497696561469	-0.9821549430143272	0.20037626102203188	-0.3088869696457037
0.7555627726217969	1.2752475830186132	1.482292997319486	0.7098966953369843	1.2550182620411952	1.1673634640525	0.4526243580741852	0.9725520721713071	-0.045701691938473996	0.5826198179563515	0.2254548164732733	0.5068385564933023	-0.5540619216755382	-0.27109865168518316	-0.26206600494283616	0.3038536385003999	-0.047537620236225084	-0.29887126733778235	-0.028076019003707854	0.3563891730070541	-0.8195706701675365	-0.8756818010992043	2.353009991735905	0.3677908037497068	-1.2171625069093186	-0.010631832534443381	0.21487882334720507	-0.4192737922703554	1.3213737895991735	1.565576528606675	0.870881501622096	-0.14112059412509517	0.6041594419760292	0.09286636402469912	0.07718234614696451	-0.7503269112601967	0.15717743696361114	-0.5659902554784028	1.204027410737082	1.2686196135138088	-0.17562671324092644	2.0399134266068524	1.1904944732839242	-1.3027299413193982	0.21666943310745967	-0.20887074828187152	0.7575237066276472	-1.0565943664677797	0.13825741651646298	-0.3991415422302703
0.7213830645249658	1.301322478443951	1.5272727378935318	0.72248901315363	1.266960618101597	1.1009998507596384	0.5123781019932953	0.9712900915188918	-0.03686241496994181	0.49747500070204886	0.15472626402146913	0.40359039421769005	-0.539801266046781	-0.1608616804626036	-0.2789200326415411	0.41316700260412836	0.08048342912956533	-0.20148879170315417	0.1343757988039716	0.3682834579334842	-0.808651023223016	-0.8775336830256284	2.2123171150374805	0.4264096109873384	-1.2364638520038809	0.006544346317922341	0.20615511398768013	-0.3889929653460603	1.3237603153518651	1.7236212591161042	0.9485138295912652	-0.14718666067397676	0.6965312979767726	-0.14381238523235654	0.17226550715421568	-0.7495113734566046	0.17210404653630756	-0.47076723775095947	1.1765160683873628	1.1545467330078227	-0.2418618053401747	2.0710148543106808	1.10928594594269	-1.4284257061245793	0.1360362218193129	-0.20836265478058538	0.8227383323997515	-1.0580385971383202	0.07149433258444782	-0.5268973686935372
0.6800303139798066	1.324389066494442	1.5553937479387967	0.7144672690138965	1.2700029673641327	1.0355759886713813	0.596861787717276	0.9198589215391548	-0.019845445950464405	0.38903095111547226	0.06928484450822561	0.27362351796620377	-0.5269012237367067	-0.045483873802455894	-0.31356405543273624	0.5483655795497888	0.1497340864180416	-0.08465264527774682	0.30035334966511323	0.36192984189780064	-0.7705195121314746	-0.8511905643270301	2.0804000937912734	0.44203636223183274	-1.2516733292218927	0.038976019947919424	0.26340345623417727	-0.3362599605636027	1.337664927245387	1.8090341042115097	1.1164985283779993	-0.19748482931513633	0.7858529299929053	-0.3402877553272591	0.27343681038115814	-0.7461220684986658	0.20065038656031375	-0.37781871926322236	1.1684959774196888	1.0755555191721493	-0.29992550292500464	2.0893724356748318	0.995994993150201	-1.5165951228558703	0.037211641219039984	-0.24560291963953512	0.885141368334318	-1.0185438118126886	-0.001335396207204742	-0.6610588957860185
0.6436182778743924	1.3356484828251571	1.5589273748589587	0.6987452702388227	1.2620224765747199	0.9923423808337709	0.7015233785596638	0.8483757960027052	-0.007647997438225233	0.30923866020777235	-7.068649777197955e-05	0.12669583040144675	-0.4951747359150674	0.044141257222325425	-0.36652062755040893	0.6623822949774546	0.15329493056743543	0.04238924002470114	0.4111584896021279	0.32347270632777464	-0.7142838873026054	-0.7884074420316248	1.9745361025964776	0.441302042278153	-1.2779096774229626	0.0864118104807381	0.4135152844426628	-0.3011171872110293	1.3938877547178856	1.8367308755034337	1.2455701988870842	-0.2734163111015329	0.8225001105405904	-0.49117473091949365	0.35398577239626305	-0.7328103869303586	0.23580799743368566	-0.29494643369050155	1.1779216095822034	1.0258888147921579	-0.3413464337088096	2.0685006552794247	0.8607395044758233	-1.5610667007892878	-0.04512963831393299	-0.2880810307396807	0.9356385912008969	-0.9703877453918557	-0.07328683248739884	-0.7997643886694447
0.5940117035972113	1.326088847106531	1.5563881586558588	0.672425737921348	1.250783947582517	0.9781955885064011	0.815676825183893	0.7741198064029899	0.006241098584807808	0.2871638620070741	-0.028168269156732893	0.009115627247335884	-0.44196404478735085	0.06380333615610748	-0.44161299389638425	0.7245470791427591	0.11334479931142231	0.18046017061519512	0.4283217783401465	0.2573872068659326	-0.649749924860338	-0.6984633848153365	1.8969028192641417	0.4176294688073686	-1.3143087217651588	0.14579983340499258	0.6498797876672953	-0.2331845425979738	1.5012852878191214	1.8571456903249075	1.27304003181583	-0.3508621084850379	0.823933765249727	-0.58066898009461	0.39999077287929224	-0.6972818771319416	0.2786467262803037	-0.2043569533522646	1.213615064939349	1.02220035536644	-0.36257286086887663	2.007338835408148	0.7189814515372612	-1.5634385796869377	-0.11655432624072333	-0.33858403037484075	0.9715431726761373	-0.9114204635821761	-0.15804848637374885	-0.9298775796035414
0.5391974361703241	1.3198374800472377	1.5648660881645702	0.6224244365694303	1.252293770164298	0.9937621124923393	0.9073256722362275	0.6780520750772782	0.02684653769525277	0.27907676609995	-0.029079129789081642	-0.06520052836729111	-0.374036515722864	0.027449708199401818	-0.5232174443355213	0.6784820439537842	0.05804587748807475	0.3263728909818176	0.3729318544729786	0.1651492766783274	-0.5738730445617267	-0.6079413517111834	1.8443826281246019	0.3421582827766538	-1.32914228292693	0.22212444064468234	0.918345940654363	-0.09153122190962606	1.6205534620019262	1.8614904658994156	1.2755937268148159	-0.4041536916786205	0.8246505926042955	-0.6018894032831138	0.4036012225936112	-0.6495466079507293	0.32832094543338797	-0.12452001720739865	1.2667825972836393	1.0759900893673897	-0.3687084062360414	1.9114299992377226	0.5990193627649689	-1.5349069490637477	-0.1633492010827902	-0.41016917433173583	1.0170543907436604	-0.8639577920003243	-0.25566748575711334	-1.0265170280428453
0.5060148774721394	1.301061642544398	1.5780616871216657	0.5577043386308456	1.2580833154027053	1.02113110321997	0.9679034537742816	0.5722334690220078	0.05340624106399008	0.2908371644018011	-0.010570262259823776	-0.12141427959948477	-0.2939150352250544	-0.02502965355911128	-0.5874089324839045	0.5682577351491913	-0.007912057337289734	0.45632895491728576	0.2817332300527803	0.061064417708657205	-0.48874361064674554	-0.5184533843111693	1.8073527990213456	0.26706746391619063	-1.312048904553505	0.3067680844289199	1.1626818333487996	0.07534176330813032	1.7096452577955845	1.8427929165857926	1.2781518247362134	-0.40681254813400824	0.8262424436951299	-0.6130323451666173	0.3563265758129395	-0.5898150407553908	0.376781176383027	-0.07346254135396324	1.3076081007498968	1.1844207403136848	-0.3686324118670873	1.78865458935674	0.5105120388006719	-1.499448510941401	-0.16366780448597013	-0.49533834748477207	1.0699666400634014	-0.8323529372981276	-0.32718191795843493	-1.0851595929708893
0.4957924878305307	1.2429343623289602	1.590600512488888	0.47310224519769173	1.2142133201599092	1.0718119867327747	0.9962600424261602	0.5022219264608652	0.08380564930252546	0.36229747257606265	0.021623949745612304	-0.1714696410095977	-0.22023960907960333	-0.09238187255838873	-0.6404911822021565	0.4803228048410116	-0.08632589085168368	0.5452582746289986	0.14399189426255465	-0.027045635228435606	-0.3976178388142536	-0.4313284339765076	1.7684337878854275	0.30378346160017966	-1.2708796150838413	0.3726605098639264	1.357564698398737	0.2183788273321013	1.7538502234420297	1.851768678652784	1.2762233447197382	-0.35142117267350487	0.8095576690629376	-0.6338177052855662	0.2795215303736309	-0.5218535571227292	0.41387988712786933	-0.04771440482801696	1.3356905707897384	1.2945393911919054	-0.37020029568972684	1.6830189456841453	0.44226918703308726	-1.503708681776986	-0.16303059767961003	-0.582920964768916	1.1290412170302333	-0.7741364913200076	-0.35181266746271245	-1.0917402217057126
0.49166235935355573	1.182672575002178	1.6065850866198805	0.37074850840751306	1.1281137008251976	1.1417122981074779	0.9815992233982191	0.4733142727619463	0.10610273592376478	0.4557567806476387	0.04011038228392581	-0.21100215474137682	-0.16951610323122704	-0.16814453066582677	-0.6962325053642376	0.43165918003167586	-0.1783480759171952	0.6094191138471927	-0.02884996040568729	-0.08896774033149107	-0.29569865873024165	-0.36669342975467834	1.735898909135745	0.39319616099608024	-1.2135286516989918	0.41407501473914693	1.477543714002992	0.33267495001149766	1.74738025914496	1.8598576560722784	1.2932582515319382	-0.2636436930039157	0.7227127991477627	-0.6008283821236887	0.20822627075427938	-0.46546744876685614	0.44058442446854906	-0.0355850841037086	1.3538370392418504	1.3741303837267949	-0.37594786980486083	1.6074083382551219	0.399670755833024	-1.5534628715465284	-0.1400292019889182	-0.6438398811804354	1.2017370778851035	-0.698051793721991	-0.3237372975720306	-1.0337973692001055
0.4785675361216527	1.128205691910471	1.6464678941232223	0.2849185574696297	1.048002287594917	1.206494502115172	0.9490034679579793	0.45806570377152	0.11765534850367125	0.5396480105767568	0.035327242214546875	-0.24137862610211808	-0.14028473429428437	-0.2281371102533015	-0.7438676232889716	0.42174426612963567	-0.2579331778506103	0.6937183539405679	-0.16230679706207868	-0.11461898519605462	-0.184556628251742	-0.30604527961648753	1.7197245329152224	0.4093195027128479	-1.1569943335397685	0.4525790351575635	1.5009096493012795	0.3844549486834288	1.6900222822478856	1.814068601178515	1.3222470926928396	-0.1831076353030562	0.6024291690512105	-0.5276800739904285	0.1797430736241555	-0.43112716877904944	0.4581504173648291	-0.045770009902746024	1.3484903119300669	1.4310123899434628	-0.3923626534990223	1.548387515996398	0.3867624663753305	-1.5876133220825985	-0.03266870521178018	-0.6528510688650043	1.2499663146545248	-0.6200346170165176	-0.2344042382723806	-0.9100940438501182
0.4521109109478865	1.052958882154357	1.6954992802235282	0.2262176726614876	0.9517369079445309	1.272413501934887	0.9264944617678015	0.47575963319569226	0.11127398512136773	0.6266353096671452	0.026196200900112536	-0.26657133301615293	-0.11480596069108462	-0.2692840014403189	-0.7907420609996747	0.4623915775713643	-0.30492503128845017	0.8116631109788163	-0.2387297166771627	-0.11904283834885106	-0.09072415032521484	-0.23254404663863779	1.6924663350153892	0.399752211805553	-1.1236803933832715	0.4858080479842296	1.4668831810975909	0.3518158354517306	1.5968664190604391	1.7335823374580919	1.333765137722748	-0.12288717783665822	0.4871188377042833	-0.4766445122801682	0.191026156759806	-0.4343893199934178	0.4687175600644693	-0.07514526822510789	1.3293514584844799	1.4707450351496127	-0.4149889769293029	1.5338601597189254	0.3791767391724908	-1.5937341513155636	0.11959274617741031	-0.6371636820128043	1.252185287299681	-0.5009512335455919	-0.10744170029886209	-0.7572568590064049
0.41579537317137377	0.978438065651998	1.7074784604895208	0.186655096783536	0.8331477229778143	1.3379939892239112	0.9107452080239297	0.5317321868380998	0.09251930888164317	0.7028126045673344	0.02843969999456808	-0.2664431950185942	-0.08245668484893921	-0.307116832046513	-0.8584591365748278	0.5079819626267307	-0.3316007871288892	0.9855641735453704	-0.3138829677177571	-0.13577139634591	-0.020290385436555182	-0.17160887446089496	1.6429241648140362	0.3516357647687514	-1.1251019609982507	0.5111265133129164	1.4253495208028624	0.27839129121869327	1.4968144262629424	1.5945119832157382	1.322335151141081	-0.085447485530246	0.3624007652832638	-0.47278665710217443	0.22834896679238179	-0.49309488801649604	0.47734680602774066	-0.09365123814533491	1.315583635656639	1.5064875358358285	-0.4336995905066147	1.570363186903966	0.3518932276679965	-1.5981969681152202	0.266460064948873	-0.6310702959790017	1.2072444075827202	-0.34910186673678045	0.04968268782426717	-0.633411925189972
0.3784054873330934	0.9152940416351528	1.7150868587665702	0.1808566656018942	0.7798328225617718	1.393762665548738	0.8757963184205029	0.5865650278497796	0.06968206748591678	0.7582386562566721	0.04384805177528852	-0.2148851243643793	-0.052241548847759424	-0.33533484543102837	-0.9524560598921135	0.5548236980343374	-0.3422409845739731	1.22951556921084	-0.37712359129650863	-0.15425213168448676	0.03647618448346165	-0.13241267292263686	1.5896082837050756	0.15082303038547232	-1.1663965558199947	0.5508049397402187	1.3914230951377005	0.2008801275625504	1.3965028600475387	1.398424660526923	1.3074752880004306	-0.09068596099698689	0.2909899298574821	-0.4925243143189294	0.2773929050444307	-0.5755913599228528	0.5019693055524869	-0.08441234300352043	1.2987090402165724	1.5583342741704556	-0.45633391334415324	1.6254516447403664	0.32747543532901924	-1.5704390766275749	0.4251732352524593	-0.6311823754278146	1.1056662561939081	-0.19414248047265695	0.23193481048254777	-0.581491597463197
0.34473722037943916	0.8488939161388849	1.7511955307112057	0.204755343217614	0.8336074809820403	1.422162351145935	0.8224453908667663	0.6300706099951467	0.060834416024756345	0.7912167488671173	0.06038712709961401	-0.11425020064504703	-0.023997913777732385	-0.35040169646189007	-1.044835710928264	0.6354375096150434	-0.34328054409447006	1.4585903886378122	-0.362413646218361	-0.17817882362507836	0.07559161479985768	-0.07852330204457912	1.516818937555008	-0.09574998772999525	-1.2365113816201874	0.6148316700106071	1.3675369386390754	0.10447575237060677	1.2960518215478876	1.2577731082623127	1.297185658323483	-0.141890958164322	0.3429228357867199	-0.500515268657697	0.30930859607357036	-0.6375985406669239	0.562726372156543	-0.05475931397754792	1.2729556369981512	1.6214044163077777	-0.478328283601023	1.68260645990558	0.31956691122393044	-1.4896201816839538	0.5671641519363606	-0.6310292001811031	0.9735527242081963	-0.026595310977800057	0.42491495484177	-0.6150319792363172
0.33529325059096776	0.8018608561844445	1.791434476006239	0.22525707751583252	0.948756994954174	1.4095919156779002	0.7578796197824884	0.6928421389863784	0.05340624106399039	0.8096707204215831	0.059749973356788444	0.006840207048257474	0.0055468325708015005	-0.3783004284002047	-1.125338828709695	0.7211861726411487	-0.3539818920995836	1.605681007780578	-0.280254455035663	-0.20735415489949585	0.1012106436734344	-0.009181922735851	1.4030026998237122	-0.25591098079265634	-1.3136562697595007	0.6842001801207431	1.3541232350734205	0.0024771774677197433	1.1984870844861508	1.1735942545017841	1.2971724495562467	-0.22088188570650402	0.4586286580878915	-0.4829307296933316	0.305273790184298	-0.6693913611714676	0.6620587947872043	-0.011910163698910032	1.2386434195298839	1.6639707465060318	-0.5050623026584737	1.734163253790264	0.33524408077646684	-1.4062912401399066	0.6385047639650898	-0.6265011904490556	0.8381998486220255	0.14248635360450548	0.6182978284501489	-0.7229293007580425
0.361991121586987	0.7828633081669837	1.8385464181643094	0.2353007195024719	1.0864346511334055	1.3589565039975766	0.6700469041633358	0.7759756603036007	0.04451252989337793	0.8369872628331706	0.0345150955423534	0.13054385329784232	0.016677680886320614	-0.44014403206818803	-1.1882867700734008	0.7986788000099461	-0.3835317242613964	1.7023787533308048	-0.15769349929341625	-0.20487979635640655	0.12572322753189152	0.06536910318118215	1.2743661547672256	-0.35713619397581053	-1.3807767297323967	0.7479755325163191	1.349297183014894	-0.07012896603763462	1.1083337496401584	1.0884113165372113	1.2938966752816852	-0.3017965223066404	0.5619160644257846	-0.4298974293983792	0.2779609947625132	-0.643118766982634	0.7960459360803118	0.01779117327551574	1.2073974691639044	1.6757292822020395	-0.5365439699237629	1.7459014205174381	0.3864755357955537	-1.3427709415838074	0.6646656434039839	-0.6159358344076122	0.7195026351796179	0.27303331802284575	0.7897105362109131	-0.8559413002993779
0.40638356949253646	0.7735992864678518	1.9129977172923738	0.2432604897618405	1.2497679391534233	1.3005959332213428	0.570448517728253	0.8647509774786787	0.03868807027081607	0.8846993794935802	-0.0301156263707201	0.2387505677820277	0.01869678344961292	-0.5275382345068543	-1.216660142056758	0.8967108331603384	-0.420965274777746	1.734919735437149	0.021516932009416435	-0.1594021123842174	0.1473063311321968	0.16532354550293774	1.1481445985652987	-0.40936800247963756	-1.4310414594133998	0.7864991918312055	1.3294687518789101	-0.1301845036467359	1.0062710314114165	1.0381883384059634	1.2724588460574393	-0.38147857644401423	0.6787885850419777	-0.31992414002063285	0.24730810557658062	-0.5248263239551768	0.9478905555639303	0.0054887490692472505	1.1968093288661767	1.6375840752297433	-0.543703439419998	1.6997383692419952	0.4837198959140444	-1.2920956337957585	0.6655373777154622	-0.5999719849150071	0.6534503249551252	0.34460069184738285	0.893653241676781	-0.9721435418826463
0.4789599626591848	0.7746078519461245	1.9947799047299355	0.24790853078920935	1.418561562976724	1.2364857018491986	0.5044990685030759	0.9743598922062547	0.009724887517930844	0.9258986727017497	-0.1333165847156733	0.307366523990088	0.03610708040499862	-0.6460724817933712	-1.2092848512859358	0.9877957143551912	-0.46228894168980056	1.6929514873473412	0.22523044926773358	-0.09143815252921679	0.1676047703860872	0.2758663488180252	1.0174606641138086	-0.402241400914788	-1.4644072500604128	0.8010280474394605	1.30038838677998	-0.1741143163912805	0.8825513668230235	1.0434011306989208	1.2233222319390225	-0.4704754323356933	0.8123656548380748	-0.14497551303055484	0.2154505924101357	-0.32021841210239244	1.0876273243641168	-0.03540795495937781	1.2024719991554735	1.5430273471281877	-0.5165094544451924	1.5973515421301	0.6194524066773007	-1.245427189388207	0.6225480435224904	-0.5814153641731931	0.6433535538428279	0.34900313363570584	0.9523360345033749	-1.0665755642273576
0.5652005191982531	0.7818243118337642	2.062695844122151	0.2618913875465432	1.5362596120587062	1.147921729454028	0.48306087055569574	1.0852264208711857	-0.02689258149666839	0.9464633354735039	-0.2432973973240708	0.3512440807300059	0.03366749675779834	-0.7735506511108149	-1.1678178577054097	1.042893485420106	-0.5202737842652011	1.646173825569472	0.38201681367530105	-0.005869546006398091	0.1921878993965152	0.3639349332553238	0.8920394510390202	-0.40368362643532407	-1.4833283582245242	0.7864245640246208	1.2819485460787452	-0.1459871755924696	0.7692959977833634	1.0266319860949342	1.1380596394297806	-0.5682984590767977	0.9403168658100434	0.033617877021816546	0.20503675498769622	-0.06696323180416423	1.1893973328069711	-0.11281339103206242	1.2108323364066254	1.4133135310827651	-0.4617295135399207	1.4593809418539672	0.769463300416683	-1.2027840307215218	0.5568582168529407	-0.584340637787214	0.6631371653779561	0.2771239372800295	0.997673065509509	-1.1453182014808796
0.6060032292686751	0.7697910823343751	2.0941238479474102	0.2774816918258418	1.5835068420239078	1.050551378835069	0.4816639725599464	1.1728183582649334	-0.03607939990925117	0.9369244105246546	-0.34884954272001323	0.3811740105841019	-0.013723894840743083	-0.8664251781197194	-1.0977162150245332	1.0521227935736004	-0.6082600323687837	1.6014666571420562	0.4793462680249051	0.09949392886113596	0.2277240914760811	0.4308150002796752	0.7860870498476216	-0.4548218793246789	-1.492920698969975	0.7436903253066391	1.2745854152431828	-0.052398745009594586	0.6675470921941805	0.9806130240703377	1.00046831405339	-0.6683181238497536	1.0716000880715228	0.15880949499583713	0.22588154096866236	0.2000289374115563	1.2370311549004402	-0.22043947452505241	1.1974331137192178	1.2801375194322873	-0.37660782090367606	1.299748945549173	0.9118597738952474	-1.213013046317019	0.4896638741128189	-0.623202318672326	0.695967266682196	0.13682020997945882	1.0112416137231193	-1.1929819453044967
0.5845259178662152	0.7430814862201242	2.0826534359552626	0.27781867480032546	1.578943318130104	0.9700460256406694	0.5063410349454198	1.2367339666019537	-0.010105911024453912	0.8893697211097337	-0.4569144071017459	0.3902019149575806	-0.09087820693512857	-0.9274241004933218	-1.0150005100118555	0.9958120277227979	-0.7200667755483646	1.5034524364890807	0.49808779021009747	0.19408388088555345	0.28731246747492645	0.47754454740397934	0.698858955305067	-0.5388354780539552	-1.4762248410238397	0.70184769248838	1.2723084470663157	0.038788325543366864	0.5735466468410086	0.9619764705261193	0.8129786689812988	-0.7762615330261827	1.217298955615216	0.243154018041526	0.2410283186327166	0.4574144220699111	1.2421497647925366	-0.33034408292011963	1.1500983748059632	1.1749571662272524	-0.2915661223400155	1.1146253281290395	1.0545216581601051	-1.2692150622160967	0.4067163631043507	-0.6687626146148304	0.711794155910299	-0.04087760348959403	1.0155945170969842	-1.2018824539160895
0.525507539910196	0.7301309838073061	2.0394081326784166	0.2604814817682406	1.5347895216501308	0.8793903489513808	0.5550826397750128	1.273405639678014	0.02530981829807096	0.8352147486617459	-0.550495241329674	0.38867202492611796	-0.19551452798529367	-0.9765489862980751	-0.9398023098969717	0.8788419336860137	-0.8290370735204361	1.3787500456416741	0.4259089022045619	0.265244380485215	0.3618304253724173	0.4986465650241847	0.6321187141856892	-0.6322156183506731	-1.4351419690383689	0.685751652941846	1.2651974234278403	0.15237373180135383	0.5088470038703139	0.9607659391025528	0.5988073140922187	-0.8722136756720221	1.3482460105655882	0.30285976520934865	0.223102692468162	0.6719140182501333	1.2348145854102461	-0.4229866510676489	1.091746137189641	1.1186102919038967	-0.24264174754786533	0.9436244380797871	1.2105867871327711	-1.3202772395719171	0.322242210788978	-0.6789132766956654	0.668452897035931	-0.18789782399378646	1.045439325071727	-1.1811451434916058
0.4432201982451166	0.7237622405932147	1.96173771792675	0.22820471020068855	1.4443704474855872	0.7668020917288365	0.6144133483389437	1.2753968617454925	0.06934708778080853	0.7894209121408057	-0.6160099018859635	0.3754272155420598	-0.34457903903325426	-1.0068685990753077	-0.8798144067574294	0.7506911920575676	-0.920650020222675	1.2524988605557381	0.3044506864991225	0.30797935442957736	0.429691148665514	0.532715687938118	0.5727397685728901	-0.6921445791747265	-1.3781755634581796	0.7015256145862774	1.2520198202531083	0.28618763499294175	0.49563587916791463	0.9444566087602307	0.40114251532589246	-0.9031250830060168	1.4602144433491493	0.33578249708507	0.18962304360068685	0.8182592078764136	1.2138052222799214	-0.48010677445205296	1.038461138866532	1.1047435520375906	-0.21781158741790546	0.8377098754521624	1.3616700839140674	-1.3918112648890089	0.25586207674587075	-0.6271250993807824	0.56859021646717	-0.2764554228373799	1.0713510963366202	-1.1537980496480307
0.3657256069154669	0.6795201247639937	1.854822377761233	0.1616757496289532	1.3317013563263795	0.6867160898784259	0.6900705776418348	1.266095758667139	0.1102187990502772	0.7458951940826422	-0.663513751711964	0.3381041115257686	-0.48374241059599177	-1.0154689904362717	-0.8352782338785524	0.6483921021504944	-0.9940730272608373	1.1173787905670716	0.16415483823831006	0.3106549765862197	0.4938389692233095	0.6005905025789989	0.4876102481602135	-0.7075600153246377	-1.2989955435661154	0.7537415125198115	1.2265730001534663	0.35748002996175127	0.512980807406226	0.915098875747599	0.28912776624106745	-0.8564674347102302	1.577487398556515	0.368092589128153	0.14224230777627764	0.9045264459714211	1.1631380312453918	-0.4968817095526806	0.9939212801389825	1.1221443172932895	-0.19565722901586768	0.8098179799491714	1.5148766669857099	-1.508452439572287	0.20742550936797324	-0.4992013524871952	0.45038313754477766	-0.3218338069742473	1.0719037779657823	-1.120161873912315
0.325164142667298	0.5992348348815082	1.7565144717559522	0.07186010351010122	1.216018296028353	0.6464634132812258	0.7864785724399391	1.2671437702816013	0.13323190479118502	0.7170626856033901	-0.6777599709617567	0.2994918615946407	-0.5284403431759166	-1.0212524303035364	-0.806025118691142	0.5685262241136562	-1.0449361815374512	1.0088572237379747	-0.013214320709485583	0.28175194314190305	0.5528444194927131	0.678165089433229	0.4280591357119257	-0.6661422567861519	-1.2153002101249535	0.8316450870356619	1.1883247368239531	0.36760235475152264	0.5536447267248134	0.9102332901420214	0.26668607070687633	-0.7608454480812021	1.712142181202929	0.4416981574263539	0.07168282700865927	0.9660907809189178	1.0942642202942947	-0.4822444011711394	0.9893846630259542	1.1708161791602103	-0.1547602594074851	0.8366059849400009	1.6824046726204454	-1.6098675334096781	0.18072477416257984	-0.29539608276554613	0.33274639697294706	-0.29463549698841607	1.0982311315409754	-1.0804865135781854
0.31895286689701924	0.5238054399957066	1.6667446224190208	-0.00745096988689759	1.1181352493260588	0.6018302834883718	0.8900605418029635	1.2840778912852882	0.12928751876354033	0.7318666773180154	-0.6344694124351434	0.29037076595020916	-0.4900932616840697	-1.0169077777128241	-0.7887312193904108	0.5044676338597125	-1.079914301874165	0.9638810542059726	-0.21766131184549567	0.23465231122520178	0.6006331905987723	0.7506165294718956	0.4343874302055715	-0.5261565723789086	-1.1724241753424733	0.9047017819027999	1.1424092133417567	0.36164741261456096	0.6196809790862207	0.9215597353222187	0.32034008322005086	-0.6653643280193473	1.8710306720706782	0.5387527372897594	0.004340239825363637	1.038125568957692	1.0080005888774959	-0.43773265233321246	1.0353341134993375	1.260463341502315	-0.08058975530794052	0.9098595307772228	1.8462492069373007	-1.680130415861233	0.15936064596045132	-0.06136672168064481	0.22329490288535747	-0.22271527135232677	1.1494077366598818	-1.0584955517301693
0.3390663352510079	0.4362949956955976	1.5906560144823996	-0.07200063965447837	1.0557670894440752	0.5704294569474402	0.993417773633548	1.3297144303800614	0.0957895482527574	0.7524663239220997	-0.5652709263657579	0.3171166607134442	-0.4354664220001732	-0.9998363241842944	-0.7884104107784065	0.4916089302401424	-1.1009971334165471	0.9494365100445394	-0.42105108890952075	0.17819194810561653	0.6394218854744614	0.8277192992748079	0.44455457981484736	-0.3105253669879187	-1.18962125469693	0.9558453960890902	1.1050533294559013	0.32367792622229147	0.7210850781949013	0.9481585827648604	0.44705178731627965	-0.6223824167107286	2.0453136483323964	0.630662030442815	-0.043481963310085345	1.1101998185030915	0.8931489766803724	-0.3778388475750779	1.1006654504779343	1.3801030302944381	-0.008903067162117995	0.9783910965588671	1.9774804942303135	-1.747855618171807	0.14597487797962344	0.1462791371536646	0.13613561792169768	-0.16619333465526698	1.1873414044474744	-1.0845806642404203
0.35663224772200286	0.35352741750236427	1.5642786920665857	-0.12161460425411512	1.0102340189514218	0.5791651012095917	1.094637795596819	1.4250485535756485	0.05123306022710302	0.721966252768415	-0.503601623257365	0.39042324422609154	-0.3605295526029986	-0.9723134552142927	-0.8100600311307851	0.515072947956092	-1.0851685461474456	0.9293918519785335	-0.6191244449704051	0.12394548473511144	0.6689840170529276	0.8987631517770425	0.43951521000851057	-0.11334725223148653	-1.207820776868028	0.9663443501417716	1.0764731770496045	0.23856425054319352	0.8594260872486481	1.012574807238318	0.610303344510066	-0.6720466857996107	2.205358950241311	0.6913799651602152	-0.0765133004120864	1.1518273233810583	0.777560643409919	-0.32898743470103853	1.1819276045150473	1.5082760974658265	0.014323211812539805	0.9593067545372426	2.069585210338558	-1.808156609253232	0.1527850257225972	0.2944593764293971	0.07229336880563372	-0.10447298812986894	1.2165307063039088	-1.1423527535953135
0.35145672068193107	0.33512979205387655	1.5610364506123535	-0.14182970935564554	0.9623794543386616	0.5898661391200809	1.1729742488158472	1.5645476328907022	-0.010482763192700506	0.6931803893989366	-0.44486232996633096	0.48560647859472894	-0.23579740918418782	-0.9436589558020586	-0.856884859262312	0.521425588633173	-1.0047790791551852	0.9130031634703165	-0.8116082242392142	0.07803370277290689	0.6952342393915059	0.9196843061942424	0.4685369546826766	0.036998154687742486	-1.2203297077050006	0.9363046941017785	1.0518347006612583	0.13852553001449597	0.9907005005671525	1.0890822700006606	0.7635030298371553	-0.8219947444748975	2.3247378947800295	0.680126037799784	-0.09445603771272769	1.1350912599600347	0.6835037842913245	-0.30026835934517593	1.2836774454786741	1.6227907311454868	-0.024605903610285577	0.84982910047001	2.118908577002133	-1.8503023641899243	0.15213896882170447	0.3647033029821625	0.025280556799520192	-0.023805319909710982	1.2422411129442235	-1.1940814933968975
0.3299086438382767	0.36538240913705966	1.5516381130445946	-0.11515770059359584	0.9291576815147401	0.5706163967031941	1.2254262262398268	1.70899420036903	-0.07791417783090568	0.7262692641450961	-0.4053812329021026	0.5599187512397332	-0.13567927638469135	-0.9258802332471333	-0.9299498474726311	0.5131983196506293	-0.868808456985595	0.904945357655657	-0.9842730334887027	0.04306119015909748	0.7120833920043018	0.8906557621118916	0.5229370215394458	0.1577119024689147	-1.2782985561018323	0.8863433414829613	1.0456120547649	0.04214807589911925	1.0897568162243214	1.1334308863400242	0.9175612850345927	-1.0300502621089898	2.390641518667956	0.5848649832435233	-0.09788510938452648	1.0527701725275687	0.5992549248533299	-0.3063310068761442	1.3888256987260783	1.7070039703024782	-0.1341977830498632	0.7068851002351753	2.1163907611645945	-1.884802839573026	0.14678908667663937	0.35237829959435457	0.018935542649514858	0.025602139563720407	1.1891322643001072	-1.2506707355614803
0.31546927722368295	0.39330054491924016	1.545061126813613	-0.05603461872546771	0.9174707465677976	0.5339913618527979	1.2484728398605454	1.8249959859448261	-0.13840732532706534	0.7813396468724052	-0.41653591039973537	0.6177439348654733	-0.11066858549753958	-0.9197977196201362	-1.012731698590877	0.5348452424106436	-0.6992238423568663	0.8933620070611894	-1.1225606808567963	0.03686937428332856	0.7048989252114941	0.8303772019972341	0.5572401002211755	0.22299770094067534	-1.3796489815636748	0.8156236752957128	1.0570849330831376	-0.02640913769032709	1.1632393388725348	1.1513730265094828	1.0807864246939065	-1.2339502160114821	2.392683240719243	0.4601528225298285	-0.10868565848252838	0.9001812956307779	0.5209959280550225	-0.34825022914704384	1.4732877880482742	1.7576224193249377	-0.281726851412229	0.5882502618837913	2.056171205734009	-1.921670588263686	0.16787001185371858	0.2908989859387697	0.0884277060508359	0.06208947863507279	1.0359494815942565	-1.3199755850218955
0.3129860535599568	0.4312999882191533	1.537239970894773	0.018818208652780367	0.9204563355828981	0.49384983862388465	1.2339882855639293	1.893326343207768	-0.18730180053386714	0.8360660219151288	-0.46254558982882915	0.6549194860360902	-0.10057703948375485	-0.9121955879707129	-1.073986299652044	0.5662488623614954	-0.5536902133765531	0.8815870950740615	-1.2327132819646907	0.05475815781733847	0.6793170253652706	0.7203416020123135	0.5724512727945035	0.222548656364684	-1.4850091782920831	0.7276060690979874	1.0709148136090634	-0.035228482374181115	1.2152818720477054	1.133637333559547	1.2194828835957203	-1.39204212310145	2.3317825774025103	0.3608874119660299	-0.12858590975150216	0.6952050763828233	0.4527819629348217	-0.4418509049389092	1.5158347756868857	1.7569148959492153	-0.4051377068906287	0.501117551706842	1.929444728543487	-1.9533892872309029	0.20885479963501688	0.22689788468489125	0.228842334498247	0.11630146684487677	0.8553039915788885	-1.39131709742619
0.31823234604122286	0.484032312578832	1.5000813862395663	0.09852049216958261	0.9411000375751428	0.44532128851517294	1.1999295328536932	1.9110028057716988	-0.224057448676824	0.9250473994483694	-0.5029958785018618	0.6647511651215299	-0.07598286287783224	-0.8891871161577585	-1.101172349040457	0.557522971016373	-0.48612354843349675	0.8923715939033929	-1.3144829732261296	0.0788269181910258	0.6404169434075225	0.5596996914647576	0.5973177476283567	0.17122021989020372	-1.5790314010943383	0.6305977760964504	1.068077607216447	0.022183405515889144	1.2358501597441973	1.0498150704509215	1.3240610967266018	-1.474660364748333	2.22609750715451	0.2802320461734057	-0.15089198675428278	0.4840377852065255	0.39345669772110814	-0.5790334015609642	1.507142293254245	1.710879187167473	-0.48881950622036746	0.4355794541467861	1.7349416617775162	-1.9459328368711053	0.25343272579662285	0.15788309608744272	0.40791966503807053	0.15739229117857717	0.6428685970024246	-1.4443286433355744
0.3441646636279585	0.5198581233824682	1.4589821600451214	0.15790696302926194	0.9810081675469509	0.38992143927602474	1.158357495970737	1.8822829208203724	-0.25073020769603405	1.0230720976391066	-0.5352394474873772	0.6716512021416041	-0.0954043287911542	-0.8443745506453677	-1.1088353753704998	0.5237604837348616	-0.5051884114949143	0.9173112569180116	-1.3626443855676187	0.10828638633163565	0.5819721414511496	0.40952818764770405	0.6467017104673686	0.0671052727886136	-1.6326664126588781	0.5275210640857886	1.0626472982252202	0.1281932208274895	1.230151167240611	0.9224371360051917	1.3713528863543707	-1.4730844200280864	2.0954717886044625	0.21872389486028337	-0.19532618494454163	0.31006515633060594	0.3595547158074995	-0.7053949177293379	1.435641967112129	1.6490481088099689	-0.548743065992767	0.36968779734795976	1.5191483459921327	-1.887119451389566	0.2871383108247104	0.0885021812905376	0.5863152630182377	0.18799603143869428	0.37485228168861634	-1.4892143622439213
0.38872437530360343	0.5525582506564581	1.4436543595040012	0.18305673835484892	1.0256557781796116	0.33370814947805216	1.1125639187725516	1.8211445432616773	-0.27023440102593693	1.097523523477646	-0.5515721208950131	0.6818750611589673	-0.13444163394903877	-0.7621494744053259	-1.1008118527651116	0.47837625984863774	-0.6187450014691785	0.9344458121253097	-1.3683553649325535	0.14568590134416878	0.5110668379151064	0.3026105120102442	0.6851321400431152	-0.06717490406485897	-1.6000524541243457	0.437519929344627	1.0524629678032063	0.24480455609178137	1.2198844574278964	0.7722467838021635	1.3561980274121133	-1.4173144656683059	1.9763548568229308	0.17717981113684794	-0.25858947728473924	0.17892141597880512	0.3566014252439744	-0.8092409042558083	1.30620661010605	1.5899860686386655	-0.5924398281415766	0.27576674978662036	1.3277907557069613	-1.8125549477915928	0.29328470147772534	0.05554708735787327	0.727745806652588	0.21865310976334879	0.13979549949994372	-1.5369072607518068
0.4286811166906571	0.5882666853052955	1.4529601937492438	0.18239439250844908	1.033017582271979	0.2809456665227914	1.072520978433838	1.772735140103639	-0.2860370686143987	1.1597772531102002	-0.5314928039996369	0.6591169761985547	-0.11404433457683685	-0.643716265551151	-1.0897059216402585	0.4060328672626218	-0.7749376434515081	0.9452221594060181	-1.3293143208771387	0.18162132222673955	0.44147218904462465	0.2329860424707247	0.7456324966654501	-0.17938850216638622	-1.5026469868159253	0.3749857552059332	1.03210231036226	0.3576738617130455	1.2098269560415538	0.564682872500771	1.3190990031682266	-1.3532157755244305	1.8785647747490373	0.12982896726057444	-0.29234974878403824	0.0774571132211649	0.3647021539155085	-0.9175191450529269	1.1442169747630013	1.5156817482309974	-0.624693438207297	0.14650156365620992	1.1646492013105585	-1.7386121988561107	0.2861116998589085	0.057586933326270504	0.8019521729827751	0.20376358390144222	-0.017787314470630332	-1.569389743981481
0.45037394102766354	0.5835412082583892	1.4996003689624757	0.15475404186569716	0.9686174055318094	0.21591589364936797	1.0429746028455165	1.7744599925524416	-0.2838220153143727	1.2170399559969016	-0.4772405088975139	0.5833641218234169	-0.04849292031669665	-0.5073305480384236	-1.0923716096946459	0.26503780535198823	-0.8995060381202646	0.9648266338463378	-1.2627199512231422	0.22951022321619713	0.38059914869936484	0.20148832248647497	0.8770702426669181	-0.2644586763685842	-1.3735608698022603	0.3397103693671286	1.012994185503668	0.4565065180114722	1.188596174994883	0.3004398154757743	1.2725997395746247	-1.3200196885541007	1.7674120420586057	0.0410450251377925	-0.28243555653533364	0.014248548830942481	0.38959051365367353	-0.991188766445174	0.9688362178345334	1.4284049687720217	-0.63621258465934	0.01885489315217026	1.057096860113598	-1.6505533162870403	0.2691726189231705	0.07160060040952873	0.8032621688817227	0.1102578538400311	-0.16121033941500168	-1.5526966047604869
0.4636585443064057	0.5339345674283568	1.5875664035103203	0.11451750003877717	0.8599158556683335	0.12085450163526952	1.0123089462132828	1.7930971324296294	-0.26438900517180464	1.2651427254516712	-0.4161365675609242	0.4734294858569964	0.0321918461614424	-0.3629627943706658	-1.0950439123595899	0.07530240749931447	-0.9757325631413055	0.9914455158774669	-1.1990645355204541	0.29692958741099706	0.33972751538917106	0.19715153742310845	1.0146548100111104	-0.3231778582761435	-1.25990027371709	0.32148940122257763	1.0274003110515078	0.5111239981537279	1.183749513117258	0.03414636220233229	1.2241499813524868	-1.316947036557643	1.6397920547608167	-0.07419785468446309	-0.2566114299531025	-0.020135577275337813	0.42801211919540966	-1.0051135325870202	0.7902636267229705	1.3426833041439474	-0.6272652476408602	-0.0391916769819413	1.0224894455603095	-1.5659532318774565	0.23013485193908356	0.1065320286229291	0.7732926708670209	-0.03545353261898402	-0.3030095943016028	-1.500722132620071
0.468744006239503	0.46929943151906617	1.6259645326872594	0.09047163445718999	0.7514243187203683	0.008690648182546046	0.9717548381537281	1.7975642819362736	-0.22703039355965426	1.2841097932136545	-0.3555755530051921	0.3473805259551188	0.14239359136936677	-0.2150627371082265	-1.073784554030062	-0.11297547883197642	-1.0219106437418335	1.0224010217764747	-1.1665640550778467	0.3693489711817046	0.32429669162125996	0.19016471325483847	1.1135204520011694	-0.31965946195131795	-1.2265560874411254	0.3155113211372131	1.0637037474320628	0.5490181055316057	1.2132711466164612	-0.2054356360541827	1.21293573796901	-1.356116746392147	1.4838005351329087	-0.16462882128484627	-0.21676301623411187	-0.04498755722565567	0.443739512543465	-0.9960839718885065	0.6483930781660028	1.2467330782262491	-0.6056388501178749	-0.013000794261034116	1.024766957037285	-1.5096821321269913	0.1587190141068252	0.1592168415283169	0.7369915260074058	-0.19005186121547207	-0.40427457869594996	-1.4425960220990637
0.46704885226180376	0.38584498545700974	1.6003087361870816	0.05643248066676069	0.6504762186565641	-0.08519352861288185	0.9167690552169541	1.8094810473357221	-0.17748689517420707	1.2536097220599698	-0.29108841503416305	0.21866008295261655	0.26792702892920933	-0.07985310694796185	-1.0163498905654413	-0.26706417220608747	-1.025852502919101	1.0856611148717357	-1.183560415278183	0.4203752167353665	0.32834375560273826	0.16080982904532606	1.1965467451262521	-0.305295318396963	-1.2735067066033179	0.30660704547786943	1.0661527887751954	0.6014603626871232	1.2490845298273054	-0.38339783126532495	1.2540722420647425	-1.4531826153346972	1.2723018600767777	-0.22880506346330143	-0.17549437821991515	-0.072645688758225	0.43051376770963207	-0.9633472854862248	0.5575351688246369	1.1439518398180784	-0.5624020538864212	0.06812926572879234	1.0423055887261217	-1.4588962901767224	0.06417787926041651	0.20387676589869058	0.6865254935193729	-0.33089307208945407	-0.4607038014687516	-1.397751952739671
0.46510923585088826	0.29204839597766713	1.5752819622800207	-0.0126335356324139	0.5746558801323987	-0.1659464506730107	0.8566099024157972	1.8307818833996685	-0.1188068253319435	1.1920440077965868	-0.24380891511760727	0.11095815451942219	0.3677079835010438	0.019415132059554148	-0.9251509475136783	-0.36803999507400986	-0.9957287962708603	1.1759313643320686	-1.2364717032828008	0.44053709519891326	0.33589951266907603	0.12302121504350154	1.2585268059022479	-0.33501678645021754	-1.3456350597852125	0.2890891498269321	1.0390292557298468	0.6167461499627406	1.2656274924311894	-0.4917873134971945	1.3084615426207284	-1.5373195746589126	1.0424425174698428	-0.29343856580669725	-0.17106259397342838	-0.11069096575697357	0.4104653451097381	-0.8979061179806305	0.5112049665578391	1.0489749074781503	-0.5351920700970987	0.18955722206646136	1.0862095540641676	-1.4158156004512477	-0.023592933268416105	0.23345826842208156	0.6478494241218687	-0.4612923310983076	-0.48329948295867275	-1.3769271782623826
0.4758848825781972	0.22538743458184624	1.5199187237534058	-0.09285485039727258	0.5427906772221824	-0.2510394065221443	0.8012671833980907	1.8462618882882893	-0.037486314670704686	1.121627383953527	-0.21362487830080296	0.05979614676675382	0.4535495934610698	0.07249668287482604	-0.8307108452890877	-0.39556011393170387	-0.9487134233868548	1.2476201587043738	-1.3051653257591602	0.4261487200025753	0.3310170455721553	0.09496382772511451	1.2882837494955282	-0.35260876807434444	-1.405470525840618	0.284583986976792	1.0090124924703072	0.5626347860599736	1.2532803210451053	-0.5301067326300324	1.3677292812092594	-1.5513622105739564	0.8279084493398852	-0.33684276612343456	-0.20723895788818675	-0.15838677343156088	0.37694453627320057	-0.8049575994928932	0.5045175068671159	0.9624667067115842	-0.592511822806901	0.33571468293812	1.1442412638239579	-1.4048773239815016	-0.0937741829133517	0.24909708751312917	0.6430995750460926	-0.5657487761019698	-0.4714832354142658	-1.359634285536442
0.49288145490867513	0.19625206460175032	1.4047937137144761	-0.17756927148858798	0.5132923766300214	-0.3124314327971018	0.7421083329472017	1.8714360006106865	0.055684103058723664	1.0439108004307855	-0.18656827922166952	0.03508492808597154	0.5337385096044119	0.07855898881535459	-0.7546593604123772	-0.3781802479283698	-0.904962549630563	1.3050111367904749	-1.372361649836918	0.3768115102646106	0.33803071883913904	0.08634530292103615	1.334782754550673	-0.3319896977203004	-1.4589931946757067	0.3134335258907237	0.9701079500880585	0.4831745364602689	1.238147578204175	-0.4943209839186139	1.4210750891535908	-1.5393709440433665	0.6564433461271589	-0.3798207822087714	-0.26052303566254936	-0.18740851924863094	0.3354287022234761	-0.7033217016081903	0.5219794322012801	0.8771005995159801	-0.6979400107685003	0.4656280610062763	1.1979833614160893	-1.429033644016793	-0.14735265521479346	0.24421789550813414	0.6537310383620427	-0.6405287425828508	-0.42377695680405053	-1.3258939859283398
0.49673173823183603	0.18695326478267743	1.2820048034049871	-0.2670246944278185	0.44894896013728747	-0.35752938576642623	0.6861266542784422	1.9125529896180915	0.13617135170350636	0.9857909936519809	-0.17252397489037788	-0.0006422754152660109	0.5849380317741928	0.020457848681324286	-0.7053772044590023	-0.35597237501045387	-0.8645373255620153	1.3407189955371783	-1.417270484913878	0.3329833986544814	0.37693451369962294	0.09488125974113377	1.4035098940147466	-0.3147094058606851	-1.5234433543870312	0.35418816384456353	0.9317196272046075	0.3852787336264273	1.2290392631967435	-0.411981387204745	1.4291280342452202	-1.4928981831169945	0.555345970948395	-0.4481745177387718	-0.31453947006142846	-0.170396225281229	0.3070649409002517	-0.6241127687932255	0.5341918434475119	0.8145188999121512	-0.7781820649771429	0.5567717043252755	1.2292874876697018	-1.456202019972595	-0.18431064998367672	0.19989420948420028	0.6512580869201515	-0.70777573317989	-0.3661695367597793	-1.2713663964370088
0.48351468378332474	0.17380278818020217	1.1652424845575013	-0.31113847714506887	0.3690929680204673	-0.40790207130352696	0.6451671373368402	1.95272676817248	0.1966603119533522	0.9907995123139983	-0.1891797121676158	-0.0324942752327481	0.6157005865449872	-0.10811961878000229	-0.6909771972768673	-0.3405582317826694	-0.8153722752985217	1.3289196289041791	-1.4471709269210762	0.3097275854257323	0.4489017074179621	0.11973815472807972	1.4522051895118033	-0.28089370784986295	-1.6079639748022387	0.4125824586074528	0.9269455972661153	0.2552068600778655	1.2051081437578228	-0.3141910929024795	1.383769127556337	-1.383933491328562	0.4508671481108408	-0.48236692347054183	-0.3577895776344793	-0.10743319915445355	0.300213434918278	-0.5651730460170565	0.5029620952855068	0.7881465945927297	-0.864771648845297	0.6133018981686617	1.210787638538614	-1.4675870386813155	-0.1895454808998154	0.11678356220769699	0.6153267708347289	-0.779700061744021	-0.3119510405036249	-1.1725736663167536
0.4574408353142007	0.1503145154254343	1.0225699850729153	-0.28407525826321484	0.30990338199486367	-0.4502161376398589	0.5837653181798431	1.9794554310563288	0.23509923311447536	1.0682070719844852	-0.2093981260068493	-0.06631105767946885	0.6422979985034891	-0.264733230447629	-0.6938380163426798	-0.3778973756265222	-0.7901453173418516	1.2787386955758602	-1.4750075251896626	0.30180727028062765	0.560775179735316	0.1547823662147374	1.4820924215211293	-0.20564440266846168	-1.6909938936151125	0.5192530886720622	0.9450372899332766	0.14962778199136262	1.1841834268904743	-0.177598105294402	1.309778016421929	-1.2964421468735423	0.34788130362555963	-0.44749972603905375	-0.38221059105759125	-0.0156632731911241	0.30878822758482505	-0.49674483703206135	0.4136474458727689	0.7949452836802504	-0.9669560771636302	0.62467079191312	1.119170704415989	-1.4632716007646198	-0.1711461343661691	0.03641512544548616	0.5421719658383913	-0.821205281809893	-0.2625652952373515	-1.0299489508767021
0.4264455720711114	0.13191688997694623	0.881197157269697	-0.19917491553080513	0.3027232106942887	-0.450716327797148	0.4622616322593692	1.9740363376665464	0.23650196062961443	1.1770825888364735	-0.22357704028380798	-0.10173150658048957	0.6619654061828706	-0.4104508575714775	-0.6921678271770901	-0.4625768772405593	-0.8110870322072437	1.2159962258182122	-1.5005475914549895	0.3191080483554342	0.6697228846972527	0.1992786459628024	1.5153020081396187	-0.13420933494430384	-1.749584947898135	0.640197268690821	0.952944652178424	0.12235673142743086	1.1912074060944182	0.0036625534468471945	1.2250349687573086	-1.2405577384279343	0.34190444657953883	-0.37329039674636827	-0.3910502039600437	0.07948280389460254	0.3078721309458138	-0.4291056578718135	0.27007566589841603	0.8614452980196763	-1.0166723932743587	0.6081674323345194	0.9628975507729853	-1.4502285696225905	-0.13654226474300413	-0.03300314916768979	0.4407274875004923	-0.8337643445443371	-0.2121684424944715	-0.8671200392387858
0.38494164081067356	0.10986321466972022	0.7701145424247751	-0.07549829052757295	0.3618787405714297	-0.41666297769483424	0.3187689211061257	1.9308276921452776	0.2052860393598787	1.2935962424140068	-0.259468538796907	-0.11489477360246503	0.6798041178275211	-0.5492695805350039	-0.6991297047881135	-0.507126867558623	-0.8687331947578674	1.1317418192422675	-1.5443536864951422	0.35694955404871054	0.7033023770353146	0.26431469467825164	1.5406617176913584	-0.06753942260301725	-1.803267489078981	0.7423705914638782	0.9002582496887431	0.1597662594270746	1.162999136605219	0.17024199969064938	1.128333583821575	-1.1468066358941706	0.390500397582338	-0.252076498265423	-0.3819710351523765	0.13205868455519937	0.2808472800949906	-0.38631286686637206	0.10143502582358983	1.0018258370391804	-1.016040440100948	0.5788730851844062	0.7899071042257557	-1.4248195290821326	-0.07175514771579798	-0.11490333839701192	0.3234962218497641	-0.841843009857673	-0.14130951641145803	-0.667672844160006
0.34036906269117534	0.08198420427247241	0.7280949081712826	0.05059531580989081	0.4748713651410192	-0.3784666384109343	0.21186436155762953	1.8718159048209284	0.16658750892729715	1.4187567332159556	-0.3057429511191462	-0.11280961891491312	0.7149856907820256	-0.6870738776378158	-0.7192414281860381	-0.5089823180809107	-0.9575520312556941	1.0354434995746093	-1.595433819025796	0.36603798742149357	0.6502115808232458	0.3340689139068836	1.5630620189357758	0.010409432911695993	-1.8257965272081609	0.8392060621764813	0.7930526654035721	0.2471305371073033	1.1105963000290742	0.3057042195736125	1.0297917773176073	-1.0596938703384282	0.4485881314870069	-0.11139574713142401	-0.33297843030858865	0.10822393455344803	0.2247539781986271	-0.35800843473473903	-0.05236034485905118	1.2030641608384192	-1.0065091463526081	0.5454067390168034	0.6166691800534686	-1.3830468269429346	0.03756564500035073	-0.20350214268372743	0.23270548566963362	-0.861766828426265	-0.06903246924896703	-0.4175214881839252
0.30731516843152606	0.07557198840845532	0.748681522597512	0.1530420134206169	0.5884486202591926	-0.3451863094607962	0.14493223645531603	1.8061667106049861	0.12961831122233414	1.506169668933034	-0.34745857328145136	-0.1179739685135052	0.7772327584110801	-0.7901896601489202	-0.7581121871230228	-0.5234615443788607	-1.0812831336409734	0.9492612517491285	-1.6138161919329463	0.35215869077708295	0.5349259508921498	0.3923815696410494	1.5899340047451884	0.07317529888054099	-1.7760762276775748	0.9107584175740431	0.6880039982490361	0.39829238203965983	1.0888734917574159	0.4039074083149238	0.9124582979590337	-1.0181822538246752	0.5376477507459517	-0.004348034925481548	-0.23006179120079043	0.01847093003986148	0.13141782447785597	-0.33973997889441016	-0.14549466385891868	1.4342555047062913	-0.9735715869662972	0.5580052332249853	0.43957562621543583	-1.3205673917477458	0.16715757924382912	-0.26692043080377803	0.21398680277344545	-0.8952426183152976	-0.04011308167654186	-0.149527465435704
0.2786744644136277	0.09775608166545728	0.7991143340339538	0.21997380421472404	0.644329083859314	-0.31766069353239795	0.11740849865894709	1.7277972754185071	0.10384999740691463	1.5374801988690465	-0.4084817486506404	-0.11496466705567936	0.8772596547489737	-0.8540499909264524	-0.8214702343412501	-0.5175691704980063	-1.2343006503910163	0.8763211946630651	-1.5904816057412345	0.3333148916650387	0.398695836631221	0.415736513681299	1.5678221992791574	0.09981684943023224	-1.6939277672034727	0.9383510671139167	0.5976735893625427	0.5517963606334795	1.0285749742007755	0.46465919464184696	0.7700633842311022	-0.9406440127564633	0.5856405780435286	0.06187034002843679	-0.07629770009739292	-0.11972765077419398	0.01335667090909277	-0.3468452729795092	-0.1718313464204431	1.6492851470982821	-0.8957373543424213	0.6086349162168933	0.30705315131342914	-1.2334296271971807	0.28256281195126365	-0.315936509751351	0.2429091952226618	-0.9140955726651085	-0.05686062034626206	0.08247301710597252
0.2460419461901806	0.13106482603840536	0.8668175157843795	0.249252589319623	0.6404012747367862	-0.3183528758712723	0.15983541948882887	1.6472532161320181	0.10478375333490257	1.5622895666302636	-0.47463356294975567	-0.10178586815521184	0.9988976920786523	-0.9022816969893013	-0.8839121579973621	-0.46661380059912805	-1.3965660133731705	0.81747516514761	-1.5009067407330337	0.27857908146942456	0.29176795075728773	0.3672809025109216	1.468095723111654	0.10094210230889297	-1.6275116097267515	0.9395726064743293	0.5162629732110863	0.6357362773741901	0.9207628984769138	0.4982256357433922	0.6267834830983493	-0.835469512041026	0.5009807956505543	0.06947950432657432	0.12379650307468335	-0.27172022045975625	-0.09773766381404479	-0.39679166601850424	-0.1733422019411209	1.8165838977981703	-0.7856855089854878	0.6423251832357174	0.23651126827538543	-1.140912533418547	0.35669120375781765	-0.36825146047565493	0.29177560686810194	-0.9150884812511049	-0.10720177649085441	0.18593466166403552
0.21616928017330936	0.15685714923922733	0.9389793576801398	0.24828424743892094	0.6169252363975174	-0.3631577881423869	0.23882845883204137	1.567949303922643	0.1411625493096125	1.6039786334910642	-0.51392620609005	-0.08193224447280466	1.1053904767822964	-0.920319077931022	-0.9293743763541901	-0.4075845839831141	-1.5299824236892317	0.7725356775844154	-1.3175332128692263	0.19316832876115725	0.24667845993979265	0.2519373606986712	1.3233871713043945	0.06845240651658631	-1.5661551959495448	0.9022626309612676	0.49520201800045316	0.664288771182785	0.8318609399590381	0.5368359577764673	0.4823940455177615	-0.780069332420074	0.31523352535267246	0.03628152846807361	0.3355194343313638	-0.38864466459086533	-0.1996229851205514	-0.4791848977690568	-0.1899413599136112	1.8899041501604177	-0.6867968364576005	0.6499659912291422	0.16679072402195202	-1.0600844272947403	0.3745595446194975	-0.39780681112765603	0.3383250189643831	-0.8926618765773148	-0.1954508943007524	0.13376860159842835
0.19760943491463068	0.15765704599785732	0.9914241163813333	0.25091813735442986	0.5723854702349831	-0.42820271829330425	0.29087502737397464	1.4728946504909128	0.22059461188330626	1.6472769566390781	-0.5411039541202841	-0.03480464215843441	1.1831834441079006	-0.8928325827966631	-0.9613626330068337	-0.34727525034009565	-1.6132930058951955	0.7389920549973399	-1.0646010691974346	0.11241426358214861	0.2888793124292236	0.09511323645803123	1.1553942182866932	0.006774813284849368	-1.5056154273979645	0.8183927596979348	0.531609498621076	0.6475815510643488	0.7070758620881934	0.6272269960517356	0.3155585094805708	-0.7277462068758045	0.08553732276436403	0.006701679157403165	0.4988383838256426	-0.44823153959524475	-0.2839070790446621	-0.5644242728160205	-0.2184815422157504	1.8496435560393891	-0.6221656255136537	0.6328497956366729	0.08710292875353394	-1.0216415667924377	0.37348425813376485	-0.3928603714533735	0.35481581767868714	-0.8322667758092601	-0.27817748017274685	-0.03145515910437602
0.18783415419693142	0.14018973525777567	1.0028899032073548	0.2608843119906126	0.5120663552854167	-0.5121790880337411	0.3176981128633274	1.3580282108307837	0.3117844621062847	1.6888552413641649	-0.5716873337759019	0.05473663734798212	1.2082655374432634	-0.8531810604083097	-0.962063781725854	-0.259071831067451	-1.6264497840799443	0.6888274247662676	-0.8048906152076516	0.03399248851313286	0.3715099628033473	-0.10124522487431106	0.976550101475477	-0.045552087011540864	-1.4630893834264664	0.7171463928382454	0.5751680198955846	0.5763806877558724	0.52723410001037	0.7659736035180196	0.1912596068661417	-0.6490590228690893	-0.12234755369735692	-0.03576580373406809	0.5944554122788028	-0.45526445699826323	-0.32634541600360034	-0.6520226860124849	-0.23240733653234918	1.762197976587221	-0.5238689091228854	0.5595176810797247	0.062373099409049615	-1.0388756849186644	0.3582620955373858	-0.386195380230624	0.34270058349760296	-0.7271374506068234	-0.3465600498088173	-0.24458006605983837
0.1902691286962074	0.11424525778221424	0.9663788418097692	0.2694986813613356	0.46571026120495074	-0.6003186566590903	0.3322487664341901	1.2388081562555762	0.3962705309807921	1.7025747342765372	-0.5942389866733686	0.16344037194391164	1.182116374187418	-0.8194180578568571	-0.9297646383770409	-0.15418853487739945	-1.5520248486351498	0.6136456918086496	-0.594671943420278	-0.04074734633147663	0.40352632308984787	-0.31042924638498565	0.8220559589916471	-0.07212496015549237	-1.4318840298842839	0.6098198236315489	0.6236206221548174	0.49454599920282194	0.40394834919519357	0.9224605959165008	0.1463894245649959	-0.6119714969806093	-0.23867627425146445	-0.09378013223351847	0.6241535000710906	-0.4156582581818875	-0.3385205325241624	-0.7509694414332527	-0.24437671471895422	1.7026582683500746	-0.37418400050439116	0.4457305327354809	0.08508724143060409	-1.0877732349309979	0.3075245035809659	-0.40017915946086563	0.30481764086884977	-0.586640885688311	-0.4143171038025805	-0.43500180388016146
0.20076493026970227	0.0950564301050809	0.8889443105305215	0.2695567818741781	0.4031491164816874	-0.6578102101923583	0.32848551442040536	1.106697558822483	0.468517278879923	1.6506120819879424	-0.6070089835190086	0.2527409073337018	1.1501796458238243	-0.7819691732935627	-0.8846033848005466	-0.05542774596631568	-1.4144078652340046	0.5396622364987357	-0.48310803740289165	-0.0942203260106809	0.41573806018625314	-0.4788286156179641	0.7262102163592179	-0.09563904730533881	-1.3770262109184095	0.5274228696034403	0.6867274554574354	0.4612607801334784	0.3422202407250087	1.079322946895934	0.10506799772795836	-0.5658905211941867	-0.2819775901043155	-0.11152005086558228	0.5974498610939967	-0.3462191603566963	-0.3392604567325944	-0.8684704747227014	-0.25877237295083055	1.6764691289807132	-0.24246976029181017	0.3345204383982739	0.11787264680231199	-1.1538542415785404	0.2607694541642959	-0.4127993053972151	0.2468169040776858	-0.4162709017010348	-0.478273936051642	-0.5441152922313608
0.2141524650992722	0.08396220984408392	0.7837449069977014	0.2584634572888585	0.29680879291152296	-0.6924850086719102	0.3252466499823123	0.9554389158501507	0.529035549853966	1.5639512986659736	-0.6282279979543677	0.31467815579020003	1.0995513432397295	-0.7564064499109986	-0.8292622455771502	0.015812924087074444	-1.2400064680306662	0.477400708109894	-0.4614225028258554	-0.12254324668652265	0.44149446646103624	-0.6148338124691891	0.7054803987348145	-0.13448404456726237	-1.2857347806166612	0.5084713345102176	0.7529516142605444	0.44374054350267195	0.312287938833296	1.2091641720291548	0.07092333442255312	-0.453668290039882	-0.2886910490526175	-0.12989924584474716	0.5270375360967254	-0.27607852463594185	-0.32814878106570966	-0.9954599942209768	-0.2641515046705637	1.673577980161139	-0.1318859543521957	0.23166219896801876	0.1673968648717294	-1.2457910310055165	0.2541495834537778	-0.41859007691922256	0.1969524003187616	-0.23763762063856347	-0.5439445097864772	-0.5767685386117481
0.22884594397997288	0.06928584322922174	0.6603639754241021	0.2306914121503309	0.17408746193151087	-0.7291555153547868	0.33933460863344755	0.8119704925453209	0.5788470320034993	1.4793137469804667	-0.6534583887706142	0.34605643331367547	0.9932449982619687	-0.7338465887376431	-0.7573515069089916	0.056172568781161225	-1.0555246362009725	0.39875049121283535	-0.5067764806699676	-0.12664349951948886	0.41209570260292266	-0.7416582358635153	0.7576655625188085	-0.20713417408527873	-1.1731155152160195	0.5505417785275247	0.8045135386171859	0.4194577324378477	0.3163365093066117	1.2999118009563264	0.08223003917668385	-0.34616508888586794	-0.29221091854539405	-0.18707896355770465	0.4146379053696109	-0.2075382722394406	-0.30999981758096773	-1.1165559440078714	-0.26800762921663723	1.7003381663159813	-0.01616252924908294	0.13374986044456152	0.23312907406626984	-1.3507570348042441	0.24763148883038671	-0.4308553046009968	0.16851568662119634	-0.06331241401946633	-0.6018346971759007	-0.5711416845479845
0.23385420724994907	0.04682352501269581	0.5413492006733198	0.1778160720964907	0.07098814848990602	-0.7595306994519839	0.3510209603202826	0.6706330261898978	0.6206315629693872	1.3955332991870633	-0.6446728463167264	0.35615992027272536	0.8394084235919236	-0.7055396615326666	-0.6791072786327051	0.07561404647592493	-0.8909967024977365	0.32107846015063635	-0.6148146536338915	-0.1241651946310351	0.35347639421799054	-0.8431932653071869	0.8753160022080188	-0.325412515401369	-1.0507137906047022	0.6333629327193784	0.8346983733414499	0.40003686780130154	0.3306246699818164	1.3428950504574808	0.056486151833459876	-0.2455203287210824	-0.3053362745893852	-0.2168941020794609	0.2690016039074537	-0.14647378304253197	-0.2947945352544461	-1.204037612995572	-0.26734738940465186	1.719351510230051	0.05588013251973749	0.03828100910460587	0.2868783449228961	-1.4537518460433716	0.2341350946678989	-0.45227742325079767	0.13231702443394774	0.10402960907332456	-0.6342672547941618	-0.5610624937009772
0.22748210093150165	0.011184646603739351	0.4526061382163296	0.11156986735392052	0.003136948705665643	-0.7800536531783334	0.37228289353633814	0.5225489850663739	0.6570103589440975	1.3106391993977982	-0.5971869444834818	0.35961964620681985	0.6629293392337161	-0.6827373081216903	-0.6129710949806253	0.07352366810973124	-0.7555529159222453	0.23767181463157092	-0.7283058254954231	-0.12375872105856582	0.33861735747131594	-0.8962766153892427	1.0460682777512575	-0.4655197059879982	-0.9293447549294942	0.7199154772404679	0.8276553786291728	0.361017459422858	0.3412826770364498	1.2945113293728947	-0.04529620556577283	-0.11053494072768866	-0.2973572445875013	-0.1986347714153775	0.1263392178971861	-0.08910552163287082	-0.2904959279483172	-1.2383644360344623	-0.2433762286234919	1.6949581154691213	0.05944386845333842	-0.038068144289849185	0.30458554832735085	-1.5734741604985485	0.2554549723973627	-0.48947285633022164	0.07940031934584266	0.24264703294891793	-0.6378703962680008	-0.5624702484556416
0.20797657204959075	-0.050872561164966766	0.39859807336459235	0.04432433379046582	-0.02858635358596226	-0.7978887163624824	0.4293926664855759	0.3945605666501645	0.6706524074346137	1.2359953624814406	-0.554529052701505	0.3260241930286101	0.47955991862317227	-0.6597773347562601	-0.5551296329667622	0.030675706048546025	-0.632663809709676	0.1238965747144132	-0.7800283799741248	-0.12378634547611256	0.33596263201557536	-0.8989974270518445	1.2391603634886075	-0.5943373876464717	-0.8261017865638193	0.7699671687830458	0.7803392596076029	0.2954000273946959	0.34996095250078263	1.169957968248821	-0.1262043078095026	-0.030240997439157685	-0.28432581764514286	-0.14236513461322425	-0.00036532259851165816	-0.03189072163786459	-0.29622313350968643	-1.230079622874613	-0.16998024461629008	1.6246547140490386	0.04063326228529743	-0.07541185677596621	0.3050769169452182	-1.6873335587659413	0.3092281467785262	-0.5589135468331596	0.013062839946069538	0.3306917657873484	-0.6110117828322176	-0.5406000702995934
0.16932899132463028	-0.11536423732950374	0.3672810735263534	-0.011204263016497578	-0.026684885296876848	-0.7945440104622249	0.5039306147445541	0.31070217063293815	0.6460397736018159	1.162389379257561	-0.503161897434852	0.2642500292962774	0.32717916053609075	-0.637920701072006	-0.5010750354966621	-0.058951663624923475	-0.5310880256119067	0.014115593622933704	-0.7793353736207183	-0.1215961237992151	0.3159352346613621	-0.8639296247126206	1.4213128754358395	-0.6726243473125201	-0.7544746547902442	0.7815776843759094	0.6974320070797879	0.24056179442457898	0.31393836086356597	1.0615872539459983	-0.1695598848009053	-0.05097039321468834	-0.2911332056950771	-0.02120006974212709	-0.11072530590407778	0.019505698435816655	-0.2963864933998594	-1.1943478436681878	-0.056099003426307095	1.5318470411960945	0.015531122308553469	-0.06660037485861262	0.2950702129755142	-1.7618243729224339	0.3637403040531766	-0.6526904216550383	-0.04866737496556796	0.40003945554153686	-0.563138414427139	-0.5091046813801429
0.10076049541834846	-0.14277809037254832	0.3584146300630682	-0.04351202152423189	0.03375342617230444	-0.7369968802448136	0.5794864918269329	0.2619827307056214	0.5781938215785396	1.06503520451983	-0.43333523161901893	0.2350928103971585	0.24707354724899444	-0.6395777313624174	-0.4541708320384533	-0.16691299401473778	-0.46727976816603134	-0.05388462499708653	-0.7434862055434015	-0.12762219316970574	0.2922283506964652	-0.7971281938634888	1.5585112306896112	-0.6595914888540451	-0.7080425405332111	0.7849830690237484	0.6033440004462332	0.19445137447798286	0.25286112305320646	0.9669828155995542	-0.17568875279847138	-0.06776873135005226	-0.2265594201407978	0.15583952363326242	-0.1866200389035671	0.05009275068236185	-0.28290770089301276	-1.1321594113584925	0.061808485451488135	1.4301755729559347	-0.03500113334252766	-0.0004415844127154678	0.2618974513211077	-1.7901579631716455	0.4187170912907975	-0.7503041496079509	-0.07692585792858239	0.4679798409775572	-0.5283623153270832	-0.4931112545815856
0.010904468156445917	-0.14540383842805088	0.3523001604446731	-0.04969391609063209	0.13545076150225543	-0.595215706569574	0.6716685396915245	0.24407483224349652	0.4978405648157994	0.9533901342749906	-0.38768451204503823	0.21390344516443927	0.2423728860751205	-0.6536139903833889	-0.42795382309661	-0.2831543322908299	-0.42477072116725667	-0.07210741194566615	-0.6599005341296045	-0.13995452243151513	0.2573567682065184	-0.7079311803117875	1.6391644133795757	-0.5474624167903517	-0.6821907501368	0.7856547192830107	0.5098282371330509	0.12674486690810333	0.23190541234491385	0.8785295659984454	-0.09611913896800335	-0.037715729659767536	-0.07148247334458044	0.3324928875489448	-0.2266943196189038	0.0582042825998081	-0.27292993505203705	-1.044758255618215	0.14861179324808585	1.3156034754488046	-0.12439450945473818	0.14158316180131725	0.19642706628061288	-1.7718645593241384	0.4774241933739855	-0.8419552508840086	-0.053136510634426946	0.4936026265955268	-0.5129900541996959	-0.4812869476333817
-0.07428425659759891	-0.13606156595905267	0.32922520664272803	-0.04643254063642832	0.22890083287984758	-0.40660359786490696	0.763295353652443	0.2582491893290997	0.4285542000605595	0.8722101513515058	-0.38609162768797484	0.14612621039494655	0.2731037064244889	-0.6636006290360872	-0.427996818065229	-0.4028908215507657	-0.4010866388790161	-0.02080156490725753	-0.5739019865802237	-0.16354182867082198	0.19120769307439575	-0.6142558365813243	1.6727369462999075	-0.3762866244224937	-0.675553887350758	0.8163463866857965	0.4261126408939404	0.0572507998540724	0.21834948116201205	0.8515084401522334	0.05657861320411226	0.03299928706100961	0.038375026470700374	0.48531988927786884	-0.2562726294585841	0.040174758683840385	-0.26166771203538525	-0.9413711946020564	0.20585012934111996	1.1955399909290916	-0.23484232547096057	0.3324933654293248	0.11220576785172683	-1.7126136427838101	0.5112182793474005	-0.9074245929173376	0.045251310605927374	0.48236060376234285	-0.5169916405689765	-0.4748729170943771
-0.13827229849203354	-0.11618152314810344	0.27969892776695593	-0.04976363670604246	0.32761825521944166	-0.218597780259985	0.8164259502920241	0.287794383426816	0.36362257147172083	0.8416167899782725	-0.4119860942361807	0.08369970776595	0.3045723520720339	-0.6830161741949544	-0.4534167664349783	-0.5063357840026104	-0.3968013957877381	0.09988618824291147	-0.5324733585919044	-0.20285926753015177	0.11720211575437663	-0.5408253761611722	1.657539733199727	-0.1915549687370651	-0.7066987486540055	0.9027064700214822	0.3804492246088311	-0.004554607731982985	0.15609060316566087	0.8661802686851561	0.22864922398922438	0.1483690055755832	0.1545060015476857	0.6028845852774436	-0.2999813154787616	-0.010335969796692508	-0.2421542129974315	-0.8161127099233809	0.24377543829583495	1.0743487787952837	-0.3084688698769365	0.5189330089048807	0.018644879051116704	-1.6570149591868533	0.4828493013225783	-0.9321829431601403	0.21518094869493548	0.47982499423281394	-0.5542826552994049	-0.4943774008698053
-0.17896886040066384	-0.09783606487952558	0.1931343185552491	-0.07614126953635883	0.44633231273051654	-0.03092542275992203	0.814253487478446	0.29954958036903545	0.30374076193738314	0.8409054520542147	-0.4658794294831908	0.057392588570114846	0.3373778102221917	-0.7095973649755273	-0.494824228520493	-0.5843510059629553	-0.4018298533778334	0.26799965128654507	-0.5495000694354555	-0.23967077708348256	0.08549021349217067	-0.48541832710137467	1.580325234061823	-0.01697700334640283	-0.7681286172927768	1.0192868872446827	0.3860716152740293	-0.05407323597215715	0.07410027117830664	0.8620137884365999	0.4029389076700062	0.3113076029923419	0.34771816360693397	0.7008092912799597	-0.34674947263126266	-0.060118852710578874	-0.23565825501171772	-0.67811300383998	0.26400388995874724	0.9788187571159586	-0.3140164588106115	0.6856833312169164	-0.05548363623413277	-1.6479972137856902	0.4154779566918008	-0.9315851860998036	0.3893881244131608	0.4819256933899636	-0.6115858862299509	-0.516797353072054
-0.18833884813697752	-0.07874287703222921	0.07009102410883773	-0.12616581109341302	0.5691104039579639	0.14964827644729928	0.8061188701278061	0.274777205832183	0.28058947706811865	0.8646303210131785	-0.5309543642169668	0.0051511152622516435	0.36840217396975916	-0.7343356147501793	-0.5451184198890578	-0.6449192396788499	-0.3890493863317263	0.4589659808970955	-0.5770837456772513	-0.26519179255104064	0.1113097391134545	-0.4166667191067945	1.477164727499974	0.12006611836875591	-0.810550960283243	1.120710004172599	0.4350644472413059	-0.04128034038678719	0.0399876749892664	0.8404072101206068	0.5566581378417156	0.5031238466795381	0.47670753833379537	0.794059288994297	-0.3832783259494097	-0.10276358753711237	-0.2527886215342026	-0.5514656656432534	0.269941997715621	0.9184063169991152	-0.2755953057486924	0.8248010348010599	-0.08373912507762006	-1.6774499624273846	0.35104926849317164	-0.909202920171837	0.5219338659301581	0.47870079194949594	-0.676562394663047	-0.5151688557079301
-0.1581927701882199	-0.046290543862814525	-0.06926523126350306	-0.1861565272866501	0.7109315581999772	0.2755496757350655	0.8036864168355237	0.2355379043006903	0.29434458120910867	0.9149487331822282	-0.5817920536973284	-0.10166549609689893	0.4127629283220219	-0.7686038094633433	-0.5855270757804971	-0.6889754020801286	-0.34849245336465384	0.6000937422215272	-0.5650244234398697	-0.2895565288270114	0.17583256284751508	-0.34760449822009676	1.3648793786572149	0.21132254196490283	-0.8396174810916429	1.1961390777332723	0.5105645502166072	0.08247046438348016	0.024932416750696247	0.834345169038248	0.6548785310096046	0.6702708327905869	0.49380263483101616	0.871598182594802	-0.40300404363029785	-0.1435448623285565	-0.2833849680231283	-0.468987894982906	0.24540375979533216	0.8584499960128126	-0.18579395986630579	0.9178735401893501	-0.08394714974795756	-1.7347250808180203	0.2761420683677326	-0.850648880130273	0.6053012920162518	0.5167882729569582	-0.7503903778701628	-0.5089797327332798
-0.10702935620476439	-0.0016658687142491163	-0.21036979943142153	-0.24113897927289746	0.8791746076231546	0.3351733529691002	0.7719719850519071	0.18163080688178554	0.30785263781758143	0.9677509974467607	-0.6106255040592705	-0.21925346519025607	0.48205107070519054	-0.8199596238542112	-0.5893900083456634	-0.7219707780345962	-0.27293858450393427	0.6802112378708762	-0.5365201110205555	-0.3171335902290989	0.2644261350145322	-0.2993965910016621	1.2093429288450195	0.26456338004536945	-0.8798923495999065	1.2265440172476008	0.5782973505006982	0.2970960552185148	-0.029651611381885566	0.8478768458815324	0.6747048906310413	0.7485002004539901	0.4802768441958518	0.9198058343529538	-0.4000061725878864	-0.16657722836225813	-0.316742416969492	-0.43528504961154574	0.17974837873723393	0.7925425773941689	-0.038576868387016156	0.9754015567732651	-0.07363916866948819	-1.8129003670485324	0.19544248137059012	-0.7719392192104959	0.6231511000815055	0.5916133716462935	-0.8109368645625349	-0.5109497563988312
-0.049358738242399745	0.043323976693690584	-0.3258694479265459	-0.27410133689198624	1.0497732073148995	0.33758336009058487	0.7128131346010181	0.10006056955613651	0.3274238270885066	0.9990498661053305	-0.6105985820701367	-0.30244997233268817	0.5581819477085563	-0.8911715109689584	-0.5583873286659818	-0.7517490808612741	-0.17113230983374764	0.7483255781716303	-0.5257810417630218	-0.3512536922443317	0.35927966119326615	-0.2726524278094432	1.0438254557321858	0.2951142598448664	-0.9069842308944892	1.1765080368221992	0.6190826926072475	0.5546607631803715	-0.09746226113733866	0.8986018661148018	0.6172203356193879	0.7877051269302869	0.42029075371080904	0.9300830895164246	-0.3797705430516109	-0.16844507300919473	-0.34663407373610133	-0.4212395135985645	0.08136859620042805	0.736964281763222	0.106656370092199	1.0224917189414835	-0.06035428282583818	-1.8762963146721336	0.14075774725255086	-0.699281848526623	0.6082688337465216	0.6599599469584037	-0.8458800534574531	-0.5077552359940152
0.01205601488133438	0.07216373265429252	-0.3858624777451532	-0.2774363063291229	1.196481418861098	0.2957795887632052	0.6493666445606532	-0.0017057249232139637	0.3684295302400181	1.009282637062072	-0.5895904565496556	-0.3720755006427296	0.6280452764800893	-0.9641131760454037	-0.49919317879325487	-0.7843081622484868	-0.05962191167584652	0.8031202880210397	-0.5396310519500815	-0.4032625777935734	0.42607106849859566	-0.26720687267547943	0.9153843432997671	0.3315766794153542	-0.9101773569354303	1.0825202060976964	0.6391232139249088	0.8052098385884661	-0.12408597050827348	0.9623705970361189	0.5344409913505397	0.8484582361038073	0.27815624839224495	0.8868520265436939	-0.3412978646740009	-0.17888921842938826	-0.3587098930685183	-0.41263264744902245	-0.027939572917583054	0.6755354501980058	0.21585227887248765	1.0798390274700278	-0.05649147989559729	-1.893102112919756	0.09766221192518472	-0.6265572301734624	0.6203484217806958	0.6903339232482073	-0.8578119785521503	-0.5065224093449596
0.07393395998379422	0.07698919679602761	-0.4183727704438655	-0.2640886818455296	1.2721825608656494	0.23083065470308148	0.5581584593366309	-0.10564664350257343	0.3886623044285308	1.0064139628109512	-0.5656478342136266	-0.44205437918846374	0.687277574073579	-1.0013155268337834	-0.42266213465117675	-0.8280478912273607	0.05143220922645227	0.8593659735254917	-0.6137574395619054	-0.4547189749918873	0.4692447015046753	-0.28205731436571896	0.8449215760076573	0.37661849182595725	-0.9271627134536133	1.0163410527742334	0.6425726806533077	0.9874116848043505	-0.1470446581875748	1.015971802395925	0.4516220207799824	0.8826888119268123	0.16645477200279854	0.7957951018534405	-0.27498194565591455	-0.19867697169611093	-0.35127221336298164	-0.4015097423175046	-0.12418066452967551	0.6056271125917775	0.3097573206784145	1.1892341843815473	-0.05601445780671884	-1.8890031377374086	0.03920291248891489	-0.5523830509489869	0.6598844544724061	0.6944614688577629	-0.8421141065424665	-0.5302626522490679
0.12951699743092787	0.06545590277078189	-0.4538385442970049	-0.2504970352079992	1.2822972369586316	0.1475565721531817	0.41947777534855446	-0.20338682669636401	0.3702677313717974	0.9916158017350478	-0.5546636626471725	-0.47012048362351955	0.7123318997901936	-1.0151497089900703	-0.36025659135312743	-0.8810169283597291	0.16118805670043765	0.9910746204150833	-0.7763053677397654	-0.48741049998543284	0.5087054317754544	-0.3169914352070684	0.8172492470711076	0.44934786450444325	-0.969433825846741	0.9786186604353085	0.6375585486223516	1.0873857947492842	-0.2178617105146008	1.0380288110090599	0.37110577863092475	0.8866154674867561	0.1550942943421235	0.699965801655312	-0.20954896125990846	-0.22805825568465682	-0.3300098025596431	-0.35834659037391636	-0.19210435414428767	0.5523689189949236	0.386343645769985	1.3573830299047196	-0.031037150837178014	-1.8944239172763104	-0.053475277458343365	-0.48708556407050463	0.7061264185515874	0.6978668991320491	-0.8047459734451792	-0.5657647277779492
0.17118175923953455	0.039198422215756534	-0.47936021097953263	-0.23840825516931785	1.2701846001559243	0.0614329214344827	0.2877022622101276	-0.27949867019668945	0.3494780534235433	0.9522240065306333	-0.5403635994191127	-0.43958481050823506	0.6980871113721507	-1.0293233802790263	-0.3262773369228894	-0.9471898692088374	0.24887325589310735	1.1386380293780316	-0.9782737230132265	-0.4985549792927445	0.5417057112868097	-0.3573003386246851	0.801656515565074	0.5471233587685103	-1.0097216569776337	0.9781512546993311	0.6233925251669767	1.1229646895422676	-0.2908134636366476	0.9985504722575357	0.31501695002389	0.9312481588794329	0.19273514591234858	0.5950800865399147	-0.1594851992970856	-0.27127299005133526	-0.3194618786706114	-0.27564338262078386	-0.2365915557089185	0.5044261294390262	0.44325542870961065	1.546486152979012	0.02548458674653793	-1.887980696736869	-0.16978321980812086	-0.4101579663868543	0.765094057077689	0.6848318967448133	-0.7481667982923722	-0.5872434001738247
0.1872294313358163	-0.008734521592142072	-0.5019680230027654	-0.2358402125016963	1.2644745192639268	-0.011342220238176704	0.21279415801536722	-0.32344965727820213	0.33093692674582476	0.8749563821894689	-0.4981813294451608	-0.39367257768586417	0.6588157648562419	-1.0095198475399652	-0.3163752649193723	-1.024059218624411	0.30237999591867587	1.2093812441099718	-1.1628663350461654	-0.4865304649693097	0.5692814399018906	-0.3716632360285629	0.8045833517683848	0.6192716149368895	-1.0351413599530779	1.0285407352611864	0.5928875543194269	1.095634412609885	-0.3293233110096242	0.925801287286965	0.2989066569182188	1.0168422067578433	0.2612935028306416	0.46975528599358124	-0.10694032260167344	-0.29402474092681147	-0.3339560650046135	-0.1819018086459276	-0.2542398063887964	0.4392944724912252	0.47679294364029906	1.726581372336634	0.12535436166998332	-1.8463784014310947	-0.2811660845504071	-0.3191868137669295	0.7897790138129616	0.652291574449199	-0.6834687728507147	-0.6145571743782359
0.1823755653920821	-0.04358654503744651	-0.5473871543587687	-0.24338553243612485	1.2837048910950302	-0.09574804617426647	0.20350941329283306	-0.3432570767915396	0.2994404599730615	0.778109473020533	-0.417810217885387	-0.34881651260095	0.6162797397360313	-0.9302814673599575	-0.33281587945827773	-1.099811462169977	0.35304088295826896	1.2273757876970843	-1.2934449190376782	-0.4702873074519959	0.5894833436846634	-0.33720486404729205	0.8486115300763784	0.6373549041559242	-1.0784883700244114	1.0468716812259675	0.5536268605000234	1.0447158883881473	-0.3478731248146355	0.8554825491280523	0.2804055769428075	1.0632225239995083	0.4025875898714366	0.345646886274371	-0.061239900340989584	-0.2832561342299204	-0.36641663612257575	-0.07779415406533179	-0.24651135509267372	0.3701654880450561	0.4738891588055133	1.877743660654886	0.28617177837019653	-1.7803526618646615	-0.40870922190954706	-0.2545057638569189	0.7466961895036919	0.5983339677779569	-0.6262897881778869	-0.6559193414450257
0.15966307537968588	-0.06353614408827614	-0.6012703397251065	-0.23903961407553523	1.3337958094567444	-0.20772495987123502	0.24613903856373756	-0.3283534782908736	0.26842133928007705	0.6810759834125001	-0.3134112310239949	-0.30118412423558966	0.5805348808011978	-0.8284266444844828	-0.3802955540349273	-1.1755061723660147	0.4172771943243493	1.1713583455541001	-1.3627202621756564	-0.45938750155723884	0.5822840252809143	-0.2412372758091748	0.8896756469193334	0.6339157509915676	-1.1684100832016964	0.98201618952456	0.5010525056534924	0.9938835116114288	-0.34676122077076804	0.7924457674395893	0.2337962402889044	1.093103844561052	0.5622522317368908	0.22883689151790082	-0.04230471714731278	-0.2560233100465359	-0.4112509181373887	0.04281871623702389	-0.23143925484483696	0.30829849479538274	0.4284245276526054	1.9666952366935093	0.4897705445150808	-1.7014266644490679	-0.5780248054634025	-0.22557058615501663	0.6637297825703377	0.5005693984096683	-0.5820752578449346	-0.6792097692204253
0.11112763255330846	-0.10297887936571719	-0.6297798637249449	-0.21712022726396976	1.374220457680215	-0.3163116958354665	0.3409782772530509	-0.2754594587659491	0.24490576398150768	0.564235814066546	-0.17876987636934277	-0.25432444682520655	0.5594076897361739	-0.7245793437232213	-0.4550505752425066	-1.2481036705791138	0.4732487723080189	1.048282188657148	-1.3685577025539868	-0.4458278588872943	0.5400757469860126	-0.0733293826713188	0.9322148147582338	0.6060855530348401	-1.2275542093835563	0.8908799265674524	0.4360488658204087	0.9522366061598964	-0.31513588031748796	0.7628815872074342	0.19125080102131747	1.095106791063041	0.6531409966592173	0.09235139141175605	-0.04569956654693802	-0.2089413480305673	-0.4501017437827176	0.15898322961924713	-0.21044929959509498	0.25337744169112175	0.34405077959501873	1.9714918570328261	0.7006107211670733	-1.6139480862316558	-0.7102894682557804	-0.2172991228326131	0.5551337960085914	0.34092036539432946	-0.5535971587050961	-0.6997638216295081
0.0352638629820899	-0.1761563909853765	-0.6351034299358169	-0.1793316537114639	1.3985819558794752	-0.40707347346721	0.4677743117315522	-0.21645203815666098	0.22015076377403905	0.43551863364430404	-0.019669894586936743	-0.21198842902562007	0.5624184929690601	-0.6007547241192701	-0.5445694072128447	-1.2997686184555077	0.5081139993031406	0.9908545286022402	-1.3006076708363925	-0.4411948494302177	0.4778623487533095	0.1425976908644453	1.0396748390495885	0.5295947716727573	-1.2220191695209786	0.7722963419043463	0.39259839048750833	0.914207893399176	-0.2639340550779252	0.7927507462866119	0.193430247615279	0.9903857046106909	0.7047229043665638	-0.03181916017453333	-0.06401532661427178	-0.14828901234730196	-0.4550922282707567	0.24786582911211186	-0.17563481380359924	0.21230517100708246	0.22879531981652032	1.9253838038611915	0.8931949396807883	-1.511524368164001	-0.7722932305524276	-0.2518158570854054	0.4286478994663178	0.13805929424793437	-0.5580057586772478	-0.7571985496378684
-0.05474656160605431	-0.270783308078297	-0.6168201482402687	-0.11936417772336419	1.415734902654443	-0.4734977158700445	0.5899389903944936	-0.1443270055063533	0.18142292261726034	0.33535992168139195	0.1083037807589943	-0.17789595573566644	0.5402519996023033	-0.45958786798811174	-0.6545869172986795	-1.3258551980207884	0.57291007348795	1.0065340323801837	-1.173797625044061	-0.4406463074246528	0.39579977249768633	0.3833541367258281	1.2072955394500164	0.4618946982453739	-1.2073195554597067	0.6136926140153667	0.3644904388630575	0.8460652643888856	-0.22613319181654407	0.8585698734563743	0.23256342201353086	0.7908966350927982	0.7715707629077486	-0.1011984015113417	-0.09310768018908629	-0.1108137348886981	-0.4143483497804789	0.3092330262980907	-0.11087460451512483	0.19703775034619986	0.10162074322306003	1.8710103213743043	1.0294259923264062	-1.4216554886885686	-0.8285090310246378	-0.33377955800238845	0.30960313609153645	-0.07219115030085713	-0.5967106101334385	-0.8296521049992496
-0.14392388395468486	-0.38347745848027087	-0.5568317435877876	-0.04375604367816882	1.3969813169017975	-0.5058837654480602	0.6982360413204562	-0.008439199546134101	0.12324532233265854	0.24891487199213005	0.17978166190834666	-0.1461138493713983	0.45806381490906034	-0.3419306342943245	-0.7993873569974022	-1.3315653829614702	0.7023234740667132	0.9970089478132337	-0.9970051283173481	-0.43305353894474247	0.2929597925353189	0.6175759164264539	1.410159256390789	0.44405970426247565	-1.1348455323410382	0.5040840050388964	0.3374949602670231	0.7527245077104406	-0.24426071453869266	0.9253180131139901	0.2762139948065404	0.5895807022818819	0.8561020107405934	-0.14026972880883654	-0.14147059522487918	-0.09286751859782803	-0.3423899197266978	0.3402990628163402	-0.012223435061735621	0.2077583456585343	-0.017282446265252344	1.8099152849147953	1.0844198245728127	-1.3864227244807552	-0.8580063961023893	-0.4255950424700382	0.20945083057912997	-0.26733051087351056	-0.6596092070150348	-0.9066996056103204
-0.2333006361830447	-0.5067963245240465	-0.4592684893287716	0.02473284086010699	1.3608477433844404	-0.5234813646181431	0.7898672618996583	0.1571597356840912	0.057488806219992195	0.1424998846807368	0.2254234074859494	-0.11775652221461803	0.3531934525008712	-0.25864667528333707	-0.9595502297142732	-1.3068164537727227	0.824953866371466	0.9824095242279476	-0.7869938525919419	-0.4288112176786803	0.17932640432143235	0.8122830180791827	1.5592650422395884	0.44563400171712786	-1.0003799269363427	0.45166386258207797	0.3271385566787434	0.6376638264564971	-0.3412443170827287	0.9931312327450549	0.3302554644919747	0.3890571439113134	0.9674821507297153	-0.18374495983080696	-0.2010892155785835	-0.050428860528116	-0.2663763206344976	0.33607211732662173	0.12697780039033413	0.23137238725940518	-0.12153472135987235	1.7257446154715435	1.0558271922980882	-1.400382268051197	-0.803334937126149	-0.5113507647385296	0.11081348631040475	-0.4273077781321538	-0.7403735588858184	-1.0145177929890323
-0.3103931511422724	-0.6062574002886862	-0.3541569639523416	0.07991670795754054	1.347066355307133	-0.551451594019687	0.8408121758708111	0.26720532191769336	-0.005847481523270043	0.04192719736857748	0.22987002269116036	-0.0969515709745759	0.2371882749744846	-0.1302429939256391	-1.0944750558517056	-1.2583877568072945	0.867491136705639	0.9311892684500889	-0.5844033091325749	-0.4287520224982234	0.0561285786614097	0.9781306434262825	1.6782323255624028	0.4346086366572018	-0.9170432260545823	0.41405144806338406	0.30642574950218293	0.4842890690302066	-0.4972866835456431	1.0562618540787554	0.3958502025866139	0.20164738252849404	1.1073228085136617	-0.20352257181925654	-0.23465442012649315	0.04355529441808457	-0.20377424821201373	0.28913289407888376	0.28706367676630773	0.24578503348667416	-0.2067404077723296	1.6196257741726292	0.9499641548895619	-1.45008119073963	-0.6996118292019826	-0.6045747142795973	0.004271608964355555	-0.5310503136566282	-0.802732327199396	-1.1260136355404335
-0.3444184619128613	-0.651751528435763	-0.2738548296750575	0.12681156855616676	1.3454997724779165	-0.5879250560951471	0.8546665837529412	0.331972439691464	-0.07641514365054733	-0.025311728371107234	0.1608420425529539	-0.07451577249287314	0.10488350524265669	0.0844111348166121	-1.2048960571815044	-1.1990564901062575	0.9141066790048379	0.772177009444966	-0.4146622785127868	-0.42961232578752745	-0.060679341391160435	1.1224476839982294	1.8183668233349182	0.40285326081857475	-0.8835305256844407	0.4099547742598131	0.25931771896074884	0.3424365323752514	-0.6366969801119591	1.0995547744091938	0.4140122575362974	0.1129058472898152	1.211203451282922	-0.19693003448977406	-0.22651978603081796	0.18099972199440978	-0.1577067591831472	0.20190484182056578	0.41842304549443005	0.24347929740944818	-0.27766715222860866	1.4854618283672565	0.8074564958113342	-1.5537299957718955	-0.6226337069558735	-0.6901324295218523	-0.12165286076408281	-0.5722519170474437	-0.8152469243992562	-1.192353037115283
-0.3222560123752026	-0.6406877390297133	-0.2328342313047523	0.17496527359970493	1.330974825159206	-0.6236760212767454	0.8445930543577284	0.4000713610562121	-0.1457517553615538	-0.04012155072445457	0.05624114077306049	-0.05499220122842079	0.013857284181994708	0.30900744530133106	-1.2897780471515312	-1.1298486650695323	1.0166232409492109	0.5999388627976739	-0.30096371058928706	-0.4365144838287768	-0.15461206769153998	1.2300376989338173	1.9100759087578987	0.35357986363892485	-0.8314639914580084	0.43552068968401675	0.21388239966348	0.27296938639778884	-0.6838153668071444	1.1138700122902134	0.35726299056745536	0.093774406635651	1.2332916210774805	-0.2287340327580681	-0.19007306616588765	0.35366135192799614	-0.14069490865941564	0.08993104296672105	0.4756451793834886	0.2248753832661004	-0.34504615956580287	1.3184875852039986	0.6662149179163698	-1.686725620873728	-0.5853040082166131	-0.7322967181653214	-0.28138770083679027	-0.5905879024640492	-0.7831057028335769	-1.203594250378123
-0.2684485441798525	-0.5914114903391152	-0.2286022042995846	0.23139249167195958	1.3373035927482495	-0.6601646406296993	0.8147734684358536	0.4303807302894736	-0.20423502462706686	0.026837504356585218	-0.03584552305796001	-0.0659848882311382	8.454528267792527e-05	0.48495172984465745	-1.3367748551575345	-1.0506012705401226	1.084373357572355	0.48886993702362885	-0.2713212490494148	-0.4467513037024193	-0.2206534686443385	1.295427610437756	1.9094709982548292	0.28692051705236776	-0.7915477555091464	0.4572962980895765	0.1629407390457036	0.24886963865363104	-0.6460338746963528	1.0905274005373218	0.2783846355556777	0.08956601794136229	1.1733104742293659	-0.296936828039447	-0.14430762158807453	0.5433045835460535	-0.1450639849377758	-0.0352630311140162	0.46039080434093194	0.17725941922893768	-0.39341457555349685	1.1279937957905433	0.5304644739918773	-1.777824192903865	-0.584029594603893	-0.7335669519185363	-0.47035238137581414	-0.602781804602817	-0.730446711329477	-1.1569717452783697
-0.19486213517070444	-0.5147561667254132	-0.2246800634248501	0.29042261271953984	1.3613756136855906	-0.7050655489916063	0.7580382580406809	0.39383569195016077	-0.2679439772922617	0.1671751477513535	-0.10584269480497102	-0.105626125112361	0.02195749525123567	0.6256214768886925	-1.3526466131885555	-0.9829516403864552	1.072242027240405	0.3718748354000566	-0.32775827010749586	-0.4726945781239019	-0.24315737212299796	1.321947660530598	1.8823942735059167	0.2064305975252804	-0.7674070312997625	0.4863029481752649	0.0903658798969218	0.27263018083302465	-0.5558650429298883	1.04300231220666	0.1923999637708603	0.08688515108485345	1.026786019318687	-0.357321806326065	-0.0905375875488457	0.7100908336042998	-0.145819924821715	-0.16721216665356203	0.4271600839880021	0.1137547068963751	-0.40853345527180396	0.9349425945499832	0.4066001293346246	-1.823120171463844	-0.6163855402157314	-0.7339816458791442	-0.6529943266066516	-0.6217824643621148	-0.671344051838869	-1.077500240918143
-0.10470052986728087	-0.4337796617091125	-0.20118884467157735	0.35389161294825733	1.3675284245075843	-0.7554988636386815	0.7071814764351906	0.3545265229777036	-0.3408564973552945	0.3543211588046541	-0.1585335145373529	-0.17440516604458792	0.05878529131726551	0.6927756605605795	-1.3414613067370216	-0.9225128567069989	1.0288392412873564	0.2517373117819967	-0.39829316493889133	-0.5176908079617094	-0.21183161174526371	1.2883503546679829	1.8245136446776424	0.15082303038547232	-0.735125780079375	0.513322141938224	0.038519834730864275	0.32911059947382315	-0.4220065181226741	0.973992637098814	0.05632324370421291	0.07856521946120583	0.8013116826669389	-0.4207389078423375	-0.03614470815605683	0.8198376681414302	-0.14061483028188007	-0.29865809439671265	0.3731014304250814	0.05848527933807859	-0.3945944881241058	0.7655641485630873	0.3039829941098201	-1.8226688236347766	-0.6592376979434457	-0.7428956980414084	-0.8027170551659732	-0.6992416428539701	-0.6419705227727139	-0.9825934137153499
-0.018125445788021482	-0.36420168550328763	-0.16061688741548055	0.4172018051085399	1.3483434608744296	-0.8104035751463723	0.6818654543986644	0.33560991333665885	-0.40358982162936324	0.5632504361225638	-0.18189731410701243	-0.2850309706039028	0.10105157385534684	0.6243847664768248	-1.3093804455365827	-0.8719889869295819	0.9294319501260075	0.14023635393088846	-0.4291294184452156	-0.5595181224724021	-0.15122590039694506	1.1601458663985518	1.71973849238837	0.14622692707826784	-0.7101165601538493	0.49252847835614694	0.030248317645480294	0.3693091510059686	-0.2677966625055762	0.9133769182574858	-0.11716951101998911	0.07388580818293222	0.5847952161288299	-0.487574362047971	-0.005638974740471105	0.8717427031893952	-0.13929193548498678	-0.4054267118046452	0.28268908169303025	0.014791221525730208	-0.35422547939477533	0.6186759985979696	0.214277734974956	-1.7760740686687053	-0.6816195870168433	-0.7505731402851019	-0.9450342967047135	-0.8326975832535981	-0.6576769634898266	-0.9060831922857929
0.047615649081453326	-0.31380384244461096	-0.11652517873760142	0.4692831048202047	1.3135721332955217	-0.8578357488497131	0.6658958697406362	0.28649310233885916	-0.4432556059604436	0.7484665057589517	-0.17089968154599125	-0.41305247907426484	0.11955670834996461	0.5259410010772209	-1.2642754161498213	-0.8599261613118196	0.6997927816593501	0.013618349156880538	-0.4289726067886056	-0.5886895074014559	-0.08048396458125491	0.9383525341913999	1.6308910989606775	0.17017949304937632	-0.7339245770490893	0.43357251115422535	0.05126925584070276	0.3892253634513749	-0.13486407869656492	0.8824989829920019	-0.27541494543128053	0.08806931066514925	0.4280226018662895	-0.5087947852364753	0.0027352152604199014	0.8850719232050913	-0.1442471854869096	-0.4717333967200383	0.20271095232094397	-0.0143106155985064	-0.29223807254971784	0.509622615617262	0.13067333729258884	-1.7355725093950436	-0.6528346545489804	-0.7880711878763214	-1.0621051546943459	-0.9703631278236078	-0.6811766436134938	-0.9041423233045098
0.0971418080845506	-0.29718859564306993	-0.07594397114925378	0.5076759237062685	1.264519927461875	-0.8801523137461398	0.6442329342608175	0.21886578620061875	-0.4837881502784899	0.8910489450616087	-0.1597360300519807	-0.5213368529509106	0.09354638318786236	0.5144104951783344	-1.205620357037473	-0.8925427760485597	0.3897594423111997	-0.08757089968507821	-0.39372033469451506	-0.6071702427400323	-0.01334725732154234	0.6557223250255292	1.5630992441975033	0.18627113750195673	-0.8259073472243841	0.3482768560071949	0.0973768609968708	0.388229283618339	-0.029415283344686377	0.8749261236213155	-0.39980190649394953	0.11026900123554735	0.30461953686813337	-0.45665824759509555	0.019699195576895416	0.8673010913881123	-0.16704069486873485	-0.5282053884626853	0.1787762464987279	-0.021895840824520292	-0.24184580652565799	0.4574097729228604	0.05707923021217354	-1.7018503787375785	-0.5749626727550605	-0.8562042848097737	-1.1255909423413075	-1.0827669444432835	-0.6866134884771092	-0.974750803647203
0.13264675989829247	-0.30984783130138654	-0.05056105945050164	0.5432528044032525	1.2055573824260126	-0.8554813184123724	0.6260732603160791	0.20112818962584403	-0.5432596096740708	1.000513356424499	-0.17432774816231983	-0.589925628371611	0.027911666071476195	0.5705797804859822	-1.138346460369625	-0.9463364578575	0.12516567295399292	-0.1024637790208219	-0.3120214616005767	-0.6200116505537687	0.02752808889138656	0.34564809070798447	1.5383490983065475	0.17474918196975803	-0.9353853370746018	0.23801230788863723	0.14585747516689115	0.38181668317971307	0.07732750486660564	0.8589452320373259	-0.47373577963700086	0.14934186530512	0.2088612895716712	-0.3480389810358628	0.04070482623707766	0.8213678976761271	-0.19914892112553878	-0.5972857547518085	0.1657415734007604	-0.0171478920798279	-0.21890350650867144	0.4174811495577336	-0.006945742032696506	-1.657346561673513	-0.49317009908311976	-0.9040771533794544	-1.1836184137426542	-1.1860540549551726	-0.6607231389807877	-1.0757842795012138
0.14799642741552155	-0.331662407034022	-0.0404735721299881	0.5789768730661027	1.159916467463233	-0.7781438362141372	0.6295633019963103	0.2718908071773513	-0.603564331086107	1.0772620539194235	-0.17640074132559733	-0.6206438010591764	-0.048917368203282546	0.6689952551245305	-1.0795921820989247	-0.9987301614945855	-0.021779122796225337	-0.06081344132734425	-0.23196152324024277	-0.6400117288574002	0.029696424088802503	0.0419197957306691	1.5305550591323889	0.14977702066728069	-1.0348129735131442	0.12550107001395064	0.1794597630072267	0.40267513330501836	0.1804711332982707	0.8001640782603957	-0.4789752573073337	0.20960634357375998	0.1740679728720068	-0.21992178589003744	0.03854882309013825	0.7488595715578473	-0.23969100210442637	-0.6668451748630996	0.16611017354119423	0.005805315505139827	-0.21577973797428082	0.35598934106360436	-0.06816955449249947	-1.6526074094683056	-0.43104243546301324	-0.9206312879691414	-1.246083830434314	-1.2650436256064355	-0.6160544671541055	-1.1932609972824917
0.13923759576224937	-0.3742438676360871	-0.020206094166443388	0.6161031007722091	1.1367696385590897	-0.6519948680606428	0.6471104559996956	0.4173853862701412	-0.6441973693156862	1.1285483521162891	-0.159134772294668	-0.6242782606263054	-0.12349722535940358	0.8280176230191945	-1.0440022699981077	-1.0311837650743287	-0.010804949215595883	0.002173574889018104	-0.17008162016562528	-0.6764917454001729	-0.011123228583096967	-0.21982464529685036	1.4964799851787394	0.11120145015095148	-1.13265484911674	0.029423660705076127	0.18252106468614193	0.4581756247587222	0.25784338298496196	0.698667117971239	-0.3940208693669346	0.2621803876908067	0.19337287507606882	-0.08861708784686002	0.004566106821710181	0.6543185709070436	-0.29011155173614567	-0.7565409581549387	0.2365614069759224	0.05410366249350632	-0.23806208689245184	0.3152789589371969	-0.12720193464925944	-1.6893922575373004	-0.36091871143254106	-0.9300646415775731	-1.27093810636741	-1.3195058924267589	-0.595258214224246	-1.3055148616248666
0.10306358886812503	-0.4523555250222945	0.028011262695709714	0.6489105236903852	1.1302081539555617	-0.5201720256987056	0.6842274017984177	0.5907570743076282	-0.6643673348094911	1.1414224024140025	-0.14522507790904418	-0.6182014131663082	-0.1666917397242246	0.9570315765082393	-1.0221046017498496	-1.0195860006985866	0.1463708056164344	0.06181438039529639	-0.09752334911990304	-0.7314524972815222	-0.09248406622174785	-0.3924742998004545	1.4298328072136797	0.05778099424008937	-1.1941581726170754	-0.0374507095534129	0.1263811937665204	0.5363005889606273	0.32123741040588855	0.5651942985673167	-0.26069157288540346	0.2867439953415748	0.22151700010749636	0.02092113846133109	-0.0506652182393334	0.5381000492833447	-0.3290744871100246	-0.8790941977201948	0.35610531845520305	0.11789210247420108	-0.2755633081196593	0.2853364198493381	-0.18755778210523838	-1.6669169778857806	-0.2770286653563322	-0.9117956914210463	-1.2885027452573823	-1.3626604895652372	-0.5999752876638372	-1.3775852411358653
0.04519997424795803	-0.5524121760909146	0.09621858755385446	0.6743004478023863	1.1366390899899899	-0.43731224206696445	0.7606910422471191	0.7541420850023017	-0.6516757912322187	1.0893664599058597	-0.13067374278240568	-0.6058846335221469	-0.14992009800005662	0.9403481105599039	-1.010115620115665	-0.9584184612584382	0.3968717228315219	0.08024503183378451	-0.00976446426405862	-0.8070486890700721	-0.19406165925411195	-0.46141070280680124	1.3456339183441874	0.019057503157550826	-1.1939118827871245	-0.08053452062855493	0.023037251468478338	0.6202566583472787	0.34978273791535436	0.45496555928878646	-0.15488494440156228	0.2861981373937801	0.2515594817192979	0.07347498149595663	-0.10969521551165122	0.39776616249966934	-0.3384628760923363	-1.000781919875651	0.4637446605637788	0.18549470400320386	-0.31563633878043	0.22106327867688225	-0.2587990584314871	-1.6176786142066	-0.1867223007438586	-0.8535965696340568	-1.3223131156016517	-1.390141901585919	-0.6151376154592171	-1.4303843743455815
-0.01279230481074411	-0.6647585452934844	0.1542551721012201	0.6850761562508362	1.1615795427130915	-0.39695346452730923	0.8679128783120003	0.8888552446113109	-0.599385459264887	0.9796863149102639	-0.1193754813427276	-0.5979944392482078	-0.0741700340538151	0.8244449040515768	-1.0152353286866216	-0.8636945957059217	0.6887057147371294	0.05158826264669732	0.09660948176358183	-0.884693034102423	-0.3023373288209597	-0.4805782705166018	1.2564142722992218	0.010610182251550889	-1.1778814394692767	-0.12734186647434398	-0.087513755305024	0.6834188881923884	0.3177738486803915	0.3866643735024864	-0.09736076308820062	0.24340991761502342	0.29023849704441507	0.07005662880659484	-0.16098071259107327	0.25289858706591806	-0.32166563562040074	-1.1125101533248545	0.5212786868793581	0.25037854819504146	-0.36474469993952263	0.16584125401694622	-0.3227271916056833	-1.5907635457058862	-0.07907860094167167	-0.775380058289057	-1.3309929523742712	-1.4011746750889968	-0.6634394192357388	-1.4858657385079732
-0.05997677103250365	-0.7995281073276467	0.20020157239557318	0.6838289319084925	1.2020609511839961	-0.376571978724233	0.9797748834290069	0.9476836299031284	-0.5308862968166502	0.8761633244048788	-0.10871886064406348	-0.6035820325357071	0.04339409692517242	0.6878773173606325	-1.0293012980356384	-0.7718282198466431	0.9196572682997981	0.004688327639470455	0.1989012662788205	-0.9625583744751453	-0.41522071068231553	-0.4789583653070757	1.1811866715060142	0.02478414222078077	-1.1576986360359431	-0.1918752802736489	-0.18836463754298144	0.6950272564087434	0.2800814638623145	0.3596104037804414	-0.07225970241713445	0.15232647569709595	0.31768556926898706	0.03582426830313119	-0.19583609679992878	0.1255563051857	-0.27492228508513145	-1.2205911366657864	0.534904740422417	0.3135708009657371	-0.42154849088116075	0.1573440469784996	-0.36006044666684844	-1.5177465203790015	-0.007158307721045931	-0.6802320782100323	-1.3317415214593844	-1.4265348733123218	-0.7346453779696211	-1.5256243979400121
-0.10358758247395286	-0.927820244522904	0.2464763594848617	0.6706401154933344	1.251192621364051	-0.38546930061298273	1.0965062017488614	0.9141516249553951	-0.47347077536116877	0.7926044408829033	-0.06923776357983556	-0.5983672043320158	0.18621089375469332	0.557113378223421	-1.0491649735376836	-0.7153352650556681	1.0126672701042423	-0.012601106991680582	0.2775600166107342	-1.0458341543416085	-0.5136868912224978	-0.4435170411355588	1.124985832613185	0.062086539292241026	-1.1226390626987424	-0.26172690723693837	-0.2552930958173184	0.6393490858496871	0.2587731982132831	0.3890760523850966	-0.08652076810974654	0.03777554410421442	0.3227577407571739	-0.011459984286985738	-0.19908036820199032	0.017330930959572312	-0.20445971912372124	-1.3196345079834617	0.5148302096972681	0.39256919777984445	-0.46456130370938026	0.1561576593106259	-0.37828771174714876	-1.4080137308345102	0.003829084641398617	-0.5906619187002706	-1.3254009630777428	-1.4680113728819053	-0.7938294401808037	-1.5358451972534646
-0.13546419712100705	-0.9906338764003152	0.28902326267670286	0.6475625917924496	1.3038207227861256	-0.3982519379659281	1.2115762249759794	0.8624671855021628	-0.42844950299467666	0.7168586132481265	-0.01734114252689095	-0.5914671673119423	0.32207388548902316	0.4611794074831959	-1.074002836178436	-0.7024669725445103	1.03291751325238	-0.0221302673329414	0.34683535974871205	-1.1280602063413065	-0.602692595593133	-0.4129590234451855	1.0771839433975843	0.1331095425819602	-1.0825586335299138	-0.3246656426429068	-0.24353209498812425	0.534723013873711	0.22046481080644326	0.42819310850245557	-0.12365061281051756	-0.07161614946596065	0.31088312485598113	-0.0677828941180642	-0.1880231520626857	-0.09071467418081788	-0.1508936908223913	-1.4134807491799675	0.4514998449095965	0.4943986915455464	-0.48851552874454934	0.14795115653516844	-0.38142960159570094	-1.3372718670133321	-0.008118542977852559	-0.5255923267010411	-1.2570227417673643	-1.490926225992611	-0.86209204791287	-1.5164739920346908
-0.14297820033145303	-0.9973764844037658	0.31106680443257995	0.6311240200256558	1.367000554206435	-0.3791487158981468	1.3050626318523748	0.835135915939998	-0.37216872529024775	0.682685239699714	0.019340067667456044	-0.6204302377299115	0.4380671626073743	0.4862733125396922	-1.094326227114178	-0.7358890541746461	1.0050657851036866	-0.0524988617310338	0.4023062186644525	-1.2104914682999213	-0.6868641006024071	-0.41613985673282217	1.0297450004838242	0.21953741626686057	-1.0271520635394118	-0.3601884785772292	-0.16164527635328074	0.4164048823549746	0.18625923309457124	0.4198742239521286	-0.13963322116623927	-0.15288735456425334	0.2836684035670277	-0.15082666737416422	-0.18372141245045837	-0.17903391062034735	-0.14039701709498248	-1.4988489454228084	0.35456610907756786	0.6028113850457574	-0.4901354087143682	0.16346062180922594	-0.3708418632019495	-1.307542782966086	-0.04963433643111723	-0.47024749487715767	-1.1339276849499182	-1.5097504598461324	-0.9522691248942632	-1.4505302611749102
-0.13254351436626205	-0.9732969836100098	0.3221163263072738	0.6178848498327009	1.430651495680458	-0.35935836391732157	1.3597531713641797	0.8163546744658211	-0.29158516998024653	0.6890114827128564	0.06609907579409742	-0.6646067831308002	0.5370150886167501	0.621951761026025	-1.113409378570521	-0.8063769962383753	0.8423629604228617	-0.07768714697867977	0.4266069669985047	-1.2795367267845978	-0.754056501403149	-0.4240663831949679	0.9814033449731768	0.27511856901984594	-0.9425666300110598	-0.34922604656786477	-0.050333946286975614	0.2888958952957386	0.16391654800403266	0.3830843910366658	-0.12495387784448278	-0.2072002203698396	0.25982524266300916	-0.2625135725156679	-0.1873900400274729	-0.23916886210563457	-0.16510279813236559	-1.5583562865933112	0.2619097550949659	0.7258809460399841	-0.4615695253947525	0.17688408757453877	-0.36114002297325776	-1.3224695004559583	-0.13311285311155183	-0.437135489716156	-0.9924971413155683	-1.5379745018422906	-1.0432902195574	-1.3402547504078783
-0.11313770042421567	-0.8957417761428488	0.3190405908335724	0.5975574170730089	1.477745472977584	-0.351415950510669	1.3560075458235274	0.821537965242349	-0.20719959501727153	0.6851282773241444	0.09810034687741082	-0.6817889237125819	0.6063627330400947	0.7741722216554147	-1.140023264145772	-0.8896133696684128	0.5895618413728296	-0.07443875485208153	0.4590669799168256	-1.3254682404736216	-0.7972449860201706	-0.42843462272842203	0.9641913145820045	0.2939731583341126	-0.8429920838493885	-0.29764644887994807	0.07260632845766896	0.1475440906649582	0.09567973293559869	0.3493724984850015	-0.0737170697355213	-0.22046809016543328	0.22966905740186228	-0.3794789469398355	-0.21253656562066645	-0.2931697416165937	-0.1961475835354923	-1.5883716252326878	0.17826992762450666	0.8537271876926381	-0.4120211968364497	0.17985398518020979	-0.35688986376031906	-1.3849397244709618	-0.2164541933267287	-0.4402550343747861	-0.8344376701476366	-1.5484287624915438	-1.1146675524398597	-1.230345755671646
-0.07699264302876163	-0.7598506197406071	0.26734510904476905	0.5811498322463977	1.4965841991013833	-0.32064667719863804	1.2821878763446972	0.8658251893835015	-0.13973049516224134	0.6764581175448422	0.09285504599457421	-0.6998602643380314	0.6567847618849141	0.9182045277277965	-1.1594106876877275	-0.9587492780182268	0.3010487952657324	-0.06661734394751298	0.5075925999768932	-1.3270783493820435	-0.8160211351525881	-0.4122748887207745	0.9758055962409307	0.29985828371828	-0.7595948907286931	-0.23435028555823148	0.16963558572390816	0.004087057846517794	-0.031929658691272365	0.27390665578479867	0.0010093294416978703	-0.19804389350360357	0.18472645408889682	-0.49541881555719447	-0.26343192879730903	-0.34981892668330317	-0.21691991466831081	-1.592864264438904	0.09150307478685349	0.9635692939011602	-0.3656526326633465	0.19394528506319988	-0.3484648646116325	-1.4324003303744282	-0.2788562098773516	-0.44672575455292607	-0.6896608444720971	-1.526219613003943	-1.166761009253655	-1.177350869581843
-0.019782000434159626	-0.6041620185622749	0.17580844624775574	0.5591452313493306	1.4853116139607185	-0.2598659944492576	1.1515007979222012	0.9057718987547565	-0.10215414674177148	0.6924340676425477	0.10452124128574283	-0.7364300722474604	0.6950207729017663	1.0705462344759973	-1.16822796355993	-1.0133292489373869	-0.0066796383582399255	-0.04182440880812352	0.547523929566612	-1.2516873675524107	-0.809605239225988	-0.3787916053122272	0.9796584108297092	0.28195989520700576	-0.7178336414923063	-0.18514699434314363	0.20070479648874837	-0.13347964341872579	-0.1938182384022577	0.14083265487313698	0.08690153985586202	-0.16151983388381555	0.15403141240259155	-0.5845667900442975	-0.3170719182022781	-0.403622498661135	-0.23060050468654852	-1.5722770270727866	0.024288231596151642	1.0543441838573595	-0.3418903934023782	0.20255641674524988	-0.35331399140985437	-1.4468803056253257	-0.3235182119370195	-0.4353721063881638	-0.6122641479934524	-1.486474549067791	-1.2224361857727168	-1.2100665902856635
0.049021308072448894	-0.46091094252764	0.08713476128265439	0.5045849764230697	1.457896414449435	-0.18285186750421856	0.990086370211508	0.912134202597555	-0.10678942841120147	0.7103282978797221	0.16166316322152485	-0.745609412436236	0.7247678261868972	1.1394342376468751	-1.1847347242044033	-1.052509459966144	-0.30253545555807726	0.011588613549545972	0.5812586694999575	-1.0990387825360768	-0.7756804469335428	-0.3661429765281393	0.9809706013055972	0.2600623685307274	-0.7125751375791471	-0.1662857981736815	0.16677036742050458	-0.24907336198872612	-0.3559741399913855	0.002620933384708113	0.17838105881091168	-0.1172833297113135	0.13754438324752183	-0.6190033638253072	-0.3376805705052467	-0.44608746440193087	-0.23264410488126536	-1.534604878603461	0.007911853928319383	1.139009950655676	-0.3398545442551243	0.18289066619764832	-0.37291852327308095	-1.4179940445650114	-0.34473631357935647	-0.4207756261710771	-0.6131151997509319	-1.4295300107824764	-1.2769802929111684	-1.2947234634907356
0.11660230441297417	-0.3359835884366199	0.011790805092298146	0.4182708545448358	1.4119716982494777	-0.08770963667682014	0.8255168038101004	0.8971039693601414	-0.15794920387379405	0.7384844522672469	0.23937348485527457	-0.7178306477532826	0.7367158358541616	1.0327457361681518	-1.2180326737472917	-1.0682927755200686	-0.559852308271806	0.06665640027785388	0.6200113824448319	-0.9037696675909306	-0.7242641698550949	-0.37544956786539085	0.9709849248472423	0.28654543275948086	-0.7270587079299359	-0.18720907847245774	0.06265009502349575	-0.3223525324082947	-0.4768888619743431	-0.12192773575710344	0.26371409807874624	-0.05614283747806723	0.10000734805278585	-0.6053565895823233	-0.3166338731184559	-0.4878728153063996	-0.21301208984455844	-1.4875489111469595	0.04339468063378833	1.2033155650835987	-0.3565053104634074	0.14676084043130924	-0.37837737755332823	-1.3380502117389699	-0.35380766047545537	-0.4041841317651185	-0.6777862217826558	-1.334005640124742	-1.3232470286733347	-1.4131664508077595
0.16810346254758413	-0.23662249976680855	-0.06450131015386075	0.30423504130587065	1.3528104923475919	0.023984341173600165	0.6805302490588792	0.8702137380190631	-0.2413214652288178	0.7814912434791715	0.33136592172432816	-0.6947347444356694	0.7069251477395683	0.8277912969307474	-1.258292500901203	-1.0763953889119677	-0.7198598044221123	0.1212065636685481	0.656128647870546	-0.6855604470461374	-0.6707686672448778	-0.3964808129278987	0.9125691828816386	0.3168480173228424	-0.754046888243488	-0.2248921930184427	-0.09369638418597147	-0.3235478282079379	-0.5231084272821509	-0.24561777214498912	0.32862198027710654	0.03079384486870862	0.04707582746408032	-0.5489448913697033	-0.2694755820631749	-0.5373575446146717	-0.1909520984009626	-1.4334762141775244	0.13360855236714397	1.2412165507891484	-0.3920466769123157	0.10760611895549066	-0.37754527887197653	-1.266751071516597	-0.33679777878345496	-0.3917582568733786	-0.7744273818244131	-1.2209371491623737	-1.3724828215596028	-1.574021173825229
[truncated: 198 more rows]
[truncated: 3 more columns]
