# Supplementary material for: Obesity dysregulates feeding-evoked response dynamics in hypothalamic satiety neurons
Source: Sci Rep. 2025 Oct 14;15:35837. doi: 10.1038/s41598-025-19800-2 (PMC12521569; doi:10.1038/s41598-025-19800-2)
Supplement: Supplementary file 2 — Supplementary Material 2. [file 41598_2025_19800_MOESM2_ESM.zip › Fig 1/Fig 1ef NCD and HFD/matrix_MPK119_2.csv]

-1.319533205473538	-1.0584557048347185	-1.2110239827297173	1.4911765839830977	-0.1658064249419515	-0.008850304174236467	-0.4573832559440841	-0.5129580332386603	-0.08951918152422547	-0.3631244582996508	-0.2927463201610588	-0.16723122131001678	-0.26566360276301937	0.16003384341595317	0.33521089467221915	-0.4690422056567187	0.5887514149158329	0.5825427268943709	0.35612800842847575	0.45403056635704864	-0.05396539829367495	1.3463606937950663	0.9384406527107056	-0.5152845152557978	0.2076027268424551	0.06315234491746242	-0.6908826170243689	-0.3569299315874284	-0.150618825689305	0.16913858671109513	0.10442843609306814	-0.40437979733325247	0.08525934237483965	-0.770758482630386	-1.0083116421674514	-0.13782916716579627	0.20088110213323868	0.3986431507727253	-0.1592612937022509	0.3366243886496807	-0.6184148658397033	-0.7008775898753539	-0.3439415646513253	1.0017492839610687	-0.5890695249498907	0.30095465952634437	-0.6096916970634302	-0.08349176363319707	0.9586809946856889	-2.148554779602247
-1.3443432938851279	-1.0340996157391618	-1.2080850810934405	1.5479199231457494	-0.17706461809223034	-0.03677690884922684	-0.4723369912679014	-0.5013089762096954	-0.048272041861527025	-0.3767630811947714	-0.23091622800985923	-0.18914629674634523	-0.33339253129863694	0.13292675349641772	0.33086824351804794	-0.4373070006954757	0.6021223179183295	0.5450988573205683	0.33233844972202153	0.4367239143621149	-0.10471189932386527	1.3003857988609937	1.0096391977082142	-0.554819366521484	0.14707367171940117	0.0226807030503036	-0.7106537151731285	-0.3021462975360791	-0.15211477719409272	0.24729133436371542	0.11625880925662366	-0.48665286801640684	0.07122546003102334	-0.7694929961433878	-1.075877882511691	-0.08341960928181807	0.16282397865615944	0.41408798471678393	-0.17781911178460014	0.3101018667340264	-0.6475808050756413	-0.7507686120708094	-0.384950422309373	0.9633916854979212	-0.5399756743134367	0.33302422502570106	-0.6016265531685892	-0.12319790837485979	0.8881472215608404	-2.0159657061091325
-1.3292466828420464	-1.072567475244022	-1.1974583859705188	1.56880444435119	-0.1970435161878377	-0.055898467081103985	-0.4845101686244783	-0.46632467665418326	-0.007902234248780365	-0.4150657223822007	-0.13414706245568742	-0.2189586966642332	-0.40391372143542936	0.1139912170832101	0.3142862021544233	-0.3919730098858181	0.6218612383546486	0.5114050813683529	0.2798255505628649	0.42576637640428966	-0.14908522397641563	1.2200808266413083	1.0294517534317909	-0.5745382235409782	0.08643670469481145	0.0019357725176334523	-0.7575621001985802	-0.2736171955421682	-0.09203100516115231	0.3288833459547266	0.1350503693402011	-0.5762262928991188	0.05347263546985794	-0.7582119251624441	-1.1344741162119234	-0.04655521189934498	0.10923369934565152	0.4299146215011307	-0.21528385293149288	0.30263612843911375	-0.6730086445597016	-0.8050856123642848	-0.43411707417178186	0.9389277280655833	-0.464294608799592	0.35992486575653065	-0.5937452930834793	-0.19034154401591555	0.8437556056149065	-1.849248305292144
-1.2896280108349074	-1.1309372117931766	-1.199585590964396	1.531077079554643	-0.22838569918920043	-0.058267105726803124	-0.5005000241860871	-0.4236176556260819	0.01803546114227155	-0.4743701590475088	-0.057260988015707184	-0.2438536018558357	-0.4313991042590861	0.08871368020416956	0.2858479456831839	-0.3479286807854486	0.6696826000451848	0.47894842869238885	0.22992086638796105	0.3918669680118964	-0.180644897284694	1.1287854562773734	0.9977232313826191	-0.5529859013675774	0.02319239569635577	-0.01683957239431004	-0.8504132186179227	-0.25852833334730474	0.0037243447830934	0.4021770019575509	0.1357920455382242	-0.6491517883448499	0.020443230845593834	-0.7304766796557333	-1.1642190598855378	-0.02638987705278674	0.0638067978569028	0.4342599014453684	-0.26606104701457367	0.28789302203334804	-0.66668015849539	-0.851864708173877	-0.47622536501101	0.9265242229169353	-0.381531045389633	0.37802073409939496	-0.584994262578337	-0.2602117913006411	0.8116506110382229	-1.6705859899118
-1.2543516008988442	-1.1963377393945818	-1.207564475660728	1.4634503731250033	-0.2889999486849658	-0.06367287675161316	-0.5263700851312886	-0.38696628782961157	0.03916788356259228	-0.5118723309356366	-0.03477872866135641	-0.24970975000621523	-0.43393746907103925	0.04703308638258668	0.2483267733196665	-0.3065130739105767	0.7311848866396006	0.45025409820416884	0.1892638039380768	0.34171504282594645	-0.21498534829016433	1.0266405804389187	0.933581213081178	-0.4864736138174604	-0.04322007977600445	-0.03864900481598989	-0.9552483213879217	-0.24008403968801506	0.07610671715830661	0.4668657100934694	0.11008777172103226	-0.6943575507229898	-0.015283871036727778	-0.6997681109435353	-1.1447052790139387	-0.02114134031785389	0.025928903100978423	0.4264711235034797	-0.3059305940640047	0.27502357105836595	-0.6479820667208818	-0.8757065876048615	-0.5088257576993863	0.9020195279568833	-0.3068446034107109	0.38656983924074606	-0.5723691679697627	-0.30637875328595626	0.7927726239708418	-1.5021371244149864
-1.2069323510540504	-1.2976369281329192	-1.2020449384924048	1.3640860205995256	-0.3920800568853634	-0.09974110616766754	-0.5840501904517078	-0.3344740588971803	0.11668894349626506	-0.5488077422723456	-0.02063529980290284	-0.261261279344314	-0.4800731089176599	-0.048630799034579966	0.1819408539367757	-0.2156771363477265	0.82378153204575	0.39395867104219706	0.1182550332217206	0.24989409486420167	-0.2796162212155052	0.8432491382000145	0.8376538069476659	-0.39437780918601567	-0.16562264536006702	-0.07056143439297098	-1.1070636140482832	-0.19422588859669004	0.1965026287002813	0.5933582174696169	0.04783070629286032	-0.7756652456205465	-0.059344551409442614	-0.6651519251735114	-1.0995687411040826	-0.024561213707802614	-0.037270175707865824	0.41253713794170654	-0.3569642170584686	0.25601325208302655	-0.6362946642154025	-0.9155197779111548	-0.5534055743299089	0.8564020732390547	-0.16175082847439357	0.4003277013665822	-0.548242141062457	-0.3776441644657106	0.7442421539796455	-1.1946941228933572
-1.1392637784496285	-1.40007863886883	-1.1773096495460573	1.2016066921977469	-0.48900599188507893	-0.14871258336671836	-0.6458813657232187	-0.3024730317951414	0.20810192977516193	-0.5639415623441153	-0.06562740199060639	-0.2693030120449652	-0.5249639911088113	-0.17396179840432743	0.09814878905819094	-0.0942661600890605	0.9093823817811787	0.3577767894958329	0.06841096138781141	0.13963823607815368	-0.2979483568572048	0.6270320136298839	0.6735908536682349	-0.2889936319424187	-0.2815581141626957	-0.07755937724593509	-1.2573091037999018	-0.16891997562903813	0.35909738095126953	0.6774391700686734	-0.06958957418592851	-0.8274497317913457	-0.09081207350994433	-0.645335090833869	-0.9992465802291595	-0.07600669936394022	-0.08601325438057088	0.3849673366553382	-0.40203643296127406	0.2690899102604745	-0.5949559535843272	-0.9324358318474901	-0.5438888807136066	0.834249434484373	0.006032883978203718	0.3903492681037553	-0.5519977839924215	-0.43008475005081204	0.7028112624623697	-0.8939515452683416
-1.0656638268222274	-1.4547912717371216	-1.1413748129038768	1.0131897734962203	-0.5597927411590955	-0.20042295750083924	-0.6756623275723423	-0.3111239649831854	0.26776552249783103	-0.5500200643074676	-0.1718548275635202	-0.28178191291504123	-0.5486360974520731	-0.3188850829687565	0.015636195824006206	0.05155911794499348	0.9628659937911619	0.3490260275536339	0.06396773133396498	0.011527088935880014	-0.28214395621808314	0.3961112376580801	0.4982581361416024	-0.20766548889033903	-0.3895068326999134	-0.08106451969786074	-1.3784265786959171	-0.16193404842879872	0.5049981816270727	0.683833485785706	-0.23013276756403434	-0.8639370941953122	-0.11241854213255305	-0.6509613753503881	-0.8788583806108974	-0.13630073213118205	-0.12002569388173576	0.35730662993080614	-0.4401767801528493	0.28197443085018087	-0.5277472563579144	-0.9342188196608449	-0.4933061589138368	0.8034561516935543	0.17420237612906417	0.3672132349462755	-0.5777444594958457	-0.45759430610887897	0.6320888345949927	-0.6265107006173367
-0.996422028435421	-1.4417009809432186	-1.0749798935248094	0.8438462896763195	-0.5835243703047965	-0.26863569287189276	-0.6716693936193868	-0.3699131821932667	0.30797741034158654	-0.4871652078598573	-0.2988457169554509	-0.3030505359330931	-0.5601175394311579	-0.4677618223690292	-0.045645164810912374	0.2183054964077999	0.9546210870084231	0.3738940396912186	0.0953039975746241	-0.10132795739569381	-0.2679870250375111	0.1843518647695753	0.36139253593763987	-0.18284692746925005	-0.5024029945345883	-0.09014004111681381	-1.4317503569966894	-0.1660846977547356	0.5974566568056912	0.6344845736170992	-0.38642489894030013	-0.9108706871150908	-0.11446103205113663	-0.6785216188969602	-0.7603619152296475	-0.1743642231896203	-0.14103379671959843	0.3289004986133294	-0.4732508354733033	0.27517426720561333	-0.4742235086918911	-0.9301787547889665	-0.43300444779242736	0.7440308191611544	0.32735691633962205	0.3336430138689582	-0.5839229555028386	-0.4493841510806231	0.5305271314694266	-0.41786659749898414
-0.9460907217762641	-1.349085845062406	-0.9541807734426886	0.6812632731262314	-0.5336856561877967	-0.35386205024109235	-0.6316649394907154	-0.47264394201300436	0.36425700801444505	-0.4085016720742596	-0.37373141451194847	-0.3485695860555915	-0.5683495849724178	-0.5964662204962466	-0.08233667978001416	0.40412687131495695	0.8970227560412006	0.4056980945532522	0.16557034562719047	-0.17504937357126787	-0.25007887050646754	0.014352155302725423	0.24941863979343432	-0.2193753815686644	-0.6232249681491007	-0.0953771847098904	-1.4243618840003347	-0.17919962115589189	0.6677880579873824	0.5569744252792826	-0.4999177579400234	-0.9821307892590481	-0.11695594446781563	-0.6854304910692204	-0.6872108416442932	-0.19437580474995755	-0.14181134619644972	0.30195249052400264	-0.5179553609488174	0.27036329270472004	-0.41675022500677406	-0.9385234125898106	-0.3750819100750927	0.6973198834362708	0.4725420601518439	0.2846734728360857	-0.5766235037917202	-0.42995292354104553	0.3921315523894159	-0.23731417811914382
-0.934943066358662	-1.1805018531026346	-0.7992978582569188	0.5364731428261396	-0.43308647772031145	-0.44194497567294233	-0.5303313918846174	-0.5818461939128962	0.39069728933696923	-0.3533693069903737	-0.3613671200491461	-0.4153335672226971	-0.5708897590251496	-0.6728618743938002	-0.10388778029038007	0.6110768216399399	0.830939750833204	0.42416322945084906	0.26884246875320167	-0.19211725027274834	-0.2361601763309305	-0.09638948310516623	0.14257300334336825	-0.289542457273257	-0.7425691834884683	-0.08959699087778288	-1.377099426709978	-0.21654841215929235	0.7129137603362021	0.45744393704119696	-0.5767648880164831	-1.098460972856055	-0.11811994409883633	-0.6484988070513644	-0.701208068429829	-0.19540476905004556	-0.1377452617762182	0.2965672523671691	-0.5852818892706344	0.2650248816884585	-0.3355657073330295	-0.9431062752931151	-0.34761367147646977	0.6848070301869167	0.592390953078997	0.21914114060943746	-0.5628366312732604	-0.43191977506676144	0.22130275798168988	-0.07207880252539377
-0.9701420068433201	-0.983837504605604	-0.6496321932140267	0.43238579514514086	-0.3372244534378525	-0.5302591857348651	-0.3958406788691742	-0.6629013537533197	0.3722081430500013	-0.3097944119746492	-0.3149303331486948	-0.4716155424243499	-0.5629001517481818	-0.6906945481328558	-0.12277775748478889	0.8257795618627265	0.7832066905989867	0.42800299922425633	0.3973155073754591	-0.13634225806158806	-0.2512821692776631	-0.10329553363784034	0.07007946938075547	-0.37277448996859885	-0.8387910522082314	-0.0820683398366752	-1.3352495706160121	-0.2843834932414766	0.7103121055452639	0.3561621394029046	-0.6145958410163906	-1.2242383911310406	-0.10010210830092196	-0.5810244356581196	-0.7777730997677529	-0.18756335145282133	-0.13124309344456714	0.2931055732818848	-0.6535818930679851	0.22822864993417066	-0.24826238762793046	-0.9076663865020441	-0.3744662274936322	0.6873456213876079	0.6620546449075031	0.11900109702935176	-0.534989267127459	-0.44647342174497967	0.0568997751102831	0.023234205564067925
-1.0507857193600318	-0.7932887486614757	-0.4897223567532528	0.34023295333462383	-0.25462921236669983	-0.6285470382655312	-0.28559616776806407	-0.717806933145935	0.3697516133101389	-0.2567189532770203	-0.27295862191174847	-0.49858377733966447	-0.5520519440415017	-0.6893886118223269	-0.16543125490800556	1.0346094896397164	0.7623391873158434	0.3988109660934328	0.5535747505668546	-0.0198964687673995	-0.2922710478897546	0.008199072152542553	0.01936036065172595	-0.4340777937370877	-0.9001142119714084	-0.07637865437773968	-1.3447179086649599	-0.36516070093894504	0.6758011547434711	0.2855350442891549	-0.5562968117113312	-1.2945667375416334	-0.058914091168537595	-0.48351015125053626	-0.8807019177972855	-0.201221010226407	-0.1172329358983655	0.26813566752700596	-0.7098566115793317	0.17582406472866827	-0.16680802587834762	-0.8563410725684844	-0.42438049391924393	0.6929245186039917	0.6859459139403048	-0.009936712357897826	-0.5010031258775668	-0.4447069465141089	-0.06591446227560926	0.04084317004750472
-1.1730245680928133	-0.6209893460196736	-0.31016013169992307	0.2514033166774424	-0.17663813664091543	-0.7176119089689175	-0.20765884108631455	-0.7483710885124489	0.3710149714620686	-0.2202361421667573	-0.2575773844330649	-0.5143321705451058	-0.5496022320276845	-0.6889543798977339	-0.2642215707292821	1.220426630363424	0.767807432245859	0.3294749959812643	0.711115332365805	0.112982893395279	-0.32204259768848875	0.18846777849841226	-0.05405336507051979	-0.4434758204200248	-0.9050235687153829	-0.06380210452382354	-1.342236926780795	-0.4576140343103129	0.6398289411674349	0.25718826888116325	-0.3952506634667535	-1.303279133935051	-0.020150707229826433	-0.39535362637924215	-1.01270159019517	-0.26110291140395864	-0.1070855585513845	0.2265118855004881	-0.7568727645772434	0.12927402484375278	-0.10687460529402652	-0.8231891796997521	-0.47446627192112045	0.7038721931569725	0.672115373354319	-0.14063454989213744	-0.46817765923470206	-0.436444060881947	-0.13925880605445068	0.016107960335706717
-1.302748157669059	-0.46210350589976895	-0.16509967887184507	0.21610268658530069	-0.10522312974507031	-0.7942847926505202	-0.1718212705085493	-0.7348451873948332	0.31299574966730703	-0.21952895431293654	-0.29712519745267996	-0.5364841657158806	-0.5595711487161109	-0.6892460282052959	-0.4096459624230209	1.3548915941998774	0.7853181911165169	0.24926538484198094	0.8334982439592103	0.23291735377091038	-0.319300853172913	0.38601315975545314	-0.10431754753635938	-0.41197907466351663	-0.8551301836524914	-0.03802778825467548	-1.2768796435328749	-0.5572401975278627	0.6084876731192683	0.23968875092096117	-0.20767036587530283	-1.2682998710170463	-0.0057566438681085795	-0.3683371999987045	-1.1625502370076652	-0.3476068756665528	-0.10327271272223729	0.15608562444609841	-0.7883404346702687	0.05871808870222537	-0.08592138802858061	-0.8050638546453038	-0.5240551061251035	0.6862607167021759	0.6268945478464822	-0.2682977283687252	-0.45284616271449407	-0.421848229720604	-0.15781627256437294	-0.07790671016381934
-1.4086032106277175	-0.3501939190754396	-0.077085639265532	0.26097373276645536	-0.057498479596412	-0.8737290342679055	-0.20743745068892228	-0.6949914891800422	0.20749531732919596	-0.24584442462197834	-0.3930536415530929	-0.5623896463938196	-0.5866844310196976	-0.7079050388157778	-0.5840494983404485	1.4209321534767974	0.7761180817187041	0.17425536003280276	0.9113433330111718	0.35650088389839557	-0.3025677320056877	0.5627572396421722	-0.08880352803826332	-0.3394952761021995	-0.7871837722385988	-0.012294612155150401	-1.2141519039585904	-0.6315110772675114	0.5528035884105581	0.22597694864027554	-0.011806620309075444	-1.1643322609132354	-0.02312000440178843	-0.3628614057671259	-1.2794240683512235	-0.4211928345383836	-0.09378874914908256	0.053969727647749474	-0.8124995040568876	-0.030196405577793163	-0.08908942756829667	-0.8210763906723667	-0.5685337749029573	0.6255918175343022	0.5686688856682409	-0.385078374913295	-0.47422817211012164	-0.3704991676363684	-0.1185837863120692	-0.24623137777220708
-1.4802127932728595	-0.2684593124505871	-0.02885033304472124	0.34802511768011984	-0.018344730872548728	-0.9616618275714626	-0.3081819417019602	-0.6585647486187122	0.07765518726244383	-0.3109339946876625	-0.49886731494097186	-0.5853911680409676	-0.6057827766754202	-0.7416941155152392	-0.7421131151325152	1.4333679502708168	0.7294717094797732	0.0983942270190731	0.9388129715713838	0.47130623224519635	-0.2771127137049661	0.6897038447849267	-0.047100230706993304	-0.22291117662043575	-0.7123094167461262	0.015577852764798727	-1.1079648889044058	-0.672746032720515	0.46172832636245553	0.25169902262160143	0.1734250967319754	-1.012989194345988	-0.07304899989542304	-0.3440809022533229	-1.363817103994745	-0.4662243517456952	-0.06250843303905582	-0.051386038966762956	-0.8431263083366808	-0.1189112274627083	-0.10451960245034335	-0.8991327800889939	-0.6207920328708475	0.547410069610307	0.47325947502931653	-0.4590773688575666	-0.4657327401005068	-0.2819275722544724	-0.038405520737561975	-0.4261951617816905
-1.5380487047373803	-0.15966730503048948	-0.0493834591435141	0.4296380592149247	0.029324889411423853	-1.058241419939663	-0.4449577198904816	-0.6229808242950156	-0.0853230276624595	-0.4166201886361229	-0.5772802498748939	-0.6229057157067994	-0.6004129500454296	-0.7549155054580607	-0.8269847342110627	1.4132809839818055	0.6841324566088379	0.02377062490046674	0.8999469566898537	0.5634880772153661	-0.23262296249345718	0.759503459198777	0.006488015250108237	-0.10195590193730711	-0.646964316935131	0.05868863651330719	-0.9163152284272347	-0.6889289806871481	0.34636228074962816	0.3210137670220187	0.260335697658469	-0.8744217476279648	-0.16249248852363507	-0.325738188659346	-1.4490897358121642	-0.4916727950720164	-0.016993254717499247	-0.14569134051806404	-0.8791750394910416	-0.20364390365659438	-0.12801005492237585	-1.0028346493258367	-0.6936932482485905	0.47634238047338473	0.31816926826256015	-0.47566609730824555	-0.4058057420441135	-0.17860722695990378	0.060380262605089795	-0.5864083504921833
-1.6058801618293728	-0.0384891192103419	-0.15636694258119055	0.4611851783382438	0.08910107992624657	-1.1715830615504916	-0.587442207611743	-0.5828560882593112	-0.27891261114165394	-0.533758784743034	-0.6089219482254618	-0.6610836386290824	-0.6018711981127384	-0.7216416741019592	-0.8239415464457354	1.3538923269055676	0.6369524084149265	-0.05500579828517501	0.8262775240413388	0.6590054854452229	-0.19919306139706214	0.7838755813461942	0.09188491231410237	-0.013012200312180361	-0.6059450988338069	0.10245354895882994	-0.7667333146685861	-0.6708100034257497	0.19569177962377204	0.39711653235346817	0.23423452684882187	-0.7536729285943842	-0.25169439232276775	-0.28332044970866516	-1.5104967947286787	-0.49401184654463065	0.02746973509180469	-0.20863426590279635	-0.9090272827887542	-0.2640843609140987	-0.13343146771877115	-1.0897475755109194	-0.7760539867172128	0.42491875601613704	0.16791484385385994	-0.43969853262860764	-0.33367621437391026	-0.08890192359401557	0.14583316077681566	-0.7212684710879513
-1.6654204012248097	0.04627449922203058	-0.29026143516070596	0.42661554969168825	0.1671471855167162	-1.2818814843445758	-0.7124289471391615	-0.5613661306230888	-0.46856673371106794	-0.6520773742974624	-0.5882964018014565	-0.6624814650623184	-0.6007060470515138	-0.6422193588792597	-0.7527353953469621	1.2791505206379394	0.5819412456642387	-0.14081609272452442	0.7627005172488048	0.7423872760887432	-0.1904630884328869	0.7829193589647467	0.17042689773048753	0.03197690623254457	-0.57084453114376	0.13390109461906471	-0.6869457296033892	-0.6236646926029319	0.0036116064088187573	0.4750339619471468	0.17699826304422092	-0.6467227395708861	-0.2876597846955912	-0.20097148174256813	-1.541869058264351	-0.46414731770758566	0.0716794863100238	-0.21107416786311747	-0.9213961476543586	-0.30101998660459056	-0.11342095248450257	-1.1580404748205066	-0.8690440451814924	0.39657830120977033	0.054360251266793336	-0.35391290808312803	-0.23742407300783447	-0.02295703034843615	0.187706813424515	-0.8010974466337746
-1.7174242534758453	0.11059671633347748	-0.4083698275225017	0.34124909718806135	0.267705091585687	-1.3516645206250693	-0.7980595901302698	-0.5598067349411238	-0.6114314847250935	-0.7732853313689314	-0.5219650306705621	-0.6359599930748177	-0.5601573427282796	-0.5374528057294012	-0.6304969845981019	1.2058102290924155	0.547136292078566	-0.21181025640763	0.7103239173434914	0.7580042739078683	-0.18235495443100702	0.7583024069322247	0.23177990786157823	0.01959676669000852	-0.53365301166749	0.1589019756992905	-0.600977974096201	-0.5824262106849105	-0.18608371658110762	0.5464620435307581	0.12577121651382556	-0.5804384051576787	-0.3006219088885809	-0.11906030369629803	-1.5807399795930204	-0.42557889721806974	0.1008839593213003	-0.17398838530974509	-0.8946240651492019	-0.32000393375416125	-0.09758425925443918	-1.2039446812984336	-0.9727161964341262	0.37500027600389385	-0.05148551541988794	-0.22711677505158362	-0.11392035103948879	0.031239484346754987	0.17665703564786034	-0.8265966299113549
-1.7716608150443047	0.15910961743199034	-0.5043739476409043	0.26481537866134114	0.3913571975344158	-1.3749309428853524	-0.8277338101806512	-0.5474540934318436	-0.69604640094837	-0.8740737442955002	-0.43460470473525337	-0.6062739503486351	-0.5007454940505018	-0.44633539337345524	-0.5038870457308736	1.106641418499048	0.521009373586921	-0.2647257078837108	0.6571144473432671	0.7253230448115906	-0.18201980745782217	0.7108469841080362	0.30363757897904997	-0.026805686503158194	-0.5228250045122381	0.16540623651677228	-0.551085973132208	-0.5612638941131601	-0.3392041093017643	0.5772027276537606	0.10862701584797171	-0.5647042207117934	-0.32751688904231807	-0.06061876963322107	-1.60764196668327	-0.4017462280711975	0.09235231552025289	-0.11708158101910118	-0.8504499783228952	-0.3223020499996937	-0.10948893880799644	-1.1969673243640924	-1.058449995902612	0.36403544880766475	-0.12169065243893953	-0.10845382472033827	-0.005589249979743078	0.06578857602635127	0.11822026662553795	-0.8182513667528932
-1.812699760327207	0.15229876924490562	-0.5586064791690137	0.24797123896838108	0.5230895219478257	-1.373356584350823	-0.815209439128212	-0.5193441298409935	-0.7435125715137199	-0.9548628847160112	-0.36190499788969244	-0.5701267680073249	-0.4423540571716852	-0.3926818263922548	-0.42276943199787526	0.9691659502293135	0.4630243209131907	-0.3279278292113534	0.6143704988524006	0.6647543196097326	-0.19262741105490291	0.638626787433904	0.3704445346517902	-0.06207621351684611	-0.5369094119902973	0.1326915736321327	-0.5428903144130602	-0.5631434999676417	-0.4620238958906292	0.5786644148275761	0.16200583450275505	-0.58021747338585	-0.3511614551320721	-0.03308588795663856	-1.58286868266227	-0.3891339096873567	0.07557080043499906	-0.05172784341426134	-0.8271769825889285	-0.3126047529242827	-0.12420420211249675	-1.1211577057180506	-1.1094988773712031	0.3845071285240508	-0.12372445593592418	-0.04012026874816533	0.06972661634549478	0.053249238417364377	0.013151125327659541	-0.7703673405260034
-1.8212333183589273	0.10659346096213526	-0.5515829707506332	0.30465754964946135	0.653015032470722	-1.356521497856593	-0.7769484343789991	-0.47426645609161966	-0.7607132930187597	-1.023835926367536	-0.324429393730128	-0.5431280719832958	-0.37987011765235656	-0.3932878067646341	-0.3804269172660058	0.8162187756315753	0.37805769477643436	-0.4109157705815868	0.5825782268131704	0.5592156399035051	-0.1927647001764486	0.5407456471417091	0.39364060445784066	-0.09437919825494001	-0.5597994306336542	0.1010342131068184	-0.4842183116913342	-0.5996071482515768	-0.5648022684066353	0.5752296762364731	0.25245024005629146	-0.5995490034208595	-0.3708835620878587	-0.029662233974246242	-1.5364067258602399	-0.3938311180705183	0.07661942220653215	0.010913275915766152	-0.815881050445584	-0.29333825049862244	-0.10476141077804355	-1.0014707838886467	-1.1273844563626543	0.42485872176477	-0.11002589261513404	-0.012419278375756678	0.124578421253287	0.01510391955133863	-0.11880709192567399	-0.6945794929128415
-1.7996650285292197	0.0578192854533243	-0.49634281580437145	0.4163970826757387	0.7702882599379688	-1.315640925084993	-0.7171532600834999	-0.39892536757153896	-0.7530328775871884	-1.058463884764063	-0.33478699009550955	-0.5553395920102105	-0.31985398255462744	-0.4700658439987695	-0.37680174760687246	0.6542697270181458	0.2692458082164276	-0.48209580847028305	0.5329263557703937	0.4522151450419386	-0.20113933659074093	0.46371662196957486	0.36364131917045245	-0.1424572686086296	-0.5920854020212981	0.09406506837259063	-0.387078709615931	-0.671846784140979	-0.6549062459994544	0.5673963000820615	0.3217792882591284	-0.6002694331116047	-0.4136396843835432	-0.04670183850998974	-1.4774215687376073	-0.42265576521437104	0.07677635879819025	0.05165709330085695	-0.7946454213415273	-0.2707187587966935	-0.06672390949034454	-0.8603467831472338	-1.1180480697880668	0.49435265588369626	-0.10887532158522575	-0.012849095775864022	0.16011359971636013	-3.398467899032309e-06	-0.24353867751113936	-0.614980126908647
-1.7315952038944424	0.01106887952936238	-0.42242804017501934	0.5278203668496702	0.8881347151623584	-1.262843107427022	-0.665917196687158	-0.30598167207956267	-0.7466860068715425	-1.052103235153124	-0.41015539853454774	-0.5893477276062298	-0.27283181472664075	-0.6084853713045599	-0.4049901072725646	0.4818622452820652	0.1272918714087305	-0.5344927687412918	0.46052695580054326	0.3921203250026594	-0.23817105817004242	0.43704864222032513	0.2874566789360503	-0.18297806272529088	-0.6316002012600391	0.09386759555839741	-0.29745138202810806	-0.7586366146937775	-0.7395250680747129	0.5544583321875132	0.34639783559282566	-0.5741754697127968	-0.46883522915111764	-0.10012246943005705	-1.3907552388729632	-0.45915533971060596	0.06291600436220798	0.06598742657302532	-0.7774332899459456	-0.26261507347843044	-0.03494538897469536	-0.7109399623326077	-1.0895859435936561	0.5838637246729386	-0.07969142581484596	-0.032539179087659076	0.18690620632953966	-0.010117128297182917	-0.3438953003425974	-0.5246266849183612
-1.6107984787955136	-0.03470285445094136	-0.3392393971600803	0.5855746654583434	1.0010147250988655	-1.206125623933084	-0.6434144441522832	-0.23330640760627008	-0.7667693908264219	-1.0308108191429368	-0.5359877818083802	-0.6399436291811595	-0.2431059887391908	-0.7669897453911372	-0.4298109686519537	0.3163014381853879	-0.03064914074598558	-0.5780264642614539	0.37000792046267283	0.3369650549271797	-0.2797292828450141	0.4446383686585751	0.16425954509428928	-0.1974952212551606	-0.674893186604306	0.11182527959907262	-0.20456064713157343	-0.8441710237002436	-0.8253102987145752	0.5399093406586668	0.31660978693590336	-0.5207580095763076	-0.5138402865829624	-0.17574041737882298	-1.3064706465933462	-0.48364305244374145	0.044657858619081024	0.057882297706326066	-0.7722012359969472	-0.2758235907847201	-0.0019893670372055573	-0.5798164963208194	-1.0374156402802606	0.6643010451840337	-0.028589151924713153	-0.042321230262506435	0.22102915713387256	-0.02599958619384739	-0.425809959567722	-0.41691893629989857
-1.4518192461347283	-0.06390801946643156	-0.2575920447810563	0.6141096438732572	1.0887277435857872	-1.1239140820050062	-0.6303445039062721	-0.17299492318284213	-0.7941571907628934	-1.0005755075870013	-0.6607409614662461	-0.6940459428259014	-0.22585668715888968	-0.9129953692302969	-0.44609313384892246	0.16309597839717108	-0.16433883468561833	-0.5936937032222491	0.25578788952798825	0.2601486734975359	-0.329843850124559	0.48532170447212764	0.007237609661044991	-0.2015069887177475	-0.6989753143716848	0.156960159693059	-0.10257297865976807	-0.9066670367454954	-0.8884784770385499	0.5083088405510663	0.25361797005062303	-0.4366934703954972	-0.5367600981854774	-0.23432560125934251	-1.2516304358244212	-0.48361848830925647	0.02359268792970613	0.014480405309321525	-0.7662579120410575	-0.2980588073111668	0.015504939801581009	-0.48568916857881084	-0.9506307826905654	0.7222684030403616	0.029883544621714615	-0.022764538557641392	0.27320655591292387	-0.019993570408886947	-0.4848280932047745	-0.29810643530449454
-1.2607557422150155	-0.07036016888683609	-0.20279225858791294	0.6602664230934561	1.124029401781653	-1.0155146277525708	-0.618820343042049	-0.11161042601634744	-0.8025845917684231	-0.9521472833573386	-0.7682337791383927	-0.7229129201844252	-0.18785177536994413	-1.022894932593252	-0.4828246323069118	0.02990126959585777	-0.25383010478851253	-0.5539704289167166	0.12172218474804637	0.18885875534842206	-0.39703879929053365	0.5611958716956544	-0.14306899377352372	-0.1860087441982381	-0.7018927443684925	0.2085334763331296	-0.009424736661483527	-0.9445730092217068	-0.933027479242045	0.41409111002833515	0.20492319193490421	-0.3362319514533144	-0.5435991450741536	-0.2786107878367825	-1.2338417077230903	-0.46154351945219024	-0.012142487338977492	-0.06297102800637919	-0.7424785885055754	-0.32259214008314574	-0.020009344153600193	-0.4180352591214082	-0.8509033976920095	0.7550942740560582	0.09777061941874483	0.013862573511815518	0.31397138992477336	0.004763448125255682	-0.5104735878982577	-0.1614804085976566
-1.0799539610122175	-0.05677389955135048	-0.196418107483453	0.7018920302325075	1.1011690788268091	-0.9219904270763821	-0.6201526388263521	-0.07646090477548359	-0.7860957625553439	-0.9014358526281974	-0.8729854885846813	-0.7265851760683502	-0.1316676122406522	-1.0831300297151067	-0.527677221618941	-0.0757754809608761	-0.3010449579360096	-0.4998614693836788	-0.007662865471353059	0.12940188456645968	-0.4609953403541633	0.6077458858881337	-0.23759026418444895	-0.1380472385165849	-0.7078685246099945	0.23617967032014892	0.05608606043555582	-0.9832900686520093	-0.9780794680384546	0.25246833166045124	0.17527072241590116	-0.2563362987496189	-0.5315242960716019	-0.3201666278828049	-1.274178622674922	-0.438082041670867	-0.05751856277247358	-0.137731660352427	-0.7131959639845683	-0.3414329258928305	-0.0944722912109999	-0.35551044562804923	-0.759417363819585	0.7388292800962232	0.15528225075195484	0.05927871034897675	0.35703550709351134	0.0015996118908604222	-0.5206378434140652	-0.036405829194201364
-0.9441758358492199	-0.01723732437950888	-0.24202239700131062	0.7410550438491962	1.044758881701927	-0.8571130595284803	-0.6178359464536471	-0.08687915306975456	-0.74585880808159	-0.8548503578919202	-0.94500595225981	-0.7260774909231072	-0.08082432788889783	-1.1024274260654754	-0.5574871338895155	-0.1685422061771386	-0.31768559296702625	-0.4979684873425211	-0.11275524314868561	0.05487847503882968	-0.5047542288892071	0.5964513751507508	-0.27594364994132164	-0.08770587078085464	-0.6978365264225397	0.2338470227024943	0.1212650695361102	-1.0139808937018249	-1.020534138135244	0.062258934478345906	0.15136943245700019	-0.19473475732625856	-0.4925149348523732	-0.3491531089025614	-1.3760511220116003	-0.4292744347839041	-0.08482552972097555	-0.18996228890391698	-0.7132351441120665	-0.33773710288157244	-0.17895801822812146	-0.2903403515638171	-0.6840754067796204	0.6999227970491406	0.1810313535948141	0.1217874994852172	0.433869518151896	-0.03387753841749199	-0.5406891474770676	0.06936484983670414
-0.8390994501969941	0.04541982191376899	-0.31309716736690735	0.7899077149254554	0.9741601511322531	-0.8170358965245015	-0.6012158530494637	-0.11686039147896263	-0.6999768485321509	-0.8074445252452109	-0.9539498953263207	-0.7217723208914455	-0.04324639692363051	-1.1007585496388697	-0.6005626792509897	-0.26793119430992957	-0.30295923038322176	-0.5572085532351826	-0.20713336888107675	-0.03402977888522154	-0.5413942726805695	0.5635841179333756	-0.29697365038059376	-0.08315013484876421	-0.6445686727210427	0.21235951210811926	0.20588586481876217	-1.0094423332239302	-1.0546851933576238	-0.13156168983906882	0.1320297244609784	-0.13951142009829948	-0.4184669885137004	-0.3770143330190141	-1.5042110960430652	-0.4419931977505126	-0.09582179135919852	-0.2295861512908274	-0.7407184966241147	-0.3082760060945831	-0.26984640922650566	-0.21326649493065716	-0.6434579473340734	0.6524099752524173	0.1889195332145679	0.21300142136825423	0.5081482797902457	-0.08748874340932004	-0.5650256092632127	0.17544028335013456
-0.7546061018642954	0.112766622452901	-0.37983542509586277	0.8078509489905018	0.8943393324056697	-0.8095820392360222	-0.5935264901400586	-0.14786637562203353	-0.6657508719320616	-0.7727963614814322	-0.929735048697135	-0.719531737117106	-0.026087557382243824	-1.1023042856689496	-0.6486317181135254	-0.36910700785881795	-0.25346658638439545	-0.6607942914408544	-0.3030754814432775	-0.1105107812767339	-0.5833603268048394	0.5032081443801644	-0.30977879076605996	-0.12626934977957155	-0.5768431633173524	0.1786986253221383	0.2857774431365897	-0.9823061849120458	-1.089287202077099	-0.2913698039447236	0.08183482878699724	-0.11794655802197855	-0.32811865488929837	-0.41437012602170176	-1.6374478260736454	-0.4783208233053534	-0.11132998000759028	-0.24110568841496613	-0.7766225626923273	-0.25759312437138987	-0.3524712634608953	-0.11700920101469918	-0.6406917734502225	0.5627488208347553	0.18067603018851938	0.31357869299327623	0.542615461086396	-0.18868404536645297	-0.5865630506857238	0.2719013391477395
-0.6922491526716101	0.15624445567838713	-0.45976981766402847	0.7788390050933621	0.810726038837832	-0.8368695679594964	-0.5892607715903172	-0.2007447406280949	-0.6607425592583411	-0.7582000041785668	-0.9161708728977309	-0.72993928259459	-0.031931405096149224	-1.1137952289869015	-0.6504398603332163	-0.4592866469868458	-0.18841226091570862	-0.8042060239077806	-0.39505298160798274	-0.17207106189567883	-0.6318435762871936	0.4161364744869368	-0.32608893122473803	-0.19523192387312122	-0.5657218897002798	0.1239821997228285	0.36060306443345724	-0.9598990261890161	-1.1084917505255398	-0.3968692252548315	-0.03833202261479051	-0.11602060931538546	-0.24248342165767128	-0.45453735116577415	-1.7656559971557342	-0.528445304395861	-0.11681919397490328	-0.2230482321780755	-0.8306911386399258	-0.21018034904347832	-0.4154360493127543	-0.01638547644214445	-0.6484493739766348	0.4614238690085114	0.14198638729163254	0.3993643175387563	0.5573776533316747	-0.3236163877030213	-0.6222457477010679	0.3519724483920071
-0.6318984636307026	0.16925503563524907	-0.5672645766879534	0.7379392149924808	0.7309235633994781	-0.8676060780086147	-0.5752341085555781	-0.257510456298483	-0.7016212194600593	-0.7465940412290017	-0.8896941809903531	-0.7158120972862916	-0.059073635252188006	-1.129929861468595	-0.6317275875338634	-0.5311576768750578	-0.12917422991289407	-0.9485862588143682	-0.4861712311770342	-0.24016758833387905	-0.6871468647781012	0.34690043075200755	-0.3813469633524116	-0.28923161814782733	-0.6239752732527173	0.06261340869539267	0.4470957382634431	-0.9470168494790341	-1.0857489515614234	-0.46188941507954845	-0.21228443008511766	-0.12227393903105813	-0.14577042589987668	-0.503097829929019	-1.878176028259545	-0.5793858606209208	-0.10985334934971691	-0.19850012765627764	-0.9430265918893592	-0.173482069784902	-0.4692962259564471	0.08632011829398022	-0.6491486134798654	0.3791512156698886	0.07056976665873627	0.47478244996786356	0.5635870418187023	-0.4559385651462133	-0.6663794071623201	0.44895534405694837
-0.560157778837028	0.16092968154440443	-0.6467735282573438	0.688759926249045	0.6477092363506111	-0.8823352570816576	-0.5600807265341137	-0.28510433417554004	-0.7937561246829167	-0.7451028851258019	-0.8344755039625289	-0.6468819928328151	-0.09241070583312253	-1.1553324290572669	-0.6252324918945815	-0.6008353997359286	-0.0735713829512496	-1.0456517255449413	-0.5738713215782825	-0.31399107639062396	-0.7555854918686669	0.3004705217861828	-0.46594773945582374	-0.4006820151986531	-0.6896783866664539	0.006333656650388861	0.5390158694687678	-0.9520491150594186	-1.020456088491516	-0.49658525273169934	-0.40447004484522714	-0.1698847358601372	-0.05508387351476317	-0.5559507020468114	-1.9854425808452834	-0.6041246733954571	-0.10116833569773118	-0.16900676729835956	-1.0761275127128702	-0.1463303914544884	-0.5113393347595173	0.20638837277710725	-0.6418747635531727	0.2627662430719757	-0.03241649261537838	0.5219808468865025	0.5396056508887047	-0.5682231131049018	-0.7151139322831895	0.572343337009168
-0.4960329370353501	0.12573734699124298	-0.6829509409075982	0.6036371408939453	0.5724604822149972	-0.878561665748894	-0.5345931570344055	-0.2911785516414799	-0.9096391551664491	-0.7485943725869525	-0.7890041388271598	-0.5500325899586017	-0.11989307325548257	-1.1735312834491503	-0.6157608476381187	-0.669945742014437	-0.021023637471014545	-1.061152656005997	-0.6323644290131916	-0.38348744577059474	-0.8414517615648658	0.24241812242556998	-0.5429905360503324	-0.5154010799278341	-0.758592196538818	-0.05389966569543725	0.6308815280179533	-0.9865908399086594	-0.9150457085453443	-0.5451241277358694	-0.5910575532654657	-0.22842685253013117	-0.0029015504335297825	-0.5649185549357555	-2.1097066266179336	-0.5843478157868638	-0.07839469620371532	-0.13160463382017634	-1.1526372601490877	-0.13809107960370232	-0.5389124930543034	0.3221245508967655	-0.6119306014305302	0.0994430622261445	-0.15116895903167818	0.5274573134154513	0.5026317654982886	-0.6322169740059369	-0.7792642449363676	0.6900871099562657
-0.46008711158329757	0.08172367980565495	-0.7245359325686034	0.49900543043431905	0.515499986443259	-0.8474843151923002	-0.48932277416777675	-0.2986599380680503	-1.0335535339015325	-0.7515403151322985	-0.765244419601513	-0.46564516511628984	-0.1523219049657108	-1.1498267571178413	-0.6084260987321989	-0.711288309224788	-0.008799364328313406	-0.9889356357071566	-0.6576143368679621	-0.4334078865117471	-0.9167548447327201	0.1838945410219258	-0.6061994385505719	-0.6262006575597902	-0.847832800005125	-0.1016387185265943	0.7242080441636027	-1.0483815599503536	-0.7980492925968623	-0.6600226953618129	-0.7448305367887899	-0.26480855191278796	0.014229010173945813	-0.4933741053816248	-2.2500604544574	-0.5368052981655438	-0.034398949428666316	-0.09030083893599507	-1.1667662168961528	-0.15252777051006333	-0.5566521126893068	0.4069899612114054	-0.5626144266554807	-0.03216916941510425	-0.278557476237172	0.5161449640833264	0.4845331854092346	-0.6085989365161766	-0.8455783119834411	0.7783323188825075
-0.4603016423718044	0.05825769505704481	-0.7585936041021519	0.393471633084395	0.4900853606025876	-0.7778270652895662	-0.44936971423849953	-0.29855597835591935	-1.1507701091009894	-0.7630775798332067	-0.74540845026395	-0.4138172809222369	-0.19944539027728206	-1.0941705384247133	-0.6111494185864252	-0.7366171946254769	-0.038863109792204156	-0.8767214212208593	-0.6902583222169208	-0.46059910657076913	-0.9759991385950592	0.1509903283501947	-0.6536306711047309	-0.7372916468718368	-0.8707075840270895	-0.12143948216640385	0.7947947024008991	-1.0940457554656997	-0.6922096396101859	-0.7911536837074986	-0.840085814978153	-0.3113867328517984	0.01188783355759077	-0.35286406251984054	-2.3887555004712064	-0.47461709769469085	0.03889043887564776	-0.05672037007822519	-1.153583610920969	-0.17836462495573846	-0.5491595589991376	0.4634031459572544	-0.5138215820746721	-0.11436463585911091	-0.40988500720388066	0.4910080568219001	0.4907381606848279	-0.5419632723594212	-0.9010659068674649	0.8375757553416001
-0.497252584295936	0.06784070902118786	-0.7484949782891139	0.27918137160969164	0.5094742162601759	-0.6794661755072984	-0.43837530896803445	-0.2629200741761571	-1.231805510560466	-0.7697574742467269	-0.7183456094277721	-0.4139898938716195	-0.254706840609642	-1.0213491965631722	-0.5792292666245655	-0.7842898660942753	-0.0760115969193121	-0.7807076111798186	-0.7486835940784891	-0.47330705577652726	-1.051451624630478	0.12196643838578525	-0.6741178617981511	-0.836157916204064	-0.7714959208589007	-0.11735837733974866	0.8357928042352318	-1.095692614629007	-0.5737476247961422	-0.8688267445476597	-0.8565389993926791	-0.3588198236904935	-0.027090780501572688	-0.14893604549070188	-2.4902022591940347	-0.39535955310513204	0.14691631504718475	-0.03696116403890481	-1.096501179011966	-0.21020295346556575	-0.5141569274474949	0.46201866794418744	-0.45954476478613443	-0.15150868481246982	-0.5168407365311789	0.44154570790787073	0.49113093650241496	-0.4934774820673134	-0.9716381809601765	0.8919806925507394
-0.5751590428629952	0.10554836332094526	-0.7411430592751873	0.13408536127208598	0.5519022419328371	-0.5836737624063628	-0.4627954604803188	-0.19254677475719356	-1.238297767730104	-0.7601316372878608	-0.686128105953031	-0.4631811998780435	-0.29593581946551617	-0.9135916279924251	-0.519875998676	-0.8420907043765886	-0.09388587419408756	-0.7048220210337739	-0.8062948390599631	-0.46518869579912525	-1.1432213265531455	0.07441862692570853	-0.6744487172622884	-0.8991416939944121	-0.6267060791374577	-0.06799017379149949	0.8638610783259424	-1.0754471789618816	-0.4402783979297046	-0.918492431026381	-0.7705949465139292	-0.37499587168003695	-0.0912601035566019	0.08024697753842218	-2.5276674332128226	-0.3243937685783544	0.2741312562896391	-0.03290314527926525	-0.9910855390499178	-0.26849975802846593	-0.4724222118739546	0.3755317349938955	-0.3823821463981349	-0.11023513699717527	-0.5808395580536073	0.3713372587938526	0.4882005641105273	-0.4662632173911231	-1.0610643790153549	0.9495166689639042
-0.6960511149790389	0.16945431272784975	-0.7784923006413667	0.001535616879991325	0.5624633901304307	-0.4999608991953579	-0.5301455820868062	-0.1073332264315295	-1.137354448725738	-0.7283687999676719	-0.6413773592065974	-0.5290956545687757	-0.301848418328997	-0.7913099737050783	-0.4694079504802141	-0.8864734153043751	-0.09542115936892219	-0.6615377882632213	-0.8415090389099597	-0.4510371585596662	-1.2277550841872826	0.03610044019090478	-0.6561120870857656	-0.9147807874926326	-0.4754796098773671	0.032897864176309334	0.8865811279956992	-1.047369464490248	-0.3357482445211341	-0.9396891577203516	-0.5853894705963466	-0.39477887098791326	-0.15272806897737481	0.2591457239949852	-2.5192931956668136	-0.286723303671674	0.39904208302729594	-0.045738993148017944	-0.8840122783090966	-0.3468956612305723	-0.43447232229919097	0.2327862116168312	-0.2935875249532413	-0.0017832619014229723	-0.6177559679514587	0.2850884689465331	0.49920711342584106	-0.4708613260517779	-1.1354751996039982	1.0226827930835614
-0.8292826802266111	0.2392942911143991	-0.8147033007388924	-0.08504917136627928	0.5176920093865702	-0.43314398685491773	-0.6325702680800482	-0.014623440291847955	-0.9402455103947401	-0.6653038077006405	-0.5773492085723995	-0.5837259607645707	-0.2978174298749476	-0.7012489763298582	-0.42959328076801073	-0.9311271139729907	-0.08197484563365744	-0.6644286213028184	-0.8314957545562096	-0.45482839986029366	-1.312248462668024	0.018223239146457244	-0.609709608240411	-0.8945713874783172	-0.3109456988302731	0.14366365687073088	0.9228153484476636	-1.0178388464312849	-0.26366072635556065	-0.8906162917362733	-0.37822454785650544	-0.4287495323388743	-0.2214435792705411	0.35293879408404444	-2.4722850056243724	-0.26769701683900693	0.49631066918881717	-0.06408371056950685	-0.7952602479576539	-0.42781195749540213	-0.4015863897320487	0.06376652485530446	-0.21335968685610926	0.1000476929006339	-0.6302836560476957	0.17861602935970025	0.5050060732495473	-0.5028688026230768	-1.1940505721106276	1.1301442332846405
-0.9485459074669536	0.29459147012098386	-0.8195809444704667	-0.1619598553752252	0.43171701745930535	-0.38953263239842506	-0.7647917295222275	0.0763784362913956	-0.6810214629272093	-0.5669562031381163	-0.4801484765030038	-0.6081354625478601	-0.3029086334250806	-0.6507678948275849	-0.4243154602348601	-0.9682185609990738	-0.05038354942906219	-0.6647269983170576	-0.7429552567741229	-0.4767155275227644	-1.3896714513891584	-0.0005732288250815332	-0.5334732718397376	-0.8422581340406371	-0.17940616906560886	0.24385231195493978	0.9795857602641618	-1.0029430581961454	-0.20757338515425544	-0.8024489505367358	-0.2334960048885351	-0.4629939569723189	-0.3072808652683079	0.35645137414390116	-2.3810881530010235	-0.26187258761781773	0.5290355152902422	-0.06901078531799348	-0.7276624725993102	-0.49187288969053916	-0.3957479451820851	-0.10676475080386387	-0.15086350710506363	0.15973031508175245	-0.6062062652306442	0.06848643654954359	0.47246305213843165	-0.5212295989033501	-1.2440248283966828	1.255790749182697
-1.0646110368415904	0.3170035004687308	-0.8104227671810376	-0.21834547042620564	0.2949632178933267	-0.36087362639487075	-0.9114984483937427	0.13463671640023617	-0.3965001724650905	-0.4483870670297625	-0.3685146890456295	-0.61555443480368	-0.3043741184555028	-0.6319663006000722	-0.46823954408272456	-0.9758316228430116	-0.01764368975613973	-0.6335490460422801	-0.5948287450977416	-0.5031922444135917	-1.4269252583121363	-0.028266722432694142	-0.44068899261553696	-0.7649223310058046	-0.11316984390310861	0.3263465800840639	1.024159249165095	-0.9923319249576192	-0.18583222328465046	-0.7139603096797962	-0.16130667422767062	-0.4941501396647672	-0.3857212630447954	0.27828535205239546	-2.279340162711792	-0.28195786158160985	0.49954926976212466	-0.06330192380129614	-0.699889789914967	-0.5242009806789224	-0.41265350130995093	-0.2485792728371536	-0.10810874955530056	0.17615825915244274	-0.5562714825326243	-0.008024765991904652	0.4069974737329127	-0.513652211121973	-1.2484524397009176	1.3601044513039962
-1.1952324774956615	0.2908627742994446	-0.786549556047999	-0.2308347078901455	0.10810014070897733	-0.3428496557495662	-1.0469616977977274	0.1605263975677172	-0.13846428325949361	-0.32126701950034997	-0.2601047206966548	-0.6439915720725649	-0.32293331035929224	-0.6434442817710215	-0.5375886842531663	-0.9525774873330516	-0.01664208053628518	-0.5819053654465643	-0.4309794549780615	-0.5459348446538433	-1.4137818438817988	-0.07037284323893137	-0.3613353773886886	-0.7081941906147445	-0.09363525062161493	0.3541285366308405	1.0144680684319405	-0.9589010365889823	-0.22282341832047078	-0.6107190366660787	-0.1396490003252956	-0.5032563709557916	-0.43615099800234036	0.15699702285798925	-2.182419910326782	-0.31781876858123786	0.44543467956585053	-0.0549022613149459	-0.7276805557350788	-0.5201246498958633	-0.4170621227048213	-0.36724930758996244	-0.06563544689992021	0.12907854159772933	-0.5029492833612572	-0.05308889719966775	0.344316631741974	-0.5159301732107372	-1.1889799946430826	1.4059178169372908
-1.3163946994935283	0.22247087611912225	-0.7310108460148774	-0.24049325890522216	-0.07683230538931596	-0.32907401857243634	-1.1586531532817899	0.16759937083948678	0.061216491309360445	-0.20901408119497988	-0.15648048595458766	-0.697122514806075	-0.3667603589728033	-0.6698190103849001	-0.6008558915028306	-0.9375715411845993	-0.05035261169254142	-0.5139194290381673	-0.2809836963918346	-0.5958297674247022	-1.3560073512030677	-0.13552992869937888	-0.3175849118730652	-0.6986844561211056	-0.08799082339541608	0.3250506647409222	0.9553800926996958	-0.8931853609824891	-0.3070042951725876	-0.45101953089532065	-0.17683704580023327	-0.4917775245499104	-0.47506372528993673	0.028485159986446774	-2.060967359173895	-0.3591629362675437	0.35471106262461416	-0.04007740245916588	-0.7994434800320833	-0.47981343050701497	-0.39348055405133675	-0.4782136743941113	-0.00041267285954498244	0.02999200971533881	-0.4529062116251284	-0.09512577999460851	0.27834794723302847	-0.5335896524590534	-1.1036040984070827	1.3661661432029888
-1.4086786936829327	0.1320610733964159	-0.6752556835437821	-0.28246622134111216	-0.21816275536832003	-0.30567775230930583	-1.2386897353388064	0.15018983190440624	0.2097112074210717	-0.12203805732189774	-0.063555193130555	-0.7477014935428293	-0.38996206271370754	-0.6923537029492088	-0.6390578938299051	-0.9576881467577643	-0.09704152331918822	-0.419837732449988	-0.17498307576032263	-0.6462459858743974	-1.2519341212406958	-0.21231874341820295	-0.30549834819877375	-0.7294672432613913	-0.07842728981580382	0.2852886907997699	0.8611176372803794	-0.7944443404844046	-0.4005467931807633	-0.24551445988195536	-0.24956869301277215	-0.4660581845902899	-0.5057318212287566	-0.10532122472799632	-1.9273571020009748	-0.404350026326593	0.22984303677559162	-0.0222126657511826	-0.8687832641361183	-0.4037457827798902	-0.35388706874191955	-0.5758073503127564	0.08537389940163773	-0.0931082227141324	-0.411702232624648	-0.14006763556268612	0.19883953004590244	-0.5492559148797007	-1.0320038484724317	1.2459801596767521
-1.490689046778282	0.034335587185371344	-0.6414555157726503	-0.3377216355755141	-0.33670625554539513	-0.28620115188214185	-1.2609987712759636	0.11864548496637153	0.3263362101525614	-0.07098313534947213	0.0125476254369207	-0.7888713742544116	-0.37313612347552816	-0.7146226714999612	-0.6481608014666275	-1.0169667150642903	-0.152481947164099	-0.34359017674568576	-0.11001543971429459	-0.7105476255876424	-1.1086688849923472	-0.2986790208150878	-0.28753910003603256	-0.8051614271650444	-0.06791920970981057	0.24070097496177634	0.7273971705775791	-0.6787939202260229	-0.4835742697422315	-0.028596463009880113	-0.29349633369844524	-0.42537311852157905	-0.5231083591167497	-0.21797004347332796	-1.7953212818151223	-0.45466283244815064	0.12869026997053334	-0.011722178187060617	-0.8956789147356927	-0.3139082745979776	-0.30167749676991534	-0.6708450668226623	0.1851628526583408	-0.2441115175471488	-0.38075525595255566	-0.18947810996290954	0.12038145717996525	-0.5590638072063264	-0.9838121869984289	1.0615243780892278
-1.569286771219419	-0.07438999453719335	-0.6095026576014644	-0.4067105450535763	-0.44582130557298905	-0.2976233665076558	-1.2151551454160892	0.08150216496070936	0.4082339036839901	-0.07106799789193063	0.0691178929358591	-0.8106341441471667	-0.34692746156109144	-0.7375138231068463	-0.6557798774046362	-1.1117912534374803	-0.22802029809620353	-0.29740043665614707	-0.06507814101872966	-0.7762673353642953	-0.9368111702244212	-0.38050301618984134	-0.2340852641112366	-0.9137997015029917	-0.05978773054116386	0.19654111688786796	0.5818016648364008	-0.5812660036940576	-0.5492270283915518	0.17868706948741614	-0.3059127586194553	-0.38687335584813	-0.5434585866281434	-0.3066225022381758	-1.6532002287860899	-0.5065286377388074	0.06438193479792362	-0.01780557010899375	-0.8749767381368045	-0.23830401752364144	-0.24019860556942724	-0.7645704493350705	0.2937648622953889	-0.41693726275232496	-0.36284357224283603	-0.26648582570792945	0.04446098088832849	-0.5221682036528873	-0.9472863187868871	0.8196495122188221
-1.6243576191876272	-0.17668114035869506	-0.5720899732793272	-0.48590755273275865	-0.5436185467635616	-0.31954671486348224	-1.1138571784095723	0.027684449698607432	0.44046958986219115	-0.09764613797524886	0.09722201010437546	-0.7909122685382892	-0.3366292630510144	-0.746804441971079	-0.6609421900810014	-1.2042658199956608	-0.32226437797207447	-0.2412517522880635	-0.04551134675276415	-0.8098307571478344	-0.7476994432104642	-0.4205765870065292	-0.14637754841490358	-1.0216025956913446	-0.0708975781921906	0.17192695340210357	0.4778925972207708	-0.5331967590365796	-0.5811753492242703	0.33568041758033546	-0.3458123868527686	-0.3722486331259923	-0.5882528063909742	-0.3801712087690129	-1.533233753360792	-0.5434976601385311	0.012714128735226423	-0.041044636321230156	-0.8113361556557852	-0.18203784354490818	-0.1868045232385473	-0.8366526271767004	0.3916847791440837	-0.5783479238760136	-0.36246117657701316	-0.36188676191959446	-0.06583841247078732	-0.40635070523245825	-0.9180640841789394	0.5553814539612296
-1.659242709074284	-0.25432835239532964	-0.5520643908281956	-0.5637358768542491	-0.624952686769001	-0.36476488885521546	-0.9630270633866379	-0.03605399237828096	0.4298363254167853	-0.12646707382354258	0.09466019449203267	-0.7349958266412119	-0.34638468932760136	-0.7414543157956875	-0.6569393985823747	-1.2586073303989436	-0.41206502544017454	-0.17156359947056346	-0.06421512178011116	-0.8103374711293609	-0.5756236810142015	-0.40626096787558774	-0.03327150622935185	-1.1160248369021835	-0.11304415827661525	0.1621191369638514	0.41921564243939524	-0.5438784215754613	-0.5740121263665547	0.406814351590269	-0.42293504872564414	-0.36476577007144717	-0.650524590424867	-0.41526280703009827	-1.4813375791008483	-0.5543659249739462	0.0004231402158249603	-0.06968348556040646	-0.7203237333332895	-0.1492765011331867	-0.14913499114517415	-0.9045985481256931	0.4646123809181745	-0.6881205525018554	-0.3680989746235638	-0.4268225372374732	-0.20768344115703313	-0.2335050586870535	-0.86440913536519	0.3048064738225728
-1.681832006545589	-0.3232118007373991	-0.5418687346119284	-0.6272811585460358	-0.7043149232898699	-0.4565159073675148	-0.7727024828290238	-0.10804238018213694	0.4129414167977282	-0.15620937441852872	0.06952819718601902	-0.6690306034359554	-0.37207590837944504	-0.7305401880193585	-0.6599470454686902	-1.296185708521831	-0.492209231896783	-0.10685981021879827	-0.10461497434774443	-0.7813527023011957	-0.44244919519946596	-0.35504532757073276	0.06511146780205952	-1.1932926438783285	-0.16818587040948133	0.15574652468916483	0.3651044866544271	-0.582380366639679	-0.5449646506257321	0.38946417009054984	-0.5232898519089835	-0.3576239104038552	-0.6938078068930889	-0.4083026313516075	-1.511167537016536	-0.5488853936355451	0.03421800853309969	-0.10482389173707037	-0.6185428036606954	-0.1511225289369754	-0.12636645918772288	-0.9764471167740514	0.5053441814145646	-0.7334892938925897	-0.3659602661209104	-0.45863643549021554	-0.3499212456608665	-0.04254117663934458	-0.723264587179767	0.0626310281885802
-1.6737195645061227	-0.3878041490188149	-0.5206974470149722	-0.6657753836061252	-0.7980812268922163	-0.5464693979653905	-0.570288405213847	-0.20050711842893826	0.43771226056234536	-0.19764654157898914	0.025525652307524755	-0.5965974714803014	-0.4024566795286395	-0.7070138912093378	-0.6645762449598879	-1.3196176797367105	-0.5642709546873852	-0.025265925390503152	-0.16529389470142536	-0.7153668765486332	-0.3393410270032541	-0.29203627789469566	0.10746096721172382	-1.2410598751065884	-0.20783397258541275	0.15327811451175216	0.3130583397431048	-0.6215347077321876	-0.5053761368902923	0.31454252040110037	-0.6508085914024299	-0.355669144509632	-0.6964784173672797	-0.37049878772784806	-1.591728907135409	-0.5156392022844172	0.07385519814891786	-0.14944028078794658	-0.5200499908419935	-0.18181933413139864	-0.11530285207833821	-1.0332175861684338	0.5156524669213163	-0.75145668769478	-0.36116170811970505	-0.4574877855416539	-0.4745591629676391	0.13978015942807454	-0.49990507221988895	-0.15032138487451124
-1.6220136716835694	-0.428053693344181	-0.5109458914904094	-0.7043681124071088	-0.8733574959601732	-0.5988776836148181	-0.3798135954580032	-0.2875028332482765	0.5241921340575184	-0.24938036389108356	-0.019152687806526854	-0.5210674601386647	-0.42006782926460007	-0.6671002000510698	-0.6721153539201208	-1.3047302907248715	-0.6224609698655643	0.08032529766497394	-0.26291305338233895	-0.6343145120504026	-0.28081951998670074	-0.22037965189948433	0.1125788876726086	-1.2814009653538607	-0.22376176925205513	0.14700423864416184	0.2690939541790029	-0.651819989304957	-0.4720792916576042	0.23260205706896322	-0.7739669308795863	-0.34903158562556147	-0.6626433639417966	-0.31810422693237334	-1.6767485044370496	-0.43299999518077553	0.0966538048279707	-0.1918094874074089	-0.4448301737572577	-0.22186306785888138	-0.11129724456296727	-1.0919806045642535	0.4957131467474191	-0.7685707374953864	-0.36302630999464475	-0.39956618555483087	-0.5558152118824564	0.26929179568304534	-0.2738158386385308	-0.31441288747905627
-1.5132505347029288	-0.44888922047047064	-0.5172864551475976	-0.7720505512164648	-0.8702391369613182	-0.6201599272065841	-0.2258089002724714	-0.3312884362897369	0.6546388765702372	-0.31950915254942464	-0.03771981710998146	-0.45776589166211706	-0.41175255864753846	-0.6286739152613693	-0.6890150418899068	-1.2803456282336365	-0.6660638422742815	0.17475428553202282	-0.37899102529797857	-0.5710408819975197	-0.2797696619984095	-0.13423186836514295	0.10624610730434274	-1.346249777896792	-0.22673252042373887	0.13077444172767502	0.21558199761156746	-0.668436692468777	-0.47407822975530856	0.16324658454296104	-0.8468166631477321	-0.36074577239708644	-0.5970904186838559	-0.27207130090937615	-1.7078556841942878	-0.34189980842123574	0.09472419809872062	-0.23708039561306515	-0.42134620810599327	-0.25741982380205425	-0.11192454442757933	-1.159270358514497	0.44180573900775794	-0.7907491052149398	-0.3597607186891697	-0.2959616655169871	-0.6026393851925922	0.3295365106463234	-0.08390211446116139	-0.4359389557846159
-1.3554551941713116	-0.46839623364609395	-0.4972534088192953	-0.8646907273240393	-0.7879419743238797	-0.604895141621794	-0.12311538308239653	-0.33925249280834413	0.790545131096651	-0.42514281254303005	-0.03816460070889432	-0.40636446299006856	-0.3661958758499734	-0.5936955615744045	-0.7052261253288528	-1.2549489958977407	-0.7035526445031156	0.23405304854223977	-0.47417187198157357	-0.525239770746473	-0.2990789731522877	-0.04435158394090212	0.08930010400052474	-1.4296469438775188	-0.24452274955570558	0.11418261131850123	0.16699238833526925	-0.6662890752729439	-0.5204874151343242	0.07484392528448121	-0.86977327266178	-0.4077177882337045	-0.5178769494543134	-0.24253074202233943	-1.6191008154692477	-0.2789528491296285	0.07378386333452791	-0.297470696294153	-0.42047821758910897	-0.2835957445790367	-0.11689037631671399	-1.225192811598237	0.35612471233196874	-0.8518596849464479	-0.33643796710644064	-0.18519105192908483	-0.6539032492048954	0.34537151099947205	0.04454096442628821	-0.5052225912912827
-1.178153443055081	-0.4738254273244853	-0.43493749831445266	-0.970426716563167	-0.6497803273863593	-0.5471105027294507	-0.07038493450366186	-0.31698655017800065	0.8997905179565535	-0.5518143009194477	-0.03256860240629357	-0.3625715423613969	-0.2907324429871282	-0.5514389623453865	-0.7247869366145966	-1.192833524679402	-0.7354881230265023	0.2661554804185128	-0.5273662674099441	-0.4849250231083545	-0.34068565281133545	0.027863993301435342	0.08046522918471434	-1.5177115536010368	-0.2857400177351418	0.08285437215017498	0.15271560036711088	-0.6583122114027056	-0.6028427975414662	-0.010775645392275435	-0.8554543662893295	-0.44995417956982137	-0.46088489204867306	-0.20414887889505953	-1.3983061101374692	-0.23270950128772983	0.04938022333169999	-0.36419892412403243	-0.40407078573522226	-0.3139610182495142	-0.1132597469327024	-1.2986113714425547	0.25158620773256446	-0.9435148341416802	-0.30618471708473427	-0.07906320732682033	-0.7194747446848201	0.3245903799998856	0.06699472888393662	-0.5275155904239406
-0.9852386178864008	-0.4564484648497641	-0.34712498339177056	-1.0934993641997284	-0.4484581532558458	-0.4799933261324247	-0.05811358104824159	-0.2600389050113836	0.9686134572807127	-0.6837513080017439	-0.011760315433897894	-0.3229551781942587	-0.24346421841329255	-0.5078569835853353	-0.7623891866083587	-1.0932116564568344	-0.7735763439004234	0.2945991253005066	-0.551364985800866	-0.45499244395503197	-0.4287162451295499	0.08626285004663034	0.07447364351384034	-1.6113372695529598	-0.34092362507683943	0.02825725304277395	0.17051825480537908	-0.6635313796290324	-0.6973912687354713	-0.0734788574058663	-0.8039824026065648	-0.4638392611427931	-0.4274759064126579	-0.15557471919682025	-1.0996892337306443	-0.21049806501685833	0.03713203570093243	-0.4261018912961683	-0.373781533323106	-0.3564234251403285	-0.09878278748738374	-1.3628676413095768	0.1553594179828887	-1.0103329559139318	-0.28586698630952995	0.0023723687037838907	-0.7953334360163866	0.27594112483566724	0.020516360479833226	-0.5498419873081094
-0.7705965911928223	-0.4411838395566031	-0.24850477432475793	-1.2058195508565421	-0.217997665774264	-0.44333674107846593	-0.04494875920334811	-0.2086865200655311	1.0102040097743905	-0.8361401878165431	0.019257306704241705	-0.289762723398263	-0.23885427291018746	-0.48439549751032807	-0.7909240698444091	-0.9797355399843417	-0.804931739864049	0.310481587025671	-0.5580882448475691	-0.43552952347036633	-0.5352445276183876	0.1210564103222834	0.04064367230572961	-1.6828739801539805	-0.41610267299717696	-0.03546886970409061	0.20686142056962126	-0.672791876765746	-0.7731557923389042	-0.15074011164287832	-0.7629587795846995	-0.45581367438788645	-0.38829084713591655	-0.09166423136966227	-0.8105952912430462	-0.24112954071948628	0.03337269098257778	-0.4815869345339281	-0.320987818447182	-0.40318067222771087	-0.08537118647135075	-1.3930135335295897	0.09792942633072378	-1.0585318834405721	-0.27078096968796805	0.02214026378628836	-0.895301501409525	0.22992312680638763	-0.013468443852756227	-0.5959976798943779
-0.5621759573659453	-0.45439812498590176	-0.15934129763403418	-1.2778931827468267	-0.025957195487402367	-0.46561716044212426	0.021776725210498664	-0.18277456181687893	1.0607433491775695	-0.9950271137395946	0.0384967833083789	-0.2693436268565841	-0.24420600713239543	-0.48922389726885845	-0.7880141603753741	-0.8730637563167486	-0.8100983418629891	0.3198144287169596	-0.5673892556812368	-0.42550825199399533	-0.6443813034165945	0.11140179787192277	-0.00612067970352633	-1.7072845652229414	-0.503206620813081	-0.08930489567345543	0.24342247695842173	-0.6710568559769942	-0.7919440760207944	-0.15775892528556634	-0.7636847840006517	-0.4174964205694269	-0.3448055779015552	0.005545652234292075	-0.5940178278409124	-0.29854138170717015	0.037920285399942244	-0.5197781272153753	-0.21639797501855823	-0.45071777187710166	-0.07726184632212137	-1.3992797565961772	0.0975512213163976	-1.1113663128049613	-0.2681211201894153	-0.0007141648676730727	-1.0078339797540257	0.18062528521411786	-0.008209211642682785	-0.662642893031786
-0.39497701727144036	-0.5011839579485482	-0.0765258484776701	-1.3023687701554028	0.10788002125023508	-0.5307258126200983	0.15623185762636163	-0.16156306769529255	1.1149875364945412	-1.11839300403358	0.04700628658060315	-0.268626098517974	-0.2690432645368822	-0.5169693729282798	-0.7965972826565584	-0.806163657799383	-0.81999068311545	0.34703032555675495	-0.6009301780554838	-0.4252567177153962	-0.7763524904601349	0.04744114524623347	-0.042990385488404746	-1.695254119696515	-0.5716786266650408	-0.1311938163841452	0.2619134676879059	-0.6776478190952414	-0.7163660043440454	-0.03572841033475173	-0.7867988402555088	-0.35392570465802875	-0.30337158348865284	0.11729836973747956	-0.44641436030334214	-0.3544193289636885	0.03158575388210831	-0.5245706619153795	-0.08579252693109027	-0.49567796740855163	-0.0786671381975929	-1.371226040827673	0.144334302042007	-1.1637118918367846	-0.28698710104747016	-0.028604126683232034	-1.1054277373959047	0.10223069638619386	0.012565910616143091	-0.7633913851794352
-0.2783715881331565	-0.5813420613519428	-0.001054854458060883	-1.2778413386726712	0.18856297452356058	-0.6089000175846291	0.3314149163623718	-0.14182186093098845	1.163065332831858	-1.2113781041274154	0.05989811507932541	-0.2749247788866237	-0.3226763981687731	-0.5671879709537471	-0.8324980130676627	-0.7950743313426123	-0.856238108666395	0.3866459884801027	-0.6553192333032521	-0.4394046095305276	-0.9015884347172527	-0.06033481794963247	-0.06635705264315125	-1.6497793270183057	-0.6130520497137584	-0.17288526428064116	0.2623789612949147	-0.7190590977991347	-0.5656955032181893	0.0714815922499757	-0.8103808632122147	-0.3182596321015123	-0.2589946466124152	0.20249297218244816	-0.30430535653696666	-0.411634656875494	-0.00389618279549066	-0.4926083098569283	0.00485521882007593	-0.5155397196158422	-0.0982571172097764	-1.3178051150132917	0.23302337790150723	-1.2252770166143616	-0.3155584869460456	-0.0817421554326583	-1.1855231117036948	0.020018411835432452	0.03413800290973131	-0.9069766683570861
-0.21318998355846328	-0.6808123292181959	0.027169797065961808	-1.2291960438930323	0.211372853435776	-0.6724383688531635	0.5209330033294887	-0.12708557173641893	1.200519891375767	-1.2779628713697506	0.07391052241251772	-0.30047487996289285	-0.37959149457249824	-0.6376242777667795	-0.8651556382690029	-0.8340457558207028	-0.8867968579146149	0.412335760263461	-0.7045565536200543	-0.4533410667346627	-0.9880078988149743	-0.18013516210640237	-0.0669722370217829	-1.5613164546653286	-0.645932171335739	-0.2231132973740219	0.25691683950203326	-0.7813435229433194	-0.3989120867537902	0.108032822289942	-0.8368013010240579	-0.3307566858036475	-0.22412736709904557	0.23924680404537463	-0.15054069936122944	-0.4644147938386428	-0.057019219071743385	-0.43032353984450394	0.04975564493308148	-0.5013667469671648	-0.1368728558028435	-1.2810425859367842	0.3378697237916414	-1.2895736998291694	-0.3482854646820548	-0.15600052194595931	-1.253186469403129	-0.04236189258606133	0.06656351804387302	-1.0785158695482722
-0.18710860158535034	-0.7626133615405816	0.010335022105646815	-1.1913809762043734	0.20663569925074993	-0.7033939906570877	0.6939377386911635	-0.09445336066787041	1.2212650343626095	-1.3076405147895305	0.07927206114359894	-0.3493784977203455	-0.43355391002604	-0.709295229081825	-0.8792209411376524	-0.8939213439937449	-0.8870714303262351	0.42577740018361887	-0.7291281057414128	-0.4625494085859958	-1.0360550534406532	-0.3079040261085652	-0.07145429463752702	-1.4477338954885028	-0.6933004179027003	-0.26574274113793506	0.2501572780811053	-0.8465972316324818	-0.24793805923565765	0.1227537770157077	-0.864170792801332	-0.36656204143370796	-0.20794996845357536	0.23561109557056642	0.02624608232948329	-0.4937307236721925	-0.11550663339012608	-0.3591154920219037	0.07819438978489515	-0.4651130213429697	-0.18578121843147077	-1.2543115104537166	0.4314402829755849	-1.3300710905374955	-0.3885148423395541	-0.21392582725519776	-1.3010345077658525	-0.09291472255130716	0.1106009250854684	-1.2344791943791686
-0.1861034851132711	-0.8118923723506459	-0.007731292587965682	-1.1653552509785616	0.18269770811247743	-0.6887175607102013	0.8153743250604091	-0.06016893274581161	1.204259832571559	-1.3046541615096803	0.06964887490665471	-0.3956150761814544	-0.48379652643939897	-0.7715038130848515	-0.8824995872264279	-0.9176327713163548	-0.8628394481964768	0.41340209123238214	-0.7242853995334457	-0.47291699537348225	-1.04245514925389	-0.4526031076373166	-0.10782254760957147	-1.3270311775947854	-0.7269194186622532	-0.28667485944239335	0.23980252135498045	-0.9079506700119703	-0.13494819166521993	0.08675916469208596	-0.8928785818754811	-0.4071846702625539	-0.19681510405871622	0.19982518985850622	0.2452414311046125	-0.49281912134797656	-0.16312618873618848	-0.29721252484976785	0.09209429347889321	-0.4080029489396478	-0.21930496426877705	-1.2173359847598137	0.5176622307765149	-1.3459029802553208	-0.44079137548668135	-0.25435460012215266	-1.3092033621293833	-0.1395180302839492	0.1403775736306418	-1.37000309528619
-0.1959599830074505	-0.8462743133939	-0.06179961881830256	-1.1416676934971413	0.1212935507673701	-0.6230448986448573	0.8782847785192036	-0.059938736240378654	1.1436086146269446	-1.3050663510016214	0.06088077651878339	-0.4216999389440458	-0.5457232197990118	-0.8308121166960089	-0.8506416318028382	-0.8809901477360211	-0.8233938341327149	0.3625019074590331	-0.7127005910639587	-0.4662932593703661	-1.000622346335827	-0.5748979449630791	-0.1765887879840045	-1.1999271164617344	-0.7107059728444878	-0.3058050383173395	0.2378216974953676	-0.9558894354637901	-0.07368355742994828	0.025178238805759423	-0.8994213686602051	-0.4534170449500053	-0.18730544669584856	0.13250472898394977	0.4338043588312481	-0.4598322180830773	-0.17926569049193236	-0.2570759557916123	0.08836012594271289	-0.333012778665347	-0.2177454757785408	-1.1746954361290673	0.5883250001973732	-1.3458300815215174	-0.5065566619432628	-0.27119158517461733	-1.279475969912883	-0.19466369584945933	0.1592969492384749	-1.5055061225985171
-0.2102858723288587	-0.8750277836661635	-0.1815202086491417	-1.1454419420956254	0.035451547679761955	-0.5249396392431954	0.8929716593461638	-0.08167374176948125	1.053484053129975	-1.3443819546006188	0.05064040993916186	-0.42596110959645317	-0.6331855375035355	-0.8739144960169574	-0.7817411952299114	-0.7852891333885852	-0.791454488392263	0.278276435193676	-0.7232754032192549	-0.4475703600241885	-0.9213863336272208	-0.658006142376685	-0.2626887529092917	-1.0772233716980586	-0.65667257941798	-0.3145432103453795	0.24356608668824506	-0.9806381669586312	-0.05022096730700608	0.03269031530276902	-0.8378946811685625	-0.5087700595222985	-0.1766098274447708	0.031012712726693793	0.5620607269639618	-0.3976167241294636	-0.161703059189108	-0.24617093942946244	0.07913471284485288	-0.2547185953626336	-0.20826939290753171	-1.1092161534266816	0.6213871548218453	-1.3398352327063712	-0.5789648040813448	-0.2445392010455727	-1.2362220846525023	-0.30960059318464933	0.19983461830133104	-1.615313754843146
-0.25136851832793894	-0.9131428489107922	-0.312235089553599	-1.164282078643553	-0.07293435664074749	-0.4264123868322785	0.8813051760836161	-0.09717116457072425	0.9275643439950034	-1.3940022954981504	0.03885536853540912	-0.4031051243576078	-0.7097851735751519	-0.8770254112976212	-0.6990731106500527	-0.6405520405013009	-0.7912031192830336	0.15292384922792276	-0.7485516915747692	-0.4356498224731761	-0.8517605594268185	-0.7340789451673724	-0.33789116598453417	-0.9700324420378971	-0.5666740535373591	-0.2715640751396664	0.22641215206399953	-1.0018674863657195	-0.06203681614918306	0.07746862671114692	-0.7189436684874652	-0.5727826389773542	-0.15664613565990523	-0.0824261800145749	0.6953657361495931	-0.32312189228169313	-0.14702948786907966	-0.26818096411772213	0.057407825219087404	-0.18776429714033407	-0.1974686209369506	-0.9974925567443991	0.6261630925608952	-1.3267306132649648	-0.6546114652653743	-0.1929981662568884	-1.1759685089500258	-0.5115588061468814	0.23880144787538077	-1.682113432581286
-0.32755078500218243	-0.9910911907762447	-0.40684719657951673	-1.143772562907834	-0.22056572612626235	-0.3294757234562468	0.8486698594681226	-0.12355465437082706	0.7414646695593905	-1.41890339009955	0.05329187185826273	-0.35276983449056964	-0.7554540293009707	-0.8524718643376316	-0.629915002704295	-0.48635578178567496	-0.8361324471450716	0.02343800790098611	-0.7703193733313597	-0.43408593543666685	-0.8199094832282003	-0.7895629404502815	-0.34607466910532325	-0.8640897257407918	-0.4181555382299182	-0.19464429999453203	0.19307488650671895	-1.0372026658439628	-0.09685996552588833	0.11842301966170934	-0.5928288290995646	-0.644306898674585	-0.13020357800426402	-0.174279977568153	0.8439291282787688	-0.2558379985793688	-0.14766436771715108	-0.3041177019327028	0.03393290113570765	-0.12113022823093655	-0.1774791325137854	-0.865389993378457	0.6270294459076661	-1.2922838174623403	-0.7219435587420956	-0.1392598752762781	-1.11113843299094	-0.7676555301400084	0.2310704535285082	-1.7202912372756984
-0.431574380673773	-1.1014464162782935	-0.47283906659132224	-1.076904076062712	-0.3719437122324611	-0.23765572531743456	0.800248616838617	-0.1662672446692208	0.5251847726054627	-1.4196065368799207	0.10373860701868047	-0.29200669174023747	-0.7887910998819053	-0.8155751128942571	-0.6026951319916557	-0.36513110959882905	-0.9152015672575888	-0.08175700961099262	-0.7712992205018434	-0.4482848631923838	-0.8068347133586355	-0.7957714567819967	-0.2868670498745026	-0.7386661386295994	-0.23461262833939714	-0.1310415977565378	0.14657504640231167	-1.0822320976561073	-0.13060342816435475	0.14670644020767826	-0.48457544775231465	-0.7148801911800321	-0.0899204058680694	-0.22542957327912116	0.9686992430829766	-0.20814263745458708	-0.17853450864443537	-0.32989484797847757	0.010843750615387018	-0.053580680227007446	-0.17714270353611622	-0.7338955010008844	0.615331476859901	-1.2328799257340002	-0.756981830635244	-0.0843358811229585	-1.0814022143515722	-1.0209048015221796	0.1890812979772202	-1.7027490682952802
-0.5486009258043121	-1.1973385532374181	-0.5092851788197506	-0.9881159146648546	-0.5049554809998134	-0.1872397335867019	0.7428017621154501	-0.2042311038313452	0.3271082623565186	-1.3802181939588165	0.15840561446645676	-0.23642870660665513	-0.8021613892335339	-0.7621645861693584	-0.6209764716329985	-0.2843471235473857	-0.990337727614925	-0.16736186413889848	-0.7268819945352275	-0.4869664607317706	-0.7951732138579238	-0.7905838348768507	-0.1892026525542661	-0.6040679404568735	-0.07439773245728885	-0.07886763463996327	0.050549657747939944	-1.1147637374452088	-0.18374222726926323	0.1109199938592744	-0.4284500581745327	-0.7751561419724213	-0.045846548141041346	-0.22063440556352215	1.0668364709962552	-0.18836032114944132	-0.23609457037574794	-0.3408544076035257	-0.03253467823710919	-0.004250296425365332	-0.21069448512156116	-0.6108865190259819	0.5831488687803733	-1.155517216525093	-0.7661525585501018	-0.05225519965635689	-1.0980444346675493	-1.240733416148355	0.13828697107568455	-1.6053612248932847
-0.6623936179377272	-1.2687638916050967	-0.4977497566511988	-0.8841737303914892	-0.6382699140229366	-0.17523727857346158	0.6747321217174401	-0.25890648671852745	0.1259886632257445	-1.2546014257529545	0.21759286453574322	-0.20845525510375923	-0.7739878918338641	-0.7068324211512997	-0.6686101347276484	-0.2440842731169038	-1.0312451497292856	-0.22654323291400477	-0.6452230388043068	-0.529971531523604	-0.7888902175895349	-0.8034812884469013	-0.060060459591275525	-0.4610819427588598	0.043141180246979126	-0.017696316426720926	-0.10145381317908572	-1.1184418404587626	-0.2568227103467118	0.034948463599158534	-0.47494495543950627	-0.8037187777781849	-0.028149361298087705	-0.14388778047770384	1.1549527288005208	-0.18982598117370503	-0.28233023032264387	-0.3445560770455626	-0.09609087275120953	0.02100637785340471	-0.24766662797997446	-0.5092184239423292	0.5339734214525144	-1.072579898260614	-0.7640172340798894	-0.03828242883046702	-1.1253092549041195	-1.3885109335965682	0.06699857898072312	-1.4677207414843425
-0.7461599452649293	-1.3332676722898014	-0.45990043551452897	-0.7685666294332485	-0.7501593863951008	-0.1900597830235514	0.6053301855351275	-0.35538109957609576	-0.09092792613014707	-1.0729996259651722	0.28752732761131894	-0.20842817856267953	-0.7203981799806523	-0.6759630680642116	-0.7448186645472366	-0.239498652440049	-1.0302126027729108	-0.2307156196868919	-0.570370252265284	-0.5518695954590574	-0.7583635776222992	-0.8205362306319403	0.06379321556213458	-0.3148321342438259	0.11252345472718575	0.03653465517103048	-0.26637225567078493	-1.091242215776558	-0.2934193210725732	0.0069048864594190695	-0.5974166521859121	-0.7839357784703085	-0.042723515168755374	-0.01965120979196646	1.2202396502923092	-0.1884449309460005	-0.31621070041718713	-0.3491231662589208	-0.15071399819570658	0.023685001870738416	-0.2672566069921576	-0.4229719710439343	0.4800748091783021	-1.009912716154358	-0.7479227757909366	-0.02002259997075233	-1.1467883549512854	-1.4274524845815837	-0.008213061739468416	-1.3266653379835438
-0.7807113205916875	-1.3656479856473847	-0.4310040350450719	-0.6959434503569207	-0.8159292463386061	-0.22999087152432693	0.5291956092321374	-0.4743704158037495	-0.27994034297159676	-0.9003124342089848	0.33280905632854685	-0.2117653622507445	-0.6683390858258815	-0.657748010988574	-0.857221137029771	-0.2651239306822705	-0.9705646467611977	-0.1969109714015161	-0.5117490109696192	-0.533493011423995	-0.6942778232678021	-0.8397715446239504	0.14291936765738947	-0.21408625957501165	0.14647761715739077	0.0656001850100623	-0.42554135690995887	-1.0487553652422392	-0.30007088515473795	0.02988459998460787	-0.705245802037094	-0.7308257016685374	-0.07868012263870283	0.11790717134473841	1.2561745679537688	-0.17501380807933073	-0.3473590471205925	-0.3448506106652139	-0.19101829396757047	-0.0021480851712555537	-0.28706736752093553	-0.34228404277368496	0.42617619690409025	-0.9706760447247529	-0.7260348539631518	-0.006627859441557818	-1.1884887897870513	-1.3823150876375436	-0.028491521512862307	-1.2118062958230882
-0.7574903491319999	-1.3444006191963882	-0.40428335477110666	-0.7037770899617418	-0.8620488587672653	-0.27040887503578165	0.43144779538379263	-0.5892458977085049	-0.3972120647570506	-0.7584667150262943	0.3533759878596717	-0.2097447753726771	-0.6180240997813907	-0.6230872299031767	-0.9518975961055107	-0.32483015151729455	-0.851578112102979	-0.159486667533566	-0.4911797576753901	-0.482125337224815	-0.6445670475222149	-0.8539485808010584	0.1681470967979125	-0.18979223917808702	0.15331796216295995	0.07774064906596925	-0.5639068555635509	-0.9845807548485197	-0.30981408234680063	0.032341863561641496	-0.7809208285986434	-0.6684749133668014	-0.13619927421688077	0.24823859857055924	1.2992346162658854	-0.1547129156017271	-0.36964404313603694	-0.33921447349904726	-0.20928527494964397	-0.03712466094752312	-0.30878806339168874	-0.27638220226582144	0.3595725347881525	-0.9493767499716543	-0.7054396325277933	-0.008232264047129218	-1.2427492243627456	-1.2963483840886325	0.022664714486584348	-1.158131934428221
-0.672313680509983	-1.2942182188998705	-0.363299205222407	-0.7493065558846658	-0.8903296233936494	-0.29478302894536046	0.3072952232465463	-0.6931907584520582	-0.4800071436424293	-0.6560659137930133	0.3758496273768343	-0.20505714919826534	-0.56421004207167	-0.5683966911617547	-0.9885135867067142	-0.3864586916388292	-0.7098794116215766	-0.10165044103576777	-0.5349525456952648	-0.41907407805591135	-0.6523884895349843	-0.8589791420251937	0.15171288554018264	-0.2203904655876486	0.14315646969366264	0.08680382843403524	-0.6476412321690261	-0.9046357928952489	-0.30373921840996065	-0.007540022081817999	-0.8308226983938974	-0.6012588232202294	-0.19565988933057216	0.35902338992288085	1.3902949105791318	-0.135129841720737	-0.38705330458792303	-0.3416252857191561	-0.17897191168983678	-0.05561884561853732	-0.3233841747665982	-0.231051712483136	0.27049645844887693	-0.9421640634859061	-0.6889357063134909	-0.01197093436357658	-1.287605105373511	-1.1751523640697303	0.1189209842406425	-1.1769599168417588
-0.5369050250383032	-1.2299845693851341	-0.31803079017726754	-0.7853122653853158	-0.8672996250226914	-0.32412777358895484	0.16780741268997812	-0.7405221302465586	-0.543666357186876	-0.6178414000256254	0.39923007376619896	-0.19157303174060805	-0.5198293657799995	-0.5017064448325224	-0.982924783482216	-0.4256841671239477	-0.5641626726095612	-0.027926861386341872	-0.6224905844490873	-0.35929640993312695	-0.7127068688776512	-0.853676034325187	0.10211558361924518	-0.30441416668057075	0.12314579449362913	0.08759783370776962	-0.6610712179372001	-0.8393362401608548	-0.2899331036527162	-0.07744306162959094	-0.8275425579603795	-0.527770191899565	-0.2284715015710444	0.4158197915528598	1.4915689632038887	-0.12789706878908194	-0.41339725154215967	-0.34442153699707967	-0.1078780634162638	-0.05385193329205381	-0.3231914289981419	-0.19358835582681252	0.18005708496493616	-0.941593738097913	-0.6788952820613203	-0.01440533119004447	-1.3317372197091721	-1.034925869100941	0.25190717733591467	-1.2602372102309485
-0.3777470167204285	-1.1472845759561312	-0.28299908267283796	-0.8122141554643469	-0.8098025880702672	-0.3574368179444945	0.0030178424315130737	-0.7047414250391854	-0.5591876144820098	-0.6318356373843802	0.4136183060007987	-0.18609341673961693	-0.5003655534870605	-0.4127115840482797	-0.9382143576862306	-0.4556791226870499	-0.42327995492888953	0.014413326076863053	-0.7325274216943993	-0.3146909978615093	-0.8018680774909489	-0.828837349566532	0.05267853981374946	-0.43877923550922393	0.11281672118900572	0.06219789298219523	-0.6021318039944265	-0.7663701524777881	-0.28691518409522765	-0.18897024552645497	-0.7763286319917191	-0.4607558220664025	-0.2572596282944789	0.3772361346344087	1.544931131086995	-0.13101671386865996	-0.44450279735693066	-0.3286221718441817	-0.021440674443180312	-0.018788707231118258	-0.31596171044677634	-0.16159420263650176	0.09308312486807824	-0.9560062465869731	-0.666103639434693	-0.010825989737429452	-1.391178764507873	-0.9177215557977678	0.38434665668753365	-1.3775718607220533
-0.2112989343856973	-1.0697037896170307	-0.25488638930638824	-0.8494019098557303	-0.7751658740726871	-0.40107251815152	-0.18394634816569302	-0.6178793727068727	-0.559934600055968	-0.6496001962723643	0.4200038813898418	-0.2115487499221071	-0.47074104498319497	-0.30516789090307844	-0.8551686512668792	-0.4864277629043346	-0.32921763425507794	-0.010185657605260596	-0.8452437640866876	-0.2992380441371232	-0.8972880548805982	-0.7687062058984253	0.014759401853557636	-0.5876808903130866	0.10429295051948242	0.0189883728265901	-0.5050565786944596	-0.6580159883412113	-0.2541950390078641	-0.3541770989459245	-0.7104896532101461	-0.40853427521655006	-0.32535580293491306	0.28239989325201353	1.5897704538513335	-0.12943369186852424	-0.4597506139327989	-0.3006669314999983	0.06391775409572038	0.036558220249402404	-0.29436717544264934	-0.14214280186730388	-0.007836045698878875	-0.9812935308952113	-0.6412614572859967	0.017771688659340222	-1.4374821788688474	-0.8448162228365191	0.4626191243528274	-1.4857304789858954
-0.043778198108431345	-1.0347638727144965	-0.23830911810848962	-0.8712697403343099	-0.7719878993870883	-0.47970117712601745	-0.3594970730973712	-0.5077860375601433	-0.6004222208297081	-0.6594806208586059	0.4042537148795017	-0.26114620404472555	-0.39907701775477766	-0.21011322639504243	-0.8095430478363577	-0.5254669343176318	-0.3033343504385335	-0.08440327132744238	-0.93974625503687	-0.30326623801904046	-0.9731241428732771	-0.6847480330346449	-0.00014460288253377723	-0.7104866291647943	0.07039972657485073	-0.04398077079920165	-0.4069513249874944	-0.544121747661689	-0.18448803497599872	-0.5284120202036666	-0.6439552846566665	-0.3508758856338702	-0.4254465938483872	0.19988333383223333	1.6570093558934142	-0.1255825814509521	-0.4404224459738212	-0.2744243496108239	0.14589463624592539	0.07093954624404064	-0.25166172208979365	-0.13875203313554885	-0.11801244365137822	-0.9764350446952399	-0.6144869926135424	0.077783090488063	-1.4589127335902443	-0.7854837473208264	0.4761291139759221	-1.5514447297999738
0.09044656523408072	-1.0488239786923859	-0.23787621323254293	-0.8804098506078365	-0.7771928074219427	-0.5546698582702432	-0.5032940896031683	-0.3880801418881581	-0.6307879364100127	-0.6625154670198607	0.351127934320981	-0.33529531179130156	-0.3159243115841625	-0.13270976556802327	-0.8240170708136352	-0.5859649474578921	-0.324314003016564	-0.186996049961138	-1.0050116138770069	-0.3066674189166231	-1.024918482934088	-0.5861139253599571	0.048847853893025796	-0.7931164110546145	0.012222516129379312	-0.1213201756744962	-0.3297388109397942	-0.44679131317071974	-0.12869988407565147	-0.6623894519930984	-0.6021662955336469	-0.2804562847957831	-0.5127773133350111	0.13442005988319078	1.7145365522346556	-0.12120197746781755	-0.40332834249100696	-0.25461787274365844	0.21913736381998	0.07524568865165289	-0.2091980770646377	-0.14510070650564402	-0.2151671550059712	-0.9240766011809806	-0.5874181171187295	0.15507611605901622	-1.4713977087358026	-0.708644711308146	0.456851679366964	-1.5563166268014368
0.17414932788320697	-1.096694764714743	-0.24354502794429655	-0.9080634797621142	-0.8053359973866124	-0.6067170152867503	-0.5901937739793245	-0.2935102194707042	-0.6369693673676676	-0.6349351407208421	0.2618677962693857	-0.42043411064857306	-0.24855904044498295	-0.0638969676670871	-0.8387754208230014	-0.6756068452877103	-0.38558619019560786	-0.2955025631885274	-1.0472354896389244	-0.3126422693894392	-1.0657942999166714	-0.450981687077472	0.15131482505989072	-0.8486011949439526	-0.053937635926154616	-0.1915793573575793	-0.2971493063895168	-0.35895059604261986	-0.1010052688261163	-0.7779803977540075	-0.5917966782431516	-0.22424355745920047	-0.5759407650107807	0.10243745409962254	1.7506281103106456	-0.11222515098773736	-0.381392887066074	-0.2529597575515479	0.2842396664422808	0.06513397717130956	-0.17674319412513378	-0.1643769003798879	-0.28797162026376916	-0.8315895487882246	-0.565384681895986	0.23179852197810327	-1.4819761765420598	-0.6122900787896371	0.4397071983776114	-1.482870796512886
0.2213381557699754	-1.1535285915242657	-0.25820035077053427	-0.9400927487750745	-0.8603062463855518	-0.6447856538716781	-0.5986224226800191	-0.24772339197072202	-0.6903512626126879	-0.5699465974914176	0.1665806680557775	-0.47957266093412726	-0.1660468055098856	-0.009643901387008519	-0.8500863055682892	-0.7876602761208467	-0.4601190646907927	-0.37963020692462546	-1.077011537692737	-0.336625516040238	-1.1027856423425768	-0.2847375756594944	0.27732939996345163	-0.8806856209219784	-0.10930405872457105	-0.23875478986489335	-0.31725466856458495	-0.3103488551674559	-0.10606982348580904	-0.8777281026618866	-0.6003512844937662	-0.19373095862381837	-0.6062969968975149	0.15090216631790537	1.778132560533701	-0.1149217470845203	-0.3664304097477661	-0.27804965848480334	0.3611382012975192	0.04248811364361229	-0.15507506528214168	-0.21599079037572483	-0.34132931141284023	-0.717168553842198	-0.5452124645157406	0.2906501578910202	-1.5176614041938747	-0.49506467324490055	0.43678497491681656	-1.341393746399279
0.22882686940581992	-1.1975909708880443	-0.2814652559140957	-0.9451734680422652	-0.9107869755905511	-0.6381636097264427	-0.5376293681986334	-0.24251426782358632	-0.7811726764236183	-0.5053985312680866	0.0927672782454966	-0.5013151234210729	-0.081866450577197	0.025078449896652012	-0.8474562805214664	-0.9120436491617401	-0.5058953130900823	-0.42935155692040644	-1.1065539298828182	-0.37245639175549916	-1.1402130796251568	-0.12249851160728915	0.4214634811451954	-0.8933571721446046	-0.15558302986191455	-0.2751144717781788	-0.3516071063499173	-0.3128244336099435	-0.16748188482590054	-0.9274616693499178	-0.6299031630394744	-0.1722285337873631	-0.5856963996541661	0.23476287760090261	1.782900052124642	-0.14451607044223197	-0.36232509117961986	-0.3169535498014554	0.45648153463655355	0.015132995514413428	-0.14700427428660384	-0.28977694115651487	-0.38831468784378675	-0.6318084247189513	-0.5147494044826983	0.31039952636145096	-1.6125057311126425	-0.35588751729385154	0.4250922309768506	-1.1632334409713134
0.19231293464346183	-1.2271326927710362	-0.30179685732925793	-0.9263177782720915	-0.9643081048194346	-0.58436761629658	-0.42484282092747333	-0.2833964246191024	-0.8896159311235652	-0.4365588450404253	0.052354033572182754	-0.49456968012460906	-0.05533212532266657	0.031559523398034896	-0.7927277694542225	-1.038738886366588	-0.5334260313763489	-0.4556967798497992	-1.1313516005819806	-0.40444863565387373	-1.1818843659296374	0.039532678014166836	0.5521203717799429	-0.8990396999063804	-0.19055791192546714	-0.285790345795488	-0.3677607249250584	-0.3498099987165112	-0.288541218339564	-0.9202075376482879	-0.6566341208123576	-0.1753840158328293	-0.5310894433792587	0.27905148441209116	1.7561587218698083	-0.1844300596318636	-0.3985239427418386	-0.3471087017492073	0.5482383793815163	0.0017059687946134009	-0.15948368667701288	-0.36729396817102955	-0.42910365886559776	-0.6008093102091578	-0.47354542548221784	0.28595551439157624	-1.7598231419765107	-0.20474051425600742	0.39969699257447616	-0.9743315837140727
0.14318141128299156	-1.230383123570334	-0.30180058926784364	-0.8918570221812614	-1.0509480409449847	-0.5439861314109264	-0.2560089225166581	-0.3830343830029427	-1.025582345561976	-0.35050418591403576	0.0577879789356454	-0.4627750517618498	-0.08386747087799573	-0.00876571592757116	-0.7175232694666985	-1.1650234077767407	-0.5525532869802084	-0.4780505987854323	-1.1657178557652121	-0.44480348295959554	-1.2067175452680632	0.22359393786326356	0.6399418190420739	-0.9119249530277397	-0.2098639858860627	-0.2556592855632065	-0.3571880775743758	-0.4272088529269382	-0.4358902735156557	-0.8784114301022777	-0.6582348293439144	-0.19788543650711868	-0.47747518112929727	0.2830223757942664	1.7323574117030698	-0.23364020904987867	-0.45311647619452655	-0.3546393082467103	0.6164992030513686	0.012476975919166577	-0.16972724815332968	-0.4441960533385485	-0.4632872353348735	-0.6150888857130469	-0.40420321673559806	0.2224314669137037	-1.927242730920272	-0.06423454708651259	0.3679452443779353	-0.7946141081219725
0.10399776004143615	-1.1963997367122796	-0.28851115596399	-0.8544463382710115	-1.1637684351947484	-0.5483927122575725	-0.04335553902211951	-0.5215198581020205	-1.1388133265916558	-0.28959308579606996	0.10316969776425707	-0.4173710769389398	-0.1471655687475591	-0.090190682862199	-0.6813293268037519	-1.3015504189535707	-0.5513544496900352	-0.5102704248968154	-1.239692548493763	-0.4865873366017081	-1.201528824056701	0.3912839314328985	0.7122492468061088	-0.9362141165633293	-0.22202883106857269	-0.22524847217748478	-0.31723981238563825	-0.5487837344152051	-0.5595946227334396	-0.7942399705574742	-0.6312152192128824	-0.19943195890991938	-0.44491833107221784	0.2836995820764983	1.7233766946033693	-0.29693652492082634	-0.49301047114214913	-0.3315856891283277	0.6674906320623729	0.028096631581424846	-0.17984464876302045	-0.5121385388582282	-0.5033329895262061	-0.6464224767661749	-0.29893611959631217	0.1328664135052146	-2.1119709351064797	0.060325685461630196	0.29502826134237214	-0.6343257744705826
0.062438378956785244	-1.1504021553603618	-0.26735479612137675	-0.8333250624602634	-1.2834675625302236	-0.591845819335594	0.16958644266901887	-0.6793826809729445	-1.1701566407419062	-0.2604650283655455	0.14766874526479307	-0.3757070493526542	-0.24583432383286508	-0.19623724802858072	-0.686562721238139	-1.4526726604841576	-0.546373474110219	-0.5498958706730889	-1.329073453656687	-0.5112559230260815	-1.1937073820439317	0.511319866611184	0.7806174267002506	-0.9699158773658603	-0.259646919943854	-0.21689290372694342	-0.269402916175993	-0.6837521300410335	-0.6476389569501	-0.6598914602904783	-0.5705982240014698	-0.16442387880428488	-0.4202503237974529	0.323141717665859	1.7150466376870994	-0.3697801010615586	-0.5298549027745982	-0.30024149404939127	0.6883917231547139	0.02928713114468388	-0.21352259121509154	-0.5605231253000121	-0.5413425934659915	-0.6535837053221794	-0.19429506845859423	0.0178643217197079	-2.2967962299442264	0.17622227978791977	0.17338830347629863	-0.49768722360692824
0.0450852218420013	-1.1052193958981875	-0.23955185365754383	-0.8116749770931341	-1.3985212521218147	-0.6956398691120229	0.371719828887503	-0.8289955581169017	-1.1250818266784224	-0.22053114052863637	0.19211952167707508	-0.3477437515526626	-0.3620852808016795	-0.30623402749405565	-0.7236274154368578	-1.6134192009976545	-0.5455613585265531	-0.5866647233950055	-1.3855842548928485	-0.5200559773527309	-1.212572522510456	0.5935180359612872	0.8185572431269513	-0.9977796908439005	-0.31315852758764284	-0.21595079384256405	-0.23829902952042512	-0.818731105061915	-0.7334241875899626	-0.5031560569929379	-0.4797427075135987	-0.10423918243939027	-0.38401699188692257	0.40905114896429423	1.7118816980294227	-0.462479685910891	-0.5746817001372914	-0.27915506861287687	0.6573580483201307	0.02541800756409065	-0.26362247313962955	-0.601641778745178	-0.5751391694554916	-0.6098573295224327	-0.11754859673126969	-0.11274458807657836	-2.442992685103969	0.2925512650662433	0.05272242009715687	-0.3828198320085957
0.06197753504073313	-1.036597221966416	-0.23163267997858378	-0.7773179091506134	-1.4982674676866723	-0.8546338505991065	0.542917860470464	-0.9480182899663113	-1.0405521369971409	-0.18633961806475355	0.24811743198671515	-0.3436721166878125	-0.4632652620872636	-0.38660581998470817	-0.7988363580342577	-1.7795473886766935	-0.5165301600190372	-0.612985489192083	-1.404510379855036	-0.5253491334762996	-1.2618956583834438	0.6462534693265101	0.8372040503011041	-1.0207672155417504	-0.3609685781750084	-0.22105217487588252	-0.22738469005395928	-0.9563796141012633	-0.7943549427937306	-0.3557111916763367	-0.37560918255084697	-0.01571758490516694	-0.35113949287488266	0.5312458401020914	1.7320200323486983	-0.5772788037517749	-0.6046244884775054	-0.24991624348181762	0.5928856415937638	0.021356746395756472	-0.31904213827355793	-0.6458694957184472	-0.6108399637147977	-0.5403376664386341	-0.06597594233185122	-0.24121552683957387	-2.545339471459799	0.38314244257776114	-0.03961830122524334	-0.2938983186142837
0.05671358513755355	-0.941147922990847	-0.2874662131599803	-0.7448531499147512	-1.5665182573630902	-1.0083894380963	0.6455955640607253	-1.0364471636743122	-0.9386111661188311	-0.17404263155516886	0.294005997241995	-0.35563317870973965	-0.5338256524409185	-0.4190338712488792	-0.8904252032459066	-1.9204906531923598	-0.46057539630447114	-0.6209585143266749	-1.3866922359240879	-0.5085145639317806	-1.347576183974022	0.6728937324849931	0.8488977231117323	-1.042501670015209	-0.40957463773017067	-0.2608717450545079	-0.24461785763258895	-1.0609639871338241	-0.784446974131575	-0.24902160402965517	-0.24596053853590338	0.08875912884677055	-0.3387703496259978	0.6736712138631169	1.760825802938615	-0.6864854869749373	-0.6183243395811103	-0.21640849897457887	0.5317345041368647	0.008378040714019992	-0.3706244103809504	-0.6867820234048437	-0.6424156846783131	-0.4818342884808093	-0.04832482912008161	-0.3681079982539009	-2.6039248532403887	0.4392319859531989	-0.12752756114662284	-0.24054958529663528
0.017823920532100124	-0.8290124887949046	-0.3992191141102449	-0.7290925513716303	-1.6068689056438668	-1.0963141161496797	0.6767364954938254	-1.0897302289883117	-0.8631154898890456	-0.14621984084912604	0.32586146755483064	-0.3643721323431911	-0.5679768813720878	-0.41841492872949715	-0.9643413463692779	-1.9912184535489463	-0.3963525225047756	-0.6032760076631485	-1.3229267969833838	-0.45635583265352714	-1.4599634816205922	0.6930483134040947	0.8344538142554573	-1.0323314023800312	-0.4602716490715559	-0.33401073861123903	-0.2890972574001904	-1.0832688783713378	-0.7322187542034942	-0.20909446491332254	-0.10648022026156154	0.1714740630735837	-0.3219033361047906	0.795537562561044	1.7732485927370831	-0.7709670041649439	-0.6190733551322054	-0.19523480431742754	0.4732837816213841	0.00020654212949578754	-0.3921733872943517	-0.7306112305778264	-0.6784902862192209	-0.44014907722756524	-0.060277231701363676	-0.4918731775502083	-2.5907072849968573	0.48009820398080516	-0.1970295083327457	-0.2291359037182296
-0.030016445304948923	-0.7118951272839619	-0.5167192004825637	-0.7153590561279695	-1.650370013677899	-1.1254640947890018	0.6509998617970516	-1.104622457751078	-0.8564527796354178	-0.10386939108887416	0.34904882959117883	-0.36289984542198617	-0.5962770256262383	-0.41012239518447735	-0.9921787398547354	-1.9860527497393776	-0.324998500437082	-0.5666000920440271	-1.2203556414485646	-0.3788322389043428	-1.5711797838186838	0.7177530346407108	0.7900312985783043	-0.9852587023226558	-0.5159922768173663	-0.40745005540622203	-0.34921526153943394	-1.031235887033865	-0.6668001444853583	-0.25637981871889537	0.013013108971211107	0.22179367553986745	-0.28736109799781906	0.8772230051799038	1.7963510456697662	-0.8261844491386467	-0.5995704168779719	-0.18356618227470026	0.41350696248288565	0.0047123569322121295	-0.3573985461963387	-0.7801295086928421	-0.7226918978354174	-0.428699687859582	-0.08851359838828929	-0.5987457919578313	-2.5165079611643115	0.49478367716879046	-0.20657004816917485	-0.23407459622271148
-0.10926968048874648	-0.6102770951974643	-0.6394514647521026	-0.6736764205073473	-1.709783924250208	-1.1100572923260972	0.5712162973370539	-1.1123303278362193	-0.8485618045118579	-0.06759671579803266	0.34925915361857207	-0.3383718837714735	-0.6476920300639348	-0.38726364894509896	-0.9663271929840238	-1.9163030457598489	-0.2664527012889162	-0.5008935603673597	-1.149576757952976	-0.2887538037711557	-1.6627597037203912	0.7297450795790532	0.7342097782382707	-0.9159415773516623	-0.5824723559221585	-0.44893991647156345	-0.4383424311027052	-0.9440440394690384	-0.5657735528619172	-0.38390863062384645	0.11736530996286365	0.24857925144179163	-0.2551512516043273	0.9424366020652952	1.8407806935037965	-0.8488544159199021	-0.5685968404698217	-0.18932958705429598	0.36674397338573217	0.011177221649152696	-0.28629638444711125	-0.8133638518650811	-0.7318699660319158	-0.48035916116148875	-0.13707784794774214	-0.6880440621524613	-2.451642579513757	0.46231744434350464	-0.1608886497998335	-0.23115646768455997
-0.2292281463955465	-0.5369652670198392	-0.7589070869433542	-0.620479216016899	-1.7668682372174895	-1.0405136559258537	0.4544368161129387	-1.133578950426424	-0.7957113218228078	-0.04334623402214798	0.3269682546498003	-0.289613802422324	-0.7113483576076015	-0.35688361690736525	-0.911962975926644	-1.7805254850537509	-0.2317173576104154	-0.39630507973678597	-1.1771556871591273	-0.20470490047569836	-1.718309305047013	0.724164805971381	0.698001783381668	-0.8152005595441821	-0.6551034134144744	-0.44027579674884587	-0.546926243027021	-0.8255936059865325	-0.43791522816126865	-0.5716471881870568	0.19863406934370592	0.24013101260164768	-0.22326644661723377	1.0162657677635203	1.8580472868900277	-0.8329232100323282	-0.5392853652369596	-0.2334550867390867	0.31954698903013623	0.02449499366219739	-0.19091526480943974	-0.8112441919790697	-0.686327045934679	-0.5877004026069391	-0.20250811519267353	-0.7753414582431447	-2.3993460240259994	0.37987314513555476	-0.06812826792772705	-0.21530088515537713
-0.34926209535756203	-0.5031634437350424	-0.8229061017503699	-0.57380399605515	-1.8016287684106125	-0.9475859261377468	0.31590572834509884	-1.1495219148510853	-0.7257453441707128	-0.045928479956957195	0.3096251422270747	-0.2487485327978884	-0.7791261356442332	-0.3389245622350322	-0.8619569591580019	-1.626502827859595	-0.21426073977866786	-0.29914178447695416	-1.2564102486793995	-0.13996216441882267	-1.719722575415867	0.6908956581878899	0.6920360457939293	-0.6942112868317085	-0.7286485481903864	-0.38085704976156576	-0.6458931551129178	-0.6937496583664646	-0.3312083569109466	-0.7749212629877567	0.2686322661949808	0.17815965060370517	-0.18195983329602805	1.1025856271117926	1.8506651053027063	-0.7739065122582992	-0.5228319902978996	-0.301608711839377	0.2586942233134163	0.038912847550152826	-0.09309153061515005	-0.7804455681896206	-0.607915471452858	-0.719149684137333	-0.2797621917861339	-0.8610937348868923	-2.354701977164045	0.25955772620189255	0.08718848652803286	-0.18610290089810894
-0.4496307220397748	-0.5078530979808954	-0.8316201783480945	-0.5099994939925885	-1.8220769489634008	-0.8664942887342306	0.14332005337848683	-1.174646749565031	-0.6357009958897384	-0.08352258626608136	0.296571260789214	-0.23570102456514047	-0.8482680812277017	-0.3192253393275776	-0.809729637451165	-1.5183871876353923	-0.20210994376020297	-0.22695900416335477	-1.3172926757531036	-0.10219921380997302	-1.6782370332170067	0.6182874292430257	0.6837077934075808	-0.5973557580921094	-0.8061432585624985	-0.2684703343839768	-0.7158310935361916	-0.6031688779195432	-0.27579744595528527	-0.9721358977706872	0.3504127274834514	0.07872594468698729	-0.14128573298186786	1.202244398079776	1.8683976035116423	-0.687484428443988	-0.5269301753846068	-0.3713804537389853	0.2035888809150949	0.026653715971525715	-0.028546229461949763	-0.7362762535146687	-0.49224630532717856	-0.8821641174047012	-0.36754737733569615	-0.9368712835902271	-2.3716222298003373	0.11616739499870707	0.2915593241379243	-0.14258145596216085
-0.5214667538505634	-0.5159348911807843	-0.8209057826684084	-0.42979671127479974	-1.8334360301989374	-0.8058774275297717	-0.0510883893310114	-1.2112814095506228	-0.5164941302683921	-0.15803998069156258	0.2951886389042216	-0.2486977642833641	-0.8818331161467018	-0.27777563374948205	-0.7336099598291049	-1.4279662000506879	-0.19169166098689144	-0.15695780005222645	-1.3652863438919847	-0.08862729903859062	-1.627759053556899	0.5192560504340172	0.6702616205603467	-0.539291980833965	-0.8777726396982086	-0.11667956454096096	-0.7376003477533339	-0.5696427749954258	-0.2618005431800388	-1.1610600963231843	0.4048980468444744	-0.028805390953712588	-0.1317057963959954	1.300121227264715	1.901408566768548	-0.5776882059931889	-0.5377623669497327	-0.42812726445846094	0.15998441286549256	-0.018864055304741962	0.007844171622577636	-0.6920038759603326	-0.3287342048892322	-1.0769666867712677	-0.4415967752076174	-0.9991799853160728	-2.4165619618283403	-0.026178870247128054	0.5052242953899225	-0.08116716565494424
-0.5693428748190301	-0.5121397696617127	-0.7931513554061906	-0.3661995855088579	-1.8166152348933469	-0.7652808885144011	-0.23075460361420114	-1.221677380763723	-0.42732711403736906	-0.26349583345335004	0.3283991476230474	-0.29468388473948615	-0.8674496519592256	-0.23635185246539195	-0.642598653901387	-1.312301010734304	-0.19859851066511444	-0.09933190489233532	-1.3962645890511207	-0.09201754366319084	-1.565789166840342	0.42936652714618734	0.6815985898236999	-0.5017095878248882	-0.9365097224798818	0.045289283266919333	-0.704575061953942	-0.5783743023794709	-0.2653604741523058	-1.3273077796187451	0.43084614443389146	-0.13603414612429926	-0.181406384414864	1.378290669589969	1.9083931226882171	-0.43278710601523984	-0.5201569347582745	-0.4510208900056747	0.11931845437826034	-0.08501966394662729	0.04551720818446771	-0.6737170857281818	-0.13801333208342026	-1.257939937519203	-0.4648518461415286	-1.0521142213326897	-2.4053215123070477	-0.1307489308542835	0.6963084489903241	-0.024967099302164144
-0.6007001250724622	-0.4930667377099741	-0.7581644311647904	-0.3309870903427803	-1.7615028254106355	-0.7461491862198011	-0.3711951835595442	-1.2004881637233078	-0.40086176608484625	-0.3820528463413528	0.40022997488003487	-0.3678413141690206	-0.8270565423429254	-0.2109266011194657	-0.5315334069916469	-1.1963987071446942	-0.24609180344129697	-0.06267066355260309	-1.3511690073510931	-0.08249569531969086	-1.4827696274585476	0.3459072529162048	0.7056786640729935	-0.5097039815820537	-0.9829181878990683	0.18259459938548728	-0.6524249217899906	-0.6119462493488195	-0.25964984188619733	-1.4600905197243157	0.47386409283933545	-0.22904161919956664	-0.26795085509411826	1.442190896715881	1.9002438047117889	-0.27868537299857044	-0.4597648808956779	-0.4309271519539112	0.09189236512947875	-0.17571614016785414	0.08927400209253837	-0.7058898812427599	0.040147616060580385	-1.3955513061364098	-0.4495492514437485	-1.0813418045399608	-2.3618072475720866	-0.18170251340921992	0.8656241553610373	-0.01459709745843335
-0.5923691794521089	-0.4412059814557808	-0.7435800151716816	-0.308248279418396	-1.6869419445835923	-0.7514322140856696	-0.4779527959017368	-1.1524253610970292	-0.40895828757439484	-0.50513990256726	0.5095260624919601	-0.4315354924912225	-0.7709845521418871	-0.19608170226454755	-0.3881259601817895	-1.0811738729071592	-0.32005232981085135	-0.022898474982441037	-1.2503389648653638	-0.04514832308417907	-1.4049549609494734	0.25507074611051694	0.7215442175017359	-0.5560044406871884	-1.0116621098127818	0.28978942535658564	-0.6137641921100012	-0.6355806178980397	-0.21942392272697755	-1.5429632045976482	0.5186926787640811	-0.29244423484979165	-0.36792304981877166	1.5067546491890298	1.9162934225697519	-0.1621722244402983	-0.35744578987534276	-0.37828563082192035	0.08005092505712018	-0.2647022151178159	0.1379966278897439	-0.7464210762754337	0.2177720408121649	-1.4866018246571528	-0.41861242686897865	-1.0491759006578203	-2.3036808397805886	-0.17949310110553335	1.043113617209046	-0.018867834932723756
-0.5333891037822175	-0.3580808635625646	-0.74964814731211	-0.27826166692714194	-1.5810828282165674	-0.7711116957672834	-0.5479477420770629	-1.0617390764970407	-0.41974696512579274	-0.605912151200027	0.6550220183595907	-0.4476020350543496	-0.712415809666797	-0.18309687150452644	-0.23330544859948713	-0.931241436926153	-0.38421719535457105	0.0414433487110671	-1.1431022293418573	0.014118985632751654	-1.3332577361798656	0.1950781853962434	0.7883253250913398	-0.5539062765905332	-0.9975662763686778	0.4065493407651572	-0.5780548899808344	-0.6115336529417382	-0.11403955932871593	-1.526196792897998	0.5724607407503084	-0.3044898192790598	-0.4647370719596363	1.5907829519257102	1.980443696950978	-0.08512272260610185	-0.21431605154247296	-0.3020996012054619	0.08821546085656504	-0.29215528574272576	0.2139104249133406	-0.7059379772531398	0.43447471855564296	-1.4906155431771648	-0.35639699044290823	-0.9261517858444558	-2.152078200614728	-0.11221939664150851	1.247761661787551	0.04141928126104468
-0.44665112775495597	-0.2584201753633828	-0.7517940119989158	-0.21433792349402392	-1.4185796377997462	-0.7712090787694192	-0.5558901225834867	-0.9488017006541561	-0.3843378435897697	-0.6438618719727873	0.8308977284134311	-0.3925892727158053	-0.6756339446439816	-0.1641948206377422	-0.11152018405801851	-0.7707489474196846	-0.40746690434980015	0.1698922076278604	-1.032628229512791	0.10078165817104627	-1.2289099279744027	0.19806695776724015	0.9365382337919105	-0.4496343205926168	-0.9169179993681634	0.5569002046713499	-0.5254590644484697	-0.5277660029091842	0.07429856707860406	-1.3931018038296004	0.7054157663222386	-0.2564947932815829	-0.5031227050746947	1.7122662344437891	2.104422576840766	-0.02475226808712932	-0.03348586380447427	-0.18939140275224745	0.1311538667386965	-0.23496609786209852	0.3226085249170759	-0.5726604970622121	0.6776341563710584	-1.366996443289444	-0.2607303933384748	-0.7077971359453057	-1.903843883899506	0.035046633948811	1.4846465667576703	0.16753336568023564
-0.3468069096668712	-0.13044442649565702	-0.7257152251616996	-0.11535203270987789	-1.2365362595974507	-0.7400830367117576	-0.5035708275999077	-0.8513803118468235	-0.3010664987344184	-0.618378862794529	1.0143692389975434	-0.26989192681344754	-0.6563727673182125	-0.1467672139925229	-0.024422817431399478	-0.6407891547745279	-0.37827714994261646	0.36915424744863073	-0.9088471513799645	0.20884661693625048	-1.0917459818041613	0.24932417295824516	1.1372382601079987	-0.2596290483119108	-0.7687498803527676	0.7302360813462146	-0.43701527911676497	-0.38917945417510463	0.3050783553087596	-1.1723282110686988	0.9162282052241517	-0.17651268901499784	-0.4619039407822457	1.8640527879748525	2.2829886329837006	0.021755826537550683	0.15233419420010663	-0.053967753410620066	0.2140288779654001	-0.09535741964784265	0.440761680980717	-0.36592666730452594	0.9422853140121976	-1.1292007736219793	-0.16086082794243517	-0.3981099938458474	-1.5917901166434845	0.22921653671404055	1.7663388981266415	0.34372320376913396
-0.22678885187437406	0.04214724921529285	-0.6558122835120284	0.0002861746928560782	-1.0717034715756024	-0.6992795588168491	-0.4277208960935637	-0.7698053534457443	-0.16814317317783806	-0.5481288419326761	1.1763497715039521	-0.09890018532792859	-0.6479163759204439	-0.12591111946507177	0.03075883984323658	-0.5510456365418983	-0.3106936645133702	0.5881385187679733	-0.7898899362402879	0.32648081456121225	-0.9542226611686967	0.316804832611291	1.3506813914100273	0.028645099356836103	-0.565154400053382	0.9192545906815728	-0.2954111334527065	-0.21486276188078954	0.5515981550240894	-0.8572735329230425	1.1749306944554285	-0.06953848566847412	-0.3709055243450474	2.0145054503439446	2.511968804079876	0.0569180203784984	0.3139360827192742	0.07275806360747898	0.32159339722792996	0.12034151071562453	0.5553893417158685	-0.06679353074918075	1.241894049082165	-0.8075672719195204	-0.04973258661549875	-0.015024120033301735	-1.214001565084497	0.4424749180934545	2.0680786834618283	0.5909584087568309
-0.10104202747026632	0.2327447173376121	-0.5558224529840456	0.12470158385003156	-0.9323586825473399	-0.6480276963177845	-0.34388509668130857	-0.6974234038745352	0.01325400147003688	-0.4195742133283701	1.2931071901860123	0.09472415993252815	-0.641218566559182	-0.09826610044492187	0.05315403623011609	-0.49786852658749375	-0.21957429602607975	0.7994725990992781	-0.6834936080976193	0.4442025023700352	-0.8183548858224607	0.3860824512323703	1.5297414025248393	0.43389675227546903	-0.3095479223174421	1.135195227018576	-0.09315911326695756	-0.0316382189515402	0.8009537584615419	-0.4886251668532413	1.4787504219696004	0.08767848431065285	-0.2343925261092174	2.156287820160225	2.742896939305458	0.09529538648868743	0.4520046159711715	0.190211525932853	0.43561660981574957	0.36570121026118557	0.6721547282466247	0.2718985743433094	1.5281996426598439	-0.4240127280920891	0.08880293345034139	0.39222416124560044	-0.8033787204597781	0.6815502031455334	2.3447389383311172	0.8972742361650115
0.0007766684305576365	0.41703617257410003	-0.4374565568598334	0.2405005078826449	-0.8121780438958656	-0.5895776069108468	-0.24949767279337212	-0.6337777829691916	0.19682695960179047	-0.24570298705121418	1.3524564931944372	0.27148658923564345	-0.5954628672760044	-0.08689829752349612	0.0685698925011883	-0.4791195622688303	-0.10805149030345526	0.983972313854896	-0.5867412372982874	0.5374670383654809	-0.6833269968668574	0.44277673764541997	1.6477275628064276	0.8785618349264182	-0.030000237062010847	1.3544641030781233	0.14354933795675304	0.13946939017658694	1.0230049948681006	-0.15195743006317838	1.7795655408466697	0.27969701121740104	-0.07257900759157687	2.2777813633795505	2.903630086717323	0.1415742158581754	0.5650346293721693	0.30597414710837717	0.5402546749397553	0.5814114428356965	0.7836073405050245	0.5525422303370467	1.7711479893044721	-0.02303538688558886	0.2286582261681353	0.7745689705752035	-0.4272848420912799	0.9185109909809583	2.5741469553422585	1.1971192492182066
0.09008504112752373	0.5927321425497745	-0.3065513470875028	0.29723866263788	-0.7109781227388952	-0.5578510363400138	-0.16103639543561443	-0.5620195916707688	0.3267372762325396	-0.08545017830192479	1.3595833745816683	0.39413316662347686	-0.5081561442784153	-0.09800685750486704	0.08184885342171677	-0.496877727660085	0.005192227013126915	1.0983974531024423	-0.5034052354486546	0.5877811849340057	-0.5709235475589292	0.4773393263313512	1.7178482427371755	1.2878981082276613	0.2302946954077006	1.5434538142947454	0.3572009994545722	0.3039049274910575	1.2010405683033067	0.1301300930940963	2.022182221391973	0.4549583435174046	0.07432653074612136	2.3539704903643406	2.982974481307927	0.17909183726139427	0.6481111542107947	0.41323165548928015	0.6154714781685294	0.7611316680436969	0.8743415348886435	0.7753676109959906	1.9924331045471129	0.3264754482555435	0.35592830223819744	1.1152437240289221	-0.10260929013525899	1.1223411403818744	2.738661591020467	1.4272005340867844
0.17548418612280667	0.7529907804187009	-0.18544620804134987	0.2844072542845172	-0.6148868073535787	-0.5605250112736596	-0.09523205321091446	-0.47519466780707376	0.37724152235372077	0.03781872622925152	1.3197321432930273	0.44546351937519174	-0.41232066025192493	-0.1126411214709899	0.08597603799688229	-0.534604302203738	0.10516365536237274	1.1463725638509534	-0.42742939330653923	0.599749113001276	-0.4842900739482093	0.5025891405197099	1.7586571963919475	1.6413124801194303	0.4604479294508682	1.6922948339757542	0.510799033588585	0.47282260184313785	1.347123484814476	0.36457023466280963	2.1999658328886493	0.6081841330098	0.2071498697741875	2.3914391510807333	3.0260746938288974	0.20529903940847008	0.7106967536158848	0.5117331520662293	0.6571199536991796	0.9052160218312194	0.9611822647494476	0.9638421339560281	2.162700122450235	0.6019468988170524	0.4725860525735758	1.4069192938704511	0.18238707782156877	1.316421401120463	2.8371355165234284	1.5802290315037752
0.24670840790711188	0.8943446647696401	-0.08564297444265492	0.24817861526500096	-0.5009062001233583	-0.5747064109596882	-0.03839006868062139	-0.37057035608780775	0.35007932208723724	0.14000939164311135	1.2546696121962406	0.450042839385285	-0.32020135678406064	-0.12177295403443882	0.10416408283082217	-0.5444106710750181	0.20816698189063726	1.1630865680748177	-0.3507111285006348	0.573622356845892	-0.4088093225054137	0.5490098106219454	1.7905795790646377	1.92949920428415	0.6635292412782319	1.8097335621831139	0.6021843423518145	0.6275286221735294	1.4426822652856295	0.5384069253592649	2.3246898927327377	0.7431158112218601	0.3335602297030447	2.40756213297184	3.0367744390675386	0.2250322274446459	0.7687169249000131	0.6062129920588053	0.6875508573414818	1.0067287140211734	1.0615011805281145	1.0958519407305238	2.2652860337198613	0.818691987058514	0.5645200618956892	1.6506628129552279	0.4221303757386104	1.523979604217575	2.889354379235891	1.6881079435987238
0.29208961526108945	1.0358402572753174	0.006125395380921511	0.1861108896866314	-0.39695937155416133	-0.5723083545320934	0.032371837085668057	-0.2586577259787858	0.25565332688250764	0.2089460636335822	1.2015334878330939	0.43858946250860065	-0.2321745559567085	-0.11560297206112233	0.15953677233014313	-0.5189674627211671	0.32782254510111386	1.1521004242390558	-0.27057470452692756	0.5188571471734569	-0.34001132094962533	0.6308661420192601	1.8343507230467702	2.1425162855693816	0.8124743259846827	1.90219197939506	0.6338527638073719	0.7446848429945068	1.4776485056758362	0.6568035864383346	2.3894704795344293	0.8318631433925171	0.43459100522421046	2.4013646694192983	3.0220181087346676	0.2415038442908865	0.8166967210587448	0.688322420026028	0.7144163693814424	1.0971577045810346	1.169000752298904	1.179710770256508	2.343077527887496	0.9970537478719546	0.6190842009728696	1.8604062935625805	0.6180946162346765	1.7066120508480431	2.911577137886362	1.7419284201564458
0.31941050845668667	1.175635351924141	0.08332427696573372	0.09974903095922778	-0.3325194000072272	-0.5551486580307442	0.10026357448577364	-0.1719924545301497	0.12985895089752977	0.2229605063595891	1.1926791910733403	0.402256128947368	-0.16700570312238372	-0.08619834158534717	0.22296835614523375	-0.4884432342267565	0.4300021543945176	1.110376556510181	-0.1881130278448029	0.4790564043655191	-0.29134636527699004	0.7269087484572722	1.8726885999537604	2.290237723068875	0.904110573665078	1.9504123722108127	0.5957664730466696	0.8064544042460945	1.4652559566883352	0.7408573869536668	2.379721902166014	0.8519727374935316	0.4830924540005553	2.3700558496842126	2.9986465556026642	0.25479031169892286	0.8368024384945734	0.7504362878147043	0.7251999460113483	1.179893656823884	1.2655733912324874	1.2368247825821725	2.3902476090928806	1.1398923845189635	0.6354527658895355	2.0307733128687575	0.7841019775196967	1.8314517555968908	2.912127701726802	1.7327106407397959
0.35027910524740774	1.2790955900222294	0.1327127522095406	0.04600227928273621	-0.28221751786245636	-0.5311478056293536	0.13968687882129208	-0.13064619187690604	-0.0014400570351412346	0.20731346995961833	1.222234888824356	0.3400782369256255	-0.1371170454648866	-0.051923184373282104	0.280482383604974	-0.45942214085726113	0.4731641640578167	1.0307685908258395	-0.12059402051255405	0.46836802023721036	-0.27186342376350936	0.8076702745193076	1.8860934158679765	2.3934168852664492	0.9643482666539864	1.9454961219407996	0.5063817963816494	0.7901480300038395	1.4043598902151129	0.8125660400690944	2.3204257101691645	0.8188954089590949	0.4614552382178821	2.3174423939288245	2.937540728252553	0.25428538226784514	0.8094954715460713	0.7788569640022875	0.7122976286405753	1.2254679391553691	1.3298313259672614	1.2674688120525446	2.3831584639406262	1.2579325871902998	0.610999747471543	2.151526065041902	0.9175972101736358	1.8892972280824178	2.9070609743560434	1.69765970053047
0.388378184169289	1.3351411652210228	0.17633538233836452	0.031330406296870617	-0.2342268900344841	-0.4890783487066793	0.1692424968730703	-0.13023777872210576	-0.12906429701001754	0.1932626575725579	1.2674890340625817	0.2834578049604771	-0.12885605207117434	-0.02617711988903753	0.33386478387967167	-0.42620920587180483	0.4801715613797322	0.8975652653870686	-0.09523105336888202	0.4786955073570939	-0.2887620994596577	0.8544096854153598	1.8559442116984008	2.4704952746505344	0.970000311190882	1.9131188084470725	0.4071524251343542	0.70651791210698	1.2953852432053563	0.8905513498720833	2.2430712517056532	0.7623704954231891	0.37825342308280346	2.24522757855996	2.837475618314294	0.24817710082594205	0.7359385776877951	0.7662938324480276	0.678210917717089	1.226021747496506	1.359699911140935	1.2807020857655347	2.33847310172471	1.3759599253792008	0.5499382661078217	2.2294712273578456	0.9940737511059012	1.8763676840045225	2.8990643233309172	1.6564218268539908
0.42082000674239445	1.3451803023082272	0.2192414802587253	0.0296817647387417	-0.20878933508352682	-0.4392223092382281	0.20376753866629974	-0.16948999574528195	-0.23557742120007225	0.16168570963108725	1.3174392666009571	0.22945364377714816	-0.11537358979129145	0.005427835040457113	0.36853491135501554	-0.3933688790299887	0.46715837595575554	0.7286545267688388	-0.10679324998058895	0.5191013906034005	-0.3268961719266647	0.8497579175983679	1.7979462827583341	2.531317749146874	0.9011474398040911	1.8456242461626922	0.30729909437128045	0.606969331119822	1.1805698811899445	0.9549651431602942	2.1452049817312098	0.6799341273434637	0.26331614630951694	2.1610077427333545	2.733265562022327	0.24058678327011865	0.6277129640359655	0.721630172569306	0.5949049250879045	1.2006106096668074	1.3361113335504158	1.3051073756038216	2.2544412248206926	1.4700550380764486	0.4646437284347674	2.269818483131677	1.0300590771351987	1.790485349421862	2.8831634236035364	1.5982304195674504
0.462562136276515	1.3225999935267285	0.26337538597379784	0.05584228455735596	-0.17678488294674494	-0.40168927716504726	0.22756700638589691	-0.25808966040892717	-0.3315425074867156	0.1042903434149753	1.355700999912088	0.17675931026854694	-0.08861130019869477	0.022356399026070273	0.37472346691282643	-0.37636016410946654	0.4417159548846293	0.5511593347081496	-0.14730616183712353	0.5780260294335436	-0.3599424710657993	0.7988656375191233	1.7134023724378202	2.5789732725644314	0.8059805686158101	1.7123218685484947	0.21829077423958648	0.5066801924789284	1.0768982738623838	0.9965983382039596	2.035705147019223	0.5649295343774292	0.14108300769802148	2.080427035615306	2.6423016618103294	0.21213878618836754	0.4865877339874557	0.6411024992261365	0.46889862119754006	1.1375292024287815	1.2441540796542294	1.344879340758361	2.1284725686537103	1.4972762829108883	0.37975865868706266	2.2711709258130477	1.0435855701790788	1.656718353431629	2.8498177353374707	1.5382146601046978
0.5403136559407636	1.2942052220211455	0.3419438890195786	0.11275670916471758	-0.11991610361614864	-0.3658036408779972	0.2508446253116424	-0.38279304795692426	-0.4525391304899628	0.04550080685847332	1.3714373746829271	0.15497284840234685	-0.06102761529275038	0.006850430674011557	0.3595652820145857	-0.3769444814256312	0.41387585923315645	0.3804240940192434	-0.20445763237706305	0.6295942019707379	-0.38034201936136486	0.7129118701201483	1.614916006073867	2.63215590418105	0.7135825898657521	1.5486745018199735	0.17756503568595067	0.41828229387801785	0.9716309849297134	1.0391230266632343	1.9515848522215093	0.42203470665032616	0.0423450918273946	2.0089509907361482	2.565792860364801	0.15500533872484487	0.3307924993596372	0.5327723066748986	0.34032451202805897	1.040119212847655	1.1107319542603415	1.3865133086004504	1.971200850952147	1.4409641551279848	0.3214044032760671	2.2443073383063648	1.018902478631144	1.5122154064860154	2.7933984170311645	1.4976029942690237
0.6417072630569534	1.2928678513108083	0.4618697354726346	0.1642845344673751	-0.07483288697240291	-0.3150184052641662	0.28571756630077305	-0.522882472900309	-0.5916338603521988	-0.0066654103128145235	1.3670860808703065	0.1614306034498395	-0.03514461671840691	-0.01925857392631052	0.3289468147465085	-0.3929412265014926	0.39002673159284074	0.21924670063892107	-0.24562251946626557	0.6663291429192253	-0.39001686451500245	0.6017683411461416	1.5421278039635062	2.689641714940347	0.6190403381545948	1.403322168523041	0.18461181656652276	0.3731400151853044	0.8942490992645812	1.0662570089982146	1.8955950417816456	0.25867487284144125	0.0035597456314946097	1.950423950829356	2.514712019544588	0.08142483854956659	0.17187636660225475	0.4261256828384569	0.22331456818248713	0.9414923518775007	0.9753788667133744	1.4234785280064144	1.7857880415450764	1.3201280716072383	0.28816305260904046	2.1993543667710433	0.9582870195911143	1.3640529556292844	2.723157251262074	1.4787123910714055
0.7629171585633772	1.328064614243805	0.5888489458527569	0.20777134386859153	-0.05425171757995752	-0.2674589815960843	0.30695523085055315	-0.6798876281461526	-0.720922524558983	-0.07344010800731879	1.3508773390215523	0.1744205740327939	-0.0192305348324903	-0.051731992704991056	0.29000289657007766	-0.43495279469701725	0.36193913404920364	0.06135145441523178	-0.25106067126244963	0.6920913566418567	-0.3924396137187511	0.4940709082907797	1.4983721688312555	2.72866173890454	0.5480812803601871	1.27415437795601	0.22020722132376164	0.36897173353427803	0.8594216137965578	1.0640893676475718	1.8450415174202668	0.0835576264795872	0.03179881592520277	1.9051879392697924	2.467916699809071	0.002118165691038354	0.029912952484662213	0.32978409947228277	0.1186734892025203	0.8534368256367957	0.8410350660994148	1.4554211497570324	1.5671767477990688	1.1620321587912081	0.27176064736796546	2.1344297074204084	0.8870445474190584	1.1892246383769918	2.652619628040439	1.478708216352467
0.9132277582515304	1.374571459276812	0.7003891263036335	0.2633533757701695	-0.04746011511333335	-0.22972306826845412	0.30101327072056044	-0.8379880732162333	-0.8403399498723179	-0.13670311287341957	1.3290553591958205	0.18430351152686003	-0.03860388508651456	-0.11524975355529658	0.25524835950708163	-0.5247894649655579	0.31993728950542744	-0.07883682801261649	-0.2382435165439309	0.7019157752045417	-0.41162778741244166	0.3995573337767241	1.4684297493267666	2.749050842788244	0.5266004641957054	1.1742207919234662	0.2866242453365736	0.36756820045719796	0.8067597847366539	1.0660533683702837	1.8038998093427945	-0.08168012738984118	0.08543943288379095	1.8567334877527557	2.4110240979677187	-0.06289491024557411	-0.07553417014667542	0.23823505080611365	0.04838735432660403	0.750522659277435	0.7173833989319969	1.4736392314029274	1.3538647219863522	0.979729578191559	0.27043749068357087	2.0423561507371573	0.8175320541289599	0.9787346137026738	2.58655966738126	1.4784201607456966
1.0739073460508526	1.3995475215493463	0.7840965087819913	0.32071365941526525	-0.05787910282715587	-0.21570803121107404	0.2815309157500994	-0.9688696379423009	-0.9273763025534596	-0.16201639696676118	1.295651766123978	0.18061433280475966	-0.09443705550481732	-0.19906623661193434	0.2116263731308116	-0.6480338426582755	0.26086554883641117	-0.190341785661787	-0.2223210000235724	0.6876475843866018	-0.4598889515511191	0.2981099921392283	1.470202927829881	2.748361168478695	0.5335398342403306	1.119409743934023	0.3842194368996883	0.36718028930524127	0.7335275384630673	1.0786474098709926	1.7618221678616262	-0.2171929522191034	0.13524983218860506	1.787641345796402	2.346484230760611	-0.1072222555976529	-0.1764515320642463	0.1628780787857101	0.013571290260457877	0.61919850175814	0.6151685656854239	1.4719180813172035	1.1847147281953099	0.8083275023759608	0.26106710485469986	1.9165900973369034	0.7723010501463415	0.7555365134868681	2.5378366925507487	1.4526537954560397
1.210293308447953	1.3868823552196567	0.8252262039355349	0.34969968127532797	-0.09335043643913583	-0.2409505168896963	0.2544422192692558	-1.0690348205805198	-0.9616674523915453	-0.16986012053399874	1.2431293741686338	0.14528283126347347	-0.17633414857529325	-0.28076340863362015	0.13749698473337385	-0.7643045202080753	0.19236553296274286	-0.2714807678290293	-0.2256675549750705	0.6502710487564693	-0.5140939270696603	0.19245434813700557	1.4890720285190011	2.698000373297625	0.53674672204361	1.0806392480807983	0.4760603351506282	0.38274963235877835	0.7020561876753534	1.0770182848475454	1.705836730942341	-0.3120879510841239	0.18697534032030566	1.7072521717682783	2.281518622939653	-0.1299304332547735	-0.3002174350309431	0.11171649818702856	-0.015066369084808929	0.47288384499134695	0.5181543637186511	1.4534492133314725	1.0436618487825255	0.7073970613444187	0.21217460414847897	1.761214812520663	0.7635275858164123	0.5532882822031493	2.520153198011315	1.3899954389050897
1.3015999957119364	1.3305445069517166	0.817474967492933	0.3396730373337501	-0.14760529719716198	-0.2958988758448336	0.22016624167309162	-1.1464996575055622	-0.9483119519282912	-0.17868582494968438	1.1655060163211537	0.07290723695761415	-0.2718331138170197	-0.3531569996440699	0.03236262200861302	-0.8580620443517473	0.11543498388721171	-0.35194473314438557	-0.27350294010948917	0.5864323779328202	-0.563522048741476	0.08855408821666678	1.4721518732983188	2.601436256238118	0.534061620023049	1.0220844446556128	0.5340340974618408	0.4129714375612276	0.6923520153051541	1.0813626182434062	1.6331750600590502	-0.369155588320391	0.22572993935614089	1.6238395111063533	2.2426236030856708	-0.13160625309629678	-0.42101224297829487	0.07269261169200052	-0.03744123574227673	0.31213249731819237	0.4102622914739147	1.4142509648721742	0.9188366031239716	0.6713078999508062	0.1300272166454677	1.59507927141209	0.787994430004102	0.4003800769948252	2.517461980357698	1.307953862321756
1.3462740460223184	1.239585585129402	0.7639253807260153	0.296160305895456	-0.20975235771552625	-0.3685425378130671	0.16957458246915755	-1.2073123762553355	-0.9090826759804802	-0.18647297348861652	1.0584717739874203	-0.03636352913688108	-0.36009149746399377	-0.4150804164130351	-0.09781917519923247	-0.9485973548896143	0.05439096251500734	-0.43876266143510045	-0.362152728537514	0.49727623515449776	-0.6029038370484141	-0.024520363247411102	1.4387354714203808	2.4859158093886866	0.5300511059412762	0.9445187688473886	0.5734475402084833	0.4519776671229888	0.6789665014057784	1.0823355679101874	1.5453110316465477	-0.40426452858273026	0.23099209617864255	1.539708601357213	2.25409851755519	-0.13845964661757448	-0.5477742081493724	0.0518861750050318	-0.06355026993592505	0.14852169025100675	0.2891373461075313	1.3501149350311015	0.8352884768196729	0.6571269521455934	0.05486785613292888	1.4514387426832518	0.8561741334412634	0.3380894145999727	2.5241803992497758	1.2092426330161923
1.3590187639765827	1.1283933958384327	0.6830094883097984	0.19636046314707611	-0.2758065386265741	-0.4390640618597571	0.09832640850859684	-1.2551189924481485	-0.8558963004494486	-0.1979698274550215	0.924354003208258	-0.1696985711158995	-0.4181247046687074	-0.4781704264122495	-0.2590637006627943	-1.035961262023082	0.03842322325331354	-0.5306432161149582	-0.4690766666950587	0.3884129284615653	-0.631278268139653	-0.11956055298603067	1.3888900279013399	2.35181786793345	0.5216758728303376	0.8564952619208608	0.59422638249582	0.4979874562100786	0.7014534709821192	1.046264024682681	1.448415683240426	-0.4288023638495281	0.21591720284406332	1.4718374828491254	2.297435698908398	-0.15739040626057796	-0.6980017605140499	0.06386387553751645	-0.08848088644866398	0.0026967959627694936	0.1645044277552457	1.2661667843429842	0.8197600825686742	0.6828044590877214	0.006124252854108402	1.3464966012536954	0.9395926559585288	0.36367430361544917	2.5404855591397175	1.1010673158765951
1.3528370990336787	1.0033448060420096	0.5874532008216862	0.026161552103617668	-0.34891829968356053	-0.485077530368932	0.01108673173644657	-1.2932165140972984	-0.8118993514759045	-0.2326462787329528	0.7796579682316954	-0.31452760478322234	-0.4705637393869207	-0.534607614462294	-0.4452445953625309	-1.1081244505693766	0.03875193670384493	-0.6267548546852585	-0.5810581237094838	0.2674140041822962	-0.6677002645026769	-0.16931645284384572	1.3075771279727983	2.2039507245939114	0.5198667615398893	0.7604494219177425	0.5802071016294115	0.5452244551233586	0.7812679038767788	0.9741073621858056	1.3445401959917773	-0.43720257404362234	0.22461864914237323	1.4318412693924845	2.3398330377744285	-0.164792398785351	-0.8128864790891882	0.10149509071987299	-0.08789017068022856	-0.10612465936871414	0.04968752572015585	1.1798619291462713	0.8535830449545234	0.731505101429363	-0.017340628091138684	1.276806897277737	0.99384867732279	0.4223371004615286	2.5554470352512437	1.0094071868584953
1.3337597500260796	0.892068477534165	0.47299091245816766	-0.17844108654910062	-0.42469900917780257	-0.5171936329483083	-0.10054146934836079	-1.3287298943306205	-0.8051213347242825	-0.28517619251477677	0.6327207755861921	-0.4630559708755507	-0.5523993182709341	-0.5773794590346719	-0.6402396280570248	-1.2032877236186028	0.02543710834879283	-0.7188066092913186	-0.6807462673773029	0.1490215582972086	-0.7301627768906619	-0.19108783489099812	1.2116135345228964	2.0636602849367396	0.527986814742491	0.670656887697402	0.5452158481493543	0.5839732527388213	0.8853817925188	0.8601726935320686	1.2314715684881223	-0.4242300367455948	0.2457902650726381	1.4294436855346855	2.3731733475439354	-0.1488994037736426	-0.8572317664547487	0.13658458985116467	-0.05999994761339026	-0.15947486289819784	-0.04811167719451216	1.1014997865208027	0.9271922953009468	0.7425256747161489	-0.010782373220661338	1.2467900803961316	1.0197895341292906	0.47465640565764505	2.5720525026905166	0.931440135959333
1.2940834725294343	0.8127606230591968	0.33997715738488943	-0.38545447465002614	-0.49856284505215964	-0.5427282676333381	-0.233608958380572	-1.3749325606791265	-0.8491333236758258	-0.33119593696799765	0.5039921270171133	-0.5897132609108051	-0.665162059019188	-0.61949347464666	-0.8179706787718685	-1.3485202159695915	0.0008802799855683108	-0.7747107223362553	-0.7525502217589359	0.033370471506421175	-0.8192432271971682	-0.20408691596052658	1.1057242771488545	1.9346474772990916	0.5334179572691843	0.6058611205403249	0.5056885080307844	0.6072514483212448	0.9882598951351251	0.6988395373905752	1.1428727886185117	-0.3835833935937242	0.23201114491221447	1.461152672618362	2.3772299326381656	-0.10388699200426363	-0.8551666235781579	0.15421297241992152	-0.010054326620992992	-0.16541982590713225	-0.12739677293183385	1.0452205835181538	1.041493766549237	0.7283232861068756	0.005430526203723014	1.2570649394521365	1.0263961116453388	0.5160446566639258	2.600631771135153	0.8508889340371149
1.2408520274330535	0.7540713050985761	0.19683118905130104	-0.6028211243597055	-0.5674189632401199	-0.5474716313623705	-0.36379046544678595	-1.4223716050326187	-0.9277873952854356	-0.35490087382807783	0.4227484375505754	-0.687652494563473	-0.8096588830188038	-0.6577188461578176	-0.9454069430761052	-1.5094784656556115	-0.034759992486160136	-0.7888420533876884	-0.7962740174202863	-0.09339915948332309	-0.9210794520614117	-0.23602566738722192	0.9772489647307674	1.8142895965601489	0.540121190682214	0.5717929460750707	0.43216032636196333	0.6121743934860779	1.08579593324739	0.5243240446010169	1.1029819074263547	-0.30424007031960054	0.17551104206760929	1.5329844218073796	2.3356519436327523	-0.03503645239146057	-0.810778535323964	0.15599108279040833	0.06096718910950645	-0.15634415043911978	-0.18125344510700875	1.0273597865207929	1.1806028480976931	0.7293610210233746	-0.015621539611157757	1.2827650557205994	0.9918009472176148	0.5350540393722504	2.6271627880894837	0.7867276786682329
1.1930196071807644	0.7137597634555121	0.04881130892472355	-0.8141583082451584	-0.6227514921815738	-0.5437913654066542	-0.4655470268479	-1.4645718224640814	-1.004461203125156	-0.36950935435129406	0.38661752799237614	-0.7581767303730134	-0.9747159192230079	-0.6752631121260617	-1.0297321211398567	-1.6629252739005047	-0.07603480022170206	-0.7931905315132416	-0.8147026815113053	-0.22140823474442656	-1.0249305966801066	-0.3157709184544818	0.8467781802945972	1.7311158462008251	0.5423378280949318	0.5618781651957974	0.32701324383407526	0.6094343301672558	1.171468425512979	0.37699683831388736	1.0789800264941594	-0.19198751877221393	0.09849379855697428	1.6803041500627145	2.2632077601232248	0.021824060244452166	-0.7434349037990586	0.12563957509622223	0.13540943135620012	-0.13957920405777624	-0.20793646839837945	1.03268813738498	1.3037393643899526	0.7265394112090928	-0.09214466519738237	1.3051155605261595	0.9302940194680047	0.5195406957029324	2.6328917321074843	0.759821615108311
1.1602996891410753	0.7003417725537778	-0.092214918292159	-0.9877944814050933	-0.6634277338284077	-0.5384434155393626	-0.5237173537625425	-1.5047856668244695	-1.0509748417505593	-0.39331935912108473	0.3766426523981524	-0.7831514549513399	-1.122360822176864	-0.664501289577015	-1.0987747212288284	-1.8187135855935055	-0.11083588659030925	-0.792466600396726	-0.817461328160513	-0.33771549791416894	-1.107182932147381	-0.4366614485147364	0.7472217032888222	1.6913964342044139	0.5300777665287141	0.5728955026209817	0.19504580624703236	0.6076217271481125	1.2276815133625127	0.2883407596073155	1.0577990663347892	-0.06697375596941943	-0.012222332384572532	1.9020618456235325	2.178067670195022	0.051972441302211084	-0.6949022628288043	0.06707465561346723	0.18139183175935028	-0.11210729641446002	-0.20113429500613486	1.0446090771004726	1.3919358941842837	0.6931603674486502	-0.2082135938880429	1.3248204651276136	0.8939423968897217	0.49505260324871275	2.6105996717148603	0.7635955610288958
1.1448336084066764	0.688429430796133	-0.21297671898842258	-1.1275298144750716	-0.6824634811875969	-0.5106081074288739	-0.5353917438249958	-1.5376814900202076	-1.0588156836141214	-0.41397328552610835	0.3876105332364607	-0.769234112836408	-1.2184532183938723	-0.628139226697505	-1.1457242224025141	-1.9423644448974684	-0.12304469086475019	-0.7991238318127868	-0.8157993566136541	-0.45331554876437063	-1.1531828636958932	-0.5775864542674384	0.6700031397289891	1.6942911235599858	0.5044036208257408	0.5833039655357379	0.048727299797095655	0.61751346152301	1.2556146136345503	0.26805815306538977	1.0419625483217647	0.055321585466961365	-0.15949244419160963	2.1518004734820058	2.0878628735303613	0.06341386927560672	-0.6694072001658085	0.007695223404762974	0.18750694550504	-0.0874383371099574	-0.16633141815998276	1.0699625454290989	1.464683188916661	0.6751114985910318	-0.3412771334969369	1.3399455912244798	0.8866385319671707	0.5012748145096904	2.562731418370906	0.7986047540488344
1.157804775526587	0.6608937649786475	-0.2991210573632753	-1.2471340935506625	-0.6707100192551467	-0.4615392472276871	-0.4882079153809113	-1.551961099050773	-1.0504384158685893	-0.43029922226574707	0.4212451379449476	-0.7367321098379433	-1.2786538960509881	-0.5878334305924029	-1.1910210727021824	-1.9996021367808698	-0.06968869701791465	-0.8162095844478348	-0.8299204617975084	-0.5487673393563318	-1.1823366124476709	-0.7106491871060192	0.601500549802541	1.7490668056944352	0.46931067044639124	0.580938405782385	-0.07640134341463552	0.631837962425268	1.2691995877345659	0.2880420866863496	1.015463387139517	0.15369385830598148	-0.28676372460227767	2.408208557150334	1.998798740397147	0.0611130286788578	-0.6604154468119454	-0.045640815274800704	0.15559623858568783	-0.0680964866106731	-0.12380118823299671	1.1046913003524153	1.5237403416769741	0.6880874732080795	-0.4394851389644915	1.3458555804759498	0.8845466697476603	0.5417613721891685	2.5004946038205143	0.8641520161053649
1.184573450581398	0.624647476024624	-0.3388550074857487	-1.3274094579722688	-0.6432776317093337	-0.3898856457811678	-0.37917709806550204	-1.539073807593391	-1.0492452442806557	-0.4520886903103344	0.46393057170107976	-0.678223089132491	-1.3228102264861499	-0.5571163827325974	-1.2687312046599906	-2.007007723635735	0.036427739247735	-0.831529532129761	-0.8776314817141342	-0.5975722802532601	-1.212366588828138	-0.808331691831054	0.5463097226910195	1.8365485920577718	0.4184041830608482	0.5681191289276899	-0.1627504075147994	0.639818352760524	1.270335643659942	0.33203298766672684	0.9727384646128006	0.19903290017690928	-0.3540121561152138	2.650473974268021	1.9124015107318226	0.07179569783149878	-0.6643459950848356	-0.1063220133580125	0.09261267670425474	-0.028512376132296992	-0.08946090123114016	1.1414126042771682	1.5610375129153549	0.6923499050551863	-0.4946110274268623	1.3321199502846013	0.899873753056435	0.6006350914508742	2.442019333830328	0.93588203691011
1.186532037224619	0.5883790451714228	-0.3423592978177673	-1.3584329519466223	-0.6233843356254593	-0.2744949035003984	-0.23631308394871214	-1.5082794557214438	-1.0662905526797037	-0.47239508439862304	0.5019371578314387	-0.6127790893430171	-1.3484544052777574	-0.5088745121250522	-1.3672816195479416	-1.9781687001546104	0.13530087795050022	-0.8291278417364569	-0.9540595610118571	-0.5868365056086937	-1.2188070637947703	-0.8532833826226607	0.49468593105223696	1.9149480477249365	0.3817573012993865	0.5409625029591907	-0.2079874724087031	0.629782033319897	1.247792304896464	0.37946767793278213	0.9430991156555315	0.19258265301243244	-0.3804854609309206	2.825196615317489	1.8509984682361935	0.1183638381182526	-0.6659474616678918	-0.16077800703575607	0.008064975418971543	0.05359818709947306	-0.0675649819345175	1.2052600580559643	1.5921206878137004	0.6939708298421141	-0.527561351303971	1.3070089802800782	0.9329684255967468	0.689997645891369	2.4085581426606746	0.9938939312822864
1.1508444432772513	0.5565478509134485	-0.3364367112821834	-1.3603978423570975	-0.6114887132092376	-0.13675070460436867	-0.091369581456423	-1.4653403817644788	-1.0981652793859251	-0.47927703248466375	0.5377508573811112	-0.5761749903709885	-1.335181814928157	-0.4220119245227645	-1.4361287448023512	-1.907517115100132	0.2292935887171411	-0.8074783882114869	-1.0350024745797315	-0.5211714771969536	-1.1927221307010734	-0.8560966165854695	0.42953325270018644	1.9736286463726067	0.3663246298280248	0.48748439646554953	-0.2204666627242627	0.6019617507945617	1.2103761729114573	0.43108378909235345	0.9545577395699546	0.1682129180068088	-0.3961533352096046	2.9165955217824973	1.8464558962148332	0.1889939128070711	-0.6411407799637596	-0.2018345391281308	-0.08044594645555872	0.17018426141791054	-0.08034227414890403	1.3070586994535036	1.6413137260724582	0.7149099190870061	-0.5346204429757024	1.2985941930762603	0.9551845319533179	0.7950897394771994	2.4018281734782376	1.044792104582918
1.0837439799831345	0.5314699359046962	-0.31983331651418445	-1.344113618665012	-0.6187985135683192	-0.01700613060310968	0.0385628614127258	-1.4212428995866255	-1.1448694243993183	-0.4949806439129404	0.5755884947025813	-0.5609478205813301	-1.2885287322189432	-0.3048567993750112	-1.4532327928264515	-1.8140136419634882	0.33529014125377377	-0.7807222854592067	-1.1127684221294616	-0.4322668686972303	-1.1612708081210736	-0.8326345225015557	0.3623489150136635	2.003760614094022	0.3476507926552489	0.4225487527317524	-0.22357655618385439	0.5747832849024637	1.1643572357510823	0.5059601853089296	0.9949253345051163	0.1537562955458455	-0.4059001849501146	2.9388715041874143	1.9308328661748129	0.25566643249555004	-0.5704658126068403	-0.24104387271701366	-0.1496591486092148	0.2838091564429251	-0.1349874517404905	1.4371927618231986	1.7111189376119955	0.7236406145001947	-0.5301061436995329	1.313274680483361	0.9697393032612183	0.8717494914365979	2.4090432548557468	1.0924214729545476
0.9961200712551866	0.5232907183484243	-0.2904592279057513	-1.3089166767211808	-0.6582686840141252	0.06851643339758609	0.12384955860788596	-1.3920710617932945	-1.1944161252545524	-0.5386404014711237	0.6079921866605887	-0.5602167539721801	-1.2285994406785725	-0.18926361294109212	-1.421641393995445	-1.729567087227391	0.4144907467465039	-0.7558787304539365	-1.1617268628669728	-0.3535257032226518	-1.098763878664353	-0.7942008499718909	0.29975002727542754	1.9828226848794792	0.330976499540337	0.35990873046294825	-0.23371837434507067	0.559905128992413	1.112753412972826	0.6096223156203707	1.0375496660585386	0.15877528905804014	-0.40947564042049533	2.905838886643013	2.121685153806113	0.3018033357546808	-0.4300895981094259	-0.2736389266250868	-0.19913762192759388	0.36630022744649715	-0.20704983786348158	1.5797218531535555	1.8038099502509937	0.6982890077797769	-0.525253441179273	1.3505354026857348	0.993394116545133	0.9223392328245785	2.418772449434704	1.1194152056121822
0.9134105067009999	0.5470401194065101	-0.2629996237918072	-1.2456046933630915	-0.7204753602192321	0.12389490061215606	0.15247612767061047	-1.3797518359057708	-1.2270227975567323	-0.6038027108589159	0.6293349035386548	-0.5746079355560055	-1.156110399655251	-0.09200862397933675	-1.3642117761233563	-1.6601857572080523	0.441638610543328	-0.7013539996715489	-1.1536581982823368	-0.28557863918188	-0.9803762388231652	-0.7365734383363658	0.2173101509221674	1.9279741498250065	0.32138630537328683	0.29431895803213676	-0.22951407570304266	0.5907722772931177	1.0784072336411266	0.731227447926175	1.0790456293028303	0.20349956425953217	-0.4161521666059735	2.839787332489204	2.3805756112356824	0.3123440787969646	-0.25276908323941716	-0.281231348820542	-0.21972828585591034	0.407353625360542	-0.2587617753060165	1.7052112150923158	1.9162379873585516	0.655686130112769	-0.49830977488477357	1.4250642577353103	1.0128872714471941	0.9626728717527276	2.442824004058663	1.1260989306330411
0.878310886025836	0.5931572670139875	-0.2288598496093718	-1.1534518515525738	-0.7887857655823929	0.15134879196427992	0.14333982037825316	-1.3680934967596516	-1.2474571143315916	-0.6646612770220265	0.6388132765108362	-0.5903800207348919	-1.0831835223635815	-0.02723677540651289	-1.2949959142492056	-1.6000095420100273	0.441715954884629	-0.6046064756610674	-1.1098854102624627	-0.24906242369304393	-0.8301738640214158	-0.6724418667342821	0.1047469184824672	1.8534698969483923	0.3036113108627131	0.232645729749487	-0.20617501857715634	0.6955929234818703	1.0905612976061252	0.8633630633696541	1.10671252047941	0.27790554271974627	-0.43055501487056647	2.7373034484448406	2.6286257486956233	0.2801050169597163	-0.10154997695471871	-0.2593013209178663	-0.21013216847479796	0.39424306054996305	-0.2639238574321249	1.7901865591449664	2.0065718152570993	0.5911450217316786	-0.43250388003890106	1.528309361498927	1.0109631112621593	1.0040980341817434	2.489475626818149	1.1259027188429218
0.9086789109767073	0.6414177504618739	-0.17347414905826572	-1.0333446849576784	-0.8457600188203032	0.15676572145808482	0.10481393783216127	-1.3725452001469758	-1.271987318448222	-0.6942136471648436	0.6306347749866401	-0.6113034178541777	-1.040691693444455	-0.014342679675511047	-1.2102886717360846	-1.5491315936692267	0.42141306529298683	-0.4993185210462926	-1.0532163260218383	-0.26266714728337376	-0.6850794521242364	-0.6198542551864813	-0.02593065061878964	1.765764694963653	0.2863276328920715	0.19464044105126063	-0.17894859462678084	0.831358300201719	1.1531571118760933	1.0145006120727362	1.090845387822339	0.3528638506095315	-0.4354130661607881	2.604919880969834	2.8149595628308743	0.21843539266132156	-0.1752727955912659	-0.21542308402488214	-0.18602433463952256	0.33154592848742065	-0.21737400211569774	1.8348677527875292	2.042096700207416	0.5191725306634292	-0.34558162276177057	1.6360934852205695	0.9830010036190849	1.0512233748930613	2.5477699422593796	1.1108361581931536
0.9860172602334607	0.6811314608271382	-0.11922295783722739	-0.9022517590493384	-0.8903387950377635	0.14381378217402072	0.03546734924919619	-1.4062541368054526	-1.3010696225725993	-0.6932842002712503	0.5997378305691358	-0.6398996298019053	-1.0378041451622897	-0.052603697090927035	-1.1119115186333122	-1.4970638397788447	0.37598873364661944	-0.3697250683371715	-0.9883165255491513	-0.29284761529096837	-0.5524420090496652	-0.5651047495588862	-0.1493862652919091	1.675135662455333	0.2870550860635993	0.18844884552291735	-0.14243705883447116	0.9167551770724913	1.237641515120487	1.1923060323402017	1.0437119565529738	0.4129572925469313	-0.41010815342753987	2.477858197207717	2.913992452601592	0.1567521216215464	-0.5794087729476608	-0.14624040936457544	-0.16299546123843	0.25039228579067485	-0.11309153244386798	1.8444766485754922	2.023384347463717	0.4613809874003926	-0.250497079237173	1.729701045383513	0.9186122488033561	1.0916097444251165	2.6194202434522524	1.0900418831594887
1.0824846047987506	0.6912768790303967	-0.09172230239884041	-0.785390031496547	-0.9268740393669994	0.11579588093452753	-0.059014956237622	-1.446913522789259	-1.3193381825155792	-0.6701571369145785	0.5355096997121706	-0.6666952517678372	-1.0294707821374447	-0.1067012176069718	-0.9943600613040424	-1.4435606976987543	0.32897110856944145	-0.16392319133545147	-0.9356346655638024	-0.31080497552836545	-0.4445569870067284	-0.493346496064197	-0.24714888532806123	1.5810096897859207	0.2823209274656469	0.18940741147514634	-0.09826963882475821	0.9401673783255908	1.289774341039567	1.371740577631115	0.989108552136344	0.4452277398277329	-0.3505728666394059	2.3750699123597245	2.9010515445089107	0.10346705522731951	-0.8701633416073726	-0.056218572059560504	-0.14658200167262064	0.17666042834589477	0.03178670053335193	1.8245511585611247	1.9442603402804903	0.42506884164455716	-0.16925322839588366	1.7812346695273678	0.8262525599216854	1.1294544988488748	2.6977273619886217	1.094563103770101
1.1745898233310659	0.6621071410535908	-0.0804182604226059	-0.7092984838592495	-0.9430528195845905	0.06374872391802064	-0.161732193827417	-1.486470193255105	-1.3282969960770792	-0.6111130127307004	0.4373400979428171	-0.6927022694748246	-0.9820469628566754	-0.16074040846150464	-0.8627210880567411	-1.3791587674171646	0.2940965450765981	0.13094177870347284	-0.9169158159646015	-0.3242638821455942	-0.3871822479466157	-0.38962639398384147	-0.2886298891443633	1.4908274885204071	0.2543349279662473	0.1588443794618175	-0.07743632388128269	0.9195763490867229	1.2711595010104053	1.526430523954771	0.9240655540999706	0.42570409520852454	-0.22286234108495565	2.2931347926772134	2.797150752625117	0.0473189024914679	-0.9203687839750732	0.024759992256902712	-0.16250721657268233	0.10254806312931382	0.1770293982363799	1.7940995131322712	1.804126587007174	0.4061194590164229	-0.10704794406713614	1.7757582029984191	0.7398286404181617	1.1801971589881841	2.7347075416209465	1.1346571044573766
1.229140235497526	0.6001408220146589	-0.07264090040990451	-0.6954924069117732	-0.9284011181120277	-0.012696932758598335	-0.24460336365103658	-1.5384463364737433	-1.346334943024073	-0.52066974783717	0.3222135524567711	-0.7262433347372197	-0.9083059272147708	-0.21529484465939747	-0.7052927644769984	-1.2665760636527206	0.27563058359086634	0.48045865661282183	-0.9287719667274533	-0.3395856005941895	-0.385062342393335	-0.24037717213757506	-0.21497319144064098	1.4303255668721675	0.1943029023661475	0.08128281767055542	-0.06385777632363852	0.8582475959623588	1.188886504338309	1.655335041435078	0.8478219698632777	0.3695009736011516	0.018538005034441408	2.2421014849136993	2.6717179283748225	-0.011004540820432576	-0.9627166965377126	0.07744514799921251	-0.21668730519085294	0.0359441334493659	0.3049074544357643	1.7686704653587628	1.6421668862210546	0.4031949333426531	-0.05392878684222309	1.7212010357641574	0.6815654230722231	1.256925460732661	2.710182425092274	1.2020370681279962
1.215096414435081	0.5179633774062511	-0.07386870820461587	-0.7376986676813606	-0.8906460451155928	-0.09601620633597116	-0.3083993786993976	-1.5940202283014866	-1.3876096559797693	-0.4467302269150964	0.20228748162431617	-0.765588933493562	-0.8311852297990041	-0.24327363896486895	-0.5328661899545639	-1.1193069290620572	0.27422291657917874	0.8614714295170378	-0.9616835257268128	-0.34683270415731327	-0.41573434731279557	-0.030733499010919152	-0.030562627116721974	1.40511845654429	0.09191101198211796	-0.04231870794641125	-0.022047536706864303	0.8145970119721697	1.0624287371334498	1.7222920798987835	0.7576268549826886	0.3169288176351368	0.3534799969735306	2.222373576651522	2.5662868801337013	-0.06285669936970832	-0.8034598687068035	0.1031313886068231	-0.2876123775305872	0.0017737820608751964	0.4219286671682889	1.7573541612023273	1.5041924197155772	0.4328046837493661	-0.0016353335328912477	1.6329624877801359	0.6564630764380992	1.3800461477941535	2.6521845671035886	1.2777998674275257
1.119236907103895	0.4307951487231711	-0.08137363670055767	-0.8089013191258406	-0.8166675636898066	-0.1867284728254883	-0.3591570807013754	-1.6443033133511342	-1.446651596278474	-0.3842067384904192	0.10022171344588131	-0.8033979385436346	-0.7653397209135959	-0.2514138672826062	-0.37758808955499373	-0.9697640379584941	0.26497640057658545	1.238786284015272	-0.9912070747020774	-0.35322677842779504	-0.4558469982961976	0.22211571968904745	0.20451018015332853	1.3976923155633034	-0.05306545385139243	-0.21175449654096345	0.02683919614837616	0.8717574834455076	0.9419721203130201	1.7130513207380045	0.6619473452972569	0.2822569380518495	0.7291619759983479	2.2191209343565617	2.4770902051112698	-0.11681591478813098	-0.33541859787910344	0.09687345824361542	-0.37153018291993684	0.02294282334554232	0.5033795244493546	1.759989135485262	1.3940995786848478	0.49153962239103777	0.06398443952873172	1.5387472547411791	0.6756164140597755	1.5434319239987164	2.564972174700528	1.3374816493751818
0.961922274450228	0.3551318508528654	-0.0842472294115845	-0.8658883254370189	-0.7144633475023227	-0.29100132236241927	-0.39003708773755064	-1.7037162888340014	-1.501933542077388	-0.3214124981445644	0.02429473955704508	-0.8310058567419553	-0.7203692321282	-0.25662465037771837	-0.24429646543367597	-0.8169735281484233	0.2229165477768329	1.5380779950031562	-0.9890174931403426	-0.36321524108521863	-0.49950090103241235	0.46174874402514793	0.43516296520716047	1.3947247732877097	-0.21924470400895735	-0.3983333938176463	0.05554628593381241	1.0277718222974985	0.8892582581572972	1.6738980160078092	0.579069130343702	0.29297212898554004	1.0898656956202188	2.214640428145838	2.4152855205271035	-0.18066355901085018	-0.02154798261630319	0.0583768232899383	-0.46706338918453943	0.1103880301898927	0.5178074213354293	1.7635963362637248	1.314030058965806	0.5640266927567249	0.1403248273631465	1.4675161366406992	0.7259799829396317	1.6959973802816477	2.4667408052951028	1.366579440377921
0.7726783094404436	0.30126946691300077	-0.09550648812478996	-0.8854542790231177	-0.6382882573111666	-0.4192060446742277	-0.41388794965654263	-1.7810697403531894	-1.5489334733247646	-0.29099937935681097	-0.03152732607395513	-0.8408143337480523	-0.6779570098033187	-0.24214917271237887	-0.11705123335412337	-0.6784056405484682	0.1627233141589449	1.6988004857224248	-0.9396068152472233	-0.3648520366082786	-0.5322322427750594	0.6332590076887771	0.6049435144762267	1.3873034891680573	-0.3749273000265737	-0.548782994130935	0.09054249147351873	1.210805936115787	0.9165886417361012	1.6363240574809013	0.511065258876007	0.3518456433132769	1.380962237307047	2.1785467013964004	2.402408875168588	-0.23834833482614406	0.03551273541427955	0.014851299497030243	-0.5680245500356318	0.25864289985250377	0.46857314313468523	1.759982264626636	1.2785139694809393	0.6498370787652299	0.2193724411502868	1.4431017672501434	0.7819748096087176	1.8275233256058514	2.4021477315115	1.3690800970222021
0.5759575491719549	0.2627027069251465	-0.13013514626195816	-0.8802750560150324	-0.6287176466779142	-0.5719837445249747	-0.4455151492839137	-1.876482479008277	-1.5858365660087046	-0.293799843257942	-0.06469990750915247	-0.8443444377913097	-0.6215412638544042	-0.2082596393736469	0.008376971285985102	-0.6036214924463346	0.09676019267996554	1.728603947161115	-0.837661254444329	-0.3469420668871392	-0.5527206252080961	0.7096828872958411	0.6549026895610649	1.3694108120104669	-0.5094490069289661	-0.6421464950745985	0.13122861354996268	1.3942949639213709	0.9931379978681342	1.618014502356263	0.4880561671150231	0.42477714233976405	1.5766152017016084	2.10853793679541	2.424848618655184	-0.2947175647723598	0.11699136041056817	-0.009056830740093409	-0.6489887765828046	0.4472014540966012	0.38114716703147733	1.7426470883141367	1.2747275216049523	0.7396740477761833	0.29667051016547896	1.4593718379731566	0.8234943027757066	1.9588647138163804	2.3868666973667114	1.3508783224494696
0.40460704104060186	0.2383289043102478	-0.1847408716486427	-0.859801831131222	-0.6872281503049663	-0.7297198622344707	-0.47149294037784617	-1.9607900926996564	-1.5851948602807409	-0.3034499266575109	-0.06669281386707183	-0.848839143610529	-0.5646840631555845	-0.19899170426666868	0.10758489243564176	-0.5777633341143384	0.031323012721836095	1.676916243727233	-0.6921954047001073	-0.3085812666885743	-0.5824558337687739	0.7031094358523652	0.5817009181205322	1.3366609960295677	-0.6253692411102011	-0.6889475520383381	0.16354080275989324	1.5565299870647415	1.0819931811613033	1.6328485907642125	0.5573852153178598	0.4867388986084974	1.7130447433601201	2.0287575643745437	2.462333874778399	-0.357656336019139	0.2191178474320501	-0.020310923984792385	-0.6871622761899554	0.6331868716264382	0.2781963953962542	1.6915656898617875	1.2763326940494761	0.7946096759384418	0.3492888305891381	1.4957284615063395	0.8290858416620349	2.0934753994691184	2.4206897976342767	1.317785325422394
0.2997014854607055	0.23306798906560755	-0.2507066180903488	-0.8285450388231714	-0.7877264406871942	-0.8623149348925689	-0.4737661453510638	-2.0011561637813786	-1.509348251230974	-0.3155569827149264	-0.05200805923319777	-0.8629358678101131	-0.4990411892373456	-0.21653272969816234	0.14782161008610276	-0.5777252264632845	-0.005593441381367647	1.5745142307255926	-0.5454218358475862	-0.252066253338927	-0.620743347018685	0.6492607194246849	0.428008215795176	1.3164078842632387	-0.7038960970817053	-0.6886924829866723	0.1933026812505727	1.6621476143475138	1.1460459221141968	1.6871482328651854	0.7121728556152859	0.5284373691088574	1.8290230311241686	1.9463572929022175	2.5138846368422003	-0.4172953252001174	0.32198978326390837	-0.021939949436691024	-0.6810079823167674	0.7815133219589923	0.194302923558571	1.6071056602060598	1.2787998221080457	0.794884118230408	0.3737553851368936	1.5676598855432	0.8034759757130516	2.2095460047883004	2.500433002271933	1.2902572287406056
0.2720309865356896	0.23828019213205667	-0.3308761227894166	-0.8107262305360976	-0.9041512910738699	-0.9575798567319358	-0.4630128974777577	-1.9786637374924638	-1.3865067242598303	-0.3286702660614934	-0.03660958208013691	-0.9006907197780268	-0.42473567047261185	-0.23096608038574268	0.13508464757049415	-0.6202448966728659	0.015258593033515119	1.4464469030729084	-0.43278086631456614	-0.16943177468254966	-0.6566727177102807	0.5803249387563927	0.24722155272689364	1.3524263679224933	-0.731413631973262	-0.6450756751517943	0.2406790359128575	1.720676354247754	1.1682293652982616	1.7753879796213206	0.9142557474434632	0.5505785749377744	1.9482824801122636	1.8568976589726909	2.5739301290785717	-0.4670267801388667	0.40764506164273284	-0.015314761103300711	-0.6433950599184382	0.8746548431693183	0.1528065118442134	1.5243530389188045	1.2869048435197112	0.7462435101401341	0.377890672779682	1.6874418432436893	0.7544893288004686	2.284745119019486	2.612632522818022	1.2891258799082175
0.29194262194303866	0.23804991638060793	-0.41459843302211824	-0.8190575732528063	-1.0104002023157517	-1.0252204669654417	-0.4230558841485269	-1.8913561435367328	-1.253112146059277	-0.3631325404465534	-0.01909062497877094	-0.9942063235318106	-0.387682419333051	-0.24256720195321835	0.10675412438875687	-0.6886269593978944	0.06061718198977691	1.328358085404621	-0.35121989530069453	-0.03891100205978022	-0.7132560253638349	0.5315114029846418	0.08916052435159069	1.4476548481149172	-0.7306976047677789	-0.5873354470851547	0.2941959445399425	1.7610296934463103	1.164157775550444	1.8740586518748088	1.1333428872789981	0.5723163401398741	2.0772843863894312	1.7802946837043154	2.6283124678665635	-0.505486026697339	0.45821431156382264	-0.02018365637136303	-0.5776206674167448	0.9182700755865794	0.14538404752439182	1.4733437844820245	1.315221844534206	0.6478002023795402	0.3493226709135476	1.8374962850723997	0.6727478266279585	2.2800626413925804	2.7583432857919865	1.3080832786088545
0.3247380230379434	0.22658926936618937	-0.4872742050410011	-0.8279592007852203	-1.080178070737197	-1.063317508925993	-0.3524481609804203	-1.7633743122097474	-1.1075652656354005	-0.454347650369111	-0.0025474334471137223	-1.1459466443097102	-0.41331574267998866	-0.2710936469695562	0.07986300680697025	-0.7671879991378431	0.0902361974911842	1.25499157988699	-0.29235369221240826	0.15368770143644211	-0.8130167617435337	0.5237507575699978	-0.028960045962303043	1.5814856621967366	-0.7175463178500563	-0.5343715927118082	0.3174161522342516	1.793469645144949	1.1352967517363048	1.9475367157795922	1.3372757783116795	0.610518325207815	2.189305075408009	1.7300617106379843	2.6711596458717555	-0.4986326331760614	0.45501494513843	-0.05065515924392587	-0.5184074393430287	0.9214459968898314	0.1399661391965146	1.4526178394377698	1.383452667758292	0.5427531269684989	0.2871850672336179	1.9849458852435646	0.5814031763760085	2.168975078142571	2.925475987284873	1.3485655281574296
0.352746209315239	0.20211804239490888	-0.5481234636816442	-0.8245737827428986	-1.116424408276833	-1.0812035203182722	-0.2734592299110602	-1.6266227365951402	-0.9804473715864956	-0.6071204321616994	0.010806418324897501	-1.3169519240657683	-0.466380774707494	-0.33179862192026144	0.05017304500305876	-0.8740799603448606	0.11803375375494149	1.227085991915919	-0.26192566892592783	0.4076753506082162	-0.9336615962595474	0.5210945842882004	-0.1047414560997875	1.7198916396559851	-0.6919711971861391	-0.4712090902887864	0.3099930148203535	1.818327697055342	1.0572991411039832	1.981123843346341	1.499358450933249	0.6629608038294956	2.2415620701636856	1.685944115514228	2.697065560582431	-0.4337232724739408	0.3829346819380278	-0.08226843441982751	-0.5165961119102243	0.9071713043417621	0.1118007257222902	1.4516765318060565	1.482740279484376	0.47233295011418563	0.1939346692919919	2.1071881770274246	0.5085057499163648	1.9600089679211532	3.0785019341527895	1.4433692205363697
0.34828873626515033	0.1696757317196277	-0.5996018245334707	-0.8099382006089421	-1.1429304597671042	-1.0946180288624816	-0.19081340388478535	-1.5093339042302012	-0.9296122459493331	-0.8107582054745442	0.008492854023575854	-1.4856658515329628	-0.5163845713381175	-0.420974952762543	0.03833793229235678	-0.9902871251429038	0.14586998218934893	1.216623230711692	-0.2673826639369293	0.7032755184787088	-1.0513466388316488	0.4841067939101925	-0.16374229066552198	1.815698086347257	-0.6618790112791229	-0.4069070051671921	0.2825784126033152	1.8140042509435328	0.9283307770258681	1.961438582646346	1.618016437735618	0.7074497386653436	2.2098705330398554	1.6402737342685874	2.698451225787886	-0.35105404253926203	0.2571036360947397	-0.10961642643707525	-0.5709841565897315	0.8871249493540931	0.06190410297176026	1.4583481355315564	1.5908629362544295	0.4106691976379332	0.08427509804440889	2.187938268411307	0.43298246265374873	1.6907559582533327	3.1938508338700644	1.5634174383376294
0.2894953818371081	0.13985945028683083	-0.6333870645502595	-0.798060723220031	-1.167028954677376	-1.0947600457405962	-0.10326931531622068	-1.4348913246506816	-0.9464319546783944	-1.029614661401617	0.0034105980173932383	-1.6505552175726597	-0.5708282448386865	-0.5284765189299854	0.040932416460168264	-1.0575894710880624	0.1614045931397542	1.2066300464479063	-0.29758456864560545	1.0029622070203583	-1.1644284579166269	0.4260959694357303	-0.228253936555805	1.8573165311255955	-0.6391375301943493	-0.3614923719197651	0.2413277557268822	1.7456719382938406	0.7713209103927599	1.8753529011989918	1.690673735098331	0.704087733441864	2.100538024301221	1.6169169579990992	2.69080396042213	-0.2744767179568302	0.11434127205597913	-0.13483723120128724	-0.6563245019928641	0.870567210175216	0.016412597147583422	1.474223254386107	1.6968878745147902	0.3585551792899566	-0.05144152299815604	2.187100865545581	0.36425993421025776	1.4156973090953973	3.2575583853928185	1.6405787684816235
0.2037029303962286	0.11418813238011438	-0.6570998023241108	-0.813064398280488	-1.1763565167415992	-1.0666893953749457	-0.036891730098274754	-1.4121315733877164	-0.9923189275538334	-1.1977475633791972	0.013416505025494707	-1.7788303309374214	-0.6274140594207616	-0.6442479348851928	0.024650251263200477	-1.0682342082825342	0.19987180128605214	1.193110143704341	-0.34281582149231477	1.2709847398531102	-1.2647545024438673	0.36756776860029133	-0.2777064892111817	1.8605269164679321	-0.628675153952535	-0.33538893429362837	0.18732554525419226	1.6244955473525842	0.5941698995864725	1.750313030302086	1.7149511478269417	0.651578014715714	1.9312309836306691	1.6212914369636142	2.6718223553178424	-0.21437373956891498	-0.02993695678856991	-0.13322638683702148	-0.7474424092740091	0.8513157773642803	0.011215470336301176	1.4884081420187485	1.7816585705165615	0.34760321657616305	-0.21939443707279854	2.1254591218543832	0.33373375072428135	1.16735725693693	3.260526810015049	1.6522304090395352
0.11267036580644811	0.097347003865496	-0.6912843597695751	-0.8609890604293726	-1.1568805304649248	-1.0089291022331366	-0.032594384348905964	-1.4249854492233422	-1.068977695415554	-1.271040512549206	0.03203535335207876	-1.8215232670847328	-0.6650317936831514	-0.7526309270488233	-0.01286758914290959	-1.0222636785608237	0.2958058550193603	1.1680758230670163	-0.40666793922117694	1.4689750259297458	-1.336399234314061	0.29359218784427543	-0.309732264216415	1.81953500680179	-0.626062416383593	-0.32299751520301767	0.11762530569407197	1.4691406574589192	0.42736046657416427	1.6357312369862567	1.692366287562026	0.5696891732009551	1.7323583523321902	1.6349039672832166	2.6230991535573454	-0.20581996207162914	-0.14970097666798635	-0.10995095844951878	-0.8063331547598548	0.8160378092935169	0.07208808848328145	1.4936849614432428	1.834704022642177	0.3560037236068291	-0.37423084140648655	2.076726721456053	0.3237245871929536	0.9517681828648448	3.2126662568646673	1.602167179526644
0.0257853964611355	0.08785698587789961	-0.7301450362629833	-0.9300972112779913	-1.0799166788799404	-0.9082229051494302	-0.08845987909070382	-1.4566374687203703	-1.1461879291372445	-1.2361377611580515	0.05815346003242623	-1.8010940168401497	-0.6923223815830113	-0.8337318403083815	-0.04910595790461993	-0.9098588105012991	0.4115323256917211	1.1311700104041367	-0.4941192991868412	1.5804448110168594	-1.3770771934450046	0.2056844007962563	-0.3413806572078656	1.7175409187699189	-0.6344033715963968	-0.32618999236580437	0.032276557643012335	1.2735805398974451	0.31101880041473545	1.565448068266345	1.629291373785764	0.4666581216951132	1.538247138392301	1.6597827475708513	2.5584387937236768	-0.2530267698549899	-0.21924528721682374	-0.0985950511140758	-0.8123548389707409	0.7710437071289364	0.17515450757957854	1.5054066462585916	1.8600041790075115	0.3754162276026561	-0.46831709536101684	2.03511224541639	0.3257987965667295	0.7708072963782158	3.1362880368182293	1.4904934479164165
-0.033540312145794796	0.07566122781077962	-0.7534360649766451	-1.0063131846932603	-0.9517658814931564	-0.7538951925146875	-0.17543467806597496	-1.489867448133672	-1.1854623250190524	-1.1255052933062941	0.11013797414722473	-1.780224772803022	-0.7253844475656444	-0.8916078266757328	-0.09568227984868873	-0.7750847512729615	0.5167863725518597	1.1144902461655124	-0.5781035076261783	1.6231582478624904	-1.396721651572068	0.133371815486236	-0.34292120296275796	1.5949731661236186	-0.6504187673360503	-0.3318179675703047	-0.0506952017765122	1.0761619752715965	0.24646740896024516	1.5246294357344037	1.5334106821537432	0.35342098290370816	1.3768377254069402	1.6921313183655247	2.498566007585376	-0.3221611616885074	-0.25462735515427715	-0.10524569297015159	-0.7923548908108603	0.7300543550774717	0.26768999878113353	1.525692856350805	1.8666447554218444	0.4384564796995541	-0.5110066646030555	1.9958173012083382	0.37174032759015224	0.6488255903611062	3.0456298077914377	1.3381746527190057
-0.05450076474139948	0.046814761561969634	-0.7525926468562655	-1.0774173323968466	-0.8116919467578082	-0.5723976222840512	-0.25915582887958066	-1.518998444611523	-1.1932730869266166	-1.0239046246161938	0.1867338474018677	-1.7908556997444134	-0.7546036861351706	-0.936777668443623	-0.1590161262464994	-0.6584838074140255	0.6142441098088073	1.1228399111377505	-0.641729506777237	1.6061122437069755	-1.3848461425583587	0.08074262905228524	-0.3039526328272541	1.4942175777321338	-0.6682813609196361	-0.31755467076182314	-0.13558836033986083	0.9241219624946526	0.23606946197912979	1.4974049464536763	1.440272187924145	0.26287257650618606	1.2530101269235174	1.7110520514630216	2.432604327384845	-0.4040552567127749	-0.29706086949418464	-0.1111909086260747	-0.7725809818480845	0.7178969433982368	0.33754456973817193	1.5346936811503982	1.8740505373302785	0.5133191911550776	-0.5144583776927802	2.01431797602501	0.44994243419294244	0.6040573076444125	2.9619056030767563	1.2029221085430004
-0.047337820080695536	-0.007618883376681795	-0.7212145072272848	-1.1376497777501293	-0.6705586871272606	-0.38914715801497096	-0.3172866217946897	-1.546024256918721	-1.176458391523555	-0.969047052526936	0.27047384171811795	-1.8359618326154472	-0.7767126084459826	-0.9753011693358449	-0.22053294520486633	-0.5667713938769289	0.7007421539033329	1.1185109987180497	-0.7020089509767977	1.520455708283079	-1.3396901353158195	0.011705220884516055	-0.2507365992673078	1.4009658401029945	-0.6802062608152021	-0.2894477068750203	-0.22811759488201616	0.819449427836647	0.27812521167464255	1.4864852834492883	1.378343136539325	0.23420427767911348	1.1718727639642121	1.7221849123148576	2.3648191921023534	-0.5000054953589382	-0.35262712316329614	-0.11945966728146931	-0.7629818506110106	0.7375514884030612	0.3747690343298369	1.5151667009363183	1.8995310007373258	0.5635549950674076	-0.47136610859027384	2.0588188982257356	0.549769276820206	0.6410583724056649	2.8988949190723203	1.1324528528577433
-0.011562824700972705	-0.07876966219455629	-0.6664968236830281	-1.1983177133263134	-0.5488784846631022	-0.22735747284157157	-0.33631433577050684	-1.5539400464281239	-1.1225751636785626	-0.9369164775227603	0.35778244863029757	-1.9308075714497672	-0.7916388448669477	-1.0038891845504458	-0.29508882415043736	-0.5119725916609963	0.7797571329769394	1.104922616004003	-0.7787762081412268	1.3921367719541355	-1.263890388561197	-0.09099860620106477	-0.14955686264060483	1.316718723388669	-0.6776506530764844	-0.26229108090652103	-0.2994322058877198	0.7590199232918193	0.326299186220178	1.4950472405169646	1.350077073043556	0.2654373062052413	1.1259233294732371	1.7293434615507688	2.323674976552561	-0.5917962072323304	-0.4079544052042007	-0.13184462417692805	-0.7719480720961893	0.7655922740022383	0.3507669294542659	1.465325492465898	1.9403067785609636	0.5950558243922026	-0.4120000274794469	2.0773529209441395	0.7120165819638284	0.744774197229533	2.8676590838451426	1.1156997057567404
0.05060343045748439	-0.1432867280187679	-0.6079464392112063	-1.2770014646713608	-0.4879008087693085	-0.12047151274733023	-0.31352298503903253	-1.5511182828131396	-1.066701645411681	-0.9253064734997446	0.42987876687268256	-2.0668164218603997	-0.7796544339514964	-1.0034711553096063	-0.38742847043119594	-0.50092137285528	0.8685755073105097	1.1159919140896364	-0.8464987221934994	1.2646708649178344	-1.128571769701144	-0.21345050420783807	0.03089894496354014	1.287305571144811	-0.652064106446522	-0.2457157065651967	-0.31968117779260974	0.7549503826612909	0.3592664885126803	1.5088676511325478	1.3582074477981028	0.3040907605460491	1.0909067066109819	1.724893737443783	2.320293150167074	-0.6708108398253161	-0.4466606754922292	-0.13006651380644113	-0.8107876338708107	0.7908527156846892	0.2751510122546467	1.3983311854365574	1.9802645780978019	0.6017110499723936	-0.3683087846348999	2.1099338209367273	0.9331714333226897	0.8593419803373765	2.8595469299164273	1.1265790233109922
0.1384855706901166	-0.18687969911997912	-0.5566621391658383	-1.3517606196028744	-0.48862995447639346	-0.07454731199011314	-0.2681814409732422	-1.5544078651327133	-1.0340648931535026	-0.9230111437799142	0.4766534513909127	-2.1810828097840873	-0.7455574822436757	-0.976023809031249	-0.45557810593501313	-0.5212666243347697	0.9737754131317367	1.1518265043571319	-0.8829904920080877	1.1461398929083013	-0.9359147530190344	-0.34759880351811	0.2546347829702364	1.3046591366942333	-0.5969109683476107	-0.25622701990401164	-0.3094056540208695	0.7939566122230515	0.37926020558103873	1.5261046989500828	1.380564884992961	0.3412553268593164	1.0549676689467848	1.718046429478998	2.329261818004119	-0.7408104350623563	-0.4708217771261312	-0.10581657912182105	-0.8625867762794709	0.8136417405522731	0.20112612376192024	1.333192010236141	2.0114884804433393	0.5966295794101986	-0.33848530673318883	2.1561688340275404	1.1708670011345566	0.9455617907850382	2.8595931310778635	1.1698625092674342
0.25193660267887247	-0.20895074422038898	-0.4944096716169534	-1.3926655941111712	-0.5214277538290608	-0.07305410595736382	-0.2272953786549578	-1.574813671485284	-1.0050978955271197	-0.8885973622762592	0.5036197500505819	-2.238677997228102	-0.6954089463507884	-0.9345352170121444	-0.48903095830422705	-0.5777590999308886	1.0645080599125194	1.1991217068272946	-0.9065068240996947	1.0520733635608002	-0.7205000454830444	-0.48513776576549417	0.5094917130724133	1.316378743095229	-0.5146592474454561	-0.3120254319644203	-0.3047754782490247	0.861798746235271	0.37750408859715534	1.539626436644699	1.3908076701866925	0.39375063699165164	1.0231180035711935	1.713911366876888	2.315099917962282	-0.7883338472457441	-0.4886412137607599	-0.08562102697931417	-0.892228049659885	0.8146363351241099	0.13522459329249228	1.2726563103149058	2.005723052841226	0.6215823871751027	-0.29405972884896503	2.1847591017794805	1.4009188867434879	1.0031488833114237	2.8709855674684985	1.2477001438794975
0.36734224851846936	-0.2042832318737132	-0.37728651104179545	-1.4008984330869854	-0.5960482503428468	-0.10036598043137217	-0.2073821030895743	-1.6233183028881193	-0.9766873770867053	-0.8118492953061536	0.5152117071013189	-2.2601361560337105	-0.6204919042029895	-0.8680588461084572	-0.5082585738492421	-0.67341777244382	1.1205633712707772	1.2569823904574062	-0.9203754302050011	1.0002573021693342	-0.46760944568039875	-0.6133131397655666	0.7794542629591416	1.3557581747982006	-0.4206806767258483	-0.4007853479272095	-0.31419924776113184	0.9301874823252481	0.37179779242236444	1.515049275527074	1.4013259871768402	0.4233170714998541	0.97519635838464	1.7057438486851269	2.2719394591280317	-0.7986262195949028	-0.4898360719017928	-0.07755589650540684	-0.8792744967377681	0.8024374820043813	0.04959991400722069	1.2379447325381525	1.9402056307082944	0.694626918446347	-0.23414881851515199	2.2117783128275823	1.5939262755790655	1.0465461703265462	2.8843608037040727	1.3378824223932964
0.4598487190811397	-0.1727310255453785	-0.19386172955221423	-1.375313382491492	-0.6902777219729636	-0.14370141638181236	-0.21422148500899335	-1.6980764744508943	-0.9545685827759401	-0.7311328942077497	0.5126843708377287	-2.2590970937697805	-0.5457557861330209	-0.7611697413868956	-0.4930737332917422	-0.7820076412144745	1.1602332839243141	1.3008731601093635	-0.8996780430500163	0.9761355293940897	-0.18142219598756443	-0.6940885241229846	0.9923183971989286	1.4514577705401053	-0.34358206650996126	-0.47510095033517336	-0.3315066962344977	0.9670425682261581	0.3674443567388615	1.4302533180566162	1.4149713713802754	0.3973767997684049	0.8953459836966143	1.696423711720073	2.2068453258387413	-0.7790376870173603	-0.47922145152055684	-0.06611635616685334	-0.819783993915603	0.8129033294307568	-0.024305822555914687	1.2316475906077495	1.7979037952016887	0.797066792083705	-0.1924812270702671	2.256368162766261	1.7255326537394378	1.0918417590823055	2.881646485469738	1.425726858301423
0.5270087742609528	-0.13364171673692787	0.025315023588845565	-1.3097461819076603	-0.7700756115892605	-0.19076175216394847	-0.25185785256556537	-1.7637864382114103	-0.9218917239097644	-0.6703309030729454	0.5126843708377284	-2.2208582486300683	-0.4865719017933091	-0.6388362385115379	-0.4400067583182679	-0.868448496355741	1.1863021941599832	1.3113016813283502	-0.8421082531411395	0.954886350988936	0.0699339959860403	-0.6953819650254249	1.1072906709868835	1.5832535597226216	-0.30250952723376046	-0.5015458513691851	-0.35952544972871825	1.0342076209549622	0.3652676388971102	1.2998463852769064	1.4044792955135958	0.3341374815147493	0.808511611222464	1.6886289990069134	2.119403826743219	-0.7394976185415543	-0.482238914169255	-0.05614221149150265	-0.724862600411165	0.8511763834280753	-0.0520401864025008	1.2200667583942266	1.5960742495332259	0.9186918971938558	-0.19516138076346518	2.3192363681767296	1.8008264540075085	1.1599011495445388	2.875189873159128	1.5111541319440434
0.5656799352855197	-0.10964432640805125	0.23756529871475435	-1.2228606980312915	-0.8460947838304745	-0.22981233602041268	-0.31195348525752464	-1.7957243469167985	-0.8713223045505869	-0.6183829038679806	0.5204904953953922	-2.1401633870774917	-0.43761384633254324	-0.4975682794018891	-0.3749225236291595	-0.918543120758206	1.19103180063057	1.3000807490223667	-0.7789721775753231	0.9393896521726187	0.25609400688676276	-0.6212908984745489	1.146615944669661	1.7352441783354486	-0.3013059921436936	-0.5103827598043214	-0.38214645820549464	1.1668979201792993	0.4100724704883806	1.1624161135072222	1.386797151816645	0.2422490758924401	0.7384959353037044	1.6793225429768532	2.024383341436992	-0.6888190797509994	-0.49170504403881193	-0.05386593931987721	-0.6221835416620719	0.8865296995724629	-0.049331232238561964	1.1820571684771641	1.3838088841089937	1.0204285124580494	-0.2441520184104724	2.396803587606372	1.8202798900066675	1.2665118845228787	2.8887807148147346	1.594176767477972
0.5643450770459214	-0.08531923597134379	0.40055025257018634	-1.1501182775844072	-0.9280250807033411	-0.25208464013389237	-0.37854060067300166	-1.8004099596564167	-0.8357828365385709	-0.5605955535271792	0.5293310004156444	-2.033468276953197	-0.4094512043775433	-0.323156110406167	-0.30458268145628276	-0.9277651723133212	1.2133920497008326	1.3057548037193771	-0.7216285062442503	0.936990962965106	0.389615753420702	-0.4873088987088769	1.1242521831405834	1.89282504434469	-0.33533251902551664	-0.5297680077309335	-0.4013356893454921	1.290006813950304	0.5086491705170217	1.057477835260747	1.3618024817132384	0.12294591910495564	0.7010722490535272	1.6482805014741622	1.9530878543006818	-0.6460529216128472	-0.48582705533307385	-0.04136098724604164	-0.537771463895052	0.8807241304997329	-0.028609309895263713	1.1011940333119612	1.1947151724113305	1.069939617193155	-0.3206717599642559	2.483089430677838	1.7800799470583137	1.3911881243996151	2.9069878225171037	1.67540427386826
0.5343544673711267	-0.0481385588720182	0.46048145431873555	-1.104656208957885	-0.9977066468615867	-0.26103981870529874	-0.4509589810197753	-1.7859372825890367	-0.8243524532592093	-0.5159255276063943	0.5456811075942855	-1.9043639445178713	-0.41713685920375665	-0.14410349278345427	-0.2552341709493463	-0.8963263601936102	1.2930528540243065	1.375927207756709	-0.6629582725900615	0.9340600418057743	0.4573275557501435	-0.31221395597277024	1.0567680076896848	2.0139260248678648	-0.393787761311415	-0.5303892242922496	-0.4512227382498364	1.3899644648795257	0.6232737445144323	1.0041330414374063	1.2906759165528334	0.02366590485559602	0.7283845120938556	1.5718656390619623	1.9173939218923444	-0.6184100822725449	-0.4757082119118484	-0.005107898506250927	-0.48556846478756316	0.841226670306025	-0.00851118294805989	0.9746431237155398	1.0261676680035763	1.082066535969431	-0.4098308626848259	2.5702163819374446	1.6917980655412588	1.4824753458827	2.92792849893774	1.7532920051075878
0.4968513073062083	-0.007406321144576231	0.41108551519775727	-1.0781016741756928	-1.0584733749407524	-0.274198696868902	-0.5208590455962192	-1.7615030373913902	-0.8231793349752751	-0.4936713361150102	0.5674823998107656	-1.7717870456890819	-0.46396001054613106	0.021944850858732844	-0.2625555920256364	-0.8433863645124319	1.4264409050328635	1.5066359056993806	-0.5957256821230307	0.9393641342023255	0.45093149785224657	-0.11844265049177918	0.9784586550215215	2.063995408368844	-0.4567753034618046	-0.5010686254015526	-0.49614287132620144	1.5143605183820235	0.7533608201526509	1.0157858107023452	1.1875701689259173	-0.02190847738097546	0.820296558430119	1.4551877849607275	1.9077786102927536	-0.5950632371188178	-0.480448410328066	0.04320288755160863	-0.49078243560079293	0.792224050624647	-0.028409555189773034	0.8436433331590134	0.896025563480832	1.0526068711911378	-0.48770421721497204	2.6488470289001107	1.551082818982006	1.5360601855725744	2.9625524193368538	1.8256398843152606
0.4582953572606547	0.04529582727837239	0.30011258941191465	-1.059873297702794	-1.1294527287411689	-0.300613836198243	-0.5780133487228327	-1.7405551553969936	-0.817915342675569	-0.47634725423312085	0.5869149607679194	-1.6728832102604514	-0.5466423141143879	0.19530384541048035	-0.29655488540964653	-0.7936008355018505	1.6054698518434318	1.6577222862866587	-0.5225310984879034	0.9680499782356339	0.41828495233173085	0.05673544201662719	0.8808407842509292	2.0629074714298374	-0.5201894150112059	-0.4748541093174324	-0.4897794746771959	1.5968974321233689	0.8549250870995528	1.0859603710873595	1.115087812386325	-0.014857872140877438	0.9353700011979778	1.3013490911804788	1.9223381360022422	-0.5847463006351742	-0.5069992282440341	0.10294230529544231	-0.544884163963967	0.7322432166162499	-0.08815373447415553	0.7326308703444854	0.8194082639506982	0.983100072589776	-0.5094669298424432	2.714716545466497	1.3578018110375467	1.6067033756262306	3.007752555607908	1.8664268883463606
0.42261968169042585	0.12157466994581996	0.17468586548346457	-1.0783764477687139	-1.1939156293983888	-0.3552822190222387	-0.6292335985193609	-1.717386990979228	-0.8019128060844626	-0.4737771315186623	0.6115297678426393	-1.6264097120648955	-0.6546322776894888	0.3733097696627191	-0.326640239492557	-0.735423154892446	1.804105589173929	1.8294113551358382	-0.42884263441781484	1.0097791505128335	0.42215731314238986	0.19190925518526297	0.7408630748374188	2.044995366826907	-0.5863038632025604	-0.4269916359774049	-0.4500094836358235	1.5978954217234032	0.8602107824164753	1.1895093677166166	1.081188654386061	0.04555736172505557	1.0774306655997672	1.120261395124784	1.9726759389586603	-0.6001589303502894	-0.5515121524234108	0.1750848610223678	-0.6148930240914344	0.6759770426375166	-0.16010397760459033	0.6342504811132036	0.7664727551432006	0.9276498651300795	-0.4704422677339063	2.771244944225388	1.158121646514418	1.6880139668501897	3.0480630689603734	1.8641892389952175
0.3928157932574789	0.20645785463375238	0.0662693176288597	-1.1345806085601533	-1.2128963468928926	-0.45375266468191	-0.6781687831428114	-1.6545619092303472	-0.7826115009855392	-0.483746459720813	0.6609283308009677	-1.6200094946671975	-0.7738322971269306	0.5125459122296842	-0.35903130810131373	-0.6558882529588901	1.9331932948061226	2.004685839582352	-0.29378577653850024	1.055988549288563	0.47032560522825684	0.2813460741572391	0.5621442584199994	2.026529580031803	-0.6291169579729398	-0.3272719788269046	-0.3817998140300627	1.605755912248054	0.8019684038300093	1.3253512425884395	1.084831797027555	0.1410142957488576	1.2388796106480682	0.9549341361828398	2.0688852848469588	-0.6358478884085239	-0.5934498898033078	0.24096221395103265	-0.6798627170514334	0.639990802674687	-0.22183519053832948	0.578349175334965	0.7452624902118586	0.9191893238480453	-0.3993606663126601	2.8160237656072176	1.0121061330234522	1.7548605534225714	3.066816890406396	1.8230390344164502
0.3646923960011706	0.26219344324405724	-0.010672060193534904	-1.2049122795588303	-1.1679782198432047	-0.5518782122090164	-0.7440205661669518	-1.53630031098761	-0.7567327121749841	-0.4854194641292812	0.7208224075196894	-1.6225648432315878	-0.8827124071649554	0.5964758140725961	-0.3699912266663673	-0.5537555139501962	1.9446170540163528	2.1492666229739195	-0.1329061770739777	1.1350177032850164	0.5350049331376721	0.3087716407207752	0.3416290915720214	2.0041297355554706	-0.6374122093215643	-0.2124867915602628	-0.26599094707780996	1.6682801370134488	0.7289876508528799	1.494051664113747	1.1405242080681135	0.22194736720722757	1.3875992314295842	0.8344906047243483	2.205704662307295	-0.6917667758891831	-0.609032980006809	0.28637129842269815	-0.7332863278232913	0.5921259389050312	-0.23289178871067953	0.5761230171402563	0.7709980221169406	0.9341378524386027	-0.3094097000009178	2.840782729982343	0.9188284961636002	1.8216280440890933	3.0486790844461797	1.7330195699412598
0.32673633760496107	0.2984663024770938	-0.05195476482909413	-1.2854883396105348	-1.0716392700668027	-0.6013731230445478	-0.8330155525184217	-1.3948668354802458	-0.7305330705004464	-0.49433003108742585	0.7794476442043029	-1.5878087181882434	-0.9592867138656759	0.6235764229186298	-0.3378978129193284	-0.41389620039784897	1.8804135163019822	2.256095376924521	0.02755510302160702	1.252619092091031	0.6171320932294184	0.2787776700795351	0.06511146780205974	1.9919001587143152	-0.6195686590147214	-0.11006011124853268	-0.1509793617290514	1.7605571471339267	0.6514453298089724	1.6669018291015583	1.222965070963866	0.25014978816761885	1.5423540804866565	0.7576789951973053	2.358766445828092	-0.7648232411954512	-0.5958146389003371	0.3175736810180988	-0.7790607721651044	0.502311035145206	-0.18403248864129546	0.5887413490062511	0.8221788355672738	0.9579585857491436	-0.21357390127443895	2.8410421025513726	0.8522684413225573	1.8733673126422385	2.9769556314143673	1.6193169249268244
0.27182042853956273	0.3168485071744861	-0.06103457140822242	-1.3933862267419261	-0.9386504304097361	-0.629975322296856	-0.9238014290487915	-1.2758886577931778	-0.7382184992580166	-0.5104862427421476	0.843082730262718	-1.4949598742585464	-1.0212966323010908	0.5683511956133441	-0.28983321666666867	-0.24897898918564318	1.7816061202893239	2.323161725157885	0.17686496858849501	1.3847001063259814	0.7113083926944765	0.23644519711537093	-0.21898481394331312	1.9971067140652754	-0.5747369769097361	-0.004091262332215895	-0.09186662569856144	1.8762745702276469	0.601129326152231	1.827216782103396	1.2791473163091625	0.23858449019884836	1.7176743871755753	0.7269447747319918	2.499373308183337	-0.8364358812636642	-0.5411971382626132	0.33113313617463636	-0.8110106592119545	0.38091398632587453	-0.09276561504303363	0.616774452198878	0.8789623605089043	0.9579371449450832	-0.12973449755097483	2.822741515145096	0.8115565658479115	1.8826004413862818	2.8571444695217822	1.5338854765652654
0.18648484822235564	0.284716183087694	-0.03772861494021758	-1.519626547309358	-0.7940090169054762	-0.642764956577361	-1.0155637953676555	-1.2084299431607441	-0.7615304651567152	-0.5129593796937961	0.8850923687832928	-1.3552347685847346	-1.0610673630896565	0.45589484875409464	-0.24092896714737194	-0.08324458056749726	1.677156454578721	2.342658951039162	0.2887823586725428	1.5111270674289377	0.7653316620227365	0.20801259442064862	-0.46681106543255757	1.9844983020400027	-0.5047795954719343	0.0941473487118373	-0.07191972943226208	1.9949013269610418	0.6032930357200283	1.9889164913751654	1.300148962124834	0.20134307805190166	1.8831775649009792	0.7438886127227733	2.6045473054877943	-0.887739440809445	-0.4412071289321126	0.341954519533675	-0.8310347182195266	0.24712594679907385	0.013304133572662902	0.6723150378992708	0.9184188185151241	0.954901127090203	-0.06886929006882628	2.7839208522061285	0.7777910851696979	1.8285568454424195	2.7268725946608443	1.492839639959966
0.07728073128756124	0.20764908880951807	0.01271973086194222	-1.6344093274885334	-0.6680043842414335	-0.6033694745883326	-1.1147822739986728	-1.1970463546823997	-0.7274949949446147	-0.5080333111577515	0.8736210894531917	-1.1739302495155106	-1.0678375420820505	0.35630343279509014	-0.17355678837192348	0.07414001828632907	1.6254749657210623	2.3297406937505385	0.34657072987329673	1.6000025125340407	0.7984990986220584	0.1839730713624304	-0.6806625964481314	1.9495046161224014	-0.4351459497387392	0.17664161684096163	-0.06303078236225026	2.084671020453872	0.6170124286509082	2.142321239069213	1.3033372586262135	0.15271407392656886	2.0121179768580175	0.80018566022545	2.6451171728509784	-0.9108733967976365	-0.3158682933081156	0.37335689409303685	-0.8498532348425369	0.11907566307874184	0.07821039498315321	0.7411850893334124	0.8995965224533068	0.9723453652733326	-0.038531439236097545	2.7200336831316134	0.7239984510059617	1.7080832346970376	2.6245909234362417	1.480812274697571
-0.02721165388483999	0.12177837541825687	0.07885714647859196	-1.7362621955734514	-0.5981990008876441	-0.5227525793202286	-1.1862913723561594	-1.2390312269958765	-0.6520444386488258	-0.5193523578923372	0.8133029167448088	-0.981338197383715	-1.0754037870168955	0.2879119046717441	-0.0826609903009916	0.21605714499560258	1.656288951295578	2.3092211597385073	0.36402331543679534	1.6385237114030162	0.8860491790148629	0.17212422880971523	-0.840905203040095	1.9078084615627056	-0.3915254200345174	0.2685610978308389	-0.06004964245353335	2.140110576998529	0.6050534887952296	2.2465942912644468	1.3083405661674727	0.12974197252099162	2.0608873651720705	0.8873845196471238	2.6172753432735503	-0.8983265827724223	-0.17608059102941923	0.41434797426993375	-0.8681021326888416	0.013219154444363158	0.08473921983104162	0.8179634990456701	0.8184451604839833	0.9783530785709154	-0.022345612071240466	2.6386314550027414	0.6630564143198483	1.5575109952417752	2.5471192759024968	1.4950605904353544
-0.10706875351036019	0.03620436347597801	0.13796358979968984	-1.8449273750023374	-0.5853174267291374	-0.4407317457713328	-1.2158667574077051	-1.3253474908395013	-0.5801884370948366	-0.5474054897850539	0.7116715883606607	-0.8277295952713211	-1.0933297446482808	0.2232178289809373	-0.003302650079043734	0.32759400544778156	1.7103487786482574	2.2842846676304416	0.3571493106715564	1.6237670337251877	1.01804459355044	0.18088729092375105	-0.9264830366860402	1.8451160954524486	-0.37292394731335904	0.3502531326523039	-0.06362502952013385	2.1482143936094067	0.5843226362027724	2.2566088848113632	1.3405821598686658	0.1452792395180725	1.9921762473303417	1.012168327732644	2.555181476385637	-0.8493484279578754	-0.02668052251166587	0.453982745309424	-0.8784065062208841	-0.05717855074255438	0.07078793066333126	0.9069411182477584	0.7058368163347115	0.9782072811033083	0.004516837444677411	2.552453066281302	0.6191626134016004	1.4147956157685944	2.4900646916264524	1.5236741140412047
-0.14796865105997128	-0.04159784185490111	0.16516195821263108	-1.961052916702128	-0.5815157802437686	-0.34127935484012595	-1.2388201975372692	-1.4211649298025275	-0.5099717931427566	-0.6044452415375308	0.5728301468023461	-0.7169357737410971	-1.0884845978439965	0.14819616266567617	0.030350119734607533	0.40059556231726823	1.7478337136600266	2.247349506408785	0.32625020701465146	1.5630524915502297	1.1604053367627223	0.19528605982699246	-0.9598942689473505	1.7501644563561118	-0.36884106877996836	0.3983747890609596	-0.07837226315494972	2.1199145118416522	0.5664579399716649	2.1654638650967466	1.397748447344018	0.18247742588357405	1.8188061890798124	1.1760898706038956	2.4907139047544655	-0.7633575811711872	0.11561459849284055	0.4974428171868541	-0.8921647586846962	-0.07119705984030235	0.045135221116072065	0.9979215927392214	0.5835710511219471	1.003250140245264	0.05107435576667254	2.453806267634346	0.6018672377934549	1.235806853868072	2.4579433341384274	1.5478332125394627
-0.14678475893080306	-0.08352574213794328	0.16289667149108084	-2.0685153136106176	-0.5688497397219472	-0.20026876774745728	-1.2547405391496977	-1.5066643673365516	-0.4573820034056924	-0.692100165750281	0.43145792104556635	-0.6429660480791737	-1.0888971047414486	0.04775248554123983	0.014445576377132851	0.41476737432597865	1.7916918223950393	2.203854942300326	0.2792175428314375	1.4805784115642637	1.3227012680065184	0.20801721385244415	-0.9742761424040991	1.6764518718770778	-0.40051003800118606	0.44327517018809165	-0.12190581952958615	2.1013265147328877	0.5501802531630291	1.9960258119636005	1.4710530257522776	0.2520325110927665	1.5395165568578295	1.3488492974816428	2.4397816715070113	-0.6384926268880607	0.20725843453970816	0.5386229806751317	-0.8937410053525108	-0.04852859189051736	-0.0044495039364106145	1.1037706052965783	0.4778143745577951	1.0302055191093618	0.11949272365692543	2.3329053025646127	0.6192597040531382	1.0074833389525453	2.433395117029037	1.5519912326024083
-0.1118202131965508	-0.09299804660619755	0.14516249933160003	-2.1763872787049316	-0.5633146524989794	-0.06193215558843405	-1.2827306108199217	-1.6027417055799051	-0.4465632458982963	-0.7929734412193087	0.3124352091504388	-0.6084163816615613	-1.1213404103779037	-0.09297430393104308	-0.04538749343808226	0.37436056165818044	1.8564019655449346	2.1811782892181384	0.2318909244970782	1.3873211664174734	1.4639313949237185	0.24368846616903933	-0.9868434804247161	1.642507268007804	-0.4824075539559468	0.4987979431120226	-0.17048552468658582	2.091120924971407	0.5509650856916289	1.780370386984697	1.5273139944679783	0.3494298024169771	1.1698610212056935	1.5009505125175813	2.4194425161434667	-0.4899642230511799	0.2001463535450227	0.5444227476299924	-0.8598712920582459	-0.03156020571038914	-0.042083991344610175	1.26355585806524	0.4149663761887707	1.0242492637415228	0.20420520775014434	2.2153947075043434	0.6570103146558617	0.7973729746263545	2.400288134763722	1.5033307086529202
-0.06208482539435757	-0.08722786768046846	0.10594728867254591	-2.284767315725964	-0.5503276044331585	0.013430115189424306	-1.3634985718683217	-1.7075665110297098	-0.47082273041094214	-0.8938467166883365	0.23404985769551864	-0.6005946458571823	-1.1130613245764085	-0.24905475652810308	-0.15699473875274256	0.30494535817123886	1.9090541258859264	2.171957950335497	0.184360799442695	1.26100721346867	1.5223802194641596	0.3018471124609239	-1.0116989971680828	1.5923067492507843	-0.5756091589844988	0.5365605048094712	-0.1960827210124299	2.071884058299369	0.5893308216753282	1.5720731766950335	1.5057044292919621	0.4228896165500114	0.8024500282382799	1.634524321337116	2.447633774337922	-0.3358406552483015	0.07845272693635644	0.5170347572199518	-0.7923307799631693	-0.006469297193591819	-0.050301970017878075	1.46945487849991	0.4111491441837104	1.0003213264106816	0.2887484902213175	2.1087999922778247	0.6948624291215574	0.6271058546119817	2.376379033720856	1.394136760092281
-0.014184867671612353	-0.09361801978317498	0.06978107183804935	-2.342272762778693	-0.5334609509069969	0.015183009227868926	-1.460380591126867	-1.7916662052968273	-0.5278994469177563	-1.004713566800217	0.2263609629236143	-0.6108092709794739	-1.0532478244458485	-0.36165044646763256	-0.30926519226599714	0.20559024350605087	1.9657823330135078	2.159377201472816	0.11861682294620693	1.1520746437135143	1.5334239179179152	0.34667407859408095	-1.0683218080853252	1.544335529846461	-0.6654286780637497	0.5505893026510986	-0.2046349280263077	2.074680545058476	0.637010481810585	1.4286332437277425	1.417770424550211	0.48853997283536266	0.5121353429073834	1.7381779253235152	2.4901917700393676	-0.19690591060189885	-0.10391829279246716	0.4639496175497209	-0.6899470790982938	0.046225378095363326	-0.07286023386428635	1.672842600106908	0.45455036844400726	0.9971094939625095	0.3538200500275132	1.9948872652822438	0.7229216274161698	0.47844773607852853	2.392218331899656	1.2181681821071333
0.003577487058286914	-0.14062084335776354	0.0799618002999735	-2.301321128603657	-0.5590223230534968	-0.039907366605382424	-1.5383772188079188	-1.8608662451074554	-0.597183612233889	-1.1504872093767022	0.29708155515075735	-0.6351273894366191	-0.9816959701456855	-0.41018396538274005	-0.4353775588270697	0.08182506124892551	2.049929109132467	2.173440052553768	0.04791708095285001	1.0909773319841651	1.526749243861588	0.36773406814489107	-1.150301588558769	1.5434030124701699	-0.7634748926953552	0.5385228909005136	-0.19902424444395533	2.0934730771382717	0.6736027564451281	1.3742114172500106	1.3470156086389387	0.5834013516481484	0.32072548660175054	1.8013325414922234	2.4977506741456446	-0.09175230956873924	-0.2849268175664409	0.37911666265510563	-0.5447816928612796	0.10341079857230925	-0.13490334449607336	1.8603689445766065	0.5036994293755178	1.0352569725458718	0.396861558643406	1.8568121308203067	0.7179170456505058	0.3725172258905836	2.448191038978753	0.9796998868907068
-0.003347090059631866	-0.2200615492277979	0.12345008063971112	-2.1698497409539854	-0.6186930396610058	-0.1312526226087827	-1.6354885352637627	-1.9325984464778458	-0.6544107285206948	-1.310744059199442	0.42291393842458974	-0.6571033870903766	-0.8987603728684663	-0.44063528922898865	-0.5159753872045303	-0.02851775947022216	2.1274320063336294	2.2074403578976605	0.017941294821977503	1.0310392651909697	1.498512101891895	0.3574974072884321	-1.2286367893100685	1.5384247296019475	-0.8502703394280452	0.4949801353709584	-0.17905753993906004	2.074687597988511	0.7184899737714454	1.366970861590243	1.3054759101888667	0.6856255219003551	0.21295229812353966	1.8488635298971268	2.4665189853409606	-0.02955592105305844	-0.42855589960004037	0.2765498748834637	-0.3956892523065557	0.1484425747737017	-0.2191437587169775	2.008425641671294	0.564097890616871	1.0793649946578843	0.433798272735903	1.7163137154991468	0.6612602372663849	0.3740516864642657	2.5161221466760684	0.7496603492115153
-0.010863613242134283	-0.2985722953323652	0.1738125918543988	-1.9403049182252956	-0.6688252463896627	-0.22255730236129345	-1.7414277938155962	-1.9930101777665423	-0.7163904778552356	-1.4983104834000234	0.5820430287891305	-0.6647152797013888	-0.7936217727599636	-0.4716569475433593	-0.557020659852494	-0.10113400564571658	2.185262370324756	2.211270344818142	0.03227721265474576	0.9808855172928563	1.4642463523202067	0.3118666600230439	-1.2926676608540262	1.4869711406205357	-0.8951667686739508	0.43271860266269135	-0.1571397239324462	2.010840948841446	0.7505206803392103	1.3677039678507947	1.2660048869722005	0.7736236071926369	0.1276421062983108	1.895792557162268	2.428885121644987	-0.015947390548442665	-0.4879670997647743	0.18364815329741463	-0.28471003423975466	0.1944011322806695	-0.30903688065642393	2.019202583425616	0.649114859651227	1.1245493451337034	0.48435571740304956	1.5902290043712277	0.5696110754255197	0.4721464289116916	2.5814698394297833	0.5761381565244459
-0.013191669576672763	-0.3437639115542113	0.2331205598591274	-1.6330406439308418	-0.7318711280312267	-0.3051908372986266	-1.7853421604982014	-2.0426138118404773	-0.7773675619898326	-1.704966938580321	0.7511332030083938	-0.6570627722787574	-0.7033840797015305	-0.5050312355387316	-0.5332793526730679	-0.14710030118397704	2.2575561261392627	2.1821370088048737	0.08351191374214964	0.9631979184556967	1.4379554855441923	0.25578675803865336	-1.351275604556097	1.4381742547892877	-0.8879074715800674	0.36412971186632354	-0.15113287557817096	1.9450300586794722	0.7519255739263169	1.4056037513823925	1.27441516704374	0.8527219843719068	0.03177685366801432	1.9308670542546102	2.3691087296079347	-0.040222214116042834	-0.4317623995068721	0.11830532434515395	-0.1986343079820395	0.24034085276923092	-0.3970796432186914	1.8924524189290508	0.7325838267664799	1.202177920312953	0.5588315033625252	1.4444653258987574	0.47384438731713674	0.5975028935788238	2.645223592113974	0.4272676791704006
-0.008309107741949647	-0.33161686566528226	0.2920814575753812	-1.339660212695097	-0.8183047021642054	-0.37794405514426294	-1.7984318677439795	-2.0993535375828327	-0.8133080960818265	-1.858285265288714	0.8944328243604629	-0.6279081066712624	-0.6227679291020904	-0.5793788702098487	-0.44280115993051644	-0.15860457761889366	2.30632560054692	2.15680431115331	0.17884350614427996	0.9259562635256827	1.4105864953725091	0.2265688519388777	-1.3894583929642734	1.3928014561991096	-0.8547264661855705	0.3146092896904673	-0.1619531259113049	1.8985794614651597	0.7632948053627159	1.478176745829705	1.3271816928176	0.9070567916479458	-0.08855874592234532	1.9413876932654386	2.281016570328981	-0.07978684672633399	-0.2923884391516373	0.09609530769293265	-0.12018062345071656	0.26665240007873725	-0.4657777395649926	1.7326362472965737	0.8165409422141778	1.3016418103467982	0.6522917113154875	1.2690516574637383	0.3894637847073546	0.725949371634882	2.689060794122682	0.31873333620207617
0.026472689542833938	-0.2617458886198839	0.33716700762981955	-1.1156108618268368	-0.8856199841409664	-0.4358179617885637	-1.8319171653494586	-2.1538766937486806	-0.8192839806734922	-1.904151448950819	0.984858364399907	-0.5855400890169065	-0.5208931993576382	-0.7042399917507464	-0.33245561582075067	-0.1127102631992912	2.286475175351892	2.128194357771576	0.30311450786234806	0.8411819207890477	1.3723555129373517	0.2316132714583957	-1.3844800521523222	1.30492626406765	-0.8237582895484428	0.305216988965413	-0.1696634827848471	1.867962692180718	0.8087890754735845	1.5402147317920547	1.3557976379596106	0.9134686158955821	-0.2596008049108331	1.9407686309569339	2.219938857925068	-0.12480744654054146	-0.14338784559446888	0.11599996243331503	-0.06472567376087252	0.25663110628674357	-0.49913327091346404	1.5578862644412603	0.9343693951076965	1.4068518358686943	0.7481511982690529	1.1507592393739643	0.32224174815127704	0.8793163330971933	2.705150348592592	0.28720168405807417
0.10758916435273753	-0.1535827111364347	0.3702133238066302	-0.9627278715511494	-0.93384907471591	-0.5034058228959121	-1.8435915554119124	-2.1974655159064644	-0.8173939567715978	-1.8543371365276673	1.0240579359971176	-0.528638737938057	-0.39032752935092396	-0.8379250948637769	-0.22924046056259018	-0.029495855847280296	2.2407569352085788	2.092858693003301	0.4027988828872041	0.7628599791121345	1.312598403826886	0.24543923081912805	-1.3598416593072955	1.1859185907797953	-0.784193977790174	0.3051305946092033	-0.15754084076401761	1.8373212376411523	0.8606357193656604	1.597550881922843	1.3847503441861295	0.8809436167907171	-0.4544982676580906	1.9381521521392213	2.212400035923217	-0.18483127382844974	-0.007238218849663386	0.1635035082002781	-0.03792948040802463	0.2411018683128341	-0.5193961078809851	1.3507985854643532	1.060456790058246	1.5281424644355108	0.8253883547003082	1.1135652129750562	0.27271227623236516	1.0351405407015517	2.7048615913336205	0.270711544250209
0.2004690773991052	-0.029348943229754065	0.3852269127370998	-0.9158971193669359	-0.9939737877070758	-0.5903810166784667	-1.8061251840533372	-2.226377454419468	-0.8181660089755542	-1.718197413056949	1.0125418335136378	-0.45814157866959715	-0.2216845779241318	-0.9460877305283603	-0.16824786956963717	0.06522282793964737	2.1898063503762195	2.0829633372687746	0.4645669410573069	0.7238685205049075	1.2420923640824548	0.2638476665199351	-1.3413861279483474	1.0850221534096005	-0.7511005714686885	0.28785583738427867	-0.13014109472592603	1.8252501478852612	0.9155002828152249	1.6677344930024318	1.4451224222451728	0.8419923848444011	-0.5923421786795783	1.9145901618448142	2.2063071254401017	-0.246178835030265	0.12721720605337875	0.24707105939565097	-0.03149188407446425	0.26038720775690083	-0.517475659133458	1.1729395390809352	1.1676075478961354	1.6502006737876713	0.876876408288705	1.076419355767539	0.23055286740750866	1.1714860632228157	2.6919214160348965	0.252881319663021
0.28291246486384836	0.08488997138807715	0.3836781582240138	-0.9598297878058848	-1.024565806650258	-0.6751610352878767	-1.768034175502122	-2.2387412344693334	-0.8163963048976524	-1.522722608113924	0.9659292019345461	-0.40111161402061973	-0.030654081106669385	-1.0504038490698728	-0.16340542480437223	0.16261751566726942	2.1292766688736697	2.105811190277165	0.5187977133006128	0.7273462553133678	1.1577766538766552	0.31162183013793915	-1.33331118677673	1.0107316024317199	-0.7520832045485533	0.2792287438142222	-0.09415447725641338	1.8155065250411113	0.9822457364767393	1.6957282913220104	1.4957721640592687	0.8077383544817469	-0.6523474577715594	1.8688650568591954	2.1634639638557953	-0.30226148340749015	0.25694313276236214	0.3323112706532409	-0.058462881073073736	0.3127842581550411	-0.49583907050712206	1.0476288194664423	1.2759984663623964	1.7563583828490157	0.9041957021841448	1.0365463812627917	0.1895717860354146	1.3098617139944841	2.666915037407937	0.28088115958488247
0.35478822459843434	0.17066768880279148	0.37542311007233625	-1.038892000892264	-0.9919285110695908	-0.7547472937833761	-1.7433135655933782	-2.237244957184019	-0.8018726994764627	-1.303825741452347	0.9058316970581825	-0.3531116758216998	0.13220653679267932	-1.1551120725582193	-0.1605710397032356	0.251675096180924	2.084200386763159	2.1554004717584467	0.5790319337846126	0.7597759501310467	1.0440528062526842	0.35470727048459616	-1.3583579793353024	0.9290343379181912	-0.7659733706038481	0.27139154150093736	-0.055102534864150475	1.758194415572008	1.0513630320893266	1.651841473329241	1.5159909496914736	0.7950587919246223	-0.676668461382737	1.8392560932971862	2.1315856312885657	-0.3629267075402808	0.3636707153120007	0.3911634513205945	-0.11423729949482693	0.3932371637670821	-0.5214882755858643	0.9273029077848534	1.383399894965595	1.848823994437711	0.9161379526681047	1.0048510533273205	0.1626688491363956	1.4448151485726155	2.6046012209218192	0.3536256370917313
0.40592600811068247	0.23631399148507057	0.35946907261825717	-1.159745722154991	-0.9332299887381961	-0.8024527919546616	-1.6790550027504658	-2.2286274396177315	-0.7791272394157327	-1.0831063506646372	0.8357834521317219	-0.30807323430336486	0.22049748677366238	-1.2334714917266925	-0.12649622195132712	0.32286018835016056	2.07103251265658	2.225387001590186	0.6292717131296792	0.817366363657315	0.915513847247788	0.34791208631498816	-1.4439564914477558	0.8388909915433566	-0.7793493681871209	0.23980000524702075	-0.04744169858709873	1.6729879678121964	1.1260955659590206	1.560289172358762	1.528472977421154	0.8200673079227071	-0.6790447776105948	1.8362360268971336	2.1512861757313346	-0.4334776311290923	0.44777802821856183	0.43260542247078426	-0.18648846845757888	0.5056979310546051	-0.571945613299176	0.8299359702008537	1.459775319195869	1.9053205131355297	0.9050450943268121	0.9315375440297714	0.16080647391143074	1.5590138174531134	2.4453381172601114	0.428386503845973
0.4346413514315749	0.27910985421588147	0.3286246002070385	-1.3169628770300363	-0.8445218468648751	-0.8023919275783269	-1.559278844361657	-2.2321917726050806	-0.7401135364859105	-0.9102211463093797	0.756391303693216	-0.2951577242083798	0.25401186295087064	-1.2876662283452585	-0.038825758650654685	0.379500860367046	2.050393175180276	2.276712739465812	0.6676854908556008	0.8939676650516353	0.7973159894275603	0.34497412769372965	-1.5564680277211846	0.776907727187988	-0.8233088682173422	0.21011737286363674	-0.09080688493366894	1.6134788706370116	1.2126656291274827	1.456934765662861	1.49461755462667	0.8382413475879182	-0.638867024308908	1.8263070883248207	2.1993547008875156	-0.4957586294413323	0.5159527103311105	0.42794742781926287	-0.23942082070772744	0.6428125880319063	-0.5764558642810508	0.798814416056	1.4694899107847834	1.9105306285220838	0.8717969755949035	0.8182991857136687	0.18474373272709305	1.6417006774390341	2.2041757547604237	0.4817728096340696
0.48097205616431593	0.2836046597489707	0.2931002768092904	-1.4558324140616261	-0.6827753170874816	-0.7842340553050856	-1.3969285218744534	-2.26288959045862	-0.6726993417676732	-0.8013990793634042	0.6935768261351212	-0.31189441116322814	0.2442781475636223	-1.329922827574277	0.11743860114147434	0.4187813802370203	2.0062527595995134	2.2908000476790775	0.6905762282152835	0.9728655837722979	0.6821627197733772	0.34695124450174614	-1.6434106401566986	0.7229334271737888	-0.891613293233976	0.18339271867618465	-0.1539010769219805	1.586600154271426	1.312469442999183	1.3638393212673938	1.4208056478313589	0.804967101604678	-0.5627897654059647	1.8014385687384316	2.2605770044433022	-0.5355088577343976	0.5185778315006632	0.3418999762707765	-0.2631127424203287	0.7893645912306154	-0.5925624015869528	0.8341821608315023	1.4064572076413207	1.8894500299703971	0.8253782026029853	0.7228500803106124	0.22950693629775346	1.6819446743405428	1.9587590353118856	0.5306754672820019
0.5780869658875056	0.25489104489522724	0.2716192383097173	-1.5499656995048645	-0.46839272173823276	-0.7494439777920638	-1.1839944469832222	-2.301024240576388	-0.6118175108270718	-0.7178579679231669	0.6537635221301085	-0.34390226728698964	0.17828066245283733	-1.3441163785423058	0.3100124114533357	0.43001043474765616	1.9471500811939766	2.271752833032391	0.6562778086053924	1.04187346629238	0.5718630243573702	0.3168464074974406	-1.7078912683472176	0.6459716024617398	-0.9712065727030076	0.13297544080253523	-0.2114687703419728	1.5680862129280353	1.4190158788707312	1.291325156334817	1.3548310899118665	0.7387500072959401	-0.5057142514230059	1.7709950681417532	2.354251988752928	-0.5752781914653959	0.42202972696448127	0.21964670681034515	-0.28057201000474585	0.9347034904439774	-0.657556274710378	0.910977747690324	1.2796046071966702	1.8483522967483936	0.7483542402155071	0.6661734686551333	0.28431902230264383	1.677784229692313	1.7434038715707065	0.5613680009193251
0.7278215106805939	0.2031897103151143	0.257967806963046	-1.6131221506404885	-0.24764041955161695	-0.6798557075158423	-0.9450628139982914	-2.3405994752765436	-0.5781780933689497	-0.670209670869433	0.6283108668806923	-0.39746305011013905	0.09320292409411268	-1.3168731860792415	0.49536698071606367	0.40930104349142604	1.8629259607337143	2.2049848618132657	0.5511025207828644	1.0819184525302614	0.4963459316765185	0.2892222053667436	-1.7539008563289085	0.5778201242111103	-1.0569736824916538	0.06511061699154257	-0.2698089850672137	1.5698706042270365	1.515012604565025	1.25433044226069	1.309858177808046	0.6521543584683104	-0.48103745924536573	1.7529533351176578	2.4560562089345543	-0.6392431976639873	0.2655104439706038	0.09493899051948662	-0.296581612871727	1.0702584422972614	-0.6736382807366581	1.0137073904316387	1.0964962097373552	1.7633995429022846	0.6235477397624256	0.6528528345742334	0.3131902515010331	1.6399922058724605	1.542640574649569	0.5611300419398185
0.9137164117142416	0.13940775554360413	0.2467272079427698	-1.6293597146658356	-0.03510132466933934	-0.6071633540465402	-0.7352084376707754	-2.3804717377256432	-0.5749745780551283	-0.6771522350572299	0.6314484876172092	-0.4670565298200664	0.028110059372476792	-1.2442495169594925	0.6618937693226524	0.36487175654568527	1.7611717453174685	2.1100814055793116	0.43138403976458084	1.0810945866322401	0.4373762160572718	0.28549894334043296	-1.785538910087105	0.5476930133510296	-1.124939137182288	-0.011677509610796489	-0.32139459043117513	1.5810212866132842	1.5884182944913412	1.2406231653272919	1.258976639403315	0.5395271834817363	-0.4513137403656762	1.7668873674096321	2.5152863677311954	-0.7327424815582159	0.07256403800845919	-0.03033961192304121	-0.3019281933472591	1.2072374727420394	-0.636925468548531	1.1279182379364041	0.9178647041918092	1.640878212182431	0.48828796309938366	0.6745771398917069	0.28473386417739904	1.5813926857510698	1.3991205167470042	0.5686821084999265
1.092921130380376	0.09231636437230359	0.2361434301135846	-1.581875727147269	0.1293966983423374	-0.5562036405538832	-0.5687347190321528	-2.397198112838149	-0.6116169777870829	-0.7012168274543963	0.653918679199496	-0.533380517194628	-0.005936233593550876	-1.1249783213135378	0.7872819904738741	0.3245115198958425	1.6765415670653738	2.029402217499585	0.34629938757993123	1.089489998858534	0.3738638456809951	0.2859008339065488	-1.7912875237765031	0.543452973405705	-1.167154273062982	-0.10588849804870541	-0.35413265677092237	1.564344633544161	1.6264197988043088	1.2357086381732234	1.1663542206019228	0.43493039811467415	-0.41419313326470697	1.7980217552235367	2.4871915036379897	-0.8515592000615133	-0.160219295049796	-0.11739065950885738	-0.3067111827580086	1.359093980323879	-0.6176088380807043	1.2471860373896437	0.8229352455959258	1.503725676772106	0.3728856887995816	0.6920736723339909	0.20333659249670744	1.5177099354130834	1.3710648614653023	0.6133015045167535
1.236211805933496	0.07649376321986263	0.20288439343738615	-1.479291857616765	0.18822362369133191	-0.49244211990545467	-0.4453570132857771	-2.3721735249894724	-0.6954548284804034	-0.7370975186205484	0.6650348212374417	-0.599240818803201	-0.00910964191868669	-0.9809008168410397	0.8796793906830256	0.3025403419713737	1.6105049684621577	1.9811874268543899	0.2692344076213939	1.1350286395579985	0.30402406196759435	0.291097694675284	-1.739534491722042	0.5578778515702123	-1.1956468237237072	-0.18976507587718033	-0.3713361119916585	1.4981423057652135	1.6390595049969492	1.2233725414678935	1.0465678654904231	0.3399777648743941	-0.421247410273837	1.841335595416362	2.3578707839706516	-0.9829554847693383	-0.39007433397734037	-0.12424492954642039	-0.3134230399840566	1.5139644108506791	-0.6034017227112249	1.3566766050185912	0.8141133937501305	1.3520577170132322	0.25651219718923896	0.666173468655134	0.10910570196720548	1.4621371519559299	1.4121184434975216	0.6779094548120764
1.3279078268506965	0.09601848991482805	0.1522755742760394	-1.3355023179478651	0.1398936450311304	-0.4077554266730912	-0.3636955838479041	-2.31696720500105	-0.8190232877215063	-0.8180523430525263	0.6767060807903098	-0.6628808440432437	0.0019810040522848294	-0.8057141595619027	0.9741203914353163	0.2915822752015672	1.5415872931454617	1.9666452159800702	0.19277617917996362	1.1717635805064859	0.24513106673979967	0.2887879787780684	-1.611731229465485	0.6061404826546264	-1.2155013440544593	-0.25564694351231865	-0.36585418196018016	1.3817125367379002	1.6439636242778666	1.2180145302796652	0.9431209832584212	0.22670220316614892	-0.4876568835621514	1.8967194405081507	2.163688883425375	-1.0799810866362833	-0.5813586387641976	-0.05704762965561463	-0.34992686338858886	1.650819116973977	-0.5663559860139463	1.4389997976417432	0.8626203857038309	1.1807156754490005	0.14435182596782611	0.6238401600670159	0.04009631478053288	1.4337048103294976	1.4412251752018808	0.7923343262029069
1.36992407905902	0.14592190228170562	0.0927287622018226	-1.1353271632279842	0.030787766647650296	-0.3268301518982236	-0.3044578389458377	-2.250663185742642	-0.9796552660785405	-0.9264985901676142	0.7091545959016962	-0.7379843998628763	0.032256839236337695	-0.6104912635532391	1.0512085580104293	0.300037939552148	1.4930111795910588	1.9838043400120622	0.13457325725323632	1.1943725021858071	0.21363128917572474	0.23957255244020237	-1.3970267117064306	0.6884205705283376	-1.232183254480067	-0.3095323376852327	-0.34781878071840705	1.262419278116143	1.6419993749107078	1.2246305880137782	0.8623464317028956	0.10287474792078197	-0.5233850835573323	1.9317392138605143	1.9300376148395084	-1.1230884133089474	-0.7377816197586486	0.03005796119309978	-0.4666414493499431	1.7551460597137882	-0.5389054841172687	1.4951415834718795	0.9631173739292137	1.0328041445614211	0.0635648195060591	0.6256854106295437	0.008877257099486734	1.4501093012048376	1.4692269291285744	0.9635896465062623
1.3942852419316971	0.1808352489052274	-0.006242249092251173	-0.8553173187168144	-0.11426178501969483	-0.2629955939981932	-0.26346108142885727	-2.1858108896072066	-1.164281022670235	-1.0512344043612876	0.740399781741605	-0.829547108091291	0.0979865567119346	-0.42285446407794475	1.0916585209349567	0.33938620635732947	1.4704227647139576	2.043650942786128	0.041122217689842124	1.2402829761666798	0.20489727829620982	0.14518370258459679	-1.092882656680946	0.7780588033243478	-1.2349711901950315	-0.3189493225120611	-0.3396874987746982	1.1709180902995786	1.6370302142600157	1.237654537506786	0.7992234092002751	-0.016063391156724026	-0.5335667859901857	1.949719382677135	1.64318483520595	-1.1226544469330482	-0.8592755088870231	0.09198274567039462	-0.6539375280714312	1.7993377048942722	-0.5519421070019412	1.5205431478108846	1.064542283759513	0.9431258375005109	0.01289231773592162	0.6643430393822647	0.02128720765067428	1.508677182963885	1.5156205954033792	1.142572371565152
1.4391658774458258	0.16980858311469418	-0.15088845673731102	-0.5238263085697275	-0.26774924927217847	-0.2205041440662631	-0.26518476380854905	-2.1221541301612774	-1.3539050652836506	-1.220430108656324	0.7816163952408623	-0.9151631309850912	0.16629987001894253	-0.2442295973063236	1.12485370193134	0.38121147048103354	1.4672207089840756	2.1372924109926434	-0.10874917567859299	1.2703613722931038	0.224723442613555	0.011488107590178898	-0.7486947512615083	0.8451320583586398	-1.1783707630637614	-0.26904218274174346	-0.3449218258237251	1.0998280820059754	1.644770137263056	1.2499725328229658	0.7928118280328919	-0.12712963514668266	-0.6140628510395704	1.972929088895432	1.3664293376782273	-1.0892608707750109	-0.9654680803287367	0.086681140516672	-0.872725387733636	1.7658191143426294	-0.5747176478964271	1.5172897962516423	1.1348136549678716	0.889596726084581	-0.036534860095961866	0.7227648578950748	0.07042831696343152	1.6163214377787938	1.5397684024469958	1.3052027225411524
1.5086857712992157	0.1277301179172434	-0.30028915414061563	-0.20503709659061697	-0.3825094462521128	-0.21126493173862695	-0.32924565665378913	-2.068871064847278	-1.5536109064825034	-1.4125386994151614	0.8438792032189106	-0.9904088386453914	0.20089255370001663	-0.07354728611064688	1.1578489654832862	0.4098472531565359	1.5133875463069377	2.225338087325556	-0.23348748912412293	1.239933015431238	0.2776403231387697	-0.15507936405340966	-0.4429119277652144	0.8855120034965912	-1.0616697545361222	-0.18368044478985904	-0.375188814398606	1.0385063818116467	1.6679205288110865	1.2499861088648279	0.8029802633767977	-0.2029572615299678	-0.6999001370373372	2.0126003801459516	1.1872286870354039	-1.0589896690448275	-1.0262132415225644	0.0025063409943635985	-1.1013986949492482	1.6763018354736183	-0.5689878418705024	1.4877725875958763	1.2028377847538956	0.8467451350904784	-0.0817489175389163	0.8232198538804107	0.13770772526814506	1.7673787987899967	1.522296663230808	1.4178074164747096
1.5906643420555269	0.04751887395582246	-0.45095871066307475	0.06770420872402119	-0.42902343937768556	-0.22645668007181516	-0.43429540021610313	-2.054710266916291	-1.7392944748601387	-1.5629393710923611	0.8863025939245205	-1.039099228641842	0.23200787660520036	0.07308700185814745	1.179084640692429	0.4323604065626644	1.6027898704173347	2.3025394711901317	-0.3004487372977889	1.2026585516822765	0.3298949855482926	-0.3226584912599784	-0.19749471762422396	0.8848174723257076	-0.9175388101899375	-0.10830754002256984	-0.43342008381156905	0.9978779783417021	1.6715845259749913	1.2285495387646275	0.7776619527506167	-0.25166791435358526	-0.7208521303957107	2.0771812337878437	1.1134108875830775	-1.0725272364942646	-0.9964416567368867	-0.10525296540520497	-1.3174529872544587	1.5639992991407055	-0.526065111469569	1.4334378375842838	1.273856770525456	0.7862091689077759	-0.1018568383027841	0.9557962898789105	0.2037161286799924	1.9273845432841477	1.4819206982329756	1.4543445566262132
1.6750543977863512	-0.06854453315425826	-0.5901936073587974	0.2782378094600713	-0.42369471414728893	-0.2432674208155115	-0.5416855565508427	-2.066587664027258	-1.8706335894008077	-1.6407866100409774	0.881513412382738	-1.0165749310312222	0.2596639311422765	0.18690437415268804	1.1932121400993478	0.42553066865706296	1.7043700610656518	2.3749717142533413	-0.3250504385628547	1.203486063004625	0.36158050721798796	-0.4449533285857409	-0.003189507075929132	0.8389638444633787	-0.7758454052666731	-0.048288146558785806	-0.46669792465306126	0.97250858900373	1.6593871010968102	1.1861787121131226	0.7540230740263972	-0.32208751519167295	-0.766300825422775	2.165070980426743	1.1203793778192044	-1.1235687786055402	-0.9062815848293317	-0.19505299344109966	-1.4684833371923656	1.4433331266355267	-0.45996032182613283	1.3646261884484605	1.3268494498583752	0.6297899269692296	-0.09679432577118735	1.075148430179293	0.27999407509774793	2.027240487902053	1.4481129983525556	1.429684491855312
1.7602390119931273	-0.17244760923590302	-0.6563795381770621	0.3774932894298241	-0.37430541059188843	-0.26561681980568264	-0.6351795120493063	-2.0765121036889074	-1.95730898260997	-1.6350442446679512	0.8539057978362639	-0.9212113533487543	0.24391268092640664	0.27237029041542793	1.2059579878347098	0.3576524737626403	1.8144503948230035	2.4168961304671965	-0.27637464604759826	1.2222381257454225	0.40577952852504673	-0.5061192249758001	0.12277854127798835	0.7683693649613191	-0.6434146501505043	-0.012664873681762136	-0.4587647250953121	0.9781050889869608	1.6492753361426977	1.1269645428580821	0.7360828926153429	-0.39510546578105066	-0.8366986446166251	2.229672355471127	1.154482807556932	-1.1643670766366268	-0.766764954845317	-0.2768497067010385	-1.5448815719580107	1.3337468883567598	-0.37439521850565716	1.2832786577501503	1.3896094935729053	0.38318637499396074	-0.07558321043158404	1.1822100160300661	0.4017634049727025	2.0005588023253194	1.4255937822495408	1.3621124911135118
1.8328378199408295	-0.24058708976559934	-0.6393357746559445	0.3611779592932448	-0.28477640657033937	-0.3015430323436227	-0.6949786397447586	-2.0996394267911933	-2.0302227959499004	-1.5416025032742204	0.8162026299749309	-0.7942359139558143	0.17529541516864428	0.35023714799779604	1.1990230738176657	0.29023157068086775	1.9067724678175317	2.440472806018565	-0.16248625569369302	1.252659191758633	0.4716742689516762	-0.5192938444535166	0.15286571004803817	0.6990668105743302	-0.5381738855659371	-0.023739807344419536	-0.4387782123518205	1.0336504394821513	1.62212706839926	1.0079750612843699	0.6888926055784637	-0.47164391612587125	-0.8481673353207583	2.2527828749107135	1.1949763629232932	-1.1678797478679623	-0.6067716663906451	-0.34901044351559707	-1.598591499046202	1.240612901953796	-0.2638607769988119	1.1734273700433557	1.480906424938166	0.11849536071376603	-0.01572644461682606	1.2851216407763577	0.5882613069437699	1.828625395227498	1.4124110508532814	1.2572978227195684
1.8649220911997575	-0.2899679533118819	-0.5797255196257695	0.26756829899897283	-0.18557131800822507	-0.37194282763764314	-0.7078667235929129	-2.139222087185072	-2.0844870365708714	-1.3835157098943487	0.7843643993364717	-0.6465875354485744	0.054713135776582864	0.4121346404727556	1.1535307486834356	0.2586614988741921	1.932269029927569	2.457093873139634	-0.053975718848557605	1.2925656518720685	0.5534097512554836	-0.47326582605380735	0.13680371118746376	0.6567926895157874	-0.46151327071510584	-0.07263078492503536	-0.40604014601207206	1.126392942984977	1.568493954884073	0.811004795254956	0.6665045537395587	-0.5782194817101822	-0.8585203433596863	2.2518628320323284	1.2427516893548414	-1.1415933946208798	-0.5183985315835603	-0.37833653786729327	-1.6475184367236442	1.1630797341946848	-0.1419683530271214	1.0487350277051704	1.5786636256760462	-0.11673170062732345	0.09422415342067463	1.3786736211030797	0.7999277537204647	1.5504398212579016	1.4026241048225296	1.1466844697197707
1.8533692109594202	-0.3260725341111682	-0.49912684198934054	0.13387280056805176	-0.09274052210553538	-0.48676956003104294	-0.7014938428679971	-2.154002930541982	-2.1223727411507567	-1.198976049708121	0.7779650322079273	-0.49494875169972385	-0.1380180473724805	0.43200885236474723	1.0832086769500637	0.22676116075838038	1.9110960164962847	2.43287642072162	0.03550317103141545	1.3026306684403701	0.669629030559317	-0.37022016101543787	0.1360696256264074	0.6448788086613978	-0.3801108799556259	-0.1316340161991175	-0.3615211297672779	1.2457144133268767	1.4986785485692518	0.6012232710550397	0.7114249835964437	-0.6482980791613171	-0.9077026221088929	2.2412259050740464	1.2442216993988893	-1.0875768628886593	-0.5312494983959235	-0.40749536621276805	-1.6468734715479036	1.122987024219346	-0.024305822555915013	0.9422092355731877	1.6721506279382201	-0.2517230029884118	0.21547403577836272	1.449397110032743	0.9871935544809729	1.2153051950691904	1.392101790305597	1.033107066273496
1.8088262627975709	-0.34309965457887975	-0.4302688431436792	0.0034745852533891895	-0.02319194478694641	-0.6313670877023808	-0.7092662271764237	-2.1357357239818207	-2.14792566377133	-1.0277678908347816	0.8031556444068209	-0.3740858414555111	-0.3497136923596722	0.4308422591344979	1.029581933132165	0.20888020404706187	1.8874595857945473	2.3691753738947576	0.12525717184771573	1.2743458210830898	0.7955756479162013	-0.23315238081108527	0.14735489872349	0.6440434285118032	-0.26659390729917615	-0.18046328352529856	-0.3421437203606178	1.3447516568864561	1.4185735975562703	0.4376364919644436	0.7574081789537881	-0.6394175825067252	-0.9658806414027434	2.2687519462831323	1.1972657228279584	-0.9810121887967582	-0.6098390634094161	-0.48794304277035366	-1.6003184385120868	1.1379398494300317	0.08539805991230995	0.8593191971134196	1.7697758966943584	-0.24083107452598576	0.330233343914392	1.4832859888377254	1.1351420545798407	0.8805502292286065	1.398562252712993	0.8879353898991393
1.7232562877299586	-0.34304651402085323	-0.4161471875352037	-0.09457811219596747	0.020987864911542205	-0.7918055837211455	-0.7371851376474859	-2.0992904191861816	-2.132950859010166	-0.8568143195888179	0.8470995743924348	-0.29132977821324724	-0.4908742763641046	0.4236450270112118	1.0079242099847656	0.23760490457502464	1.8602382448734864	2.28677929512654	0.20579684061850653	1.2265032722086282	0.905596727173776	-0.07369883413092099	0.16776971478412986	0.6425912269726834	-0.13203030518795178	-0.23447621222404552	-0.35746044085507267	1.377022338264241	1.3652743630725876	0.3219957673833736	0.7636841809832522	-0.6045727997976587	-1.0626199918691646	2.346032127833739	1.165154437849377	-0.8578230543551545	-0.7308906766885725	-0.573074167502147	-1.5423770576540838	1.202094966717199	0.1951615183453304	0.8030915255504626	1.868210348271846	-0.1108998019230322	0.4404817368066928	1.4980368773707053	1.2036659885088201	0.6454402855903018	1.4484210060954597	0.718191317851594
1.602018582676876	-0.3297303758553367	-0.44857026996819405	-0.16075188844741262	0.05257500724112344	-0.9440030431841665	-0.7779921319667018	-2.024977789246825	-2.065100504929953	-0.6638247748177918	0.8979945410866407	-0.24269015673132133	-0.5722105047933074	0.38215319445535656	1.004076909831812	0.283990384274881	1.847464826907545	2.1907605936590366	0.26448591748751266	1.145090010701973	1.0281555335607515	0.0869742425429727	0.21694827775826667	0.6581574675508802	-0.0077081773083392535	-0.303817968124524	-0.3628532338128677	1.3649653543684213	1.3464774072080605	0.3017041101468737	0.751744469805247	-0.5294319830528849	-1.2063058633029455	2.4243520604439333	1.137473265107365	-0.7741412362100439	-0.8466884808879034	-0.6008221434473168	-1.4645834075783086	1.2858368157429294	0.29500382640563366	0.7951419421205926	1.9239823946867898	0.09659143528617888	0.5156850897409637	1.5188941372431364	1.1817235012611307	0.5556927977412893	1.5148082249814725	0.554437967481083
1.4786832432472807	-0.3078940348862105	-0.49985083807497627	-0.2024448928828661	0.06766236180911482	-1.0449770435237458	-0.8105088465835927	-1.9213448076396649	-1.9495884605704006	-0.46914202027104607	0.9535442198624924	-0.24659933234969347	-0.5985928538224614	0.3027146765489031	1.0128288512882997	0.33541454228079226	1.889300381117523	2.1051899791163713	0.29860344223516	1.0258408900999165	1.1836960324414283	0.2199353478820762	0.2684945251476415	0.7033748465783426	0.10249526519507875	-0.3810668646266465	-0.3355624330870548	1.3592066369943723	1.3366604964635875	0.4049272817714418	0.7409899827038859	-0.3725896365129462	-1.3552494991077895	2.5081477872857065	1.0988915260824421	-0.6999111511450544	-0.9269116131509276	-0.5846700651943428	-1.3603823515687066	1.3646923421941424	0.36667721652319474	0.8389780201522015	1.9302931411467679	0.3585122976818352	0.5419587176121639	1.559778664767101	1.1248283794595977	0.569856237950599	1.5711813421263439	0.41668476666079635
1.3655261978946271	-0.2707797834844183	-0.5465149981511864	-0.22505409362186252	0.06187505437300347	-1.0871479410736449	-0.8293823779612269	-1.8102527166871063	-1.7983314018328436	-0.3113461841796043	1.0049598247228677	-0.28947841971692717	-0.529429197349653	0.21266016024718382	1.0298351618951191	0.43095465765711066	1.9680794599501603	2.0576697710289125	0.2978874000721137	0.9094461367463144	1.3422811194881494	0.32008462918533714	0.2655375044369076	0.7781947954417223	0.1951103372999905	-0.44386321954001906	-0.30891540011561547	1.3731044356294781	1.356489442061854	0.5432354709148732	0.7001238064228292	-0.18627210989229934	-1.4958914016951645	2.59448816803647	1.0948831380388366	-0.6124164334582376	-0.9862871459084666	-0.54521710503118	-1.2515731097941165	1.4146895564473578	0.4250686709598665	0.9001767579308115	1.9240747470740085	0.6349357199436039	0.5529432869153472	1.6167368809260991	1.0669888304112802	0.669865101319834	1.6226686864494115	0.3392228567532166
1.2800634882212676	-0.21407880806996235	-0.560681437022691	-0.24126055120271647	0.03303940527770547	-1.0863729346816473	-0.8439308897898183	-1.6876396619223146	-1.6347465744619742	-0.2008713181924132	1.025609506691	-0.3595660463015575	-0.41115912767225693	0.1195465772528121	1.0398932306552653	0.5517432089485584	2.0316913134535746	2.0457591475916552	0.2494867184931855	0.7813860255446258	1.4921766127240916	0.3866044470251414	0.18350085818056477	0.8663905404212819	0.25302094187108054	-0.5110615726031105	-0.3124709789436199	1.3984844043625035	1.385610631355087	0.6631254965987694	0.6176567024036084	-0.012946332028099538	-1.6186164948676953	2.581648610544061	1.0990762814431692	-0.5386776310829455	-1.0207489947402886	-0.46783839606600985	-1.1507475724612872	1.4186490977163	0.4954243809148906	0.9578335680879022	1.9218802784443718	0.9285032091316634	0.5607536337889598	1.7079619187763804	1.0434840663161078	0.8732628597687164	1.6422964798659223	0.32745014934608224
1.2389927605993267	-0.1631657251005772	-0.5276575124773952	-0.24942080847471376	-0.035381059814826275	-1.030296555951771	-0.8504737667127305	-1.5723334897815877	-1.4697379625071842	-0.14812318644426725	1.0276024130489196	-0.46185444936514175	-0.3071712046987526	0.016915537821659544	1.0409772274651048	0.6565858253655502	2.076005753802266	2.052954435918639	0.1671682502436707	0.593934661198871	1.624147799767632	0.4315838544075145	0.058421983886519036	0.9572964140256879	0.27459697441927	-0.5849945714335757	-0.3201268631610226	1.4100653154809213	1.3680061006030726	0.7779788107518396	0.5506674877100146	0.15651794269370364	-1.692396501668662	2.485902586984526	1.0931440277954685	-0.46259977723503914	-1.0576112600763345	-0.3912087479113109	-1.0513807414137777	1.375143120005794	0.567090762095417	1.004648163333727	1.926137283721904	1.1850638705123469	0.5568010838979812	1.8278216882475788	1.1091129335446683	1.1354077840299284	1.609081694890591	0.33928130281835794
1.224035197289537	-0.1510983900486883	-0.4452227210567775	-0.24189823331482324	-0.16198184934629617	-0.9394138692085157	-0.8533083544793332	-1.4733007254362243	-1.2987985858947255	-0.14656737316586113	1.0253198801614751	-0.5688169403325976	-0.19978914602515943	-0.0962051190714818	1.0642876014865208	0.7169398762684951	2.1162789523179537	2.0704999826412043	0.07492694507152706	0.4314070629804168	1.6810864439710698	0.4906479093311072	-0.05848889613661952	1.0196293723971657	0.30183266881505133	-0.6553278054219807	-0.32834233011876585	1.3954128533320094	1.2964996186741418	0.8863744543258545	0.5238753006490391	0.3233982762580323	-1.7261480985168265	2.4249266597137042	1.100698915480861	-0.3548068964188947	-1.102427357216869	-0.32424416594220534	-0.9524026977852895	1.3255791571759168	0.633223587486992	1.0177371490155784	1.956613571504238	1.329617771484148	0.5511463656892259	1.9323562442115159	1.2448853832983269	1.388398675452957	1.5229126787166156	0.3709173229358272
1.2310908765559874	-0.1861578732067831	-0.32763680009698626	-0.20731823585343595	-0.33392266155671135	-0.8513755776526448	-0.8606142375932562	-1.380657770540056	-1.1192011952807506	-0.1557729384858856	0.9935643999600231	-0.659181511618238	-0.08295199504417644	-0.2040761064285029	1.1109616608478703	0.7210216291147447	2.155871520630189	2.1043241966324318	0.0019471740853137132	0.3742431641004692	1.6222661312193871	0.548418523352259	-0.1608473053543134	1.044710204330336	0.33628576509588504	-0.7556769071677215	-0.37223738684778196	1.3443355340143575	1.1848756198689467	1.0011870403533387	0.4817845386061359	0.47612456783151125	-1.7299739237191627	2.3750767528272214	1.0947867439375878	-0.23915622191586866	-1.109550138433713	-0.3061139853547831	-0.8667519252181322	1.3017993051401775	0.7041995883695936	0.9992442330246574	2.0250247017700382	1.3758184160724063	0.5463071992987291	2.0123319232107226	1.3911259705724044	1.6208246313524157	1.39029224481604	0.43158016383407805
1.2673863077374583	-0.2585308848592698	-0.2072855126451551	-0.16646510541929402	-0.5390923403931651	-0.771099522892017	-0.878578486981603	-1.313343856935233	-0.9314070166572327	-0.15837134871449568	0.9543131093396828	-0.7538749449089857	0.0207138830707913	-0.3041795271941164	1.1650371082632849	0.685924482493831	2.219827556452395	2.151541136279188	-0.03487623631005323	0.3740098569435071	1.4668709972909348	0.5925248581254847	-0.23951336156974987	1.0901412852565326	0.3495893982275403	-0.8702975337558687	-0.4348462769904887	1.2498368509326727	1.0688765049236575	1.1229143570359006	0.39585360628912	0.6102205476023064	-1.6807960374213944	2.296667894139562	1.0703347735874185	-0.14601721199408466	-1.1007474223379838	-0.3826963626816367	-0.8110197007798383	1.2910019261898564	0.7137667874220547	0.9696067843429426	2.1181203058197116	1.3567189478158528	0.5354139988714504	2.092129746734023	1.5432228894188245	1.8030879637555377	1.2474536540446484	0.5225848619788005
1.308949661614489	-0.3507696084540611	-0.11311004243376972	-0.1616125000783859	-0.7414417386644778	-0.6926331689210793	-0.8869162074833685	-1.292236322525778	-0.7358421827341484	-0.16806992499546916	0.9338116885711883	-0.843464450206222	0.09651383471839985	-0.4059194190188292	1.2394819219619457	0.6454964989087799	2.306333334981051	2.2038940737120294	-0.043909673493319146	0.4277106027123042	1.281223801638339	0.6356980676762354	-0.2827261869561488	1.173664729631965	0.3662484567210585	-0.9663557158098739	-0.4542682549339904	1.1354630110107309	0.9956962917458896	1.2021486626901994	0.29367067150416704	0.7294708728791361	-1.5842763095268642	2.2648084167709444	1.0605869200986109	-0.09241554119983073	-1.107292391558269	-0.5124002418539865	-0.7919962419514527	1.2798767831192703	0.6441084667019901	0.9353246352302925	2.1904278272796165	1.286757604168421	0.5006430655411338	2.1276860206256276	1.6790262316525184	1.8941168052794803	1.1387615716708708	0.6503897075681649
1.3427144240500541	-0.44146282748624327	-0.0571496233404577	-0.195326701501385	-0.8808140426250841	-0.6092205699666595	-0.848354744337696	-1.2968105498595421	-0.5310879222535779	-0.20565190808424233	0.9049628174696084	-0.8827558958804047	0.13447532472866644	-0.4990978127482154	1.3129049353890374	0.6016091874446985	2.3668011410105585	2.257098119349423	-0.06586201875511627	0.5713621937628247	1.0999779337058866	0.6390379168636089	-0.29645668871787595	1.242097905840016	0.4024421084960711	-1.052256389983827	-0.43897629473778094	1.0348670699132894	0.9483678550074088	1.2103214398911626	0.17601859443474346	0.8302830009374814	-1.4496652427636074	2.2898650492135095	1.0774237564501077	-0.0735530152637299	-1.084261946732449	-0.642267750815032	-0.8095157866550975	1.2814364882432872	0.5399381400227166	0.9236338692787598	2.20309329752682	1.2154154727395308	0.4656284818750713	2.056743917673496	1.733577938182829	1.9296941437352555	1.0544598524382462	0.7916037503886345
1.382847572670372	-0.49652973074137885	-0.03023115032144743	-0.25124053547755476	-0.9271033304698572	-0.5074106988587477	-0.761059719966198	-1.300768444614244	-0.3324449061666658	-0.261418721699841	0.8687939806277803	-0.8778956567566105	0.14026489521922272	-0.5623368874379622	1.354958680478942	0.5793712559628501	2.3345640195560957	2.3095586681644487	-0.09356531317905933	0.7394308369591196	0.9195073455186342	0.5678709506386075	-0.30189512540964497	1.252826712528702	0.4154943703747377	-1.1205943257454911	-0.42469950676962326	0.9275567394219777	0.9320468072855913	1.154962866524948	0.055208835507986734	0.8754635482764451	-1.2764357429590878	2.3417328940116926	1.1116998922859067	-0.06594905096652588	-1.0148817062567086	-0.7660445954190912	-0.8645427687984227	1.2839229746728797	0.38813858172366117	0.9607846018676167	2.1663590360772047	1.2001496202488868	0.45580125166667795	1.9376252126852402	1.7034357040915726	1.9567818549620692	0.9790942078466027	0.9173337606654652
1.4219199857252947	-0.49455910171455697	-0.02097221069020394	-0.3395776534302639	-0.8767372468162865	-0.37731512325546934	-0.6450669653328133	-1.2920395416421016	-0.17611937484339116	-0.3417593029673564	0.8802411244137544	-0.8481486918129988	0.127082766908537	-0.5791941596150598	1.4117974312374708	0.6282676064488337	2.16864493859613	2.371400972935394	-0.10745276249918326	0.8560807700156492	0.771925577772273	0.4690890211464982	-0.32101753731349614	1.1647766733891884	0.39446678419670533	-1.1497174518219957	-0.402796546941957	0.7761126992330404	0.9624167908784746	1.0503956667560357	-0.0443631074918859	0.808084160733304	-1.0924183824232965	2.4353515321795713	1.1582140625594473	-0.0771066267192074	-0.9289339551388849	-0.8646479060867851	-0.9506787721753657	1.2374068414210941	0.21518254698515166	1.0205473301934673	2.069841995967697	1.2339789208945864	0.4545390075662201	1.808980123768753	1.6397398234709144	1.9553212172338565	0.9300401246924705	1.0131018131192457
1.4557602312160753	-0.448871506951129	-0.01762466177878675	-0.4495855943797641	-0.7675625811019489	-0.2198549240520244	-0.49584588409092134	-1.243512633158095	-0.05594995063009904	-0.46749326230328025	0.9337634174829337	-0.7872129361132842	0.09651383471839971	-0.5473526455027644	1.5019202151899114	0.7287151404442417	1.8695389019149915	2.4533763890277993	-0.12464908034117135	0.9598514189230263	0.7005715758065294	0.3772778142321854	-0.3546303846232662	0.9354162537121844	0.353009570730325	-1.1678849507277513	-0.3715341943776202	0.6032453840610363	0.9622520194083819	0.9141781880593627	-0.12605172484821814	0.643538019366992	-0.9516139591327217	2.578033423471745	1.1812000392864541	-0.13514621781039365	-0.8087918607432012	-0.9300161885617317	-1.0500124508072999	1.1332908732874307	0.1013083469812385	1.087747762981578	1.911510424679474	1.29031248948155	0.4662240715846714	1.6283530666962307	1.5526097901380203	1.9265408536216408	0.8973143020089985	1.0707421575058778
1.4805862107971852	-0.3963376369619304	-0.00033459031100964155	-0.5643009772625379	-0.6532747237938997	-0.04547848585256996	-0.3330251070092599	-1.1421593395240932	0.037844365498665496	-0.6097390477575617	1.0044012592730691	-0.6906986054349312	0.06760578556274045	-0.4810026555323542	1.571686960688734	0.8410988375865142	1.4916151142305658	2.567346625614292	-0.1354990034327959	1.0552594644230573	0.6803456578705654	0.2869817809464455	-0.39888230295172383	0.6099239776344747	0.26438977808579234	-1.2098602657946504	-0.3506117423604618	0.4311785764480704	0.9055576254225247	0.7675840880327843	-0.17987664260195946	0.4704571875976454	-0.8827930300050472	2.748439729530425	1.1679418339438274	-0.23116469016345903	-0.651997938713922	-0.9815595720007021	-1.1520194196769995	1.0260592623094142	0.0324420361461028	1.1681952111999292	1.7483105632649825	1.3420748786429446	0.5245343345739355	1.4453175500541433	1.4194058294386966	1.9059811911584625	0.84279693151512	1.1225044976268204
1.4770027520706437	-0.3474926073757506	0.050214517832965024	-0.7076965019678585	-0.5860374007921094	0.12604949953441164	-0.20188687715431763	-1.015024037281603	0.07144367634879023	-0.7136835390488975	1.0987677888749743	-0.58265982195956	0.048297567976735435	-0.38091543745049417	1.6066325299764148	0.9554429616663522	1.12792655256268	2.71347309976815	-0.08947633556377273	1.1025041637078048	0.6725242158577962	0.23202440088810156	-0.45040787187459125	0.2750288180124933	0.11966087484992236	-1.2536251782401728	-0.3487695761710224	0.25677019606329304	0.8485293524051644	0.6515903863633007	-0.1956081961211122	0.30903290822456386	-0.9067231054382592	2.9144270935858563	1.145040202055413	-0.36181586279190936	-0.5115468226613977	-1.0008024351512514	-1.2599727263585507	0.9405919423976943	-0.03799077211630459	1.2183318665912524	1.6345807972709063	1.383687191162386	0.6120284933335796	1.3182657497759833	1.2520877443579075	1.8538306238948465	0.7549300226583895	1.2184812860275354
1.4364882153818692	-0.3056444179297488	0.13068630955747812	-0.8709068318152227	-0.5829740716579399	0.2701641698201599	-0.10378325731016516	-0.8915644534323166	0.0762263893525234	-0.7810805620547647	1.2022644500266566	-0.48576641970609236	0.02596791829097107	-0.2529984897536943	1.6320042749804764	1.026899041576419	0.8402210717893824	2.8513624117584175	0.0515349781977119	1.1173155227505458	0.6981084474493843	0.22358469899967615	-0.4973273123826608	-0.006737135467552446	-0.04575283558263184	-1.2727265589963825	-0.3687263765566199	0.1025825660905163	0.8155837305692524	0.5748359710224729	-0.2025402262372809	0.16520632476409725	-1.0130731396506183	3.062543736304625	1.123291282961102	-0.5357081001585524	-0.4133473171720867	-1.0170781448001283	-1.366512534594203	0.8746812149950873	-0.07206822397935816	1.2125672162043368	1.583571495396838	1.4125207844621301	0.6898443193122301	1.187982908352192	1.088679764607258	1.7517863592148177	0.6570721126412343	1.3573950587127808
1.3557610742251816	-0.2769130895566626	0.22583954767832962	-1.0133173191116	-0.6280297733693424	0.37547577137987276	-0.025581052831536295	-0.7825775466504099	0.11112916496257488	-0.818638298702836	1.281566952158405	-0.3892588581630094	0.007459385128973907	-0.12932340466355013	1.6359715256000922	1.022457383136879	0.65525981400099	2.9493719237963383	0.25495501943307736	1.1065505847113593	0.7492930622939181	0.22644874671222331	-0.5199237066599612	-0.20130300054168435	-0.19754298583427315	-1.2605120426351537	-0.37228195538462383	0.005361452015098633	0.8096736381025045	0.5151421149549729	-0.17158007406544876	0.08974371609079038	-1.1463708634339682	3.2138924999158625	1.0916740177514215	-0.7300185919786715	-0.35682161024942943	-1.0522076423242122	-1.4585767926472297	0.864279413431292	-0.06882659060077685	1.1871278621428902	1.61344969152861	1.4157197524278662	0.7414338938738533	1.0489777379641616	0.923916928946503	1.6335010685315599	0.5889716006853221	1.5157713710902456
1.2446380985709644	-0.26281312816025293	0.31307361212022156	-1.132408341853057	-0.6863797732243947	0.4440171743831344	0.018424242049997236	-0.7061485939998159	0.14273317206481073	-0.7924804302583593	1.324410990918801	-0.28126745863452735	-0.009373791072318793	-0.02764508303710022	1.5916653773028582	0.9697036915275212	0.5700263498867439	2.9850499884170194	0.47956614005163284	1.0607203100656928	0.793633410637862	0.2191038501590774	-0.5305214207456316	-0.30315623959484517	-0.32963477062444246	-1.2163480705442828	-0.3152094679295349	-0.041494688676260424	0.8293117956827676	0.48489016833900445	-0.05890943693439339	0.09652536091300974	-1.2740769965369807	3.391915666532772	1.0606913470416306	-0.9049397936454031	-0.3284588880479552	-1.0859262874479916	-1.523016046958021	0.9125360871837922	-0.0784884103032076	1.1546871031419126	1.7074380353214018	1.3939702007895112	0.7186085950599369	0.9643778165913901	0.7774027225635434	1.5064888629017612	0.5590139975911929	1.6736007952867413
1.1178742393176382	-0.2657402872315556	0.3698289341322972	-1.227324472816036	-0.7169717921675771	0.47772792362248423	0.026805449951250414	-0.6446378600400201	0.13471185046525816	-0.7112993057131587	1.3457950830153707	-0.18199808990132244	-0.05495942172233638	0.058912894110622435	1.518522248297979	0.8882380019405527	0.5564214802518108	2.9468772963002388	0.7115524949495592	1.013333439232172	0.8089734510129316	0.20929217702770608	-0.5234183674999195	-0.32724141495437165	-0.4254300699451944	-1.1522804843895422	-0.2474207233939416	-0.04612493724461696	0.8311069374885145	0.5178980514529714	0.11706353704298048	0.14374712570908685	-1.3875428020785996	3.586150741118254	1.0476821597938972	-1.0433859849503846	-0.2937794680322437	-1.1064490991678892	-1.5468104397733105	0.9770302708022678	-0.08395538119032817	1.1088962658313086	1.8106484246379388	1.3563158606995265	0.6219064840285855	0.9010390352342531	0.6752368778764894	1.364126778474755	0.545038146256957	1.7945048304704347
0.9897556578628144	-0.28789104316900566	0.36316742375673455	-1.256004614638584	-0.7027236430360423	0.4729642717680068	-0.005244763471137231	-0.587898134297665	0.11021172630462583	-0.6327570021310731	1.3536770621402914	-0.12485304995275626	-0.15678349272499584	0.12782290811407887	1.4516654122681916	0.8069924898930083	0.5711401084014854	2.8517537258754513	0.9311890068564287	1.000610908329103	0.8168110446870589	0.20126360456898568	-0.5230306462528828	-0.2982799508146558	-0.4757804936498836	-1.0976175410107436	-0.18083037729341342	0.009956435933277464	0.8012963096756831	0.6103011177134734	0.35341733612055365	0.20946472209890735	-1.4765997549802843	3.7919393653066544	1.0383279155518566	-1.132763952947708	-0.26802403329672475	-1.131102653997957	-1.514857538870499	1.0485694993045886	-0.08969570062180482	1.077888080853778	1.891500740781981	1.30576273288711	0.5017462601168687	0.832861102803499	0.6194274060876127	1.2230776860850223	0.5500933233373573	1.8747763262237598
0.8656893246353439	-0.33171871840150063	0.2741308329779265	-1.2192264284330254	-0.6397832353017927	0.43790639099911105	-0.08276698315777752	-0.5639614105795019	0.07443663197062292	-0.5962984374615126	1.341792030625155	-0.11752546102308085	-0.3160039181784076	0.18046866816581408	1.3896954471024328	0.772394976919249	0.5518001558590463	2.7494642156824587	1.0786899238008858	0.9940345628422447	0.8210104766402235	0.19819168242568883	-0.5677374908445303	-0.242537753274571	-0.5109648517575935	-1.0891097539325956	-0.06255043257629334	0.13017362838969554	0.7741827306627909	0.7517589485689032	0.6380023201325763	0.2865747133317198	-1.5481703587080302	3.9833322256470125	1.0123336395817026	-1.1653087017918797	-0.2841029004602367	-1.1682247987265952	-1.4190621271372537	1.1467857132734922	-0.14554291091485422	1.0734460707522988	1.9218055169880515	1.2440475224811138	0.38250987706151973	0.799298292371011	0.6407829362146386	1.0934975000449727	0.5838317214756236	1.9213244423902662
0.7551940501771278	-0.38667048378091257	0.12202074816136857	-1.1533377945894325	-0.5583436213890396	0.3930493456402983	-0.15788948907269124	-0.5508847639321666	0.01058189871218751	-0.594051600623087	1.2878663291755659	-0.147976416034764	-0.48633670049213074	0.21739782497669488	1.307293919115158	0.7819218896827983	0.4785666662977257	2.641011508146162	1.148281684763004	0.9992657467522452	0.7982850891090592	0.19474558630704314	-0.6326833845314945	-0.17484281998941736	-0.5616580544436308	-1.113468848366694	0.0495790540567292	0.307269175118028	0.7703973229419764	0.9618572470789338	0.9204792672259915	0.3810854830283426	-1.6305683552299886	4.096709554180807	0.973185585211942	-1.1426059828313113	-0.3079394286886642	-1.2071068727380883	-1.2990714797458527	1.2535200269655904	-0.23594067632080423	1.067066478518388	1.8796752374851997	1.1972293827359306	0.28686358415173163	0.7792043289160119	0.7455702284932302	0.9740310438342066	0.6177895751307086	1.939016901252477
0.6708159128234422	-0.43192409732045656	-0.07351417403896957	-1.071476001498683	-0.4909091080387927	0.3360802893908433	-0.20624747730294196	-0.5226819791697707	-0.06456785802361728	-0.6150530593448457	1.1984441381848314	-0.2169166741911452	-0.6477861105844065	0.23634200282123774	1.2069220341778872	0.7879259618155594	0.39571540789556514	2.5238667357852216	1.2035563711071706	1.0307439858204388	0.7613906566513036	0.18931775394858733	-0.6864008709042759	-0.08972632509615322	-0.630480456587635	-1.1457268553685125	0.10075859052947114	0.5263437614181176	0.760168483522272	1.2411752576963473	1.1677056384605322	0.4949614028122092	-1.7208068775684449	4.098819838403719	0.9391865824172341	-1.0747352792496265	-0.33019232403763304	-1.2527886735242455	-1.2126521739085376	1.3386671175644085	-0.32985692811820916	1.0709450782125638	1.7838662323443728	1.1605441669894525	0.26113816953595836	0.7479573449927213	0.8690298183472411	0.8525819169165529	0.6417679779157279	1.9456129571756229
0.6210884706060084	-0.4436283052258302	-0.26280183104676286	-0.9734181196419109	-0.4429551667872776	0.2626291600299003	-0.2352851999608227	-0.513852829332359	-0.11644575546872107	-0.6478423293214377	1.0959404822772343	-0.3279271080500066	-0.8062502733924891	0.24110559184475405	1.1012367878284541	0.7640366987880294	0.34788180001765656	2.4357623623347537	1.2683431122909554	1.0656999596970935	0.7044641261938848	0.16507497589141418	-0.7209856061399513	0.014404781923052723	-0.7124389110279687	-1.1776598550303052	0.16000503217048517	0.7558355253807553	0.7158753107065531	1.5502429013808328	1.3381461089067064	0.637745764653397	-1.8009735087599932	3.9969960594728446	0.8979339235035371	-1.0061631331609848	-0.40731239187469104	-1.3200623339831086	-1.1437343296390987	1.3759041355493962	-0.458376302056275	1.1046878649231011	1.6835275624970805	1.1163460935003893	0.31458896194008046	0.7330248956614202	0.9947004271294677	0.7135998641999588	0.6727997580132319	1.9573898393016957
0.5942721220426403	-0.3928702155506901	-0.4016635338839108	-0.8656861335478154	-0.39748215526867525	0.18449147369117144	-0.22693166585924338	-0.5294542118457327	-0.13473436871570013	-0.6655583953280166	0.9850514487529229	-0.44337132551065794	-0.9469947320179131	0.2252755698176257	1.0066314105107363	0.7103049108016143	0.3483110611118796	2.3772609018379973	1.3240549612188763	1.1152084674892353	0.6206168141674766	0.09545551931754667	-0.7224899645784536	0.14960523090130046	-0.8134901547293932	-1.1968229460409503	0.22861086654816914	0.9571684661763499	0.6393389628484754	1.837077513842543	1.4273134464514605	0.8560023408971027	-1.8456359549796886	3.800363401029564	0.8084882303862116	-0.9529626765633168	-0.5250005686553573	-1.4090223957703683	-1.0699551357039139	1.356238288333528	-0.6078313709171996	1.157356431717974	1.595867556095166	1.0668135479612237	0.37696006385843256	0.7433664505208898	1.1583202410289295	0.5738901291494538	0.6867294081860318	1.9758128739781793
0.5882334776254082	-0.26606798733938736	-0.5000038475569919	-0.7733622062925866	-0.3632627510782954	0.11544692517687452	-0.17460841747571113	-0.5394603341383416	-0.1540557271186223	-0.6596988388249281	0.864777136498064	-0.519598557785095	-1.057966324395651	0.18988566796332287	0.9254960263382321	0.6369730876229915	0.4399254333835	2.3075238347558673	1.3611384079787183	1.2028043686553764	0.5320814824318142	0.008175974993570107	-0.6912913282335652	0.3400136226727997	-0.9201477391035322	-1.198760648030219	0.24609658916889923	1.1216992180463012	0.48997796130072474	2.0816815854186563	1.4694129555355198	1.1271192449831204	-1.8425260993617165	3.53191267433226	0.6569366211183169	-0.9134799244013084	-0.6162912973709942	-1.5045676474982255	-1.0299009899768468	1.285324448842286	-0.7429671814160886	1.2095818281314936	1.5223638513341358	1.0149439547795296	0.3757012037904148	0.7698002206274663	1.3197202095773068	0.4528153895195369	0.6602869434577864	1.9999761471953748
0.616225772733185	-0.09102298919953962	-0.5618271421685156	-0.7135496979399596	-0.33483982596813994	0.08382991048344486	-0.13259168277074818	-0.5764514274226689	-0.18569482750285657	-0.6438780362665895	0.7439408108585319	-0.5598715280734142	-1.1558028287229394	0.14158870823101594	0.846764094108855	0.5426820563645612	0.6274003822641925	2.2454418500882385	1.3811951258299255	1.3059552954270752	0.4413858659894757	-0.042416042019036544	-0.6520591076500759	0.5870870156380051	-1.0087370625052778	-1.2082393431114828	0.2251741371517401	1.2497310569821394	0.25461492454719975	2.2426119856515756	1.4417067026737378	1.4056949978006592	-1.78950481805586	3.2434398992703954	0.4714502717898796	-0.9116103208321824	-0.6565954675013594	-1.5934222589772145	-1.0157931302215122	1.1698836652429325	-0.8849472189294308	1.2544382286690101	1.4606724566717133	0.9570194785313222	0.3223248600999925	0.8202074267572479	1.4318246064127516	0.3501541767737999	0.5981733320045561	2.017342977980367
0.6546784301768651	0.08248978951720523	-0.5726273724356745	-0.6756827861771457	-0.2595314561457831	0.10585875709158525	-0.12136007350307783	-0.6547850705133776	-0.21942949815497367	-0.6052615383745128	0.6349205580366305	-0.5697375427293057	-1.2499412448993852	0.08787681158830314	0.7879883654442198	0.43723395171415264	0.8235417645877163	2.222090180154165	1.3879409967344092	1.394765122894283	0.3165739028430142	-0.06981389199180581	-0.5901271004567435	0.8731367208153902	-1.0689061996979166	-1.2520947639301772	0.1914407068225364	1.3425299839252502	0.061481081141917214	2.2622881956569953	1.3622310867298852	1.6496228853579358	-1.670038923850187	2.9833790059585157	0.2842489107433864	-0.937247089189554	-0.6647383365639806	-1.6548016108255261	-1.0016249933469492	1.01673117079476	-1.0077437957786064	1.2731235287014493	1.4019891111930018	0.8902785436536862	0.24112838571287654	0.8824568433244581	1.5170790248863801	0.29032076052099376	0.5231079949622429	1.999842556189337
0.6715588249984579	0.2392677208353851	-0.5556134644232433	-0.6493459965064047	-0.12113134646129134	0.17027355537934172	-0.11401070298966691	-0.7540628827516216	-0.2804115956155702	-0.5495553408606699	0.5557042542767647	-0.5481372320830278	-1.326056004442418	0.03059060290957762	0.7769440372915153	0.34125771544243666	0.9459971929533065	2.193475335345968	1.3747997387210387	1.4820657446898944	0.1593940103344676	-0.09524386402014759	-0.5127379395482135	1.1805663295887894	-1.0965989327354961	-1.319869079367998	0.1372156536656408	1.3998315139992994	-0.035161722158793804	2.149928347859258	1.336733461760005	1.7897128401557354	-1.478809158053505	2.789506476150391	0.114518980548279	-0.9365838575584624	-0.6496010889504171	-1.6879020989697906	-1.0308503546046892	0.8832746627919054	-1.0698990494029494	1.2683207985221236	1.3236215140384273	0.8145453355533304	0.1331845189128334	0.9410935705373216	1.6073777440285753	0.3144713771102105	0.47856622524164455	1.9286427246898068
0.682646888530363	0.38330520336667173	-0.5239367697074027	-0.6444622847210039	0.051373521862152695	0.25032238313498606	-0.1058073980863173	-0.8605993106047258	-0.40848703493042143	-0.5087081704239685	0.5248624768172656	-0.5132964928488097	-1.359262809687315	-0.03795323044105049	0.7888946578590037	0.2892661768541628	0.9828633732346639	2.1298476599160496	1.3459771573369665	1.5501403985821298	0.006272222742200073	-0.10542047226327869	-0.4518295164470576	1.473056232896187	-1.0895110251322861	-1.3893342557773471	0.10553237603113615	1.4301555866872646	-0.11640706518846948	1.9782502478188708	1.3549885366526773	1.7957500409641836	-1.25135045279773	2.6634742827466154	-0.017725693523612574	-0.9237968608849517	-0.598682298438816	-1.7044832508908982	-1.087510846679096	0.7974833461636024	-1.0760318693083737	1.2661393009084814	1.2050058669871833	0.7393009777855408	0.04807271899158807	1.0035616011269997	1.6912464141120633	0.38522530143207045	0.5152730480021421	1.7865979128005367
0.7099320265945424	0.4935275774736546	-0.4652669632008365	-0.6558161369609493	0.24254268595815773	0.3156826080684777	-0.10236003332693333	-0.9658288163624693	-0.6056511198474157	-0.47903456807763944	0.5674823998107669	-0.4760662488643145	-1.3280787356325559	-0.11058986170780201	0.7654554481511726	0.28888086616017067	0.9574441554659273	2.0427704860228	1.3087015097859913	1.5560933765089813	-0.12580395010016904	-0.12232759263089502	-0.3920945963202669	1.7071083806226561	-1.0410420771696631	-1.4315687539128743	0.16492242740197166	1.4455697652800192	-0.16927269054032962	1.7381579474882503	1.3815358065612826	1.726526353412734	-1.0276912180356648	2.5899529380857684	-0.12083926691387221	-0.9350636105686775	-0.5322517525381034	-1.7069049717635862	-1.1135204236260172	0.7292632003044197	-1.0409065813586218	1.2684479094066978	1.0804049056975906	0.690463114297916	0.04329446518502824	1.059952902956546	1.7559264408824067	0.45299994663320825	0.6455410727662938	1.5966148033381735
0.7391280777933852	0.5496617202691592	-0.4026860850564053	-0.6694148376118066	0.4219125299011407	0.3274172598258439	-0.10300443751934099	-1.052301019774291	-0.8497449494477909	-0.4546022379964868	0.6854776271130567	-0.434537603983427	-1.270092568688078	-0.16391937501393333	0.7221000183674858	0.2777830713364989	0.8770215093806332	1.941449478269469	1.2670881541841434	1.5240428058213658	-0.22852447842378112	-0.1839184767460414	-0.3283635625406844	1.8763165726675308	-0.9668037671203586	-1.4259983749458465	0.3189958592622918	1.4753119712400495	-0.17274589968623172	1.4051738433900938	1.4508998429287432	1.618783691729415	-0.8236574562977541	2.5617702119969428	-0.2275314713130025	-0.9367667238929617	-0.5015563819060744	-1.688774791176165	-1.121760305824497	0.665213570320326	-1.0037872508224783	1.2707084218945341	0.9818253289401871	0.6687693087501156	0.07227531900895379	1.111975629659144	1.8159417031674718	0.5199467213530131	0.8596950063101506	1.4128478503755342
0.7542644167602642	0.5654666079022583	-0.3480915554854777	-0.6790837574417148	0.5420702394423291	0.283842423995153	-0.09308535703620678	-1.1167003485925844	-1.1261797450723612	-0.46489889314812105	0.8497200048976576	-0.3966778304188301	-1.2237940971714103	-0.18903677536854385	0.6797530610257401	0.2371264418451228	0.7955237769512489	1.8249601570545626	1.2337281266721392	1.4834510059343553	-0.293086706788349	-0.2769168776315235	-0.2920728538180473	1.9838766237891412	-0.8795398557798257	-1.3501934983975103	0.5300823538619133	1.4915266573918422	-0.1702743276348404	1.0770680636677068	1.555816228074961	1.4765084335363539	-0.6777929289508174	2.555719818495592	-0.3622623099129424	-0.9067575395972834	-0.5077054429064953	-1.650685412585462	-1.111501140131876	0.6068376502801202	-0.9773740716069467	1.2836393778279962	0.9076575665377244	0.670917677316917	0.1055978864545621	1.1741287078435723	1.8743240772221168	0.5619730126665645	1.1207354185174578	1.2610341961697056
0.7623768587997306	0.5431032897327019	-0.3079396282414001	-0.6649355096048144	0.6049235165574937	0.20682058455589694	-0.08436811013891302	-1.1551505906936073	-1.3832380357080125	-0.506946262399592	1.0220374461601955	-0.35639470642760607	-1.18236972031148	-0.1802938072151778	0.6125896849144815	0.19329417476589714	0.7513485564169008	1.7110730747179403	1.2100422056471791	1.4167105773459947	-0.30704981803262144	-0.36612734444557193	-0.26700021317633943	2.0371855338004656	-0.7715378160677322	-1.1969587086007079	0.7863662968782449	1.447812597031333	-0.15637715495991295	0.8217615457569989	1.6357773048029742	1.3518692941727468	-0.6267833904034805	2.5175397491594813	-0.5142517090573433	-0.8732356840702696	-0.5172785749976369	-1.5933749881493697	-1.058701397544029	0.5808312626687915	-0.933701384943293	1.3007718638110395	0.8701756905249056	0.7045368580828294	0.14170551259903674	1.2264182177600298	1.9287831063123213	0.5650102954515839	1.3502435380450426	1.14241790696442
0.7678434211142783	0.4788696402179654	-0.3065401512717438	-0.617306358678613	0.6161633664195446	0.11257818423895631	-0.0934688368316895	-1.1627767781477882	-1.5406564720992255	-0.54148531718021	1.1683229791142686	-0.31491683006124316	-1.1436700600636678	-0.12661431593997155	0.5184685520732906	0.1129844172609056	0.7157508233328882	1.6447404404540165	1.1795915705029187	1.3243792699783967	-0.3086124912690396	-0.4432857137079506	-0.22348755002556558	2.072990315560988	-0.6481259568163671	-1.0068211866515888	1.068272196518667	1.3579864800982178	-0.08960134865917098	0.6020423589140511	1.6612443151288079	1.2706384451088695	-0.6672334756943127	2.4363297190316824	-0.6384796070420254	-0.8413814603399501	-0.5352620817053626	-1.5192070592601512	-1.0093525200319902	0.5552995679212942	-0.8727481640204131	1.2850375975583155	0.8622377829567794	0.7561663142590519	0.10678568184131994	1.24838336903446	2.0144347138149716	0.567472814654021	1.493886799044768	1.0699072137181378
0.7665403452137174	0.3854219689280679	-0.3693038944068771	-0.5501786514627155	0.574748807421511	0.03610412418671369	-0.1240483854714047	-1.1592829892508143	-1.5910855183304111	-0.5420833960508701	1.2752261999227403	-0.2971140043013837	-1.1287872454213814	-0.05273979963445563	0.4448900473005251	-0.01966831605874868	0.6772024036282237	1.649157398550051	1.143748007278035	1.2264303637220793	-0.3719431554550351	-0.5227168434131897	-0.16859656067842085	2.112413459015974	-0.5335120914196031	-0.8186625068613622	1.314310328121154	1.236661977626214	0.0009535824307444652	0.38038179808482864	1.6340978729010132	1.2206934560817737	-0.7643330071786348	2.3436653260796763	-0.6989187085251646	-0.7810191938658055	-0.5523895706404081	-1.4484135402355791	-1.0005400052008433	0.48188040498205387	-0.790403667267414	1.244767495153417	0.8486136069755856	0.7825856730216524	0.007122542424175299	1.2527927027079702	2.14511873078573	0.5874418943534461	1.5491433881216143	1.0332156089659024
0.7697384430794232	0.28475603850621467	-0.4782167900933871	-0.48225772991224625	0.5223236896642838	-0.012709105633866716	-0.1696152733345404	-1.1557297948040506	-1.577820257735151	-0.49548577809424116	1.349801583340461	-0.30602218631658307	-1.1439052613648468	-0.0024920367782321163	0.3921029567492634	-0.1313110310971893	0.6543742212930876	1.6571059665523271	1.117126313384588	1.1249235233220953	-0.49627460667608697	-0.5964706914430724	-0.10885130131837632	2.159282170897286	-0.4271782427500705	-0.650662510186671	1.5188650560437027	1.0596369601982372	0.08921472121331614	0.19145307418504426	1.5688449458768945	1.1950845820080676	-0.910645564572228	2.2581252800260954	-0.6551879179251895	-0.6911335670891283	-0.5546437507751331	-1.409378745087971	-0.9988763567101484	0.4318831907288388	-0.6797921274531865	1.207142673319391	0.817064272408419	0.7577443574378604	-0.08679112587586846	1.2248101078320428	2.3268282983513777	0.6006034530885307	1.5145271679160737	1.019572627474231
0.7863327968496732	0.199421159075055	-0.5926230993781199	-0.45282066460703574	0.44789579767689797	-0.05081426284459576	-0.2169374707769947	-1.1448103121834334	-1.5060244160931586	-0.4204753727078093	1.4075234610877474	-0.32074844009626824	-1.15615382143393	0.04912647312353441	0.3309060057019961	-0.19215624728038777	0.6421499481503864	1.6339499536767712	1.0590251448178722	1.0229026780919301	-0.5905760815166717	-0.6489751532185737	-0.048284072914613944	2.2147863822319636	-0.32188796564597516	-0.5345772935599252	1.7252569980960417	0.857429456078231	0.15882633123618045	0.04510334291198305	1.4897367056615967	1.1934371994485624	-1.1054376084849782	2.186122519149646	-0.5163683628639368	-0.5976533886328325	-0.5379121700599521	-1.4047534763941882	-0.9961427893531539	0.43699555752422886	-0.5752713539221744	1.166316031365815	0.769845816143062	0.6955059914128021	-0.17070836234547407	1.1390244832865626	2.56380009948814	0.6141024876886172	1.397449574741755	1.032685419660688
0.8248529917638093	0.13970888537242135	-0.7142805653349633	-0.4838597118036357	0.3194881942549142	-0.07975730260437948	-0.2588909510827023	-1.1266136497136465	-1.3901463989356264	-0.3389992498007298	1.4478987784774329	-0.3283975629512644	-1.156620605554731	0.10066721014328384	0.28661762784426803	-0.2802611365176874	0.655588527451521	1.5869384539414586	0.9577956261780226	0.9352265775905833	-0.6086538284919781	-0.7059373666757006	-0.015612095830986925	2.253170157361292	-0.23631890593544105	-0.49690524023564864	1.9076066905523323	0.7080342920646292	0.20671412375471268	-0.11264121283063747	1.380529896828337	1.1925150494444083	-1.3223763925471872	2.146482010002864	-0.3455780975550907	-0.5051448581628266	-0.5065319852097788	-1.4208146492089981	-1.0084574048114532	0.38160342119953405	-0.5025641455919844	1.110981571424192	0.7135152576720776	0.6003645674774318	-0.23953958219351684	1.0274424040898373	2.818592448393642	0.6303804251145816	1.2466374335259551	1.064066781922897
0.8888665953788533	0.10223150682411342	-0.8336615487544995	-0.5488877340162559	0.19102097514618738	-0.10133169520255296	-0.2891028335267488	-1.10666452352508	-1.2823949832236412	-0.256339092372681	1.4654660066670526	-0.3235068627187553	-1.1545580710674703	0.11438440220896104	0.25006383378133457	-0.4236305881504707	0.7102052340615714	1.485656577599832	0.8457312590184018	0.8597553577377959	-0.5603563231152447	-0.7592779456059936	-0.0015145512887319273	2.255428597881997	-0.18303962626789932	-0.5157844640758917	2.0193301082941346	0.6138953084147591	0.2546409410951094	-0.3058282885278229	1.2524557202214812	1.173346816805968	-1.529146651530856	2.1418065504684685	-0.2027541708711182	-0.40573380590257424	-0.45942604052732416	-1.4498752996812558	-1.0325471555109604	0.2728045702901377	-0.489222633946299	1.0632634582690952	0.6745689366619261	0.4681176880360106	-0.2572617600865453	0.9270207560062336	3.050890658622258	0.6282870201394903	1.1191992298997278	1.1053088303183154
0.9579494820704694	0.07881866263353017	-0.9058111174327921	-0.6215575727593226	0.06139812887906174	-0.12174154940018522	-0.298017750421714	-1.0841832357767511	-1.184509793079105	-0.1874387900432637	1.4456852042874944	-0.31903923344061613	-1.1394291996793355	0.11805268981074382	0.18095903715409423	-0.5989596564673721	0.8027129334752242	1.3280694912433069	0.7287450441485832	0.7965582815957918	-0.4499718314771072	-0.7914984823721483	0.00985860529101201	2.204926953722216	-0.15336639244919786	-0.5703157589118951	2.094210202247141	0.5544355817498237	0.3045059912547543	-0.4385612498132329	1.1479810606536438	1.13556268095866	-1.6829088065629825	2.1361768457182007	-0.11922064929706706	-0.32018511353661416	-0.40028591265727237	-1.4650601440721653	-1.0597230947149456	0.2029870452701262	-0.5573600153298187	1.0362678547289401	0.6528705233981402	0.3423159142949926	-0.26661522575321145	0.8464262881637697	3.2517668034438834	0.5991586345414908	1.050744509039476	1.155509825556184
1.01726724509264	0.08457112803991713	-0.917842887433248	-0.6679735723502969	-0.11671519982026482	-0.1269799433900743	-0.2827971606010414	-1.0623405576886558	-1.0760063784671616	-0.13932576954273332	1.394635080523901	-0.3475440620621999	-1.1107382594170718	0.14903546168410586	0.09775339677919312	-0.804715567059324	0.9135589762114605	1.1551966971900964	0.643807369039506	0.7583979797352415	-0.31543253027759366	-0.8354385176007744	0.0014941655882734037	2.0787019844907735	-0.13481062359221968	-0.6747829916369525	2.123684861278177	0.5315347179243037	0.3266634178909099	-0.48080536674069163	1.0660562731860979	1.0744702431834265	-1.7329256510853743	2.091720647453328	-0.12133328668277513	-0.25745923145537053	-0.3498093979948895	-1.4547405587317916	-1.093041272368273	0.14662668619936353	-0.6317844132335269	1.020932098276503	0.630890655239972	0.23608101833903308	-0.30418813794459904	0.7914318928845707	3.4006155986751985	0.567414810989724	1.0607393602966861	1.1847996536301033
1.0633794462444939	0.12592333894433652	-0.8982576737352355	-0.6449288813883984	-0.2774849494994869	-0.10540149316681172	-0.2600809244686819	-1.0389236325311477	-0.967788723437202	-0.10064461447545063	1.3224732515188855	-0.41317759763923056	-1.0893313225282402	0.18458739037594266	0.013876922312956896	-1.0194902884007686	0.9829175142735753	0.9694545601128924	0.6195674574989265	0.7404953008627579	-0.22715562512366402	-0.8743295138780873	-0.02691287777794992	1.9128935953802952	-0.12470245229779875	-0.8187489012175717	2.070509644766876	0.5351599239625905	0.3328553562933421	-0.5038031816550299	0.9883344389940338	1.0060486340210069	-1.6630285713554354	2.021185166855047	-0.2086020796802261	-0.20349455734039568	-0.32174984875457247	-1.4397375252172098	-1.1359495396907904	0.11419310790790589	-0.6970446259642729	1.0183452200039482	0.6145134985731018	0.12924577986939714	-0.3390639762805838	0.7679030955511312	3.48706158423589	0.519250677381446	1.154443015881433	1.176792542705676
1.082619679739663	0.19869047640218823	-0.8478093279330757	-0.5691121073441228	-0.36410195651475163	-0.057379500238585346	-0.23876419191983372	-1.0185623803409194	-0.880366344654082	-0.089454882091277	1.2433948651540314	-0.4954530522773311	-1.08218482145396	0.21358371322113098	-0.09319886092778598	-1.176028050564502	0.9912320309634856	0.7828955548163763	0.6253221753040363	0.7123271070839585	-0.2211754725057437	-0.8506318287726572	-0.06746335060136378	1.7836379446759048	-0.11619772490501723	-0.9779942697963742	1.9876765430175243	0.5198691716454584	0.33602503904696823	-0.4828010448944153	0.9751439009307135	0.9570017806750408	-1.4696948213200405	1.9315476807705907	-0.33666967603132714	-0.1549585569465762	-0.31204118051608976	-1.427334387234118	-1.1976702959243952	0.16118393402352263	-0.7926500315870577	1.0333339980957899	0.5917728226535564	0.03590109531424586	-0.355029841336782	0.7652649059918539	3.5386078937799423	0.4845486669505206	1.3131401553155562	1.1500659920601177
1.063669460088216	0.2886751546606806	-0.7703790661559481	-0.4939019089674604	-0.4278494689310577	0.016814174513643042	-0.21031947925496602	-1.0032208971078733	-0.7970248132347335	-0.07983712727931115	1.1729225242379102	-0.573731332538551	-1.0796627398090115	0.2767417744921098	-0.1689187036609713	-1.2658604866495922	0.9947202607561829	0.6211898873780559	0.6474704899999302	0.6727232171897077	-0.2853096818443153	-0.8074170443357559	-0.11094499605237487	1.6902939266814034	-0.10510692053073108	-1.1354130148438908	1.890220009124582	0.47674755740793795	0.3057461133717681	-0.3475293637807993	1.037685245196457	0.927857998252076	-1.1751018882887128	1.815485468744112	-0.4669744188155819	-0.115030921015564	-0.30617745877322977	-1.4071133815689247	-1.2743789578540645	0.2755284031516464	-0.8221611609719582	1.0474089519904217	0.550385759981183	-0.033112564793738766	-0.350745656266594	0.758680548060905	3.579032910511407	0.49224206206049176	1.5073659878935712	1.1072709482195031
1.0114192947096357	0.3860242285857024	-0.6969830299900153	-0.40440348375368007	-0.4496871535671591	0.12249907758154291	-0.1849386515540005	-0.992713540488919	-0.6933542448865205	-0.06419817302624048	1.1293475232839523	-0.6385525718831929	-1.0619864574050317	0.3729921970611513	-0.16831006610790616	-1.3439261269258362	1.0106261245448351	0.4790694914973466	0.6890310846002896	0.6210529727713425	-0.4091969623780131	-0.7822457604879022	-0.15355297629339676	1.6366207520699643	-0.09081684566386321	-1.2648111903608137	1.7316699153415374	0.4242772844082589	0.27334683904195345	-0.15212486791281052	1.0850111113712548	0.9084063966019424	-0.8894783410934013	1.6967691553286854	-0.5853142437823017	-0.07900352377109357	-0.2979703883776572	-1.3997136789023779	-1.3575553546769084	0.4124433877338435	-0.7170726635411299	1.0375527052919356	0.5234408515768021	-0.08960479533074574	-0.3274838172678012	0.7332953841976934	3.6107462478730126	0.4507536229067883	1.707209111682785	1.049977105504783
0.9363136547703057	0.4894623247846132	-0.6596002011765639	-0.30568718215513935	-0.352564028218986	0.2591761210791676	-0.18178779179112386	-1.0092951145738134	-0.5875730662924251	-0.10265706905375227	1.1141524742885345	-0.6769843373780974	-1.0163863528287873	0.4724345483296236	-0.10256388254721627	-1.4116772963167452	1.018762749249752	0.3593958516550665	0.6822965196246966	0.5359942869371598	-0.5591287968520112	-0.7384627859402866	-0.19967629584088495	1.6759079034075737	-0.09011224442442592	-1.3503950852286657	1.549335079064194	0.362726363987774	0.2614616127386847	0.004682940941328173	1.0687897235473638	0.924491190163991	-0.7109207976948131	1.6179088257862055	-0.6810576848478963	-0.048541267661583454	-0.28275467246826436	-1.4137276612497356	-1.4442338521269047	0.5365793390294078	-0.5880136014513871	1.0130649651501409	0.5318405210810235	-0.11691609154223759	-0.26940028445207803	0.7044642704887969	3.632843197520878	0.319834079527512	1.8930263328795411	1.0010327006674635
0.8596665713876297	0.6025720025443781	-0.6778605766766352	-0.24548584324635017	-0.1551581461252706	0.40592013242258285	-0.20548051771197845	-1.0263036660478173	-0.4996493549093331	-0.18291682885225974	1.109949441675552	-0.6641060575270971	-0.9406081120705181	0.5545270658348936	0.05146140186721204	-1.4625044344561409	1.0502534978106552	0.2729545632019981	0.60107472647753	0.4187938948071738	-0.7024828672378316	-0.6956960863874456	-0.24831721868579817	1.793944204428458	-0.10870609983488685	-1.3973195627012767	1.3823961962356894	0.30000465718138397	0.24129878810891542	0.10364776076849487	1.0276436419493131	0.9777549586331217	-0.6459827956381671	1.5660922844942518	-0.7413441623373909	-0.029665094984102025	-0.2729318685267577	-1.426785318387608	-1.5380491604935065	0.6495411710065315	-0.4762631093690094	0.9881409254856177	0.5616351602910257	-0.11160306029619645	-0.19611229387936077	0.6906211859474217	3.6552843776605615	0.19996159766666516	2.061675972506227	0.9663867081951917
0.7918748422194349	0.714676438081472	-0.725868234643715	-0.20668055374133107	0.07288561313219899	0.5418384000285659	-0.2558270661188006	-1.015640369860666	-0.43892795040072236	-0.24636976417052972	1.1125284969622715	-0.5865351519015831	-0.8373257930005499	0.6373260203518144	0.2822727553851586	-1.490687159502443	1.1031608944779419	0.20143212546089523	0.49643081731284155	0.2948713402172283	-0.8610235372158179	-0.6820225682759302	-0.2728005230320106	1.92655594631523	-0.15248659306373766	-1.4213454217614245	1.2002842026425524	0.2676070230629593	0.2135174510330155	0.17133790549275055	0.9966966103392153	1.0550666701793432	-0.6845748739708033	1.4807848143355782	-0.7861352880511046	-0.02173906759031884	-0.28761970680966475	-1.4535187896428678	-1.6267017335982223	0.7713300298087079	-0.3697938513423308	0.9529174687412546	0.6095000832669172	-0.10130289802582355	-0.18261677250502456	0.694167179498304	3.6598961836086366	0.08383826174357636	2.2216243933958943	0.944227300068572
0.715839568863242	0.8192747697972986	-0.7584405946201356	-0.1884677304906786	0.31908922773594356	0.6811528998340363	-0.32410228331438873	-1.0080624494156885	-0.42265469420563084	-0.3247221373004463	1.1252203452382266	-0.46729344955451335	-0.7436939642420279	0.7173316321896387	0.500795849985012	-1.4778745203813324	1.117736435596208	0.09073914460457264	0.38449835265694066	0.17697467204068446	-1.0173796949950902	-0.6564863493163168	-0.29008255141659395	2.0743648073187506	-0.20563256979408878	-1.4344979339900705	1.0321766337368767	0.2726181298532367	0.18623910055003023	0.17313446836583035	1.0009083106558525	1.1719731975289465	-0.8103571133440528	1.3695793342321738	-0.8493095721571852	-0.014620927286259838	-0.323540352595763	-1.5086365749104453	-1.6956467025713142	0.8909262596684254	-0.3360878731421205	0.9096619782635132	0.6710991255421197	-0.043275505918128364	-0.21266021251539474	0.7174588361972023	3.578340036316336	-0.06256826000306545	2.3687904929550765	0.946047477525845
0.6229239006854563	0.9298248440121124	-0.7710545470399683	-0.23347357126463616	0.6028644824538375	0.827454630042751	-0.3951053464778373	-0.999827355076168	-0.46687222952316254	-0.4278745781955031	1.1161902037998332	-0.31609465959820665	-0.6848429802055229	0.761075637787224	0.6471309767034097	-1.4168853419608183	1.0794896588226188	-0.040727724439854375	0.24815261888414378	0.05979615245666346	-1.0786833256806152	-0.605746510486289	-0.33637129869615073	2.239449524090337	-0.23984191213263023	-1.4497485948695172	0.9191904407845713	0.31084853711108457	0.11505782546996624	0.06689289010059742	1.0789319177678005	1.3099979205466077	-0.9188374865037519	1.2593315195783892	-0.9079372678210197	-0.026769256463163936	-0.37048936068655935	-1.57135405480853	-1.751403037857299	0.9989339558047694	-0.3932212233810504	0.944796113845743	0.7278122867601546	0.08459744949507554	-0.21128629534438645	0.7549937522582642	3.4203911991090075	-0.1316084396979614	2.4845475029316972	0.9593731803781754
0.5194922510784508	1.0391261151133002	-0.7699536251571721	-0.3246310068513769	0.8728868568223683	0.9526242487879927	-0.4605934167062629	-0.9483413076432903	-0.5406533482610439	-0.4864378146387828	1.0623507007221267	-0.11181231085527914	-0.6606063907394321	0.7964785017885297	0.7234105882810198	-1.3421816433442442	0.9885249790179318	-0.14717983855280864	0.11298647035889	-0.06753122845519176	-1.0303817823885424	-0.5290639426987372	-0.3932577600613788	2.3701233783045037	-0.26314707420895334	-1.468496170166965	0.8247100947406973	0.3817939603389586	0.012400863510870885	-0.05886198566771099	1.1910121296208218	1.442417700570268	-0.9254349485633486	1.1127505618127622	-0.9266457563051012	-0.0928768010584909	-0.4190255683975339	-1.6341078968818799	-1.7945373443769213	1.10087613201438	-0.48421474843495566	1.0913068677496605	0.7643882298316804	0.2243528985182718	-0.22638923212815318	0.7994687372020872	3.2630293190223427	-0.10497948472513492	2.5609180227845627	0.9876819495015006
0.4169107790407135	1.11896980354837	-0.7287306315389852	-0.45348945316363604	1.0842794961903612	1.0670533339226707	-0.5159568296539768	-0.8786957262092437	-0.6107697256931301	-0.48002867214643946	1.00868704232306	0.11969211537558502	-0.6655818028797543	0.8391077627438775	0.7184126521700817	-1.2796850956153638	0.8430441402468869	-0.22665573572265102	0.0026971340350307573	-0.20781080200275018	-0.9267042681294493	-0.41364743931488224	-0.45601173629842906	2.463331404181629	-0.2883832245468713	-1.4908229402216597	0.7267534028232033	0.47580246478317034	-0.06730950319215115	-0.15531976309768325	1.2449113972243904	1.52706338636828	-0.8952017053168728	0.9588468835912882	-0.889048040397096	-0.18552998698712972	-0.46299991472826585	-1.6884329867286678	-1.8238109273300445	1.1793398484827478	-0.5775072048362658	1.2855048159448592	0.7707957264116029	0.36818638847366003	-0.2983269937569485	0.8396863066914031	3.1002171228152244	-0.07890420109332683	2.6000003552622006	1.0460152972319565
0.3201852029707396	1.1569963011962867	-0.6414107325096214	-0.6603369402272652	1.2288979805843347	1.18796244632447	-0.5543324830018381	-0.83414898956111	-0.6902309427886945	-0.4303881258816561	1.0026738439005478	0.32084712362381523	-0.6990527572782832	0.8446361184405567	0.6136603538946906	-1.2231926200192444	0.6436040217668543	-0.3015972805613484	-0.08672145755752739	-0.3516884093615775	-0.7541358802617575	-0.3019726756845167	-0.5595746661902503	2.5419105637181834	-0.3042158048298056	-1.5276886462213148	0.645034514494884	0.5692044172443225	-0.1316180735328199	-0.29395377724580374	1.2134089285008833	1.507861533677605	-0.8688206419813594	0.8958085553700339	-0.7900994954649717	-0.2937677515722781	-0.5120033654734946	-1.704435980063053	-1.8516408732776544	1.2067175710340337	-0.6560002906886586	1.5005077240585076	0.7581434493625732	0.5412865759708021	-0.3683798493161591	0.8423800760869009	2.9190680331016394	-0.054890684074266304	2.6105611707469967	1.0957028020403654
0.22286370804380212	1.166043481200327	-0.5633982883131163	-0.9104172007287513	1.2937644335825838	1.2912614658400419	-0.5877031320086685	-0.8010192570130773	-0.8054020809802658	-0.37348981169994366	1.0392012659694057	0.47459110844160807	-0.7511082329514979	0.7959697375186711	0.4367334155674734	-1.176574260229612	0.38780694899748835	-0.3531186754954913	-0.13705168433371553	-0.49638988261842626	-0.53589463198806	-0.2353096554590854	-0.711685465827697	2.604836059172513	-0.3086643142766346	-1.5951626384208848	0.58890787043276	0.6374415153385342	-0.18713738677143668	-0.48476957096441475	1.1248232691930071	1.3787461245021646	-0.7983832907245703	0.8840566322096937	-0.659236470177649	-0.4644475460179562	-0.5739077174011598	-1.68892751231228	-1.8760380372852246	1.159790790780997	-0.7069727852740255	1.7461924513649691	0.7387802321756158	0.6943138827070723	-0.4312077956140337	0.7937477193937678	2.7973428353410212	0.013580005098438758	2.610695924134517	1.0690764446493364
0.13782608715507683	1.145017533741108	-0.49409992071433645	-1.134979807931146	1.2768014777932226	1.3405250920454999	-0.6260155309572758	-0.7640133123413031	-0.9426318535706055	-0.32268543628144286	1.1085495801161815	0.5984696684485651	-0.8226456133254342	0.7194088162468317	0.24451501404572382	-1.1699562314965335	0.11772050917267114	-0.3968822680594122	-0.1315155478204835	-0.6056505405630592	-0.3479579383379213	-0.19245518670215	-0.9089270186202173	2.6376927261027805	-0.317504203340068	-1.6931009262266863	0.5731603207488394	0.6752910643744606	-0.20126870837754812	-0.6662812506602245	0.9941687154451181	1.206904431800901	-0.6936321088355756	0.864352665583757	-0.5046604959830656	-0.6594949618726214	-0.6491552463604794	-1.6760843920084745	-1.8861073300522775	1.0734305961968325	-0.7604404614437712	1.955946023488626	0.7226625417395043	0.7726457162594861	-0.5248473572863643	0.7040122211542018	2.740655134476865	0.06162285831773138	2.6249605327277243	0.9673635924268476
0.06815125439887601	1.0849022774734383	-0.3808654401455291	-1.3183004541432353	1.2042858736036646	1.3544670918512782	-0.6568046097945217	-0.7195853867927474	-1.0896426251864	-0.2954243547850054	1.2329027993285127	0.6833512401655805	-0.9122464536299063	0.6119266932998937	0.05906714997559135	-1.2008022579331792	-0.09203734443698126	-0.4818463457206727	-0.07259658373070986	-0.6421558197789128	-0.18215709657936743	-0.15789259801621802	-1.1353717357395425	2.6231707107115754	-0.3157217526370581	-1.8028135305787445	0.6082209030639832	0.6892558658449041	-0.20681890526488197	-0.8331217544504297	0.8764991442933819	1.0143912098398418	-0.5845587547317718	0.8750819388532524	-0.3220017069579332	-0.7905309726080014	-0.744740330902396	-1.661386800766125	-1.9022103624540627	1.0024376412282858	-0.8087495599559255	2.0612728507904334	0.7205032549716653	0.7948626774263478	-0.5925618464289083	0.584419234896863	2.6766415026329904	0.07954071752518983	2.6672268952476257	0.8153787747445325
-0.011646253340947859	1.0164350968359113	-0.2409289389956848	-1.4352503166220898	1.0885580681696738	1.3766785315884238	-0.6669450806750474	-0.6896598410864664	-1.233394734902376	-0.3500152160265363	1.359959199483074	0.7161477005482859	-1.0080131865068205	0.4686301581843118	-0.12869975645001636	-1.2741340811118025	-0.24664094826453803	-0.5937964231779711	0.02738174544529094	-0.6042470521969621	-0.020753544625618726	-0.13550683154040633	-1.338418768004359	2.579648376289975	-0.3023152858109982	-1.9041129702427895	0.6792978152065344	0.6696134556958206	-0.29126861977872986	-1.002546231541714	0.8245285992647228	0.8151251602441925	-0.4371964014445407	0.9300108928564722	-0.12356240027415777	-0.8737187787151386	-0.8486751554686652	-1.6377877490187587	-1.9303718325574273	0.9348089777470513	-0.8303265726174656	2.1072182824201144	0.7365989567441534	0.8026585537825255	-0.5936075124531481	0.4666640885572228	2.597949529561074	0.11582991913370362	2.7284934854078724	0.6016498639588428
-0.08903227610625875	0.9658142869356745	-0.12167857342664982	-1.4465315871582187	0.970184243408713	1.3964351081467286	-0.6480320152978798	-0.6723616875572407	-1.3308287257069378	-0.4830998879687482	1.4213427840679227	0.7231402172821008	-1.1100362739950924	0.32924171039006406	-0.29872287902932404	-1.417156329701648	-0.3370294127265289	-0.6928478090524978	0.15203714874562596	-0.5182332651889672	0.1116335476978982	-0.11988853264343549	-1.5186160947771454	2.5260431977372244	-0.2885355707608041	-1.9753842000986115	0.7575205494226381	0.6166812157788117	-0.44332233403510213	-1.1682191957317807	0.7751909136240334	0.6679221629664303	-0.2653768785515594	0.9655710631411212	0.09946141864900455	-0.9208764582295295	-0.9176951551317363	-1.6177121920546278	-1.9509293440701678	0.8491344506328655	-0.8521559070122577	2.1318296980171696	0.7739796849043038	0.8381044910543418	-0.5809173907997478	0.3802633804909007	2.518785342865766	0.1287383709700361	2.802607848543971	0.36486815519365134
-0.14173136702375191	0.9252370425024772	-0.030100532470946396	-1.357857482723502	0.8829756653480769	1.394592946356326	-0.5943527507303239	-0.6572541136764886	-1.3816488113661014	-0.6096299387744016	1.4336105363542169	0.7203716409567077	-1.1998506047114037	0.224478397776956	-0.43343613831108696	-1.562359182768483	-0.30642812409059345	-0.74984271019867	0.2708963791682539	-0.4070587594723828	0.20023348607899427	-0.10418246454237064	-1.6853879271692065	2.426045279713976	-0.2684296791770634	-2.019976029953567	0.8135134878742379	0.5722794947398342	-0.618881999327599	-1.2972911510617202	0.6301037419686647	0.5569375676747566	-0.11545811852751979	0.9798539592754576	0.3608219749230815	-0.8909245902476494	-0.9441817717147533	-1.5906369163518712	-1.9813270952968947	0.7889840834588145	-0.8750681221789213	2.1285626047406763	0.839413550115465	0.9069552010514712	-0.5775265902939595	0.3293226079333995	2.421844740516055	0.07968309015573682	2.8604016514029835	0.1704055723100626
-0.15942618428319566	0.9031349987432182	0.039056021461574865	-1.2332554348993678	0.7541828528732933	1.3963214946442375	-0.5045038299889153	-0.6659978680360782	-1.4144860966642692	-0.7327816521755163	1.428742052310303	0.7005516128864161	-1.2550252114864056	0.16327762070339488	-0.5549193053809617	-1.6162434013591152	-0.19993656776963128	-0.7607505912110254	0.3472189364630021	-0.27349041211180153	0.21702717597631338	-0.09351157709723543	-1.7510523975673462	2.303307536920957	-0.23065924408784907	-2.0541059146732565	0.8237048266319453	0.5709218057079857	-0.7946151082728246	-1.3694975923787562	0.3756304471363378	0.4402087463155374	-0.009327706887051687	1.0258219008572305	0.6073458724465787	-0.8168528073826741	-0.9463681837758079	-1.5216833233957376	-2.046495702750346	0.7401698339614963	-0.8652941594839341	2.1169164993702094	0.9016854454975501	0.9916120718015542	-0.5524576779717225	0.3092731083473768	2.281094188265333	0.04128993745135025	2.8213308692157044	0.019168029317774858
-0.12876417269622126	0.9201931178697788	0.07213592508565722	-1.111131533819844	0.5850256346515612	1.3914320564120015	-0.4045460655666086	-0.7086027857754795	-1.4187875303720294	-0.8893328376442335	1.3929800717837597	0.6765313363811463	-1.276569650674388	0.1399522371719167	-0.6828709124308591	-1.5777716105281794	-0.07253883599487496	-0.7273030170574446	0.36075967063049286	-0.1398564471133244	0.18211132203495242	-0.10060702433348208	-1.6668341730943435	2.205699194674456	-0.17912051991448577	-2.094497333209649	0.7988652954324029	0.5976524105428241	-0.9267661633785211	-1.4225210865446951	0.0721081190214714	0.323119710110945	0.025842651775526963	1.1084205458869785	0.7809596816378439	-0.7621621266262579	-0.915968852623498	-1.401844502372941	-2.1403411496765625	0.6542956344522064	-0.8615654049814367	2.1221933187947037	0.933054473023003	1.1137731970132023	-0.5022961651001623	0.2992761484724763	2.105474852478006	0.024400325020070807	2.6652248449187548	-0.10196979012648573
-0.053467838722663384	0.9929956823663153	0.0735876491955136	-0.9723967913810572	0.43235903254730557	1.3351893150534757	-0.33768221215439187	-0.760059130433463	-1.4026095273709327	-1.0393374841232934	1.3468156717384567	0.650487088430174	-1.2752850897217958	0.1379333827762362	-0.8202452950285796	-1.474690414426581	0.07347567873115055	-0.6580844411803868	0.32716221861179445	-0.05362758007000603	0.19461270792629662	-0.13534977085939662	-1.4958129158347602	2.087201491826762	-0.1228933410073505	-2.145165566118002	0.7653943242645982	0.6264072062978738	-0.9854334789141734	-1.4764270234316677	-0.24410179229024304	0.21033884345701187	0.004363564244614651	1.1756349795153263	0.8625733540286854	-0.7432559311177391	-0.8545424439522454	-1.248479755755273	-2.241609723835718	0.5613311812148964	-0.9230267738393376	2.117297832023933	0.9549068069321546	1.2708656801992284	-0.4608045433422047	0.2710823502189107	1.909417934541834	-0.01317550332376376	2.4613930208589436	-0.17987004552262933
0.04320211825399398	1.157368285102473	0.06257843036755288	-0.8272022773025565	0.2707684207198558	1.2638724964893433	-0.2934041326760718	-0.8081479229877742	-1.3838095548719824	-1.1628448119880432	1.313867206070153	0.5885935000897677	-1.2497820317108954	0.12873673947777398	-0.951288958552445	-1.314667919283114	0.23560101975027692	-0.5502333790990315	0.2570654594925804	-0.022320675945206467	0.2648118661049197	-0.1673624331948022	-1.2519569299151714	1.9217476535937283	-0.07753987311964702	-2.192439735032413	0.7287342266828171	0.6878311739777179	-0.9782962726043666	-1.5017689682408553	-0.5607446821391813	0.07752042567113898	-0.03631932097242143	1.2273899565998048	0.8437925699686666	-0.7227749016539126	-0.7688728986105422	-1.0773520865203654	-2.338583553249872	0.49701406556943767	-0.9762246059332442	2.0994198578800076	0.9522022013064497	1.409844972115456	-0.42565459837850605	0.2446930439813106	1.7075708832048242	-0.029237245273710705	2.2360969072155616	-0.24247413072737634
0.13781019598555683	1.4093652396447724	0.07624478946856694	-0.7205175415063918	0.08569381413779069	1.2313019399	-0.24091484149449544	-0.8562886953981513	-1.3400131389384269	-1.28851815522221	1.276608821807732	0.49798523993441063	-1.189726093316043	0.09866131789460549	-1.0684983349212331	-1.1423281844822415	0.37750854995319355	-0.41742136777729594	0.1466555265938919	-0.028262717599074928	0.3653922992985533	-0.17258701055430364	-0.9236707652408667	1.7597907555217862	-0.05530113454085087	-2.216387427770276	0.7134422664866071	0.7814799789901151	-0.9317830210337131	-1.5070138457469	-0.8193684480000535	-0.07569095522744171	-0.10978307126986522	1.2940742539971128	0.7475470762924	-0.6816136003021052	-0.6604011798490672	-0.9117805576660398	-2.4359913779224684	0.4680502660683664	-0.966408589616049	2.0710122928922825	0.8940333905565317	1.5048791920305273	-0.3916180000878659	0.22714093170280614	1.5122686244237922	0.0015890657700805334	1.9843390783600021	-0.318024019361032
0.19698096568967682	1.7188469928324217	0.11470614853329988	-0.6634372158617344	-0.06271714509743839	1.2409956062376026	-0.19475494363834647	-0.8899419393537009	-1.2643269563206505	-1.3819073626610856	1.2436500123348024	0.3880815596921797	-1.1028608250683587	0.06283718411571024	-1.1697409713942766	-1.0118010112547215	0.47658665116040755	-0.29932276725608264	0.04234325800998234	-0.07053870352540312	0.5235614810652972	-0.15661763484095625	-0.5860637817877993	1.6024138776886094	-0.06576351078266499	-2.200943408093599	0.7556981914717932	0.8406187973384321	-0.8742734418800285	-1.511824289913358	-0.9816610496093686	-0.24909838178992624	-0.2350030768590745	1.3343988098936233	0.6012409127008063	-0.6518609747443802	-0.5514836184976544	-0.783487530893994	-2.513836263549587	0.46756803839717287	-0.9751206983502682	2.02199558745694	0.8090999784439458	1.57629422219322	-0.3908159843993708	0.18060949281881652	1.3454404058121294	0.04831365389170798	1.7740775926670849	-0.3668974539763944
0.20740160010178296	2.07792217179846	0.1474688373775933	-0.6851650673400957	-0.1885796172777086	1.2705026558847565	-0.1606766360398535	-0.9067128686285482	-1.2217136853230293	-1.383115643622757	1.21929380037573	0.22610630638617887	-1.0154057443269495	0.014536983846652122	-1.2263931325379978	-0.9583529135594876	0.5607643650158888	-0.2032306943916346	-0.00956979881083295	-0.1361125963289553	0.6640445936446752	-0.1307765333829095	-0.3056741151640968	1.46613034863269	-0.12129751441640776	-2.13832806992657	0.8534766092419218	0.8536737708342862	-0.8449050953816565	-1.4946913250834317	-1.0970913782251561	-0.44189977562728444	-0.3907198727810286	1.3047795856303679	0.42326928684890763	-0.6257465704386911	-0.4726515151152354	-0.6979964206270713	-2.5306686490940313	0.44331726090128337	-1.0309819265173867	2.0098753928413045	0.7379050833633954	1.6242358600711408	-0.43095060914852434	0.09360111187648075	1.2222323690098331	0.09662543319092362	1.6640495267084645	-0.40207781047282004
0.18797861815714453	2.456495507180449	0.16905810209615338	-0.8219608414054858	-0.29341609532599117	1.2925233872427189	-0.11363512999409217	-0.9257412087953829	-1.2477579138915753	-1.3046864900972832	1.2204660982333297	0.024714378403502168	-0.9488220652039955	-0.045843937428984564	-1.2212574755208916	-0.9594876747242121	0.6648621139735695	-0.10670817599844776	-0.04688690143440509	-0.19169802647508347	0.6967880491333407	-0.11726007595240476	-0.08039773140250801	1.4115975095649826	-0.20290557256469635	-2.051312497155819	0.9746683650326723	0.8610581885815358	-0.8883787469382302	-1.4272727011964166	-1.1828911049248312	-0.6189958022063871	-0.5604222340809829	1.2179637923885422	0.2302320662559633	-0.57227590836169	-0.42716130397871555	-0.6586998178175509	-2.471527753563389	0.38449678722669656	-1.057707003430966	2.0667626668323225	0.6775286107856654	1.6344845644117698	-0.4670379310983538	0.004054585080065109	1.171418652563754	0.1295978798137133	1.6093281010849125	-0.46761254837253324
0.1529783172914748	2.8065235061424465	0.14522221034897237	-1.0322559594004237	-0.3284196750881423	1.2705148287600234	-0.06692175614446452	-0.9330703685006185	-1.3270135846211513	-1.2005965201617328	1.2645720811580827	-0.16027593482018698	-0.9053098244859081	-0.09914752644111033	-1.1811673639963514	-0.9160280157886275	0.7635496262572113	-0.012792787910007163	-0.10423811005140404	-0.22246176237508192	0.6902022092144835	-0.1344997954092207	0.10183642432137825	1.3915192448067086	-0.2874120174330509	-1.9782598979552972	1.0873574344060357	0.8646975004798939	-0.950853150651288	-1.3222303399623327	-1.2131558673247576	-0.7538122116679279	-0.7356459068382702	1.1339594312881016	0.04091003498199208	-0.5373593558655912	-0.4371767119190757	-0.6752664248685527	-2.3776250433739063	0.3385043230865975	-1.0613656685631163	2.1135944392247117	0.6282740042687612	1.6204151087876675	-0.46972823688887483	-0.07729576853500106	1.205832875322702	0.12467811446922865	1.5605512248993936	-0.5274613190777375
0.13306668188412654	3.1059528371033833	0.08452596119034501	-1.2536664468941936	-0.31850054197854794	1.186891233300976	-0.03130952936404418	-0.8996584595910869	-1.460548535949697	-1.0819910143923253	1.3375131434449148	-0.3204912129560119	-0.8943060220722947	-0.17091893439542738	-1.102848594485478	-0.8283126714287711	0.8582848427003466	0.08067258894384291	-0.15613232365740254	-0.21647597562928275	0.6417674147162037	-0.18169653005292044	0.2433184921733918	1.3284140454829898	-0.37244786539482067	-1.9162205221629975	1.1827093429481401	0.819756230293194	-0.9365353771184919	-1.2215820909442698	-1.202007763371374	-0.8376029875662552	-0.8997918170693898	1.0817871856862893	-0.12486773706190521	-0.5584872408708522	-0.5220401738581711	-0.7236499352769431	-2.2758863076847717	0.29033806702244613	-1.0989265621324507	2.1219665804600596	0.6028375181889594	1.5933611022248937	-0.45385035667614043	-0.15359206237639597	1.2934483619132888	0.08741866974883368	1.5170104803432298	-0.5500799462876145
0.16633881806460174	3.35178548691459	0.02761762969625316	-1.459674059956512	-0.28650067566382353	1.061482214675484	0.01277483351655755	-0.8432788799943284	-1.624935495480522	-0.93501717300107	1.423983902182398	-0.47709854199297547	-0.9471213788723943	-0.2879314759261498	-0.9600142443496746	-0.7624330111229686	0.9730561107576335	0.21048615584379676	-0.1893792918805049	-0.17303709934247347	0.5599309845289068	-0.25736744227749175	0.35260418767147544	1.2565276408658599	-0.4509937646430665	-1.8568429153453407	1.2410297494347855	0.7120756209750149	-0.8880925649112262	-1.152556968770244	-1.18672230895118	-0.8320700875413285	-1.0091111484537112	1.0726449008761638	-0.2515456517866666	-0.5903469232977233	-0.6353412595538509	-0.7673499975111262	-2.160723857543541	0.22215936260375574	-1.1289178037042327	2.1223238651085925	0.6095836401886852	1.542301971436664	-0.4242265366884429	-0.1916123756737858	1.4055218662686977	0.024089214457021547	1.5031924829772323	-0.567676386614235
0.24929469574633384	3.5234073474415526	-0.02044973928819871	-1.6140501595678636	-0.24500357186876154	0.9239287241586368	0.060610972952956976	-0.7872260309214102	-1.78495584806559	-0.793915011333254	1.5398862330153857	-0.615314130501598	-1.0521188582001892	-0.42453630265155373	-0.7842468272001952	-0.689613524141852	1.0750810313684342	0.37681422128959463	-0.2306986933312071	-0.11041235481989034	0.5693393272701316	-0.3838521042408024	0.43910221307705316	1.2214708157509055	-0.5043263654854846	-1.8008017762841533	1.2377316777085312	0.6445861334645742	-0.8350578319979555	-1.1052173107972236	-1.1742009195362972	-0.748336946018261	-1.0287014818663627	1.1335524234720127	-0.33580212912008556	-0.6139448684928516	-0.7410273538133954	-0.811359138235067	-2.0426892026710917	0.1952940069531131	-1.139627459493362	2.0986606280018747	0.6372849586217195	1.4824692636271253	-0.3807044954659413	-0.18820718437466322	1.5045852233179544	-0.06959197644342295	1.5226277715544287	-0.5886626987190807
0.37742916837067686	3.6067848829853957	-0.08354562495746332	-1.6718407490284446	-0.2534735852082996	0.7902705537272225	0.10003823068842874	-0.7432584983837207	-1.8999414931951715	-0.6742547853932905	1.6625982352270772	-0.7138998165725424	-1.1176242298192771	-0.5674536949673039	-0.6021886744657475	-0.6119501312934024	1.1622906434029343	0.5332567138537915	-0.27041265287950184	-0.029345408624349683	0.6449169886810778	-0.5236730657946356	0.5109702234277803	1.1732276121118301	-0.543540280951709	-1.7440118861358171	1.1811395400393976	0.6676527411459301	-0.7097057680792443	-1.0567825187806632	-1.1591866233919406	-0.6245527165543386	-0.9821458890769689	1.268942376412078	-0.3802398097958858	-0.6410090859986217	-0.8468489842202807	-0.8781128195876325	-1.9355405955312357	0.19951349907605773	-1.1802757898265124	2.032459905143796	0.6829949925624961	1.4113586928820834	-0.3482414722603229	-0.19740379460798566	1.5727207946407806	-0.1415956160778691	1.567912609954782	-0.6056287564859584
0.5685363730065672	3.609433054127058	-0.15091458030741114	-1.6483398302139816	-0.32455382709397373	0.6683429774280858	0.1280599295582796	-0.742222614109272	-1.948119556052482	-0.5553421580416519	1.7567130655830863	-0.7757223289926151	-1.1170054694730989	-0.7094280910886033	-0.42440431243238697	-0.5914566833931462	1.257733560568978	0.6462780137064723	-0.28597714831833815	0.07270095457610762	0.6923100010217448	-0.6443002882426085	0.593477304797194	1.1192970238496442	-0.5844261961158423	-1.6881805619397103	1.0963701829672736	0.6974690028713338	-0.5700922998148743	-1.0195162838692944	-1.1730288160213866	-0.4425289508905359	-0.9318874597254982	1.4398377758968146	-0.39342973598346076	-0.6666513130525453	-0.9533054944752368	-0.9554406215074309	-1.83500137451474	0.1856758253550074	-1.2278454454814984	1.975919609513372	0.7737510028026162	1.3144762756570496	-0.34190994756338644	-0.23853657873373538	1.6103919674377	-0.18338989273423048	1.6514597102172934	-0.636855654147435
0.8087631826257887	3.5516338405133845	-0.20055309543646355	-1.593540643832144	-0.3895028248892512	0.5590954795320509	0.13868271523312314	-0.8005402997679019	-1.9411811128688696	-0.45507908466363584	1.819041384323765	-0.807161577753704	-1.0890961212270607	-0.8275164908205557	-0.28037934284971133	-0.5862444035656225	1.3209354890634937	0.7124296651912673	-0.2849143910026599	0.17100711241652222	0.7496282092671034	-0.7727528281503472	0.6962130960286703	1.1509006205555203	-0.6336759184248699	-1.6309669280442516	1.0030684271198687	0.7205285576226549	-0.5220657523741592	-0.9685699241082517	-1.2250037345706242	-0.18239619815608601	-0.9151873593589279	1.600588762083073	-0.4128692130686809	-0.678685009601854	-1.0416928962451997	-1.0422444063014413	-1.7361649821164378	0.19397164826101151	-1.2692086873921955	1.9764589719154848	0.8886241793051208	1.2170235330440224	-0.35896208703311555	-0.2541211648100261	1.618825614487244	-0.255298617281645	1.7815044293678404	-0.6873363555541966
1.0593828171104578	3.458257023300855	-0.23354716447307391	-1.5420854002333042	-0.4337330786303684	0.44899182274223837	0.1376943652447679	-0.8793900285724041	-1.9226769266039028	-0.3968674216105409	1.8293610534055182	-0.7884381495971378	-1.0179893401583595	-0.9082285396700309	-0.1982221584056379	-0.5415695339797545	1.3223547577263763	0.7489050323254081	-0.27335973167687977	0.2292938019893483	0.8088280860607069	-0.8780758730633711	0.7893747572666534	1.255570839182894	-0.6915217758550384	-1.5765220275644578	0.9102915895952618	0.7889737171529168	-0.5396399304869457	-0.8692249751089476	-1.2841381063060873	0.0982928150876401	-0.9452273347421398	1.7238950291891797	-0.43236492004629595	-0.6775032017983043	-1.0994847961232803	-1.1675848244419211	-1.6504177661585158	0.2127333185933916	-1.3438608757495343	1.976527680501741	0.9868387442463732	1.1573023174155956	-0.38706647645484604	-0.2289953735158441	1.6089356076646228	-0.39849384525037623	1.9095047471248663	-0.7471266801942595
1.2896697001955235	3.3623560295820605	-0.22681474726438164	-1.465003630779646	-0.45870746555355435	0.3552931441872232	0.12833666755501902	-0.9841999826347616	-1.8945972876794699	-0.3530823907753943	1.7718219162066215	-0.7053402450237436	-0.8899819366121596	-0.9395612895124671	-0.1959653125884317	-0.4891672795967857	1.2827505877629464	0.7454370109631838	-0.263689393832799	0.24704337304007576	0.7903626992128009	-0.9052843263325692	0.8510534532452553	1.3490654198787757	-0.7519994141308906	-1.535760347501454	0.8367435996878443	0.8709040789112026	-0.5909575712381979	-0.7645401163105638	-1.3112145722046336	0.3318657265565985	-1.035031004388253	1.7980696384960175	-0.4352567430837665	-0.6906559311408118	-1.1349631660601602	-1.3385052292778146	-1.5815029357450383	0.22605109060643652	-1.4003353859071963	1.9170535282381682	1.0581084007832426	1.1308357888840637	-0.43621277959413474	-0.18576537690336498	1.6111378001699723	-0.5527994114622249	1.9738899156820082	-0.8122021990107161
1.4864977258582657	3.258266961547322	-0.1445478930801229	-1.3888757922904396	-0.42291512439757445	0.31275706037931467	0.10068658828078943	-1.1297324410775769	-1.851317244323886	-0.3010858986890239	1.6436621768919661	-0.5922821477457353	-0.7655532113254345	-0.9052926133739044	-0.2558783493814223	-0.42512525490848524	1.219985654796784	0.7096709006661699	-0.26156387920144175	0.2253458074426363	0.721221474853148	-0.8884095419875131	0.8895102313346703	1.4235016766967026	-0.7982212554380095	-1.510422117030315	0.7780220763696277	0.9161521515544496	-0.6845737827987837	-0.6853148613508396	-1.3294434059738376	0.523778590442037	-1.161911356620956	1.8261634385073777	-0.43275451287217787	-0.735501852665349	-1.1517161472196578	-1.5184798157548387	-1.5321028226816558	0.25568172055908034	-1.383114427612766	1.8311574891296813	1.0822959307692224	1.1085759461090823	-0.4935653614026224	-0.1092504690395016	1.6304367737689567	-0.6750131321365241	1.971464354706645	-0.8783297469997257
1.6351675622935786	3.114198480357188	0.02925221879681088	-1.3611910566916683	-0.3314830042223118	0.3181983356236537	0.05825869998067126	-1.2695434025063255	-1.8433109627023332	-0.24386429863127876	1.4711792347554142	-0.4830621501657645	-0.6744579381380877	-0.818711952468927	-0.33122945549486726	-0.3612314266409512	1.1423396705642144	0.6827044665759846	-0.25684930685423024	0.16086918736167036	0.6394698408879826	-0.8389308080373642	0.8960084394350064	1.5111340257614192	-0.8022812820393108	-1.4894077183866101	0.738261989447554	0.959897950100119	-0.7442427354289471	-0.6061167584748397	-1.3673180941795258	0.6649972184220048	-1.260640487588708	1.809253802854083	-0.3981409976820071	-0.7784208543069624	-1.104192893873022	-1.6864367033065868	-1.502271676375673	0.26476116343077416	-1.3659144961294394	1.7646750610679516	1.0613627229995384	1.095428445059556	-0.5222721085988342	-0.014301582162431898	1.6442015802302496	-0.798408018338331	1.9189220838641332	-0.944085745003191
1.73522233837779	2.923477017599473	0.23021337970082797	-1.366422123773908	-0.24119275373927773	0.36060863305380386	0.012810414116138563	-1.378712238784461	-1.8594989923554295	-0.17777254234989287	1.3147222939192253	-0.38321402036698243	-0.6028047663543403	-0.681455777856634	-0.3909114765742865	-0.36401751935135795	1.057338239473872	0.6462731222800105	-0.24756337059241607	0.07685309288516057	0.5412838914907212	-0.7504040171288913	0.8510120963122384	1.5821461953382756	-0.7733088408046982	-1.469528788424515	0.7233612419636182	1.057845515969201	-0.7262219399103831	-0.5306339657217581	-1.4229755170554597	0.7117771196744233	-1.2883524637098784	1.761011405829462	-0.3073980006187057	-0.7953510016635873	-0.9754977552319744	-1.854968113227531	-1.4905266796940793	0.21307615232838098	-1.380205718743336	1.7135180831707195	1.0439608946078074	1.0768649969045005	-0.5434155432896193	0.05156052375912571	1.6425466259426624	-0.9256522386253186	1.8385128124824484	-1.007053030755604
1.793491284211704	2.7012077768932587	0.40445386033088004	-1.4069486365408737	-0.16114722973189516	0.43838519075961296	-0.016239168741602212	-1.477871239923126	-1.8742883040546032	-0.12439804421693446	1.2062812941563732	-0.29294760154275534	-0.5651797951288375	-0.47918471441521654	-0.43078390021488344	-0.4274794609069444	0.9708363281622813	0.5689690184597127	-0.2520179065751532	0.008016545308472331	0.4573073661734461	-0.6628935012151931	0.7710898232564023	1.593234409765741	-0.7307661605640485	-1.4385255565962147	0.7000865616131696	1.196326270752747	-0.6668521775811775	-0.4830182615642088	-1.4789653274953225	0.6753137715934819	-1.2844914988960399	1.6974087390396817	-0.20804781359804347	-0.8002474524709037	-0.8191140083854378	-2.01244178565021	-1.4953940570717479	0.14947861078603142	-1.381922908316855	1.683458076683528	1.0282346023841957	1.0297123806159834	-0.5949340531699836	0.06130922703224062	1.6263104210785726	-1.0246434013391557	1.7764531023842263	-1.080477987449461
1.8151946489823232	2.4667294929804173	0.5489545223710952	-1.477176619391241	-0.07698822333925778	0.4951675962549742	0.0010767230543842266	-1.5525885701704207	-1.8638305060191875	-0.0786167230972888	1.126930520936371	-0.21024230681501574	-0.5722720189797685	-0.24143625462722756	-0.4222185483732043	-0.4915384223290464	0.8862486892979025	0.49943249986256355	-0.2688109796200573	-0.03217790332683775	0.42607005310644397	-0.620621080864356	0.6320219663692715	1.5568419477837026	-0.6835426429003232	-1.386865845599934	0.6427219026387873	1.3081681087919164	-0.6158900963180199	-0.45442711740269964	-1.5321036025183148	0.6171654898210963	-1.2918796022144439	1.6172281992702249	-0.12477937580242715	-0.8008397210468168	-0.6700206795695622	-2.131269738200624	-1.5256170046527129	0.07564503344185927	-1.3790387307270469	1.6870755837499296	0.9754486164893397	0.9470795217691546	-0.6268184068282066	0.007971110872419423	1.5829991640695558	-1.1253694009215205	1.7646487056374582	-1.180107654921539
1.805497062783333	2.245731197287008	0.6445220056749652	-1.5194036177904913	-0.005307238764099312	0.4933984717161737	0.07951217813026579	-1.5723854696376527	-1.8143590050539486	-0.02406627259026186	1.0884205363142192	-0.1272662466764798	-0.6066077904703244	-0.00793937905614539	-0.36016861622967067	-0.5374285025651991	0.7771003548532336	0.45439713641827817	-0.26548326788337673	-0.0688690991833947	0.43170698292049925	-0.6679656373254779	0.41985056075752347	1.5055923469783548	-0.6444010918857173	-1.3000724297451505	0.5674803083314011	1.4086159383586108	-0.6021880477524132	-0.4527346375172293	-1.5784716676865256	0.5616827979044686	-1.3116017091702301	1.502482777236974	-0.0407237195132764	-0.7949525168152773	-0.5408582978942603	-2.215553624248729	-1.5921930828401405	-0.01894317078204742	-1.3819965021557195	1.7107079019928313	0.9131635279090802	0.8426885349623461	-0.619637489988603	-0.07698822677457917	1.4977844644988292	-1.2689706545403323	1.7937900882128937	-1.2855986277835516
1.7654354244258506	2.075278429036632	0.6637564171459173	-1.523950343093885	0.034575655666849336	0.44139189095055603	0.2122278145666227	-1.5689213835155729	-1.7329225375144943	0.023630517344875784	1.1073841781283327	-0.047691677011073005	-0.6568286959943439	0.2143452393575432	-0.30012674375026427	-0.5730295170167189	0.6321802625566241	0.42021095686879306	-0.2313732804216563	-0.12937585217168454	0.4657304575718121	-0.778845858687202	0.21972953150367655	1.4320691800913798	-0.6262033366314804	-1.1563245630635368	0.4850285151750244	1.5139197102547999	-0.6059994720211371	-0.4798188410320493	-1.5727904644556716	0.4837851368764411	-1.3646976621505282	1.3547799828017912	0.015598550562352176	-0.8172103520068422	-0.47019046401878006	-2.279740136027544	-1.6736395263411379	-0.06313481596253188	-1.3687811513766603	1.728915677350788	0.8694060872980811	0.6919768350645443	-0.6440532840497453	-0.1461184270659155	1.4115591395098155	-1.4106208758146	1.8447923203408885	-1.3926885179990862
1.706685770713986	1.9742183728094145	0.6287172457643166	-1.4942125821585752	0.061953013347976184	0.3374964005469022	0.35693806646166015	-1.5784522614098688	-1.632530684370098	0.06465953608684502	1.134712509949909	0.024267615475687326	-0.7245956185863054	0.41576404163352887	-0.2618803153244252	-0.605387146945181	0.502562748186515	0.40609430009674946	-0.1574438114086659	-0.20636356854472265	0.5233918886210346	-0.8740569674022162	0.049731858336269794	1.324567411305788	-0.6013328172070013	-0.9649158098730505	0.3941384123766985	1.567063538072876	-0.6071138474899221	-0.5089439761734663	-1.4763062269838838	0.36919839313103886	-1.4691809045018165	1.207111390704095	0.03488540365392758	-0.8725260535184848	-0.47950322403739776	-2.29504497559683	-1.7275574094906658	-0.03946045122986643	-1.3282029104138575	1.726888774056223	0.8321968707141941	0.49357221061591555	-0.6971961295017446	-0.20989814179040334	1.3495491056567788	-1.53124213225092	1.8891377351253869	-1.5001917053895526
1.6637041299573816	1.9445925117095466	0.5993842084803266	-1.427100428164924	0.12111928952919915	0.18290899990646414	0.4487043861804786	-1.5892714971652162	-1.5150133096106584	0.0966163449326539	1.1400499131368627	0.09990593298164281	-0.7760649002473514	0.5521517523966365	-0.2089555038669953	-0.6506802073148173	0.43097669309491665	0.4191201687675581	-0.03304467582984203	-0.3194264040629662	0.575424465686881	-0.9669722185153982	-0.10147425839142428	1.1955788879748142	-0.5415750147919809	-0.760342202403031	0.3106120222764831	1.5919568546334464	-0.610006020399182	-0.5408884026749049	-1.2897537067282698	0.2676898497049726	-1.5956264040421757	1.1028489851104375	0.054533734625187166	-0.9145088887013972	-0.5458874023087568	-2.255490201342924	-1.7492903248283542	0.025240939591075002	-1.270694582043567	1.7250748673790532	0.825037361838344	0.2900518103185964	-0.7189791463238613	-0.25881210298705487	1.2892867035314348	-1.6219756823929863	1.892656723588057	-1.5890756463134157
1.674871649336882	1.9769772534469658	0.5976413931607814	-1.4106140125836322	0.20704383741383597	0.012050522659166363	0.47095807451828764	-1.5696862299691083	-1.3849626198519176	0.09781250267397432	1.1504971558090016	0.16471701862337979	-0.8034495686676829	0.6129442218396106	-0.16075318670816707	-0.7381160955669432	0.39546017156927027	0.43912121157451833	0.14205401353558283	-0.5063309547595921	0.616954424954476	-1.0801852529333094	-0.15302567539742679	1.0520489218072968	-0.44483136028949816	-0.5502146720338337	0.24869146842499176	1.6073005039258454	-0.5881607923379393	-0.5842412296877662	-1.0554423417606336	0.20531024421560717	-1.7245492461934622	1.0670151961258962	0.08517902598060652	-0.9318921078718543	-0.6323237969051524	-2.2057467455796007	-1.7510956245492353	0.14452447494525272	-1.210680558683346	1.7399846305967004	0.911144968588431	0.08132558279553552	-0.696834038030568	-0.24071160299117236	1.226005664785531	-1.6750648544061395	1.8438759973057521	-1.6628972013064491
1.7617447003050557	2.0750260113860053	0.5996864955057715	-1.4491393440882143	0.2846955623073914	-0.160086106491164	0.45442100251312556	-1.5256221634130114	-1.2706086537983001	0.0809531442388818	1.1557311209496972	0.21533999673938933	-0.845988437847045	0.6175911515401021	-0.13886889045707135	-0.878237928493219	0.3754395888233786	0.45524824462283053	0.3522387688902484	-0.7238242609884953	0.6627241953286316	-1.164032559434024	-0.06691537123888416	0.8900677394286809	-0.329231053157521	-0.33491993635991973	0.2156958949834941	1.5625249775949819	-0.5005544033444205	-0.6095831744969541	-0.7928430456943378	0.1502838244364529	-1.8501206478976964	1.1103871802924483	0.09924453192119294	-0.9355685399997562	-0.7102463814040982	-2.1478799798619455	-1.7252066018407697	0.3175763956375272	-1.1759127265223681	1.761504159812216	1.084195751306303	-0.1315301435894609	-0.6557146598411094	-0.17900316349651005	1.1328957299601548	-1.710188709668318	1.7678096350990038	-1.7379002017591347
1.9167948413022604	2.2354130722701635	0.5920546810979139	-1.4498133170522298	0.36402111225180184	-0.31215777957642626	0.4072885682684354	-1.4794826154611567	-1.1616039065863841	0.06366543201804717	1.123137792573549	0.25614434414639686	-0.8997988770752094	0.5845279550727964	-0.07365582008154789	-1.043345677960695	0.37588431878586215	0.445842031534598	0.5734166557691477	-0.911115226663839	0.7144135495906134	-1.2232167195842716	0.08034632800228894	0.7317874853872219	-0.21320036797118486	-0.15916913172815333	0.18734535349278805	1.4775477500613272	-0.4190185421964233	-0.5855988338739723	-0.5238715301458609	0.14085580121689434	-1.9466359833407896	1.2191813956030595	0.07275623618213803	-0.916424891191217	-0.7740125719873431	-2.068766795136607	-1.6760174586946852	0.47789825929102453	-1.1928673452094771	1.7908427261437159	1.268878537081069	-0.32499480678269	-0.6017934869277015	-0.10855016310312074	0.9992725141746422	-1.7560643350670495	1.6928713512506388	-1.8138508634109054
2.1135235471555083	2.4210773252556734	0.5867814518762502	-1.4475218089745785	0.4490560106573536	-0.403219001823597	0.32032167609307105	-1.4390719902170923	-1.0243992006260423	0.030439726108811616	1.0712360288957579	0.27498284760255165	-0.9406623892938673	0.5368661405436246	0.05225218642521083	-1.2007514477317738	0.37418661049429464	0.4373456237684722	0.7843174532868588	-1.1023359597642566	0.7921313061315367	-1.2631748046060982	0.26483960619224156	0.6126583905659961	-0.11270899660596327	-0.05063725024429031	0.12026475348700569	1.416744440224614	-0.3679523947416287	-0.5323264456072289	-0.28624066305950396	0.21963238646763128	-2.0241583587667735	1.3545200450368944	0.006999393446761687	-0.8997867841001339	-0.833562875040138	-1.994944306912411	-1.6396733696561074	0.5434510833439173	-1.261078320431862	1.8273269854458847	1.4529104584125765	-0.4950889935506352	-0.5156157167875706	-0.01098161327884759	0.8584425241181165	-1.8202005685986336	1.656961498524904	-1.8914338401677078
2.3136251537391717	2.58416569783952	0.5603630586277306	-1.468601609526003	0.5004218035193817	-0.42094676583740515	0.2240880144268867	-1.4154768484102178	-0.8651910068529286	0.010117167726721065	1.031753726638773	0.27297579899502367	-0.98631677109346	0.5165836210210459	0.16006988551531057	-1.31252965664063	0.35621565279289225	0.4731410826242638	0.9511590459194776	-1.3131982391413888	0.9085888224404046	-1.2428169686880415	0.5018510196974757	0.5556631228015194	-0.08254063759198099	0.00492254883230175	-0.0033980800686118752	1.3286498176152333	-0.2615750664314923	-0.4848148244372893	-0.10483140300364653	0.3035384311164778	-2.0923423824359646	1.4637520502673318	-0.07716068978540835	-0.9188485524603898	-0.9003857624199958	-1.9480552819074368	-1.6371899523439104	0.5485596827356254	-1.3602547794738624	1.8723276740145391	1.6503994418817374	-0.6531849063666637	-0.4166530720856937	0.13110268003581027	0.7148366240698779	-1.8938704953165275	1.6791072552396489	-1.9731205656412534
2.4646508560556812	2.692678717329978	0.48059660329592413	-1.4423581391887415	0.5176232220557141	-0.3640020553384843	0.14998548569995518	-1.4305621452097979	-0.7300868844864699	0.04532299962665574	0.9958090055638393	0.2576978606908406	-1.0361975393511593	0.535339847734049	0.22706444245126542	-1.3502350602670308	0.3249027962169823	0.5254157572336987	1.0562702668116277	-1.464333886336322	1.0141035881790073	-1.1397482064907003	0.7361018579238083	0.560131435229582	-0.09186803453999845	0.014746821338402993	-0.166424835774381	1.1710732547603615	-0.05754028945217944	-0.45506971671750474	0.019171025945068077	0.3524796214411337	-2.1344132823073503	1.506087703608045	-0.1685302485068283	-0.953317491839209	-0.9753158514552792	-1.9158202135344933	-1.6571055125368719	0.5853521470862318	-1.4830408429174864	1.925989079880818	1.793774324173175	-0.778497829775116	-0.35868798040540206	0.2744764255507893	0.590485565506288	-1.9600315840381235	1.749864333978102	-2.058092794919555
2.530138365643616	2.7504602174243096	0.3744938573644842	-1.4002659353822948	0.5215165849822263	-0.23672652917205556	0.08034634552043685	-1.478283365924789	-0.6307177498460164	0.13587537350334689	0.9372527275767313	0.22107683888063684	-1.0641864941914423	0.5753637171418406	0.2837788001332554	-1.3104887802175054	0.28545331493615517	0.5884466786351383	1.1011321926479245	-1.5317888180928776	1.0733599957873645	-0.9257160731593357	0.8977247521552219	0.6003462470821483	-0.08054490218946567	-0.034864109210624605	-0.33641418734668854	0.9829716107115102	0.20357912973163156	-0.46061326714451417	0.09548021299043116	0.39063838072762935	-2.1413884951905993	1.4786300670739323	-0.26624976864802746	-0.9893694532181639	-1.0564413691203371	-1.8914175577137577	-1.6863369015065353	0.6283419904924138	-1.6340098421779214	1.985720889342853	1.837852799273079	-0.8500758100486641	-0.35120926871099833	0.3587799211303834	0.5545002394769906	-2.0221904199232092	1.8600310034210286	-2.148366917250005
2.5188238529460643	2.7474843461748164	0.2917381192254925	-1.4040868436475182	0.5007473968854392	-0.07862116757946117	0.01526547548721347	-1.5310020785157914	-0.5372944198412309	0.2754580915538104	0.8638392982119839	0.16718436842926176	-1.0709132514051574	0.6263535629139729	0.31274017391743925	-1.2148216393376732	0.2524427500686776	0.6723884481656446	1.1024851354717844	-1.5495711979625537	1.0907391834089233	-0.6060606318483098	0.9581265528269164	0.6417558468230882	-0.062118627614330436	-0.10809361114052729	-0.4912205240350648	0.7622149005979354	0.4910403036736895	-0.5375713231132735	0.1370986348109069	0.3667585379117126	-2.1076017587309317	1.3939792817949974	-0.341497413935548	-1.0217067715933523	-1.1426994266807577	-1.8686802895201862	-1.7229793622852925	0.6270610732408054	-1.7935682937744672	2.0426596947735636	1.8337057373136645	-0.8671169611154672	-0.358116078922889	0.36556066114931174	0.5915182569817424	-2.097057331349783	1.9867145880771429	-2.23596087002181
2.4598676140304527	2.689065159384165	0.23401622511970666	-1.422859582899045	0.44606146885404147	0.0458221362748511	-0.017160310930749115	-1.5810661056005915	-0.4582493088036431	0.45979973914096767	0.8008834553240017	0.11832813461869854	-1.0626739689007847	0.6746764469402861	0.3129623044112587	-1.0814914366659447	0.22747986391362018	0.7587172338100651	1.077792986775597	-1.4887290659361319	1.104694218822517	-0.2537180911598909	0.9260387424221577	0.6312164577264616	-0.03963232643789359	-0.1511180005328262	-0.6298039133132141	0.541648619595321	0.7594703728200365	-0.6786309234074165	0.15639023408057037	0.2767432494853433	-2.0128873283773427	1.2823770545767508	-0.365656185561085	-1.0299111925112978	-1.2024423337324055	-1.834256218196255	-1.7594741441219401	0.63043289953548	-1.9466645054249547	2.0876638187715315	1.7874547822477471	-0.8529317251494419	-0.34969999024235376	0.3018291156162153	0.6426673774967728	-2.145848959144548	2.0821738877964386	-2.3145374298860233
2.3704638943163734	2.6038587029682367	0.1883671523388204	-1.4329847305815169	0.3699826809260851	0.11035054806509928	-0.011412067398474567	-1.625445764139943	-0.4149191321880619	0.652049767470569	0.7777822916595362	0.07062942293928977	-1.049234928399581	0.7040324693648008	0.34720594133847016	-0.9292471365209837	0.20237389072715545	0.8094951319218406	1.0295204390574246	-1.3256619449172036	1.1221743543275653	0.08296457574540735	0.817316535136434	0.5798794334170871	0.00765974702210106	-0.16473128266125614	-0.7413589610269493	0.3648069783482694	0.95581292380081	-0.8361763638693933	0.15795595444750365	0.1461965866576213	-1.840417722671565	1.1914946034077878	-0.3730825477781453	-1.0187590754551687	-1.1768010346999105	-1.7855381757754203	-1.7636935424679065	0.6633901469386241	-2.081870405294191	2.1204652978503553	1.673944902889907	-0.8236993328941837	-0.32291537347257704	0.1630388539282388	0.7009659005341793	-2.1503099682350464	2.137692283454753	-2.3845140687365136
2.297757820974417	2.5222835180174643	0.15597392541451607	-1.4146267439232312	0.28331522986819213	0.10958771454836906	0.0321069592887885	-1.6562401160118898	-0.39234913853732223	0.8055661067780313	0.8154337404977399	0.016879104328583153	-1.0424900787780829	0.7211943519964634	0.43553835351072506	-0.7740346737772462	0.20031266403147058	0.8433682601776976	0.962951129751952	-1.0940827190867366	1.135325844588582	0.39694273538107755	0.6782796959490657	0.5310339789724903	0.03651411994091605	-0.15807480321616713	-0.8319568923059821	0.243877439958258	1.0874696644962278	-0.9906219414395319	0.16703538316748215	-0.010655365611527867	-1.5506564862218324	1.1483551951361437	-0.40173167795353315	-1.010126146857876	-1.0492080189411896	-1.7295113361262033	-1.7165960153590372	0.6484749957647502	-2.1907647555348997	2.1759852709748704	1.546006062462249	-0.7817997136003406	-0.2997415193172476	0.0012570666569559242	0.7568812893974608	-2.1310685708695325	2.166075196963289	-2.435641851578774
2.2596706604296752	2.435376563744683	0.14698368536144604	-1.3338329387600751	0.19528578965932886	0.052858058179164134	0.10741132160155935	-1.6686930043864394	-0.3786978518400846	0.8974075830854018	0.9131654545379313	-0.046493540068298825	-1.041885792358131	0.746029825653764	0.5396064898651521	-0.6272185968157836	0.22761134929383284	0.8654872906431109	0.8795812101156478	-0.8263846290191349	1.1528665488237242	0.6536999933791326	0.5507194056739848	0.48176597759176165	0.02833312825274111	-0.11154527137194267	-0.9413429378934406	0.19575529832551294	1.1861070698033243	-1.1449543853274875	0.19129967533435907	-0.1287770177061889	-1.1442537018409427	1.145560864163502	-0.4542463810298248	-0.994156730094437	-0.8483791159889469	-1.674615360127746	-1.6362345600041457	0.6122062005258305	-2.2693033994780185	2.2465180701964176	1.4742218711965858	-0.7267054234880388	-0.2914709440316712	-0.1584052761931102	0.7917853786255346	-2.0531274652352054	2.1233622232161786	-2.470450658089655
2.231765766754253	2.3328197151330476	0.1484503372256451	-1.2270963588897559	0.144406093935358	-0.01879554326735533	0.1935519531866586	-1.6622994820903831	-0.3997839009949077	0.9301281548133368	1.0426526487795744	-0.11248245524699962	-1.0483918221968938	0.7782699257863942	0.6371795305802979	-0.48804522098241243	0.25914850445951687	0.9011849209696438	0.7806128772538378	-0.5487381759617117	1.169704655789779	0.8259724632888421	0.45179362189672245	0.4228231084320096	0.007987291382056309	-0.03592552558691188	-1.0506646067054621	0.20676492211104938	1.233877787856264	-1.2834209616259762	0.23681490398985505	-0.2045854326310538	-0.7066513348972572	1.1916587746277232	-0.5495962128486529	-0.9567701174084707	-0.6061332198018545	-1.641278517844255	-1.5308731694494027	0.6584473133088885	-2.328518404016276	2.3135158126550714	1.4476199859447327	-0.6484679294734884	-0.298516499573639	-0.30923042508408105	0.7929019211182272	-1.883229459448178	2.0063115807193634	-2.488719228165407
2.1958993971497955	2.254778377291049	0.1311789254507973	-1.1101724184479784	0.1452269560835868	-0.07459600349118047	0.2707302270773516	-1.6308665205582025	-0.47252224792484776	0.9202517713005449	1.1770117750000075	-0.19916800151344502	-1.0529511089582066	0.8138899057499961	0.7290038341153948	-0.3806155184771852	0.30245360115422415	0.9730546499896153	0.6434531166009461	-0.2933105841805642	1.1509727665294607	0.9274198049263381	0.3953620867946848	0.3793930543757716	-0.034273548362818054	0.034839680182540696	-1.1158634240446121	0.22656602318593294	1.206291574889685	-1.3959663486624951	0.31471167900504077	-0.2440937968715471	-0.3346634075316421	1.2753416337557908	-0.6972920580665871	-0.9114902295080343	-0.38111824803067285	-1.645052911636823	-1.4023713928229955	0.7776517331857612	-2.383342309502249	2.4029297313798876	1.4529060606798496	-0.5254963418683761	-0.3314837436129525	-0.4069027239359665	0.7616784502257474	-1.660964690921519	1.8806636720987615	-2.473686065267148
2.1245917467255153	2.217943113818896	0.10144657073813215	-0.9625827081435169	0.17547045255042656	-0.09836557126249885	0.33141096296241707	-1.5892343686965986	-0.5463334466187277	0.8887475626811818	1.3061610716238723	-0.31376946163299285	-1.0334872966652673	0.8315508310412654	0.8258260737614302	-0.3285265936695511	0.3556935784891077	1.0633503824954806	0.48544522307453386	-0.07969965486047693	1.0858492679326912	0.9882669605225815	0.3749989669003157	0.34997504527057915	-0.08880587563995453	0.10409092770984692	-1.1390836317389208	0.2694196260821017	1.096878982656787	-1.493677647291065	0.41892392733819717	-0.20516657924825538	-0.07448093906415089	1.3677871317478834	-0.8772437794149761	-0.8611282951175067	-0.2342434319423266	-1.6756989529506605	-1.279243321375772	0.8992597566112399	-2.4496328359771065	2.4829168320703205	1.4997770960599535	-0.36217316102254493	-0.38844039362585386	-0.4397096485958521	0.7293737425320442	-1.4119813253953906	1.7817046344007275	-2.456114673254159
1.995102551899676	2.1950749603480864	0.09102326626813431	-0.8499929323010973	0.22702426411679655	-0.07860087945401616	0.35901755483715914	-1.563897901711529	-0.5847505637545829	0.8448978746708301	1.4081544331699263	-0.43131211102731565	-0.9984857245682981	0.8270659281783079	0.9368380093526548	-0.3091043941822631	0.39597451143892637	1.1860029010536906	0.3637519731434307	0.06413785283074752	1.006484041933218	1.029449194969932	0.3533692909322936	0.31651612753479125	-0.14943966878508746	0.17718878109695418	-1.1263073178444194	0.35840644434098295	0.9293194058464245	-1.583668703447407	0.5386534266821826	-0.1242671278421205	0.08026512509004566	1.4430869979580252	-1.0489457722648023	-0.800968000415794	-0.19187411893536996	-1.721344391561552	-1.184991003894766	1.006197510102123	-2.5376966253504785	2.496837191645875	1.5511733984137983	-0.17086973087855278	-0.46391446915539714	-0.44554923672144275	0.717639013330192	-1.1327675046496146	1.6976916724270743	-2.468071068294596
1.817379684791191	2.1787873793129116	0.09057916557643014	-0.8085954390883275	0.29249145980452973	-0.04380674431590492	0.3503754225389799	-1.5757975759036664	-0.5838882716826309	0.804939740393219	1.4690553068722334	-0.5417234764147898	-0.9929060260080245	0.8202996874428639	1.0641409953605996	-0.3198888594306001	0.4707316845238859	1.3774044185485166	0.2931313726523052	0.1292633584420139	0.9056936371419259	1.0450721132986975	0.3212142755113815	0.28856003369138905	-0.2211261797510229	0.24390990819241282	-1.0607321439719435	0.4792337152454783	0.7343036988090302	-1.665007295590326	0.6672086905526207	-0.10161681836507623	0.1524770267277125	1.4710097862819531	-1.1741054798948913	-0.7508489780218388	-0.24258960522595974	-1.7920179154077474	-1.1250876028058885	1.095206189474172	-2.635057769700473	2.460682733557737	1.587951637190662	0.014554630792216661	-0.5428774821315154	-0.4161400927158505	0.71052050328785	-0.8535114994207149	1.6163275770423897	-2.484911884493313
1.6288984959183204	2.192860770430308	0.07838692221678699	-0.7949760008078081	0.33625854551787615	-0.019598953034975507	0.31249789758524954	-1.6261474921968273	-0.5509156265824717	0.7767168834155853	1.4777923738462266	-0.6508859363449665	-1.030324743784801	0.8083323852225599	1.218170722384904	-0.36903926092361117	0.6133082432790602	1.6191240400676026	0.2573254958570558	0.14162863776098472	0.7810431906090468	1.0101168729102397	0.3106010525758298	0.27492682392446194	-0.2931630870090026	0.29959312777787506	-0.9550353828230135	0.6414652119238308	0.5438452237470954	-1.7322449055858464	0.7856873630112913	-0.15203729098806384	0.15888561337548301	1.4303979307505572	-1.2458829375374472	-0.7099087538803951	-0.35032300865849786	-1.87504730640919	-1.1121672022993467	1.1435608157223833	-2.7179875126958755	2.411635109258578	1.6048873059135726	0.15897988693965817	-0.5971032179646052	-0.33841724974479004	0.7166725200262408	-0.6036369866885657	1.5401842128999153	-2.4900676623826072
1.4679130031057572	2.216614599868229	0.07689414678248725	-0.7970705014036701	0.33212671984439257	-0.00472369945872877	0.26195763258071025	-1.7011172960307264	-0.49087603440982297	0.7508499722595385	1.4306211768173376	-0.7386410059840578	-1.092425124259131	0.7865397755741588	1.3838001037964625	-0.41821083333387427	0.7827232884658523	1.8481846499006	0.2638753973274428	0.13344466014568662	0.6674122150378857	0.9280942419683248	0.312699916926455	0.29563648065626696	-0.3610714118694119	0.3541779048343887	-0.8362206156637985	0.8062992397853119	0.39971788442044814	-1.7962106894926086	0.8575268120259139	-0.2742942095076054	0.12945179629068984	1.3196644429044657	-1.267868825463996	-0.656135134144747	-0.4796530271476168	-1.9504079146471198	-1.1495902517721075	1.1529981619437917	-2.764691564627067	2.3521231672725635	1.5645644945605828	0.2708194090768732	-0.6168321270950917	-0.2595457568251683	0.753222737119035	-0.3841669401689555	1.4834260860764157	-2.5014980428367686
1.3849173975002278	2.207682557739914	0.0960949708061676	-0.7907714463938373	0.30821165781640614	0.0008798807891700622	0.212694315761126	-1.7950226188599134	-0.4008918460408453	0.7248173770920256	1.3180288634646318	-0.7965881884621078	-1.1685471207652767	0.7559523491843813	1.5236490200953319	-0.4480448899258584	0.9738372886047795	2.0542408810783925	0.31296950921163574	0.12151318632169165	0.578339840562059	0.8171493485614787	0.3046301453714644	0.37454104990225623	-0.4212253144406571	0.42807799152915554	-0.687327038196365	0.9380797110350592	0.29953683060406233	-1.8605113490986358	0.8590750383105339	-0.4784015466250654	0.11836085641020863	1.152671530126932	-1.2453808849267758	-0.5840830690040824	-0.6234782799207894	-2.020434191773588	-1.2138908687086745	1.1242980807004046	-2.7810188834495646	2.2975032766280075	1.4603206380537355	0.3697387026875967	-0.5993434474404855	-0.18507989225664245	0.8355600228350767	-0.21546064603021797	1.431453629558275	-2.5081107976356694
1.396080944087348	2.161724831806517	0.11651613874738767	-0.7370661699766698	0.3120866774546899	0.014562192589252926	0.14921457270903815	-1.8843165858867195	-0.3133040274997342	0.6889488091462243	1.1461079347127525	-0.8439619816485606	-1.2385213171067628	0.7004711194757911	1.6307381311657045	-0.4737971936715934	1.205905117462848	2.2115002418619008	0.3527324611184542	0.10724864092807937	0.49516282248202137	0.6708057493139098	0.30242271907166873	0.4979198983914762	-0.4788769304480615	0.48215263048233814	-0.5104147072347108	1.0502741955760078	0.20680518167239548	-1.8903198116804432	0.7931485891173999	-0.7212728039692482	0.09177774030855683	0.9614873040452407	-1.1935570062427685	-0.48866778262003396	-0.7750611937588772	-2.0839480033099895	-1.303269781100089	1.0534256826496564	-2.7752645461440175	2.2607957144205058	1.3478090440244077	0.45151821753284177	-0.5422615882272704	-0.11511228909958068	0.9714957614117778	-0.13867961368183548	1.3744182957661621	-2.4870952624982534
1.4710395907086264	2.0842237563044557	0.14858095507614633	-0.6657598303838788	0.34784691785626953	0.06893031115666384	0.07799011914819842	-1.931982113898784	-0.24957964071729072	0.6315655661504628	0.9557681378570562	-0.8862893844912973	-1.268898469774401	0.6008861845902874	1.7008558428447622	-0.4558781293092206	1.4347515545057086	2.2829688739119107	0.37841199427105154	0.08784404723265402	0.4431867762309296	0.5116108908142339	0.32161750560830005	0.6514647126314562	-0.5481906491319982	0.4830412581462064	-0.3279115009293002	1.12914711216387	0.12510888514562385	-1.8768659541951365	0.6836662484877251	-0.9229306801381731	0.007425102896771579	0.7703885838072653	-1.1359253829585076	-0.37197722642381564	-0.9227135593240746	-2.132618774902978	-1.4196980507451094	0.9552132360844341	-2.7584781419457425	2.2420863663828774	1.2369729861632	0.4844727333728979	-0.45275054613284604	-0.04687507151019048	1.1516386389185098	-0.15652892310421523	1.3402332864006847	-2.4690020306179266
1.572314014053424	1.960047557335637	0.22662698671992304	-0.6140090755623555	0.38869742074127406	0.14115603774073054	0.011236960934677473	-1.9248608736178106	-0.1891439957906646	0.5752410843987079	0.7953529677840312	-0.9224771816442271	-1.2381811798404434	0.4719517083537707	1.714601277802312	-0.37190580311957583	1.611676735232877	2.279662269622963	0.44383940475861366	0.0705064091309364	0.4350140355836169	0.3891589928074609	0.32620295555658674	0.8431456020726869	-0.616849279096025	0.4485904801034536	-0.17171858753919456	1.150552754821848	0.0634670109656659	-1.8553796052747749	0.5435036610032118	-1.04257484031261	-0.08486469426314384	0.5819302840232432	-1.087423084346706	-0.2742529113981904	-1.0683471496420343	-2.154123365355046	-1.529568169818114	0.8493454252390121	-2.7468187751884026	2.2375447288313275	1.1344838250135174	0.4753603916474433	-0.3444987323806803	0.01898332908895209	1.3515262243790165	-0.25380634119108836	1.319770021981549	-2.480031638053972
1.6676093848666842	1.7879740020654473	0.33902178110693687	-0.58322924873653	0.459236535624205	0.18740890613015623	-0.04411854521312973	-1.8671223920696254	-0.11250026790694274	0.5395907344192287	0.6799367957684599	-0.9596803490876431	-1.1591824904968022	0.3420807169963044	1.6813172446084006	-0.2438175195595253	1.7466580796722446	2.262493362738046	0.5427662825478262	0.03840844792706331	0.423994564621899	0.29208163364749645	0.3065429035235118	1.0300279125150837	-0.6745884941764404	0.3623524565385877	-0.07337563496907615	1.1495195005716359	0.01657651945032681	-1.8236840728741406	0.36503340677578594	-1.1146610351686224	-0.14012612580228548	0.40506999688087236	-1.0667987631002998	-0.22000711441077786	-1.2037299271321464	-2.143763781621881	-1.616542025152328	0.7631736008389072	-2.7481049151342827	2.2489950147309634	1.0834217503467518	0.49039468345424053	-0.24916038642301483	0.09562421791491563	1.5219644499433371	-0.4284131899069735	1.2571635981396732	-2.510573881809502
1.7371848978133897	1.595472330613839	0.4578355098614395	-0.6129721940792547	0.5570567059250633	0.19524418017700118	-0.07625573343449225	-1.7511813231155273	-0.026095594301766084	0.5179224985781528	0.5922420201502478	-1.0045867924682148	-1.058679165262302	0.2158132025056069	1.6254780810720593	-0.0822749525573416	1.8421822083966546	2.2549605659851193	0.5991941736387931	-0.024311077628035214	0.3939282470033757	0.1921356073431902	0.2866605579754692	1.1332119315739935	-0.7154248968210457	0.23188052259449	-0.016946915268361718	1.1550137330693506	0.024958183968465143	-1.763926861944618	0.1423206183810696	-1.1516719098145303	-0.1798734188630671	0.23378811098253918	-1.0810891886104677	-0.21368867315161494	-1.3276277995054646	-2.108728825753487	-1.6970180070337535	0.7193737656412672	-2.743433458600608	2.276395998930031	1.067418400961483	0.5271099163264014	-0.1788977208524686	0.16899330704868532	1.5600460514035792	-0.6581393388864154	1.175368291914924	-2.5600943978603627
1.7836983509955993	1.3999505041143816	0.5652183107277915	-0.7092414553776797	0.6224780433922259	0.15136096483954717	-0.07433833445708311	-1.5802232893629584	0.059351534037463606	0.5003923219502923	0.5209214872548042	-1.0449883763266627	-0.9609475969001551	0.10892409778404452	1.533133992181423	0.08576708604130842	1.8653584402676473	2.2905310192236157	0.582608375956876	-0.07894140660035201	0.35512791850533754	0.13023060186602242	0.2540144289749772	1.1210163527621824	-0.7228479660949065	0.11432660191218394	0.014518471741584674	1.1509935629490713	0.08408078909253125	-1.6990469578858094	-0.09642112293210554	-1.164716490081632	-0.20894705492995977	0.052375492720723484	-1.134342913129669	-0.26093096246256475	-1.4417135681594349	-2.0490984945354507	-1.7637749165788648	0.7271383846282223	-2.7264192639487037	2.311478603072569	1.0486972527523344	0.530111628894786	-0.11875331228023318	0.21778128728323648	1.4286735734491853	-0.895015757755591	1.1297908461588126	-2.6230950813642857
1.8257781678819984	1.2034278637720894	0.6282022382394834	-0.8255173448925198	0.6835153349727624	0.052464468545532175	-0.05059816773678807	-1.3776800673568748	0.13091174935746902	0.47465472514465834	0.45350401663819245	-1.086303793446548	-0.8810298132411377	0.04244448634360733	1.4003888090749013	0.23177019978028213	1.8091561746609162	2.384113790312575	0.5305106556308546	-0.07703120425272765	0.3147083859561268	0.11458458637828506	0.18876352790701073	1.0106247514823532	-0.681931581687987	0.002285463959432593	0.011200591776733316	1.1556449703075347	0.12807043551597438	-1.6413849827503313	-0.33129667205430763	-1.1935480863052743	-0.222989722176652	-0.12887637455490597	-1.2156312554287942	-0.3399865352796923	-1.5165616221581704	-1.9655054898173911	-1.80423291900476	0.7773767127170341	-2.711108240996248	2.3496737061725232	1.018933397671405	0.5240009997377157	-0.06416210094352544	0.24555267878152506	1.2128719475592395	-1.1201543441951598	1.126860922504446	-2.6608011428186256
1.871175266405496	1.0200309412623842	0.6293964585869227	-0.9443543316706172	0.7930981388501854	-0.05099279834850987	-0.01171252579493479	-1.1583919060039762	0.16034999962782662	0.4300129867380266	0.3778942527578842	-1.1370249240239705	-0.8332405273231513	0.007307346355858732	1.2484693217418812	0.34386173826447214	1.7385446582697166	2.4951198224625264	0.45109027382019357	-0.013327414129196835	0.27094949742108254	0.09679053510613726	0.11271329770491505	0.8294881079990841	-0.6139965962401397	-0.11305511559712693	0.008140218913631769	1.2037530060802089	0.1170957883895346	-1.568495213992905	-0.5533709264446328	-1.2185373908449402	-0.24523748870918158	-0.2839908155234	-1.2747208394944467	-0.4209581105866391	-1.5287206412709502	-1.8826215475170112	-1.8360803349489223	0.8465801509370106	-2.7064192621199865	2.3703962157874647	0.9636626927870793	0.5540610070296859	-0.02774314381448692	0.23997246322496482	0.9737111935514285	-1.3353163003756023	1.1624627674872776	-2.6739723810702243
1.91828066565229	0.8735445646820356	0.5789705044162775	-1.0512101529114937	0.907830820897777	-0.10219596934650663	0.050430968072896876	-0.9289156928622401	0.13758448626309755	0.35713626813341015	0.28805830958211537	-1.1751656167022684	-0.816624460015255	-0.022897696697337787	1.1052484645468323	0.41708347267338314	1.7197306472481273	2.5938826141757394	0.3309007124314863	0.08212802188709202	0.23127294129435558	0.08502022289392773	0.05612667410406218	0.615023682036068	-0.5425538392164967	-0.1902381878278523	0.033613613748250656	1.2767966759936673	0.07615441416280655	-1.4929626424196623	-0.7435797099034751	-1.2014487985804525	-0.28239762787309014	-0.4131833049109221	-1.2932566218804573	-0.4907393579615915	-1.4865795996700417	-1.8076209248142106	-1.844383508122592	0.9229830975917614	-2.7124819926550625	2.3548028021365655	0.8859195736794161	0.610986341808703	-0.011076784043021074	0.22400622893995809	0.7560736717051191	-1.5338101126611725	1.2325884303527792	-2.6849560665979437
1.9310810026998706	0.7640085894495643	0.48043986187532256	-1.1104057167816759	1.0026885501497227	-0.09126066973167186	0.1229956242179469	-0.7168118901869663	0.08337539222812332	0.27331228155164433	0.19229881429059192	-1.199209585180983	-0.8195518115945424	-0.048442847903039474	1.0015090813232583	0.463248774833816	1.748495007778153	2.656585810004162	0.23974477643280173	0.1931129655386449	0.1961511536706758	0.09209257297120178	0.005738420839169918	0.3967174787571848	-0.47263454433217866	-0.26884470992755166	0.05207489211984084	1.3480665340031779	-0.0062313208835642064	-1.4399210468645744	-0.8862352041174629	-1.1361970800573142	-0.32775847387139817	-0.5306204509043551	-1.280383992942827	-0.5369281188379682	-1.3858940758992386	-1.723631572385757	-1.8260140560378306	0.9886451763514087	-2.7134071723436524	2.318442218289658	0.815507475023867	0.6785634680446752	-0.017550438102475203	0.2357817435739223	0.6323448759536612	-1.6859748163544133	1.2985097875276512	-2.6974802234140443
1.880860934227347	0.6702686450905201	0.33418892063839095	-1.1436170306853704	1.0900438745161871	-0.03346791558915196	0.20702514022791965	-0.5433216948746359	0.03978452266055716	0.21511678279235175	0.11993010919305877	-1.2154148950171435	-0.8288078874163192	-0.06582508703374876	0.9687270630453794	0.5149777940481606	1.8251316483567386	2.650584029734136	0.25862944632239204	0.29429171774915097	0.1555499149311847	0.07277872863868644	-0.05853025306963646	0.17840156175563213	-0.3981791409280201	-0.3930962502245695	0.07700851245271496	1.4259802521062024	-0.10275704971868205	-1.4115878474984447	-0.9829949733856658	-1.0074274771334324	-0.3656477599739844	-0.632355303757765	-1.229901598834535	-0.5625348643643027	-1.2402497853591203	-1.607232613143085	-1.824814541365192	1.0307233080667395	-2.67016203083912	2.2791168589457858	0.7668465624248011	0.7639064445246747	-0.06257160569629838	0.2748358418250175	0.5984867178353428	-1.773555076382865	1.3109995015023788	-2.7236974583490805
1.801464678517879	0.5934273981839562	0.17443209365963264	-1.1853359571579005	1.1366312407946748	0.05039913737523451	0.3163208353402084	-0.39233135154494364	0.009784779878231292	0.19659654316914252	0.10042514160352418	-1.194041350402408	-0.839486026489839	-0.0795844060771852	1.0197948635744782	0.5769535372126336	1.9683695012300408	2.5890498848303567	0.3622332100291821	0.35503906874305724	0.11333754797120058	0.009437079873450683	-0.09499155914096995	-0.04959407988627864	-0.33081545378241906	-0.4893395630418812	0.11972002692561268	1.4895800487020225	-0.10117871247884588	-1.37576972371903	-1.0113485072929949	-0.8230310963547736	-0.3696097511708929	-0.7129736334470482	-1.1561882263252286	-0.5715881125961138	-1.1252758982659945	-1.4547005603389995	-1.844898877491992	1.0525139709588043	-2.52230850409064	2.2637055230484666	0.7357413988628314	0.8702056628928139	-0.12540632005905486	0.3390972484634179	0.6027013347543985	-1.8246352123871765	1.26871003840176	-2.7629022439024125
1.7129548370892447	0.535486476415545	0.04939349134410042	-1.2122948757185017	1.1168342469740005	0.12167537968847726	0.45373706432118344	-0.27073561682029174	0.004611027446519927	0.19843927266252717	0.12163338902145333	-1.137309227705307	-0.8538477797879758	-0.08700523523626918	1.1301981616126373	0.6244272020592601	2.125316638599033	2.520061205997056	0.4913808357418879	0.36712365038880856	0.07992379853616395	-0.07161547039163275	-0.0766342504979377	-0.28947446121456955	-0.28255979051930125	-0.5263163474995198	0.15073477650749767	1.5143182008018103	0.033071010824872835	-1.3202437125031838	-0.9615865901562382	-0.6391438192242417	-0.3222766944770064	-0.7755844324497214	-1.0960945370382322	-0.5706574048339652	-1.0812480508244697	-1.293936111054785	-1.8550676275057714	1.057471874203265	-2.236459520533086	2.3088264516430703	0.7027496079619551	0.9817664545772506	-0.18138498469653414	0.4303778661499197	0.6426055925367027	-1.8556618997258134	1.2054991493644365	-2.767339970134251
1.6140005244942266	0.4703140103756711	-0.020737098559301902	-1.1917024094641349	1.065963722894144	0.15606780994277783	0.5969292106341074	-0.20691920495930494	0.03297141262693697	0.2058586835174719	0.16049161506600948	-1.0740347357698392	-0.8677210380759712	-0.09159707581199864	1.2411745563248502	0.644234712240541	2.2333550817460255	2.480660765838078	0.6455786312323044	0.35290649551145437	0.051985462301600074	-0.15912136687353667	-0.03389186022460995	-0.5308119009433159	-0.25032714030653375	-0.5415464382941542	0.19935905020133893	1.5141524569459743	0.2494116149653224	-1.2689307996118653	-0.8683781195973909	-0.48339172294963095	-0.230202127437544	-0.8110556766569064	-1.0450498440059879	-0.5701524754028874	-1.0739326656087724	-1.1562870965869037	-1.8487415438427832	1.0581387046548385	-1.82577085498072	2.4017513791255913	0.6427997154585234	1.0446008749551736	-0.2292250513136327	0.49117479633056194	0.7295017256636178	-1.8506999498982033	1.1497882488668079	-2.712429891933529
1.5446911886369645	0.3860950826630719	-0.04492006059495729	-1.1356797029322392	1.0217563982633115	0.13755692428679395	0.7264346863082862	-0.17585010241958338	0.06433478008118691	0.20246822289258176	0.20370458285806134	-1.0111596228152957	-0.8666644414614447	-0.08407579001364368	1.322616480578825	0.6110810558233901	2.292917958982307	2.5155464193717627	0.8161210312549798	0.3373478244815703	0.024249021834015602	-0.23080109002772048	0.02749733722287041	-0.7547714908159657	-0.2437534011753466	-0.542323987500039	0.2863221696979825	1.4912022226102053	0.5313052476547742	-1.2155498030102254	-0.7573081909978925	-0.3630943731889175	-0.1388654922396338	-0.8112232681105901	-0.9918443165374111	-0.5657500366335442	-1.0913597607642556	-1.0583892121193625	-1.8218820595147456	1.0831542650980115	-1.333442090847349	2.5169413239845104	0.5471050513685387	1.0335031147737725	-0.27462184650839655	0.48333062877861027	0.8622864312767531	-1.8372114614188977	1.0885909604487147	-2.5999212165355607
1.5270956911870146	0.2966019545663264	-0.029477298727126566	-1.0579291449219819	0.9868537065864172	0.06628879722372973	0.8469026896889433	-0.14896909113999635	0.07477252481260428	0.16822820754729423	0.24055611080519718	-0.9542515026011769	-0.8210534814405308	-0.07739704377046834	1.3661407295378145	0.5268546786267171	2.3103243029922083	2.603758404204415	0.952738107321142	0.33110321260851727	0.0008573782718198336	-0.250151889814591	0.12908547356311753	-0.9404881545379983	-0.2663768139443222	-0.5207706526342658	0.3663127892087896	1.4332059789276517	0.8448566830586219	-1.1515387656305893	-0.6640734793155765	-0.29352968225051496	-0.10662489868607664	-0.7832183941766948	-0.9648379025041425	-0.5395919627554381	-1.1343389864342472	-1.0243360349831394	-1.7662523061791398	1.1310078266566237	-0.8174546597531102	2.6478036973685244	0.4309741233067636	0.9727484523896589	-0.2891325776150044	0.44157164516477315	1.0276273976353052	-1.8514012669301603	1.023185516243206	-2.419702774670817
1.5288437198341083	0.1914456469912194	0.020504554751814234	-0.9407770905539223	0.9713398705671121	-0.04052818324399858	0.9528419482407771	-0.14256071745649188	0.08010670367630673	0.12730021564158497	0.27277361427993885	-0.9100896641002949	-0.7165408786413197	-0.08312631274569085	1.3599077478812398	0.4140179238552449	2.2960620064562125	2.678885823248703	1.0261738841059267	0.3441939313686656	-0.03008516697539292	-0.19550401168647388	0.21638478954590584	-1.0684615938499875	-0.3068056904666584	-0.5061905765196825	0.416467249334182	1.3479148960074134	1.0963933404291446	-1.11540386754106	-0.6507429885937591	-0.2522490609707875	-0.1626330469696462	-0.7416454529619294	-0.9732322221545786	-0.4863341898439725	-1.168690266303765	-1.0339756476460464	-1.6987509742115612	1.1586718718876807	-0.36548685953446414	2.768916322362749	0.2929424862758653	0.8938505816100634	-0.28290257389129503	0.3932283036199876	1.1950513997905	-1.8634554829832062	0.9852389623175227	-2.1954911446300516
1.534274527017238	0.05756686780269822	0.053942724480128615	-0.8057803058617106	1.0033168077715509	-0.15538331901302144	1.019796729851922	-0.15192823008886722	0.07952515786033905	0.1273244620822877	0.3154762877104478	-0.8697726944327213	-0.5743056056145772	-0.0787937151100159	1.3291515597069945	0.29635419995024115	2.26771917258628	2.711364894962623	1.0538319548143094	0.3762445020562807	-0.06617201636523126	-0.07605936377787514	0.18668017240626558	-1.1301680171092696	-0.35964697476914415	-0.5258226654640357	0.4549596089861049	1.2455592488660954	1.2557186798261886	-1.1344872570518358	-0.7497594944802225	-0.2048255758613021	-0.31003493231981727	-0.7100117110207229	-1.0158143163813356	-0.4164301217965957	-1.1578224073314443	-1.0071621796052024	-1.6446462319924258	1.1502404224491536	-0.040801355867246626	2.849178257398208	0.142337731384982	0.7835204920786648	-0.31018464342988555	0.36188127599149933	1.3242967098339151	-1.866239658869474	0.9800143809785261	-1.981599419805752
1.5320974367931304	-0.07408443632853805	0.043590326843260044	-0.7125128164568602	1.089887956566244	-0.25402012730134116	1.0313129839162383	-0.1403404350331224	0.05205213138187222	0.1730330438798266	0.3773598228522137	-0.833825201581873	-0.43675264772207206	-0.04873449621060051	1.3045839270905597	0.19479307570736	2.2369206558800245	2.705783777368409	1.0700258136280327	0.40972407908028663	-0.09872568983293653	0.07740277986491274	0.08509720568264496	-1.1273850355644002	-0.4154209236898302	-0.5801647155197713	0.4500273575756692	1.1267879070669706	1.3699616777875945	-1.1829673025412701	-0.9196620218952989	-0.14982797326977762	-0.5188916057364481	-0.7004453172257664	-1.092467708978738	-0.3347543746344157	-1.1165801843918506	-0.9145113570284857	-1.62903445811235	1.10774787632889	0.14180948963665924	2.8879848669158443	0.015326812562240966	0.6579974487904261	-0.36929015404276266	0.34419206678365016	1.394660952930692	-1.8772603550859508	0.9816968732741355	-1.797531887079527
1.4911061650187847	-0.16259003572195496	0.020829233408774534	-0.6645829699005602	1.1846952417755616	-0.3295122420820474	1.003061987849089	-0.11359308624056005	-0.0024226689310874517	0.25291294277399634	0.41968667138131543	-0.8116664372758281	-0.3255494725247118	0.001785471732681243	1.2755114880594662	0.1358066660589169	2.226718937262357	2.6409332453227563	1.087120378110009	0.442992221493296	-0.14295297654737255	0.23727669483836963	-0.017183659285641917	-1.0454983534588123	-0.46523432699040734	-0.6588000357382077	0.3499214717704956	0.9946830010355864	1.444364668717103	-1.2449781364198955	-1.0827112425646124	-0.13564991695590328	-0.7368977554980463	-0.7128334038633547	-1.1921753574581992	-0.2660184676492082	-1.081565490748506	-0.7850038336025696	-1.6558577761688507	1.0306404251857542	0.20119270866375052	2.9017540676016345	-0.08113745475457049	0.5607934195044941	-0.413052461568569	0.33921581878068796	1.4162194907836618	-1.8618788379263993	0.9732728615057308	-1.6152928812484526
1.4100254453402992	-0.20207789871560594	0.008278723944899643	-0.6326366514062476	1.2618241829546029	-0.37900309529248977	0.9381629742137235	-0.08818978801197726	-0.07969306256477421	0.35150301174354465	0.41718691859672746	-0.8122587366119447	-0.24904029849200987	0.06890346891300533	1.2479317659468392	0.10065447505314755	2.264172934537606	2.5016987910551807	1.0735984871573345	0.469293958016401	-0.20307753595374017	0.3872280703173892	-0.15688220940128508	-0.8900787907435801	-0.5253577603188659	-0.7160218976675907	0.190910836440091	0.8747796639657516	1.4504698852931712	-1.3242350688106304	-1.1909296357472385	-0.12915644400998236	-0.9401584457829022	-0.7494367454413405	-1.2766447050985437	-0.24568482299229136	-1.0724132340622652	-0.6281446819418791	-1.7038052106588364	0.9540943171911176	0.16462007521631844	2.889097946013199	-0.17295331858134935	0.4957934779165214	-0.45333259971268225	0.3394677807048884	1.4085449161006904	-1.7968883686115293	0.9521550806329249	-1.4199953545771238
1.3013894377158102	-0.1878760845829781	0.002803970039605552	-0.6194682565708767	1.3142263716015439	-0.4177493572672802	0.8450327315109749	-0.053181354951862915	-0.19023188753260403	0.42801265538007593	0.37651163087289097	-0.8340451984781447	-0.205014233392886	0.14025036655298162	1.239202037539734	0.041752749073712944	2.3271118922716965	2.3462443666364985	1.0122939720717294	0.4612958970418076	-0.2798584961358807	0.5087560819652759	-0.3054673304990108	-0.719870085263726	-0.5980345216753626	-0.7366125525641734	0.061543230168789466	0.7860396982581157	1.402265558108408	-1.4194981545567402	-1.234726070815571	-0.07875998571002021	-1.107774392649895	-0.8045777539369755	-1.3028920155844763	-0.2857134448095186	-1.087529081231512	-0.4817941989329425	-1.7582565463135331	0.9300093054572013	0.06847498144185701	2.864692656174912	-0.2734503068067322	0.470373260623112	-0.5368031439000877	0.3265880799913393	1.3757062098235255	-1.7158045189843691	0.9051723495498175	-1.2141775361802707
1.1772039207169467	-0.1021559361061257	-0.026581314384584775	-0.630080738550406	1.2915036233084138	-0.45847168266040905	0.7464033094730175	-0.011452669071852254	-0.3472542711698394	0.45114780088364864	0.28228646660087303	-0.8763049099681824	-0.14229147409082146	0.18975604649329658	1.2224933817946326	-0.020324614493571057	2.396447227031421	2.260111238050595	0.9374864092482676	0.43193929493223476	-0.39339256173889237	0.5960310068574575	-0.34055351854752025	-0.555441044772345	-0.6545206891461831	-0.7536157846695828	-0.014550118398230314	0.7004770775315079	1.3238213300703083	-1.5221737591595381	-1.1941835350572885	-0.011894504679611307	-1.1993833598369499	-0.8753629115989078	-1.2569883412855132	-0.3637755348541466	-1.108872457697008	-0.4319780188190876	-1.8268067001556811	0.966756560963633	-0.04885112005168082	2.8559529240030925	-0.35175633570315973	0.4993011934607199	-0.600568467184093	0.32788494283648995	1.3234493732386707	-1.644027620946721	0.8277584534678668	-1.0248206345587123
1.053634186536946	0.01589138517028338	-0.09069228734917326	-0.683086119966481	1.1845301521815037	-0.496041233359391	0.6591913065005413	0.011165994010364133	-0.5293633381096743	0.4459954322343814	0.14552757770723584	-0.9372034354239126	-0.019125598867349346	0.20225803727746422	1.1819856649417118	-0.04317650257573667	2.4592585666023647	2.2191504328499385	0.8630067183626215	0.41683630194329113	-0.5328177404993001	0.6584949635817512	-0.27476497735032945	-0.4064762507711298	-0.6844719548053115	-0.795796800584599	-0.03989971174162281	0.610823757384265	1.2010795931251717	-1.6437969928544913	-1.0557791028451406	0.020164616558571206	-1.242271255675768	-0.9668781060113705	-1.1652131240546697	-0.46756719109753453	-1.1301052652001995	-0.4920374237052584	-1.8968456988427627	1.0411439466489412	-0.17393261037419214	2.863510868491301	-0.39927823552652264	0.5490009772715523	-0.5963722669573686	0.37177819216120356	1.2579043570273476	-1.5818318736389008	0.7325301595557484	-0.8954753176809671
0.9593836601195624	0.1239482815376786	-0.16900328663253789	-0.7853537406446391	1.0596765608538037	-0.5087253693875817	0.5771345370673263	0.022371365839340653	-0.7331550399982989	0.44647227890152924	0.04498234880880535	-0.9945278574571311	0.14700250787760774	0.16920780295716129	1.1134672928181544	-0.030613680278203558	2.4861937334606097	2.185639270152339	0.7750805093835691	0.4034430129639575	-0.652222935006062	0.6773283870076463	-0.16962531438722533	-0.335833202655722	-0.6999922253496842	-0.8551332672326317	-0.015253310868392503	0.5271936394874052	1.0519527405086055	-1.7917351210254142	-0.8581134668007678	0.01897350613653856	-1.2896526293354706	-1.0583761992550893	-1.0434874562815772	-0.5816675957797374	-1.1545017717215884	-0.6118217014651565	-1.9599739258103426	1.1213519710217053	-0.2943005905408196	2.8727796567772947	-0.41800378146839545	0.6052916642503957	-0.5896583465946096	0.43790337597420653	1.1555310914029164	-1.5483426670978266	0.6349995077654281	-0.8484137110850007
0.9094655238679001	0.2174490933856026	-0.25946920988968813	-0.8889070943618413	0.9618288756206024	-0.4745195898873745	0.49420406624440466	0.007876411690789314	-0.9774193226826646	0.4747153412464149	-0.0021681606108312572	-1.0385136984409955	0.33293818266338027	0.09062478675289007	1.01695159325359	0.02161497258329633	2.4528312518402102	2.1836435681554605	0.7085036627921696	0.3904725932066181	-0.7391875176746271	0.6382941883447057	-0.0113368228803284	-0.3561688810647433	-0.6870351798547254	-0.9346654431488609	0.03972445535515654	0.41760521259460237	0.923790889415681	-1.945325407958244	-0.6723263126463079	-0.022993924781699638	-1.3392917230342096	-1.130006154652936	-0.9055997108657315	-0.6731580793427591	-1.1767618005519964	-0.7671681866347988	-2.03665546303636	1.1577676950041917	-0.39395716176970097	2.8696018846629343	-0.38096167872804865	0.7080917433959601	-0.6295120966511684	0.49147863276856985	1.0162060064452365	-1.55229218933043	0.5579013196199538	-0.888223830884445
0.883972115166992	0.26650668520388887	-0.36743046123683165	-0.9658488848152806	0.8988059230893242	-0.3955460327803123	0.4417503556624096	-0.07368369532284244	-1.2373552624421555	0.5322804325474451	-0.02547964830268995	-1.0777983749799085	0.532805011442054	0.0011470859927940834	0.9010483441884606	0.1322795912446793	2.3589700264537825	2.227901194792137	0.6962178867314902	0.42004062992718794	-0.7934853652459787	0.555010452522912	0.17893091708215847	-0.4137712564960766	-0.6667388555035688	-1.0438226552110017	0.10011977483474563	0.28416377632147666	0.8251144592867204	-2.0928019507058564	-0.549001779387187	-0.12654848852948308	-1.3893129600080385	-1.188009898796187	-0.7922924612683871	-0.7249474628816849	-1.1932758100832874	-0.9398230672308611	-2.1026287700315067	1.1351482033022626	-0.47510313028975465	2.831448006714733	-0.2644349547210484	0.832276880510862	-0.6711898401933766	0.5203986742154197	0.8815059670699334	-1.580914361130926	0.5143798255477219	-1.0151352866209278
0.8710525943480188	0.2638895127210751	-0.43672882883561187	-1.037652927519959	0.896269963491726	-0.30516649154809267	0.43546840313642327	-0.20746128060113053	-1.429180155169448	0.6059815301359441	0.0012970139388383262	-1.1174282774175859	0.7215522463973028	-0.08650619257666217	0.7997834946660352	0.2596734687188541	2.2397785292911148	2.22546037298713	0.7031823389278505	0.4877434505380155	-0.7966268633801729	0.44596876501537164	0.3330371887376869	-0.5012190448300693	-0.6645869652317725	-1.1403416071647907	0.11967050632912239	0.15589213776442906	0.7194959469572744	-2.228870092942047	-0.5081574707090208	-0.2597271211607291	-1.4411219247170575	-1.2294289294922631	-0.7050397339544777	-0.744003772545389	-1.2332768072524949	-1.0982785183857113	-2.1278487167165396	1.0749375576693123	-0.5521383572389151	2.7411133929340807	-0.07994127145344583	0.9512862075257054	-0.6967155968951364	0.5239557837335461	0.7562810926424967	-1.6140819109881703	0.4939011607414406	-1.1991694215956434
0.8814056912896684	0.23215131443964684	-0.4472790192175249	-1.1218684415773446	0.9468103083834688	-0.2297555292691665	0.47154317771139354	-0.34910267553275653	-1.5378139162573843	0.6887346322533523	0.07570344854766953	-1.1533486937273545	0.8651082651922029	-0.16933755246108964	0.7506393442134133	0.3431292245275417	2.122911229584557	2.063725356990033	0.7050440485517695	0.573232296442846	-0.7510266854502792	0.3358599887633181	0.412830221377844	-0.6118146342859617	-0.6555071308813958	-1.175331321429612	0.10090715231894147	0.008567008716268665	0.6175370957004143	-2.3129781976248274	-0.5385053299999292	-0.3825363691098421	-1.4657020829630665	-1.2369295021030389	-0.5945761103439803	-0.7367573528723531	-1.3070726727389779	-1.2353021034390241	-2.154608743797851	0.997585225286899	-0.6284306368623896	2.623236942352534	0.14855612545774105	1.0720022225437158	-0.7528059346031657	0.48525369111184846	0.6357342223346402	-1.652675439987401	0.49427462012971074	-1.4007039783613902
0.9200172604285383	0.1813400842064803	-0.4245365854759681	-1.195310757025321	1.00902615623269	-0.20638360875657003	0.5538490113416741	-0.49235173315555125	-1.559125565082195	0.7754762738663111	0.14892724149427505	-1.163336552818104	0.9564821614594072	-0.2110821468834992	0.7770106764396622	0.37283625561601225	2.0164622126513114	1.7628194752693787	0.6862159083066299	0.6800614563610187	-0.6744839622731734	0.2552601428140886	0.4098318437340935	-0.6958674765468932	-0.6374084006662156	-1.1620389326242457	0.10215011929084794	-0.14993701443828156	0.5497119553006609	-2.344782338360358	-0.6157023417226308	-0.4456460100191628	-1.4591090133549072	-1.2150742084492048	-0.4347747725775224	-0.6977986355793554	-1.3795702446035627	-1.3552354661175112	-2.20050374237812	0.9131803132132778	-0.7189861033516223	2.4996679853996415	0.39914333384521467	1.1967662613682357	-0.8067474117112194	0.42189267782022294	0.5569142661311505	-1.697517545549563	0.529576157563212	-1.603599493501153
0.9677741976256122	0.1115532463779569	-0.36228411792708337	-1.273730103592178	1.0522246000109512	-0.2633404921307584	0.6868730129743985	-0.6249931872941222	-1.4470275957284522	0.8614177829360894	0.23109842544226705	-1.127250292694223	0.9977364696861771	-0.20940354884664086	0.8728155584240044	0.3434679592035793	1.928417281730755	1.4132390088160114	0.6228612514489369	0.7872478678632884	-0.582694070773808	0.2010742078654149	0.30879685637295207	-0.7480204535605235	-0.6303852402039276	-1.1196727859459235	0.12056682912559705	-0.3111669950515824	0.5025179373930457	-2.3611188420677087	-0.7155541900394973	-0.45259095223795054	-1.3962574257312226	-1.1760938044159115	-0.24238017932623826	-0.6429059830505082	-1.4269722287657358	-1.4572531850426436	-2.222538043311949	0.8262022644253962	-0.8287530662531601	2.368228459891074	0.6353147743610444	1.2825895118591766	-0.8122396963628109	0.3975894681021074	0.5463887568620952	-1.7315815156732193	0.5738792212830606	-1.793382216454459
1.0302701945515884	0.03602722828255382	-0.26403710271864544	-1.3888187638088687	1.0665277790071717	-0.35583405603434315	0.8214427939889101	-0.6995397265857731	-1.2433512003378218	0.9319183503518673	0.35398972026747433	-1.0467652743350133	0.9934449505600522	-0.21282555565537115	1.0286400998383707	0.24171206252197736	1.8574267780671783	1.070261968087614	0.5183793939316746	0.8516661611550145	-0.4834542254729154	0.15310602811204546	0.16377877074796415	-0.7865790756979056	-0.5987886354343281	-1.044098294347479	0.12061634972208765	-0.47167405033623677	0.4543873237606933	-2.354588765932056	-0.8037943412217101	-0.4515631392124869	-1.2648616334204468	-1.1066288569809557	-0.03962723661156946	-0.6011414957296837	-1.4646013433564748	-1.529897538788234	-2.2277972219645994	0.751939203061567	-0.9388564581323667	2.2449755624349614	0.823608098702808	1.2930654887228408	-0.809857337524412	0.4135594077095285	0.5594651023397513	-1.7654029250189052	0.6104705411399687	-1.938917093376483
1.115339597779352	-0.025394400036604398	-0.1367257498043916	-1.477529159095494	1.0633681476098023	-0.4241482320326215	0.9307345357012451	-0.7079641761152459	-1.0349572651814536	1.0028189840392359	0.4869524328634137	-0.9192178430117666	0.9308814044464778	-0.2283574483014359	1.2174021508762898	0.09645839925373625	1.7806470504571847	0.7893718034533084	0.38983475109311244	0.8731632284144402	-0.3771601420737741	0.10863937765885448	0.03232575915263447	-0.8125972818687025	-0.5172643677037019	-0.9496240088239801	0.14119215756381362	-0.5811037863032391	0.4187750057640701	-2.3050000103572192	-0.8675296566052537	-0.44091518838326615	-1.1862499300378846	-1.000085155476953	0.1191659795126589	-0.5774070831207507	-1.5069278554747974	-1.556496469995011	-2.2347110075400622	0.693329703993127	-1.029275250349421	2.147952167782244	0.9289953657180833	1.2434343154849996	-0.8219823257601805	0.4170905799707515	0.5809000702725815	-1.7829727622405802	0.6456488754763087	-2.008705869874732
1.1945531050393519	-0.060480453473712115	0.012309217617509017	-1.4769173990204654	1.0383708315763303	-0.447487691544506	1.0339301346854044	-0.6972266229908587	-0.8331508403887181	1.0919286946941327	0.6113332355547477	-0.7363834993715431	0.805204303022727	-0.23495518112584404	1.3669004158266778	-0.06312374081088244	1.6830926327736109	0.6617936184469181	0.24170447077376803	0.8732397823253182	-0.26226126108598485	0.0628053753945113	-0.11951105080357231	-0.847265558076869	-0.4243864983797569	-0.8464444634081396	0.16443712555636772	-0.6153175499058257	0.40507729328978154	-2.19611562927617	-0.9219799878016529	-0.3927664707184297	-1.212147823715238	-0.8806847953117977	0.18044852938172737	-0.5780866908414988	-1.5529637779414007	-1.5393262508346008	-2.200250578477362	0.6395198772145371	-1.0850383533980539	2.0625680076413673	0.945244988135937	1.1118392364869987	-0.8333729789562723	0.3933357579700144	0.6354959089172275	-1.729171727074689	0.6652920692799648	-1.998861882617278
1.2470654747149958	-0.09349402514777998	0.16936412106018484	-1.4526232658714315	0.9778012938456222	-0.3844403129117394	1.1319270127308145	-0.6934655091198334	-0.6516233192648504	1.1659207495710613	0.7446924606613459	-0.5229391260407942	0.6522727985146826	-0.26456720595366356	1.4386041392316067	-0.2315553242869753	1.5793003939640706	0.69634176355466	0.12824947436065343	0.8419984958384136	-0.1518929211092054	-0.0006148037112299442	-0.23954437926951408	-0.9166846771358944	-0.33388142133781024	-0.7366619207677211	0.1260190467991813	-0.5960136803984503	0.40798247447299546	-2.0236682201969334	-0.9679719302001535	-0.32906607746269734	-1.2065298783262735	-0.7804890476452775	0.1473532212862289	-0.6152413089239965	-1.617964060813593	-1.4883028465019286	-2.115714932615925	0.6039442842529583	-1.106440142633725	1.9684063256062305	0.9071782136707295	0.8872468139596167	-0.8427129084931748	0.3277033820381694	0.7097172988069411	-1.6320155893768011	0.6716139282030542	-1.9463272194926762
1.2828325245099592	-0.12834537445360356	0.32696761947496583	-1.4392889699987648	0.8772754885310515	-0.22934570913517738	1.1968971875653418	-0.6924296248453852	-0.5220288421720838	1.2102189967344086	0.8811306916115804	-0.3075757028610263	0.5077180788101614	-0.32198303610241713	1.4521230010854604	-0.3991781787240289	1.4750363546725915	0.8295206318611161	0.10872036652432196	0.7845028633446612	-0.0504645256942592	-0.07317221890635536	-0.2100362075617055	-0.9995815863991311	-0.2469298197358391	-0.6440307148433566	0.05302073551280619	-0.5204450615322554	0.42705694018188883	-1.8302684531772424	-0.9444817511755863	-0.28246868506526723	-1.1502625754078726	-0.6959271884438081	0.0414522518015182	-0.6858604662197108	-1.6999099288441364	-1.4216182532823676	-2.0125114629295475	0.6100964544643587	-1.118421920494665	1.8797413304716089	0.8265150000338497	0.6525471963984003	-0.8382730579307054	0.23419586558042402	0.7876413730894168	-1.5417302493679406	0.6830987669165604	-1.8764716474914078
1.3039836711397923	-0.13569205660079037	0.4822685117823398	-1.3938009793351656	0.7515735201227808	-0.03852371645003651	1.2095796946159179	-0.7084319948198358	-0.40872767457840764	1.2332409921813694	1.002011840404491	-0.08768034361805477	0.3726691101548224	-0.3721724692971283	1.4232860203778153	-0.5532897537706452	1.3726981894795198	0.9632228827991071	0.17159640572566376	0.7307255636649854	0.042355034216699304	-0.15234466043110606	-0.09543097655427761	-1.0816285449287688	-0.19368862662178038	-0.5911080006396338	-0.023676764331395463	-0.41146318662251247	0.45412282219028033	-1.6723021554175415	-0.8232827489173845	-0.28185391839583007	-1.1631544203778572	-0.6296259572263481	-0.10827590238441594	-0.7777931042034605	-1.7739233655145088	-1.3630860597573515	-1.9055858811308355	0.6453894921498472	-1.1217091119639722	1.7952916071038203	0.7049088947297939	0.4743784028214993	-0.8095967670264617	0.15757720868894892	0.879383212370388	-1.3955873806408317	0.6838726363706051	-1.77786896087825
1.296407556071593	-0.14036399732730134	0.6158495215206523	-1.365794810476633	0.6185663371774855	0.17316664206779314	1.173263762643789	-0.7465926348656363	-0.26677534889633103	1.2287311542107164	1.1356124209523597	0.13358915008470765	0.2726000027071137	-0.40101648691503416	1.3716895492734262	-0.7129396407704709	1.2980763689918384	1.0501337481926174	0.2891667602548093	0.6845161648892558	0.12178082894626603	-0.2475603885779149	0.03009765438633093	-1.1605573984814328	-0.20006812433020352	-0.5803827584187762	-0.12839796972946635	-0.31735594115780186	0.5165408567162013	-1.576423622440351	-0.678759761416581	-0.3506549538620421	-1.1534163555402228	-0.5965830789807004	-0.24863776306565305	-0.8784159870983004	-1.8424368879954105	-1.3202041464666447	-1.8059086229193013	0.6815829393151431	-1.1021997357276891	1.6988694125808472	0.5690761240612574	0.32075504173236397	-0.8033633792703118	0.10362771433069988	0.993963420820063	-1.1626446648230881	0.6616806784944244	-1.6539173808693057
1.2726343664711197	-0.1355370633065455	0.692298283449728	-1.3692994698895113	0.49062190178327336	0.40610272555158744	1.090341198620775	-0.7879054818971231	-0.1271141131961267	1.2149753401855359	1.2867112709923418	0.3263233540571714	0.2373957956429745	-0.4287943679419623	1.3443097446052368	-0.8904366110140108	1.2658972557933517	1.1219594543744213	0.4467601030552479	0.6391707316791504	0.18049211798378031	-0.3362303818720153	0.21966232648752415	-1.2089317373765482	-0.2423137294536845	-0.6087447913572458	-0.24406817901154643	-0.21706327605188988	0.6034187823682573	-1.551556839096335	-0.5389864172635115	-0.4094612280853096	-0.9924988971158963	-0.5903890356619061	-0.3464617101498724	-0.9735064810374929	-1.9221250091505098	-1.3011576390625303	-1.72363939674084	0.7097593514468433	-1.0865873284827379	1.5950782221818707	0.4175962203581539	0.22025341678201987	-0.8250211868921152	0.07980249120408267	1.1132481126579195	-0.922915520282567	0.635203562895102	-1.5007344188515837
1.2451227792412942	-0.07100671234282697	0.7095099842072041	-1.353440367605496	0.3593619170417489	0.6163120509119348	0.9818717640987513	-0.8165575211297991	-0.03947114806901952	1.2093380427222198	1.4328002716585229	0.46712475223889866	0.2380398853600491	-0.47659876608816426	1.3521420658173111	-1.0552522018234052	1.261670387541225	1.1817033371927657	0.5929721441062236	0.5990346098330805	0.20932283350839093	-0.3901114343222569	0.4174415194092692	-1.2113358837372998	-0.29394386135540695	-0.6633048843119853	-0.33992024557820233	-0.09751611194885179	0.6702119330342724	-1.552000323130496	-0.3646272723794278	-0.3998314845523424	-0.7949176465401349	-0.605937418283241	-0.41247158740102885	-1.0485526412370352	-2.0060718187246938	-1.3267711553196098	-1.6567046696940053	0.7361048053894796	-1.086937775334476	1.4959317322138295	0.23660753007215587	0.20048499543879822	-0.8503506697123019	0.07484847513560888	1.2209084055797628	-0.7242055125209805	0.5981579316174116	-1.323759733602209
1.1929083689941313	0.04775357808710712	0.7223627806965255	-1.339561708954202	0.21192315208263293	0.7811814735278795	0.8851518342382961	-0.8417343356998103	0.002941589888612983	1.1951821624254486	1.5714900040823245	0.5566905655626898	0.2448353937233399	-0.5045775603936351	1.3604808445552936	-1.1954036740338343	1.283326803105643	1.1903562706057054	0.6747667709838262	0.5529309283628491	0.2157148534909478	-0.43991814792981077	0.5112804004254092	-1.1868913006389947	-0.3502738739569471	-0.7438614504518408	-0.4341232762817307	0.04240344056195202	0.7188151806203128	-1.4866950364266758	-0.21302792858338154	-0.4140959924291064	-0.6676463661294666	-0.6521481964611671	-0.45635500199464774	-1.096807518758416	-2.0850002241065386	-1.3834125157308153	-1.5964637167374502	0.7479419877558128	-1.072653561657614	1.408503491631824	0.05554407832983761	0.19588379888754542	-0.8716599219926918	0.07703461536029071	1.2970892613459795	-0.5432077146116172	0.5321711227971726	-1.1707061878715863
1.110286205872299	0.18901446646149953	0.7240682766302123	-1.3902030005888086	0.05678937771163638	0.9174365240162488	0.8452264481086932	-0.8798838372050255	0.031873494232997804	1.1729643405951182	1.6979740470475875	0.5859027688199789	0.25268026173804375	-0.4840422790045026	1.3592457990096576	-1.3119157000403114	1.3530565940060055	1.1467834436738393	0.6824321907713791	0.4899562231048238	0.1946248216723141	-0.5024329184038436	0.5268254376232677	-1.1376378698422704	-0.40615827388273446	-0.8412237758829125	-0.5384582210271776	0.20666265462553376	0.7541803414117968	-1.3063327949418544	-0.13651318607085142	-0.4600786181571008	-0.5637165726593433	-0.7233779845104225	-0.45932715344982605	-1.1208994759915174	-2.1627266378659122	-1.4485553527191153	-1.5337122217650454	0.7289844124320105	-1.0596414700525627	1.3346005362543978	-0.10188595774981621	0.20765051215561497	-0.8395860625177779	0.07779791177772229	1.3331628516039484	-0.35846604382488545	0.44161299628682543	-1.0846819294207322
1.0152927672798995	0.33906126042963425	0.6841477295784515	-1.4885201028163562	-0.08448604240268288	1.020768004532533	0.8842188318492887	-0.933682988232819	0.03730292629069448	1.1222448277190757	1.8139867117965842	0.546377787978985	0.23122628458897557	-0.4571069375327542	1.361520415266369	-1.3639199411789362	1.4392723312547813	1.0745468576691475	0.6140237836997683	0.4020759788411352	0.12305681019357295	-0.5377669521994455	0.5126606880648601	-1.0707491755387024	-0.4664226274590808	-0.9131779325544855	-0.6254758131799608	0.3878101096593053	0.7309692445853115	-1.0414868449494026	-0.06510671559345342	-0.4527350381760999	-0.47682509831650133	-0.8102690228947182	-0.4300594944580907	-1.123557861212435	-2.239218959336338	-1.538922630689153	-1.4542639647664584	0.6890687704296885	-1.092916398625135	1.2696503096661858	-0.23699750025149804	0.2783151141762116	-0.723858921103649	0.051931056000597164	1.328471607850068	-0.18166032892609524	0.334464802724351	-1.066334039685145
0.921606377380441	0.4633393121346705	0.6603790127258139	-1.6023022923643402	-0.20035600832044503	1.1040913357349944	1.0026666478537476	-0.9770935937412354	0.020006951591659917	0.9919202089434913	1.9485596099792855	0.4568728968726227	0.16308665839668451	-0.45205818127517683	1.3658830581649832	-1.3107470654079827	1.540272439343337	0.9300003142628196	0.4788463292456244	0.27958243058758003	0.0030459283858728426	-0.553727089049204	0.4617296250541165	-0.9993290296097184	-0.5422453381332829	-0.9487682932958105	-0.6617347939301701	0.558572125215689	0.6461249457615053	-0.7737401473457562	0.018082019321141504	-0.45487711578991713	-0.41729859643124234	-0.9032378166503543	-0.38476631613370504	-1.0930601235753357	-2.3014550181509166	-1.662237675667339	-1.3700960093323122	0.6477667238726852	-1.1623994959193304	1.2130069511563772	-0.3414656411273059	0.39810059829802374	-0.5465626934596629	0.024563544645512532	1.3021423884374124	-0.031636487751460794	0.2163361331273746	-1.0833084468898995
0.8304784657735471	0.5347602221225136	0.6692311710512117	-1.7083752680854758	-0.2857210859141107	1.1823913270772837	1.1646018633458426	-1.0022629826175231	0.007002383948386292	0.7968616345658578	2.1211459901620957	0.33977362583847925	0.08588635438667255	-0.44791029423429174	1.3820230598459067	-1.1911821931337205	1.6803778463939287	0.7023093038394451	0.30659296531756525	0.14705302916034363	-0.1336052025362416	-0.5743620908749266	0.3634707218217573	-0.9199824859822572	-0.6311126933754553	-0.9700583310759929	-0.6305962428570594	0.6879933913685358	0.5399514137433253	-0.5626326963906444	0.07253235051754056	-0.5422940544649977	-0.3727503539489293	-0.9695390478678142	-0.31073162995356784	-1.0380391916775118	-2.333013540037064	-1.7920688224531194	-1.3088996640359924	0.593139370495275	-1.252373220634677	1.1819266221632767	-0.41521122118819537	0.5055233147989003	-0.3351114263896056	0.06547771474879428	1.2744009413660162	0.12066004245154757	0.08772750007811439	-1.0835464058694053
0.744753551803124	0.5670386827438796	0.6314415609319134	-1.7772553050078126	-0.3237467224119174	1.2604924947902116	1.3354954831323902	-1.0007481410979002	-0.01069465683062587	0.5942260474687135	2.2799716622576103	0.22345957449564482	0.009919952587460128	-0.43352231106122135	1.4267201578122635	-1.050391359222271	1.8243698065949203	0.46415553221184336	0.1313925225921289	0.06427273353086532	-0.27091855157404776	-0.5608502528762159	0.26238403829434365	-0.837202141391057	-0.7196144177041895	-0.9725802234739156	-0.5474660175287658	0.765924741796649	0.4151413612393928	-0.44302776758585144	0.11014025396796878	-0.6074305042376172	-0.3498568970550403	-1.007017969285453	-0.22782868645852025	-0.9780208230861558	-2.3477477459493246	-1.8887267567441044	-1.280117339604579	0.5172676277595729	-1.359536363427798	1.1785667722953366	-0.47720605940862376	0.5587007970282476	-0.10732205069484953	0.1253409036809284	1.261624694265843	0.2801279347858517	-0.03074767822962824	-1.0182871994196456
0.6654526431107701	0.5591561666365902	0.5531566852186492	-1.8029958878257717	-0.32315515136654616	1.3571491820351036	1.5017240909739005	-0.9503054036331939	-0.06502908401559246	0.4118928133864074	2.3902952344623736	0.14276132837543276	-0.06877116582387002	-0.43514906051006835	1.4892099083335602	-0.8981385907104091	1.9178365758407108	0.22701917728853158	-0.025880485556420963	0.04617684716902222	-0.4033056438975642	-0.48298049111749497	0.18633897770887498	-0.7435035725191111	-0.8011386854348157	-0.9592796066346253	-0.43110251989582116	0.8034815942360989	0.24723923321489066	-0.41678980401376686	0.15408101521537584	-0.6181985266819624	-0.3027127157729793	-1.0422497971302334	-0.18062369179269525	-0.9092767280561199	-2.3651177732532966	-1.9199727739498234	-1.2823717038637095	0.4227811434350584	-1.4428340756175255	1.2099150647748371	-0.5467342137865032	0.5823242749414383	0.08579452861037569	0.1460499506567698	1.2765545885455967	0.3663002876899973	-0.10239797942250106	-0.8710448624516935
0.5797158107632071	0.519539880627709	0.5079181256821956	-1.7513280835228955	-0.3007350673291881	1.4565609967154212	1.6330955714260944	-0.8528134707354862	-0.15695844287246086	0.2550345063354592	2.456978294950548	0.10891226745825562	-0.1302129826548989	-0.45355530925399645	1.528007220384071	-0.780246220899081	1.9889469632333043	-0.027560004401621974	-0.1620340185380853	0.09388451534336552	-0.5141585337150929	-0.395663991339163	0.11362315023129414	-0.6179391364292076	-0.8700372606857869	-0.9776034381849502	-0.2883494963931875	0.8109224354236332	0.049678240573694854	-0.419554791206341	0.21032011632818648	-0.6601611547355952	-0.20904368886159014	-1.0759493602556203	-0.11969057054065482	-0.8425960203228129	-2.379384736131301	-1.8778253765994808	-1.3174801119581119	0.3205375749309511	-1.4701724345216467	1.2836977801263143	-0.62927525929684	0.5821827656346427	0.21408996651003215	0.15640632680589808	1.309666913931643	0.34233950127484314	-0.11297034519765595	-0.6481983655038832
0.4772177673654439	0.4730463207342089	0.5051490272515698	-1.6079532964472356	-0.24192189944636505	1.5218522420223999	1.721655683782688	-0.7243341179290176	-0.2537407012970586	0.1278538427042903	2.457919581171503	0.09369186680386647	-0.16917679205634326	-0.4381173921737017	1.5235112991891644	-0.7354570283600499	2.0409765016268198	-0.24982153145113295	-0.28009052800950945	0.18138928090131867	-0.6189626263539292	-0.34541381227934387	0.062495641788718304	-0.4658465237283485	-0.9173140995243882	-1.0445796343320746	-0.17012897639185612	0.7978568825327258	-0.1502979549317549	-0.3892168629919133	0.2773005839806244	-0.7820530555451588	-0.15614539619599324	-1.100332206649702	-0.047350813974146415	-0.8138887351548328	-2.387802244229325	-1.7620918451641692	-1.3743877402213536	0.22713233546294082	-1.435005092949687	1.3880042849222143	-0.7229117844716543	0.4957720371124609	0.30092762297614	0.14733940285709046	1.3334673631928653	0.28019648457092927	-0.07269448271626695	-0.38456486452497274
0.3708661153593151	0.4243695695817798	0.5122434425030788	-1.405403683131055	-0.11722881189066481	1.5468106939447928	1.7901008971762735	-0.5721556636035416	-0.34076201400020106	0.02611981859032645	2.3836614077623097	0.06739377628027274	-0.21796477888395013	-0.3522593709641281	1.464500112201081	-0.7435866605849448	2.0187438707197054	-0.3879603061910101	-0.3535300734372576	0.273808078452778	-0.7323553649200552	-0.29691901730140857	0.05611633487080717	-0.3220834282167581	-0.9519995237814689	-1.1329116925307792	-0.0852160095899113	0.8011259156042161	-0.3380333646458413	-0.329980067000437	0.3174713704897748	-0.9301926114208898	-0.18848701613261998	-1.1299685320817008	-0.050306899745783396	-0.813842336234139	-2.38011235123808	-1.5666269720240038	-1.4332694441393148	0.1485329924620497	-1.3209802007995264	1.4904350453133133	-0.8228238742446485	0.33027475873495693	0.3378169606144651	0.12368091923913609	1.3372847910829002	0.19798947308055798	0.01599634685272931	-0.11380929303663948
0.28077907535591673	0.3752499804457957	0.4950130820526744	-1.1672009000184795	0.07335795280408368	1.5348691033078876	1.8421592677629277	-0.399014475896222	-0.3999944606868945	-0.06936266489585981	2.263476741814208	0.047736207456459026	-0.286625466420391	-0.23617038240735294	1.360987302081202	-0.7783747118139748	1.9426873127008808	-0.448604211478535	-0.3685405783604741	0.3643203190809411	-0.8409672117241165	-0.23950871896022224	0.06260420373788825	-0.18395429185359527	-0.9812195276137213	-1.2115058725795917	0.011339249446907385	0.834190051611003	-0.49577169462041243	-0.2651589924563641	0.3073860320368513	-0.992620245556305	-0.21244783872589745	-1.1821476181510104	-0.09731910620911069	-0.7952800386084088	-2.3504656023775845	-1.3651405226598574	-1.4726876662585249	0.09493790769328828	-1.1350751548892786	1.5698621710257565	-0.9079331956662238	0.18278775576776285	0.313177820412223	0.13476353858154833	1.329910314777411	0.0714202045235748	0.12227056844471558	0.12811149474209196
0.2084901452138351	0.3305676279050382	0.47007626842269723	-0.8708860941855618	0.2960408860767554	1.4836537594346235	1.8745217997816355	-0.22386092518979545	-0.40185440463279054	-0.1619638630119061	2.169899789298745	0.04181321409528941	-0.35241307960089324	-0.1151654995997788	1.2475896849863573	-0.8535272338762983	1.8498508998366971	-0.43729523349621874	-0.34869490451521656	0.431651306410361	-0.9191251010370551	-0.2014168843833458	0.06138417421387943	-0.043867840372488205	-1.0097120782744462	-1.2689910315945652	0.09936706176809348	0.8595664938790109	-0.5947082902284669	-0.23025951417628257	0.26245248161823265	-0.9499323849473212	-0.18140199196342632	-1.2463043628080708	-0.13646314415798588	-0.7650006488333971	-2.3236972132777263	-1.2293532515655743	-1.4607889629228998	0.06905961180712017	-0.9260230944217023	1.617157726375376	-0.9475831539123313	0.055630923210159645	0.23813351700267474	0.1747476727587372	1.2875478982266106	-0.09059457597941654	0.1914529575975757	0.31712606941067695
0.1836721112174859	0.2783791715430132	0.4454417418181655	-0.5565243661392884	0.5129365119133172	1.3990725644545736	1.915716227296286	-0.07192009306347588	-0.34753000409982276	-0.2260593290087915	2.11137109479064	0.03555176397062451	-0.416869091568568	0.03070726223260294	1.172265234532171	-0.9608172083276598	1.7417892533873147	-0.37342298674315383	-0.3110763104545718	0.4531192102751661	-0.9515657128752526	-0.17180170714924897	0.06042779513785588	0.054182476255483225	-1.0729738436099143	-1.3097691677254186	0.13777523640598305	0.8560752935114	-0.638593870460273	-0.2677836938830302	0.18180038863889164	-0.8538606842540831	-0.19014736277611485	-1.2951213591024644	-0.21435359438808402	-0.7324149597650841	-2.3191353518974847	-1.1534872090914525	-1.397368391927063	0.07674888272045138	-0.7205105471566844	1.6109155513139786	-0.9254141832469998	-0.09887579900624385	0.1110834030412721	0.210014931501994	1.1907749979113746	-0.2832985679560426	0.2082894308440258	0.4464087655043418
0.2532476241641924	0.2120376132265532	0.3900635051442303	-0.3229460744413398	0.6791450465523082	1.2893584396733044	1.9554320832283572	0.04167074382708987	-0.3044755604142262	-0.2520151437807476	2.0539353956380024	0.05126631149971672	-0.497626362948715	0.1761652353608959	1.1675338550138161	-1.08589922163788	1.6245777713619654	-0.2718084934020469	-0.2722216015019327	0.4586894186476268	-0.9347235679938578	-0.134467459386659	0.04173446141405911	0.09353762365178116	-1.143087379916997	-1.3563480677731916	0.15377534113200395	0.8262413994609078	-0.657616303073348	-0.38003945869315814	0.08486567854756703	-0.7250910813302007	-0.22082424361780983	-1.3206465635685924	-0.2773591888169785	-0.66559232592142	-2.3404787283629807	-1.0635890031823414	-1.3265819569615536	0.12454970062752628	-0.5384674255525949	1.558463416565813	-0.8283386310814518	-0.23018785939065484	-0.07480149893773538	0.26321965605488595	1.0686393714874338	-0.5190412788412269	0.1708241390166288	0.49602947480973086
0.399358982306941	0.14574033870844802	0.31085310866170024	-0.18388989874279166	0.759681253519805	1.167572880252282	1.9592154869837817	0.11500689504178718	-0.3014274582063967	-0.23887761399347868	2.002919751223161	0.11047255313796973	-0.5863515307164904	0.27111296215615954	1.2347150015645796	-1.2352981505041272	1.5169260499214807	-0.1516212537811587	-0.27086489003510905	0.49813655529579404	-0.8812333034904224	-0.13319711564319064	-0.01135233173020803	0.10557292603954108	-1.1385512713971564	-1.439179685293229	0.166635840040539	0.753885390225918	-0.6640900874114657	-0.5322585653979185	0.008893252586711514	-0.560900351944656	-0.16686297770426187	-1.3074170994288383	-0.23507029331485363	-0.5691972035062536	-2.4091491874355397	-0.9228601124694646	-1.2803554342255299	0.2213983470601534	-0.43474917531206386	1.4738590988789477	-0.682008472399	-0.28841250689570075	-0.2566154098903322	0.3046822138755457	0.9439573220663261	-0.7687997842447813	0.0750260307801395	0.4905104963727688
0.5691521558254289	0.07299977152960871	0.26293874915926385	-0.10147337405858425	0.7646476988076876	1.0645132606169612	1.9456236979439185	0.1382715934779604	-0.3187735661654287	-0.19734346107020864	1.9725744763857036	0.17080924036629747	-0.6538615411179338	0.30425069096873203	1.3475972759137638	-1.3617012290508932	1.4431163450174647	-0.048808360956632005	-0.31559868201065056	0.5544474248830998	-0.8147288378475158	-0.20899737195800622	-0.09929784979139074	0.10310078362010136	-1.0744706451618011	-1.557375392621662	0.15977723742662953	0.6399735172213069	-0.6830344703808123	-0.6912023381716887	-0.039176112086350426	-0.45205783426679946	-0.09944763303668898	-1.2198591154635572	-0.10679785949859795	-0.4790577473398995	-2.510376855795708	-0.7843711317529479	-1.2356629641738615	0.33996230831122204	-0.42757202378845915	1.3650659234005023	-0.5482778179728813	-0.30091678382343	-0.3974216157240209	0.3278145417106114	0.8028581261123533	-0.9805817087148114	-0.05296658678331342	0.4903393328962823
0.7573989499478934	-0.009855215193639428	0.2483767247976701	-0.07263251560615677	0.7184409557599432	0.9837015993445858	1.9239076719997747	0.1003597141719013	-0.3508037059776413	-0.1417787011271305	1.9128252129317442	0.20822902013835068	-0.6991540747618674	0.28653467655270126	1.4767528302401633	-1.4006853560793349	1.428904322303315	0.026377755205212867	-0.388808340217632	0.6293244405705003	-0.7580405443951318	-0.33558828085258885	-0.22459384798377746	0.08288166988311668	-0.9763063622143985	-1.6876045995649804	0.14603031984091752	0.5191709315719361	-0.7053393241217871	-0.8334928329279923	-0.07677526849562288	-0.457009587674525	-0.10124414567475493	-1.0696116671193838	0.1238049456352687	-0.3987603210571486	-2.6079878490663018	-0.6750773415571714	-1.1992344871683644	0.4641397010472799	-0.4890263837093249	1.2493297452808436	-0.4613610284014448	-0.30532501313814464	-0.5096699717888976	0.3945473983996274	0.6474424722678913	-1.1517452489955964	-0.17683190059186293	0.5078856765956388
0.9350344156240235	-0.07959334084397078	0.22976927900912392	-0.09175779456193692	0.6330162624795349	0.8915894521993663	1.868892158247963	0.013460533370970118	-0.4113145507942645	-0.06351523161312331	1.8008190485078388	0.2536634560699752	-0.7218347171586216	0.22985120770960382	1.604086914517243	-1.3335142698211395	1.4483138847529253	0.0951414284212176	-0.46723756892892	0.7311593691599609	-0.7257129941864431	-0.4585021220388056	-0.3914070373088561	0.054745872170325074	-0.8008416103176479	-1.8049363633313196	0.16598216816686556	0.3958433969698282	-0.7044590975841862	-0.9455540078047644	-0.10600788003913467	-0.5450701102066711	-0.0888398628143671	-0.8897791968494415	0.4556536884476953	-0.3396016971727628	-2.6997957551862664	-0.5517222981861926	-1.2050994508692578	0.6015783547411641	-0.5998411826975616	1.1625130111165205	-0.418245656768255	-0.28049656203678797	-0.5696214905120017	0.5069557644948337	0.5071906129091623	-1.3028184291879714	-0.29097957011181486	0.54015625399179
1.031164072837034	-0.12108283152329283	0.21599096175053725	-0.09337014526815744	0.5460415613438132	0.7772293466912008	1.769499730018995	-0.09120090681691495	-0.4723718481448557	0.03214505910488148	1.6828100294660469	0.2950905639218142	-0.6882660637580649	0.15649193674744766	1.7050407813483204	-1.1629105502349577	1.493610598236145	0.1752336453253898	-0.5254593340704645	0.8367345031094645	-0.7069286120267105	-0.539693255257722	-0.5847300206979918	0.018877951212450145	-0.6014051816586192	-1.879688051537293	0.24633428803205257	0.2624054871617199	-0.6800208869146418	-1.0463018144631495	-0.12063293285204675	-0.658254417487422	-0.048055951214261386	-0.6904411335109837	0.7911935220537828	-0.31064331196338146	-2.77565319680862	-0.43593785970550875	-1.2224472057831028	0.7121554201880869	-0.7301268087683894	1.1094974659610524	-0.4088828837973185	-0.18778223712099656	-0.5830831715619288	0.6142507856577334	0.3945875231817248	-1.44359859549778	-0.3980276611578457	0.6185741745363325
1.0416919726433937	-0.13589133369339082	0.2009587131271387	-0.03128168206012598	0.4844310420061338	0.6650563011060022	1.6448055420881302	-0.1908945579036829	-0.48020767668241804	0.11951306710265346	1.567404201255102	0.328848241512847	-0.5880413616034217	0.09322693776369587	1.7696141159016445	-0.9239882806755049	1.6145616791634219	0.23801021255075655	-0.557888506770509	0.9231201233988668	-0.6841507315961317	-0.5659639638726504	-0.7669279891054881	-0.024294689193040137	-0.4704788454050335	-1.8786142931101188	0.35752288333175875	0.14674448750828525	-0.6557604559891447	-1.1640423001855518	-0.11997253124476497	-0.7412046920798788	-0.0502302146759791	-0.4922180663745837	1.0763393228110563	-0.2886993518235676	-2.8213645458697494	-0.39803392820866057	-1.2027486432193621	0.7620396123308664	-0.8426798241412481	1.0922859651038141	-0.4317950712931288	-0.04658167790416347	-0.6092315902328151	0.7033637897316274	0.32581203620103133	-1.568422481065456	-0.49471514175196774	0.7310202291502194
1.0070015495833444	-0.11930262282939852	0.15982901797359533	0.06554231083175738	0.42628281832159526	0.5495722334481856	1.5196962471621556	-0.2689274603985842	-0.4537122487738968	0.19948186961273176	1.4527810542608486	0.36205085001174686	-0.46701762746145536	0.06578607255883946	1.797100543206867	-0.6926451994923861	1.771087289872321	0.2730279345989416	-0.5721038280284484	0.9742326178951204	-0.6555865184839331	-0.5453151037515446	-0.8901458014137574	-0.0610999843885409	-0.3977830407717954	-1.8238402712733368	0.47445586782434185	0.049787858309201384	-0.6494557792124384	-1.2918833610533305	-0.10527750210260375	-0.8114754041152121	-0.07575035752967975	-0.317601452571323	1.3105609231626465	-0.28969010524779026	-2.8530693041253974	-0.38483082236972666	-1.1912176303110282	0.7709269176148188	-0.9462719135151534	1.108085504513483	-0.47228499648965877	0.08791648596354673	-0.6684487739162425	0.756094233015435	0.306385079470473	-1.701672717137404	-0.5695725735678214	0.8308753314449865
0.9325633387638144	-0.052792786079186506	0.1048612945440928	0.13681754398005525	0.3667313330875718	0.4178657806845769	1.4156941545874984	-0.2959124313903021	-0.4248003977335106	0.27116647154947915	1.329610476710743	0.34186528863688004	-0.35872371143559956	0.09768591633264716	1.8012943669301784	-0.4892688999995965	1.876391610554305	0.3293331446138393	-0.5805568941953511	0.9488240103322585	-0.6152396684108352	-0.5006082428450431	-0.9429482656435317	-0.09165935590742322	-0.36160843227352457	-1.7585837342164763	0.5752500899207309	-0.035270477919862944	-0.6703774198228982	-1.402396867157827	-0.07972739488578758	-0.9004580766515135	-0.10656779681738444	-0.16687517150233894	1.435246693128261	-0.2906999641099455	-2.8737421333356266	-0.33014938320533666	-1.2358799618030825	0.7711341248172847	-1.0600970509598233	1.1279560276588447	-0.5160864144279054	0.19532633798198856	-0.7241262596664811	0.7458971857301393	0.33163747529333776	-1.8476310287508402	-0.6187999110773365	0.9174590022336261
0.8371011106706037	0.04940536376576871	0.05462193730273497	0.1610287266104416	0.3236291915725108	0.3240169700012685	1.3531988081238127	-0.2577406528039162	-0.3976381974670261	0.29401065976462337	1.2021782516547745	0.23851751590355513	-0.257163789586572	0.18687196878518086	1.806390040458398	-0.3457046759280916	1.9429038768565245	0.40867697326918256	-0.5901857769668338	0.864961023677505	-0.5563709006750776	-0.45429843910587364	-0.9518089885424779	-0.12978086052466847	-0.36158558034143484	-1.6882875263807318	0.6124598661235545	-0.08377700423954706	-0.697404277009426	-1.48843276978502	-0.05029360139568663	-0.9653880032461188	-0.15111603929969664	-0.06626557555223254	1.4438619159273922	-0.24545009904054607	-2.869804451581298	-0.25539602329434213	-1.2980889627024346	0.7555370735771134	-1.179371636949027	1.1402514291694341	-0.5712515737268381	0.2904548974349231	-0.7606196655092197	0.7098925678263542	0.4021561807902893	-1.9741001091604011	-0.6347393117725805	1.0013416298689273
0.7637554177555066	0.15918489988919599	0.01562691102024018	0.13436013486510823	0.3062214110436064	0.3037653631821063	1.3400260794790126	-0.1701100411712064	-0.3915419930513666	0.267194096347731	1.0751425391094647	0.08873009065102389	-0.1762834898335004	0.3098600600841788	1.8489768987334692	-0.30987078138679647	1.9875508978728125	0.47123831773018027	-0.6073481770221509	0.8023508608522324	-0.4882028139122639	-0.4285774428744828	-0.9529566434337069	-0.16443942301016465	-0.38689790378631866	-1.611610478236377	0.5721847649979802	-0.0727144834787437	-0.7209622611413702	-1.5140145580004376	-0.03841949302635136	-0.9158080319290013	-0.20996610366353224	-0.04945854691139693	1.3948414990213769	-0.22695330577344217	-2.8502515789569918	-0.20139092058989175	-1.3604215316962043	0.7215776967947705	-1.2850664074333635	1.1326591303880975	-0.6523809470325383	0.3506349462702313	-0.7658446115979797	0.6772301507406424	0.48060101402192645	-2.091499525698029	-0.595818683359966	1.0598503157948092
0.7121448719500666	0.24699967202826628	0.013716158464336487	0.025575714065665632	0.31425577128771653	0.3264799484302864	1.371918156903263	-0.06315034877585471	-0.4272017808873761	0.2038219824984679	0.9439313774301743	-0.09917771987399585	-0.12332339377113655	0.4469120808811774	1.9610817163542855	-0.32104902569602695	1.9836372742029567	0.5524408884414401	-0.6313016716975124	0.7582740353081061	-0.4376440759453648	-0.4403431356548981	-0.961197012337394	-0.1835851703921471	-0.44001341127388277	-1.5448687810561066	0.5080704487219682	-0.02625683333439515	-0.7568390807084056	-1.4427086607935848	-0.039972092831549996	-0.8182282317498022	-0.2637384941652547	-0.10476372662696724	1.3133242207317843	-0.2486871060959963	-2.8303669994457716	-0.17654828244844234	-1.4346407486017534	0.6657523090467378	-1.3604720565219401	1.0944021895605125	-0.7333651951583228	0.3758064502365459	-0.7447857777182171	0.6353303648750461	0.5413223901363619	-2.2213486378180014	-0.5075475143406757	1.081149731820057
0.6598271691010302	0.2762491208421122	0.04429939517455243	-0.11842638630726951	0.3554502108270072	0.3696936556280571	1.4277006302460389	0.04568061843785563	-0.505895959104984	0.08949597351303995	0.8085516624866547	-0.27797427432571836	-0.07564266229984876	0.5654282314642205	2.13120701896075	-0.30072071095033914	1.979715916098971	0.6742912130597273	-0.6388691067680169	0.7129103749763626	-0.4141918636530756	-0.4661149456360275	-0.9817875953633578	-0.20350315872637115	-0.5193400848685327	-1.508031873175188	0.4422971924635313	0.03216611261531048	-0.7666863440921059	-1.2898922082468938	-0.03008793632521603	-0.7634275466070809	-0.2718996689367129	-0.2118717666994963	1.2012138645582826	-0.2172559313484724	-2.8058456569991996	-0.1803590384162756	-1.504203558046933	0.5955994850990987	-1.395646407030935	1.0364052719014523	-0.7498610906087609	0.37429701763072953	-0.7076020292575339	0.5551471878206155	0.5890159660989098	-2.3319616256328515	-0.39779665535066816	1.100971297341005
0.5977085874511306	0.24310712615281327	0.0790474753464645	-0.23465043174795439	0.4504455147406672	0.4463300206838593	1.4737656465033055	0.13456245946299913	-0.632026227931944	-0.061078464322527726	0.6841777556650713	-0.41473111418367586	-0.01913283583046268	0.6370764990220112	2.3103152787372747	-0.2709120594590576	2.048374487872308	0.7890783178655301	-0.6140412869251469	0.7097461466600694	-0.3804712326522314	-0.4733351175307228	-1.0317932969978405	-0.2517706466721207	-0.6015346759404616	-1.4919049266827595	0.37501355801213904	0.09701427782742753	-0.7388746543769781	-1.059701367781006	-0.02811110502394924	-0.6894298116382898	-0.20112849137064953	-0.32151762021351943	1.0700817390716393	-0.19187845107732993	-2.761928378519979	-0.23793127051428029	-1.536644703615492	0.5142197981814813	-1.3652100979574449	0.9663843516475159	-0.6799371402856563	0.32775760833832496	-0.6739613627624796	0.4663491361519728	0.6356327184716678	-2.4151863377786196	-0.27043930375695246	1.1107902362848276
0.52508594274915	0.17254975023290348	0.11439266569209663	-0.3417447357299438	0.5886897064752167	0.5371153244249782	1.4912831616969158	0.20975874695546928	-0.768819841160309	-0.1947248454743457	0.5795156925255401	-0.5601592163223856	0.04201226551292501	0.6498798597239936	2.453562791591582	-0.25010528198346765	2.1658450734410173	0.8858356247289374	-0.563198524705937	0.7483876445318532	-0.34450148280723963	-0.46460901087104317	-1.105677457833158	-0.29921732505228016	-0.6631472935101106	-1.4578244101666182	0.3379275833005412	0.1381822304450932	-0.7122120288611814	-0.7533263057324975	-0.03300070103017992	-0.5587822886538631	-0.08205352534294293	-0.38762731834105535	0.9450746554351948	-0.20995765405819117	-2.6968032597226044	-0.3585809680454992	-1.5167170879986847	0.41364895691182724	-1.2629181664034896	0.8819895951487323	-0.5597031275917137	0.25328511951669175	-0.6638194175370817	0.406004255305926	0.6749809116133425	-2.4921044696971593	-0.1249479962998072	1.0811998284473217
0.43862606218847155	0.06386402392885877	0.14668513027458552	-0.4273859618265929	0.7487945119561535	0.602163112226618	1.4852502733679942	0.2790627464782286	-0.8707006521266221	-0.28769378127437994	0.49523092449899336	-0.7025852069688912	0.09632567367745652	0.6008602602962818	2.542090678598398	-0.19962958107046128	2.298045888810596	0.976106900102487	-0.4762672374692219	0.77891807327489	-0.3373786001482175	-0.45250609956963406	-1.1671648779965542	-0.26641894045803166	-0.6930376206836659	-1.3822992867717216	0.3378483503461564	0.12862198378186768	-0.7325959941481803	-0.42698541145217817	-0.019884512816686222	-0.4606069332636471	0.02671235716021394	-0.4356302990032711	0.854520430153506	-0.16929036474435719	-2.603779095017289	-0.5233816187841945	-1.4466780893116034	0.3278237336503928	-1.1430793609829866	0.7951591192671578	-0.4278810891681254	0.1634181333800549	-0.6758395007671825	0.3483531438553765	0.7023693017700527	-2.5208426488262496	0.012596711390433835	1.0407426272123788
0.33304115911163656	-0.07261864260296946	0.14225905111188683	-0.4589071589128343	0.9199740777050843	0.645827215809267	1.4810399024176006	0.31481746175756975	-0.9539519436779755	-0.3420462191823363	0.43520237832013586	-0.7755294086374226	0.1272275061708009	0.5056824553917191	2.5678489306617047	-0.12866466644064883	2.443963723109994	1.036956245301456	-0.35028150320280743	0.8152520175473497	-0.34026570961601815	-0.41842855122211803	-1.2041638241971115	-0.09774986002132632	-0.6806099782821227	-1.252037167692704	0.32233849952538934	0.067945626685795	-0.8216896624638519	-0.13305505444389573	-0.011369268251273264	-0.4377645092024043	0.09656111992433689	-0.4747338314515158	0.80591772101957	-0.09682616801400248	-2.471196208991986	-0.7187628589212492	-1.3408013293874599	0.29491169509142345	-1.0615549098630557	0.7160171341876784	-0.33080113926985255	0.03858119582173256	-0.730958621164671	0.302344155431861	0.6912656618032006	-2.469751966701156	0.13084088389099854	1.0094280604531891
0.22128253667665804	-0.18860676725584563	0.125506378800458	-0.47724440794145906	1.0809593610209915	0.6924533857068803	1.4848865605722796	0.3234424050175805	-1.0007463285593634	-0.34073691138440443	0.40956353458745404	-0.8337507410939038	0.13289042980687643	0.40689145201013555	2.557142240859606	-0.07854040275403051	2.556433997013562	1.0575149107251918	-0.21303129511879457	0.8523806643232099	-0.32498623797104226	-0.3452428933029502	-1.2491549977032528	0.15905182619758657	-0.6266832272053678	-1.0400130755038615	0.2538960831161233	-0.023418028995075214	-0.9598852288671604	0.09632574885755482	-0.029716187076083745	-0.42346638127340563	0.09409256221628501	-0.48806590260372945	0.7958565867017031	-0.07685552667780615	-2.317476817462917	-0.8909850296316509	-1.2135141367134987	0.3176818829406016	-1.0306875511619273	0.6493526283723686	-0.3153782906042467	-0.08344270824393177	-0.8432035931971067	0.3123892844981526	0.6394060142473663	-2.3749265216959388	0.22616928031956024	0.9613853949066288
0.14862413684325979	-0.266231837393302	0.13629168131327357	-0.4858142333992806	1.2085690314050326	0.7488949506947665	1.4662779069915244	0.3342505022323425	-0.9736091949228781	-0.2810947083298665	0.42982359991467833	-0.900903947539029	0.11248219382766504	0.31494446224601275	2.5496875414870237	-0.041529405213505836	2.600655624152691	1.0555925801252568	-0.0655416841032279	0.8569374447326187	-0.3083257992799295	-0.26874972221896953	-1.3150055742999693	0.458360762819115	-0.5513937282799289	-0.7763169302678519	0.18362635669636437	-0.12821751639372087	-1.1439696496912979	0.2136906307551068	-0.04691286998887419	-0.4146291104002581	0.006217178751372931	-0.4944925218174313	0.8245900617156833	-0.09599644613806879	-2.1567523471607473	-0.9466664286158448	-1.0959195048114145	0.37116771300260853	-1.030288041750945	0.5906205288403644	-0.3729050323763555	-0.15002498117152427	-0.9449512965978497	0.3510209759939701	0.5619320875311147	-2.245103774877919	0.2715349707524255	0.8953663896100258
0.114327020228807	-0.32967723529730875	0.15067457262275163	-0.44309471629555786	1.3228064446704528	0.8232225270749314	1.444830712244213	0.33149928270773277	-0.8953110694592485	-0.1737031813853348	0.4888522449797012	-0.8839066488762896	0.053833844758329995	0.2127541358129541	2.5541568070226726	0.00726109068621629	2.603339472795853	1.0316196990303905	0.08265266314649403	0.8439779612482606	-0.30457457592945875	-0.2113024684234272	-1.3739288646162966	0.8002060910112683	-0.4861705054400797	-0.5440518746242271	0.1373146948586207	-0.23540794707442725	-1.3401387570193415	0.22514428473940185	-0.04800187661280188	-0.4492337498790759	-0.10755609839089271	-0.5086215074330785	0.8390531933239226	-0.13930301523488792	-2.0074271801981043	-0.8873669931927253	-1.0271794780436991	0.4474953115837361	-1.0387373153463604	0.5322457139568938	-0.4737978165469633	-0.19477193924452146	-0.9865072149721851	0.3601027212324365	0.47055654479912956	-2.074620459387529	0.2500706811688542	0.8285583624340086
0.09086768122633468	-0.37672434267025334	0.14418099948354757	-0.3753759866342932	1.4417351539003271	0.9316706728284349	1.4408061510916301	0.29168271296155973	-0.7533035971911752	-0.05091920566820789	0.5782571962960583	-0.7855104985929027	-0.016972602341173544	0.11544081718968598	2.574388452399751	0.047426554897338394	2.577402047940397	1.0090359830509992	0.198500747841366	0.8105494201648398	-0.28344820287276884	-0.14846433772378437	-1.4264625087814584	1.0897041677363979	-0.4494855371251356	-0.3786519366697436	0.0997038018242264	-0.342665380590471	-1.4675938252273941	0.1669347425821537	-0.061791586995311454	-0.5210749986402347	-0.19537437998711304	-0.48992992999674	0.7588131368758803	-0.19803040209165065	-1.9108362747732888	-0.7837675196435403	-1.0272608521546571	0.5165405188491023	-1.0650243336952663	0.4683707767435955	-0.5940010451118323	-0.24651288760185616	-1.0177046100449043	0.34493313126659375	0.36954696150766975	-1.9259517947332943	0.17928665175289657	0.7556510708885502
[truncated: 199 more rows]
[truncated: 6 more columns]
