# Supplementary material for: Obesity dysregulates feeding-evoked response dynamics in hypothalamic satiety neurons
Source: Sci Rep. 2025 Oct 14;15:35837. doi: 10.1038/s41598-025-19800-2 (PMC12521569; doi:10.1038/s41598-025-19800-2)
Supplement: Supplementary file 2 — Supplementary Material 2. [file 41598_2025_19800_MOESM2_ESM.zip › Fig 1/Fig 1ef NCD and HFD/matrix_MPK119_3.csv]

-0.7764210760180434	-0.4299157707796513	-0.804819193853979	-0.3790132542476284	-0.2719130668289229	-0.5972054090942398	-0.6802283344405137	0.2276508433415004	0.23597756461798408	-0.2890172172569487	-0.42628131710681466	0.19128892066653042	-0.5076030327110348	-0.26451334352045064	0.08318686233366057	0.09352587753222298	-1.2718662682385233	-1.1248356315102408	-0.22993107171730426	-0.03287060552063794	0.20874383767314125	-0.9808550877800217	-0.32090351699701525	-0.13875611367506632	-0.4069284123636587	-0.45123910303262427	0.09896310159569323	0.28409007753925414	-0.7238878273382737	-0.14327536420510495	0.5237139635259835	-0.5510338045458412	0.36145422436117625	-0.8377702072185492	-0.9349210735187737	-0.9116222051165638	-0.10898518872822001	-0.499381283883947	-0.9183080883461787	-0.35080623381937215	0.9343165781815681	0.5661573381319643	-0.12314428619747894	0.009866882139292274	-1.9131745280702468	0.014361760698967644	0.1485185094546959	0.05981779644651856	-0.8806225053167982	-0.5368234188357253
-0.7427897849685152	-0.4210871417667149	-0.7913583932918591	-0.34568044327227004	-0.33520907668327177	-0.6043356282574893	-0.7598473160091259	0.24891239622881672	0.19514119313193953	-0.35835383713064406	-0.44371858274016784	0.18359765397382533	-0.544241668850926	-0.23853593441826193	0.046473001837116126	0.12576597708698062	-1.301280089366772	-1.126028995691858	-0.19434495469975233	-0.10291927862180959	0.1575148085928057	-1.0008484794556347	-0.19006407260262903	-0.21444826597264394	-0.4191368804647146	-0.4599527338927851	0.10551131739070277	0.28899516732334884	-0.6805195072850923	-0.13811536677410496	0.5341407498805718	-0.5563463642711055	0.4286216797556926	-0.8664066798945214	-0.9526871099471232	-0.9862931142468581	-0.09721050024066964	-0.5964146008224898	-0.93518409712957	-0.43154656618481246	0.8415035883892712	0.5997743824287001	-0.1378514694707712	0.05231104484137641	-1.9665695004392125	-0.0648264570541684	0.2569386202759134	0.007965021172705162	-0.8754190182939461	-0.5608072103958014
-0.7189974751990263	-0.4134678258717621	-0.7632357623054452	-0.328221260674217	-0.4073829243066011	-0.5927485467692671	-0.8089048524501595	0.2973108012188858	0.10939623044968444	-0.43887643601124604	-0.506505717314704	0.18510352303155542	-0.5802065671644446	-0.19683338373112672	-0.0028992942793915483	0.12406052254531617	-1.2778586202242217	-1.0920197076680045	-0.15643326993806755	-0.1762134500906035	0.1426233175357839	-1.012585073951102	-0.04392799247054099	-0.314995195449772	-0.4297007569901045	-0.4584940644095858	0.11273166731086133	0.2940124650436818	-0.6703988878519066	-0.14473206328105584	0.5221013970282343	-0.5790669479850095	0.4801734296865958	-0.8963860833434683	-0.9578342793796358	-1.0560442661497238	-0.11030391807667346	-0.6915604910988645	-0.9320007673073807	-0.4997711735883352	0.6986368317875841	0.5986158568962351	-0.12374765781894694	0.09760656603981623	-2.0475777233873718	-0.16974756092713106	0.3377542807707911	-0.02499075187861662	-0.866883654205079	-0.5753830353662798
-0.7048280924621151	-0.4006799829007466	-0.7244713652405319	-0.29653127679069957	-0.4592588064853963	-0.5601739028479951	-0.8483969242276947	0.3179145214590027	0.0013872628099872303	-0.520492957838847	-0.5935529923265004	0.1880747807960002	-0.6067129043130527	-0.14710426345668057	-0.060296477936126955	0.10520123242533193	-1.2223769021309432	-1.0315861543586575	-0.12415882712859178	-0.22093922234810875	0.15980027874537983	-1.0116327625556372	0.07685968726610917	-0.35395200416416417	-0.41850178818602657	-0.44955971382499316	0.11399446475811001	0.3151376127535342	-0.6779537164428758	-0.1613712597683012	0.4987431997587238	-0.6019485183572549	0.5307463246749198	-0.9154961408486575	-0.9584195623554298	-1.113073489243445	-0.11657905815427334	-0.7617870076610471	-0.9350009466466502	-0.5250343961966517	0.56436132498154	0.5847878149638663	-0.07166479350329945	0.14051588680168792	-2.117759247927107	-0.2777374663176662	0.3982071189443468	-0.016251653893656345	-0.8491753446134787	-0.6078887196210533
-0.7009236003255975	-0.3814596233447137	-0.6959139400606885	-0.27343704654955236	-0.4830034119135436	-0.5253556166300206	-0.8866611849714721	0.3173490866798078	-0.10813641832937901	-0.5847416022613123	-0.6950210065298144	0.20671679204507648	-0.629303278406902	-0.10398195177424172	-0.12225905309348792	0.10129153629454284	-1.1573120841694835	-0.9560805705507077	-0.08962291349513925	-0.23209211704721416	0.19867818631773831	-1.021352515944384	0.172813680663616	-0.3257436690461546	-0.4116396423582881	-0.4413393435663873	0.1158438519873071	0.35443964464859967	-0.69007748159858	-0.17991442349847694	0.4815992161928759	-0.6193479563907844	0.5809414697715086	-0.9192937354265501	-0.9640606940157397	-1.1560679748084788	-0.11415907804313592	-0.8198592087553429	-0.9646713248797733	-0.5095019179735422	0.4724143331686454	0.5678525481418617	-0.06483770162288642	0.1544259250934358	-2.176360783991802	-0.3818796389185845	0.44820840372131754	-0.015932167305847258	-0.823704995486605	-0.6636874564405326
-0.6851392005048751	-0.3469787614423848	-0.6423786576344399	-0.23133606044622207	-0.5292871058517342	-0.4750630435751986	-0.969850358265969	0.3285774362915316	-0.3038960120039075	-0.7098584224504789	-0.8843298257492919	0.24373526344057622	-0.6631171858731095	-0.020644324189846797	-0.23782402947075335	0.0976329858668072	-1.0434014367339282	-0.8178947264674858	-0.013199662539537721	-0.26963972840892303	0.23723890704711859	-1.0457975773216108	0.37072014941426545	-0.31927920551433964	-0.42402656614095857	-0.4259465419147365	0.10780268372643662	0.40671251323008795	-0.6843230098103142	-0.20507223204676395	0.44631077163406596	-0.6368761837509871	0.6833109242047513	-0.910192327324258	-0.9771942779548276	-1.24157741700506	-0.11349121985785096	-0.9508929144807743	-1.0013328186895198	-0.5417127585718295	0.29351106382414366	0.5283161315091646	-0.09045778893446894	0.17283410223345755	-2.2735219092311647	-0.5799046146433262	0.5652076871307999	-0.07121049206428445	-0.7757218523075058	-0.7554260027614357
-0.6849627843001829	-0.32320418014415864	-0.5681186605063546	-0.1854225097451676	-0.5301026775510854	-0.41897502838448747	-1.016991713373156	0.31832127294314827	-0.49300304488089586	-0.812160780456294	-1.1157216917891692	0.29879825610418237	-0.6748799856286248	0.07465865546585973	-0.34389765255728866	0.07948975303041245	-0.8681449602151975	-0.6650066356667381	0.07361222001370613	-0.26922702923378117	0.27937588547436343	-1.0484949350039028	0.5219592103942029	-0.27014723208934904	-0.46075904385309413	-0.4051796947986694	0.08641659792624962	0.44691020490190675	-0.6581519432197105	-0.23260179289335517	0.39921422312068183	-0.6427146332268323	0.7577743927211752	-0.8757690438629245	-0.9887272582381275	-1.2983780122329525	-0.12041924271965984	-1.0612824459409436	-0.999522245344077	-0.5872403305295986	0.15270437437345424	0.4079918677459206	-0.056786171466407756	0.1826253773412776	-2.325069105377902	-0.7623284416132903	0.6665450771446005	-0.1401910147612194	-0.7159660768284857	-0.8499260554541689
-0.6969326332529076	-0.3178857754316661	-0.50664161266506	-0.13806929992656636	-0.46792553012178495	-0.36259952275711405	-1.0352832838995476	0.2693062126166214	-0.6418712188835168	-0.842802137950655	-1.34684286768737	0.34265628760704747	-0.6860297944109655	0.15037549333817024	-0.40685124636088477	0.09242317267788572	-0.6665594414308943	-0.5401826516522501	0.1674895553811034	-0.22643052545036219	0.3075029797797507	-1.0481531324273687	0.6023588490609832	-0.15663207270396165	-0.5058642422508726	-0.39370226912823697	0.058174744049545535	0.4811159927786438	-0.6043348837304616	-0.2516948092324804	0.37114321448668813	-0.6325531553523285	0.8028239406616852	-0.83962436731987	-1.0049989551538112	-1.3363983677543285	-0.11159493175746393	-1.1399738930238317	-0.9891960466879871	-0.636594933053501	0.09528641733923135	0.2310246171800122	0.042752741125262374	0.20806529450196914	-2.3169867460749147	-0.9035646352489384	0.7299336122887169	-0.21924404112748547	-0.6389750360326701	-0.9557461098569435
-0.7091707976242487	-0.33623002622882014	-0.48238865000015696	-0.10473287171724514	-0.3947534567206038	-0.31927517028615005	-1.023637952641413	0.21717774586823974	-0.7630064349160723	-0.7835921190720361	-1.5674219603967083	0.3474847838760257	-0.7087568489245096	0.1689645224489571	-0.42992664558786153	0.1395497877661876	-0.45601104286720273	-0.44986503162206476	0.2538133152346954	-0.1744224158062487	0.3087525617835061	-1.0621505656519632	0.6240072444750964	-0.08053493022477193	-0.5705533770969129	-0.3964430323150896	0.012294461312878457	0.5119459247451504	-0.5425138477774449	-0.25491185733260435	0.3684999778274002	-0.613208998486036	0.8185790994321849	-0.8008655539426061	-1.0295692174964937	-1.3704881582471327	-0.09519887920065458	-1.1994598835235628	-0.9850027727742644	-0.7078548355329735	0.08574119516627965	0.030082819441421594	0.08705878342170513	0.26389392729838035	-2.2667201430414243	-1.0044728353637544	0.7444586381906948	-0.33796648202606383	-0.543280235953925	-1.055186432216449
-0.721710071520926	-0.377569237314095	-0.4862077111286638	-0.06553652448675396	-0.36177377612808204	-0.2828551516353431	-0.9758006778091108	0.18442872760892967	-0.8587644911099563	-0.6538364075888283	-1.7827949029839356	0.29561488130042257	-0.729644930518529	0.13201137686030265	-0.4229713766197757	0.17547180013966274	-0.23605208686604606	-0.40990165190806155	0.33598556687508585	-0.15403187112374497	0.26233020703663423	-1.0604539070792853	0.6150160369094431	-0.1127803510139184	-0.639861364878864	-0.40298017476216214	-0.056145086787871626	0.5314412521811536	-0.4810768735982937	-0.25862131075417505	0.375688593414809	-0.5888678157448292	0.8172182803495861	-0.7635763341271307	-1.0463755558822645	-1.4150096683257667	-0.07369599136359599	-1.226734979383084	-0.9585837516855589	-0.8022808813715876	0.03801874990143357	-0.1907618528292571	0.11377886361242559	0.37093585837591814	-2.1704009302294565	-1.0466552483948988	0.7140719498446212	-0.47101988679953044	-0.43015272599150967	-1.1273595971722066
-0.7465978172388203	-0.42994664685926065	-0.4922762976251372	-0.02153649055248891	-0.369536999241283	-0.2509117697839899	-0.9062622375841741	0.15775386484619408	-0.9056178526537304	-0.456624307703234	-1.967298045167619	0.1795463804443203	-0.741533641933399	0.031306745470649225	-0.3884027994156637	0.2070670977033257	-0.04285586086172262	-0.4417959803716404	0.3949054280956944	-0.18638668509726006	0.16899103104447305	-1.0484125729372689	0.5922774032832632	-0.17518472418820935	-0.7046218819975498	-0.41815801459523616	-0.11767183724997092	0.5376880282885464	-0.424506833494692	-0.2838119463238914	0.40591289297217914	-0.5566060894132292	0.7947463760396342	-0.7634893488384268	-1.0333714813676078	-1.4748407291906882	-0.04195797567494459	-1.1950368950058021	-0.9145578641720951	-0.8940776978774615	-0.050131596801770664	-0.36876286463951835	0.1939599901253314	0.5262430730180137	-2.03388704568646	-1.0296013458941884	0.6131994768889485	-0.5649346534804954	-0.32947245059917163	-1.1674123116360853
-0.7628040685232567	-0.48004308602337964	-0.50916056787748	0.0018995682982259898	-0.4199954008155286	-0.22069333055260984	-0.8510704501539129	0.13243684901324887	-0.9305002568266808	-0.19918064585618384	-2.0974406739680025	0.006390869373899988	-0.7386211064446391	-0.13876469045522427	-0.35018674592956833	0.22411229816358044	0.08859349149073172	-0.5262785268993888	0.41585032938984884	-0.2627240121342135	0.06662113357731955	-1.054853286548115	0.5599524918322544	-0.25049239213615393	-0.7762686889479576	-0.4346793657944139	-0.164334239695902	0.5298495024570992	-0.3936366581414888	-0.33276113865344825	0.4603627447152956	-0.5047340416068784	0.7671576080846387	-0.7867281554416626	-0.9803888437574578	-1.534546011974696	1.5167865299170468e-05	-1.102193309139034	-0.8618454108972584	-0.9720756958401356	-0.1135831312924747	-0.4515865480903621	0.2604886733724726	0.6907954551237114	-1.8827416093789542	-0.9855006972967084	0.4518260395798751	-0.6195066372844158	-0.2602269956247222	-1.1662250813376445
-0.75469796159861	-0.5410040456995925	-0.5390074073129161	0.015919967141468965	-0.5257597582520395	-0.2019288753850724	-0.8318811843608055	0.10380154452939691	-0.9537271324258736	0.04340375887772087	-2.2084273401395924	-0.19603031626577355	-0.7147873547146613	-0.3501300857850965	-0.3349636441957212	0.18056947385187233	0.14888541275385375	-0.6370227229534822	0.4201251009110424	-0.362300710198583	-0.01821628510094883	-1.027640859731956	0.5193052839098488	-0.3854105136510626	-0.8593576543077809	-0.4275702713657713	-0.20936722608086705	0.515831525280002	-0.38776277218823935	-0.40107827362660453	0.50134526450743	-0.4292033944906889	0.7601236445833655	-0.8077557044425804	-0.8925781332387992	-1.569783527455843	0.0380401698443418	-0.9603122418797072	-0.7864397406434138	-1.012834313042044	-0.13672406354203087	-0.5381293955582465	0.24877166061557188	0.8333053862092882	-1.7156042680689922	-0.920149302043599	0.2869693564993593	-0.6565793301573468	-0.22302514848269278	-1.1403625956789383
-0.7435688342908837	-0.6184335343367678	-0.5656339186075174	0.02125177000394089	-0.6420704772257874	-0.1963205302000285	-0.8507410206982376	0.060426771449690206	-0.9509146367568905	0.23394868627581636	-2.301837687522858	-0.40471786024245116	-0.6648534413863179	-0.570814361205595	-0.34281923958784105	0.08705916770848601	0.14781751500698617	-0.7422793531548267	0.44031070022796037	-0.4655796804749056	-0.09188412721804266	-0.9525966627176012	0.4887395217651626	-0.5686506282277356	-0.9476029391269668	-0.39268120048999816	-0.23940551116478667	0.48382821889455496	-0.3926361610835176	-0.49351916597300693	0.513466274982419	-0.3270262356858443	0.7587674228625316	-0.832514464511591	-0.7569020677522491	-1.5581883606215556	0.07064452366089288	-0.7893007027401243	-0.6724399029124333	-1.0118256383191868	-0.13459801559260218	-0.6902111216097051	0.19537327211561675	0.9346687643491723	-1.521366208833006	-0.8544525493108359	0.12728850785503246	-0.6742133566461346	-0.2393677998200749	-1.1145522959674157
-0.731607929185446	-0.7057858230579919	-0.570984025518784	0.02083578809811697	-0.7291072695159425	-0.20482659645301804	-0.9133490887493976	0.0043372482729864105	-0.919984796023704	0.37944208322359446	-2.3376318236544393	-0.6104584346652919	-0.5935973825856531	-0.7847625032701582	-0.3645556918252296	-0.024977514483395767	0.08706392615897372	-0.7986290551194546	0.47128923479273777	-0.5501429434979427	-0.13566932730668196	-0.8805339725154289	0.4540647343271883	-0.7536542443547213	-1.0399338093158268	-0.332326831320697	-0.24051758762639652	0.4186289960585089	-0.3837123728083889	-0.5961241248296215	0.5019793119303743	-0.20835975008929322	0.7324337346695272	-0.8513673812949094	-0.5868362689475719	-1.4915181166069187	0.09398200988644506	-0.6284136051110022	-0.5136501785106635	-1.0216490917781855	-0.08379280080108502	-0.8479211033248649	0.1278281397523098	0.983141858787193	-1.3023759242316222	-0.8366028230526631	-0.027641469601550717	-0.670824553222728	-0.3203241856672967	-1.081722986359618
-0.7098624551477942	-0.818197909891128	-0.5687216701582241	0.025509254379198154	-0.7881954391339502	-0.21586531655279342	-0.9991325190073402	-0.04493893646311472	-0.8969748517548666	0.4683952912821959	-2.3070660861497645	-0.7946634623485591	-0.5231564361060744	-0.9773889277339638	-0.3864174642242046	-0.15200350672914215	0.009825540214113799	-0.7941420057965731	0.5136523684837406	-0.5971666087354862	-0.12302401739751442	-0.7945685654652918	0.40591182269780235	-0.9285587382313691	-1.1097750646640157	-0.2570326157603178	-0.2313602693637642	0.34854391908457877	-0.3579802339593465	-0.6854710704062638	0.46356180216742454	-0.11327459020657808	0.6923999084152195	-0.8493575633085385	-0.43358012928313777	-1.375271655886905	0.0997781606430727	-0.5054281715676467	-0.3304543440420006	-1.0474852564625363	0.00563684027168921	-0.9695167745955316	0.045426141540384456	0.9801648472045589	-1.069436480043724	-0.8669379729774356	-0.12669422813439515	-0.6669498852121098	-0.43523281016006354	-1.06605415571756
-0.6806548311901744	-0.9545273798906766	-0.5722798547706728	0.03433892248455375	-0.8094563738714164	-0.21062660192917199	-1.0833429236144316	-0.07665550897995185	-0.8835745848394551	0.4917180575115969	-2.2109822101069248	-0.9546547632691498	-0.4661383352066631	-1.1498969171831301	-0.40409090490697813	-0.28536070693093124	-0.04718341155645336	-0.7217993144155818	0.5711275837346725	-0.6092390613054175	-0.07405266868592776	-0.670127718986679	0.3575677936129146	-1.098095830587153	-1.1189665820064785	-0.1920412130760059	-0.22138009599034394	0.30481167742127946	-0.32522847865518517	-0.764428263700364	0.3903046216709959	-0.05805831288428426	0.6544211028701079	-0.848368677921167	-0.31002149686706326	-1.2374267403348878	0.08780231005152116	-0.41164799473455743	-0.1600092717652327	-1.0584175104440878	0.0711631043130427	-1.0414087299451693	-0.033467018626694336	0.9355241718980783	-0.8269701320721505	-0.9300970990118754	-0.15381923274454065	-0.6665783417042423	-0.5479736578456824	-1.1123517885278154
-0.651211685920658	-1.0882285236135876	-0.56338439323955	0.03506598651125493	-0.7787653913601993	-0.18437826872788857	-1.1769873642584348	-0.09511499608759776	-0.8681914894483465	0.48354077785816524	-2.0316592614564253	-1.0976151709110304	-0.42933899602785874	-1.2985566704550784	-0.4332905025567785	-0.38761321977967284	-0.06817296508768575	-0.597265556570063	0.6059519335088286	-0.601774415059887	-0.028994888151746206	-0.5599108014159071	0.3222023771880126	-1.252540630605377	-1.0819737689470463	-0.17290577261877987	-0.18547998662709653	0.24875419544755245	-0.2868190738586904	-0.8327043648967335	0.32149400751729423	-0.04225586250150034	0.5955886643565135	-0.8638749501759267	-0.19917803332653003	-1.101228731529843	0.06505489933103997	-0.3411045329404258	-0.00028809633603883445	-1.0656376931110076	0.09870642205788109	-1.0028347806779048	-0.07557655615498374	0.8484707471610837	-0.5793814116475875	-1.0298378406900373	-0.13259286330939168	-0.6796231934365123	-0.6497933529260285	-1.2050296818980333
-0.621264703920629	-1.2030875397556646	-0.549955667658913	0.04175063487614471	-0.7165372706996896	-0.12271841507424816	-1.2828248126306332	-0.08939838016721037	-0.8425174762102422	0.45323499973401143	-1.7647217009218483	-1.2111155982987893	-0.4046536838648759	-1.4138168977384977	-0.492715344442	-0.4479022059470695	-0.06112670528193288	-0.47206733354821984	0.5909286015306532	-0.5749209211588974	0.009217022877199907	-0.4822145458559105	0.2942861979491475	-1.3455038198884284	-1.0213702194706802	-0.2018334916329536	-0.13207587522891567	0.17779389657097017	-0.23639724954681401	-0.8727779513071999	0.2753279441830361	-0.07922269223422224	0.5168220652275454	-0.9044146728850778	-0.09337547507538638	-0.9635095940587405	0.03490472318330619	-0.27616637221469553	0.16534622325601708	-1.0667242434558497	0.11319653851321068	-0.8406768530722906	-0.04911755022355252	0.7245864697110127	-0.3297809636333557	-1.1350329782153337	-0.06922975331689146	-0.7279687613118838	-0.7288411079601256	-1.3041177491140457
-0.5828449172571765	-1.307564474129523	-0.54244584532783	0.05530079330410903	-0.6353522053523809	-0.04240818975968254	-1.3722813813193595	-0.0667769717008004	-0.7903131418510552	0.374003723429942	-1.451121609663163	-1.2915516749781195	-0.3855615001490228	-1.4978854913798805	-0.5736128066454791	-0.48806215604462666	-0.02926697861555121	-0.37202331809218037	0.5285672287508819	-0.5326252658890007	0.04538590566074228	-0.39872823701148247	0.2855078257316671	-1.3100287305623712	-0.9491691501679631	-0.26364653028545326	-0.10375255054916355	0.1290122977769838	-0.17848460693961266	-0.9006193688573758	0.23732215352589342	-0.15702003149985766	0.44314474557302813	-0.9908734716837586	0.00633017796408481	-0.8296817159659247	-0.0004863963140112268	-0.18014977284605588	0.3002042845561729	-1.0413812910440725	0.11002946018854473	-0.6221413103244391	0.03674107118136273	0.6028624587827561	-0.08933963660556785	-1.2248559540104051	0.03459930155531339	-0.8054253754630267	-0.7737597469241857	-1.4151216076037845
-0.5328845863107856	-1.3794825825566555	-0.5694615330644186	0.05289533271825837	-0.5279465098709253	0.02668990852505872	-1.4389455495435257	-0.05846919817770726	-0.7067831622261049	0.26015348709640856	-1.1389342984589819	-1.3508440547156932	-0.3873242633799909	-1.5444723947452486	-0.655245700323535	-0.5130786043078398	0.017216884881300874	-0.2905423211540361	0.4344926720906953	-0.4725474849950226	0.08118681337569393	-0.3283374967619975	0.30226969529488223	-1.2030292992887497	-0.8971986567245359	-0.33924783415808457	-0.11035983267638327	0.0875979514822473	-0.14184705015868587	-0.9208613309465449	0.2131336560596692	-0.2417505295180593	0.3854708422243498	-1.1238739781121658	0.11097047214982218	-0.6950205580870513	-0.020015213370469204	-0.043980842126573806	0.35046775423081467	-0.9924160666300968	0.06941461315463313	-0.43346998130234765	0.13971920201540225	0.5098308468254388	0.1175005223331023	-1.2829022877917158	0.14615397035437624	-0.9016183979394871	-0.7859067012154743	-1.5301916211449598
-0.504159930106676	-1.3961788226047278	-0.6507523661334497	0.03494661779045312	-0.40213438059973355	0.07668130112242619	-1.4688989228008351	-0.07498029546006293	-0.5986181562610653	0.15083850725140996	-0.8673505085063097	-1.391942945493428	-0.401164605514861	-1.5503800999032644	-0.7351867718201653	-0.5048550426822788	0.04704807215952757	-0.24373571387696652	0.30593397238641445	-0.4037068585084649	0.12203204598924063	-0.29420665634851156	0.3340820644788634	-1.0895807838572993	-0.8767245413468071	-0.40727557252979196	-0.15402818311028862	0.03646479493882791	-0.14389968283245863	-0.9117887628988758	0.19845998712866947	-0.31828144040474343	0.3288773188905727	-1.2852133759657156	0.21049016293882827	-0.533918489260975	-0.023056784382970583	0.11355162169922313	0.29408182555568707	-0.9260882868763576	-0.03622797633249032	-0.3126506211577086	0.2008245026495752	0.44292057838133186	0.29570679650428155	-1.2744785683966917	0.21458031768304958	-1.0157516640815483	-0.7696586587330534	-1.6084140071451536
-0.5136553146432709	-1.367301969151266	-0.759276996813149	0.01403177101242522	-0.29137974382781656	0.0923563749309108	-1.4154860544312224	-0.10159088144505679	-0.46931947174411437	0.07656196164863532	-0.6507724385760014	-1.4055087207253192	-0.39113143434311404	-1.5294069968835318	-0.8005808108757213	-0.46674163803472	0.04516875865739711	-0.2257302351047235	0.1720453672445194	-0.3499357620967537	0.159446677702907	-0.27334434486990133	0.3688002877021794	-0.93945758792894	-0.8725507778756294	-0.4487785579307004	-0.2403098370786238	-0.0017852875540119162	-0.1685861408854278	-0.8897290044980292	0.17154179199093894	-0.390480736937657	0.2780350951254841	-1.4611663023215375	0.28240442179720565	-0.32037089125866347	-0.020755489913194397	0.2691717305861817	0.15843185645318913	-0.8656790543934996	-0.17795106576138173	-0.24197858329182895	0.2055656111982676	0.4144118262288014	0.4640759886290624	-1.2075355256286577	0.24065199458337427	-1.1347231616172686	-0.7350606118166884	-1.6389906233661669
-0.5351950801933164	-1.2907485892729693	-0.8485822985885857	-0.026712752354522817	-0.21038327943598295	0.05422966702118866	-1.2779739638958088	-0.12910937691565016	-0.34455351028773024	0.06054791670271784	-0.4878392217914083	-1.403844168691614	-0.36149911935337464	-1.4914417444467405	-0.8150750769329692	-0.4142136381514471	0.030483998810729128	-0.20822119583203288	0.055107932217809505	-0.3373865017419489	0.1822917965445673	-0.25719314360280493	0.3889631792576197	-0.7362499194613726	-0.8900226388450164	-0.4470818950055058	-0.34407919892128275	-0.025988539400436668	-0.20161222602806556	-0.870709848957121	0.14892606150890214	-0.44079443389126344	0.24212050501309829	-1.6188065363186233	0.3020466845025667	-0.07220287648469055	-0.012534665263002542	0.4112949582474467	-0.012512082853248197	-0.8468554040507744	-0.31063845140520135	-0.19126883152380442	0.20431593574380313	0.43422635137295734	0.6141490943711495	-1.1072654860740707	0.24639081451963926	-1.2414541378718167	-0.6970401924078231	-1.6417825715405219
-0.556624538293487	-1.1665804351290547	-0.8896468282144715	-0.09336752260334731	-0.1625601939152667	-0.003400757178916203	-1.0955771100245855	-0.14876200171012335	-0.26392356002646805	0.12262516520031264	-0.3614195094601123	-1.3948931534753455	-0.349497750138029	-1.4365705591021753	-0.7829370512838496	-0.32640842788579355	0.015034456298181915	-0.20423822353946658	-0.03859190398607794	-0.36641568158567817	0.18044808812798357	-0.26220899346086846	0.3875254547628223	-0.5580286072618981	-0.924899177468359	-0.416234874039755	-0.4397340687803277	-0.06587846073286034	-0.2643304819233925	-0.8420026187167338	0.14700333328477844	-0.4586832713661506	0.2021832233558663	-1.7328213589441108	0.24572336789299234	0.1952838654047136	-0.006650003180614225	0.5321828553681288	-0.19174140114894642	-0.8701142564837078	-0.4203828471947569	-0.14345044262312864	0.21273645085341109	0.43405237017656956	0.737436091567975	-0.9668626550523693	0.2227054697067362	-1.3527620401958085	-0.6741571897927073	-1.6224476781087738
-0.5813453321953531	-1.0357353287698916	-0.8763677858807519	-0.1711489045244674	-0.17205650688958934	-0.05053549877071969	-0.9061592908792747	-0.1407675774785207	-0.24363857773190895	0.24054183390224004	-0.2520458598861849	-1.3641086561360385	-0.34393444287337793	-1.3640624747928483	-0.7340456987699249	-0.20384465231755425	-0.015547523719109233	-0.22424855413682687	-0.09643197862866887	-0.4132149666891639	0.14984866133050417	-0.2761240646188283	0.3708287388776192	-0.4613948740543591	-0.9437063068319453	-0.36749228167749715	-0.5145120453582381	-0.13196252329466526	-0.35761230923480253	-0.8104599545003449	0.146352817097602	-0.4653416795551474	0.15098240537306523	-1.7933036036319248	0.12943718777188665	0.46843848206531813	-0.00510239606049705	0.6399869684193656	-0.3479879502735909	-0.9046836159192637	-0.4882331015808311	-0.11985612947135782	0.2092798276604216	0.37444931198074677	0.8429365809565823	-0.7963086145026669	0.16913104308653698	-1.4634452594791	-0.6579256010241928	-1.5828515906827572
-0.5939412504581825	-0.9345814324638535	-0.8037414744761703	-0.24521176993091903	-0.2215871956558227	-0.09762917030014287	-0.7508538918691793	-0.09562117571231303	-0.2790021903925176	0.35713099009555366	-0.15909160685122414	-1.2999780648452433	-0.33647252032424524	-1.281958118145627	-0.6683185719164662	-0.08771020674748091	-0.04432946648622139	-0.24603079187105276	-0.11792909954263153	-0.4572575815742259	0.09770736072595515	-0.274307981049529	0.33153672745786283	-0.4024559864847532	-0.9330997409082074	-0.2933266156646458	-0.5519845412203178	-0.21679653200175303	-0.45294354181012075	-0.7997419320035051	0.14828789689489988	-0.47197003690125394	0.09028343798266218	-1.7611648285423442	0.009186026810509956	0.7172707623291192	-0.0013688274102309065	0.7511991330096494	-0.4279427296651187	-0.9120372996524442	-0.4679403404635264	-0.11582406454127483	0.21140323163597427	0.3267687985484935	0.9292193114104015	-0.630612101982002	0.10734066032973506	-1.5532363015123052	-0.6543469182495837	-1.531522362798158
-0.5855459591379153	-0.8540990714554288	-0.7054166879078781	-0.3105571014848889	-0.25795659612377314	-0.1516134856289289	-0.6579053709502911	-0.029645080659240458	-0.35163993374597985	0.4304896274209969	-0.08830798884482696	-1.186127887224721	-0.34761570217714627	-1.209240115378909	-0.6003455758514069	-0.01666050329390871	-0.053609451273414085	-0.24550380224845045	-0.13143382756633418	-0.48980071458882535	0.05208228529436314	-0.2598987374917599	0.2727463919983887	-0.33250034068368783	-0.907150185322817	-0.18799148595817827	-0.551454981000503	-0.2983123917372466	-0.5340160776044197	-0.790616020046013	0.166350014066699	-0.4678230205823814	0.018343921075518122	-1.623380131235218	-0.0854123058501198	0.9055959245430845	0.00384261216409955	0.8809187624363257	-0.4218098049227521	-0.881892017218242	-0.37539860506477823	-0.09651926643791238	0.2377055930118323	0.2660541938201935	0.9715630753903051	-0.4727912415516945	0.04119168015298437	-1.6201222987198338	-0.673511381521887	-1.4480031031587672
-0.5812141557684736	-0.8099694346755737	-0.6448120795629058	-0.3765245972806134	-0.2565395402961501	-0.22047885356018107	-0.6315798395736097	0.014975054989209391	-0.44195567761693305	0.47662192084301164	-0.05281791561211502	-1.0102941961311984	-0.3925860453551336	-1.1546463222816103	-0.5510156027719272	0.006543023429124733	-0.06268425046732179	-0.23253145624859722	-0.1527386577198277	-0.5093498337686123	0.0247294718624688	-0.23112143140953903	0.23176038495032011	-0.25831024057867424	-0.8699432254454464	-0.07499066425711073	-0.5269241222026508	-0.3560193303736649	-0.604183195466834	-0.7646416393396589	0.1908390664801626	-0.45934868288729447	-0.06481315853953902	-1.4191020479735221	-0.14299418840480457	1.0238273206025272	0.006980740986521798	1.0339926259205483	-0.37324876259411416	-0.8437440875343155	-0.26791588442142567	-0.06608470168078537	0.1941758115130097	0.12137916340179127	0.9693076363084957	-0.31210616637165256	-0.030085916321238287	-1.654426788314368	-0.6869622926402459	-1.3123761752559469
-0.6018953119789472	-0.8110693950116123	-0.653801627706377	-0.4364621640588745	-0.2210111981431559	-0.31488980029198677	-0.6735944487768448	0.014537169440845021	-0.5213906026548389	0.5218905908858166	-0.06960070439607202	-0.798235448522056	-0.4635935943018083	-1.1372830670202343	-0.5170571368808051	-0.0073342368140101085	-0.08464843556665688	-0.20722831683292758	-0.1803052639193612	-0.5180285368109191	-0.003263464865827975	-0.18800488952618896	0.20572063163819915	-0.22334267059413176	-0.818308648579176	0.02358852257980485	-0.48763890097274604	-0.37761134324679163	-0.6504610255127912	-0.7198819956200845	0.21967587265095964	-0.4534501317256686	-0.16669988998739954	-1.1738676282515137	-0.11582045455561221	1.0812921813202483	0.012176087592532078	1.1996160961169986	-0.3013421387092084	-0.7924055108312651	-0.15586216068680125	-0.022999434186247208	0.042749260135138266	0.017024275246241262	0.9553008721874747	-0.16683079177831914	-0.09547577411401456	-1.6295823680355377	-0.6694884484718097	-1.1114124414784998
-0.6352439372305477	-0.8286649008782696	-0.6724222236229679	-0.47998472310993234	-0.13840397964510295	-0.431254977036201	-0.7530981300359707	-0.007220519824663379	-0.5763655687420633	0.5763778236278425	-0.14613185280793423	-0.5746155126632464	-0.5456184134420295	-1.1647598936752197	-0.5108735762761774	-0.06594580330892102	-0.1047239805459855	-0.1606317416518224	-0.22886114620392686	-0.5242911466239966	-0.026760206224784273	-0.15373403359942325	0.15697264974963737	-0.23246263936740535	-0.7696847240356772	0.10373473347377202	-0.44659798393714906	-0.3570724820037798	-0.6537884850830107	-0.6711913160842882	0.2595673368127027	-0.43275797990686493	-0.28385445985861313	-0.8833092949416349	-0.021869669017136727	1.0743390117847047	0.0015252247260036488	1.3401830870775706	-0.20567828075404188	-0.6884155969402693	-0.0308285476609242	0.052366117375259404	-0.10523111102011513	-0.0062408769596035436	0.9491726359396504	-0.05756268832450158	-0.15307100685411615	-1.5778112506755413	-0.621883740712554	-0.8287733515288374
-0.684608011691124	-0.8442187259808425	-0.6727258667810017	-0.5242307289537272	-0.03286900174903475	-0.5592566714548362	-0.8210223659280966	-0.03330483969189833	-0.6144960073178956	0.6615113488549683	-0.2634445105096675	-0.3456035940493406	-0.628193267725748	-1.2170858177239143	-0.5509529426911337	-0.14988687410619986	-0.1159205853068146	-0.0883157816284986	-0.29400826974433736	-0.5408231543583272	-0.032448487493412115	-0.15239565001660646	0.09305254804135257	-0.2652104530400717	-0.7425426646013793	0.15792430477460742	-0.4115207296846902	-0.3075070306266495	-0.6338140454320984	-0.6411258678322422	0.2973425647705924	-0.4089362474499062	-0.38761231754504866	-0.578714282938785	0.06931492804567212	1.0199517834843554	-0.02876978813661079	1.4157086430233505	-0.10709448081402817	-0.5684018467350669	0.07747893296281093	0.1169029208828893	-0.1818825135474301	-0.07937580598558161	0.951565439680666	0.03573263169534607	-0.1959777662889919	-1.5323318755751465	-0.555953709090214	-0.5074079399395623
-0.753144713453063	-0.8552530649307816	-0.664262348333842	-0.5757184371928206	0.03504773151445105	-0.656715929483314	-0.8699879366460876	-0.062080749627059915	-0.6288439216238031	0.7890561844873989	-0.3899272602712167	-0.15614583601846654	-0.6965135967846137	-1.273610110920437	-0.619295303442976	-0.20681634845042698	-0.11974916194514926	-0.0011410055070212477	-0.34256415202890295	-0.5611736311597493	-0.036810525285662206	-0.1963316944629737	0.045242779116163534	-0.2914835502649335	-0.7322342246398684	0.17334013804967668	-0.3758365179495217	-0.23750851406067386	-0.6199297281953519	-0.6445234645502289	0.3194148260329629	-0.38407561442445115	-0.47320140153407664	-0.3127361609474186	0.14682133743588865	0.9357433583122313	-0.06541079484012388	1.4091168944352876	-0.04645248377389019	-0.4693774308363697	0.1352927747876164	0.15142104059376432	-0.22076517323090447	-0.16085216681614795	0.967699140460368	0.12504883292788307	-0.19187342038520688	-1.4825205481467587	-0.46259533638615674	-0.21854132695925185
-0.8208287684402873	-0.832952816433842	-0.6094141299989135	-0.6120680212938922	0.05256723108114266	-0.6904527040586076	-0.9017655255142014	-0.0847463483781675	-0.6274852464494767	0.8907811485768274	-0.5046590914166907	-0.03228567719914378	-0.7287271007911272	-1.3067922213638101	-0.6997970177677586	-0.22564643558168465	-0.12778870655475755	0.07921345564367692	-0.3659200836273992	-0.5571027344418436	-0.04221132603195392	-0.28132522912681945	0.014385997209691314	-0.30142375231742274	-0.720825657888169	0.15371335629284635	-0.33232703558156074	-0.16932776606174532	-0.6116514218931078	-0.6973831758076141	0.3238902127130969	-0.3553470086212488	-0.5560642499961405	-0.11153918817508017	0.22361046386002603	0.8128856872141593	-0.10702989307732544	1.3165083466056955	-0.036523983309284754	-0.38178589791770046	0.1525577503769417	0.18410532330795154	-0.19694475781335566	-0.16183322745133363	1.0071936955412473	0.20338867252447906	-0.13476489769033284	-1.4357223977382187	-0.33627606129940607	-0.0072230314946717614
-0.8777593377058481	-0.7602126323871448	-0.4950518526894143	-0.617953260952808	0.019709886243524304	-0.6845112350342559	-0.9076746663753837	-0.10271974235414287	-0.6391272278451721	0.9160877810830416	-0.6061382298724023	0.054151206714537194	-0.6974778150180947	-1.2995762743909796	-0.7922305306352312	-0.23688841812208242	-0.2057172622224841	0.13626962920382218	-0.3983186115002547	-0.526310567830518	-0.051755679373520234	-0.3913856587709848	0.00099474458896317	-0.3142911618851108	-0.7187093834520789	0.12119654262922279	-0.2726618929691155	-0.11770410053991547	-0.6076042499231221	-0.7960201684488981	0.31528528340170836	-0.3295977292417497	-0.6257142807440461	0.03257254434198944	0.28448653485151887	0.6560993787894549	-0.13940894533739465	1.140265430547763	-0.06102428505310831	-0.3098733235587323	0.13692396674881607	0.18076243254077118	-0.0944644085670271	-0.1456771402423307	1.054105942219276	0.29098559413004527	-0.04302005416493546	-1.3724456803214031	-0.20340820807796786	0.11347871551346575
-0.937396911417007	-0.674095386850244	-0.36928371196476867	-0.5980982637261409	-0.046621579529348124	-0.6700956431387664	-0.9031903079099985	-0.14157907179750726	-0.6649039980292336	0.8955878295559716	-0.7083589851546255	0.09359202231472893	-0.6289487376818779	-1.2851706202524926	-0.8694574312638033	-0.23532313792630694	-0.32569487458675167	0.17200945440624518	-0.4465983839749166	-0.5006711307263054	-0.08671331088961916	-0.5142945708101887	0.024827960005744668	-0.31940736696421573	-0.7256124691126578	0.07838843190124145	-0.178697542273323	-0.08531608123022502	-0.6078398508432254	-0.9123345121301462	0.28890232310152764	-0.3063383768445959	-0.6740923186028063	0.12061996920279058	0.3511340771163704	0.4864168865060054	-0.15799632374712652	0.9054339419502245	-0.0966636247391258	-0.2602480105393582	0.08772428471910881	0.13471054752891282	-0.05264031222889452	-0.11303150186458141	1.0933169057456644	0.3997131380504927	0.08790858016579842	-1.2621952479813412	-0.08498260223773993	0.14866509040241657
-0.9936089916171615	-0.5940916050757441	-0.2645995257345635	-0.5600268762583565	-0.09520926351820665	-0.6342095352989043	-0.9112366223648763	-0.21005392658528174	-0.6966140303891336	0.8343100495579877	-0.8199166962826296	0.062172793071518684	-0.5657642789388005	-1.2752407275091016	-0.9090157296384765	-0.23233275188064823	-0.3966331301559849	0.20368611324309657	-0.4843564004793038	-0.47843746351404126	-0.1308856514150051	-0.6443483921299676	0.09274849754396475	-0.32959363900046884	-0.7350181332730575	0.028194847263590263	-0.05137904480954423	-0.07277443989991003	-0.5986707794184003	-1.002621131195217	0.2572452410559455	-0.2897717764568853	-0.7086093107384679	0.14487055205884639	0.44712048514654257	0.303500181771355	-0.16130342873690987	0.6445844548738162	-0.13759862981701648	-0.24695352935758746	0.010852988947614401	0.07518411940100223	-0.14609793507418747	0.004835925877081182	1.1204131925536502	0.505970625214288	0.25211147363332226	-1.1183874959581719	0.03818990006444094	0.13798001771645055
-1.0363397126730522	-0.5321426108520726	-0.18089665405805533	-0.5045131866176817	-0.11394702331080504	-0.572873678804042	-0.9245867510561327	-0.27396914745201695	-0.7193842084507377	0.7125194131264628	-0.9223191476873485	-0.013716530581892223	-0.5130901302871305	-1.2473365668515703	-0.9131644865668083	-0.2551905152171518	-0.45353948912990977	0.22083236980457527	-0.5124555041693661	-0.45169215289197123	-0.1659889397290869	-0.7587451845824588	0.17612783108515911	-0.36113160858629234	-0.7481692672687607	-0.015707265576789795	0.10332178955877844	-0.07519332241108666	-0.5837827377138185	-1.0526536152319583	0.23725216127790572	-0.29727160824681303	-0.7211325241877942	0.1402008155073693	0.5420409309910135	0.1287000938207053	-0.13866330447189607	0.38455760092752334	-0.1609128141476402	-0.29358619347495646	-0.06963625393782087	-0.0074692508946421435	-0.28375020853195965	0.17616390901987827	1.1265724466277462	0.5966344713946028	0.3775737003665375	-0.9520993202611739	0.13961470601103698	0.12463781055302219
-1.0720107569369002	-0.5089006419270861	-0.1169391409821213	-0.4314125054455703	-0.12636410243342922	-0.5153527747702841	-0.9357585274717335	-0.3046090839416832	-0.7181359018479955	0.5498917283351641	-1.010560425789828	-0.08558696498660939	-0.46982290797515225	-1.2090639338164553	-0.873457782737624	-0.27960421379303735	-0.5130479744913999	0.218376903664479	-0.5452632662247572	-0.4528421010790168	-0.18937835502637132	-0.8569784214578584	0.2513890163460615	-0.3932078562616016	-0.7595862319348895	-0.05348680519163823	0.2873602601048052	-0.08709056959329499	-0.578618881930742	-1.0689358178611545	0.219334145793138	-0.3265711800649326	-0.7052210551172658	0.13239045221636864	0.6159609255508343	0.0038496262531468373	-0.09156455052169601	0.150634213837255	-0.17238675583003188	-0.3667002774302689	-0.13278354363576267	-0.08783725629376604	-0.4203790708933185	0.3302532552872596	1.0710328131279432	0.667278845411966	0.41632526359439515	-0.7966430668320055	0.17217249240302707	0.1343183037556926
-1.1004849854169678	-0.5142383441893331	-0.0819260911959179	-0.3718402792976413	-0.13189979534277682	-0.44931211446274455	-0.9349390717007402	-0.2948510656207969	-0.6943762124549504	0.3857638063594096	-1.0797940646288162	-0.13735647629169678	-0.4537791118015728	-1.1454398985074437	-0.803166363683203	-0.2779034317295689	-0.5099328841206235	0.2123470731276031	-0.5639351921195225	-0.49509768846783253	-0.17285014152884776	-0.9497551714186987	0.3161083365046262	-0.4360445392686151	-0.7810093116430873	-0.08863306252892247	0.4734762361285645	-0.09119257114803409	-0.5834374048583244	-1.0468637493272719	0.19998746501121745	-0.36791255392698263	-0.6618035706035221	0.11059834830947343	0.6605752618900612	-0.07858218352606314	-0.04236566420572112	-0.05200774721436181	-0.21735107153217398	-0.4141821566635726	-0.18315621763756879	-0.1565328694051164	-0.6133964922710247	0.40227663778076117	0.9057166613319773	0.715959234500502	0.39873832300490364	-0.725580267332736	0.16060964495541089	0.1633858763372958
-1.1158475337739766	-0.5128682181567247	-0.09115940919865549	-0.33580539455141095	-0.14108007428360042	-0.3500183936479469	-0.9150785933916937	-0.24056530951946492	-0.6630467613763745	0.21176096791623428	-1.0982121185152312	-0.16019387111988878	-0.44575390025006323	-1.0110433547064666	-0.7383263716578217	-0.2540784654064231	-0.4913962310909293	0.19711019925671197	-0.5533789224230091	-0.5559127183737151	-0.11679143967326189	-1.0309682872240042	0.3748378618646231	-0.47760473423484984	-0.8215880341636723	-0.1136223739384595	0.6430047566516831	-0.0680857511357021	-0.601572220886516	-0.9999293154379714	0.18941451837406648	-0.41493353709531444	-0.6094580095411019	0.07733792081292015	0.6649088464767898	-0.1405318189413848	-0.0053920694902592865	-0.2262029834029599	-0.27987690211092275	-0.47566681440241787	-0.22718373819030457	-0.26720077334562803	-0.8222036848505425	0.37449280727984646	0.6586596750720847	0.7617603932967103	0.32824164190175437	-0.7448107060366462	0.13570283552982637	0.19866357663381948
-1.1174097257668105	-0.5078045411009983	-0.11681084105619155	-0.2880181166571675	-0.18313808735452644	-0.23906533845740463	-0.8793766761328439	-0.15152188585440013	-0.6459129920911761	0.02953149991224364	-1.0662595575449796	-0.12287422591284329	-0.42032637198983025	-0.819515253600084	-0.6817080418123534	-0.20816202217097293	-0.5559597433415234	0.1508420378983877	-0.5350077589997463	-0.6200573891974913	-0.07476178730768948	-1.0883211123251901	0.43411467811992044	-0.4081258490273285	-0.881276210967286	-0.13636610206465102	0.8049646395716124	-0.022516505259144382	-0.6342368361243386	-0.9365813708337555	0.192383013126943	-0.4448427117263528	-0.5748766543407225	0.04551503966652733	0.6333417544603631	-0.20447818139122145	0.015453688807061428	-0.36753562857554267	-0.33006711159239693	-0.5844108495974664	-0.2711379467447842	-0.4031938473872674	-0.9900048137710339	0.2733469056354467	0.35841597899105454	0.7865510541187876	0.189950610095824	-0.8171759492612978	0.10070989947971096	0.24339997985748027
-1.107335972438976	-0.4946281741282476	-0.11763623724633873	-0.22655769438019474	-0.2462837261768061	-0.15224322658542747	-0.8368596870097038	-0.060301086343340485	-0.6716364808958523	-0.12991805084356328	-1.035471334992351	-0.030637317305842827	-0.3964594856126535	-0.6182109500494719	-0.632503388894461	-0.1638108591312974	-0.6507927939105431	0.07334019448742808	-0.5323995074026162	-0.6797304844925441	-0.057620282029181846	-1.125219318177608	0.5078295494226721	-0.267255909780115	-0.9486484794733692	-0.1650327960134101	0.93747282718957	0.007899860313800782	-0.661075976556878	-0.8366682277343862	0.18795291554844856	-0.4634141326326072	-0.569571298863291	0.03912848820641775	0.5760388152813751	-0.3056391335315764	0.013350874279900157	-0.4712230147938241	-0.3956419616391943	-0.6794450669601566	-0.3443473082033834	-0.5281442917382677	-1.1011632713961366	0.10649893829963337	-0.0063182090283930405	0.7849443910612692	0.030360565564413088	-0.9231393411259656	0.07115080244713454	0.3069102775806589
-1.0934581027316448	-0.4667779503217549	-0.10079901030017005	-0.16339355490632618	-0.30369997381114344	-0.08148407244441672	-0.779044817538625	0.017216707612946264	-0.7430183060209463	-0.24481944020436358	-1.044511644107527	0.05908333268211243	-0.3901970372921117	-0.4247785886510386	-0.6047449731029128	-0.15996073709751096	-0.7342986670684615	-0.02455767482439033	-0.5283860540943677	-0.7245904841516735	-0.06334689403412146	-1.1453774339864906	0.6057424967390721	-0.1794909489040895	-1.000992680108883	-0.18647139881252847	1.0151104289544766	0.021725481028775962	-0.6698513039782436	-0.6992502126514355	0.1788333373548004	-0.4946112005303765	-0.5822967962303014	0.07638108263717583	0.4957662174154924	-0.4571034569075942	-0.009616473674289017	-0.5419018015184511	-0.47547464070877454	-0.7004195678148559	-0.4641244509542938	-0.7034519792337391	-1.1468895576631124	-0.09618432268103713	-0.3527917596094581	0.781603432834187	-0.10507195276693379	-1.0227497472956686	0.059073776439948	0.39289532322450327
-1.0758983492244103	-0.46022450242493856	-0.08391474004782704	-0.10329321259969852	-0.3384993987578427	-0.029571513595703324	-0.7027324841313576	0.06405840939208682	-0.8453185544407861	-0.32595068794269466	-1.0929725956359264	0.11074273743244134	-0.3902699335159486	-0.2524917632909093	-0.5829755418756333	-0.21012446301343565	-0.792137687830045	-0.13210556425444042	-0.5131901534850021	-0.7274913987419921	-0.11960491571852652	-1.1423506280376594	0.7222155551318176	-0.07528031077980007	-1.0062203818408912	-0.19478965347066454	1.05532034379898	-0.0012082181676470905	-0.6651037840676782	-0.5530632794690419	0.16986609523030022	-0.5407821741426655	-0.6087132369350843	0.13652912068944278	0.4067899220769552	-0.6250093337981286	-0.045077329367660214	-0.5731974722866283	-0.5144699949580217	-0.6708602067270187	-0.574330712332863	-0.8876436761969664	-1.1408952926698317	-0.24806507431649746	-0.5811228410368823	0.7661299161914554	-0.2183773248630096	-1.0741534040434884	0.05768343761487007	0.48367277835143047
-1.036321824978478	-0.49108128448326827	-0.07101204416350099	-0.055227407690251216	-0.35312361879183685	-0.01808558615000965	-0.6218287276856105	0.046498797172822334	-0.9529888047401048	-0.3840355289329722	-1.161320002367233	0.12970373384750972	-0.4005714953300045	-0.10155664388259353	-0.553129556023962	-0.3067092598100148	-0.8019912596166474	-0.22779618717593947	-0.4940005216966664	-0.6667845521150295	-0.21027243938977552	-1.113964541771954	0.8336804674747087	0.1235134773539908	-0.9587679663602279	-0.18092461617246966	1.071952608241297	-0.07806424260825025	-0.6431122132515016	-0.3898801559413533	0.1613846816506536	-0.5923064907669984	-0.6573119481585905	0.18999302603077098	0.3290743051549655	-0.7883518246904914	-0.08556991982245347	-0.5637496554286431	-0.5114977242637689	-0.6243462102241029	-0.6406377491556445	-0.9742538567727209	-1.09002758398992	-0.33200133595154585	-0.6993760881414963	0.7227049670106882	-0.30445599174247395	-1.0685557540513309	0.07083818188291625	0.5568113833300953
-0.9837677783187948	-0.5324204955685437	-0.07599863461796726	-0.03379529645541743	-0.3633947248805433	-0.03770794928726957	-0.5492801258094376	-0.031023014082073287	-1.0400734135326195	-0.41368495328892657	-1.2223958561145942	0.09492949311223933	-0.4360222543678244	0.05451398064404792	-0.5103558061348824	-0.4108541263282749	-0.7787912976486654	-0.29868774771208384	-0.472429442797908	-0.5673440848463379	-0.303607782308306	-1.0726640834579027	0.9119734705524346	0.30211927390309723	-0.8651648121353848	-0.12932610250626422	1.0575119084009805	-0.16822171640454708	-0.609924757615643	-0.21533888299894283	0.15595822383610325	-0.6494460220342766	-0.7200383520875958	0.23544055029206365	0.2648907627087741	-0.924258971683422	-0.12995432644932756	-0.5151608830161474	-0.49624913834290146	-0.5540282319343566	-0.6837928569291319	-0.9710020637397172	-1.0157954695986853	-0.4163338880894769	-0.7195553996907301	0.670075490220029	-0.3631917241407952	-1.0353863094588536	0.09980494521486775	0.603461271283844
-0.9361089974076477	-0.5562684075558385	-0.11329114642152108	-0.04253815094564395	-0.3813423995893952	-0.06067524083839206	-0.5028717512411285	-0.15289178468001668	-1.1265376748365756	-0.4303109370863984	-1.249442621777472	0.007819016157681996	-0.4799223484412959	0.23197754510520507	-0.4548620598447096	-0.4971781610056881	-0.7497668628167625	-0.34744956286431566	-0.46156748009757304	-0.4580789731364012	-0.4105773681328406	-1.0417165369198533	0.9552224820167856	0.37829843971020694	-0.7367858942603462	-0.04742181102465258	1.0104991815019408	-0.24593372710159006	-0.5779023969408407	-0.07833530906154476	0.15518419191718394	-0.6821842688745667	-0.7776846712656813	0.26094555257469293	0.20936442717262102	-0.9751204831531426	-0.17785236449276023	-0.44511598675541836	-0.4904162315344619	-0.4521891685553349	-0.6822789641651423	-0.9168107942177219	-0.9799029804316032	-0.5154355106763202	-0.627459042369851	0.6074118770911785	-0.4015292206137584	-1.0243706568849362	0.14658696727881088	0.6220177243367617
-0.8821000849225774	-0.5688118148966228	-0.18518614824830312	-0.09349774302603905	-0.3884735546355988	-0.08699658748390704	-0.49015577425204737	-0.31269188874268083	-1.2080201271680033	-0.44315178298756247	-1.2123246996105679	-0.10061327128309423	-0.5166786125787419	0.4133058583086934	-0.3925878332328748	-0.5879784297951968	-0.7107722734748009	-0.3737341249829477	-0.49453794971951587	-0.347607818205904	-0.5196628106017708	-1.0180209703490033	0.9696735677998423	0.4463829283430628	-0.5951928580313889	0.041890985990047244	0.94430008048502	-0.332571077641066	-0.53918961561709	0.022053825848555492	0.1487037331917647	-0.6510816464830242	-0.836751575229318	0.2574478283341738	0.1582879026297365	-0.9530700133428542	-0.23249335626232043	-0.37722204465308506	-0.4819145605463232	-0.3571883264592107	-0.6154477465548291	-0.8139574915611529	-0.9994626639375517	-0.5995844159958431	-0.47706246501092264	0.5224051365830122	-0.42371084931677905	-1.0474104372684105	0.21637950824064328	0.6201259837513342
-0.8161660427212187	-0.5699851059217305	-0.28010243345106367	-0.18496673826574325	-0.3606982409495627	-0.10603027972704915	-0.500046893658709	-0.4560210685090773	-1.2418690263289427	-0.44759327465206883	-1.1060621326238567	-0.21923689189521553	-0.5454626806001964	0.586136222531711	-0.31667679430096785	-0.695113682359116	-0.6555400424097207	-0.3755174884159566	-0.583297392539048	-0.2405344195911386	-0.5900840393532794	-0.9993783165662024	0.9410102930531062	0.5400074307074816	-0.4675571555833116	0.12491614981137959	0.8767241228965821	-0.41528916526481946	-0.5052759927617361	0.1103215830956917	0.1167831509184655	-0.5635821779413523	-0.902599587797124	0.23929079386048763	0.11219915130468013	-0.923095524434965	-0.295355172682072	-0.30381539222426807	-0.4399260041190608	-0.328819349878863	-0.5160733329186071	-0.7256164540360405	-1.0117157491735254	-0.6617198671613085	-0.3327896927817796	0.44284528415068386	-0.45711223421165037	-1.1062735444434157	0.2867726097600535	0.6396043885378391
-0.7687875023584049	-0.5588890148125751	-0.38237458107379185	-0.2925722142174464	-0.2944228457310218	-0.08490657764277564	-0.5071666877694996	-0.5316828705080774	-1.2062313951457815	-0.438172377332575	-0.9758045532153634	-0.331276788218381	-0.5606482894113307	0.7194456886069116	-0.22445764486778913	-0.8107107929366102	-0.5961341498448731	-0.33925831112169397	-0.6938744408733241	-0.15397577609023075	-0.6275370018032568	-0.9984352709032336	0.8703228959886445	0.5609336322434588	-0.3583044878201597	0.1729601162632633	0.8249290598586063	-0.4728662632893051	-0.4862568664306928	0.16872906097471835	0.07031241544590965	-0.45061676653886173	-0.9738770846100309	0.19434229046597123	0.08627070038270894	-0.8807987141625023	-0.3483815032968475	-0.22141675428229163	-0.38968346592818076	-0.3177461781051483	-0.40747993550167366	-0.6646403837034047	-0.9828026452047748	-0.6960714878258596	-0.2164196708437061	0.36310149132158354	-0.5192004544588157	-1.2136414524257364	0.3406338422321598	0.70850723413672
-0.7382174323306987	-0.5345123499619916	-0.48599387791878074	-0.40446411241611624	-0.18832206496852835	-0.045629907986404795	-0.4926717917197706	-0.558080539666802	-1.1273407013401684	-0.43131274020628096	-0.8471117853108096	-0.4099641137338962	-0.5478815098456967	0.7618229771928056	-0.14533775021945403	-0.9389796643825828	-0.5379080744414119	-0.2624743956023955	-0.8010444913746767	-0.09066852398106323	-0.6465068832038235	-1.0128156877376806	0.7837380014892605	0.4729123484676797	-0.2596667838951737	0.1623118290359118	0.7929151078007647	-0.5377817603437226	-0.4747317858048389	0.18034161980552066	0.02379227368065661	-0.3308126418900325	-1.0463590902055082	0.10652835243274346	0.10233983127556494	-0.8116050473995223	-0.38904306991900217	-0.18547017932394108	-0.36473313728346646	-0.23931059331417628	-0.2732859882936894	-0.5739704128002097	-0.9126606942090714	-0.6779484465354734	-0.15104295529750492	0.265710682059324	-0.6071242609127251	-1.3586495757820163	0.3750385580101268	0.8399114491465521
-0.7112219199354504	-0.5189508058395167	-0.6044531995296331	-0.4995214037477961	-0.0344134906546816	-0.01394663653012696	-0.4486353092323264	-0.5685656890358889	-1.0413064968841081	-0.44263854395077457	-0.7192088393264903	-0.4493239686320596	-0.5137925848077411	0.7093508599327132	-0.09361020457487286	-1.0583241024735428	-0.5024342833478572	-0.16068520436715855	-0.8972194548030616	-0.03221749905900327	-0.6289207413841021	-1.0316848372037277	0.6827411134136268	0.4060992214176079	-0.18484976424784536	0.122121646169882	0.7720341409794774	-0.6025433722284429	-0.47922756774597924	0.15818748371806396	-0.014761103387210456	-0.2278369892598148	-1.1069247341047102	-0.006570835574807821	0.15874284599248126	-0.7712774502063743	-0.42021246739367635	-0.22621722813248563	-0.33915137554525465	-0.15133339064853243	-0.11742468000109754	-0.4685307266472319	-0.8025569765914975	-0.6090760568209947	-0.12025554716309972	0.16284670752168834	-0.7115163012850061	-1.5215938599082068	0.36940727442571314	1.0095679634424068
-0.7024271367696879	-0.5358400213851394	-0.7136064998463882	-0.5442702051125438	0.13486861019193847	0.016901543657750862	-0.38718436214422763	-0.5613707072274465	-0.9619058241615214	-0.45346097863995694	-0.617748241291441	-0.4509626132411161	-0.4705419298193624	0.6079752391881837	-0.05928567189595716	-1.143321153343195	-0.5165407928861779	-0.036678436144241926	-0.9628694926400833	0.04241694303197634	-0.5761929805139873	-1.0351399258990608	0.5807842944819502	0.4434557208278642	-0.14913343418161037	0.07366694910036056	0.7567787331086777	-0.6313198989618038	-0.5107077235635582	0.11041185740462485	-0.055731271606170585	-0.1461759701939876	-1.1664237900743077	-0.12943984495574407	0.2483766507165912	-0.7605194937231728	-0.4379496006438287	-0.2848271677663804	-0.28647031949606155	-0.12108427405168272	0.03826067949567922	-0.3577162741778274	-0.6663980478968595	-0.5411557308756368	-0.09870702013983965	0.052636378770120985	-0.8169144512283923	-1.6905359178042587	0.32210284694524677	1.1561930797142987
-0.7194025589208245	-0.5779125393611064	-0.7710934199912705	-0.5338634229990218	0.2624495105860983	0.03145403576117449	-0.33109899731544634	-0.5596352342284253	-0.8757612511338773	-0.4557656193147631	-0.5593496242877866	-0.402654981554766	-0.4239744966464006	0.4819042113491056	-0.0515356092714899	-1.2173705877988188	-0.592659984685849	0.09682942034703945	-0.9597829794079406	0.10494287146004992	-0.5053539467366832	-0.9962320856207519	0.5034555658388007	0.5176970855128289	-0.13936246074355144	0.017477465165982482	0.7418614290705282	-0.6233803859877431	-0.5530190668861399	0.0579255535160049	-0.10930004446285749	-0.08403082709668351	-1.2336234270011819	-0.25516563434464345	0.3676747551443346	-0.7347703622209985	-0.4489410980064667	-0.36009987976307756	-0.221767614606029	-0.08649637280136853	0.1504720240265543	-0.202042128782965	-0.532366004167898	-0.5091480235513093	-0.099340670019405	-0.07572774097714038	-0.9025136723916625	-1.8417173794451056	0.25347851967075813	1.2320149121440185
-0.7457302640519601	-0.6329684488122738	-0.7667269458454643	-0.4928729277225429	0.334856985519138	0.00724551565811378	-0.3156364022396702	-0.5794164125783811	-0.7934719664860431	-0.4691838591323131	-0.5432231663952922	-0.3274068666614206	-0.36498819770339025	0.35005667738788104	-0.07761209657857952	-1.2847804307374404	-0.7375396667805729	0.19791213998675874	-0.9051230981115668	0.12257273913602043	-0.41983424095207045	-0.9198865679535666	0.45125878259413843	0.6218769648891479	-0.15360532361501505	-0.02737278283847685	0.7149190345024445	-0.5878329117877101	-0.5971893982906292	0.02239850957357062	-0.1869502678182584	-0.05247314908423034	-1.2871505100373448	-0.34509468834530466	0.4749650113991978	-0.7170553056372251	-0.463574970532224	-0.473114002638375	-0.15113083406937228	-0.04189959994447161	0.2261776590257753	-0.029340628639158296	-0.44116058193274055	-0.4997675373794051	-0.14048803212880095	-0.20711373867136898	-0.9672969587101621	-1.9583779580198037	0.1523498805744742	1.2147413636260462
-0.7755341444953942	-0.7050293591075938	-0.7180884439255311	-0.4511228133136901	0.3495627627230677	-0.039560665434647285	-0.35544383408987834	-0.5937501340147424	-0.7183223866758437	-0.5034820447637849	-0.5660946293249093	-0.25827614241334673	-0.28952403870849874	0.2456184962917655	-0.12085744602310552	-1.3463543484088312	-0.9380712777448231	0.24182412310489748	-0.848801627423448	0.09311082617660855	-0.3264337357818114	-0.829045326558646	0.4409036913687684	0.7910654581012656	-0.18775544264025473	-0.06594307485737469	0.6603213758396057	-0.5256007873798858	-0.6469560584000277	0.01391682791163833	-0.2996336698868675	-0.056165109782190845	-1.3357676107079126	-0.37705033651129816	0.5390954217738279	-0.7325613846749416	-0.4811511740991752	-0.5145091866403428	-0.07270405299249585	-0.0699570740368781	0.3063260011193196	0.11203117248995939	-0.42172969506137453	-0.5224430866419366	-0.2150504553696802	-0.3287809264218738	-1.0215142784498041	-2.042187557865911	0.0198563493444033	1.1061685005093045
-0.8047328246057269	-0.7979972348075385	-0.6280047892661216	-0.4417216222420726	0.32211367771677324	-0.10025309095221821	-0.42759712061924054	-0.5895480396698902	-0.5925897487648968	-0.5282458282887813	-0.6204959316336657	-0.19626024465953507	-0.2110810749304502	0.1879471486673537	-0.1560625177321209	-1.4160864130110344	-1.1628007987898479	0.23981927127978012	-0.7975635355569574	0.018179881765624163	-0.23794723100668738	-0.7179841978048668	0.47961800684348577	0.9669029673330206	-0.23144139349954346	-0.12273905820845137	0.58228049359961	-0.45818946522944337	-0.7029677565970844	0.05169252282201575	-0.4358015297507686	-0.08514700126118341	-1.4042085353114828	-0.3933394763643932	0.5573927789177906	-0.7429223540902572	-0.5066504824023957	-0.43270882733844934	0.04188535486445709	-0.1444172937436504	0.365140551720322	0.2087730054145859	-0.47111798293864754	-0.5824037728525561	-0.28313901515569995	-0.4356878358028434	-1.0783213314897988	-2.0892878425555734	-0.11004983537391	0.9382732619309161
-0.8242959999052983	-0.9001700417406436	-0.5208786277790549	-0.4761866274480636	0.28159505622837255	-0.17716819111001114	-0.5159048040812977	-0.5854303085958233	-0.4011801991359009	-0.5708989532402652	-0.6976240815908697	-0.15442623070738146	-0.13869181119559254	0.1592295539874304	-0.18614265441202046	-1.4716842310693043	-1.390318978579969	0.18733034111552088	-0.7485441832343384	-0.08772353472155428	-0.1674953376661292	-0.6080843741906389	0.5282183070618869	1.0574362155263966	-0.2930316979213088	-0.1959105258103863	0.5093681984115063	-0.4031033833894287	-0.7707272267006398	0.1250280886962573	-0.563912046714006	-0.14074964656349592	-1.4713805880677635	-0.4307339941609314	0.5321417619082272	-0.7201014935343688	-0.5512843300382321	-0.3336937124046293	0.17422466095187775	-0.1859324169877017	0.36791907645423044	0.27970645416984186	-0.5643528224160139	-0.629156386570742	-0.32621391361202556	-0.5196247189012136	-1.146518852453925	-2.1008342715693007	-0.22483917044085677	0.7634764318374162
-0.8493238658973586	-0.9738982603348003	-0.44009671774954506	-0.5393218290502224	0.25325393967591187	-0.24103213811139446	-0.6178055704581723	-0.5768654279617647	-0.2065052621131458	-0.6830367477875943	-0.774251640190179	-0.15799821688087762	-0.08434436286039124	0.13319966527089355	-0.2264330863622816	-1.4692919222327776	-1.5902303694554265	0.10120954423924813	-0.7428247657434675	-0.19708080255797938	-0.12273653687517767	-0.5363881951849917	0.5603477574788605	1.0549703892307563	-0.3524301466771237	-0.28402951701120516	0.452994476242214	-0.3668057189871211	-0.8517836254456164	0.17769494120274182	-0.6469105012538537	-0.21590251165477806	-1.5116856586662375	-0.4900259138454276	0.4694326344478651	-0.6839913926168785	-0.6101953227353961	-0.2135180517602365	0.2817531816196669	-0.23603240046489113	0.37411027470696306	0.3393913131397988	-0.6621233920247644	-0.6615313875318884	-0.3374024866602946	-0.5925589631641044	-1.2283987371521723	-2.090271820417068	-0.31594338433975844	0.6383171351739616
-0.8848637337343271	-1.0091047101079194	-0.4043694650423326	-0.6152439527140078	0.25574143335893407	-0.29892723604683963	-0.7017565493689188	-0.551584567816299	-0.029382733785045023	-0.8449735338755252	-0.8263687626732803	-0.18692385650161078	-0.06788638359682908	0.11233527002373886	-0.2853665412981222	-1.4113298302071586	-1.7255036351372772	0.019258839159218815	-0.7780583497001595	-0.296833799299108	-0.09292672324571513	-0.49787157472319865	0.5719494557435267	1.0079658958737305	-0.41483924775570963	-0.39325315247156856	0.3848156347112187	-0.3584670663541588	-0.9364224491401025	0.18264361468328844	-0.6839281660570566	-0.2916392216936444	-1.5352011640969665	-0.5791446312092139	0.3873568669033666	-0.6406608437419017	-0.6767021964796537	-0.06387716809173165	0.38941775693191116	-0.3407825287609807	0.40092413806915317	0.3664116932508246	-0.7450579817256399	-0.6995172820765385	-0.28105195855936993	-0.6815147913743943	-1.321716307913268	-2.060723904302377	-0.35691724539479514	0.5956551233508728
-0.9227349644308305	-1.0296874766766595	-0.4029196758793271	-0.6759158179868975	0.29720815694783087	-0.36931675962642774	-0.7407651147891129	-0.5411677125235624	0.15755498578839683	-1.0129112687012793	-0.8539235358623183	-0.21167516232575592	-0.08522574447587491	0.09723988381096635	-0.36547580564319776	-1.3096753945675481	-1.756290800747853	-0.04932236832131444	-0.796725345062605	-0.3944551847666883	-0.07996326822516145	-0.4846483449249709	0.536770813195593	0.9755000373907949	-0.5321917039855644	-0.488162633977068	0.2947130000799173	-0.37446150617955337	-1.02021569145011	0.14227868845763253	-0.6943981829177555	-0.3617263732691198	-1.5640588038992507	-0.6859991911224366	0.30265106181657764	-0.5792025289551517	-0.751234097092875	-0.005787161085528925	0.49281928671789094	-0.43096620738287383	0.38624341041835797	0.3673028667373359	-0.823749244465535	-0.7291617448165997	-0.15063972355596378	-0.7823328982336487	-1.4027498982791422	-1.9997009453069112	-0.35910970277280246	0.6360470464714482
-0.9641658463476459	-1.0380896298400095	-0.4218097016403698	-0.7065791102970559	0.3602059733996036	-0.43888488195841013	-0.7676424405040512	-0.5478364282142463	0.33437304909143917	-1.1833609138128494	-0.8643803331161314	-0.2339134479589376	-0.10687260949074284	0.06325183643296556	-0.45753006012691966	-1.1894431856192837	-1.676739413569603	-0.08704795152194829	-0.7792761911831292	-0.47492751713127834	-0.10662996147708008	-0.5001859487956373	0.4403216518451953	0.9518363072854376	-0.6798606313038527	-0.5430239609609551	0.2083009928267056	-0.3982319559862049	-1.0912380729265962	0.049538249540681756	-0.6947687301129828	-0.432822374570201	-1.592819899104458	-0.7762120918546583	0.23610646294037604	-0.5244812026273732	-0.8350167723287749	-0.04017037697842303	0.5459259496035849	-0.4840032143177934	0.33935305633371965	0.37581060295523117	-0.9060990278256025	-0.7582262702353689	-0.007200001518137694	-0.8756620032243324	-1.4630583579131615	-1.9056269456940034	-0.36817569913514586	0.7349481140433836
-1.011884252907374	-1.0406291873877744	-0.467694031817013	-0.7161177562592935	0.43347999326320413	-0.4858872866825436	-0.8048103188406582	-0.5382270499418874	0.47283613086266857	-1.321876233856613	-0.8567602202237252	-0.24233012254181796	-0.1289005229483951	0.0011459613961601277	-0.5389485903706817	-1.0898820202116348	-1.5156920393858353	-0.06699179574001382	-0.7242859642213343	-0.5237742709580415	-0.15594245374183946	-0.5312570384336384	0.3042156184781736	0.8823164104139558	-0.789713749948673	-0.5713912438052677	0.11853646202805486	-0.4040555478769301	-1.143957813061941	-0.05859806242685996	-0.6866990356391446	-0.4919796052886903	-1.6163262098116555	-0.8257662373773972	0.1868032212858544	-0.5103193768294287	-0.9088513109814574	-0.04349652132269675	0.556450997355417	-0.5312737168628521	0.316113152886518	0.37535115351329673	-0.9752871875273698	-0.812827369035045	0.10707853270556636	-0.9543284308723404	-1.50854395415484	-1.8132595964798714	-0.3946990859520197	0.8420119335207156
-1.0379078672307442	-1.066175283753514	-0.5465685496143691	-0.7154051611684474	0.49601905063409274	-0.5201990421311611	-0.8365879077087716	-0.528416806739086	0.5720955348447312	-1.3423761853836829	-0.8411195213525957	-0.21779579139910865	-0.15419882608455293	-0.0693641490240664	-0.6056683848198697	-1.0314433354099883	-1.3159765074857859	0.0018949129710136125	-0.6420742683223859	-0.5568222592742705	-0.19026379503516685	-0.5609115005255203	0.16576839628125475	0.8170002090984513	-0.8697752671568679	-0.5849607086029196	0.021191073005756893	-0.39944380169756927	-1.1809503849279541	-0.12920898552242605	-0.6762001984410392	-0.5255506897747998	-1.6416438810544753	-0.8229918644850492	0.13503930056714414	-0.5157121120486297	-0.9561860951336861	-0.03961839370929836	0.5458003607010107	-0.5328015623989442	0.30127847003938435	0.3540105190896369	-1.0119698614525672	-0.8961450308607144	0.1979430392116263	-1.0063685476161999	-1.5473209425343146	-1.7436707223249996	-0.4256073875249083	0.9128543568232755
-1.0253894623110704	-1.095862634296688	-0.6437642968344803	-0.7121207127294216	0.5055204609315356	-0.5618258320237384	-0.8587996887577031	-0.5495759185118759	0.6326498225161631	-1.2359975250279984	-0.828204264318896	-0.15743149196667788	-0.17471248616522836	-0.1436452945895744	-0.6476803200424591	-1.0287286255779136	-1.1000932834966926	0.07665488283828917	-0.5432417479736741	-0.5790479129103183	-0.22860603056757173	-0.5837257929833771	0.04187216217367802	0.8146625442526879	-0.918117861566998	-0.5739439154008653	-0.049660010865223744	-0.40425752216215677	-1.2080283536904608	-0.154608893353757	-0.6651825951696153	-0.538571290701445	-1.6580656572809782	-0.7741702266566606	0.08775839838642845	-0.49975008746759925	-0.9834958623729199	-0.10084936357593981	0.49254717742898013	-0.4564352441350093	0.2588784758479355	0.3251602627529745	-1.028198237409985	-1.0155154628267262	0.22935523498951907	-1.0289406620200683	-1.5684201862113816	-1.6761682078681523	-0.46651132029584375	0.9449400166836985
-0.9956094321270694	-1.1109301611454334	-0.7304950467629292	-0.7104965746797269	0.45477660926251684	-0.5782127869134824	-0.8730145697701079	-0.5852173917695552	0.6600440631458512	-1.040078392715849	-0.7879270544710524	-0.06486426369540135	-0.2006933630336783	-0.22830990670819426	-0.655542511232557	-1.0792100800111897	-0.8879733498207976	0.14650392042537225	-0.42193093077937593	-0.5727211944875097	-0.3017640738917221	-0.6036079958690331	-0.07558254496778134	0.8505221179283765	-0.8957920060576903	-0.5451505475233023	-0.1004937184272298	-0.4192228549152013	-1.2184335230933592	-0.14831841537226548	-0.6446048742613283	-0.5233784431315808	-1.6372074269507313	-0.7192001023688255	0.05652670257173351	-0.4569108592211939	-0.9910836969358536	-0.1455386412807486	0.42470474997459606	-0.3420656223422632	0.20795229625929537	0.23516362292847698	-1.029287787318752	-1.1735193860128308	0.18101173718491959	-1.027908343466756	-1.5624307469234697	-1.615733185852169	-0.5053091776867794	0.9266140515641788
-0.9699644406721909	-1.1324237720626118	-0.7910868251153089	-0.7063584590252704	0.3694066416329112	-0.5581249630692459	-0.8471502396313719	-0.6187136275701105	0.6865781900797472	-0.7745166711042273	-0.6844084697424339	0.05009669475695196	-0.2385596378522786	-0.31350306351417434	-0.6513904564052366	-1.1736034845336845	-0.7007368326396057	0.2029299976976234	-0.3009800424444165	-0.5612457533456958	-0.37507160708748766	-0.6208999117590223	-0.18619611591798332	0.8955067868353339	-0.8336096486686854	-0.5227062305015566	-0.15799988475889443	-0.4518513198025428	-1.204010228409254	-0.12870837344562003	-0.6143805747039581	-0.4678659503579393	-1.581763244058339	-0.6796217960085078	0.040447609415459704	-0.410978276297303	-0.9734028890748219	-0.16769987924050858	0.37592043848582607	-0.21861421968085368	0.1568135118757119	0.08972807070086793	-1.0279127962198287	-1.3355925360700036	0.07601639525274899	-1.0035456256085975	-1.534139817503488	-1.5704579555363174	-0.5181718685329895	0.8510618465282438
-0.9388458146775361	-1.1355461156129798	-0.807111485863923	-0.7126235082503732	0.2535393897706853	-0.5638108850387866	-0.7790283460658408	-0.6725695327202954	0.7332298435444192	-0.4723619931678047	-0.5322212807739929	0.1674022751400497	-0.26397391225363165	-0.3983925882657136	-0.6562515595152214	-1.2928217657133427	-0.5475751138704824	0.2344348120923223	-0.22076521213495287	-0.5859275680920546	-0.4240007919891319	-0.6311251623317408	-0.2967097845618999	0.9421165429267371	-0.7898985040661098	-0.5135857076276615	-0.21724137919548842	-0.5322755566154981	-1.1846134951240734	-0.1109120244529725	-0.5707342322972454	-0.4045144805674643	-1.4941880997865988	-0.6503810044846956	0.03604760973927956	-0.36573354225341187	-0.9412598670167813	-0.260219397510565	0.33186664232734575	-0.10324704825410527	0.08741637432643296	-0.02332421741244304	-1.0522971320374417	-1.4714138567166752	-0.07232414333612021	-0.944992517264752	-1.4663382024716731	-1.5042987137617598	-0.5045687605609978	0.7629371770498469
-0.9090359716692442	-1.1080393881921264	-0.754919075995738	-0.7395321117062266	0.11207338119506749	-0.6135512939216072	-0.6911983353145134	-0.7456803501026782	0.7879307911090903	-0.19750768399588614	-0.36384088839867235	0.2774052002001789	-0.26004745656059364	-0.49447901359275603	-0.6596187143831282	-1.4189272797544088	-0.4504617052306398	0.2510731728581046	-0.14498786091323454	-0.6345860028777339	-0.4782157854281336	-0.6384759767789024	-0.41126298124255883	0.95279495493052	-0.7827686747159492	-0.5156508765275586	-0.2764706530116251	-0.6395431377174937	-1.1731271434165933	-0.08975500914144642	-0.5129535729881416	-0.37604774639516336	-1.3800953728512335	-0.6309375033728075	0.05365424995294393	-0.3191563466648347	-0.9049889985846311	-0.38875315320421894	0.28469056650764946	-0.024151374857733946	-0.028786808509489774	-0.08658565264159901	-1.1073768387672196	-1.5765274962009166	-0.2441850564755687	-0.8565659869308879	-1.324400477491053	-1.4324846614553735	-0.4742898135450229	0.6722119078701041
-0.8976206412483272	-1.0768699858277644	-0.6453937058937872	-0.7702930693334038	-0.02914285854762295	-0.6490677712000468	-0.5855091301973684	-0.7987247609338769	0.8111310260185899	0.03502907959475558	-0.18806657626303117	0.3644088090280587	-0.24497781901465449	-0.5953673236326271	-0.6618019235139354	-1.5324638274473157	-0.40517164882198875	0.26436629514997695	-0.058925419272587654	-0.6816256952677107	-0.5325611033705948	-0.6371087664727637	-0.5201043721508348	0.8928102699299145	-0.8003413106584831	-0.5360952809157604	-0.35586395058222375	-0.7449015809329346	-1.1652103070191646	-0.06962794162728189	-0.45085398025911133	-0.3829508543048389	-1.2625868061240735	-0.5962212168337344	0.08029998384099428	-0.28693750512563077	-0.8637641780712725	-0.44665441754420526	0.2591541563175896	0.00866022053872631	-0.15377276873650075	-0.14225032899462636	-1.174814060436687	-1.6725409525518784	-0.4085972601915956	-0.7362914907559425	-1.1143632999882553	-1.3997357551190541	-0.4545001091442816	0.5547717825609793
-0.8956470322802813	-1.0486145134764153	-0.5141386050035497	-0.8099560397452098	-0.16428308913014605	-0.6485612404306896	-0.4724283516685013	-0.8135325236060819	0.7890953698299411	0.23043497287011716	-0.03799670333428078	0.4130499988067665	-0.24138270979360224	-0.6924920956149805	-0.6756333118743669	-1.6208344075747267	-0.3756295866979359	0.2688724382997649	-0.019436785923980043	-0.7221463434056856	-0.5358460474724919	-0.6194132764562637	-0.6101424115848537	0.7483620630021248	-0.8261187089980806	-0.5684815820466766	-0.44122091093596005	-0.8532992562498929	-1.1602981892055138	-0.05165104401677097	-0.38467836838258124	-0.409923632287732	-1.1415520629227447	-0.5269946615446242	0.08642013433397445	-0.27298006870917185	-0.8175022584737182	-0.469727318193616	0.2447567840697235	-0.014791466767694241	-0.22670354460172676	-0.1524572359934708	-1.2377468808858842	-1.7396880287355123	-0.5743210748471421	-0.5749307161591876	-0.8675213994385096	-1.3778432684247082	-0.4782633854533819	0.4150613042909944
-0.8835609133128226	-1.0169665318781278	-0.3862064721948905	-0.8627423349772663	-0.29821015680988344	-0.6117670278781953	-0.3698728442484713	-0.7975557270387027	0.7263222932883918	0.3575257893546201	0.03382888631336574	0.4444497974814897	-0.2626352725068067	-0.7999366089044521	-0.6912059909010616	-1.650285037646269	-0.35596441290517633	0.2543191234321042	-0.01908671812928071	-0.7536356911478345	-0.4958479241314298	-0.6078784690240513	-0.6656490016725243	0.5477740145700507	-0.8461855255260066	-0.6046220377948778	-0.5169317282087736	-0.9404896316179684	-1.1613180507226712	-0.02281660906834298	-0.3158183479361828	-0.43381405238558346	-1.035729989803583	-0.4268059216499821	0.07343598434615331	-0.2602568297116846	-0.7695103447817513	-0.5004923727869576	0.21054776244079934	-0.07674337823845138	-0.25880686863809804	-0.0823317845326518	-1.2791776253400218	-1.7478506465327022	-0.7397923157744704	-0.39853938342621265	-0.6075492241611697	-1.3505572765227485	-0.5336301327479107	0.2568552565731409
-0.863145091238537	-0.9853494263594488	-0.2676530639716894	-0.908055424840349	-0.41122800504750057	-0.5174564746322081	-0.2831546579100488	-0.7452906721376209	0.6188956150091202	0.3991326962695757	0.02485161462844336	0.4713125584145372	-0.31697278044784843	-0.9052706919883633	-0.710838383583382	-1.612040803609212	-0.36611643646382963	0.21657826516994555	0.01139383267120471	-0.7713376810097532	-0.47159606726713654	-0.6361904294297848	-0.6838181906807975	0.3386914252401045	-0.8534959100363894	-0.6508618604122789	-0.5824546215603936	-0.9817789462123254	-1.1519972910342189	-0.0020206909925453683	-0.2722090602489924	-0.4269495812739102	-0.9661443221203951	-0.30139144803118223	0.05683885349215576	-0.24999412442208344	-0.726456290202673	-0.4630892742345941	0.16219952353041153	-0.12621294001385563	-0.2816728808941936	-0.004720475785137077	-1.2775868128534194	-1.7002377924545988	-0.8676345023153038	-0.24293706941411308	-0.3670999331606825	-1.3251412508471982	-0.595829284742009	0.07394786052142954
-0.8460712867672413	-0.9509804902456986	-0.17797141574685882	-0.9293609328864536	-0.48745847232124995	-0.37840237009300504	-0.21056487735191637	-0.6561307468128998	0.49481850567193175	0.371402983310836	-0.03126282254955508	0.4673811067240344	-0.3916947233454905	-0.98589812234608	-0.7444406763836775	-1.5288006045413847	-0.36920821028991474	0.1522511623240416	0.09033165510986177	-0.7806454497850437	-0.46866376593930575	-0.6972989647695198	-0.6910328746259905	0.14666456165983863	-0.8412979393283699	-0.69588484559238	-0.6293736570359274	-0.9782924853363756	-1.1132490082019597	-0.017285255957416642	-0.2648804601656087	-0.36672769212159084	-0.9142860814051227	-0.1628650866835265	0.034915232464125937	-0.25205767106208327	-0.6916016029826928	-0.3694052493258041	0.10459259163581303	-0.14516638305988955	-0.27300007150049027	0.02614581301656676	-1.241328819723332	-1.6018562587083605	-0.9664883146455334	-0.11923527564217243	-0.17247039753740254	-1.258863605097607	-0.6570782347580213	-0.11208634353240259
-0.8324617324785268	-0.9144733856190885	-0.13421258767645025	-0.9322438683555108	-0.5762487437650108	-0.23139892681307922	-0.15391948244848597	-0.5669306485020897	0.417743184578233	0.2833035286499671	-0.0921050669965647	0.42064411265703666	-0.45487586862384777	-1.0616187087622722	-0.7826732193647186	-1.3908036334906289	-0.33606607366550423	0.0885999809506058	0.17542771241584526	-0.7742866770573694	-0.4608787933944375	-0.7762635961556933	-0.6841656769635284	-0.0217395834790296	-0.8082941356226785	-0.7286972317565465	-0.6551102837188949	-0.9344977278228873	-1.0558043400250994	-0.04823703378806794	-0.28892485594479966	-0.26213787993040516	-0.8627680454604999	-0.03455262949895584	0.0037831592836081286	-0.2526472558163689	-0.6633423506125726	-0.30321355240180337	0.013181313465029376	-0.1307779348073737	-0.24373025619671887	0.07070844811318797	-1.1944642496858555	-1.4531458310959655	-1.021137293419514	-0.008488141242882219	-0.027521608172501592	-1.1330491743840196	-0.6999442729122766	-0.29015349298277887
-0.8212640356749323	-0.8619493146957845	-0.13164231249365957	-0.9188564854559125	-0.691682723161957	-0.11146978132230682	-0.1209353581989602	-0.5010228475253673	0.39948670051313007	0.13948802855322504	-0.1263380997083395	0.3546093256545315	-0.49360033080489246	-1.1401844399848948	-0.8082814050153513	-1.2160295865564679	-0.31492263093930734	0.04443977808269054	0.25272366759203657	-0.737941102128113	-0.44586081090758684	-0.8496399613206915	-0.6392270134494006	-0.1736877984536425	-0.767375297567722	-0.7648415261086511	-0.6495336072502368	-0.8444075787883323	-1.0071349992696044	-0.08058806340716597	-0.33966100135352767	-0.141376421286639	-0.8376112818794741	0.08274016505874578	-0.026943781851253262	-0.24674747770848238	-0.636123776860486	-0.27410444761583563	-0.09447977326658757	-0.04852273617617161	-0.23579789798540238	0.14868414779741027	-1.1515645273994513	-1.2868874667034662	-0.9626066552434412	0.10052469798684396	0.06399077682383192	-0.9746736505358923	-0.712856324900206	-0.4782664372661147
-0.8149377543604416	-0.78677763937995	-0.1571654444252664	-0.884800227687818	-0.8024169706413904	-0.04496366030779008	-0.11197075913638621	-0.4544141490655395	0.4158174432947349	-0.01590495981566562	-0.11583309736080385	0.26644959800168533	-0.5112478439028852	-1.2123776466081344	-0.8282468854955741	-1.052254553296494	-0.31957194995078037	0.0014328423598906639	0.3430756723508363	-0.6680306632166729	-0.4217891085039578	-0.9044230899428699	-0.5687263902619065	-0.30109565900573615	-0.7456205002395815	-0.8166933876324644	-0.6076657615636994	-0.7296525223982611	-0.9799569808013008	-0.1274814635196796	-0.3860246898585737	-0.03445552228267024	-0.8315611537960255	0.19855420970847976	-0.05340355348883861	-0.23993973907899604	-0.6054961759859225	-0.25742386934112643	-0.16179542504628655	0.10827797450969143	-0.22066263594541852	0.19592822489566805	-1.1327219278590173	-1.1245098495526151	-0.7957883544322816	0.2055246334584234	0.1101047375268858	-0.78256524248995	-0.7005654006122375	-0.6547288688405775
-0.8199940093601474	-0.7072215607597673	-0.18858181962124157	-0.8239547351846715	-0.9257416062295605	-0.03280692184321838	-0.08794711608123815	-0.4268956535949462	0.4284184895193663	-0.15307796237860044	-0.054542174733755014	0.14795875294089122	-0.5050549783414604	-1.2615997763225413	-0.8363893980997478	-0.9152715100143446	-0.29491703559405213	-0.0515487085385405	0.44008389574125373	-0.5673240509057977	-0.38186764663551864	-0.9361613123206141	-0.488092198354283	-0.40588558688347137	-0.7538336605510738	-0.8684108980196672	-0.5488845771643287	-0.6287134689000597	-0.9773782803196269	-0.1773867428483796	-0.4006818900253412	0.04529082879328464	-0.8032460026820747	0.31275673743064497	-0.07778785358105635	-0.23400065532082373	-0.572122041851393	-0.2570962405620333	-0.17095992635356638	0.2877330744673644	-0.1757040530148302	0.19952460501012312	-1.1503287759054825	-0.9500260408197857	-0.5851817451605309	0.30981508454245377	0.13037221552964545	-0.5595533969599533	-0.6791385516778247	-0.7886988929202997
-0.8392202997452332	-0.6319032240657945	-0.23828948759058816	-0.7534512279984863	-1.0504272270910229	-0.06324440140729297	-0.050095671624104096	-0.43370497473693914	0.39607669223246916	-0.28150616135319356	0.03272016915772985	0.03223352546138949	-0.47908404186717046	-1.29326747503759	-0.8240552558803831	-0.7876894928632344	-0.230801201001533	-0.12249373179002124	0.5113991152136297	-0.43211097940731874	-0.32909772195546083	-0.9550304617866612	-0.39580418523958355	-0.5128183742031558	-0.7767389721559781	-0.8974230663197107	-0.4951179206925829	-0.5763492309990629	-1.0096265596849385	-0.21245831186847522	-0.37860962876297105	0.09166786532825082	-0.763993727927908	0.4111645679934005	-0.09659992766827018	-0.2257818438460805	-0.5391207281496125	-0.255255109270824	-0.1316715313316462	0.4606577472671298	-0.11687484001417607	0.19921962563918375	-1.1897788369791455	-0.7737250951469068	-0.3399060683522835	0.417104890259561	0.11509169940820929	-0.33505946029417777	-0.6666172753951694	-0.903281837621089
-0.8801115695423863	-0.5730534163327843	-0.31093290565195997	-0.6933798235635689	-1.115290663805062	-0.11064381673443631	-0.026166739537463506	-0.48122559998097464	0.3377145527414631	-0.40061709781379873	0.10167199360264345	-0.04716949266005728	-0.45048552787002843	-1.327941505945995	-0.7981007908358914	-0.6831801730456595	-0.1622272430640109	-0.22135392997789588	0.5664879528218185	-0.2871093245605675	-0.2765501155460099	-0.9904090875096662	-0.3105310514575067	-0.6125689938717123	-0.7988044923179891	-0.8904176141964534	-0.44775486934043557	-0.5909731310318417	-1.0715411905240242	-0.2340502852139464	-0.3282604993137031	0.11399993457335893	-0.756899998723682	0.4753047729798724	-0.10603751187936661	-0.23657517541453918	-0.5058753377616438	-0.23737085135118513	-0.05473088560189636	0.6197613513459856	-0.061619586928510064	0.1594019942618541	-1.2336114646187437	-0.6137252210133545	-0.08110218817121778	0.512142013220269	0.06381280076251629	-0.12058494965375091	-0.6702658864538803	-1.0217265424135094
-0.9370659890673799	-0.5575034507401625	-0.3772040940588259	-0.6488046494290779	-1.1227123662691592	-0.16931468251484325	-0.004827946546072474	-0.5594906114785065	0.26013305854360463	-0.4941253023238888	0.13011670698349492	-0.09950896730742557	-0.4216285636247375	-1.3573938152267888	-0.7548620371893434	-0.6177280984713045	-0.09866167892621068	-0.33489346229101014	0.6223558145365237	-0.18070105277175919	-0.2351260888141596	-1.0463741117880552	-0.25449020121013793	-0.6544008911116871	-0.7985105653129768	-0.8467074315512306	-0.4167022727585641	-0.6470931288557585	-1.1358408772529178	-0.226401589220796	-0.2690841122359101	0.14102422828692152	-0.7796477447395663	0.5145488727046433	-0.10221532348141735	-0.2705116738712291	-0.4824573866944915	-0.21783064362417245	0.03608384528166074	0.7315165772577983	-0.026866034155178742	0.0405075688480797	-1.2680697858547965	-0.4606169353811593	0.12520623660278224	0.5695276631274592	0.018730374782183357	0.0752470592622478	-0.6862671232277066	-1.1269116677922093
-0.9960864373157203	-0.5794949384410215	-0.4234134507144908	-0.627828309673668	-1.096751699614181	-0.2460700657633798	0.013068308633507483	-0.6458866353603422	0.1408779140407889	-0.5631362128088533	0.11437218175665478	-0.12756346977433294	-0.3900711256327577	-1.3531692062717862	-0.7086947492404437	-0.5846049005374383	-0.040668768969664475	-0.42475664924083534	0.6556812824854866	-0.10498878467968072	-0.2193721561901283	-1.0945888655961031	-0.23295473883791215	-0.636560817288757	-0.7546734519939672	-0.7775741752554148	-0.3875072104861947	-0.6871609799156448	-1.20258371324918	-0.18350077558968622	-0.23081893854210875	0.1839668827772734	-0.7993382451813678	0.5481663977021928	-0.08263615511103536	-0.2640576860943141	-0.48123968542493645	-0.17125037807481433	0.12094356903483092	0.7823285664217099	-0.043240268965691185	-0.07965826407311757	-1.2760934680902851	-0.34345993085808	0.2688099100080481	0.5923850728406066	0.018356261836971192	0.24564262802424172	-0.7123709403399714	-1.2259214560874443
-1.0328814250553289	-0.6151220747988012	-0.49055280195348117	-0.6471515735076734	-1.0399420334312368	-0.3316874558055341	0.0017482889628523206	-0.7079659507628342	0.014574404207856407	-0.6090859115735489	0.05978918332540304	-0.10878058690372702	-0.3801572391909257	-1.3164109849649948	-0.690605773285039	-0.5615929454204556	-0.00011197113337613161	-0.47590137399092025	0.6496857551847113	-0.04651772581708076	-0.21944498458911968	-1.1237450371848439	-0.2427712263250502	-0.5334062295114574	-0.661540580977144	-0.7037501449899441	-0.3396879226369766	-0.6761774259285128	-1.2728444259976621	-0.1216136334390977	-0.23598601331999952	0.21534425573238494	-0.8024092828407472	0.5711213575738683	-0.04422830888107614	-0.21965409296653732	-0.49392630878395954	-0.10922526453710972	0.2052486084682989	0.7843199573267619	-0.10734428024087536	-0.14450400772273797	-1.2572439065696037	-0.3248439428445957	0.36072016037129284	0.5863525786036174	0.04896088005404296	0.3970200686582494	-0.7416215302368059	-1.3266316364950983
-1.0467920888693794	-0.6577156266181549	-0.5651549322173799	-0.6867313475383149	-0.9786365282556178	-0.40780397141704344	-0.03254119950478855	-0.7312140578122246	-0.08448329169510457	-0.6138235026823571	-0.006010769606836381	-0.03736029400228793	-0.4061977584243327	-1.2497281378482803	-0.7023166125954574	-0.5313479940555357	0.0017346992061856499	-0.5008149993377107	0.5974516957896374	-0.01996874781231219	-0.21600671754197717	-1.1509862907243245	-0.2587903439589287	-0.3097901317654169	-0.525192042309052	-0.6530844120722056	-0.2782670842188397	-0.6037984981437853	-1.3279427672030868	-0.04678854146747786	-0.296809276821025	0.2182334296274176	-0.7985750831282884	0.584585764630629	-0.0014237837294099553	-0.19622006426619168	-0.514042519184102	-0.08493800069562454	0.25005593804222326	0.7174173813155129	-0.20327669555897065	-0.20300855691944908	-1.2336880464014683	-0.39559629604226415	0.3841784992693268	0.5560474597640317	0.1081397365233929	0.5338052400931546	-0.7559280344782892	-1.4065587634366423
-1.0507601757824745	-0.7062065096426527	-0.6182625482238627	-0.7262460113576104	-0.8970895529667215	-0.47239348952047894	-0.06370110814351053	-0.7096692853729853	-0.20240259590047324	-0.5720142611471297	-0.06313751375302326	0.06813473916889544	-0.4666022202674446	-1.1244742925754758	-0.7297749195789948	-0.5109432817721115	-0.048036797092159904	-0.5144938169330819	0.4893497746798593	-0.018650514524722724	-0.2252980880238881	-1.1583041603448323	-0.2558323669771847	-0.038708159442793	-0.38600920752119683	-0.6476834963804668	-0.21625150893845063	-0.46004570508891407	-1.3584805193402545	0.031930655921256004	-0.40986322608486087	0.19914255843691553	-0.7930904305420012	0.5989749626515054	0.03658557196383858	-0.16630846439875938	-0.542653134695878	-0.07787617603321031	0.2159306423483481	0.5862822506182239	-0.32377229589279155	-0.273351850788082	-1.2244216506917627	-0.48379509698881096	0.342042997837252	0.5163125801756488	0.20516937942047736	0.6449498265895124	-0.753163810542039	-1.4493555889566236
-1.0429462345358762	-0.7422118779756313	-0.6926765052630642	-0.7671713964227431	-0.7798307318924778	-0.5210295700592954	-0.09780529254233358	-0.633625840006145	-0.33584581057104107	-0.5031760753380069	-0.11166521079580796	0.19053112849554332	-0.5351279841389419	-0.9226301987058573	-0.7638125350458562	-0.49399620335398026	-0.13265720108632953	-0.5113815231474236	0.331750239612449	-0.016707222292257313	-0.2670709244561732	-1.132100668844951	-0.23107831291116715	0.2134469299619406	-0.2823873413826412	-0.6934434935099738	-0.15435813986263366	-0.2795912990612809	-1.3676560455848086	0.08744525253677887	-0.551630465787751	0.149743265702688	-0.7640580909926262	0.6095093389308686	0.057861645869713506	-0.10764478134732385	-0.577070629609828	-0.045626108386804254	0.16244721275493204	0.41521917602020186	-0.43014067416265106	-0.3026457134824744	-1.2406465456590563	-0.5529042944428182	0.2777607684466633	0.46575900214855837	0.3149043337967118	0.7243662306722639	-0.7367594577775092	-1.4446979931704338
-1.0156615377450084	-0.7484334080166598	-0.8032838714070216	-0.8056442968604974	-0.6547882984125482	-0.5420528786577502	-0.13401782545748053	-0.5317350953899918	-0.4627506388284656	-0.43930249021165535	-0.13757730271412252	0.31350071959255293	-0.5981003811399481	-0.6500098478003915	-0.7802855404965856	-0.45588279870642107	-0.23409816042090265	-0.48226725588134023	0.15221476625462144	-0.023955501979946534	-0.3149306818147262	-1.0969856017351782	-0.19809317752297012	0.45245778106725093	-0.21487650728848093	-0.7727183413179246	-0.10759797245304419	-0.1220705922300708	-1.3392128824496514	0.10362076734632816	-0.7068485686773911	0.06357891318085972	-0.7127423389656864	0.6001561313086444	0.062454249305303564	-0.10180396171486579	-0.6081327406290342	0.007029534305307075	0.11137788095543935	0.22556978630836247	-0.49063406952371996	-0.2996592921098985	-1.272452352420731	-0.6041320911569773	0.20305211831049963	0.38707755895795726	0.4078296307900119	0.7832824154912507	-0.7033255111200103	-1.3904202592699275
-0.9905174017382139	-0.7481593828101378	-0.9016257646321038	-0.8489787597454447	-0.5122671439508943	-0.5437778212777236	-0.16319703949395264	-0.4337813034105076	-0.5926430301442817	-0.3808475249160028	-0.12321589286872639	0.41794002520928497	-0.6415995459823166	-0.3341875286549939	-0.7614908141575056	-0.4018549333221212	-0.3679304636408224	-0.43038932817806935	-0.006474416455445553	-0.05370991047125524	-0.35661919062712605	-1.0582589580034658	-0.15541317484659056	0.6266240649926057	-0.17950449171383223	-0.8564536468613408	-0.09826549196385823	-0.0030740758502236067	-1.2542029066207567	0.07257050845138734	-0.8551333218252235	-0.030020876467559986	-0.6634402313920533	0.5728015470977827	0.05889107975621642	-0.15163173458207205	-0.628415245035151	0.059386037677376255	0.012951067143643098	0.06448591641330963	-0.5056227075671915	-0.31666684300358733	-1.2973135838853123	-0.6182342336864035	0.11366760522943795	0.28875578605489305	0.48944799964306257	0.8246707291094124	-0.6637008546052858	-1.3087231589530521
-0.9737834634638324	-0.7570323961875113	-0.9709162779625136	-0.9109455947773334	-0.35408701286169525	-0.5229598629911706	-0.19534935436789722	-0.33970822188716754	-0.6935998266410492	-0.34118006936121553	-0.08164456165862014	0.500840545658362	-0.6437234768677491	-0.01023461782956061	-0.7156104434206606	-0.3662459769878013	-0.5180796848358113	-0.3569812012557297	-0.13081258049404965	-0.1052652530591451	-0.4156446914732223	-0.9992959544995683	-0.12417415802911407	0.7095137643152954	-0.18463981638712254	-0.9475322016714921	-0.11608723013068065	0.08596292155421699	-1.1210593400738624	-0.0040231392997648	-0.9784143736773322	-0.11117532418180706	-0.6038032545694899	0.5360296608414414	0.04947009931748287	-0.17096225339258847	-0.6393986959136289	0.11505087948181222	-0.09149005966919996	-0.04253373000920829	-0.4805426729637599	-0.348986734781067	-1.3031407613526478	-0.5902135954459612	0.03159000579455325	0.18899252106284076	0.5772047265292071	0.8695744159173964	-0.6400280737226701	-1.2202897226204823
-0.9546525741164766	-0.7564110150853989	-1.0216717286602859	-0.9801722183743378	-0.20714647925418292	-0.47859050559964145	-0.24338428687360497	-0.2525207901793895	-0.7392619687742801	-0.36037224834262466	-0.024454780082180112	0.5665579667089155	-0.604733937509115	0.2882281945983423	-0.6655054640787339	-0.355074081620348	-0.6494730774810071	-0.27243755448188195	-0.22743129183120941	-0.18233582231989462	-0.47483118141182673	-0.9332292227484136	-0.12505590447154297	0.7635620109575817	-0.22880444836886044	-1.044326437693441	-0.1405366181254848	0.14078932217036672	-0.9662598533366911	-0.09551204802470305	-1.0508234128157965	-0.18729410922313755	-0.5163292522565919	0.4927338779323005	0.04126451501571656	-0.1556409109112152	-0.6516078945458218	0.17651332620324806	-0.13614738027616105	-0.12182594664201893	-0.4338209364751108	-0.3769458176312179	-1.2907553984919673	-0.5530202819070776	-0.036064304423652355	0.08277257275552925	0.6613946678600277	0.9428950567337061	-0.6389174480339983	-1.1281032469195822
-0.9431001047038219	-0.7609652368275908	-1.0281808115691178	-1.0365504269323327	-0.05353864700447184	-0.42938400752776423	-0.2969453984982719	-0.17156418861393138	-0.7419374551819863	-0.428716935077914	0.038894129238438505	0.6132431459266152	-0.5455190095004341	0.5303766322871141	-0.6390662078828397	-0.3675682883173658	-0.7502145404748377	-0.1931943540571063	-0.28344213898318543	-0.2807184975280283	-0.512429800659788	-0.8793973759958673	-0.15822781373670758	0.7956331321748957	-0.28177849258654464	-1.119071732895669	-0.15617493877061217	0.1811216633656695	-0.8199581367725445	-0.1723026579044345	-1.0694660539267857	-0.24509475903400357	-0.40152853160933394	0.45643354350419607	0.0375751567966708	-0.14346008988767062	-0.6606816465169796	0.2280756859042543	-0.15482524095342623	-0.16513220919173208	-0.4080151130889428	-0.4345116640888036	-1.2630293121554523	-0.5085439221749638	-0.09713397323602536	-0.036030400245241165	0.7403833496030428	1.0371691182354659	-0.6515209928861851	-1.0386782775905121
-0.937563863233035	-0.8026325062587023	-1.0008785873312867	-1.0852239271476787	0.11428561942955735	-0.39028987148197297	-0.3424354884588849	-0.09051518918046966	-0.7215801624439758	-0.5091622191036155	0.08861212128777507	0.6310253545201496	-0.4892729458807509	0.701557637202056	-0.6353099009342152	-0.3987757701907327	-0.8170304309426244	-0.13722270986521504	-0.32624902058296146	-0.3916384127266415	-0.5355010708456872	-0.8415643606871435	-0.21577588573542048	0.7982117405464285	-0.3388087294734016	-1.1590085679040905	-0.1706523004723007	0.2134760202944881	-0.6970164128070891	-0.21530195259983415	-1.050016443368413	-0.2710200504932893	-0.27397932678623804	0.4451208777995864	0.03463296833395705	-0.12870867933544003	-0.6536087869402902	0.23885538497290204	-0.18402466080189625	-0.17119167425477635	-0.40743228270280624	-0.544601295455845	-1.224216272274455	-0.42895235763859774	-0.16902443229943626	-0.15203672843794833	0.8251907589016891	1.104091861504212	-0.6642397137357159	-0.9581684075720773
-0.9335063378470678	-0.8620612404843644	-0.985444106241949	-1.1087648857833408	0.2664050333279514	-0.3721095238682885	-0.38799558217882874	-0.027869434674130278	-0.6966825350197727	-0.5873472773711567	0.14856813362710394	0.6321037510711693	-0.4333648556624941	0.8220470832008516	-0.6447056151542606	-0.47263363304030664	-0.8492025993078727	-0.1022084500852154	-0.4308108194871837	-0.481851246982205	-0.5479202294106171	-0.8366391091023792	-0.31190362227429275	0.8302315971837919	-0.4176063605600425	-1.156191032639175	-0.18620915031437935	0.21799158824278847	-0.6047609018325651	-0.22806756055836033	-0.9941543950923754	-0.28803741352435547	-0.16177151817474356	0.46018306726464686	0.024630855862519806	-0.0781105157226337	-0.6382668238084481	0.19910546723116407	-0.2131054689090463	-0.20096982875676214	-0.419059565626233	-0.6830658906334096	-1.1915471799620636	-0.31259276693229554	-0.26262293863550834	-0.24992305060579692	0.9110405994166063	1.1207214956530502	-0.6629193031947394	-0.9017814916395428
-0.9366545720921675	-0.9351372018968	-1.0043597919881788	-1.0881358004884447	0.40536825625118506	-0.3842890790341825	-0.4250934567561041	0.006277603501057922	-0.6884924258456839	-0.6353844772181704	0.24602029271485773	0.6099950025612332	-0.39469672238168696	0.9190668959545094	-0.6787465285201113	-0.6107193811767927	-0.8442967983047938	-0.07467897045232003	-0.5807680294590335	-0.5315634670403343	-0.546341003074583	-0.8685791185433785	-0.44223269619091904	0.9073847900099699	-0.5200777124218343	-1.1145920821406872	-0.2103285815568376	0.2076380016691044	-0.5542454826346205	-0.22912212862179349	-0.9138074115939305	-0.31266193278424287	-0.07369526147055956	0.4913375351399458	0.017946177109199272	-0.004176587535196475	-0.62721095457253	0.1287400645561048	-0.21669870695491494	-0.23192724267738213	-0.44691079376374765	-0.8318680982545065	-1.1756634220269073	-0.1742922142370986	-0.3841817997971556	-0.3452379611044877	0.977581853361152	1.0706570286918298	-0.6434257656443103	-0.8789936280357724
-0.9343560033393528	-1.0463103860356615	-1.0385346155916417	-1.0433508267840603	0.5210367125116949	-0.41293772921458227	-0.44084430260559626	0.022081656228256995	-0.7099762391764127	-0.6156691892184971	0.3570922448214969	0.5359839671948827	-0.3816980002856622	0.9986184942180953	-0.7327924971540541	-0.7629347033790166	-0.819427371736905	-0.051644177673068746	-0.7103473493534956	-0.5626801834884226	-0.5483380344364126	-0.9163202904682765	-0.5749898305081249	1.0031982899382927	-0.6108339736552701	-1.0566521948264702	-0.24524289420319967	0.19588021292193478	-0.5415327151786593	-0.22910571511107855	-0.8324352475220248	-0.3332896899397102	0.01618316104571522	0.5360937552646958	0.015634931996277596	0.06828337876652643	-0.6166915176139487	0.05286551273694329	-0.17944764301919633	-0.21682308037519155	-0.4723207323593318	-0.9689701881904718	-1.15893030250153	-0.014359999457696105	-0.509843876262841	-0.44054160994623315	1.0167293225213216	0.9263470804986863	-0.6129493740614603	-0.8816942508025551
-0.911734032267554	-1.1693670013136857	-1.0514287581475719	-0.9917365153562386	0.5626767450867038	-0.44527812166894554	-0.4463251851744001	0.027910756509692415	-0.7723154530572527	-0.5376420506545825	0.4871940846964229	0.42340325338216706	-0.3975496155054894	1.056319830193563	-0.8019791200471147	-0.8971750019599136	-0.8072141656275287	-0.03148873399122356	-0.8007338678385336	-0.5891410121548114	-0.5585531756634305	-0.9648933192661862	-0.6913195508092442	1.1316673272953715	-0.6922349582148797	-0.9917068553889958	-0.3089245474059274	0.15457647159291868	-0.5453862425567801	-0.23774742850248182	-0.7383986037554634	-0.3537500209705027	0.0988851018459848	0.5710847321891499	0.018132139359663825	0.15319144451373662	-0.6140603172936098	-0.018999147720705954	-0.11042258673223944	-0.17979878466562343	-0.5025399380405203	-1.0587925540887184	-1.1262368432582721	0.1543872626053499	-0.619731172509977	-0.5118579294946606	1.0250215541127738	0.7186052648524741	-0.5805355576661498	-0.9144670256342365
-0.8949017116730129	-1.254596559561854	-1.0135375133563462	-0.9314842492231368	0.5368435115097491	-0.49263646693370833	-0.4516166458061902	0.052717575419315044	-0.8671068327965734	-0.4326353177241562	0.6442314477102482	0.31373712484247623	-0.43659879722908046	1.0837591714097283	-0.8870385307748819	-1.0296210689134155	-0.8076665065945431	0.00820733214609673	-0.818602116965186	-0.6062580109529352	-0.5872552310134898	-0.9871557858775892	-0.7863917977643219	1.2715068484855703	-0.7664641238521831	-0.93545979239607	-0.3968396909753811	0.09061794793755458	-0.5481714972697771	-0.24882654823504943	-0.6196793995957082	-0.3871021636012676	0.1454885580632468	0.5862980013661699	0.023691082346776984	0.2783838712387803	-0.63720468789932	-0.07506640313424587	-0.025517511430917527	-0.13747894666105717	-0.5719517379894506	-1.1064287475210406	-1.0924677580667423	0.29742880290211154	-0.7129530338127416	-0.5532707959678815	1.0062977460295788	0.5171715230486272	-0.5467807635874801	-0.9705234305679383
-0.8794855002322812	-1.3220607935055202	-0.9051026926247975	-0.8832448170834327	0.49839440320845263	-0.5418155849639981	-0.46208426676028463	0.10214240020394405	-0.9306524893392096	-0.3303280247276024	0.7492110175870949	0.21962516637649632	-0.49502843409915326	1.0629322616013934	-0.9749967947140987	-1.1302755942190086	-0.7968756097113449	0.06485107904507496	-0.7481842543749989	-0.6171043863617657	-0.6356171210177238	-0.9581396298021272	-0.8428930673363089	1.3979970730565423	-0.7973768468650709	-0.91039370890847	-0.47782166920542224	0.0399416379916729	-0.5504887775524329	-0.2556463619370966	-0.5156379815580104	-0.42847358830620763	0.16990054903825508	0.5872090578110166	0.01355613969643715	0.4276195642435983	-0.6778796653284082	-0.10071759982782622	0.05576990576014559	-0.057263347653278764	-0.6687529004868813	-1.1655630593148865	-1.0770887436995455	0.38736258300152493	-0.7581548689277481	-0.5724606594025362	0.9646549798464884	0.35075677758521273	-0.4871072566779914	-1.0170993884298427
-0.8460116611186598	-1.4017751120336943	-0.7146542825748134	-0.8735578645286843	0.45601525878090676	-0.5886628361191394	-0.49919861281034417	0.16729093174359422	-0.9663395960889429	-0.2463739622869408	0.7546099880840994	0.15134614871376234	-0.5774177343585591	0.9833731662500433	-1.0489356900505027	-1.1485356390103119	-0.7847929762522418	0.1047495397475983	-0.6276278086256164	-0.6380158134983318	-0.6831319017494731	-0.8868758516463128	-0.8409037083676767	1.479892239528184	-0.8075299254096461	-0.9031464247393144	-0.530060748120012	-0.00043879231916070657	-0.5462221417116662	-0.27207628616272694	-0.4379548206741454	-0.46079112334603256	0.18178013184040576	0.5794215853854642	-0.018455933419316443	0.5729954423903593	-0.725297596483624	-0.11332774664053855	0.10947660451369312	0.04535447194559496	-0.7656823589812602	-1.2521692791195898	-1.0767127967661692	0.4293838747401676	-0.7215449716902045	-0.5764998403602214	0.895698336498388	0.23436975302180177	-0.3986767712888556	-1.0356123531934402
-0.8195796111025064	-1.4695674043231963	-0.45874297365132144	-0.88835596867412	0.3829400345190236	-0.6521206458369834	-0.5730031644862807	0.25743911252609186	-1.008900000779385	-0.18754887268591247	0.6825878699774277	0.1279776516802636	-0.6904135082353446	0.8539172032855286	-1.0995452479377665	-1.1264908868799721	-0.7855437689913065	0.1256496426787725	-0.49990729941568707	-0.640099343314583	-0.7076942375778895	-0.7888897009708173	-0.7929766628220658	1.459632477531569	-0.8419991651831854	-0.8873083450348984	-0.5506647142109345	-0.027984237694944746	-0.5326315187725822	-0.2994499186575273	-0.36838664336575677	-0.49965115618084865	0.1607380070395366	0.5584993343656084	-0.07271374074694081	0.7023464069156321	-0.7807861512513773	-0.1373158711619821	0.12869519518815226	0.15342729344638967	-0.8590598511601286	-1.318686468152801	-1.0964848206696733	0.4780841112956928	-0.6212377526432098	-0.5735605478975192	0.7986977509174366	0.19877915128464968	-0.3096128179143293	-1.0308068972235613
-0.8199075521697041	-1.5318097213031447	-0.18156381367288915	-0.9121356647513853	0.2580046448246349	-0.7276119838322596	-0.671337857005466	0.35385427913838874	-1.0405681691983395	-0.16427545636389493	0.5525119866914293	0.13511514717109396	-0.8148175411426198	0.7045564723076484	-1.1134887648638288	-1.111739873214121	-0.7937418661048168	0.1353378504508147	-0.3832213215372827	-0.5989816837484897	-0.6945621273175658	-0.6929420114445355	-0.7005279373016033	1.3639573919691126	-0.8709215824764168	-0.858952578002295	-0.5274659030429223	-0.03293260768301768	-0.5243822591591176	-0.3243245941459816	-0.31166821934963773	-0.5540045450144332	0.11637346600209175	0.513619503567437	-0.14625184854241408	0.8171660725302745	-0.823199169259038	-0.15491523449110528	0.14217855931172915	0.29397424931504096	-0.9205539552973938	-1.3152445581093413	-1.1203783368798228	0.5673509634756195	-0.4698929160239539	-0.5324705155900613	0.6960019313744187	0.22843730558299447	-0.21160627103175605	-0.9677619241961082
-0.8331295397426388	-1.598980632490534	0.07667827723832539	-0.9320015136799433	0.09484952636939199	-0.7757734769835707	-0.7623386262676725	0.4248198590636477	-1.0388669708708225	-0.15489403897030826	0.4092019511363326	0.15758012276995542	-0.9028165371727551	0.5753966443098099	-1.0905881542832758	-1.0769719629551426	-0.7870313645426208	0.1261880885975179	-0.2863215698578993	-0.5288308375505589	-0.6403777984676136	-0.6217564772520247	-0.5555045372040096	1.2784173138629595	-0.8621667566842586	-0.813330770613302	-0.44146532334510474	-0.012922726710839588	-0.5247275920146113	-0.34357764221457726	-0.2789241988647225	-0.5971618483825727	0.0774843828274028	0.4565434196583474	-0.2163662584766483	0.9215343657339442	-0.8245885288573414	-0.13598042776893868	0.17540728978445058	0.45451669821914836	-0.9303301102648526	-1.2413128056683562	-1.1014208646653016	0.7108322895743617	-0.24809330258589543	-0.3883888766329215	0.6189528254832807	0.29913264447008664	-0.09650842882906675	-0.7896338911406835
-0.8363552873308947	-1.6163677248198365	0.3096752193907816	-0.9149426383072047	-0.08823102816562944	-0.7576205094114736	-0.803859091287394	0.497729811515588	-1.0069590362446346	-0.12130155701441991	0.31234308550978757	0.19649955144908365	-0.9433932261322034	0.4897799020451645	-1.0339929097307317	-0.9945027227897112	-0.7288379323017276	0.1261651760052309	-0.17627208848183265	-0.4359534892030588	-0.5404380696826098	-0.551913444745662	-0.3418482526885981	1.1940101829737224	-0.8176997997830796	-0.7262021392194968	-0.3023702213006893	0.040893802479173756	-0.5150259979621562	-0.3225642451218068	-0.2391603676257797	-0.5871635036551883	0.06705756634316234	0.41555045781331756	-0.2397510114726169	1.035579710037958	-0.7835300023499572	-0.08997707376537485	0.25731916290775725	0.6133236332618697	-0.8910715351986799	-1.0753208516852168	-1.0173828010951638	0.9538888537390029	0.021872563935205556	-0.13890563643982276	0.5907962861504139	0.41298827370517	0.020082587910614468	-0.5062641979304426
-0.821812591641881	-1.5660590126084128	0.5177691459202909	-0.8439652734717766	-0.27512438039511933	-0.6701914732843213	-0.7740498434169426	0.5899067280955528	-0.9239961227288573	-0.04942341691047918	0.2929386812441117	0.25130023143811736	-0.9255270243626992	0.46485208522993293	-0.9402105561767027	-0.8796672261582217	-0.6150951639879509	0.17937585282653168	-0.040662727560357846	-0.30845749160092495	-0.40440611958668715	-0.46151284040723783	-0.07683783916414548	1.1192100343672924	-0.6971099475408736	-0.5837669027890386	-0.11911794400407907	0.12938739287812115	-0.48135765825649807	-0.2248258921921638	-0.17166313741960554	-0.48572473698993585	0.10323420607618354	0.4198127369598133	-0.20485984422912934	1.2053250913618636	-0.7037973908079527	-0.010352596898547372	0.4072164952911578	0.7941174522450991	-0.7866459248826086	-0.7761598534199162	-0.8586426894670707	1.3092357817388778	0.3040860407158772	0.18344427807449518	0.6342151807821331	0.5592661776213043	0.15120223402951374	-0.1575837918191673
-0.776097606874489	-1.4839247813409553	0.687398754656088	-0.7337155994926199	-0.4199648168768034	-0.5219148580706062	-0.6814966378448651	0.6642669253452864	-0.7681214473370646	0.06079960123037331	0.3555645141588818	0.33185612995644925	-0.839943544113345	0.4908669797709416	-0.8251765415366883	-0.7264473211437842	-0.4351287454415497	0.2892226390160492	0.10162257412201274	-0.1597175034492458	-0.25011723978559186	-0.3594415312266538	0.18291250075547325	1.1387879774505596	-0.4882706115222663	-0.4114941982193594	0.09866573316456596	0.23975191302027143	-0.42817962592040465	-0.0824427901179508	-0.08436633541512191	-0.293923085753313	0.18747166570614288	0.4911864554279857	-0.12383011434349611	1.4317924566130906	-0.5816598077424474	0.11679229766634187	0.6034456669825067	1.0024161992409348	-0.6196851800540351	-0.3979418649734266	-0.623414781847483	1.702283468433767	0.5636565043176751	0.5638255108275301	0.7492058772139222	0.7162208537690155	0.33148969072876144	0.22845305481813574
-0.6925471667997426	-1.36681953040739	0.819633211647588	-0.6085773905189356	-0.4817086918408243	-0.3349411174141085	-0.5475341496943569	0.721802676021174	-0.574348487951047	0.20973268672277529	0.4667662492101609	0.44367905159817855	-0.7026368795869214	0.5393656405161243	-0.7127643565930362	-0.5137047163861501	-0.1759047281800098	0.4465061287705307	0.25258561268708435	-0.019988781752852885	-0.09145482297135274	-0.23356758478859452	0.4056989873496303	1.227501333055677	-0.25021493120541466	-0.23082262830957787	0.33521620981539446	0.3687509654304316	-0.35724115710039317	0.055447113398053485	0.010444340270358904	-0.04323895436177037	0.3017023134944741	0.6291725923510585	-0.0014437082562450577	1.6834743965226064	-0.43284008320219325	0.2643961850126576	0.8085114134021918	1.2007691168003662	-0.4220360327554335	-0.02633044264027502	-0.34326469667953025	2.0689150101437894	0.7740858688678695	0.9454342641875939	0.9070343219547705	0.8762050385193388	0.542956935280351	0.596072610928346
-0.5963262764014401	-1.2278694531511047	0.930796544137241	-0.4831787406998661	-0.47212572437344635	-0.1526128571468502	-0.4012839428471461	0.7727420223813373	-0.3598947417378939	0.39045698255157146	0.5619342284722594	0.5622022809397841	-0.5439384868290589	0.5924375247973354	-0.6195096668772688	-0.28108538938127847	0.12415588545411609	0.6239565185030003	0.41785212551165296	0.11052833408284449	0.07028555196870065	-0.07450172549668549	0.5909439246732859	1.303378037841076	-0.02685140218197509	-0.04689208368601775	0.5595460660089737	0.5036409344930591	-0.2716534749057666	0.17417424315439362	0.10785296351348891	0.2381356735759598	0.40824617241082545	0.7948337856012706	0.13990420586948585	1.9412251288362374	-0.28991843155126135	0.3962454015034411	1.0135701826606227	1.3896731255589185	-0.21390693530611427	0.3144107301201219	-0.05874596890613866	2.387020296494673	0.9406826137770828	1.2387703965253773	1.0671582946701257	1.0108916015691467	0.7565549357828006	0.8611163390190665
-0.5145496993719919	-1.1132960407454027	1.0297542770067856	-0.38068441633885036	-0.4279421275610855	0.0054566862744375	-0.2669755537681785	0.7806279795505012	-0.15757392677334353	0.5692368920294618	0.6283942203800945	0.6652296319131394	-0.3976324521234858	0.6284947683981947	-0.5454025786924186	-0.07287508847409588	0.40903742849411484	0.7700433881598742	0.568805303012085	0.21020119506181018	0.21960676834382403	0.08113375371988114	0.7206909590663384	1.3529201279056724	0.16397440738657942	0.1134195311214314	0.7493811841918891	0.6261720008643871	-0.2010119277932822	0.2595162921165965	0.20156023199540424	0.5065841460932717	0.4861806490602313	0.9508808153631471	0.2663585361856574	2.1617966465446066	-0.16340356110268522	0.4952177822486837	1.2025989239377255	1.5654198625649118	-0.008721314586779893	0.6119913807360087	0.2082633785442561	2.637495225560845	1.07137844033498	1.4083484268064947	1.195573471155356	1.0961628780725792	0.9568089743072823	1.015686765749754
-0.4467851497591827	-1.0057700935102454	1.123977742609526	-0.2984031953669067	-0.37997121966986236	0.13868340529590123	-0.14201060762581208	0.7475013352219598	-0.0051663468544105974	0.7174050539574208	0.6929927540533851	0.7658216849694787	-0.28784742556024834	0.6390169310749401	-0.48418038185811874	0.1095758401366553	0.6613224420554825	0.8673531676029919	0.6951403326401746	0.2742256622423413	0.34866635750468283	0.21584514990786116	0.7917605910418032	1.3757072336938692	0.3042195783496944	0.23728360186842687	0.8953564955537356	0.730337834014675	-0.17556702842217334	0.2946740320679445	0.28245891909563114	0.7216365637719357	0.5336851881835392	1.0785752191806108	0.37079958510303984	2.2974640290707944	-0.04508805801320711	0.5600811581444038	1.344158548622459	1.69725958222302	0.15581646869942803	0.8502000732949805	0.43176731142669567	2.8256993847532494	1.1556804610254012	1.4884826237430293	1.274994380475849	1.127462356438647	1.135899423319851	1.1023328333912643
-0.39369745354469565	-0.8670940414604822	1.2141298238960991	-0.23628081927457986	-0.34818941001076353	0.22330598716039943	-0.03584372979793756	0.7022464663933129	0.10019377506727323	0.8258909553583779	0.7785085903184346	0.8647135632832205	-0.2179797084772066	0.6452582566384535	-0.4255701210232137	0.26297329932255337	0.8734703555850073	0.9210870152815144	0.8113825626098052	0.3324803545471	0.46785194899169635	0.3304354932169441	0.8417638671267291	1.3503466459921345	0.4128214077446041	0.3445802581694069	0.9957163042888215	0.8290792149331399	-0.17968197599931263	0.2940626287938132	0.349070953224318	0.8938579443766981	0.5719536275198802	1.1627586659537186	0.4714250871314178	2.3659501941286316	0.060312837999379476	0.6183136124458642	1.4486694470478427	1.7886596038930638	0.2706927043669146	1.0428559379945406	0.5996485031200354	2.943610307794008	1.2254129656038595	1.5142192637485046	1.316698893455722	1.1050758393657085	1.291280070593515	1.1462820985782307
-0.3646567814031044	-0.7193597195556967	1.295929580004652	-0.19677338992321197	-0.3213774903945862	0.2709974562644692	0.0532381128849579	0.6458154728348575	0.1757429652228631	0.8911512728822025	0.8840258323945018	0.9530805503332598	-0.18387090265093167	0.6603611399389904	-0.3633816397850971	0.38519598398245936	1.0298077877411047	0.9233591806833136	0.901251375201273	0.3993616616487597	0.5634564714998679	0.4164667899203896	0.8871672935440091	1.2606951485739155	0.5192019887730621	0.43316755904641085	1.057609673364638	0.933019029240435	-0.18996450382736346	0.2947437894884823	0.39691683051027354	1.0403300456019613	0.6288643688154796	1.2146568360983756	0.5706060609642198	2.3915617558548066	0.14597302620595937	0.6929168221548483	1.5258019647120806	1.8561740597913405	0.35757475350028767	1.1995480015495519	0.7212046782450958	2.948191812632218	1.304778720798926	1.5142905875758241	1.3391166128523233	1.0412438481349366	1.4217168875853048	1.1709182144781085
-0.33480221915837644	-0.5749329976789268	1.3733842452883855	-0.16466320402757953	-0.2868737101889011	0.3079331323651614	0.13184821674556288	0.5905053055882701	0.22094460400569232	0.9196459094053854	0.9985314704078888	1.037205196597007	-0.1840332624222047	0.6873169189943784	-0.29643758820464744	0.4895370945849664	1.1401789836924991	0.8944664018093388	0.9502657969915719	0.461659203154667	0.6207417569174215	0.4683796005203428	0.9146838635577339	1.1379421118813677	0.6122256869023097	0.49809754406827206	1.093460900246056	1.0313227992075742	-0.20192205737504998	0.32212562873864	0.42138529696844707	1.148401462590876	0.7221172548676597	1.2568859046776204	0.6608973750739029	2.374621020581661	0.2139282670990274	0.7809884236304743	1.5693394509377565	1.9022282192882476	0.42106660959003295	1.3333309653446432	0.7994120833577749	2.8570449969691007	1.3857219540158479	1.5098347253111652	1.3367593380810345	0.9445567952798841	1.5569211681814306	1.1833210745922216
-0.2919760970647554	-0.42452403537809114	1.435601156035874	-0.12361483300768157	-0.24672209596520864	0.3265652506650288	0.18617525185467615	0.5457726855787729	0.23912116600171712	0.9184121617208	1.1145648390838905	1.112411211925298	-0.20674706307686916	0.7218110197964476	-0.24077564906602894	0.568198265020379	1.2074332252004851	0.863614596294821	0.9634845541407312	0.5144446296917665	0.6523377828590002	0.4913256722848153	0.9277102555815955	1.0338801410389362	0.6738495829817912	0.5493121973441617	1.102312702997257	1.1118624498978023	-0.19828476645784543	0.36000801146866435	0.4226369230501038	1.2139938666654622	0.8359847110765134	1.2951731662266468	0.7390446900773292	2.3341362007873716	0.2568401671246113	0.8721262031365278	1.5904418751508265	1.943394756414841	0.4528290328345129	1.4683140427682364	0.8456152652717194	2.736833655887215	1.4744639549812653	1.5197074445664742	1.3143815724941157	0.8317463873416591	1.7054735241840002	1.1793723379219503
-0.24913208727655994	-0.27763108664262615	1.495016851733898	-0.083684187282562	-0.18925997242278275	0.31597830125143833	0.20298850769872295	0.4945923013020785	0.24853294108885446	0.8947538161211916	1.204178108315417	1.1584066059617153	-0.2313064635804974	0.745310641392641	-0.21104179177998872	0.6113719635545761	1.2429256695297934	0.8350769626012953	0.9644114942168371	0.553927519709725	0.6532500543832138	0.5004719797846165	0.9425870120609974	0.9525796436947258	0.6959780875020192	0.5785124572354593	1.0933672088225506	1.1768212271561969	-0.1719781486529363	0.37686468697288245	0.412788602039174	1.2351925898358467	0.9444318777637971	1.3329293596972702	0.8090661188863315	2.2853657499128515	0.26940341105984716	0.9567434577021474	1.597736497242003	1.9817392293352067	0.45898724068803	1.5959934583734878	0.8816087031523931	2.564751754226738	1.5734817186789356	1.558274865718203	1.2849501434159143	0.7368803059647253	1.8286501399146577	1.1657387592200767
-0.2180492366710539	-0.14823329651509198	1.569550555370634	-0.04799293976288121	-0.1279391752778011	0.29177434448864265	0.1962475574619597	0.44042706415901234	0.24805721448719958	0.8572429515190596	1.2392565842094148	1.1631120419636098	-0.2459420372481344	0.7650917074579001	-0.20428109885226203	0.6252585687541037	1.2742817588308406	0.8000703403520582	0.9698153576392459	0.5509825304502164	0.608487420518631	0.5073862752786134	0.960278407430516	0.8926154645261004	0.665644820584728	0.5769386296351655	1.0835296093544649	1.229007535329732	-0.1444386602798171	0.37509613119335017	0.37943112008660446	1.2061935264466306	1.0292715917850415	1.3685338118157422	0.8768493591808089	2.219847161451587	0.2534660081001608	1.007857108423091	1.5790411936616027	1.9945330815185005	0.44580574340157286	1.701029145879247	0.9314773676667581	2.336879882257936	1.6833158415096043	1.6054799777469153	1.2501612716756925	0.6763922063047607	1.9131605279656294	1.135788374365274
-0.20677998908916106	-0.03042561477044291	1.6470608172889374	-0.004662094111897899	-0.08578941039069833	0.25891373124412953	0.1735457500977104	0.387270168966766	0.22644780933363345	0.8075377248024859	1.2183096169445953	1.120950946775262	-0.2555013829649403	0.78112422964117	-0.21027338131552029	0.6056481777640577	1.303530032491781	0.7556046362536489	0.9866975003019546	0.4988462035866411	0.5326270602845186	0.5069785830487705	0.9581804589985303	0.8680751101035808	0.5764505714350726	0.5430514343781162	1.0650398106026464	1.262025522052869	-0.1304026547794425	0.35684020390068544	0.3077878784849431	1.143451659469075	1.0672733841389817	1.4002056132501752	0.9332390908798349	2.136130056908034	0.21204002548280085	1.0044134450602296	1.5347292425367205	1.9814314352102165	0.4142925809511633	1.7703941292982432	1.0100328717918223	2.1779528921687747	1.8005765181735012	1.638510417567245	1.2119835904414609	0.6438025329003845	1.9794566547223837	1.0772313927956616
-0.20360790458462813	0.06430219746716222	1.7129257225970265	0.034129122914660394	-0.07113970374109971	0.2309495821034025	0.127013839483523	0.32261978245461204	0.19502321293472696	0.719003990956643	1.1655547039906942	1.0330438165127447	-0.2813629751034753	0.7586179721737041	-0.22471158308995315	0.5360329251167623	1.311476310922623	0.7104706482135341	1.015314309885588	0.41770473760798643	0.43910772983169305	0.49090150764164564	0.9287179658015141	0.859016658826248	0.45650735860389363	0.4750697592532469	1.030830220402652	1.2659736384379108	-0.13550196236523027	0.29145698396781977	0.20630735328537136	1.0627780252410743	1.0557523955545431	1.4009518554637936	0.961927088768527	2.0479438999269943	0.1493257279393169	0.9629470374106323	1.4744081949142718	1.949817641047149	0.3871451479969084	1.7829576950725283	1.1060907942596354	2.141813131430239	1.8887114559675866	1.668965691832767	1.180401919969418	0.6601749446206987	2.0148732739055846	1.0258456301349461
-0.2166987157306834	0.1248038754592055	1.7537806956772273	0.057214310070898576	-0.09866524859420862	0.2253686169599447	0.07042609473483553	0.24870952264906965	0.15413736588211074	0.5816631987086047	1.0973889933818826	0.9148249994107663	-0.33331147498149516	0.7049125839764374	-0.2528459593662625	0.415992287774548	1.2970387064496844	0.6638626167362854	1.0354111596207511	0.31442576733166344	0.33126803629288737	0.4598963076569526	0.8841658807769237	0.8534390725275847	0.33228540837117493	0.3937105495258836	0.988053975262126	1.2307098900195061	-0.1646293363916455	0.19000097086124873	0.07919319655818984	0.9626958394834446	0.9969199570409492	1.345647524540412	0.9558501080836898	1.9760695878145285	0.06595074123419292	0.9103661795485316	1.4030841639940843	1.9017164652009146	0.380920959344961	1.7479484397513096	1.2084806377627435	2.170935650581137	1.9164192370649435	1.7009487975571909	1.1621176037927345	0.7267424759643399	1.9854663737266407	0.998795914177799
-0.26022842047756534	0.16514347346716968	1.7496879280400708	0.060144269581483514	-0.16321774859786936	0.23391575327531355	0.020463999913425727	0.17957181359083524	0.07857295247526899	0.4160301045576558	1.0122995867920765	0.7755304923567348	-0.42312293621339575	0.642300655515563	-0.29307373123573	0.2683793565957209	1.2547051879079074	0.6021208180534379	1.0261072451334465	0.18632875151330236	0.22682444599128182	0.41501721754761656	0.8094606735683904	0.86942336855629	0.20514938183161804	0.3244007174505229	0.9383323441617295	1.1488574064752999	-0.20990666937963187	0.09064999050386612	-0.0869931033101769	0.8619611211373381	0.899258201055618	1.253690339861021	0.8994570556301911	1.9186007965317782	-0.03286813073546704	0.8644910281107002	1.3338358385469955	1.8512345203397025	0.38304700729438934	1.6874199365474554	1.308273662633455	2.2839606016900076	1.922884238283725	1.7306608024643289	1.1519330144881215	0.8081758305183726	1.8984056600201995	0.9516807015283251
-0.31365896417139577	0.19444873252519376	1.6914525916605985	0.04393544419021057	-0.23203161073064144	0.2446213495357809	-0.026179093142052367	0.13257343716594888	-0.018661759090151008	0.24808743474116285	0.9154073484083389	0.6419647645782386	-0.5431730764787704	0.5523655906988659	-0.34238061902228606	0.11122989741816025	1.1816824332432594	0.5254858343840051	0.9804307937235949	0.052457954031061196	0.1332706178757761	0.3455324600311152	0.7082335758304477	0.8858075283086138	0.06250660629904443	0.2680768823795345	0.8866146783866491	1.0197862203918433	-0.25056235144176514	0.008668607860542642	-0.27899830830376743	0.7875165973427576	0.7766097838745865	1.1433701029189078	0.792100384285876	1.8663242816517716	-0.13414118037394407	0.8368669363777972	1.2602163215742046	1.8184043831284842	0.38794058317798746	1.5991779182986217	1.379334595021857	2.4936224417702304	1.9346931678574433	1.7575949319916462	1.152811998301145	0.8906748208477172	1.787873723426495	0.8646519369407972
-0.35116945969398106	0.2029396544174178	1.608070469798914	0.009835779614551662	-0.2977004244977898	0.24749169056213827	-0.08207091816562441	0.10662570545141467	-0.09333941811150921	0.08334263892311541	0.8384349379847016	0.5444006417777641	-0.6618978308561999	0.4385373071783662	-0.3937717789699752	-0.03835949203771882	1.1261144439346222	0.4491716270065914	0.9012858889275094	-0.05939153600864835	0.047996228803557014	0.2557495711924525	0.6136521532497262	0.8840183944683255	-0.09481992261251168	0.2255835371716118	0.8516759244993723	0.8775097631837543	-0.2937902791658433	-0.05885657522061958	-0.46247681061607304	0.7141839547351213	0.6392819905761902	1.0166371154502778	0.6579319413298811	1.8275335353847955	-0.22760109389300576	0.8301719135006724	1.1859269971210182	1.8105241118561655	0.3942307526283657	1.493825369108769	1.4095809182080443	2.7075033258628536	1.9272311650799039	1.7924309908088585	1.1611151263861466	0.9775792556274899	1.6583007264147838	0.751238827222721
-0.37967350099833963	0.1822642596098541	1.514796423648053	-0.029053102729026548	-0.3573492996591004	0.22263517614152084	-0.14749149019461552	0.09924994520557454	-0.1465941568071506	-0.08526131965231468	0.7926252666110819	0.4861542743103982	-0.7616596266418503	0.33647570290343193	-0.44646231111938334	-0.15337254284066923	1.1264828453407476	0.3708181989156296	0.7998253948523887	-0.14928382721555805	-0.018039963713914874	0.1683551822862003	0.5400545585673957	0.8631690898022748	-0.24694814249256117	0.2043944436261979	0.8392923624360265	0.7738344390118757	-0.3596746241381691	-0.10473233766880811	-0.6249082322394707	0.6225374698745771	0.5131947467945348	0.9146308408390305	0.5172182913084146	1.7980425059754204	-0.30925949731065083	0.8319631882385414	1.1319516776591871	1.824041094815037	0.39268386946516043	1.3986203153519936	1.4134900701171351	2.881687500313016	1.9196406598792373	1.8423614238183146	1.1864276809024967	1.0569140017964243	1.50347127855698	0.6166643159214487
-0.3838472963990409	0.14134573510923895	1.400344336390403	-0.06975783652237529	-0.39324464907680257	0.14920190460552543	-0.21611576368005186	0.11296901995478299	-0.18914694987196629	-0.21626064880158435	0.7507684129227687	0.46213161480450904	-0.8349899143571496	0.26120119320919677	-0.49891209664258473	-0.2130868141899162	1.173311793699033	0.29947602406450624	0.7070820819185266	-0.2234174207930149	-0.05826040532558413	0.09802209548335956	0.46912392110502277	0.80671653436029	-0.3807185214309713	0.1993581953052594	0.848881475954815	0.7182482303703454	-0.4502744738522438	-0.11508926292991906	-0.7760709019369015	0.5446972008333839	0.4223968519251523	0.8734639084165925	0.3880841121328634	1.7493152913162149	-0.37109404591930184	0.8409017560159793	1.1024103769092657	1.852677073527906	0.38154777693004993	1.311982409378881	1.3963879656386298	3.0134347612776087	1.9777237551333786	1.8898255539567668	1.2399839467001124	1.1117881198814679	1.3654575263113626	0.4855253794764696
-0.3344176337250252	0.08066266014949766	1.2657192241124138	-0.10423007619629407	-0.40487164311568125	0.056347056903907164	-0.2920986676316438	0.131087036680677	-0.2163014242944202	-0.3032990804537095	0.7017734972792817	0.4682328133093744	-0.8705533311954448	0.2283939371540228	-0.5326561990994128	-0.22661363856832545	1.2511890529684389	0.26660791042872756	0.6348349918377254	-0.2705332421570459	-0.08304505942460749	0.04472560216394006	0.41896427619286786	0.723052739880341	-0.4604483210192229	0.19902807536958783	0.8744551610316862	0.7057113979515834	-0.5636372453400919	-0.08140053218755562	-0.9057665374574995	0.48350939173101654	0.36937547868319864	0.8684828560950161	0.29232683616130034	1.6817370867799781	-0.41166978337708277	0.8594341491290421	1.0927818943785872	1.8869163886607623	0.377244362632414	1.2201598540997978	1.3496452302554875	3.0689057660592236	2.078394325859565	1.9175029528424683	1.3145377555683306	1.1463294174260712	1.2738679278522271	0.38887265646238695
-0.24271040492433782	0.0003269605192110558	1.1448991838644562	-0.12828468205479937	-0.4011149159755439	-0.016269376724747195	-0.36352720935851945	0.12933147718861146	-0.26074951214022857	-0.39585976674203843	0.6462263969735652	0.4979712983784741	-0.8808548930095006	0.25165740048565094	-0.5355649460078296	-0.21019922266457708	1.3361825216776713	0.29138406022179514	0.5815901733171106	-0.2816560859453398	-0.09862650373523704	0.01929219598709454	0.4026237337474642	0.6288181890145064	-0.4618339768999963	0.2073693616511428	0.9021511605279666	0.7388544163750999	-0.6919138778114371	-0.017498631596711202	-0.9975181401868266	0.41760360029485943	0.3469817295232614	0.881704619978023	0.2311485765128019	1.6147720503881984	-0.4359460260879751	0.8749359760354913	1.1051140268952349	1.9024729712430575	0.381566104929615	1.1278382416682677	1.2782222748942047	3.0305380794447228	2.170207091625953	1.9431832845632173	1.404611803416081	1.1630815384456343	1.2095009990509804	0.332042159978786
-0.12077595357528823	-0.08430051417659987	1.0376832124292392	-0.1420301711168028	-0.3674165128229689	-0.07103858657902362	-0.4267570755072675	0.10125859450999804	-0.3620069678492409	-0.4847932348376869	0.5646707945620879	0.5610364468305741	-0.8899006516947274	0.30822292766487586	-0.5141483899723878	-0.16142322277296633	1.3933873324236474	0.35203751077100764	0.5429939663183719	-0.27078967659596886	-0.10123299380441979	0.03861433681963315	0.3974852803415865	0.5340658658911666	-0.40816710474192536	0.23242776793093606	0.926836813851611	0.7912715523031794	-0.7981279364495887	0.057970690670469935	-1.0578473407608822	0.3834744287264996	0.35714649638686646	0.9076216578387235	0.19325544722609417	1.5434912535950471	-0.45023658195623684	0.8906265456081572	1.1353635095124488	1.8784353625902717	0.3885600695632523	1.0409428855768297	1.193985794887007	2.9500911073594502	2.256458804253499	1.9814916876052056	1.4921760255828447	1.1603541641241457	1.163006916980397	0.31047631730491293
0.018751045387716447	-0.15022480364981297	0.9372671370682941	-0.13762799738299808	-0.3086749611771865	-0.10550549559663278	-0.4819900416194881	0.050508061184450094	-0.5041160182955509	-0.521169051570001	0.45319095320086716	0.6654854677315496	-0.8886879236072573	0.39436446607299946	-0.46986090444729545	-0.08464973352887595	1.4129405868018878	0.4309561161383833	0.5024699211826242	-0.2560206556292357	-0.09709327428277624	0.07865877361750273	0.38322096843549736	0.4589683827210208	-0.3352984012421084	0.26864883436110326	0.9503818759325782	0.8372880269541696	-0.8579382960570705	0.13239775500725395	-1.0952808418609514	0.40953709546757	0.39003602245752755	0.9244556002894914	0.18457167428027527	1.4766559258492102	-0.44716818932986835	0.9055657056983375	1.1719587202902801	1.8246678081538712	0.3984132021288801	0.9558259156873632	1.106317058617687	2.8331032512217478	2.3142583079531507	2.0125250602605824	1.5600248587533752	1.137563440377813	1.13097153600493	0.31629939924488426
0.14678520058664776	-0.19630735246487985	0.8759440491381157	-0.11666974379740631	-0.26682593835421897	-0.11916813634848311	-0.5301361565664862	-0.013772733855689756	-0.6573456537821433	-0.5278559640204529	0.34581966905852063	0.8034165965634212	-0.8863386771208743	0.5129346576042157	-0.41017882644092146	0.0069775639013844315	1.3940122158213781	0.5148314789705255	0.47392706958378683	-0.23240063973154332	-0.09748424779315376	0.1205604750179882	0.3350202774422361	0.4146655327274106	-0.25412835932929545	0.30116180942082327	0.9775686829098061	0.8795391238591342	-0.8797878608392123	0.18394848878512443	-1.1009790342853347	0.4748547489785867	0.4284515773703658	0.9248630576944736	0.21186827604495323	1.4368786077600622	-0.431367576600903	0.9077415881334033	1.200338323691392	1.75625963678424	0.40320414121492015	0.8564026407611001	1.0364222579207767	2.619265862428221	2.2417120434199793	2.0307276517697055	1.6022705642462256	1.10700296613179	1.101511161255791	0.30826276337851627
0.2476300600324414	-0.23194992686246257	0.8603470548092662	-0.0951544361814077	-0.2603217540518915	-0.11323579400466006	-0.5739379205667612	-0.08751426711966116	-0.802826654380983	-0.5358802589609956	0.25765626072282444	0.9619959428406357	-0.8959179036259997	0.631058772413476	-0.34894343801066463	0.10837501324019523	1.3227382020085878	0.5748968396510372	0.45630041654080034	-0.19874361962287207	-0.10691744199941702	0.17251858475459173	0.24248468035109152	0.3915657130015134	-0.18024770714079275	0.3245657774183577	1.002665763788844	0.9101141835133302	-0.8585418217017174	0.19524919091234455	-1.067267473901771	0.5742758161926277	0.45211419837759215	0.9256505034658999	0.2608294799887984	1.4196863163250881	-0.4179460410219278	0.8986107165073671	1.2156776127085633	1.6789551026935297	0.4017085764504942	0.7515570702657965	0.9998405327091714	2.3858459234190548	2.031371301230563	2.0174989587447203	1.6232426821652104	1.0753033639880187	1.0658024886507533	0.2880885459628885
0.3257396596741311	-0.2563999224021152	0.8593163787376303	-0.07629056106079099	-0.288097067737927	-0.08893600709630946	-0.6103439932871176	-0.1750994113897149	-0.9191284881407256	-0.5051796815777745	0.18086183833755015	1.1060736081705087	-0.8921239865217558	0.7357818428446229	-0.2878828382268322	0.21059949121975913	1.1985542849819852	0.6038125311172986	0.4652345411041253	-0.15588300722972256	-0.12035236507660116	0.2531222212667998	0.1155522848481562	0.4077243086020526	-0.11313157502479217	0.3303198446691869	1.0238522461215624	0.9421607701027547	-0.8044407501443995	0.16617676005855037	-1.0069341561366572	0.7220229317519544	0.46027911287318835	0.9453503822708098	0.3184678153695173	1.4135428431854302	-0.4015660814334384	0.8933971455009253	1.2412279772211314	1.6066754004023451	0.39667204217029584	0.6628991710565912	0.9797865486056352	2.2374882910104463	1.7822804317908065	1.9212305612913343	1.6417739855290243	1.042374810241302	1.0410478760788013	0.3032877030802884
0.38272091074098674	-0.28363648412639747	0.8757815358986027	-0.058298439325421295	-0.35065651440129875	-0.05703825864760196	-0.6092980547653472	-0.25737770419748346	-0.9946852899219412	-0.43510281309332816	0.12249659409108879	1.191927575029585	-0.8621802058483496	0.8380271257697741	-0.2399808554096476	0.2942648858034532	1.030922318577355	0.6190073985689963	0.5324426271541773	-0.10509296117049431	-0.13448874062828658	0.3600158294488551	-0.022747255678601763	0.4550568952707647	-0.04392016325877364	0.3152264541219831	1.0432056353856936	1.0125488085045258	-0.7536961848460808	0.10675574789287819	-0.9395727932353998	0.8881268193397472	0.4492684314447244	0.9873368076763012	0.377241848779862	1.4388910570546907	-0.38090807443318553	0.8945545297748971	1.281943201719518	1.560146570447623	0.3801621801630091	0.5903299238572048	0.9516636293950003	2.124371516492371	1.483476849072425	1.7264076500246837	1.6837400143540946	1.0107201199501308	1.0267989598359897	0.33914379762477015
0.4230964186779099	-0.3314480933995177	0.9356505580015785	-0.06691830786088235	-0.45688982556493674	-0.013376218997067573	-0.5598712828094102	-0.324534885041557	-1.05802162675985	-0.35768267839022916	0.08246411779599484	1.203605346690172	-0.8188069526653363	0.8975127686330688	-0.21655587888982236	0.3578573140556635	0.8396240593109148	0.6264387160007643	0.6567265553372643	-0.05096125382904755	-0.1416182575822275	0.47459793655127475	-0.14012812198498031	0.4765931453081588	0.029847117084939506	0.29903522285847683	1.0628115841392742	1.0954255902095282	-0.7213123542664631	0.04105246450107186	-0.8646110956409256	1.0396088253725917	0.3953827541908496	1.0444357824508388	0.4217034304133498	1.5067679845330986	-0.3716117030669331	0.8969796949766644	1.3109367953109916	1.5452315346559682	0.3544736559740513	0.5428521612669289	0.9113328778200017	2.0429918118820205	1.1214456430567177	1.4982539880858308	1.7510730801632648	0.9896115492284288	0.999259556185406	0.36607609520075246
0.4532014086466802	-0.3940647828447143	1.0144994158137481	-0.10220804241059345	-0.5774619066677962	0.0503964611990261	-0.47789688063271785	-0.3941386007384177	-1.1337420784920347	-0.26110490964089006	0.04252805168834638	1.163792111860649	-0.7656821728117643	0.8817164047143647	-0.1962276295207948	0.3982415431066452	0.667655215593677	0.6409156555608011	0.7984744289967864	-0.009174460648888563	-0.13628645216129617	0.5635942676535749	-0.17875122231048102	0.46359757429059273	0.12789696699990055	0.28858270443018597	1.0837455069825428	1.1495018006234048	-0.7026095141021333	-0.007445356283825052	-0.7807397965967653	1.1662387843350939	0.3226524910600334	1.116720557363858	0.44589512674615744	1.6097527188467116	-0.37189601217392176	0.9037993592371396	1.3081843051962432	1.5409224169061166	0.3261129094486566	0.541315382099078	0.8452497613087147	2.0632074603400703	0.7944202695484651	1.2764218695788947	1.814628694875146	0.9780406228405563	0.9635879044366575	0.4240242407198817
0.48321397886014933	-0.46807088615534376	1.0810485873934617	-0.14940571116875592	-0.6816613859061765	0.11491296585822933	-0.36079706274460766	-0.4557037019189779	-1.2078983411579791	-0.1394277779963474	0.0001446500532099021	1.0984114873305337	-0.7290948953750317	0.8251471289912576	-0.1690232607594213	0.41116094531953074	0.5646613743826535	0.688634947763972	0.9156534601071631	0.014485623129885656	-0.11789153180540138	0.6042317113312151	-0.14226516262377384	0.42455959665794474	0.2527445618575741	0.2888437294956003	1.1111196968067818	1.1553590548950017	-0.6965581206063406	-0.0190291914708773	-0.7038347848228766	1.2417651384737285	0.27838449461966464	1.1832368341838746	0.44373331558450235	1.7468075908279856	-0.3650699114448067	0.9079801873529612	1.2726182257033938	1.531621842623305	0.2914106750741042	0.543790864006054	0.7534525707525008	2.113405868308935	0.5342560361294522	1.0453627001481753	1.8602995315071715	0.9767626764893196	0.9285908549580657	0.5423428294732735
0.5140464017416125	-0.5545277685679333	1.1375518747728837	-0.20406935082796393	-0.7592120598682502	0.14655516725212686	-0.22203725814582267	-0.48116935780045056	-1.2631359083293165	-0.011167368706856817	-0.04717421156236139	1.0339343842350561	-0.7393335013594097	0.7650804618262541	-0.15308781284392164	0.4128944347303737	0.5407759060007434	0.7601795171802983	0.9528740485887013	0.023068163257596967	-0.08721927660893083	0.6004142295426891	-0.09042889639744431	0.3558291743177068	0.3803970601345095	0.32047766426149804	1.1450522862764114	1.1071256720180618	-0.6990787277104548	0.00747452495603283	-0.6275597032808746	1.2586408332454542	0.26261094640210203	1.2059720417472448	0.41935897775570263	1.9083773968924624	-0.3580238734819835	0.9035500764704381	1.1987789281510977	1.5091565798620308	0.24096102347412982	0.5280151129092772	0.6628389168383988	2.1264979533371107	0.30149826778114885	0.8537981616243414	1.87956816426786	0.9809353958853698	0.8776254761334592	0.6896681072032204
0.5407169543520913	-0.616206597095035	1.183727018114968	-0.2562370990522294	-0.8009081629975896	0.1595835037072148	-0.0950957352694014	-0.47346819636729365	-1.2917860671873729	0.12058207903464116	-0.09862387890160193	0.989266745711906	-0.7802779849027628	0.722515746046261	-0.14618531025966247	0.41286172738299964	0.5788238436282331	0.8323350890576124	0.8812876498387417	0.0320553889842339	-0.04713299257435225	0.5568941135328278	-0.05333907929449251	0.2842228090422206	0.5101910265908217	0.3800796670657812	1.1776039456343719	1.0104184606865316	-0.6878602510217214	0.06926318604233155	-0.5404687608292947	1.2424219640397607	0.27702367553706475	1.1929150920954668	0.40051701687823504	2.0657611512015097	-0.3572835969392581	0.891053887493932	1.069118851985257	1.4622643303380436	0.17366427467489015	0.5281656222092217	0.588829585815091	2.135105189747291	0.12061116719642329	0.7459715502595122	1.8600089583458412	0.9766361067229035	0.8249571379195555	0.8382501964945204
0.5594751833958137	-0.6188233448418199	1.1957273378535882	-0.29802700303468277	-0.8008520924432592	0.1772345038502196	0.004132534648304759	-0.45559925215514807	-1.2874854987084137	0.2627887721506835	-0.14643220762267062	0.9809893235365148	-0.8435817283757554	0.7182948856351403	-0.1430753915129082	0.40854435752958007	0.6569296050356146	0.8832315940579212	0.7203205611969657	0.05507037987759176	0.0035747384921459126	0.5047424529396338	-0.02156580231731813	0.23415782026212337	0.6505243756554395	0.4471285614421843	1.1832865341469936	0.8865168545225895	-0.6514550677510328	0.15978369763508984	-0.4581619943872042	1.2134830023363263	0.3502182722062015	1.1546781904504266	0.3957384511921802	2.1812057766556956	-0.348102558512633	0.8692843795961315	0.9021553831742917	1.3880266124083722	0.10152160279091867	0.5260466096968499	0.527125554879615	2.1273726921300593	-0.028792839721787634	0.659921229541089	1.7951276035853927	0.9628318363921349	0.811222400236313	0.9877716328351361
0.556180866311689	-0.5842112596011566	1.1963517308264462	-0.33853640619399195	-0.7730360001722564	0.20513932956750858	0.08102548747120067	-0.4252003535820128	-1.2393648014978311	0.40955539670895347	-0.18488504007729575	1.0098469561675445	-0.9171737798039242	0.7590153178251942	-0.1615996901348788	0.4143756103186142	0.7616255540091127	0.8944931331670078	0.487343048025734	0.10434986682003837	0.057276100064573586	0.4824182147782544	0.012209864364091456	0.19500706055358338	0.7678558370992212	0.5168913487781176	1.1485392366468798	0.7776430969618804	-0.5926000214634198	0.24984873430550963	-0.40635949649443337	1.1915115432059031	0.45262450553356787	1.0914856672935191	0.3948949795561428	2.234649669349188	-0.3247704366098545	0.834922530797526	0.7454692728906382	1.2957551254446837	0.029983754892559777	0.5102193685764072	0.4809293349459186	2.126343303384765	-0.16905988124374782	0.5570872860886402	1.700684061824144	0.922664308585538	0.8481774416697487	1.1506483228259767
0.5268539910569057	-0.5193599138943246	1.235517421548573	-0.3734354794756249	-0.7264260775543254	0.24721789014626974	0.1347430780873136	-0.3746506851869077	-1.16507152957061	0.5519644244452683	-0.1985530381899041	1.047373860771783	-0.9520181747980085	0.8408197909618558	-0.21386479331468858	0.4427655878395861	0.8857162048569507	0.8736464929511703	0.23092085367425158	0.18384053609812556	0.0981060003835953	0.4871581517130904	0.05841250923165255	0.1740808590176061	0.8668294576013638	0.5871262843941389	1.0950943898471752	0.7363153110750982	-0.5067606012993688	0.31910964614477394	-0.4037944864652495	1.1775507801945433	0.5418087264232461	1.0360989292545235	0.409509619990005	2.240081710218674	-0.30062830196829676	0.7875160709356713	0.6151010148575047	1.1949247367885187	-0.028094010125968287	0.5413787544358967	0.45963959934841386	2.1749758805861403	-0.2504019150841725	0.5122658914466655	1.5938657355547583	0.8408920736891652	0.9262996752966197	1.2816263526004712
0.4845823874950925	-0.42460894459701304	1.3433620626208451	-0.38677222109973136	-0.6581780182879784	0.32938995828874257	0.17212920343830532	-0.31717519399015287	-1.0905879670027274	0.6708582213133865	-0.17150627252702685	1.0715713953940535	-0.9288073544353651	0.9472709401226002	-0.27709541063337173	0.485275794469903	1.0236522199425644	0.8410838805458851	0.0250119629382618	0.2832449422738436	0.12269900080106158	0.4826488285648317	0.13089814780924475	0.16495576378633717	1.017991917322086	0.6431967716075195	1.039140242313582	0.7651928249510727	-0.39269102705121195	0.36956067470474474	-0.4381359770807003	1.1550985075778744	0.6179502319840928	1.0176946734339942	0.4401236554727988	2.218314241090443	-0.2694589044936223	0.739465037062774	0.5100458978542998	1.106576697827707	-0.05675167024430026	0.6422595931089866	0.4662534805837405	2.2607147807282053	-0.31236223862236817	0.550803281513207	1.4680511888634313	0.7340835224164916	1.0330595979773172	1.3510771506447856
0.43449386140425217	-0.3323512187280543	1.516438662699953	-0.36323849693199695	-0.5831301299782887	0.4421044628213731	0.19633403269407412	-0.2709119832106858	-1.0306388035686012	0.7537660657175203	-0.12282654403480686	1.081561946024367	-0.8764015964260041	1.0586776642953348	-0.32853274116690845	0.529089622516999	1.1608094624354834	0.816533037910307	-0.11084392459919964	0.3889079514745315	0.1424623284432768	0.45287905957966074	0.23437087564933337	0.14178930010650376	1.2402301258120496	0.6870681756166742	0.9823591661290478	0.831406728124809	-0.26038335965920234	0.3967947923584681	-0.4936233609704532	1.1203683191517082	0.6760562873387317	1.023156433929987	0.4657532384922374	2.1788199236833536	-0.22593547167187394	0.7036466646701551	0.4513958803522117	1.0473281829487244	-0.055926910263918786	0.775903929917287	0.4845217167537377	2.380162537670389	-0.3559112667088575	0.6086393976982063	1.316252137220178	0.6218528856663671	1.1526287369340296	1.4023889832136562
0.3768954848745785	-0.26795915470539233	1.7305070891135874	-0.2971552496494351	-0.5111100516024407	0.5312949482906149	0.20785582790632998	-0.24816202118879235	-0.9813192753218491	0.810089115014209	-0.09691816020062542	1.0812834412093895	-0.821364947429071	1.1686636903367948	-0.37457470895422046	0.5632688005232388	1.2661302948067121	0.8265152906166998	-0.21057873236241945	0.4783755231419754	0.14636823047341962	0.41191628573881206	0.3620503666601389	0.10808283878875538	1.4865367570553234	0.7322408663489981	0.9360633822968335	0.9288593207470598	-0.11394286447088567	0.40496872069449613	-0.5665635177554101	1.074858464083006	0.7075528127944345	1.0401780814774317	0.4852825955455306	2.1453708152902062	-0.18516661859425215	0.6844981870051018	0.4268641813827444	1.0087649166142096	-0.037485277102582794	0.947361747951029	0.4968096118909501	2.5430572655993924	-0.28624079778294365	0.6834318153570582	1.1438405519450847	0.5131008760448481	1.272888931874805	1.4536964669535952
0.32588276123072546	-0.21315797291099248	1.94116701416169	-0.1977464258594424	-0.44367756403544456	0.5845719458784066	0.20692930756224262	-0.2526011361515672	-0.9556300388324918	0.8436618570071438	-0.11057132597670374	1.07895177299097	-0.7623422003741424	1.2719360742856118	-0.41519822870238415	0.5682403173241465	1.3304979480818986	0.883701302199805	-0.284339495865374	0.5335770429083047	0.11320064434306829	0.37563167728282376	0.4754481714507193	0.0629751348899152	1.738050095244533	0.7637673202056077	0.9135652200350377	1.0313324170306792	0.029257311213550206	0.4107011393116804	-0.6273744296832614	1.0309713545303851	0.7346634551258142	1.076331914366666	0.4965233494352429	2.136318724029405	-0.15740624824205562	0.6950286033070475	0.4030860158287215	0.9866667817851518	-0.0110489705314123	1.1552507381133577	0.5100164884208604	2.698494966138779	-0.12086261033443262	0.8125429583483534	0.9628752192333426	0.4290503853529806	1.3651901534603859	1.4631116815914127
0.29264444342900087	-0.16511479304081195	2.0982104001637882	-0.08174173264406306	-0.39592584103842154	0.6012327011840192	0.21277256253228966	-0.2837673387589919	-0.9601437328289922	0.8518588766235287	-0.1641123527667071	1.1001699537785927	-0.7105494333379562	1.3651548635429323	-0.4571343122482238	0.5330518840274975	1.363779983974458	0.9757220915899938	-0.32899532708504353	0.5527775715226803	0.0520286222635276	0.3416367342792848	0.5423436244548837	-0.0016182358482806692	1.9809849638445929	0.7636598392963192	0.8934826670836238	1.103995070597036	0.12729634066511925	0.40315502776049816	-0.6578581122772904	1.0197452182220517	0.7656128945314186	1.1026106279014518	0.4884771613481608	2.141114013364263	-0.133435771929246	0.7487063053426347	0.3768588666745042	0.979572683458589	0.005732145869422367	1.364628978190923	0.5080845389021198	2.7878246448618453	0.056054208487421875	0.9513166029986468	0.782963214231422	0.35676271714645613	1.4235226826865155	1.430786836139729
0.2769479914399363	-0.16634983622513527	2.1693997523979576	0.0045039767520794445	-0.38111302004895264	0.5686367616748457	0.21106364723097215	-0.32682876254720855	-0.972801866245822	0.8374635086397874	-0.2417855910913965	1.1615996960497181	-0.6904996583180619	1.442082481089125	-0.5246192192628912	0.47343106224217735	1.3950661236414301	1.090743304871004	-0.36201510203018306	0.541045695941943	-0.02021331646277804	0.3178052702984876	0.5835294361155217	-0.07461387124043718	2.178146999849774	0.7374843992807071	0.8557739058927035	1.1218649859281133	0.1686071869297298	0.38456672687585686	-0.6885929435258623	1.039750493631933	0.8000471341553006	1.096448406922737	0.4666465214453638	2.147831348998092	-0.11536336850575797	0.8395271396167395	0.35873569031694086	0.9729087552344213	0.012253248114307235	1.5392237268971862	0.47045155467311	2.784625323972716	0.23468586999033797	1.050940974221708	0.6075514610655979	0.2884517893428203	1.4664915565526848	1.3829975550057922
0.2753738743173858	-0.21329305575927773	2.137769543992099	0.007792042425069456	-0.38500227759023475	0.5187959593062056	0.1754111443904735	-0.3726139147922234	-0.98059236507452	0.8295872634213938	-0.331272785462416	1.2748637181875544	-0.6987733797235611	1.4983893587404924	-0.6196745618267264	0.4031523176910022	1.4708262406528536	1.2097398529138181	-0.3878510913854965	0.49063629475299075	-0.10104900627012445	0.31136455668764185	0.6029191706918866	-0.1498395158604609	2.3310016393279254	0.7036509444783019	0.8115148921366975	1.068231195377116	0.16120996352047245	0.3806315876819558	-0.7333015212255598	1.068097024432672	0.8390373592888313	1.0748485862856083	0.440316259232209	2.1554409228934066	-0.10989175927691919	0.9526623426930071	0.3537505086008759	0.9448624062308694	0.0165603280118564	1.6734938655315705	0.41814271608192255	2.6656656809426194	0.4256892130579139	1.1404336080797204	0.453634857509153	0.23671741804404117	1.4863717563799104	1.3064320728286976
0.2839122671942485	-0.26687463240915854	2.006993429491999	-0.0754296593774327	-0.3897173014771099	0.48105257197869955	0.1191075325473073	-0.39956195386036014	-0.9965767788901196	0.8225697065914727	-0.40448890665977133	1.4471157078233372	-0.7108874067393822	1.5321412478539282	-0.7059739825744085	0.3426904498303406	1.632792286697465	1.303967888694327	-0.3702096467455517	0.41500416242307614	-0.17165805562955933	0.2960822752235433	0.5681010451622857	-0.22136898426602084	2.475529746649794	0.656919780561297	0.7824705508499673	0.9647963167828898	0.1100522897595075	0.39963432971214896	-0.7717437341348589	1.1102454780752067	0.8690075606383754	1.06033577759131	0.41865829856198633	2.1554959508038065	-0.10486807099965664	1.0677882467205049	0.36118816249776214	0.8935201211648671	0.02047885431864821	1.766108575020887	0.3752499557757658	2.468569149490399	0.6232151618787773	1.2236534990192454	0.3373547426739628	0.18335397136461254	1.4772934197321377	1.2029386419045522
0.30834089541806514	-0.32697492136629597	1.8053273292515648	-0.212168337672655	-0.39263806762541203	0.4471788971954725	0.05816720111550512	-0.3887835416928269	-1.0273201347954575	0.8069603308861	-0.4363450574425759	1.6451002469918499	-0.7164308332157138	1.5513337925297157	-0.7595483516529046	0.31952430293287837	1.8888732337345981	1.356323162070245	-0.28695760852714275	0.3298559083362453	-0.20546959812994298	0.25383053503985936	0.47762864787485315	-0.26801462556338956	2.609056586069765	0.6042618122178212	0.7623309683364202	0.8521139012721773	0.05539610370550877	0.42888320580612793	-0.7910657117704314	1.148985307538461	0.8736095197656792	1.0599466328786868	0.42501422262252075	2.1317671297263177	-0.10550374324830099	1.1549268184121912	0.37998812349697414	0.8191118185394186	0.03324980441487097	1.8095107041995178	0.33107271011390577	2.258974968764328	0.8197972825573512	1.2879875912616359	0.2596409506762825	0.12211461889753158	1.4584539173094822	1.0866553050913441
0.34026446766856944	-0.3997537005125043	1.5724201970472602	-0.37183666206367705	-0.38417651124464136	0.41541348561443436	-0.02197886758218759	-0.3491167352290846	-1.055315693849637	0.8101335299308536	-0.43222166788717153	1.8354906723100926	-0.7070404741996204	1.55627812191006	-0.7600925049861115	0.3321213041502157	2.1973884264738395	1.3533063374191168	-0.15556385273902526	0.2501288385597752	-0.19451850676574475	0.19826084868131783	0.3621546125449579	-0.2935290070049772	2.722121906983651	0.5712229484233691	0.7505299225148695	0.7539063095360994	0.03246535661878515	0.47185377685777646	-0.7656338226046671	1.1475772109001687	0.846862069013777	1.0889402030556552	0.4759147471783581	2.0854454208645983	-0.11490203674724726	1.197657445807203	0.4053396389138003	0.7391038878569346	0.05419870791656782	1.8035180575991099	0.26938608412904913	2.0696737614724783	0.9831991913605043	1.343687746512692	0.21299669395380105	0.07651275692641153	1.430515511096671	0.9677104849717413
0.3556598101322979	-0.4505873060772654	1.358651137127462	-0.5154119125502644	-0.34908144155692733	0.3894252628082271	-0.09562282239848205	-0.2853099814247885	-1.0792161983167727	0.8451176792749548	-0.40476330488558077	2.020800003969028	-0.6612914668124648	1.537542899587875	-0.6936365424560539	0.35960014842290094	2.478800467663752	1.2917402019438031	-0.015655067634757346	0.18745465897169936	-0.1509556249477123	0.1394090339673774	0.24403533788777693	-0.32030962357135306	2.816632035966818	0.5565978675523497	0.7623187477159629	0.6832345453526993	0.029063666621683658	0.5272493755206163	-0.6817090000767511	1.1161569081694993	0.8113934229926484	1.1412732996438328	0.5570507412071141	2.0400395336545354	-0.11221719319917518	1.1887295615769093	0.4254233975837698	0.6676919424964433	0.0705179587283882	1.7617636091777622	0.20843046607020205	1.9306337886926344	1.101133397966316	1.393437993011024	0.18896266134730197	0.050071924432457685	1.3953621513359697	0.8677787449429178
0.35732932829257846	-0.468352630381767	1.2017146677303052	-0.5998453877306013	-0.2861244036901215	0.3490716448494404	-0.12158598137392052	-0.19541489045464772	-1.1080033664361062	0.8942553820566193	-0.3536214085293428	2.1772840872777453	-0.5767682952734664	1.503614828911986	-0.5715681092722147	0.4070818718541254	2.667697122826974	1.1919291311760154	0.11532945397082454	0.15932299966420194	-0.1020379392669615	0.08040484943016199	0.12259756923051857	-0.3495663193493595	2.8676031775932027	0.544249078795901	0.7904587630888565	0.6480958286346732	0.02348670237596147	0.580539941434268	-0.5708371620736977	1.0957352139367091	0.8006447911848195	1.1815062847559754	0.6533360171398187	2.0125255784545324	-0.09067139077992906	1.1354578343328072	0.4293724708535988	0.6015532892532398	0.07339912025985522	1.6939116403003094	0.16689181092222474	1.8957747228719526	1.160421757327044	1.4212918245222	0.18723738320190578	0.0442415493859223	1.3745399763876116	0.8075692083791391
0.34771171117639177	-0.4884954128160919	1.1123366626635085	-0.6294271270856173	-0.2114180360295354	0.29219417179297474	-0.10347971491634696	-0.09381740863694013	-1.1415401889463608	0.9522661981858211	-0.27780221227093216	2.2783878119709042	-0.4684942086224865	1.4666766774988593	-0.40821657654238513	0.4774120136654605	2.727984380781158	1.0783284986168027	0.23248383241960208	0.17393976268282535	-0.07449347215350963	0.04049219193890793	0.02356397865231211	-0.3763059242517746	2.8606497044460495	0.5430629501898265	0.8205418571144527	0.6368429756005713	0.0011885276226649478	0.603276757152105	-0.44800488404691974	1.0856166658377628	0.8146391603991182	1.188744376410766	0.7549278587197201	1.9885294789551007	-0.07233345337915963	1.065306102600634	0.4273770027349221	0.5609392982064462	0.052710474351967726	1.607158871966713	0.14295304184046523	1.922993114484608	1.1296432114287172	1.409376991474157	0.20060738078759735	0.09177053812312412	1.3557498351066746	0.7736744356829969
0.321076933955062	-0.5402167056695856	1.0895035525122279	-0.633301184660724	-0.1307681896099257	0.23854298030349524	-0.05242226715481533	0.018903973028661238	-1.1809189341249353	1.024963546752327	-0.1893792380459565	2.3324533687855196	-0.35329166724227196	1.4387650197535635	-0.22241954329250385	0.5425463597224638	2.6476448943923367	0.9570941540606196	0.32275694866128657	0.23789611446551776	-0.07739127581865986	0.028710298306790782	-0.01657503058160035	-0.4235154759286034	2.817866529387871	0.5552850650174713	0.8437854772241418	0.6429791467422439	-0.050859911260880054	0.6004290130430674	-0.32344338577574805	1.0762923185866338	0.8362743448677419	1.1500725483222058	0.8335566831216716	1.9758809206931562	-0.05477334278052853	1.0030032168371765	0.4201730837400485	0.5399685057146988	0.0011721395778890864	1.5198278310596474	0.12649143954474887	1.9283188722184765	1.0166053902559091	1.3480948082639208	0.2147619259088799	0.19777067604900922	1.3305468588307778	0.7469813236982753
0.29141019250336514	-0.6112664243577406	1.1331298039925082	-0.6299226881386417	-0.05485885369279586	0.189546395883784	0.020690482664201724	0.1671784473825472	-1.229933997346628	1.0592864073374906	-0.11254031865109182	2.3566023269865735	-0.2452362692628034	1.4243218801762576	-0.051535609271489924	0.5960275451577906	2.473087914214349	0.8452157846883164	0.38070549501491135	0.33037679079030935	-0.11069301952610082	0.040467483318917745	-0.0009120863875209273	-0.49811569267322414	2.737586666404524	0.5661828614985271	0.8548410651978002	0.6692935107604512	-0.11775766293063442	0.6154309618364997	-0.22938203886283817	1.096580930515195	0.8741428137304812	1.0749813533052106	0.8653196996519812	1.998670336728816	-0.034396962725877875	0.9487094302495978	0.3886642235164663	0.5094931789777966	-0.06796474037758023	1.4384973582950915	0.11501113411627091	1.9093452561901951	0.8580068134069437	1.2434815230141274	0.22808833752037208	0.3413579517048729	1.3091446904672246	0.7169613575805609
0.27949996919922204	-0.6805291899385778	1.2065601282662493	-0.6174721688356376	-0.01750566986250207	0.1428542982976349	0.09570156972155056	0.33794175934875126	-1.275965303322743	1.0168208120340636	-0.07086145300114162	2.3420455927618535	-0.15858585337365302	1.4284940095169119	0.07133421336670868	0.6446773881381	2.27658540217278	0.7775778122569341	0.44958010098902734	0.40851316568783347	-0.16992167327464805	0.07050904712398376	0.037658890995569794	-0.5798826976949882	2.609484879705641	0.5935597845358263	0.8622508347350463	0.7348678286976342	-0.17453748467542335	0.6443597744715372	-0.15367512968685149	1.1691322512076818	0.9205669728388874	0.9889300119115111	0.8548858890991078	2.036120760321049	-0.03645954483223899	0.90665186632468	0.30938971734721465	0.4805753646806	-0.13468965559042256	1.3547825013577361	0.10084698530229963	1.8710210648747911	0.6819274758944448	1.110680310430449	0.24259520259976716	0.49711225651947394	1.278067738326797	0.6777044788112415
0.2817955566696076	-0.757742546018497	1.2994877646171	-0.6008871511121413	-0.029178539809469013	0.1110341266334226	0.16684597854290625	0.505696114656929	-1.309661969971153	0.9213682211730665	-0.05367077496260303	2.2528366144107177	-0.0966837054771629	1.451453840794099	0.13677112510912295	0.6912760131902158	2.1120358829763584	0.7475623163608933	0.5700182139627363	0.454358835221573	-0.23901282547614705	0.11233662266449854	0.12434368780123928	-0.6580509292041956	2.460476485035939	0.6302798694734042	0.8739907774543113	0.8485985869269086	-0.21600970143325532	0.6746221848521625	-0.06805814163406433	1.276486740944782	0.9516865146298169	0.9048518631194662	0.8107397791405155	2.049924904701394	-0.06485022311030697	0.8679489362030874	0.1733734472788754	0.4689125631975683	-0.18061962249790547	1.2638233941678063	0.06214881809538968	1.7836051793119878	0.5071065759049984	0.9659079565140024	0.2416108860157618	0.6217916422310041	1.233753773348792	0.607757914268677
0.3082812697694842	-0.8385413868429049	1.4543286685574057	-0.580182103904008	-0.07603313393720608	0.10303459114979101	0.224982041733269	0.6640700777134524	-1.3223429382648615	0.8133314039292989	-0.051798192475660976	2.1109125037548018	-0.04834688214379399	1.4921780215280354	0.14930643916682454	0.7477195498020229	1.99467438692647	0.7299692642498172	0.7181807101702093	0.48472628229343273	-0.31568196424643186	0.1531470266820726	0.2725335566502161	-0.7319847064094543	2.298955197867132	0.6636334987879151	0.874772897163575	1.0037388825393654	-0.23061373106976787	0.713501688358118	-0.004167570794769435	1.4054778375629566	0.9659199466559238	0.8222249951968514	0.733661747077263	2.0404365207224218	-0.09748944502488441	0.8193423578786841	0.004320318672303547	0.44853510877809005	-0.20438737233255228	1.1765517648265076	-0.012278231742781249	1.6649403377535485	0.3344214748103116	0.8357682488550445	0.2272420431879986	0.6568106385714371	1.1798843140197324	0.5048211334478298
0.369009992849683	-0.8897146292833554	1.6629529014474245	-0.5363086731584722	-0.1344382622570072	0.09876786800250356	0.24847447979113985	0.7931579339114911	-1.2973349422690739	0.7188756811974468	-0.06485064862226506	1.9805852040574439	-0.007998822250016207	1.5499243400300873	0.1408671156536284	0.8335623192252125	1.917603880103388	0.7419716438428526	0.8764655892300588	0.5072844993424586	-0.3911398517492734	0.18691959210569742	0.42279965603850717	-0.7919693914100601	2.1404865525932415	0.6988833984305847	0.8598637402057303	1.1824572714963526	-0.2175749952175002	0.7447940465361043	0.011070153311187275	1.5588616326530071	0.9774041563462379	0.7526367642336558	0.6392759427028787	2.0167116302099624	-0.11674199945851424	0.7721353242301906	-0.16185821949757356	0.43172139115517555	-0.21681009043705854	1.0789266799574717	-0.0951292776806841	1.5674432084222805	0.17771498536396457	0.7199270916308669	0.21549562314123788	0.589814403180256	1.1078622948236034	0.41727050938845966
0.43890615939927924	-0.9029218723357137	1.8882219113947172	-0.4661885927724375	-0.19483134659397655	0.08738689738289333	0.24826446851314704	0.8674618889807008	-1.2419032786442614	0.6827860939279567	-0.06465041207910666	1.8612815135482834	0.028469170456801796	1.6029437446969497	0.15526574264019147	0.9266380848963391	1.8613503843808232	0.78497094203489	1.0535357964280287	0.528408286248758	-0.4483983056514088	0.2087167130406133	0.5585712338584006	-0.81653025166456	2.008664489802343	0.7253697653623518	0.843439226311187	1.3616661694317498	-0.19061321321011268	0.7512773832684962	-0.01288366426472578	1.7021698094196693	1.0220721232602086	0.7095195300750123	0.5556095337660103	1.9446368592810388	-0.11783632130428198	0.7286212367112604	-0.3193815891317212	0.44304302324665273	-0.2249880438425329	0.9620641300929431	-0.14314257445903383	1.5018136348960274	0.04360276679806158	0.6082902863329049	0.21578619630256807	0.45739384723887105	1.0282016389464985	0.3864329634315255
0.505329131919006	-0.8827096187222709	2.1173441957840966	-0.36993399699877816	-0.25426103686108714	0.06719411671257401	0.23915162619551938	0.8857888052342547	-1.1772311015089065	0.7260314177680413	-0.027009650049511242	1.751838836546191	0.061471279066642515	1.625656172077926	0.21014937761737426	0.9993371731532203	1.8058290281615694	0.8295817592177833	1.2261586634736141	0.5735888289565413	-0.48817027764823273	0.21437498701842786	0.7095149314980163	-0.7921898291038487	1.8750368754092244	0.720644443957568	0.8346200118812049	1.5210431161224311	-0.15986245202189292	0.7544410874587963	-0.09838537096788659	1.7975039620006181	1.0998410948860553	0.6860563929903825	0.49022055744626974	1.8171529131443378	-0.09230750922580813	0.6860473013410325	-0.4599504569183699	0.45400123576886536	-0.25649020949320345	0.8489880773533258	-0.15324092680834114	1.4512527661013555	-0.08459834030392391	0.49538842157142976	0.2361699035698602	0.2999859696694753	0.953489437526698	0.4001752628567002
0.5634850082629159	-0.8357818372279322	2.3079936090513713	-0.24088194087638676	-0.3033125772539518	0.030591564451188307	0.21837698114697277	0.8652363055514009	-1.113731114720029	0.8265670490895302	0.04078525214604467	1.7199532736592964	0.09736604237692362	1.6196547533228602	0.3036777929492399	1.043730388496663	1.744893570264963	0.8806462898948638	1.330582407472884	0.62629011294337	-0.507197655153267	0.21137288968958745	0.8758783329337998	-0.7111712869493686	1.7191757825655163	0.6839972924941501	0.8348359095092833	1.6447187034433817	-0.13041879182876437	0.7793526933463588	-0.23913566447943121	1.8585243449783113	1.1611423166677437	0.6823846981724556	0.4293976185263381	1.6727282317344916	-0.04381671351591816	0.6415503274848223	-0.5570062585437328	0.45397156886525175	-0.32968490855215116	0.7611421362096087	-0.12548351156071094	1.3954917926590955	-0.20774354172350415	0.3707181253022004	0.2854692725539935	0.16513200789634302	0.8695302488915848	0.46428569897249766
0.6052796066360785	-0.7852955875587617	2.404962693069006	-0.09379073897709839	-0.3304150442880218	-0.04036837666145941	0.19204321403389962	0.8241835310676073	-1.0705617799794698	0.9572604088130229	0.13984301166319582	1.7603526639715052	0.163383513455484	1.6075094711452134	0.4341525706563839	1.0400251132869647	1.6908971160685293	0.9625473510249376	1.3622807997563393	0.6578355557190327	-0.5005971023604248	0.1987509029777951	1.0456340692047403	-0.5806260341042769	1.5387549889744057	0.6351702508460224	0.851382629608399	1.746143457008441	-0.10445105205961921	0.8286711896670006	-0.3735948900542282	1.89379974155406	1.1987993068892682	0.7159747541314662	0.36443037802461564	1.538279324367161	0.007251639286576761	0.5908925081087043	-0.6174912694556534	0.4667654210485459	-0.4316875573258562	0.6954844344944994	-0.06484466360313453	1.3187709178631262	-0.31034164879662	0.23302935360429747	0.3481858572625347	0.06394968688566237	0.7834690983049488	0.5595641920440626
0.6389054911535829	-0.7409768347913062	2.430922044748774	0.03112681872480106	-0.36547443271388846	-0.13040764341989458	0.16829135027968492	0.7724768806731541	-1.056731456216163	1.0739531998118403	0.2790926950931419	1.8071868108809372	0.25280067238572057	1.5997724765727868	0.5648516054947892	0.9955197584668104	1.6696324273099368	1.0533155853701013	1.3481252414664342	0.6652320865667243	-0.4768052143318694	0.17333808731760864	1.2297496761095212	-0.41578477727199975	1.348151724138218	0.5983388463952529	0.8916373533945794	1.843095922829177	-0.07996146600837965	0.8894381097112962	-0.46154632543694696	1.9114610512184917	1.2247376219704362	0.7701299636093373	0.2977230621792569	1.4224416424101178	0.041277538638071085	0.5285326434271432	-0.6675349585507904	0.49853867481853537	-0.5200175184247879	0.6442558217187727	0.004754252933247605	1.2082493628578341	-0.38823184168472713	0.0885422949971302	0.41018690556130116	-0.03750618813630567	0.7157456118668272	0.6290889201802212
0.6865493656525843	-0.7125438249822111	2.4311273246302614	0.12248006247766689	-0.4114828712035486	-0.205118650229945	0.1443130037746921	0.7049340391626314	-1.07494607634032	1.1469614527948617	0.4437798356724348	1.8545391062833516	0.3432251245907957	1.594502023874709	0.6648043280574892	0.948481920464239	1.662982548763938	1.1160349879905305	1.3052098881556242	0.6506754253697239	-0.42773420570587256	0.13870895640098058	1.4081274157707138	-0.2487750287077975	1.1717451336441354	0.5869305155950775	0.9450618324935224	1.9423085770798392	-0.07346146254143229	0.9362740625363071	-0.4857636432405769	1.9403141533708113	1.19782926355674	0.8190385867264306	0.2254435203288944	1.3400963050615369	0.04969147890810421	0.45959883606942664	-0.7006450772821913	0.5228914943222147	-0.5741217731378325	0.6057848524988382	0.07935187128748751	1.072650351517658	-0.4152439372499733	-0.059045473155621496	0.46631111167217	-0.13368287903000214	0.6604076585716346	0.6874589021057558
0.7590004912438948	-0.7097070851682182	2.4081701912172493	0.18634594534049026	-0.41293560829301823	-0.24717439410738423	0.12421368911027997	0.6206912873351371	-1.1341911644039977	1.1907891055420712	0.6041507663214304	1.905178406188122	0.4361578695888074	1.5948318957363237	0.7452862549883376	0.9366979304530656	1.6428976771667325	1.1303439018737949	1.2427844184556966	0.6109040466079776	-0.33790229208621453	0.09303919045194996	1.5431518980827357	-0.09553494631841991	0.9961783345929449	0.6091061303436025	0.9805505143013752	2.031711051762311	-0.08461216362301312	0.9574351812255115	-0.443801231976619	1.9739067027447	1.106530256254914	0.8667660411863853	0.15107854466974663	1.2939829161463314	0.03208040724312606	0.3888096526909751	-0.6855883632958114	0.531142601889702	-0.5948287470452842	0.5787209039062496	0.17091931649552708	0.9360316170542093	-0.3642949420384904	-0.19270632555278489	0.5147532898303797	-0.1970616688390899	0.6018077564945281	0.747707578129922
0.8509700728983407	-0.7199154889886415	2.3676701812654533	0.2133883864529999	-0.3733090183507828	-0.25592231739439075	0.0948285816640107	0.5352031729389004	-1.208248475936798	1.211116332393299	0.7294765938336217	1.9442370872747392	0.5143490100481466	1.6161498647931989	0.815214905153954	0.9728582392145533	1.6101985548914595	1.0983541042756868	1.1946772146122255	0.5662083252612833	-0.22735261549018437	0.02550641391469478	1.5979852334976161	0.03211385775944347	0.8414887508120721	0.6788266930366008	0.9708636358189283	2.1239507842610723	-0.09849325344989518	0.9458267257723879	-0.337647694926126	1.9735675575177942	1.0155760510855032	0.9143332595882006	0.10106466155809106	1.2658479316718139	-0.004745668596068222	0.3237575341290379	-0.6213426624679229	0.5304009292993663	-0.5712736020055806	0.5633689553119462	0.2674715395609276	0.8084550719919106	-0.2416548880753468	-0.28573887357724415	0.5480420776252357	-0.25536950220013954	0.5440017461133984	0.761228087279564
0.9413267807586575	-0.7109421283525423	2.328029780817387	0.20261626370914673	-0.31273752770458	-0.24481058385038468	0.03827789772908708	0.46564364752673715	-1.2577811297010917	1.214699135669334	0.8123745227010861	1.9595095141053906	0.5508136892902444	1.6545761881274754	0.8659102084149357	1.0474496811409526	1.5617840814941562	1.0239721921811482	1.1910582038895545	0.533553002179656	-0.1184013305983446	-0.06006777331892715	1.5657602243528923	0.12975237673402162	0.7695774095571525	0.7613643541622322	0.913667058538848	2.1921267233484474	-0.1318388521691109	0.9164875753694769	-0.1859045012895058	1.957374446177436	0.9535898224007499	0.9582974557684352	0.09405454886645685	1.2446543250377542	-0.051544020470959795	0.27167168061795854	-0.5466381969201168	0.49554973427948273	-0.5126423314002186	0.5458663080368623	0.3595820192282879	0.7097352414749186	-0.055986611126628325	-0.3346670191185752	0.5606965388011527	-0.30883502127183926	0.5020406622239866	0.7494601561895256
1.0050457301152165	-0.6780938391594908	2.2931706909422984	0.19259290839577517	-0.20298706358748944	-0.2203556433730416	-0.03726027645734299	0.4237633095295209	-1.268787540356976	1.2201424304537247	0.8595561852037525	1.9498913827044084	0.572851543142057	1.6781432835135448	0.9189338283622464	1.1310823683772728	1.4871711384815522	0.9167030726239247	1.2184177277316608	0.5098448369435833	-0.027457825625653416	-0.1446742062695888	1.48997346608936	0.2106581368126097	0.7498297137775255	0.8270467055491121	0.8221386848542009	2.2186286349172226	-0.1918073548599497	0.89423495821773	-0.025609901825252433	1.9553438677935575	0.8989363857320303	0.992363641728773	0.12853726330981616	1.214082390245522	-0.09916579589156353	0.2258570692806118	-0.48233667880219616	0.4148668815397928	-0.4594874670645915	0.531884786226261	0.45338774108596647	0.6663414314092175	0.15657855231832454	-0.34850008773295366	0.5522335954774195	-0.3203120410588226	0.4578171926724659	0.7571010486230801
1.0324496782032468	-0.6362567512905348	2.2505280722274774	0.1951249721703545	-0.056224936289209416	-0.18944357642146095	-0.11867464855938714	0.42224477065537724	-1.2240806572398684	1.2496586100597442	0.884444845901481	1.9370348232222867	0.6248895065675133	1.694460695031846	0.9934564518197273	1.2183362262157573	1.411466981177389	0.8150360818808856	1.2653268122214405	0.46651142355366854	0.023675376613902597	-0.21330651639641882	1.4259100262894497	0.293076201999751	0.740298080900691	0.8709718500129113	0.7153508297586002	2.2283714897236706	-0.25175003827187287	0.8765986409545533	0.10518502370785361	1.9783284696271415	0.8510916418380734	1.0116697976479698	0.19271416424706272	1.1651036194244875	-0.14069906496439105	0.18933358277646645	-0.41284415271121383	0.3191095334015255	-0.4402320707226117	0.5460722681315229	0.531629956099884	0.6591453758141809	0.35075900701980467	-0.33155504791604645	0.5227549482605023	-0.31311389595585143	0.3960993118101252	0.7410495210350055
1.0257149611959735	-0.5846126486360615	2.1875670219095964	0.1903574578062175	0.05969838612734679	-0.15085140780476117	-0.19473167413850592	0.46610563686675494	-1.1368247868707582	1.3183536811374545	0.9068305498097331	1.9587873446432973	0.7202013192343875	1.7263683005553425	1.0854348546266992	1.310855966981519	1.3798683998115513	0.7582701344897098	1.329832966560288	0.39172472351457877	0.024583815064485277	-0.26493105976315046	1.3938631038646254	0.38059509289201143	0.7895518490263597	0.8712136820588097	0.6147873440158931	2.213564851051876	-0.29283819325583843	0.866684880482745	0.21576865833684153	2.0470204034969917	0.8149012100197558	1.0238568944127087	0.27372064885138714	1.1037553604585368	-0.1666302012508679	0.16352213287572098	-0.35572213352377685	0.23028311561994688	-0.44084422590805084	0.589997219088907	0.5738230373911456	0.6846867820060988	0.48923144573600297	-0.3040052811423908	0.48032763454182126	-0.33498188527605144	0.3414236204996594	0.671929233989524
1.003960543311034	-0.5236980030792606	2.130024505130145	0.18792305934865733	0.13986908417358693	-0.11336813087233066	-0.24454964357305786	0.5385294961870251	-1.058824653263443	1.4316758734619865	0.9288491533888615	2.0260527343166346	0.864290646042372	1.738704758470971	1.2023057990036614	1.3945166890870175	1.4166992138061474	0.7352047915874088	1.387461028313131	0.3076222411239823	-0.007345688283004423	-0.2929094537990128	1.3960175188175552	0.4753371630993602	0.8879334165612633	0.8301828449379896	0.5511342055942323	2.159267430706559	-0.30668378157421194	0.8697870340078634	0.3110198734655366	2.1400492271304943	0.7859102467262711	1.0445273459126316	0.3601698500362843	1.0276321075501846	-0.17036376990113405	0.15151026470309228	-0.3397688543162437	0.16337683124574573	-0.4492421153082936	0.6455747584788092	0.5609085640316394	0.7540037903335683	0.5366178220441957	-0.29679782069745014	0.42425427873418486	-0.3827231845891771	0.2944359270118886	0.5889013920194511
1.0003054910529918	-0.4611546443231325	2.095674338294578	0.2075284674318299	0.20884096332310884	-0.0717641576810759	-0.25343188527171323	0.6082577481407597	-0.9922571813470954	1.5714200061995982	0.939454274007977	2.140045402772727	1.0498645511430478	1.7301505813322702	1.3450619525463436	1.4744861534174056	1.5450194858610113	0.719532578463064	1.4278223658823284	0.24172259710882488	-0.039121868685247155	-0.2999061113596442	1.429276299653403	0.5896366705579961	0.9719083618933393	0.7873056393397524	0.5238700013541089	2.080497459467848	-0.2805869454104897	0.8802301302002281	0.3775742669194096	2.2163569031842782	0.7450397006306348	1.0534318925720665	0.44035278753140716	0.9394341588740591	-0.1417424257438113	0.16129639388731526	-0.3512323302567543	0.13590527849970402	-0.4463096353780472	0.689075906933719	0.49508652177964124	0.8586293159057213	0.49041898537043294	-0.31863792739987973	0.34998377869826397	-0.4410024376803906	0.22536323603345526	0.4928140167665306
1.037407550882794	-0.40787796895938155	2.0590404327774627	0.2482223495232873	0.2642641576171557	-0.02905585614581683	-0.22786815951128148	0.6540107619969031	-0.9250465270653111	1.6661866333479662	0.9424578221553486	2.304486303876802	1.2344112821805655	1.7456770500914716	1.4783432422932414	1.551357764703619	1.7575358007966613	0.7125595128770369	1.4796274689655857	0.20813369239799284	-0.04592940745417095	-0.3210319814514864	1.468160014690951	0.7127024211882441	1.0078598335635844	0.7430350205246695	0.5116167925756401	1.9897484895505273	-0.22625995516266176	0.9123883010684262	0.43831106940821574	2.238770539002946	0.6882576854644709	1.019713647766545	0.5057384430966756	0.8656338698975935	-0.07256680141980151	0.18687992811564805	-0.37942006172337756	0.14437888784429145	-0.41232585858640525	0.7241366522786035	0.39108149885906374	0.9864958296286661	0.3853305899594448	-0.352779517372137	0.2676716664225381	-0.5149110154761835	0.13582212495564744	0.3780310259348686
1.1124702798819723	-0.3693523406283935	2.0008521397041656	0.33073869070287054	0.32236344654970006	0.0071451221722955306	-0.19205094194294467	0.6711324886678036	-0.8859684410989823	1.6610394380078755	0.9529368679139573	2.49824793282751	1.360647661077925	1.769112946441671	1.5645701092631625	1.6158519812477237	2.0181588107396875	0.7062432749365726	1.5375267099960137	0.24132993187422452	-0.03115674167971442	-0.36747595082688533	1.491198355235986	0.8402333167322198	0.981746518646829	0.6991175532686763	0.5015021923771906	1.8837312254523215	-0.16710475975765746	0.9586867114175236	0.5161589179344042	2.194943531136105	0.6366293128374751	0.9433314079382589	0.575932551138252	0.8262338860511887	0.02131689359835668	0.2136956314479622	-0.416496696627743	0.20110200755318033	-0.33700511157802854	0.7620808389487329	0.2636946652765435	1.1434945281245312	0.2378452571520866	-0.3862303923850873	0.18307855483037253	-0.6071844580894263	0.06572107685807342	0.2610431788346733
1.2108764503007845	-0.36201927172147286	1.9566784752065842	0.4544878818344997	0.41007308549181937	0.03191493312788731	-0.1589432816475405	0.6495314740480396	-0.8710192083685827	1.548289704608992	0.9777031618353114	2.6739520867977875	1.4130600460167257	1.7973919614874014	1.6054574609304573	1.637747214075781	2.298092582996163	0.6776521785277106	1.5983103124334759	0.36314029715085766	-0.015640459620815162	-0.41515946930513864	1.5060229887729781	0.9731162344230748	0.8928545944166155	0.6856171833412816	0.4961617812373724	1.7675094510385747	-0.11567921097794569	0.9827530215032686	0.5959459634489488	2.127256154014305	0.6055833288347944	0.8535900590342745	0.6647195634718519	0.8253102032694748	0.11706200861887499	0.23365961987836736	-0.4378258785815715	0.3093083301202356	-0.2318500468793086	0.7767238095248781	0.14221159094408356	1.3350913206464965	0.0578266557029901	-0.4313858828497697	0.07669608830298129	-0.7121393747184536	0.03977357002791841	0.14444237750942782
1.324075744132653	-0.3658479055928754	1.9278238218650052	0.5750936966516861	0.4987919944118868	0.041607467849640443	-0.11771106740153578	0.5941128397390131	-0.8559215489384675	1.347188832021584	1.028400088095643	2.8113747824209208	1.4107107995303423	1.873461162484619	1.5960254698215315	1.5980311494068766	2.5580114332895083	0.6452957794530094	1.6844516425912377	0.542027359028446	-0.013582099080886709	-0.4530913190938247	1.5360718650721026	1.1071884903687927	0.7416711399098211	0.7067947610749863	0.5045817887324175	1.6372600816246259	-0.07488152288177802	0.9639472416016547	0.6725751234219461	2.087069591114756	0.5992849432160068	0.7550128360672008	0.7492925383797371	0.8802712940639961	0.20890457882176544	0.23261263225822146	-0.4530116700511525	0.42850994883902044	-0.12478520462601599	0.7198748626275531	0.06590480643903004	1.5760069495333664	-0.1358087714797031	-0.48808832556895043	-0.03979832423869005	-0.818956091782509	0.04811560297838678	0.03449093562123684
1.4341774855207157	-0.3599428553678294	1.8925156822491627	0.66601287232891	0.5443722577593869	0.04386175794029286	-0.06824311676363938	0.5397467376655047	-0.8640545709203573	1.098065564559377	1.0844848606005812	2.9212740777824537	1.3755748196409099	1.976130030868435	1.5327222987250873	1.4931480313335943	2.7358327297242964	0.6415572081448382	1.780527995373228	0.7468864214232264	-0.027917794461391997	-0.46325479811656667	1.5821963255260483	1.2289264883783122	0.5509293094855561	0.7508734496949112	0.5390072765604895	1.51286315757072	-0.03765012268579767	0.9040174106038199	0.7512422929686927	2.0784793430256636	0.6180237897723405	0.6501543596210807	0.8258890610444647	1.0033569379337255	0.2896081327857504	0.18230024757310387	-0.4604632782705466	0.5357928890311076	-0.03165330764130579	0.6188355931124163	0.05564980953414942	1.8687351452666974	-0.33647638299016003	-0.5504215967607408	-0.12577165834717255	-0.9104415355274178	0.09076774285186089	-0.06449710852933832
1.5123616172231322	-0.3530767871649817	1.894880677550466	0.7224453393963601	0.5746197731590811	0.04924649945237744	-0.021324126539032935	0.5027554520752537	-0.9039775473312247	0.8505609740593458	1.099954987601613	2.9973641839768956	1.356436247418978	2.0373887349879114	1.4371887608078273	1.3281347913515904	2.8183359914604833	0.6631752389676736	1.849589961575494	0.9587373290667719	-0.05224631279830851	-0.40753686003808226	1.626783159178912	1.353186703721418	0.4057461648382312	0.8261216020084522	0.6062451303162771	1.420589762691087	0.004409482667359396	0.8011621457088023	0.8223544169238611	2.1011849013181227	0.6840097231931117	0.5697799528585896	0.9046473948708476	1.1691206568836878	0.3480685223699513	0.08479507396901857	-0.4292265273358752	0.6139169713341385	0.03496163957415219	0.5435334138877289	0.09842421617609524	2.1688623746575173	-0.5129412277720447	-0.6344373114577277	-0.17416298620215007	-0.9713746708176851	0.17631060145045008	-0.18142842085341715
1.552403221528	-0.338619062888496	1.9491515462187112	0.7485400652103843	0.6179419223640019	0.06486681317768876	0.03581129467971493	0.47157318027339323	-0.9433372634457333	0.6317089397861249	1.0475004294624495	3.0219406146846595	1.4052833443192065	2.03066009871974	1.3459655768693666	1.1543513097950535	2.8510957367519545	0.6957722202613887	1.8900252571294864	1.143261941812563	-0.06989378379612858	-0.277030047351811	1.6479754788469414	1.4769393997230087	0.32790589599648856	0.9299827078161093	0.6916509731518425	1.347374084296131	0.045794559358852086	0.664700217624996	0.9007786721981811	2.156388299707749	0.7876388547501112	0.5297621418816625	0.9631059566062963	1.3443884820727372	0.3926433624552804	-0.0317553030110579	-0.37192659053645843	0.6343760097385541	0.0614382677443636	0.4969349424708106	0.17215854897961874	2.4319364420287664	-0.6582110015599445	-0.7376804284458528	-0.1908600464850692	-0.9841867974955768	0.26652631479841365	-0.314637399870036
1.56609028915987	-0.3108460292810237	2.008366238699446	0.7578291220291278	0.6591894610586976	0.09600704714249317	0.09561097662123987	0.45210133391631835	-0.9807027336461049	0.45130048336458223	0.9442710752961709	3.0003629683800304	1.517914637076807	1.9658440264562558	1.26715568472601	1.042081003693355	2.8496547742900233	0.7226525097794841	1.8987128550768269	1.2724007225390486	-0.05541243161763938	-0.09977864374692484	1.631839084592642	1.5706151666673773	0.2782616248498751	1.030408263130442	0.7647791659680244	1.2941490512271412	0.08130897750695967	0.5428627275881788	1.0085337965702679	2.213742479852815	0.8910151314100064	0.5005259285309418	0.9776807479864876	1.518881985951158	0.4364832903206571	-0.15417094737338205	-0.3340092077009724	0.6077647971973023	0.05505279269625228	0.47906394348796866	0.24357802335077752	2.62830321901836	-0.7822247021151532	-0.8405143718983016	-0.1711047036791525	-0.9487554286903677	0.31097602291614546	-0.4073892233320988
1.5713641777768985	-0.2933740277327984	2.063128923750422	0.771306935777819	0.6999833379956291	0.14161763308596137	0.13367655022456346	0.4518964516872675	-1.013912256254421	0.31363398172781376	0.8276777859161536	2.9515792877657523	1.656589762532534	1.831503710813509	1.2089939381536268	1.0235966799486274	2.7987174507571067	0.7407076325016824	1.8757119218053504	1.359396105943748	-0.007916816254045661	0.1014854203853556	1.576223905041617	1.6401914545768055	0.286239643557357	1.1088424566836017	0.7983451368239363	1.2970007357780908	0.1067635591076617	0.462896103385111	1.1372618921922166	2.2765315695834842	0.9861437410625262	0.46958205661776836	0.9641154659659634	1.7043181828691232	0.4788775331986107	-0.2637698963448701	-0.32713670386566934	0.5723870146382801	0.03196317884547557	0.5451058399950401	0.2978048875002103	2.728574381869809	-0.8558787461580541	-0.9240570970035893	-0.12888442333791889	-0.8986215525024035	0.32431998489411323	-0.4489335861196596
1.5804272763612772	-0.30792438024810853	2.1293530688511133	0.8132306774169287	0.7554167269359174	0.19761438147138302	0.15443060593213073	0.4530012088047001	-1.026186002577114	0.2055330096044469	0.7301922540712066	2.8738570138184163	1.7802416389484002	1.6443913944001103	1.1758533512118103	1.0939128043253743	2.716843735727588	0.7654188632832702	1.866417868382685	1.4067323006537296	0.05582719823199787	0.29909260875904825	1.48139489848445	1.6880059282970556	0.36873235699272694	1.1610973716172468	0.8004470835425831	1.3460612514421528	0.1171816381500184	0.39723385377009235	1.2730303845234843	2.3679033038804596	1.0971976118708706	0.46417523419885115	0.9311669400889395	1.8921480938894883	0.5090652596057577	-0.32379362538419976	-0.3228178410493725	0.5279571181142083	0.0031552291307181345	0.7014216303001911	0.3303486641681426	2.7208612154966207	-0.8849114315490473	-0.9746031672593831	-0.09345265847825544	-0.8533871511434599	0.3244145937490741	-0.4510079775202323
1.5921228473305273	-0.3449486592081534	2.186861372316984	0.9005145329606485	0.8070679021204642	0.2691219234157688	0.17424578769102145	0.44860226682801374	-1.0144526816739003	0.16955692712193876	0.702214759291057	2.777627123387371	1.8541517829896752	1.457151627494724	1.149750480712808	1.2533050530371792	2.6173007431308974	0.8115304552609661	1.9022825604763007	1.4149061483944072	0.12561980290799774	0.46052225936337743	1.3640704986990149	1.6855401020014145	0.4629569568853107	1.1832000528916118	0.7862670902720208	1.4173485563043415	0.11116574616273416	0.314624654341924	1.4045828732112768	2.4734332781563593	1.2185357809487247	0.47582668471209677	0.8651138128746803	2.0747424922917963	0.5239619839474099	-0.3132382808055836	-0.320696784028122	0.4716159597893423	-0.02352300703469804	0.8677185636542694	0.32601135047381746	2.6298593841638276	-0.9141789661961033	-0.9815891484510679	-0.0840271915576167	-0.8139912906224342	0.2928810510477475	-0.41321665410100267
1.5974921369852861	-0.39786254063650917	2.2387971823333093	0.9977493991384663	0.8286856494763972	0.3448961885074421	0.18756297343671033	0.42408469341822874	-0.9984568504198602	0.25492239691376645	0.766605640252924	2.69716190085531	1.8585222429551744	1.3111908258178087	1.1370436759076712	1.4551981634229072	2.5023548411110426	0.8797336049687633	1.9538066232173352	1.40888394586782	0.19863218943416472	0.5761297741954007	1.2646025502673952	1.6252119443151378	0.5560730320732754	1.1756034557672683	0.7664737586714283	1.5350370487417635	0.10714116606179862	0.24622545181519281	1.4962603665015581	2.574880630776723	1.3431656610507037	0.4888515871522473	0.7712493669524922	2.2707243951814204	0.5278940325402914	-0.2554937084903815	-0.34655414363587117	0.42203885548833986	-0.04097859381948908	0.9986774976898823	0.2863733159334664	2.513586784055719	-0.9515155667920293	-0.9511789208133266	-0.10635410684130239	-0.8004197453460439	0.25938128953462447	-0.36014789464359626
1.5887569794681047	-0.4451222399866349	2.3123472532045843	1.0590832182267096	0.829914104348546	0.41036186794165747	0.18686705371159543	0.3850486028360757	-0.9811404021196275	0.4238421948964505	0.9085066038376489	2.6358811262759168	1.8103146447458802	1.2173722695393698	1.1376702767156066	1.6528439911281616	2.350615431568097	0.9638037248353453	2.022414980446187	1.4099016700472966	0.26773867393018846	0.675734339480271	1.1730746633961684	1.5253485425706903	0.6897384370813235	1.1509442642934027	0.7594917108501863	1.713086998992879	0.11867915632710999	0.19176542326310356	1.5191313628291963	2.6586108650244307	1.4804888569873345	0.5214069759929891	0.6783545813363002	2.4700787228655594	0.5185949790126528	-0.17276744176931125	-0.38453432092264433	0.38006389523827994	-0.04436194253901089	1.075880847019128	0.20659598427492876	2.4020841684152408	-0.9789308940988166	-0.8663823979014709	-0.14994734536982018	-0.7867379618860006	0.2663987985156401	-0.32111280614980997
1.5656699283373705	-0.46750353819254586	2.407101025167834	1.0845521625650159	0.8114261133888743	0.4890247274207461	0.17499935757087903	0.35357306823576923	-0.9238020262753821	0.6210444248005675	1.0978005907205957	2.578243583287805	1.7463217006111562	1.166485786341359	1.1355794087564948	1.818431945928315	2.1329414969467018	1.0481640708708966	2.12904760292469	1.4140206482225006	0.3256947472331938	0.7856465174044944	1.0667482044591554	1.3764403171871684	0.8160598659212741	1.1073607555769842	0.7903935864464186	1.914859309935116	0.1466833917207062	0.11858168236297424	1.4838840901809687	2.7002785051807203	1.600594933112023	0.5772927348987607	0.59966266259937	2.6239210380838633	0.4865699720556259	-0.07612407430153678	-0.39600826260503574	0.33295656066309554	-0.048203491247633554	1.0898267218902684	0.04978086018532827	2.2812155650358905	-1.0173531186142777	-0.7351428017475298	-0.20806560980031516	-0.7323456254924775	0.29591676126345134	-0.25806348429342413
1.5245848751823279	-0.4641843596346768	2.508569159921403	1.0933058687571335	0.7549834544706379	0.6009087040252422	0.16041798628903517	0.31517572813242156	-0.8240707015044773	0.8088010824315008	1.3202708063375383	2.509886843351123	1.6922061948063463	1.159427278211572	1.136430266695692	1.927389464988807	1.9139758257494006	1.1073511155137379	2.2383476433881597	1.4262854266216247	0.3692997928611689	0.9092431527000995	0.9810407128236658	1.1603037216559717	0.8826007408988936	1.0368033772330976	0.8389094496616994	2.1032099487328315	0.19694061812949681	0.037864140044698555	1.4083583374115367	2.698011813031274	1.6748653124342958	0.6361726190051856	0.5383382897540775	2.73088743477142	0.4437519476785761	0.016359832144704593	-0.39300459468513954	0.29468254663881177	-0.07078725231044292	1.0276109302186192	-0.1596633535868556	2.157002656437088	-1.048583638552574	-0.5943608282753395	-0.2871233026691455	-0.6639897858362427	0.34418373100743344	-0.14884699449474378
1.466178571114376	-0.43489453861645755	2.6036137450500934	1.0858290461541968	0.669103754528938	0.7202628686426898	0.15320348120973842	0.27229508278160236	-0.7290319439322961	0.9501194772146425	1.5511917456925808	2.413090228005879	1.6561656390483912	1.2050095718165668	1.1562968102062405	1.9789642793200266	1.759694912835089	1.1167070906976178	2.318256780693801	1.4619137864795182	0.41264035640859487	1.0618641802778301	0.9370923852153197	0.9190731142387856	0.9376196772800218	0.9394755752686101	0.8678723201453812	2.2513292334778585	0.2735690105404859	-0.004544268264964224	1.3112873238351699	2.675211809232588	1.6998933498858864	0.728331243300523	0.5130341406729532	2.8161020845908595	0.40468626708149935	0.09678201386497662	-0.3614294514296432	0.29346620359066106	-0.1174430080006617	0.8915386407559559	-0.34539158164520645	2.0459398265985893	-1.0333981970332007	-0.44891277494217957	-0.37255544426465115	-0.5955931172230992	0.4040546824837975	-0.023574628279056452
1.3926601464134574	-0.38759624416682226	2.687188316800672	1.0674426459167852	0.5756086538445444	0.8366873688103418	0.1398574703866778	0.26401944764738017	-0.6618060663992582	1.0183852040981183	1.7719896153657402	2.3044118200309365	1.6288527493625558	1.3147669366812256	1.1672557285471359	1.9671569269178715	1.6375581884323946	1.0814827988216533	2.388980336287811	1.49008150687999	0.45723050195977616	1.2414217217484924	0.9298342654847854	0.6941343903300107	1.0166818426711746	0.8334034336127368	0.8661899480624333	2.3352976381054007	0.35324407786348944	0.006362509605097414	1.2290505496410675	2.6371545632007014	1.6777892345171783	0.8524317812425848	0.5221562532091544	2.87439236396458	0.36922272922674126	0.16098300983774722	-0.26588071663516916	0.3201590001168496	-0.1903847806656261	0.7568882681006597	-0.48539700442670564	1.9260329526103823	-0.9551269279937469	-0.3100678064645672	-0.45565573624048455	-0.5151764036960895	0.4452301015341855	0.11881472861305065
1.3147413488472286	-0.3526753981300776	2.7466382258122772	1.060721825212258	0.48052318834641544	0.9507206786794065	0.13113994341586094	0.2798636733606673	-0.626944821029997	1.0394822895045277	1.9705538125800828	2.2287686169116916	1.5892767267485062	1.4870762533046469	1.1485698328746978	1.8874818287138524	1.57803571314409	1.0425619420567112	2.431994300245015	1.4741064426926953	0.5090996543365133	1.4151974461413874	0.9775180706324853	0.4780029212568088	1.063764749916965	0.7467546277068263	0.8450075392698675	2.352609719696326	0.41474560023992846	0.05252140511311835	1.1758893786991298	2.5781046569211066	1.6297973750467238	0.9651143554989746	0.5472379117406156	2.905538161250984	0.3418271328231338	0.217256813829411	-0.1251688170428109	0.340488245817956	-0.28849089673201667	0.6729516079844394	-0.5447165571273408	1.8013995894536425	-0.8268593541211773	-0.19201936447912718	-0.5360754908030497	-0.46031453429811836	0.44905559001738826	0.27758177526313477
1.2339277260423702	-0.3463882564198809	2.766802697504222	1.073353206213446	0.4159401044040279	1.0445703345586805	0.1424476094819287	0.2929359630338516	-0.641250871394959	1.0470525652971436	2.1319889633751234	2.1939296076147983	1.523491198200336	1.7245127713337574	1.1145684942967173	1.7796363594640898	1.6528398518231637	1.0218031334446407	2.4066217809277552	1.4153268611457654	0.5783939594404636	1.5558677378503993	1.0860945032501792	0.26808984573165695	1.054720196077008	0.7019888289882362	0.8181873509063571	2.308213848238707	0.4548590774448381	0.1345848553100164	1.152973093269852	2.477584587452788	1.5760588133693463	1.0789002694699785	0.5847624372808662	2.932702296163444	0.3342848950037737	0.2780746865398046	0.02151902116369637	0.3397725317682818	-0.39568403498225796	0.6192593956148904	-0.47539960079099136	1.7129156526574605	-0.674313684513374	-0.10108148464647888	-0.6033468098154371	-0.4755600668077573	0.43059452301457635	0.3998360542000025
1.155642230737366	-0.3775808158439487	2.7496618274000197	1.0820020126206167	0.41456892448449434	1.1256517643779422	0.15952440889051583	0.3250864038004434	-0.6986234995545237	1.0438448213172218	2.277638800017864	2.189104349773901	1.4480303526701643	2.0211200545400763	1.075969884527882	1.6728328528521115	1.797453725308405	1.0182020376901921	2.307261693620833	1.3212314492133796	0.6617019817399024	1.6550440203887682	1.2246285970177806	0.09600490375231054	1.0380839275932996	0.7112360257909358	0.8078935149412002	2.2200136014444953	0.4622853475428748	0.2583550362335147	1.1602893417800622	2.3470737767798715	1.520302009876897	1.1932309860386554	0.6157384350011721	2.948581778878874	0.34527907452779827	0.3560966313349801	0.13440949025527246	0.32077829672977953	-0.5044057283961397	0.5984098968015747	-0.3290483330137022	1.6628139009088112	-0.5168937850627608	-0.02073707011363346	-0.6356222237101552	-0.5264696931769837	0.4116480714515305	0.4687432486278153
1.0926387891637845	-0.4547169817248472	2.710141173549488	1.0532413853753573	0.44181921388907197	1.2087547539343686	0.16671832462883301	0.3810554080188823	-0.7691033470428803	1.0198805062918366	2.412075390243751	2.24099044448991	1.384686847620534	2.3428613244751353	1.0355937072039036	1.549843881768005	1.9440774849460483	1.0430927504446952	2.1594788484019785	1.1968647531237304	0.7406173016580418	1.6895743168254338	1.3545624052878	0.021748159693360743	1.0247312436513025	0.772999162592695	0.8449586567880385	2.0964053388852877	0.43299660302323834	0.3963598343245227	1.1749794794752932	2.231210605527237	1.4649773583904087	1.2593535399729605	0.6225559439333965	2.9220583260660704	0.3606719987259871	0.44053226559914604	0.20954653980083388	0.30117589016720203	-0.6157116697485513	0.6193901010595788	-0.18550622426636526	1.6305935499000093	-0.3844964091779194	0.03758329732001039	-0.6232438070375017	-0.5772609155711756	0.39498045926450015	0.5201116159728023
1.0556112613947088	-0.5396918123162484	2.652179543678666	0.9809328784412937	0.48074747056373707	1.3003820631048428	0.17026380914554237	0.45177995002761107	-0.838475703002584	0.9845558425867891	2.5337784195584327	2.3309669302962757	1.3369530748661806	2.654653958947394	1.011275000058023	1.4315460787930256	2.0898385324301088	1.0927290628692163	1.9908497125353635	1.0788688501260797	0.7976534372895708	1.6592774306138	1.443145345912885	0.037881123003924745	0.9755614546699226	0.8732826895626109	0.9172314061722127	1.9400387708268063	0.3666571932600295	0.5046151442447468	1.177836810069601	2.1288831925079403	1.4041542622323362	1.278682586757606	0.6049957942823483	2.8673802359536067	0.36604436798351825	0.5218518652795436	0.26230085604319486	0.2945861292020681	-0.7113398402738838	0.6356332231403938	-0.062418413486807725	1.6124801742316446	-0.285545112250834	0.06547842157331969	-0.573988024027568	-0.6177509921373494	0.39449096127578953	0.5367284913220398
1.0457581229666257	-0.5874262313903478	2.5826538138173842	0.8953635917963604	0.5487202743815537	1.4045403046415763	0.18494812713228465	0.5535140199980191	-0.9008681982628094	0.9706589086676194	2.6649333553270047	2.3893816960238614	1.3111179904454044	2.9383737482874315	1.0252679854689224	1.34037201174781	2.183370519805346	1.149949443340752	1.7994168646900601	0.9971103387787654	0.8301042386508964	1.5938119419490802	1.4862336449714721	0.08940202585462816	0.8525949926443299	0.9798768813493133	0.9833571834663903	1.7738956855810053	0.2756991010510043	0.5720705699053703	1.1834320727175331	2.0391342037270457	1.3269507661036508	1.2819468241705505	0.5552010809658828	2.818436840217829	0.346958107555863	0.5977157335515613	0.287184901655995	0.2905773888513032	-0.7849120961238508	0.6687809160675664	0.026399049523385378	1.6213628808694396	-0.22061593962656337	0.05554939403328494	-0.5065496254474157	-0.6369855137369507	0.4116521848800076	0.47644937349535016
1.055811007317457	-0.6202938181331545	2.5110367951634487	0.8093349164380392	0.6436120416010868	1.5190527652384116	0.21598861759332388	0.6700277315503709	-0.96450138850015	1.002835048281605	2.8109428761306035	2.3981999356888033	1.320727038133009	3.183978343435398	1.0649977745910302	1.2667758076772317	2.2030963166143023	1.1978520362822191	1.606973257719216	0.9596188224505704	0.8334926757408334	1.5143696105764246	1.4790928018613587	0.1719892641556072	0.7043718029737327	1.0738190346712178	1.022002858892366	1.611998869236534	0.1844021308062143	0.5779958472734552	1.1836296978883212	1.9789767092380626	1.2352333988811608	1.258978129779606	0.48004576574225866	2.7761085854251384	0.3037243481638767	0.657832053332809	0.2978494926329093	0.2920459005801687	-0.8542212592752222	0.76104707770438	0.06665670030578306	1.6407327874006044	-0.16040147659570153	0.014541947210092087	-0.42446633953623714	-0.626296492818302	0.42670733310422565	0.38831165753015723
1.0854449546624338	-0.6377233650719186	2.4508512999098464	0.7308373221921103	0.7650710569269901	1.6260813478015024	0.25292589531095766	0.7849385409577939	-1.0611461990795181	1.1050189665096999	2.935096949056908	2.385307753497789	1.3552400866551069	3.3587392077576395	1.0922417181402742	1.2218919821231722	2.206463225667747	1.230639955844993	1.4617740114358928	0.9657652354085112	0.8049056125997083	1.4348284447238062	1.3828912244874065	0.2824951926978735	0.629239861535319	1.1511822577353972	1.0347734072701917	1.473608012563297	0.10314563264964297	0.5279920868804656	1.1788331703056567	1.915809837482486	1.1291033025237076	1.209515547718661	0.3990060735932078	2.7255772414178177	0.24872126460711375	0.7039564875373421	0.3379158411346631	0.3100685445253312	-0.9312465102430545	0.8887066894543757	0.06457158722159341	1.637330488449022	-0.08785521206252986	-0.05731117798605766	-0.3232923969256848	-0.5920205834936042	0.44374515385414615	0.32923281648870306
1.1404824095855337	-0.6100120836236627	2.399492839560204	0.6666205676348091	0.9164615536190898	1.715153186423868	0.30115436762187475	0.8997489178999947	-1.1816610676235153	1.2645030622006752	3.038100110091101	2.340193211899442	1.3758398968184982	3.459672500324095	1.1020925424208197	1.2275737156099236	2.2314212551054635	1.2396293295522802	1.3840786831418044	0.9941172680619588	0.7453319822243577	1.3743499791938274	1.2128965913970888	0.3248448621953526	0.5978106667850522	1.2110836716441262	1.0212818422853882	1.371659087638958	0.03549912189134234	0.4777831576035395	1.1727685478771042	1.8100995581492438	0.9981842315264722	1.1688110107782805	0.31723581546018753	2.6757062323352985	0.18574947957050808	0.7411031809582411	0.3843837350870668	0.3229143137899487	-1.0132019930936134	1.045933457101293	0.034248682252681795	1.6376977820858407	-0.024964353736161887	-0.1445026799415964	-0.2188022881114547	-0.5627094753289815	0.47956488902805045	0.2799910264914727
1.2220145214557983	-0.5735821691960737	2.337827618494214	0.6222877481758847	1.0774554070710516	1.7799526181794694	0.38439707320291916	0.9913111877928049	-1.3083794110530915	1.4404996369021403	3.113181397607133	2.263672394770208	1.3908896535761184	3.5016149578196782	1.111498150337832	1.2740461837507389	2.2866581494794813	1.226133812695205	1.3582180411248927	1.0198248205640108	0.6575775945127836	1.3387077948575912	1.0036099468870145	0.2777737248843909	0.5640972393101167	1.2735185641289373	0.9958344369532423	1.3244548118343673	-0.013789881558121327	0.44491099901924286	1.1486171051304037	1.665464851317849	0.8618586630929629	1.1473210662953048	0.25567234829286833	2.618312121788091	0.1174026431149843	0.789471160063087	0.41060390708003	0.29311761747320353	-1.10516822930605	1.2163654354327844	-0.00691750695204236	1.6761717905425786	0.0008513399585763675	-0.2162018958261615	-0.11888507442365381	-0.5582632019216439	0.4957388897978932	0.219172653877212
1.3219411459134378	-0.5603710666337646	2.2779671497196334	0.6085675797516275	1.193312464287035	1.8022992954546229	0.4900780425836717	1.061453221503251	-1.418451129237564	1.5706156027092473	3.1198633652140026	2.1951925945664423	1.435790413994989	3.4834457656236735	1.1086652551061653	1.329573914636064	2.3734283388942017	1.1723808711897765	1.3686313253841338	1.0315206350517738	0.5210051810348687	1.313982702453806	0.7616204995934612	0.21816327131742702	0.5985958717841572	1.3609350908154791	0.981328560470487	1.3498699093921562	-0.06365013655358799	0.41797232455838784	1.1152802091331246	1.4984036297351202	0.7543999291852698	1.130203277112977	0.24518208491396126	2.5336870567229375	0.0548197714794477	0.8678207336373557	0.44006148189490213	0.2556891102019024	-1.2049935117315473	1.3144103620332435	-0.07045253869266692	1.718763353980491	-0.006996170088347744	-0.27963505551293577	-0.019585328703678857	-0.5741293345762928	0.4620046628616059	0.16646484722116303
1.433566322622756	-0.5417913857295994	2.233241795540555	0.6322568449798005	1.2473542840153053	1.7771872339791948	0.5874079752630464	1.113111664314398	-1.4847179419416658	1.585346550063196	3.078395860359609	2.134465591188924	1.5047568686742276	3.419143243872022	1.083152708526218	1.373070014165808	2.4792854517933343	1.0633474820264497	1.3837532680087032	1.0228259048570338	0.3335870458397343	1.2868526377042824	0.5272236275775702	0.1578402400891449	0.7150749449134031	1.448355456105924	0.968981660268512	1.4332900981026522	-0.12973458093750775	0.4366550031296401	1.0753475730608009	1.344603415822161	0.6896001151000066	1.097020678558949	0.26876276242381236	2.4320701590392684	0.0014688993368829368	0.9707709551026771	0.4666444662730792	0.2659909424816679	-1.2786317483799452	1.3235122139088134	-0.17141517624499386	1.7526413591659868	-0.039010997919533	-0.3298958304594513	0.07278424711857794	-0.5676701935933656	0.39807375747887563	0.11164350970415433
1.5408567146802037	-0.5157474125801795	2.1834357642946616	0.6922161151618438	1.2439288828780295	1.7044886602257794	0.6650503800976042	1.1359500069056856	-1.491994656040577	1.489153710591447	3.049124244217196	2.069816851405146	1.5890911727241936	3.34174705834058	1.0568453682898884	1.4048381934227359	2.5736428448506485	0.9336660284471062	1.3714811730649297	0.9820848833731084	0.14396106023305683	1.2572764195757036	0.3531590614007709	0.11414231213895568	0.8036141567376018	1.4931020618049984	0.952842294184638	1.5362777479224463	-0.20953551724522357	0.5032446161000518	1.009064914216761	1.2227472479016737	0.6723921900115968	1.0472559370740846	0.2978791376394685	2.342771652155144	-0.05631022125509956	1.0649571067272514	0.49051333492340526	0.3081068205238918	-1.3072380900994982	1.32483115066885	-0.2930897050342662	1.8001430585908422	-0.11405198190861551	-0.35025690621640837	0.14284143631521543	-0.5157725064669527	0.3015603851332952	0.025501906218757548
1.6318365105681973	-0.4977582366985186	2.135391718698203	0.7887203000789975	1.1943064422956193	1.60212837475325	0.7324063501786896	1.1472024603090625	-1.4410462399097588	1.3209939011824665	3.039598176080655	2.0191613593599693	1.7200094772707206	3.284911636001852	1.0415859896671615	1.4469605843627564	2.6253636042851975	0.8277525706002005	1.3243502146207622	0.927340137451111	0.0037893906154913837	1.2227955403790183	0.260197793613281	0.1280965308016036	0.8292865811468374	1.505043958547713	0.943057650738534	1.6333744810897728	-0.3018329845479843	0.5587181789387873	0.9365570624929032	1.141013248217398	0.7159889716341972	0.9884493037370949	0.33138887102235914	2.264545546956505	-0.11473574274127359	1.1304045165335288	0.516775369883893	0.36576444769660404	-1.295838074370666	1.3410069396417952	-0.42499138280742815	1.8298648463070755	-0.23590772797887016	-0.33566555270105203	0.18964550827642807	-0.43139130122412583	0.18679573063720772	-0.08120096045721689
1.7135415368193478	-0.46685514052077615	2.1060580789664853	0.9228798905581126	1.1251459621906226	1.4935938899028822	0.7952450188488225	1.1737648387107504	-1.3475678655910042	1.1033657446123546	3.0424274442737973	1.9877291764044351	1.8987145700071193	3.252055648876211	1.0245259581963668	1.5377888880214425	2.627117008445994	0.7612411339562645	1.2612788451869519	0.8810977958946609	-0.0695756386847416	1.1701908884193315	0.26097529417089055	0.1925463607159371	0.833468742532444	1.4842195323730991	0.9408905273774479	1.695871095633014	-0.3907707181818816	0.6067235944022356	0.9001816794947605	1.1184064284087214	0.8035549211824066	0.9201521175851897	0.3669674344416732	2.2012437971713545	-0.15435394858400764	1.1611909382211594	0.5188092123894674	0.4491692388428271	-1.248423539498496	1.3475659765025196	-0.5714958141501671	1.8043669354142549	-0.3790815829343605	-0.3008895560542135	0.23578126196658236	-0.31293833144114414	0.07034045703725259	-0.14647253389786333
1.7933951866820448	-0.43018593647622405	2.0749667302495323	1.0652976261763203	1.0687033032723856	1.3999176409536571	0.8486043549318888	1.2032397586038517	-1.2336028008985895	0.8785571765179556	3.091192458701066	1.9695065415918662	2.070000815235743	3.228417331156384	1.015463331774224	1.687439019693874	2.629402029825754	0.7514727321112172	1.2226185412680575	0.8497406721600816	-0.07481928341215625	1.0912592018598106	0.3510480822331826	0.26820262780754806	0.8272122962828918	1.4086758075590144	0.9384667709867598	1.6886384926572497	-0.44963867410895214	0.6685779095313941	0.8874883794626978	1.1178397553713597	0.889934751395106	0.8583055773166496	0.3933043381637727	2.165094390603579	-0.17976474556146765	1.132085394617573	0.4763985377063312	0.5292327949695872	-1.176552122008071	1.3804918662508272	-0.7226508482983778	1.7280471839321794	-0.5198582030307962	-0.2443072376757815	0.2955666899102076	-0.1745363333126618	-0.04222762665235093	-0.14325874931710264
1.8648446013771873	-0.36995828369070266	2.047386522838854	1.1958363654577868	1.0337662506014207	1.3454267948555136	0.894740950199265	1.2270221663682181	-1.1325546648943046	0.6838619219089146	3.177946795066389	1.9794452773728821	2.2200311842864435	3.206012284373732	1.033308263204433	1.8774967428082694	2.6630431405065624	0.8350731438359142	1.2510085463649836	0.8357169137814688	-0.003780929806032257	0.9939113572007351	0.5010796283806307	0.31877000947116435	0.7949349121753032	1.315612694530932	0.9232113631159604	1.6273441060022669	-0.47681991998712	0.7133211397402537	0.8771459955247991	1.0978130150737	0.969616225515417	0.8211491245207745	0.4128303744625935	2.13368917602529	-0.19412503762578243	1.051695263538734	0.41212492823342634	0.5774823053338889	-1.1040282277331666	1.4398281773682815	-0.8516563422884914	1.5821397867060312	-0.6688456848533483	-0.16904183042523022	0.3596925544511983	-0.06420424305878304	-0.10907495282496475	-0.11285608625337051
1.9341832681125468	-0.2543428035982274	2.03296561116436	1.3213760874014406	1.0118579558275944	1.331786970804986	0.9534493970688643	1.2407010681313375	-1.0554374798596609	0.5068438041246128	3.239315587460222	2.0118068891877043	2.350747367485059	3.186178738694124	1.0826745131727935	2.0964163637414677	2.713047802251822	1.001006137178758	1.3307697677010337	0.8125296309994597	0.1235921069571198	0.8901557437574681	0.6921840531468294	0.28975425721892684	0.7445684203878015	1.2621025561209556	0.8844027460838879	1.544727005521128	-0.4886709690092805	0.7179743700279323	0.8606895828656509	1.0719306533899722	1.0657608521181205	0.8002497643663677	0.4551666732336246	2.081742828607683	-0.19059799540229083	0.9553510353910013	0.34188584588825377	0.621218737985996	-1.0287734615232202	1.4214264350645838	-0.9422177813507359	1.3560367235671709	-0.8262035486514169	-0.08492851470138454	0.4113128765614539	-0.005651435956282409	-0.13851064700324453	-0.07871777913703511
2.0136016507405996	-0.11490256857816346	2.0068993428796515	1.440741190969083	1.0203908747320576	1.3472247509197195	1.0167122061631793	1.2295008396098757	-1.0087629915181089	0.34049513631660483	3.2385999272226385	2.0316875991778174	2.426529619093057	3.1552270118605357	1.1520326268132894	2.335278121616652	2.7825357687412478	1.2198481248777902	1.4190805320794717	0.7327825272824495	0.24059284647437634	0.8062823331998569	0.9013534210364833	0.1516064671671094	0.7118501457726942	1.2368829284772291	0.8267865941681081	1.4844232546460712	-0.48906794042260443	0.7004078101852944	0.8352412249356542	1.0486670080152634	1.169973848619344	0.7920731472281922	0.5174773101572762	2.04132089785385	-0.17899764740487528	0.8586684949170305	0.2670069513090947	0.6795327454011559	-0.941799772392027	1.3040410634213018	-0.997036413821224	1.1140917059350075	-0.9643525157507746	-0.01519258101093611	0.4368796825939678	0.027236288833525774	-0.15379614722215007	-0.04902832401815344
2.0824066679211546	0.0047538184330201405	1.9552201327151848	1.5459484408028628	1.0585494356154597	1.4085149740119358	1.0634294208461834	1.2187465312339962	-0.9804667732516839	0.22053538144900417	3.193884140668122	2.025061775323807	2.4410326541718996	3.1221873460846785	1.2279667510381205	2.539418694014821	2.8695624401475737	1.4621067818941922	1.5078350443666833	0.5965757723331432	0.316296050689611	0.7710560773001267	1.1003675023133366	-0.08206774116530682	0.7272897114502804	1.2251828637804134	0.7613533186998414	1.463994998368779	-0.4773782618936647	0.6628824213133193	0.7945633772818174	1.0369901090635731	1.2461429383507832	0.8041732587042271	0.5418184404413499	2.0232874655027624	-0.17690556152326056	0.7728867337126765	0.19048493525459148	0.7578607876665296	-0.8568568256125296	1.171727545686191	-1.0341576925020273	0.8786081566242426	-1.0801287678716336	0.02604009895116107	0.4235605353115083	0.042538981882837015	-0.12839983980785397	-0.05665616996491146
2.1108182894702114	0.11629365601722767	1.8988237619407051	1.6361911937288773	1.1356005719116815	1.510811372720761	1.0932139615074588	1.2100852354333245	-0.9343136812655454	0.15865553258094223	3.1060247952312956	1.9933608028375367	2.4161419071962853	3.115481201079799	1.3030236341318413	2.678887495697425	2.925424217919324	1.6950629264420498	1.6150691917881914	0.42240069327076873	0.3825047315204844	0.7776656331475751	1.2824763759353481	-0.3438964568067843	0.7693170742098552	1.2470245199893637	0.6737477641819714	1.4781620518040202	-0.4663857038954409	0.610995210565793	0.7238547380503407	1.0714798907466168	1.2811886270894821	0.8287443136765607	0.4996581416573659	2.0127024538808187	-0.18253541827391354	0.7100461094096197	0.13304196664946494	0.8662710701959272	-0.7969499262375102	1.0356314915972218	-1.0425329547400253	0.632361937192494	-1.1881771501326193	0.04343185116022834	0.35858111210911076	0.04166115930930406	-0.04926981620422549	-0.08221423759837718
2.109172621569363	0.21796472665670122	1.8664750739496405	1.70663320793768	1.2559381761509785	1.632497404213358	1.0948322837084656	1.2159143357147597	-0.8565533138654645	0.1724636366668219	2.963111524678383	1.931814477155489	2.3546174942778597	3.1454358152407793	1.372619196499555	2.7783645564975403	2.9296491758174126	1.8997831197614947	1.7612742666647372	0.20962421757423466	0.45556694800385616	0.8199791448812356	1.4447872185987873	-0.6141223106442274	0.8011073792805659	1.2927730013071617	0.5754817550852277	1.526342536653876	-0.4534341081095124	0.5707451789151418	0.6517050819485352	1.1664534332128818	1.273078880935072	0.8691741602315588	0.4217897700296369	2.0386363219393355	-0.18851663816622244	0.6566853526059813	0.09843524682905617	0.9922070760349617	-0.7659792725741965	0.8849003884742087	-1.0111622717438327	0.4551137605615043	-1.29067334149084	0.022312490502293225	0.2509092271783187	0.058686834340154315	0.06385358032971354	-0.08562806831001035
2.09225086250195	0.28957407428775245	1.8768673679499428	1.7509190033550752	1.3928981510876803	1.7747823536598126	1.0611028253154737	1.2726185055786163	-0.7454273855317253	0.28546998958409964	2.7764428613612866	1.8331816730882395	2.2849055100366513	3.1881354786005245	1.425270153861094	2.831345786765859	2.934391761007651	2.0720514448717093	1.9784099794927201	-0.011466343446763061	0.52417513292783	0.8938126195160573	1.5821094539553653	-0.9149531187123872	0.8266538349733681	1.3535381010941	0.495469279411462	1.589324851263974	-0.41292688690114304	0.5735806128911434	0.622851807013506	1.288189397761807	1.222342396490591	0.945510618328948	0.32181181512341356	2.1015410846566	-0.1888089937573709	0.6109027919100676	0.04965093534028618	1.1027422505356717	-0.7313136941987726	0.8290614381949306	-0.9690214053044286	0.3469119548413814	-1.3675975506464628	-0.04196904734102081	0.1327440189590012	0.10605250724972155	0.19656923669751908	-0.06915035548659701
2.055867291737553	0.3450468108136282	1.9375703395714616	1.77719097363332	1.5155754266394907	1.9367216096253774	1.0050586391686518	1.3713717399812608	-0.6192494675216296	0.46221668287779316	2.5942869364335124	1.729004680146079	2.2622977402530227	3.2281024534702984	1.475638965122151	2.820846728258679	2.9566310813343457	2.191685726733179	2.257236512704993	-0.18088937181284243	0.5965588953784884	0.9409113673212033	1.6959242422852214	-1.206617819885317	0.8542661776156868	1.4359644427065408	0.41591711377491947	1.649354494180508	-0.342601625955372	0.6222877059376548	0.6411115493560937	1.402507097094365	1.135052288648314	1.0339105625176548	0.19379008869618009	2.1407641930767194	-0.17339729442947527	0.5843221266149292	-0.03148996146444055	1.1816673392362653	-0.68345195613724	0.8790740942579504	-0.9236432180498383	0.1985881521098484	-1.4020893734614035	-0.12596599260976596	0.033531445187425436	0.1819372065598865	0.32603117114036323	-0.026862342951662156
2.0210578380957065	0.3922216009448313	2.0646214795554036	1.794542844957118	1.6109106609705464	2.0796499900491234	0.9428047077823445	1.4829522088419496	-0.4928393949299267	0.6609142149756289	2.444194814999967	1.6595889742268646	2.2887093675350547	3.2770659336568486	1.5601575204157	2.766024541581001	2.9728454065127723	2.2680113904067363	2.5677762297976807	-0.28726158250867695	0.6786863309995328	0.9060104415846807	1.7734440883838722	-1.419345320849776	0.8776753640863264	1.500994231429884	0.3407440038022247	1.7069171654703355	-0.2602897647731349	0.6894887221821975	0.6928481721919352	1.5113169062228717	1.0407236199429981	1.1075596330114004	0.08095749322656655	2.1261149772152317	-0.12614297511884764	0.565284045603701	-0.10722704687785542	1.2322457015342214	-0.6173135369104475	0.9321365440303644	-0.858016111244776	0.06038425563486756	-1.3732339327919671	-0.22389360751974713	-0.04471264282968172	0.27555800475111025	0.43916279453125506	0.05141222899571536
2.005775784364283	0.44148052644958014	2.244027542647042	1.811699385646876	1.6606503399847377	2.178190759720283	0.8929908562159881	1.5936810103975638	-0.3853327945815769	0.8704785966792926	2.332941166770833	1.6338952858311084	2.3612808718295044	3.333406548203154	1.6910181523045729	2.7209117645953222	2.9737640783736143	2.3295775258820495	2.8768811619853314	-0.3491223841107938	0.7593610317143709	0.7953652412674074	1.7999225431279406	-1.569888886333733	0.9261313303412472	1.5053433696521583	0.3216431740275436	1.75829557650296	-0.1770806836485886	0.7612485910278071	0.7681927685548109	1.6173191080299056	0.9696759912183681	1.1791119002300703	0.026689723635524448	2.0783782649432263	-0.033852483964380786	0.5434219469639834	-0.13872195277892935	1.2542622523783422	-0.5087641266924676	0.9832186082771972	-0.7733967223239542	0.03931319962791186	-1.2519099208863824	-0.33742612507015435	-0.09144407150056164	0.37233488131136216	0.5380907493925776	0.1473691393806754
2.0056863458914114	0.49036507948908137	2.4201320209780888	1.83690065467187	1.661853308241281	2.2196806494049266	0.8841786182766638	1.6933180504941547	-0.30630128570187426	1.0553137397931267	2.2812690143836383	1.6589510038948814	2.488193197529716	3.372762510420164	1.8435987469358874	2.7049552515548156	2.950610749495015	2.359482277582036	3.1232401398722724	-0.3700137773068197	0.8192259756856892	0.6008878114258405	1.7883555934915474	-1.6660663647797087	1.0161401771905076	1.469348780852277	0.37658708360333726	1.7985798285827328	-0.08701658397200804	0.8488639112240254	0.8294030480152956	1.6994609405819787	0.9148938284202132	1.2231447690066506	0.015282932022183107	1.986033570161958	0.08830655639221763	0.5241025325446202	-0.12297798840901952	1.2445166745413285	-0.36927338761047623	1.0469276106351344	-0.6824175644468465	0.06548770406224062	-1.041072893476608	-0.4527867849313358	-0.10466878250558834	0.4665395335863778	0.6053494184128472	0.22383024966340165
2.0181212749030717	0.5006661115483292	2.5722914564664654	1.8617076451948222	1.6628319942805014	2.2109601061595074	0.9230595297827836	1.766681957688896	-0.23395278412221873	1.15976281877012	2.280471776295138	1.7648314100077207	2.6228557172096885	3.3943466260926605	2.0011162963539375	2.719196965097265	2.8951220364383294	2.347560092062005	3.2773784412512414	-0.37037839502466413	0.856598443589413	0.3568901890200625	1.759605447174129	-1.6471548612358036	1.0970876743709543	1.4179114885500046	0.47709353978391045	1.8427929614013359	0.016241167230333097	0.9377020379685046	0.8395807443108708	1.766311187080405	0.8697201517120338	1.2196424665930425	0.026128516129657543	1.8529721522497127	0.21619469347077663	0.5012504252028597	-0.06732117308494642	1.217590251149184	-0.24566569295068175	1.066149232546422	-0.5831083972033508	0.08219956453748194	-0.7530192031206421	-0.5585712825034321	-0.10568942073475973	0.5582658681770468	0.628327029882924	0.27051492824860623
2.0420520289612347	0.47779465557864054	2.679054101496731	1.8690904197147031	1.6699835386191892	2.177387611833735	0.9898513519210242	1.8109606229555932	-0.17259166413438126	1.1948456679289885	2.2838832136970915	1.9535572832922576	2.729996598926474	3.4133030125038823	2.1463128951485793	2.761968830506576	2.806589116244936	2.3280118320757675	3.3722468136149013	-0.3802270801945583	0.8856531417135385	0.15816699464346798	1.7067701578849497	-1.5142821964609383	1.1587871516802966	1.3483675016365506	0.6115651737553328	1.8743009498968206	0.1083030336129914	0.9988177451154918	0.7918583827566574	1.8491699468842913	0.8698810593738273	1.1948150339276864	0.0697366638636905	1.7420201626231855	0.32937922182752516	0.4669918506933164	0.020741067683862434	1.19139437525852	-0.15200961517844017	1.0184773921746393	-0.4776831303122403	0.18061976077180691	-0.4155585466307362	-0.6528388589062167	-0.10263840254079581	0.6305167903223536	0.6015732910713636	0.29748636528497735
2.0691518862415	0.4608938615031649	2.707652154986452	1.8468769859437124	1.6774562143144962	2.1225682052365498	1.074905919508284	1.8105066682127937	-0.1350701556086667	1.2060875768309298	2.250721817299626	2.17186943552608	2.813244086548326	3.419994163333235	2.252178750598799	2.8042968104872354	2.7160043401186966	2.3300205026662653	3.4442720297413167	-0.3981855044953992	0.9015987280191275	0.012167877223180112	1.6270524610480277	-1.309972339524425	1.2226071023829426	1.3129141559870146	0.7648565632309192	1.8770516473051568	0.15836016061018748	1.0448412291601143	0.6978752624738506	1.9248680201251567	0.9372921749419163	1.1574617196889547	0.14964065798311613	1.6795005952787203	0.40719945230082366	0.43273327618377283	0.1126721443680776	1.152452855902934	-0.09079409663454799	0.9623295017533702	-0.37247368480880866	0.3577809468046024	-0.09005304660983252	-0.7398839593214677	-0.09278434020719584	0.6784785660027854	0.543606856979648	0.30701030064609497
2.1139068980667304	0.4490027113441015	2.668268354390245	1.8205435226880855	1.7057514549588688	2.0415826055628408	1.1608417108894762	1.7783602447448108	-0.12408657982966118	1.1960201957247132	2.1665520155746947	2.378163781150796	2.8618194793415244	3.430475092027278	2.331849394378319	2.813950150440877	2.6775833377761438	2.360650819788675	3.505928336399367	-0.40586251051066247	0.8943388865617272	-0.08891096905445406	1.5380308189909946	-1.0501737012490047	1.2796457371842291	1.3619945454927502	0.8901505112389472	1.8597299478911253	0.17292546132832723	1.0855672526214983	0.571732762836376	1.9527251514845383	1.0515044332831853	1.0926714141237481	0.24377740577205617	1.6415549204928876	0.4404180210749257	0.40297603620438116	0.17023372471452416	1.0997496016336652	-0.04865436003690849	0.8838943526272136	-0.2705015601205628	0.5038768236601706	0.15342802739265352	-0.8145637604108675	-0.07412227892078363	0.7046335957983796	0.4734605611688319	0.29177200406830683
2.1874789858513717	0.42854344909379377	2.5826110471754085	1.8225944943454953	1.7367024009492529	1.941207373105361	1.2125127210122038	1.7416622219530051	-0.1324403389547193	1.1625708285002356	2.03007227099177	2.5508367664371265	2.869672390727602	3.4710643251814615	2.42108724312532	2.7851536673168225	2.7024107945635882	2.415350815108636	3.556426848417901	-0.37582762685178117	0.8723677085079691	-0.10087405923316799	1.4469459771302502	-0.7143496909063269	1.325036464672591	1.4601706789198337	0.972391213376085	1.8275294761320033	0.15264441774029458	1.1211189168300044	0.43488556644789156	1.942052809280898	1.1971396592919095	1.030824873855208	0.3504732469763262	1.629326932689	0.4347318389351519	0.3915838137661241	0.20487533034120392	1.0440536984623914	-0.007595975413547282	0.7414214571458734	-0.1613794817179168	0.5936366225631967	0.3008646179015843	-0.8718555631768481	-0.03515641798644509	0.6967250268452003	0.3685640215880176	0.2692972561476421
2.2675472880489616	0.4178873421190536	2.4474385218801187	1.852154530296729	1.7329711604247204	1.8339597502095764	1.2043016918294878	1.707820498472088	-0.1633815971263442	1.1197252389099563	1.8929436116856468	2.6852542008009626	2.8554443732205086	3.5419905239725886	2.526755224636191	2.734022738414256	2.754555915111522	2.4886329227733963	3.5790974360239574	-0.30244330265055247	0.8294411169127078	-0.06515363093362854	1.3591144755915703	-0.30511992853188463	1.3698015475359973	1.5565964089670796	1.0205934139996302	1.7683558194719098	0.08006965211902099	1.152665684424072	0.3045682350775236	1.905403659887303	1.3749702097446985	1.0003983355011687	0.4803778411895173	1.637938800666602	0.3920613334343693	0.40808277173937874	0.2524735244167746	0.9757048608999874	0.012069968118667118	0.5669296884869416	-0.017430097126088905	0.6639298587148424	0.3714789149697871	-0.9289784410886501	0.0358160766683814	0.6482488063077209	0.2623882057509918	0.25679872179702434
2.35044482727174	0.4177406807409154	2.2935726973768786	1.9131374776904955	1.7027032557325419	1.7258770360453923	1.1518318152767466	1.6776063956349596	-0.19223726987631506	1.101283178520775	1.7796987222773288	2.7542132883607366	2.8141354085579704	3.6123844295324736	2.6360541929340995	2.6851579614369148	2.7982884263347847	2.5589478497369833	3.565242640205555	-0.19883577574935937	0.7604802892146678	-0.04982193222954947	1.288136058765322	0.14161500053467163	1.4008864277946773	1.6397866327562483	1.0162143583357826	1.6899465165996763	-0.019679904560692196	1.1757143568454922	0.1876852981296723	1.8425501754932978	1.5492561942762575	1.006093582824736	0.6212176798809425	1.6329902192956296	0.33208820482807766	0.4452508322545662	0.32723031867398644	0.8778893713235384	0.01983370873399369	0.4237517757584941	0.1524909547798315	0.7133308528669302	0.35207948019540214	-0.9789126279837541	0.1236127573642091	0.5597438764171342	0.2047385056519712	0.2553723059073226
2.4358049057809334	0.41638599274811006	2.1565098865062255	2.0104012817400236	1.6570975057694366	1.6360431195988592	1.0779407883686956	1.6598539530824705	-0.19201653273314723	1.116522429920773	1.7079917913219251	2.7698257501399075	2.7562292991136355	3.6546979928723737	2.7387078947689014	2.6865036351574614	2.818802322354313	2.580626980805918	3.489785773584617	-0.07228538014075446	0.6846467604959735	-0.016893577988931444	1.2453995895679992	0.5730371995698794	1.3943108607968262	1.694832212727486	0.9517953943654675	1.609450146113425	-0.11017647715910553	1.1704045861292172	0.09711944642507205	1.7694794045165625	1.698187728670873	1.0423710263873907	0.7343723885343968	1.6145912443968853	0.27343738178542215	0.4926537309340396	0.4150727788632912	0.7619511120022316	0.05705421024864525	0.32639602332093753	0.28704862801749564	0.7466772488412413	0.2581530711244497	-0.9854443890119817	0.21768945050927907	0.43685279901819624	0.17196270755072315	0.2760379409922689
2.5047351368235105	0.4261775694938237	2.046137736893139	2.1000110187223924	1.5949203583401368	1.6014164936719932	1.0024602643370095	1.6630918957612006	-0.17710535813088077	1.1485209098681772	1.6929740505850663	2.782588395207676	2.725662587072895	3.6303999314293165	2.8113639073985324	2.7528481530673177	2.8099000655911217	2.5381546722364825	3.340109603954992	0.039187471816787126	0.602515491801298	0.06039498534122286	1.2245460690256322	0.9543841569089999	1.3592915576281916	1.72719164363108	0.8776773312922483	1.5363210281264241	-0.18005312813372187	1.1461002801381066	0.04920769408218749	1.6965116650011667	1.8335616432189152	1.1078892614738565	0.7962944971847558	1.6097448577166555	0.21097520741228645	0.5425174066390946	0.5066201116785302	0.6428236605424805	0.10623556427878858	0.2799876689144749	0.33843848521598574	0.810170719900734	0.1378703719580105	-0.938794852059233	0.2972992323846368	0.3202697954616243	0.14134645939967044	0.33010693110403866
2.557864570992005	0.45956233057006574	1.9818252606887996	2.1448502509362326	1.5525565058819533	1.6301290306160954	0.9613227610595114	1.6717531915618715	-0.16899517102587028	1.200397532509621	1.737478476344026	2.8091273133326107	2.7180151104994494	3.524541052201927	2.8375162463823727	2.8546194006618366	2.7604037045201353	2.460668103887047	3.1384705542078772	0.09534661394097038	0.49608253628512455	0.1510962112228645	1.2023069469308774	1.2620382805686305	1.3221349852373951	1.7666908777945423	0.8071521306334606	1.4869864045038397	-0.22231283289847306	1.1141801051752749	0.06143163433362964	1.6328682727368995	1.9527436496287311	1.2074004317512261	0.8020692892125874	1.6281792077006578	0.14746162577556993	0.5824916788708643	0.5812303855494052	0.5288360001337568	0.133973158819006	0.31673570272715407	0.312445931961151	0.9209725779446514	0.03014989243190514	-0.8503570600684233	0.3319864035183928	0.25401256419048723	0.12586762804236637	0.41094296329237423
2.6114561039370052	0.5131246096701909	1.9769028201972982	2.161330368874782	1.521891009986342	1.6949056456703744	0.9738781411889501	1.7019512252045648	-0.1708714367427969	1.2681796303007373	1.8318862983589497	2.845494860683801	2.718074752864407	3.3572472872926085	2.829327563192351	2.9773046606631803	2.6715163728474325	2.355682606027766	2.9194168643075242	0.10848887893578447	0.37342034701465626	0.25812571681486746	1.1694868675269772	1.4299297799079895	1.3039786942420508	1.8284194671611729	0.7308384294180893	1.4663177026488952	-0.24132550440978745	1.0623749619813232	0.13402182987864905	1.5910289134783806	2.053315535611648	1.3183936601375228	0.746197595211285	1.6911783039786084	0.09833515781703553	0.5981039024311389	0.5848585094015448	0.4215678933934762	0.16558529246706147	0.41286361613885036	0.19395650913520754	1.039622921070058	-0.057980614244141984	-0.72805171175769	0.3195353435554068	0.22272941740718374	0.13693686407279576	0.503533880083953
2.6595501520827964	0.5656525401034456	2.0103335042303683	2.1754556675029724	1.4557940210770348	1.7648205818624572	1.0207888956771647	1.8070517914091855	-0.16822639683759616	1.3316830911217123	1.9895058305815874	2.9016848263196433	2.7336778582302443	3.157697302278768	2.8059355656624163	3.0849912656542666	2.5884628406565273	2.2255772694911125	2.702769274179193	0.11513614040724696	0.2605631600926731	0.40007262055671966	1.1289352183323222	1.4040821786967208	1.3132415938571598	1.9038096478191306	0.694860922791946	1.465856047139804	-0.2662540182025885	1.006265375602385	0.2475739592605133	1.5540964275661047	2.127208931269146	1.421059191673684	0.6579784318924979	1.79821152027165	0.06610630659462072	0.5884317310831222	0.5000476257771533	0.31621330193626296	0.20293408997866114	0.47712712644395044	-0.0021172215712445207	1.1339883888663471	-0.11909902535494292	-0.5877877745049797	0.2683218238710131	0.22192508695608654	0.1622632432029901	0.588214277048192
2.703288546599713	0.5897937748470181	2.057992650049038	2.1909446633354714	1.3536385684101542	1.80495515948855	1.0640594546801636	2.0011515909941733	-0.1626242403765095	1.3697368047050629	2.201419130673137	2.9890770465172607	2.751713046700462	2.9582297852303308	2.7737777526193628	3.1239036640734006	2.5159250701214613	2.1216113819886067	2.505291593709918	0.12639521499121847	0.17016395157560532	0.5684289209650408	1.0714132078048144	1.2112607141272156	1.3379566560214973	1.9887272433647187	0.7401383215860557	1.4692992278117774	-0.2956363576082928	0.9810665332773107	0.3634070124885542	1.507294386253117	2.1693897254679593	1.515484011648415	0.5800270414029549	1.9224488196947505	0.05007502798640055	0.5830222950457006	0.3779577695720272	0.2319630040370572	0.2093635522257257	0.46959373990464065	-0.19093656885958019	1.1867143569938448	-0.14673590856367666	-0.4435409645793095	0.16915646823815358	0.269666386269213	0.16951521760716928	0.6366863243244552
2.758653942590011	0.5871615890604281	2.1009517419144847	2.205482326635522	1.2512384442334663	1.801915974872406	1.086736554835237	2.249030967055779	-0.14781962853301328	1.410100093953957	2.413896059552836	3.083830213743307	2.7438932699615846	2.7928552747885904	2.7432392079799737	3.0967051684924956	2.4140877295271332	2.0530912747541716	2.3506405169696984	0.1721126673054969	0.11343446183456862	0.7313040258388115	1.014386365230197	0.9315765452888227	1.3534088185707271	2.079590836356293	0.8391009060488633	1.478965140033377	-0.31691467084443187	0.9674104923625009	0.4624172230532776	1.4886542777059704	2.1960820078786747	1.6147388042327624	0.5298836488668675	2.0387227943699644	0.04784615187406442	0.6047704358492119	0.23699469217452096	0.19995241503815975	0.18904513190903174	0.4882965008082271	-0.3141984291453307	1.1579832955348186	-0.12865694696488966	-0.3039977733710934	0.03353507735194192	0.3332942327154419	0.1685609022006064	0.6285931536819712
2.7948496925613755	0.5461311387712342	2.125504071073224	2.2192241984635612	1.137165450109813	1.7756767683516514	1.0913938637648513	2.518202025744267	-0.12267842908876254	1.47492119730207	2.6237513729508164	3.1857338301725067	2.7192444059105205	2.6914046831664207	2.716001860228709	3.016142299431172	2.287105827137558	1.982803079148253	2.249574465480154	0.2634554158075663	0.11246469420588752	0.8568732326303217	0.9772053329780277	0.6748794141004355	1.359996982440222	2.1535645721739867	0.958997413354939	1.476478932760458	-0.3503474096299868	0.9468402600590329	0.5335005266710392	1.5069724129364341	2.2180160208620583	1.7045350912138233	0.5006676510170333	2.1296642774360324	0.044171590774305255	0.6289793536783053	0.07990041795750134	0.20690559557255872	0.1784808729603195	0.5574832495299208	-0.38189672507408695	1.110389772700758	-0.07464604918851389	-0.17576128573587785	-0.1140143418068615	0.372187897066493	0.16932599989724703	0.5545760852590382
2.7902913117273247	0.4595275949805063	2.1494790505652785	2.210586243758281	1.0267931125719667	1.754712783176635	1.0893019867213107	2.7680940684089053	-0.1119041730144856	1.5717753255327565	2.821963302172566	3.309781817820535	2.7067128823399966	2.658533701865253	2.667377637532904	2.8737391814412665	2.1677297816263295	1.92802670852067	2.1881745465027267	0.39582366774924144	0.15002498271753795	0.9150661508111833	0.9386734478017441	0.5132678258050676	1.3675761002123301	2.192841167311065	1.0801241297870443	1.4429127301202747	-0.3885276683261078	0.9507712958752552	0.5479806876223094	1.5191086604865913	2.2176942055384705	1.7657773126345249	0.4954308212137609	2.176135347768838	0.04194539682335631	0.6377078116952382	-0.055187889664040826	0.20236285095675197	0.18492866320694853	0.6164987381922316	-0.4136955698555139	1.1501106463982746	-0.014489190692158215	-0.04456298232406959	-0.26664879128893826	0.40726813684228863	0.1505194049024041	0.4333568276079906
2.778303575080026	0.37014134451509956	2.188281224830605	2.155380019004519	0.9717114389270225	1.7611242762482278	1.0860282815055333	2.935571230113073	-0.12239679894058338	1.7187245447483455	2.9451347328037416	3.4410320695210173	2.7080714028751403	2.682381938042471	2.5955922702364047	2.641549722430458	2.0574471885447627	1.8971023464639096	2.151442080720842	0.5509144150523785	0.17677600358934206	0.9151196861544963	0.9097278404502898	0.4186590435055912	1.3795557251451975	2.2096235435756575	1.1506248892049178	1.3863984015490085	-0.40681094520806277	0.993590041952791	0.5119264455266977	1.5284544726254992	2.1967026517170227	1.808317696983868	0.5063162543749058	2.1755143184943235	0.05464543098931276	0.6264651589170024	-0.1435571255280304	0.16781945006185764	0.20983274901456536	0.723990103749711	-0.4121395672701505	1.2385800847614248	0.06697691445335568	0.07662746194908718	-0.401961448191237	0.43233711638411626	0.13810507776013908	0.2916415392003459
2.7706774546264596	0.3117662565060625	2.257011495151123	2.058825192811874	0.9616493230862748	1.8374552688521668	1.0917727076388775	2.997855427744617	-0.12490482958450688	1.9158872947265562	2.9970775753326127	3.562350062296646	2.710404082037924	2.744742714063252	2.529842058090023	2.3963100318172676	1.9750605095320324	1.854282530244787	2.1230471450915958	0.6932475490190859	0.16515029126606037	0.8806429250611432	0.9054841642224432	0.3632164002886397	1.4097000389878387	2.2088327911716075	1.1402943913783896	1.3245942702694042	-0.40606541352938114	1.0635362178644028	0.4587364542473537	1.5581661702889733	2.16081564577523	1.8173962142207114	0.5256430454053713	2.140272872448148	0.08302269846044694	0.5743508159468715	-0.19632888467352747	0.10406527419658455	0.25170856241848283	0.914538838250053	-0.4037956339432672	1.3041130020674623	0.19171288724890756	0.15436667984193783	-0.5032879417114882	0.4185981723844006	0.15278590399299002	0.13507499998986267
2.7504166592384856	0.2718627831225645	2.3495499550599868	1.9425383553473274	0.9903574469034444	2.002410892732553	1.106860576708823	2.9914639056579433	-0.11752916435245112	2.1177580258691457	3.0509115407690883	3.6689526378715804	2.7142013126068876	2.8328409923777746	2.4765579041225694	2.2395624057645924	1.956915574453155	1.8073002597601835	2.0607301471027024	0.8146612422730095	0.11640892697234266	0.8331776660594727	0.890629125635712	0.32518320842303056	1.4506566676577255	2.169786512268718	1.0646243095071004	1.257500336281462	-0.4027799102873987	1.14847613581409	0.4086055359241644	1.5870106864861817	2.10069134860552	1.7594823246362097	0.5705230421024057	2.0848361832851703	0.1266775571901431	0.4728784851698521	-0.22842731502308208	0.0049147739575304385	0.30227551321566726	1.0660858602096046	-0.41743415324853633	1.3665867500036821	0.3268974363802291	0.18101926794562412	-0.5681329748267707	0.3712447481619057	0.1506551480421304	-0.028523595603692553
2.723525491728255	0.2679723970919456	2.4386884669317146	1.827398181049268	1.0983646265131717	2.2179465801044236	1.125782181069194	2.9362139978904884	-0.12328355332606697	2.2838402041772836	3.091819124919467	3.7464838445621282	2.7250529095644405	2.931386462491402	2.425031530316326	2.1658073374353384	2.0030543530885736	1.8099084765155269	1.9475251250420187	0.9137611325525059	0.0476895829130646	0.8136372657503518	0.8567101208626765	0.19586830549676035	1.4843239066033018	2.112073102584787	0.9527852646225042	1.1810867317037383	-0.4022151135611246	1.2218117016883325	0.3672607033189189	1.6033969818165494	2.0054340128235655	1.6665087855309089	0.6524526964501103	2.025244886886992	0.1919935512787126	0.356221272718332	-0.24919832407658146	-0.11920042567222973	0.35117461605252415	1.1232873157304835	-0.47552143544532627	1.394621886677157	0.44162794464390326	0.16778682103499135	-0.5939213428947988	0.30496301951662297	0.1249421066351396	-0.1731786923693805
2.7112336642731907	0.3364594011726302	2.4964704769062345	1.7161610021980251	1.2730345978986315	2.4425906946441946	1.1546319656499902	2.838842714209286	-0.11673374947448382	2.409953892495596	3.12199180550609	3.76752715023337	2.729754716001927	3.0430143507531735	2.3619229352602416	2.1471548044755417	2.0845176969315227	1.858899417590629	1.8195630197484232	0.9808628130001156	-0.02134024011033627	0.8088067305422172	0.8437532260953613	-0.018120304134491682	1.5114407722943133	2.068309179484921	0.840807719372726	1.1249763517029283	-0.3968672954157763	1.2524762430814727	0.3648562637409992	1.637496102542018	1.878408907241741	1.5884234653132598	0.7630138958604737	1.9823624224252723	0.27568771518885177	0.2521528399852351	-0.2576720864197036	-0.22856746584316068	0.3781241066114876	1.1568786150153865	-0.5700894941401291	1.3483283900049936	0.5367285999951692	0.1430412068406959	-0.5862538436002064	0.2300663809636439	0.09896580580564895	-0.3098145485844287
2.7007276249931413	0.43598458427934234	2.501114934224889	1.6092970592088776	1.4524195931709674	2.6601844484753467	1.1880525839282865	2.735738745413262	-0.10075694728451043	2.471216867521365	3.18432840785852	3.7415776260192026	2.7172695809374816	3.1636649841388946	2.2878521239642717	2.208410993629582	2.1700148030060897	1.909196376426093	1.679530971336161	1.0206261781856454	-0.05572674365539321	0.7741940720389167	0.8565190034071748	-0.1821310747715635	1.530331880802189	2.056440216216367	0.7772808606957902	1.083369648946071	-0.373297521175897	1.2328990281762575	0.4118416480958154	1.6727242763646537	1.7371595643573408	1.5211060082025472	0.8975210557726729	1.9805268485569283	0.3532880084284414	0.17961511605749142	-0.26340731297058584	-0.2908716717943273	0.3851070744453866	1.173280167938247	-0.6960526027619917	1.2643148033937728	0.5985072476937687	0.14096906196277528	-0.542137573381295	0.16022028438024807	0.056778483350026374	-0.4326907100585745
2.669295964343434	0.5348883862839415	2.451060856455532	1.516478835700719	1.6439464121173963	2.84255834214525	1.215004031270752	2.636085636122236	-0.10544570867042062	2.45465997359423	3.268824520987117	3.686113068273535	2.6957254333289287	3.2768372724800456	2.207274557962738	2.315078998373867	2.2630804594874983	1.9541508824932918	1.518415966724794	1.0499598739255953	-0.0293398647785492	0.7031073723263674	0.8801480706328512	-0.3070526031960369	1.527711731500363	2.0785237044712153	0.7636630159662615	1.0472980033867565	-0.3297533072851056	1.1611145390645752	0.4593252125686596	1.672762913162655	1.5926277051723468	1.4967821745770566	1.039370403823765	2.011448603636703	0.39608993983717145	0.13639660667622094	-0.28605168982081514	-0.2958037945200611	0.3867236040069348	1.1429327401442453	-0.8273172593424876	1.1622265036022732	0.6190499109221943	0.16709610607568431	-0.4587430760796153	0.11546766471282541	0.027832287160457825	-0.5052726649339416
2.6243650568548875	0.6320361112608304	2.38916041885867	1.4394064316364816	1.8237137066238034	2.963071595189875	1.2064965155779277	2.5321782076044412	-0.11789071656970954	2.398978473093525	3.34152892657418	3.6207810201646367	2.669665033307202	3.377916758257899	2.1142902959640804	2.3605235213114857	2.3649457799354563	1.985170713684581	1.3977757019259769	1.0728947290567903	0.04496043448768429	0.5868244885479379	0.9269023499742467	-0.4568784645606813	1.4971013334069165	2.1289437667391526	0.7692559865955289	1.0247345903799165	-0.27204399149936304	1.0585670274954624	0.46444288105385356	1.664850955527374	1.4367771413205968	1.5434474928802047	1.1482612637344156	2.054390026573851	0.3960470252549845	0.10523626083853835	-0.3017851884488439	-0.25818245237527276	0.3689197852304268	1.0945479609832531	-0.9645274470545295	1.0262698642472994	0.6182833275014611	0.21742069707822234	-0.36196768469869384	0.09944638202192405	0.02222979757538063	-0.547047515654899
2.5818847635230395	0.7097512036343806	2.3386016947139896	1.3749798775092874	1.9319808497126985	3.0539961499596195	1.1464868223584106	2.463128879115602	-0.1127985390255966	2.3407307774088824	3.4060458823965547	3.5664887733843416	2.6256125198566167	3.476642158477863	2.0200462365515723	2.3878014490217288	2.446996700704629	1.972347299534593	1.3363511302869515	1.1025730085740437	0.1559739129930837	0.42207564665822367	0.9979546076355762	-0.6058789661881148	1.4384125084203465	2.19611933504436	0.7860145307825708	1.029543501932952	-0.20285800623573302	0.9732906325761199	0.433370440138519	1.6593902880764368	1.2857721967697238	1.6203424880945356	1.2147328060122202	2.110168674894314	0.36465769054660196	0.09109124441942078	-0.29365679558780006	-0.19444310996180614	0.3254421046646128	1.0491496031948366	-1.121133711736699	0.8648588092986025	0.6104978531070808	0.2925246872458922	-0.2693329608667234	0.0838374717957991	0.009724975006631225	-0.5919622208647727
2.5299865989977515	0.7337226199401077	2.2903224325866605	1.335931836871308	1.970154702565464	3.1310298969642893	1.0550001446490829	2.4411904114126957	-0.11430564089963968	2.261385996317832	3.4501980401629213	3.508132299362218	2.564276974427224	3.5584841170533443	1.9581908431113582	2.4953198447977476	2.4845876340561666	1.9008103676490298	1.273861563666868	1.1481261825758877	0.3148893126669785	0.26955345356045457	1.0656405919329521	-0.7432321552506931	1.3541478350404732	2.279374815099882	0.8046143151185049	1.0616958845765425	-0.13858736619561862	0.9374968690845691	0.4161811674710325	1.6539467925357225	1.1640938229212199	1.7111413949822367	1.2518688032791778	2.1689188303763784	0.308683664567859	0.10061028492503499	-0.2814432748124721	-0.09611586629802521	0.2759271810424038	0.9640247117632675	-1.2638508258246823	0.7524959532982068	0.5993181422948896	0.35450509318673235	-0.18130745380634816	0.06343524202861447	-0.008390564004149248	-0.6241348573038364
2.465456740820485	0.7179140671807678	2.24838974012865	1.3315911561148863	1.9730244954825564	3.1603082881011852	0.952123443509769	2.430271393793853	-0.15649688174719686	2.1522091962135073	3.477337507929113	3.429671663812383	2.4982595033486628	3.6187269657808017	1.9329586179454872	2.6839477895840624	2.4892229631408243	1.8061584489112104	1.2135365007351404	1.1917400711333745	0.49999993753615984	0.1621986178052439	1.0934177766587252	-0.8915457115067845	1.2304423565451341	2.3615708404781333	0.8187576465276948	1.1182342577055733	-0.08200118904269485	0.9491955988466249	0.4297061400968277	1.6626314861310423	1.0738889877195916	1.8248449018376263	1.237616125082828	2.2234161144975286	0.23182096570960806	0.12099805405883315	-0.26953326055169835	0.037804244975975385	0.23048473892332458	0.7934303418186788	-1.3905379803923072	0.690756792635624	0.5712425784003032	0.3844535928897198	-0.12073384616261487	0.08362107832418439	-0.002582402995243596	-0.626918107820328
2.4091432970177418	0.699033344500424	2.211332444855967	1.3765208191778189	1.9633446788758804	3.132659009438707	0.8432140654633942	2.424422207019374	-0.23055799909280977	2.038610644407629	3.5030567794725336	3.323914317966627	2.447218892803886	3.6808066010104326	1.9285921996838724	2.8982369846246856	2.4666105780990675	1.7139658150788688	1.1897664044217886	1.2390802726314638	0.6814499770875927	0.08810158455719	1.0669002297078507	-1.0211733283707543	1.063273471922873	2.4060871299430184	0.8382902715585328	1.1657318771148986	-0.018518037009499867	0.9997820388699938	0.4760821801750484	1.6698780322451792	0.9941569426198592	1.9325464237724403	1.1750099410111159	2.2880503258273657	0.1648795818207069	0.137824640811182	-0.259915243762901	0.17102347565210868	0.19704347091877836	0.5348197175751723	-1.5063644457735008	0.6014561107786219	0.5103235676012536	0.3870850667292534	-0.08179341037989249	0.16165338076773733	-0.019295262895516217	-0.6223083491523895
2.363031801687284	0.6796007118970852	2.1717904076844468	1.4941605021447835	1.9421500093389863	3.0477991338804555	0.7691130272773495	2.405890408536769	-0.330787885342248	1.909688946359201	3.5051815116804894	3.1928097955297963	2.4228649271128893	3.748246653991308	1.9383374911967663	3.1313282319273874	2.4209801001379216	1.6387972373158075	1.1634718755607418	1.2935285162334567	0.8313461545073892	0.06912948250784917	1.0141952477746947	-1.0675985319743337	0.8916536926532794	2.4092923642021526	0.8856003668886985	1.1742196060060053	0.03877817031359654	1.0700482782405465	0.5789543159522506	1.6469363601871527	0.929490452025797	2.013493102171142	1.108481945907277	2.3403661463576575	0.12747684128337552	0.1597152289099515	-0.2778709682503651	0.2875402395938777	0.18766686634181623	0.2402611352713218	-1.5844117253404824	0.4853526590558911	0.41889187798621264	0.3386974807212932	-0.0366782949189099	0.27607653250384934	-0.06393418872317007	-0.6062307285907219
2.33811126186267	0.6575706290967165	2.1503215534122164	1.6765486730617112	1.896182349434294	2.9046425864434844	0.7470453716152757	2.3384479994914673	-0.45315618472629293	1.7484578639468515	3.427793795834006	3.0472230227141117	2.4089185541069837	3.796715326385436	1.9580424376568477	3.337945217769618	2.3993003768838217	1.5920860991732675	1.1283270411858042	1.3226899200847553	0.8904214853106904	0.11856319490209351	0.9733178301899794	-1.0204915094574063	0.7188078178770615	2.3973773376867604	0.9570298934613224	1.1472704656627972	0.062112343633372466	1.0982918268032367	0.7395577047458601	1.6081578939258965	0.9103516349958607	2.0508418382367837	1.032383536413438	2.329427383883142	0.10275267762090727	0.18449037473769514	-0.33119392313493656	0.40861828996621236	0.21579301447279092	0.0019890703755314986	-1.6074767659011537	0.4145809746141792	0.2912446606390924	0.23790940494722562	0.00962453833900854	0.4263556741970184	-0.08769746503227041	-0.5581761688919318
2.348149239801356	0.6259689616178412	2.1762338617858092	1.8830384738786718	1.855668825269015	2.7381628069147625	0.7332422774224657	2.2265140083532	-0.5853510927941175	1.604750933646353	3.2465463515187096	2.916769424321589	2.3761782092100123	3.825136786098682	1.9907608935280543	3.440305197616876	2.412768013097597	1.5702847676121352	1.1370146391331448	1.2973069174194656	0.8808924642636485	0.2105369147132437	0.9560260440456012	-0.9431588906013995	0.5340956900127674	2.3592062604737905	1.0146867807786255	1.0926604660665338	0.046298035297701115	1.0624939599340062	0.9072220762040779	1.5692034155848533	0.9253252422662192	1.9984309127060818	0.9429987882747721	2.2432615373267892	0.07952784217359622	0.21311515871978576	-0.4056751195226111	0.5261103533642727	0.23680423317300586	-0.142282015163037	-1.5868727853580489	0.3624301109969631	0.1492716386721481	0.10720661444100668	0.05100942084141872	0.6155080657627842	-0.13808696387015817	-0.4881469765996588
2.386431887473072	0.5770612515186335	2.2549159296942705	2.070881433612837	1.8515094096023232	2.564244782754941	0.7281937710142363	2.0898173885900064	-0.7122635326771682	1.4923318446269387	3.015714406182848	2.8223141924790083	2.322864561867409	3.8428149190461447	2.0432172748492343	3.4685036035317984	2.446031395754404	1.5515040794675135	1.1959147782244746	1.2424740221590884	0.8669669077616768	0.3228993641198537	0.9587711856791724	-0.8691020784042586	0.3732000474689164	2.278353746461643	1.044651742139802	1.0324240399532187	-0.0025649500496593034	0.998304822905651	1.0484293779230691	1.540311676634532	0.9460915253611561	1.8871996193191218	0.887239999925538	2.069255423511911	0.06719526411761548	0.24792927768083564	-0.48656134994156314	0.6032739696628189	0.1880370919330095	-0.2124233097080604	-1.5172912737722857	0.3094528366969053	0.05744114843360387	-0.04400365336245704	0.07922044264203476	0.8058649115573504	-0.27192969964054137	-0.4183743652143743
2.431416458045341	0.5206545135846127	2.3665454185814685	2.1995175078294045	1.8595122069022085	2.375514156096619	0.7516409125219516	1.9434069407906254	-0.8375204439864609	1.3684833170575257	2.72179682549978	2.7678632627227366	2.2552665681174733	3.8570706314293517	2.0949316288978586	3.471531369403028	2.481491196921144	1.5038917126950155	1.2796401475455756	1.1752761787968833	0.8380502002882727	0.4634378765222502	1.0060510380231977	-0.7900828548678656	0.2558853818539921	2.18316020826731	1.0851671724957364	0.9855708146919999	-0.09637607257883458	0.9214280420946659	1.1787919983950763	1.5747585285420187	0.9961935738819937	1.7736243013102428	0.8750030196940495	1.8034116578044501	0.06988815414984803	0.28730883245490324	-0.5696732948005776	0.6503034286160179	0.08121051367404912	-0.20883089036465644	-1.429904497702998	0.305992544013194	0.0343372989786838	-0.19832589236844994	0.0816903145133393	0.9579691076243305	-0.4308684625464315	-0.3470796637028843
2.474692753785751	0.46377691543656896	2.4554487139223253	2.2455757478890064	1.8737541277021315	2.1844607892436776	0.8128694947274699	1.8238882898788575	-0.9823810970967426	1.2525899945583183	2.3541254514201353	2.745304372709522	2.156366273158987	3.855372541050811	2.1160876509131588	3.420507907498977	2.480045571150275	1.4125850324311058	1.382495982267176	1.0950081926258102	0.8058868794492833	0.6231955771738917	1.0972097207190228	-0.749096823197082	0.17070533580136507	2.108664422318787	1.1357198057872253	0.9621177530478489	-0.22708939949781862	0.8564182295305647	1.2575373945719268	1.6723808381601928	1.0900579090489906	1.659687307627279	0.8784499628365967	1.5107182023868149	0.05955915064972146	0.3430413367245868	-0.6449498875712214	0.7112577904527735	-0.07245876587068363	-0.13162754103541138	-1.3611166518654745	0.3196065726305322	0.03793979794432439	-0.3204998546814892	0.04885917944757798	1.067451955574512	-0.5647441057446276	-0.26783095407473495
2.508998370697084	0.4107549677295843	2.484033937419454	2.2106115643960265	1.8935470333807658	1.9941010501109382	0.9124724906510066	1.7595753564498466	-1.1641467170569941	1.1941202242904512	2.04312101905424	2.7018187604359882	2.0492088241186015	3.81047623097622	2.1119883624696643	3.315853740857315	2.4313419725987977	1.2925879678584238	1.4954594082441948	1.0214916444170121	0.8139938301791683	0.760468433634216	1.1782174603805813	-0.7580681246884977	0.12870316678507693	2.0576340220302485	1.160181414402487	0.9425647186732096	-0.34833673328445114	0.8198530310354123	1.2145127480149844	1.7696554165963498	1.162668640773904	1.57987143798173	0.908980979457576	1.2735203946075861	0.00968972398707486	0.39259162838007405	-0.6948644991831584	0.7481448767331292	-0.2843744280299337	-0.027609771689800333	-1.302855320162492	0.2904598894245802	0.056191573146629134	-0.39799507000719386	-0.004617178730672511	1.1390047025566834	-0.6895702062943863	-0.19013042754638382
2.520049984661654	0.38577235981669156	2.454323951238343	2.120806496779618	1.8881234815800787	1.8064793151368839	1.0696309303492775	1.735700550817477	-1.3428105995744566	1.190073531885012	1.8603050551508713	2.5959675001758797	1.9873596916576282	3.7324352958970755	2.087956572535838	3.182515230568312	2.3507599941451858	1.1604854170274153	1.6001296788594506	0.973522377185939	0.8278542244294108	0.8760306493295907	1.2253756925256503	-0.7870890033987299	0.13126033172868606	2.0343797595849376	1.1778076226419933	0.9161637942470484	-0.4177228179596755	0.811313902085978	1.0500927231105346	1.8505436997021387	1.1973925141890152	1.5754351882578266	0.9591442965204988	1.0987714040023078	-0.0690773094557231	0.38559746618290747	-0.7065791529288167	0.7357515277486166	-0.5002929252939696	0.07507717858262038	-1.2621172927430018	0.22744003384414344	0.05699360551167356	-0.4232887515061572	-0.051319550085420204	1.1563161802858934	-0.7601936598084841	-0.10889430309630244
2.5062854036866278	0.3945102903457804	2.3974870840515043	2.017740649452339	1.8739682152732116	1.6829816375592892	1.2639037160976083	1.7250346230109916	-1.4943314251079047	1.2210603387310566	1.7169913115116422	2.471721968414901	1.9695133706764438	3.644816831199448	2.039919375860099	3.004302239681643	2.2424546440534523	1.0283294034810702	1.6891504398919275	0.9198714844174732	0.7836550523886073	0.9993060725653204	1.2493088102487164	-0.8242814561531432	0.14837528133484348	2.057092778879904	1.1884965920019337	0.8931916237582008	-0.4272888607978242	0.8323026789126761	0.8286043129500282	1.9201199869484782	1.2307647632450576	1.6161214125058474	0.9978875389521891	0.977678556602064	-0.15440222748896723	0.30954841642705466	-0.682159088539415	0.7213259958665834	-0.6820223721712463	0.19676394758746346	-1.2497806637440558	0.15066599812705644	0.0021629508980979375	-0.4030553078612458	-0.0920651716329048	1.0912470716607938	-0.758815661268836	-0.03215486776192713
2.5011039348249002	0.403958370705855	2.3442682747758825	1.9270927663223922	1.9008514974130812	1.6504176414319676	1.4394566730271692	1.7289555064532247	-1.658677839821965	1.2807391817298182	1.6057042905253147	2.3598925699170095	1.968814229620552	3.548921581610388	1.97461108217826	2.7742761380757415	2.1061601137141155	0.9340440862198438	1.7654011222163386	0.8033420658674142	0.6992584371779216	1.1166267183833494	1.2420506905181818	-0.8800214339338103	0.16949183716638552	2.136144987661471	1.1499527550797681	0.9083685486195787	-0.3859328307951113	0.8797418282564597	0.5754670551260561	1.9306978836458917	1.2567214677732867	1.6767867841172497	1.0289266310074738	0.9454046871524604	-0.2528402325417179	0.16973639613135028	-0.6359319066502784	0.7053466599077962	-0.867369766162464	0.3526123669085774	-1.2406430646689333	0.0902945229805212	-0.10831811516625396	-0.35190861590170674	-0.14095773819117635	0.9588550959892446	-0.7580382232867658	0.00995049395786313
2.54017662234032	0.3950429027190199	2.3240310997925784	1.8375517567853326	1.9529359450629087	1.6632588809362114	1.556115879018313	1.73784980557321	-1.8015214121412302	1.3428756501162735	1.593289624849512	2.2289953068773714	1.9907228583482897	3.436124147657435	1.9233749234830608	2.541208253164021	1.965099681639849	0.9216407362617851	1.8227875878855166	0.600838994880241	0.601453730405469	1.2149217268087256	1.2000700039857974	-0.945527314195133	0.15685717490806161	2.2569765613249744	1.0495277697022436	0.9512448040264385	-0.3143488800022157	0.9448337083741357	0.31997064682580423	1.8705790259549109	1.2504920425809813	1.772182176786993	1.0504318369719572	0.9897886274550943	-0.3619934723342778	-0.020405814761379447	-0.5689476700301501	0.6353809760984597	-1.0699711389432687	0.5032682153816184	-1.1848358310032698	0.10073822757479449	-0.25132358763626617	-0.27458607931582846	-0.19281415099501248	0.833371379826616	-0.7995961911854745	0.0069628484815680205
2.623220244402124	0.36581097435006515	2.3393116209708005	1.728550028523647	2.0276677993391	1.7157692373595705	1.5981634311671151	1.7343909114709937	-1.878608150673368	1.381097153384726	1.6373898694380233	2.1151030296917948	2.042055053788415	3.330760076222468	1.9094017254660958	2.3504076060164065	1.8251537804018336	0.967504108489704	1.8710377771662596	0.3376210636898892	0.5079612314680617	1.3033662320645718	1.1473867399453126	-1.0025437800165784	0.0773583179666055	2.4000413287955498	0.9146854435769514	1.0181271459060475	-0.23294069358201738	1.0248659866200627	0.12857890329986746	1.7675947873695812	1.2305165057097174	1.9041525942702209	1.044969195864549	1.0266809108132702	-0.4465968889545039	-0.20851459051430074	-0.4812447530659282	0.528428080209072	-1.278437471584566	0.6207288416748715	-1.0661410297600182	0.1542036157869397	-0.38317150488428203	-0.1888135461353869	-0.2636595198917574	0.7252767164113243	-0.8565013607302372	-0.021604608772852526
2.739054991901292	0.3333795122317231	2.3637142668826217	1.6148458961091712	2.1140827182084996	1.8221817689869564	1.5595295917527516	1.7268665111766257	-1.9248563879798375	1.4099816541762369	1.6908048213675198	2.0745222874070417	2.0969028352963166	3.2514746245745045	1.939059731075386	2.2027526225338128	1.7051295349481825	1.0275427378125477	1.9192879664470035	0.06099641948958341	0.443745748925387	1.3593312563429607	1.0967666757085408	-1.051368165961862	-0.039145948905926584	2.56102469928605	0.8030500756999764	1.1050145598462813	-0.17702259027102918	1.1266420631855738	0.016019016963000576	1.6074066228536377	1.1912458415084894	2.0749276068616096	1.0082482929066652	0.9903271148640085	-0.5017796773241748	-0.363910344911228	-0.384928530533502	0.4314210137560884	-1.474283143726066	0.7310402762207786	-0.9118809524213279	0.20424737380346009	-0.4921814397597126	-0.11683654271284008	-0.37361966846802275	0.6208321617436534	-0.9139659565478123	-0.06517552584273245
2.8598028928435713	0.3336226613586363	2.384926521302993	1.525427872526877	2.151843687888469	1.9430920326345913	1.4749197539306533	1.729517928258464	-1.958945053348011	1.4716986483499332	1.8384978123673001	2.075850042920309	2.139460976158243	3.186339926081051	2.018014730774265	2.11219999508871	1.6247014456895337	1.1211254022436377	1.9436645182356802	-0.19713289080338567	0.4299543500005051	1.364178263964422	1.0410168452229587	-1.0902626027706472	-0.15112793885848078	2.7168297931111955	0.7458575719600484	1.1914114648081051	-0.19979196686453105	1.2407610998087018	-0.056217100151024144	1.407074825213703	1.1240278151345533	2.2597392981459707	0.9456919201520421	0.8931635473577118	-0.5282901604701763	-0.48976965263641353	-0.28541327956606394	0.34515336641116917	-1.6303533912136878	0.8394980699147411	-0.741883318732683	0.24156150761761266	-0.5917353687400914	-0.06043816473118058	-0.5049696338826847	0.5643167195908882	-0.9683660481503484	-0.1000139944171223
2.9505233171602363	0.3689796320198451	2.3990437898194514	1.4762154044509415	2.1285693105182286	2.046214395931287	1.3954901942990554	1.7302330074108383	-1.9606919214292873	1.5751854041329496	2.158590758942094	2.0872395944816753	2.174818958183906	3.1104169182952313	2.1503528214102703	2.0956360598826778	1.56953450094959	1.2452390958972273	1.913953130477071	-0.39828166740999527	0.45907804344999104	1.3269341374321375	0.967071764257898	-1.1059341848616526	-0.263853144237995	2.835933995018279	0.7205975494749138	1.2649301046309023	-0.2907823331722009	1.3495826758485912	-0.07637075038032892	1.2332006482499693	1.0489391054180157	2.434744542672227	0.8563702663483557	0.7625194269380389	-0.5133451572235639	-0.553130209567162	-0.1741763976917127	0.2710788164513721	-1.7378434430568663	0.9260131919852675	-0.5758540137852342	0.24336414612463045	-0.6862954276906091	0.0016698733217055672	-0.6514003463703685	0.5542891277741571	-0.981183491283316	-0.10097073678216548
2.9840746696170135	0.4075747315299522	2.386085497300555	1.468525165044147	2.075424619659244	2.1650392130780554	1.331667355130092	1.7335030884784384	-1.9341159305544458	1.6922088395112371	2.585031558438647	2.128804818903095	2.208874748574663	3.036709299943668	2.320554090340533	2.14338878704929	1.5429070069119668	1.3609973308968044	1.838476541726854	-0.5268795317418773	0.5113765000734174	1.2679793701349031	0.8627346642895171	-1.1007000712486605	-0.34231485874747836	2.902595190400463	0.6984578587465298	1.3242672642837994	-0.39020592145560734	1.426352768839929	-0.009742247487410116	1.09284174706412	0.981413055805789	2.5958596100443834	0.7606827262207168	0.6200089306971076	-0.4481149922993682	-0.5373470492525776	-0.06279299543102539	0.23376156006862123	-1.7944586337101842	0.9950137844675574	-0.46206392762649695	0.19093297946879006	-0.7828760764668736	0.07600056304580352	-0.8095811110693297	0.5312656789734461	-0.9027609773776563	-0.07496473976870319
2.9545868051110618	0.4560385979847929	2.344973924368495	1.509247985007313	2.0320514972231125	2.2762615053442015	1.3080225559489715	1.7469007793389384	-1.8985734446916147	1.7954784557017682	3.024224459267068	2.196303375398275	2.239693283934114	2.9910220471099773	2.490171631149719	2.229558629946225	1.520336591650654	1.4696564810527764	1.711821027497983	-0.6082293507021572	0.6082152722908193	1.1991040919114997	0.7426651228705107	-1.102596860706846	-0.35846824715152364	2.9148940773061707	0.6641708712836397	1.3721399787942603	-0.47137850695570316	1.4731887216649397	0.11928228589072135	0.9773778227241726	0.9566470679748338	2.708990845263563	0.6841858261901665	0.4911335645402922	-0.349752087765445	-0.4992281530415431	0.011081187927541493	0.2328381776936536	-1.8035676494935118	1.049969482802427	-0.43149735334891587	0.10428551085670006	-0.9173161977676566	0.1641981063551145	-0.950727024185326	0.4975042145057958	-0.7584701332768047	-0.035429535947735354
2.8873737927476304	0.5240663203813066	2.3098325746563617	1.6010497657716762	2.0324745750421513	2.3031304528214536	1.338449484048815	1.7472743881095614	-1.862650377547461	1.8580097233472905	3.4428819901693837	2.261175566719651	2.25410685546552	2.9577499716134366	2.6337984300255326	2.3402496384175597	1.4660183691374784	1.5920249989271684	1.5164191011353085	-0.6814373762266256	0.7356266397902824	1.1162313804635016	0.6218441423650988	-1.1109119755748904	-0.3563981612447929	2.859146032820656	0.6019516189956293	1.4133331151575568	-0.5387603701051211	1.4863031167261576	0.29194081010239115	0.9058310587797358	0.9922306480401003	2.742095614875067	0.6363403957491104	0.3982150072648523	-0.25804362563188865	-0.46119828639004473	0.02578555527058829	0.241571372444859	-1.7757530773551253	1.0606081138458474	-0.4589728083965133	-0.005578781851127412	-1.0693168398566728	0.25867965423985895	-1.0665967044301374	0.4808827461483397	-0.6161660751301323	-0.0034265038370213307
2.8337196528716198	0.6005347910406812	2.294855696636173	1.7086046004478876	2.0653370172028906	2.2403343274419596	1.3954201905397248	1.743911909173957	-1.79902860474856	1.8516929352022131	3.7683739072411826	2.3049170148115947	2.2625661308953315	2.92439167960761	2.7365016003451714	2.460089359197332	1.3857115259112256	1.7214887828797854	1.2780722382679057	-0.7608158554376842	0.8514314603346206	1.0306613113332117	0.4961800717941303	-1.124763665077637	-0.35977832180243685	2.7552119935388397	0.49227969747211897	1.4462549236496334	-0.5621526368024572	1.4312850288097612	0.502996258121721	0.8414235165105424	1.0732729412430104	2.707937865452935	0.6223400948926769	0.3547665414390183	-0.20293057345827129	-0.39221106129660643	-0.013495862590077328	0.24897697325936266	-1.7217587906394651	1.0287357891971491	-0.4921153153657489	-0.1348999716883138	-1.2162039717287776	0.34412184548324043	-1.1523448443385893	0.46852382089213196	-0.49348307081666254	0.010281004956696621
2.8059549696096706	0.663738125998431	2.294714566717651	1.788115020203649	2.098316697795412	2.1437877374663783	1.449162488365013	1.7726717499146836	-1.6811397470456968	1.796144679451444	3.944341039751717	2.3208759883954473	2.2821685881780445	2.90378218534443	2.8145463799230486	2.5791394311619222	1.3045932669297096	1.8317594520266134	1.032230966274534	-0.8339798062929631	0.9596314627947551	0.9643351390721572	0.3802412735610834	-1.1638426543742453	-0.35734292661804734	2.66810255516455	0.35344937553761074	1.4321167236837111	-0.5366916003820263	1.3208918591189192	0.7102762419407909	0.7001201602624245	1.173550596072933	2.610660843643332	0.6542492246197804	0.3178467441256415	-0.19280273206214632	-0.30708455765043924	-0.09592753422681603	0.25646044969585197	-1.6394330821977126	0.9749128713829114	-0.5047373855548519	-0.24788626030909885	-1.3616864391825447	0.41948860764629836	-1.1925165838924472	0.4440182809556415	-0.3936378214050663	0.0032576462314886957
2.7792516228924717	0.7000213790478815	2.332357764985413	1.845838839796135	2.1314798820202876	2.045388431343418	1.485622093371917	1.8042436996816023	-1.5325760380681344	1.7474708657991833	4.030746816208581	2.3222134591929575	2.2999287590765136	2.89332749645756	2.89661789416666	2.692694668767615	1.2388172943551612	1.9076268638544296	0.8035479467537749	-0.87122690854656	1.0777859574749888	0.8854816964759408	0.29312646248053553	-1.2025730445271876	-0.3710819146237759	2.6165155573100547	0.23684836221484012	1.3864993886916221	-0.49579386258006153	1.1814878092394643	0.8666389239445774	0.4945337580942299	1.2747017496383077	2.451770768392762	0.7335687659520302	0.2539789929763764	-0.22550632585000466	-0.24444692074312532	-0.20959595679822582	0.25783254398797334	-1.5344429694950692	0.9017811946942599	-0.4965083249020556	-0.33757839985797433	-1.4891386873359538	0.4870135026898349	-1.1942164368862271	0.4151032136730312	-0.3452392219498345	-0.01936496187286502
2.7617723640108225	0.7001487428762652	2.4210258437953995	1.8940493340641296	2.150681498216892	1.9701161336808375	1.4790252685220124	1.824048981823212	-1.3741895262196047	1.736811285804365	4.0318407010276855	2.3156750728971374	2.279507876007994	2.870198980705683	3.011266054624945	2.7897467133838285	1.2242351273051348	1.9468035778999107	0.629791057274655	-0.8723968906741477	1.154539423865159	0.7766237530046444	0.22510167905749676	-1.1976772771418722	-0.42848585870272	2.5819067045192114	0.17757427945702703	1.3227765017023576	-0.44612725217646004	1.0305901984818902	0.9825749069490696	0.28193263059990914	1.3574128851621088	2.250756922544011	0.8437314748256826	0.19393961216494057	-0.27597655666326826	-0.19334751475170756	-0.3337126783476725	0.23931668777023782	-1.4024703758342467	0.7954463742837194	-0.47213443205481365	-0.44222325667417045	-1.5929464896336942	0.5522034808600631	-1.1638515415272526	0.387919294163342	-0.31858420542171045	-0.04488389004594184
2.752291885886373	0.6481148297167397	2.5175587080648736	1.9141792410720366	2.1448297712740456	1.939710597498614	1.424957659109245	1.889530949147396	-1.2056947755391145	1.7564722889059172	3.9148951436550754	2.286338152910099	2.225902643770042	2.847887647520081	3.1662409239223726	2.859866593676328	1.2771963269172693	1.9413656559971166	0.5256335620206494	-0.8663907152999932	1.1469269396336927	0.6825127375643197	0.18145740194654003	-1.1763102002183161	-0.5181209983598942	2.5735922884649782	0.1657732336354761	1.2254056605765076	-0.3874819875300345	0.8876121066442622	1.0728937271901844	0.0791109059776294	1.4066966032886794	2.0305010151993184	0.9589118437074162	0.17039159707876633	-0.3018647783675584	-0.17429875019333455	-0.4509638732230702	0.2088747362999015	-1.2380498917452487	0.6417961828960006	-0.43288278741821007	-0.5453071155338887	-1.6799337678557005	0.6259410566517128	-1.1086426408745729	0.3741599356851723	-0.25162993010870643	-0.0755735758191867
2.698855379627685	0.5275283008073631	2.5792666957728407	1.9156514552952566	2.159153249243904	1.9432791295854361	1.342159683293363	1.991702904666169	-1.030132630464441	1.7903263253709383	3.7654259803557997	2.191733953375786	2.158069394024996	2.86250696865984	3.298648270437149	2.892620665832683	1.3797564803970312	1.886665660677156	0.4786948943369508	-0.8733785537606507	1.0942298433526272	0.6027780208551101	0.1692128540588219	-1.1659034904882732	-0.6091207991117693	2.5875110662178167	0.20397896672499086	1.1281021442124002	-0.33954849622362826	0.7657048591869068	1.119335642325334	-0.09217460551997574	1.4032991529439465	1.8365238213894108	1.035159687152522	0.15244463715830692	-0.2897199516086458	-0.2070117715493292	-0.5644543781825	0.1923910629796864	-1.0618371727367477	0.4859438028038358	-0.3957893566583971	-0.6026387525546497	-1.7460947912947904	0.7111767841844318	-1.0482651701147376	0.40995468220686726	-0.12013184856996376	-0.11534796523141577
2.603233726997625	0.37542115412808275	2.5951160132893514	1.9215511638900271	2.1880397793703055	1.9481892837100154	1.2508788989938324	2.0773798320970216	-0.8566484591857956	1.8188752467922433	3.618237288798047	2.0450428765844335	2.0739438382523816	2.921707722188104	3.34599290832517	2.9064792361630323	1.5318456381103487	1.8143917070730258	0.5218222605375088	-0.8630330268653422	1.0107110020034749	0.5118255906702324	0.15407548286737235	-1.1420090697731358	-0.6813512611149877	2.5929849153837154	0.29022803237210626	1.078993539432808	-0.2995673428231599	0.6718072677645546	1.133469959227725	-0.19355756347700354	1.3459654543659176	1.6932270036823045	1.0566615723625326	0.15562839483145083	-0.25504496920157305	-0.28170401081784935	-0.6763157159890939	0.18808936195573772	-0.8801993658572916	0.4189671643286905	-0.37848187376258347	-0.6238161304038428	-1.7846588115874973	0.7885894140258717	-0.9805579913603555	0.49898630564157387	0.05738315733608105	-0.14770325248562394
2.510575469102064	0.2728662557098276	2.594440300346122	1.9359549895334212	2.214958742772022	1.9289776211965588	1.1545949048362274	2.1269211585413057	-0.6952058796482359	1.804692083410251	3.418753486718832	1.9092070107210586	1.9967765583914798	3.013235918154647	3.285535824056349	2.9069651738954514	1.702373519365656	1.751882336548562	0.6552276735120717	-0.8124232862709808	0.8780943205129077	0.43473057819666944	0.14369433017079644	-1.1189297558792182	-0.7528385076912455	2.5831427349760268	0.37804133743774937	1.0516548772538046	-0.2677450815599516	0.6140070897819802	1.1598858570563704	-0.22888447578342164	1.2466302586979308	1.5983397882255157	1.0184529714009287	0.20828224395420025	-0.21566547572225456	-0.4099457495562243	-0.7853233948427548	0.15328266729127465	-0.6656994557595122	0.4307266935795898	-0.36407405563994233	-0.6439979491848169	-1.777883632105991	0.8358846193101457	-0.883197821492258	0.6579660980519476	0.24267254306282887	-0.17454857348296562
2.42666131257097	0.22940817366144772	2.5858998019434045	1.949649837319933	2.228140420362789	1.8911155870221763	1.0786408259620068	2.1579186346071593	-0.5414320129293504	1.7164593839994473	3.246123629927599	1.7850748239429204	1.9447849834721012	3.1147202466717547	3.114935509348401	2.883023395617396	1.8518139176020252	1.7030097772002766	0.8231468127246482	-0.7277598535452392	0.7267262428187495	0.39843773353401785	0.15881432704810933	-1.1328839745418662	-0.8271012649862653	2.5455052237055957	0.44749519703645113	1.024080578408703	-0.27241837104363553	0.5867196282184335	1.174510119694673	-0.21118023634343258	1.1024983699865372	1.5536156153123926	0.9280620346570687	0.25086205490871993	-0.18752423845314917	-0.5742302151772493	-0.8809628327335322	0.0785851123555947	-0.4093640538568562	0.4697719746019426	-0.3312135088707394	-0.6466366639966973	-1.6856764968341391	0.8387000335464501	-0.7752389955646527	0.8939738005659242	0.429245318474264	-0.2221421573149621
2.3532561766023563	0.22082076402044887	2.5576909248956703	1.9501743362446664	2.22006626053921	1.8552979292862806	1.0518211504018111	2.1728067432515417	-0.41862223925897013	1.5680790174697399	3.2109042468365643	1.6822774013633257	1.9089299817384582	3.191269261285867	2.871257050940212	2.857250005886376	1.9727102018271356	1.671501144040196	1.0072874032690904	-0.6040502707053312	0.6013080736074847	0.3980794585441563	0.16901739302478475	-1.1405685350765133	-0.8799955290168746	2.4639195363479462	0.5006141606239628	1.0083506287187265	-0.2986088020934259	0.567585578102521	1.1357302971186116	-0.13917412380052854	0.9439629468637127	1.554494624545612	0.8272206835879725	0.2506498043971769	-0.18877412565934468	-0.6981593620516896	-0.9529950455210123	-0.010834643498252505	-0.1519143095807072	0.5441710980269658	-0.30320546233419227	-0.6271169403241978	-1.5262758876201294	0.8031019359426109	-0.6878200599785543	1.1424506665197618	0.5994507619774575	-0.28484792168571843
2.309479025413861	0.2482348632024769	2.5602227101006827	1.9316215432449255	2.2082455682217352	1.8214607612251683	1.0533035829523516	2.1633781434165806	-0.36520004479954665	1.3932520355732616	3.257804094945155	1.6795895060559805	1.889549526591977	3.212459779850755	2.6286372181075364	2.8298879735685993	2.0171561993179563	1.633668635408889	1.1969156762853772	-0.4252233106493657	0.4926481023116123	0.4370284798557824	0.18617452823460565	-1.1063699337912358	-0.9255206231360986	2.3484159449020217	0.5243791938731611	0.9694128718738035	-0.31881561525457675	0.5550866896931128	1.07236672673475	-0.04200686980326558	0.8110853997543582	1.562671241683788	0.744699934944147	0.23354005482780357	-0.22855862550805323	-0.7630084932178834	-1.0105217400611886	-0.10338796604626818	0.07698774257449423	0.599911029029966	-0.3310255354040522	-0.6294366896093676	-1.3412767094952882	0.7389142452405075	-0.6215621148663053	1.3300719722014578	0.6809994815253051	-0.35401604584945223
2.2968443504794536	0.30039999970033743	2.6096737782181707	1.905787258276287	2.1977909585006747	1.7887370481885896	1.0641582835168655	2.144006729524726	-0.34681035728598036	1.213470322975488	3.331594969183056	1.788747201386932	1.884171773351639	3.161299652949359	2.423900350963053	2.7496942302847867	2.0102032056909693	1.565201990889791	1.342203672150455	-0.23401136855103039	0.3924438914460594	0.5188881378841718	0.2575916464928011	-1.0347686949737447	-1.0086137874531367	2.2057619080490842	0.5136902245132203	0.8963126073561213	-0.3492597725056761	0.5430145525622925	0.9963263250830587	0.08736630181737225	0.6972087488219734	1.5614214004303046	0.6647062804539619	0.18727730444151222	-0.28697073618729396	-0.8010276763222379	-1.0605758948982067	-0.2103964873799308	0.2622105061686767	0.5408796972834505	-0.4306828016599333	-0.673391105752318	-1.1370996524980082	0.6599812917114629	-0.5737337725114041	1.44962732382097	0.6634557090727673	-0.41379504834896086
2.3061817270473073	0.3348152499334996	2.631369295692876	1.8780249876050044	2.1843697067232233	1.7778261016162193	1.094251664292837	2.1655193635750956	-0.33559082111255434	1.0696104079621	3.443156388395193	1.9161663926674266	1.8696687382727961	3.056689038834673	2.265248324292741	2.6177013937163305	2.0146799822717245	1.450035664524296	1.3988998632948724	-0.06987329369963483	0.32985746519662373	0.6170184221762782	0.3654383579167607	-0.9191465613523739	-1.0793284259019338	2.058490030700651	0.4901940449140819	0.8206347662460122	-0.38215676125373704	0.5141062568156471	0.8857097529256057	0.25641517200842123	0.5842055966250406	1.5460616297144156	0.5859844749267781	0.08872624748012878	-0.33315219094324744	-0.8085097205056637	-1.0979071961883475	-0.30946540363404784	0.3931530662539999	0.40201506422971844	-0.5909127770610368	-0.7301379726407758	-0.9343760022174932	0.5974152796094713	-0.56304431233898	1.4749739402697764	0.6145676116288245	-0.4168392286013732
2.3147290637714577	0.35676814253484757	2.602480429037714	1.8429052630515865	2.153571680426467	1.7591027165110624	1.14187480997895	2.1962316114397202	-0.3471452688135452	0.9808545995330313	3.5646221003253915	2.030081338849571	1.859612372848011	2.9471603351468154	2.155603076600973	2.4736395459667233	1.990593991605469	1.280845264311309	1.3726349176277435	0.06784001357834579	0.3138697150810924	0.6779828238994023	0.4593421822461569	-0.7484098778257378	-1.0617389941305415	1.9386603326558713	0.4699526238967242	0.7372049597124104	-0.4007563243024056	0.4491497881613694	0.7602959961054115	0.4357113796250901	0.46391562602972947	1.52413218061483	0.5037161036228696	-0.004463518782282942	-0.3666309293718576	-0.8127475275395888	-1.1304765849225553	-0.35895350722421	0.4590642182861987	0.2734009066563932	-0.7978994118057778	-0.7849517151249256	-0.765151604311201	0.5741637119032419	-0.5820841187351213	1.4065405255954153	0.5573868423761319	-0.35424218495391746
2.297771529314896	0.4166793155043857	2.5557621493425287	1.8155336536483824	2.1024302375540147	1.7250601981380496	1.1741547787669697	2.150583047347407	-0.3570936635073497	0.9243637605512387	3.6588111453764944	2.1747257290936446	1.87005972710974	2.844892560958372	2.067568960985006	2.302496014591118	1.9117560906947761	1.0804440946379739	1.2950431305123693	0.16678363912162408	0.304095377321657	0.685761921093065	0.5232275353261688	-0.5368101976202002	-1.0006735593605842	1.8548597708461017	0.43513200267386737	0.6436043052441396	-0.4300870251502792	0.3502912131254336	0.6596553778816884	0.6070398208982526	0.29501315212561596	1.5078979788388107	0.3880741498694463	-0.05630374094411782	-0.3901508025717041	-0.8523087026151105	-1.1655054229988386	-0.38315799220982205	0.46957349323621916	0.1644440558099835	-1.0133622575021095	-0.8529783629125204	-0.6144315553354319	0.5769303256261171	-0.6000306436117586	1.3104046636586268	0.47898078218437873	-0.27359750123859056
2.270585214844187	0.5221983175650173	2.4824045283601484	1.794528376021264	2.018523201660122	1.7083446827492632	1.1922281022789754	2.090608796415949	-0.34589696221080324	0.9329062295193072	3.736425054355064	2.3474408139450302	1.8888536990008056	2.753379359167357	1.9994574531624028	2.1117514371818613	1.8049709793169249	0.8808601407562101	1.1690976129375379	0.26751829894925644	0.2928606385087527	0.6548514374850012	0.5213902016062316	-0.3312648643068692	-0.9672792526339483	1.7880488699116945	0.3644683016498974	0.5555002366809877	-0.48465929854780326	0.23879833821669236	0.560015237085079	0.7696749826209837	0.08539184506412938	1.4897317880189445	0.2518601221583367	-0.09249245316217948	-0.3983743093832821	-0.9324068167386713	-1.1799097724079586	-0.4071511005071887	0.46686094930074173	0.08853191784341688	-1.1962987314811278	-0.9008860184622801	-0.4673095742072646	0.5944159249763953	-0.6111414348681101	1.2207728545573655	0.4053216184545777	-0.2176454681992568
2.257172425195791	0.6350503885325687	2.3877063530314677	1.7655434802702548	1.8945817899743171	1.6957909336816823	1.2324802638943457	2.068606051935301	-0.351567623302528	1.0283834953339963	3.8058811782420063	2.4889083062415063	1.8961863964258634	2.7018518749655263	1.9611094837167422	1.9526255197272477	1.6475516594871453	0.6941950701589635	1.0072430284782132	0.39645273348222493	0.323736046607675	0.6012337321057059	0.43630384170112346	-0.19300941863715465	-0.9424130280098895	1.7389684804059589	0.28398736885860365	0.4688292237606399	-0.5518991556631863	0.13355490751265542	0.4307766097719279	0.9016110618424152	-0.10880991063574148	1.491370773985051	0.12028850919990589	-0.1350054445112131	-0.41937026871825733	-1.0493880967869031	-1.1494126005662233	-0.40380615712477363	0.4552629911766181	0.05658433854474586	-1.3427579099522566	-0.8986629253973255	-0.3427552772513084	0.6209746659388719	-0.6367118730651413	1.1766857468875513	0.3801926838912585	-0.20213754422768307
2.257929670932776	0.7657449740036428	2.306325710014286	1.7228130954572431	1.7418812812401345	1.6782677070660839	1.3031264106639922	2.0163530489300454	-0.39876731381230657	1.142426196306325	3.83155966085997	2.6046076262963593	1.8592313244052252	2.6952019581188758	1.9285987954818502	1.8332203394197357	1.4121664775181326	0.5464775876843271	0.8568420705975894	0.506070442545681	0.37033472274157997	0.532770264215476	0.2873842516584133	-0.15989762644683722	-0.9538677832909489	1.711722069901367	0.22478660982353382	0.39072288231624774	-0.6447807841514077	0.050941604706807676	0.29744549454704516	0.9835296595615889	-0.2826867299701673	1.5244709654234654	0.005755687440326646	-0.19473431068539174	-0.4689822078877821	-1.1982170308724378	-1.077722268680195	-0.38871682827438997	0.41603740650966126	0.07099362362887282	-1.4499724057670296	-0.8478990785402007	-0.2396077115413672	0.6173033657747302	-0.6898213826272129	1.2021507673113916	0.39562215410684426	-0.26109461805904044
2.258281462259406	0.9181454434392009	2.266060916593362	1.6624486950712665	1.5758920511296457	1.6449872665172383	1.3757161912221243	1.916716008833454	-0.4716714640626959	1.2486962868657667	3.8352195398988043	2.7290409868860435	1.7603144621231401	2.707759580123542	1.881607032785667	1.7335470345353745	1.1693526444104272	0.47037341240287783	0.7734322553449504	0.570299255919729	0.4105819958686669	0.44201962109385357	0.08798359189202284	-0.22379892535569548	-1.0495788140374531	1.7006400204329595	0.16052651391916256	0.3388683890398726	-0.7590633674506162	0.009587764460578217	0.20548803226481427	1.025514980057004	-0.41656650194440986	1.550076687514067	-0.07767826868346066	-0.28513337577751674	-0.5244841734624687	-1.3572487524808245	-0.9778162966825261	-0.3789230417190047	0.355012499161235	0.13050024790152773	-1.5300491025762197	-0.7620586893669092	-0.16716779384113026	0.5550489261815562	-0.7603652818690779	1.2786560667665658	0.3837261189526265	-0.3884196315306399
2.275286697234833	1.0656713518066323	2.2971650953029092	1.5942746865576944	1.3908286379005759	1.5595159033635468	1.4253653280606426	1.811418594997	-0.5443815178596093	1.366608020576955	3.826650157468464	2.8097976679454066	1.6360694755224177	2.7450613402932214	1.8393774362297948	1.6722441205993719	0.9377260894456743	0.4575881859067019	0.7791615339004601	0.6493571920821336	0.478427399140042	0.31417310315988956	-0.1333521394717341	-0.37949970758271856	-1.157542401935764	1.7193532144608383	0.08330441324980281	0.3080576927195785	-0.8481560167580054	0.012841742959809988	0.12184317872884805	1.0355562545599466	-0.46337683944112085	1.552118552712066	-0.12154543526635528	-0.38053998071604206	-0.583808219013182	-1.497174730612735	-0.8622570634112513	-0.3201046969424165	0.2903036639004372	0.21576772709093853	-1.6123988859362868	-0.6164025983133212	-0.13071298573494866	0.43429768652926304	-0.8526186284268032	1.3757514091907042	0.30861902839907607	-0.5130440222354563
2.3145293178487094	1.195323869590933	2.3945447390835186	1.5364929912217895	1.1945154325435778	1.4223190783119866	1.4519873459474328	1.6662253886760994	-0.6008864206977556	1.4559264179501943	3.7699646753340517	2.8199728089763454	1.5240047852319138	2.810668355315806	1.8160711840735786	1.6696976199823657	0.7196277937108948	0.4901202481889377	0.8772446133365743	0.7433043528545173	0.561984571225506	0.16108672990567188	-0.3138495454575835	-0.596964055734645	-1.2127964799209026	1.769458511208716	0.032743632878008945	0.29890152512260015	-0.8951987429418307	0.04147100902430082	0.03160258511783689	1.0153105724069424	-0.4275266123934533	1.563243513319998	-0.14950286717107836	-0.4583887516719372	-0.6461201923486636	-1.6064104389813143	-0.746425720851066	-0.20439635612411383	0.16703687003253317	0.3196587517629118	-1.6961619512866395	-0.3974617610924219	-0.11338731420277803	0.26583456028572233	-0.9629202004676312	1.4789465977769747	0.2030355462626754	-0.613810737419227
2.336903842478896	1.3135869735098007	2.5169642517414	1.478150624621514	1.0025451464856265	1.2680736140323314	1.443829849051264	1.4516052277971272	-0.6520631855973681	1.4590009171801808	3.666839147523484	2.7844634450666557	1.4286730917767216	2.859448156852138	1.803750233450171	1.7321499635546687	0.5341213641458078	0.5840580578004774	1.0503605336141313	0.8117563208945825	0.610863926169946	-0.004263355070476471	-0.4212532118710618	-0.8107373541301032	-1.225561309852875	1.8178325975962717	-0.006089425394977458	0.2991948687273353	-0.9144534701929767	0.08831516860466918	-0.005431548449598705	0.9570634529302764	-0.36523695783217475	1.5723449214222889	-0.17245260133113788	-0.5095961528641721	-0.6856391582200905	-1.6781290909613245	-0.6386285794749934	-0.06449465540905455	-0.07179162668655235	0.4537348126157891	-1.7818743711063525	-0.12606559316062835	-0.10402436178654313	0.06544463660248445	-1.0503209752311466	1.565655053563587	0.09329750136494733	-0.7087239288605027
2.3370409814706323	1.3929809527120394	2.659475532799866	1.4068043019217904	0.8261573772084081	1.1052399433749278	1.3887615976668812	1.2213818791213975	-0.697519813838684	1.4066801453722868	3.5435638905365976	2.695099022167625	1.384511233990381	2.8498706272336545	1.8330058953827866	1.835229505044163	0.3960314598652309	0.7205980140044124	1.2489771670492602	0.8680356666620108	0.6162685599898687	-0.20914311392802612	-0.4927137659145986	-0.974742998309179	-1.2004809384108783	1.835244504900981	-0.05657280850387554	0.2670617217299563	-0.9127848992930703	0.13410065674392574	-0.017301410270045954	0.8471288836821582	-0.3102019401369153	1.5586241366725062	-0.19693320330306072	-0.5184556464385731	-0.6972931494452397	-1.6980147333793376	-0.5442380534487026	0.12420539338715555	-0.34990069207128693	0.5704904216619358	-1.8752902220701593	0.19878629736128992	-0.08180673593940646	-0.11837938971433534	-1.082389355748417	1.6147314597676214	-0.026526670157312093	-0.7659414711190526
2.3371214760962173	1.4010396094897504	2.818494737661281	1.3409344714430858	0.7059726926627399	0.9581497966299768	1.305930678905432	1.0371445476211254	-0.7367158800022233	1.341814627107529	3.380178287487832	2.5404090280158593	1.4224139569209	2.815350286624411	1.9186028636457835	1.9540179182297586	0.30711614833889833	0.8568668378662838	1.420747052003534	0.9382225739529151	0.565648989616887	-0.4248740750647193	-0.5226149605435628	-1.0778719537965036	-1.1179924239327232	1.8045510280913561	-0.09592727991637125	0.2169817168166514	-0.896999637646179	0.16441641103437488	-0.04269212752522937	0.6682490948883987	-0.2596171686306961	1.5357698966088047	-0.24362965269660064	-0.4965230935791417	-0.7018957383847925	-1.6492265347534805	-0.45777358260708595	0.3635505550144519	-0.6338857141162524	0.6316486874629247	-1.9492891101230954	0.5778768258570761	-0.0247295044800988	-0.24729157676626454	-1.062027441468225	1.6285724761596079	-0.15765454313316446	-0.7721037617157209
2.316514851946471	1.362861337054353	2.9429028991710715	1.2973070126070805	0.6685073677237859	0.8533481241159524	1.2251545763737597	0.9171398035776871	-0.7828156906089763	1.271145559734482	3.1709348079717223	2.352457139042715	1.5047734359978278	2.79029127077331	2.011273825240474	2.0935100823033435	0.28417733167146064	0.9754433217171684	1.5133621710970844	1.0084615694892254	0.46838474622642706	-0.5774621578157961	-0.5225932426508927	-1.1252147933812051	-1.002924200427538	1.7079141748294369	-0.104656876463	0.16153015769860674	-0.8931332006286006	0.17555297805444545	-0.07658896150640755	0.4579447103864144	-0.2100024404570063	1.513950323663371	-0.3026826294826427	-0.4632547911773094	-0.6918000829253076	-1.5497164154686391	-0.381139931972517	0.5882402662567102	-0.9736684980339796	0.6710345947956771	-1.9879733533695103	0.9485099350840158	0.05012094143330966	-0.29958320384856735	-0.9977308651949526	1.6245385752170467	-0.26788208601960395	-0.7512728711313588
2.2658270880873856	1.2934480505854258	2.9836851689599126	1.2710929180722548	0.6767446418872349	0.774835854865592	1.156876203816782	0.8397706496699276	-0.8318840352100553	1.221085013684748	2.957130384972568	2.1459361034523194	1.5873516037462667	2.763496679104846	2.081838969910993	2.2262364979486255	0.34548585428312883	1.0571992697627572	1.5302098000335556	1.0572321943419332	0.3608555316517441	-0.7122435617604157	-0.5064872534463315	-1.1317253950349755	-0.9038582028666768	1.5986406375183322	-0.07281401309156002	0.09766300336275074	-0.9021215371010181	0.2020238674599253	-0.12226919629581223	0.29356659977604116	-0.1654861864812982	1.4795911346252937	-0.34900383362077997	-0.407460420596731	-0.6575971609222921	-1.4483046247921036	-0.34044563895789287	0.7598336367568223	-1.3109733364106482	0.7022217060525244	-2.0067254471667244	1.2504349701708426	0.10910355364935191	-0.2665752873421287	-0.8985655095620931	1.6225052931630028	-0.3453543979471778	-0.6933638650726176
2.216167866666331	1.2053007028142932	2.9586795133962225	1.2740807533262586	0.6914402244449234	0.695976771755132	1.1104513577756885	0.7990874666581476	-0.8843814171558618	1.2201177555000338	2.7569420469081654	1.9513260063443532	1.6755361538007136	2.7334520998906986	2.138674961089744	2.2993374193303917	0.4748600341580457	1.063714083503043	1.5000842475600886	1.1113078066498647	0.2538667804590531	-0.9016927874339249	-0.4472408422407731	-1.11547964964852	-0.8445017436830062	1.5040190513055693	0.00013901749806735086	0.0658712890856374	-0.9083310736801673	0.2469025091321826	-0.17067912875672417	0.20371457953380823	-0.07299186512043175	1.4200703062863131	-0.37084443578699444	-0.32987106693272156	-0.6304483233662597	-1.349456885430212	-0.3506288058082735	0.8958452647355706	-1.555637468190924	0.7134425704404664	-1.9888261959498554	1.4965217068392362	0.16442163124720835	-0.17836272849022378	-0.7910207503893831	1.618953173911962	-0.4163645137380727	-0.5952673308531055
2.1612049438039582	1.109858881235752	2.8833546268829204	1.3138450062890485	0.6891617210098602	0.6307073159522891	1.1019726671602355	0.7942908121191861	-0.9166128458711752	1.2768405390465287	2.6116889752676076	1.8223847538657238	1.7636908826726825	2.7103685666654065	2.1681713696485665	2.3112896185566343	0.6390458152572808	0.9986385026424298	1.4479192156174912	1.1958229882156042	0.1545441765286647	-1.0841453555468026	-0.35994794444032563	-1.0922721743047252	-0.8170027728854781	1.3887764849250597	0.09860055652212744	0.10737700469988079	-0.9016858367693208	0.28526498705061865	-0.2112663982072831	0.1792918302190417	0.12280517511208182	1.344278650786596	-0.35446979548266044	-0.2505561952211692	-0.6312690647505855	-1.2462680647453337	-0.3975781238872115	0.9987337948299168	-1.7581655289734726	0.6911117432540166	-1.9380107021218014	1.677718290066025	0.2204088076689418	-0.06396681724068305	-0.6909618822854341	1.596778967414948	-0.47825927202490554	-0.4920652714674053
2.100133373244416	1.010233350870314	2.7364854250070443	1.36642150195121	0.6558303251219932	0.6131338925937807	1.120284827027606	0.8055352309253452	-0.8979415282094287	1.3719279405928886	2.562927668924472	1.762493264933139	1.8131841051932835	2.6814185622648	2.169859893931003	2.2731808863872707	0.8173427692037748	0.8903994166783873	1.3825896623812515	1.3558380781036885	0.05454311856556313	-1.1930609524647442	-0.2942078833262399	-1.0955326015896052	-0.857463924604058	1.275027135462877	0.20954342257319164	0.2435749977049338	-0.8827893520131258	0.3640703553706061	-0.2730819047533059	0.22656609906316394	0.3774116670493609	1.2817728535931412	-0.29084746054233673	-0.17308082794298857	-0.6394845250780035	-1.1778114558267312	-0.4818831633206795	1.0361474686494105	-1.9403201854406351	0.6276087009907398	-1.8975407109418487	1.7984515747370735	0.2664259685031095	0.04732838446327401	-0.6000633330924094	1.5488580206914242	-0.5101753635745527	-0.38117883135883107
2.0681889320169082	0.8997317214629277	2.5395322087124272	1.3969545738386748	0.6015591258532799	0.6332856032017203	1.147005673751098	0.8203068379100706	-0.8753007477834753	1.4821904386596478	2.598732929308451	1.7591479687253226	1.8115174324391923	2.6191852367360076	2.165064748800801	2.1783389239579267	0.9987175070495388	0.7528551251792033	1.3060037038590986	1.5564619654681275	-0.07200964044052302	-1.224687986052531	-0.24715389706598884	-1.1430189819981693	-0.9522721795494524	1.1961783726881765	0.3105998066743408	0.47294084313848367	-0.8701959987221481	0.4864535946386936	-0.34444106017195963	0.26095714226242495	0.6283448669359747	1.2368472410640732	-0.20203720292742874	-0.11489274326001009	-0.641691943899246	-1.1537841582990922	-0.591647864170412	0.9963752759926485	-2.078854202945384	0.5412678528464644	-1.8679975477606807	1.9028934534908175	0.3102984682064407	0.12640023176130924	-0.5162075508971188	1.4722792291138145	-0.5154487788815052	-0.25223605352452105
2.0671574082964503	0.7872771800203306	2.331425452190325	1.4158473868310022	0.5642518179310757	0.68162962996361	1.1611258437949965	0.8393407987187815	-0.8729030857111356	1.5767744711506961	2.6796952382587196	1.8192629091955055	1.7828195145004535	2.5183606519421304	2.1622549388620573	2.0544575095383197	1.1624462838728225	0.6078795162482512	1.256372965528835	1.714766156834021	-0.22727595401756223	-1.133850862760942	-0.2221566026020601	-1.2250423099196879	-1.0191657669330862	1.1110496539279155	0.37548722776218385	0.7633029227107284	-0.8801977418919943	0.559801470645972	-0.38143402182881386	0.18540503025845617	0.8387845043917267	1.1717135725171404	-0.11528581308552568	-0.10231886573360842	-0.6474344514281396	-1.131950549118426	-0.6926108760980789	0.9326656004827957	-2.1952113409776457	0.46726480652655783	-1.8332294184036038	2.000424412499161	0.36955137862285675	0.19339582892842083	-0.43412789715045685	1.3867139841206402	-0.48865390578517837	-0.11725710113257085
2.075713688867888	0.7142205161576506	2.119550954510088	1.4536981230270014	0.5750020723931509	0.7645683392705149	1.1446049565928624	0.8538030737106264	-0.8492233183871679	1.664138612191552	2.7878229715641067	1.9322192806656335	1.7455364094725492	2.412303099888995	2.159148318014292	1.9353139880098027	1.2942174045420205	0.49412613307379144	1.239840890660827	1.8287672920878209	-0.40805903875717425	-0.8587286153738495	-0.26076667219195804	-1.3258130947292688	-1.0732357389837457	0.993818690725571	0.4238401493713685	1.0694430410884808	-0.9170160336253286	0.5557596436324241	-0.39906795113057325	0.05245580833386269	0.9456317891846033	1.0670885828985939	-0.054432987375341	-0.12417673785749676	-0.6334952587015343	-1.1121859869013817	-0.7631813736028222	0.87943946703734	-2.2846739724496348	0.39825629250216604	-1.808973879220573	2.074269764743721	0.445301341498166	0.277505390766618	-0.3526729757006536	1.3132422761637685	-0.42405662498924457	0.046006634633218926
2.079702644757986	0.7007238098589659	1.9155155823041536	1.5099822835019399	0.6334173953591933	0.856122634996756	1.1019932565012156	0.8505129061499815	-0.8294559266352094	1.7555099657119402	2.906448291048766	2.058058119042532	1.6932764439108623	2.3116584452014526	2.148103654299679	1.8172965337266036	1.4042575055587967	0.4370432281559772	1.232080232789593	1.8895422541126212	-0.5871287395836615	-0.4258335931410159	-0.3297426993139716	-1.4316744523279792	-1.128947503305261	0.9051315861470848	0.4724782187912223	1.359026076989134	-0.9679251968267326	0.5366214901388323	-0.3809605448571344	-0.02986203629799738	0.9308236869378037	0.9408637726429191	-0.05404777985652046	-0.18578048355030424	-0.5816759007107672	-1.122776943303812	-0.8200522149851113	0.8246521127892278	-2.373575767134965	0.35590376765209336	-1.8020884807555855	2.144350357210893	0.49402591545411256	0.3621404965955917	-0.27923424133903935	1.2794930603831907	-0.36203846384811533	0.24782273888134113
2.0761310684079577	0.7179796788499344	1.7487214019314012	1.5676409928830803	0.6973123406802533	0.9254078302323403	1.047155605735806	0.8181093755710321	-0.8357849933436245	1.8380032708940526	2.986539200227883	2.194107721159262	1.6338693349484301	2.2146086440967383	2.113848377499535	1.7094790993460187	1.5115555809198595	0.4452382986639801	1.2130631696324474	1.8424865345702113	-0.6991426503067917	0.11546638119662296	-0.36697151093001545	-1.5562473816087858	-1.1296697239461486	0.8652369757815979	0.5109690996914062	1.5687234741707727	-1.0111434423212171	0.48148030089207366	-0.30620058962450614	-0.03473456582379407	0.8365134076795497	0.7989312505165388	-0.12135947301589015	-0.2989257284627751	-0.5128543216897998	-1.1583745223887807	-0.8654595804268892	0.7861148049953751	-2.4792183566220882	0.3518756634930619	-1.7844398608276344	2.210168410366566	0.4896479708316607	0.4607513186935831	-0.2140695777462942	1.3148264396918194	-0.32869089918862465	0.4493692157356787
2.0738235558078557	0.6980414504430139	1.6159523619151943	1.627730483487817	0.723782739647327	0.9590350846412855	0.9878212429004227	0.7463403359240036	-0.8040787667965379	1.9171802623000005	3.022333336359464	2.345407081110076	1.5689453072274244	2.1690226019478613	2.0589548488253846	1.6598620533790662	1.5920396298857677	0.5264481632600614	1.1885584240034577	1.7161284647907995	-0.7299988930375582	0.6726045809481455	-0.34543170497925635	-1.6875616031531417	-1.0878229163467956	0.8363399655986496	0.5455127201838993	1.6756736671102679	-1.0305272659669404	0.383918393202617	-0.20390897778649258	0.012689957234779581	0.6941882821420133	0.6347991670782811	-0.2376157663467427	-0.4251715466154765	-0.44674440783077135	-1.212889102284008	-0.8806697919608597	0.7956378810552882	-2.5810450565999785	0.35326193336096834	-1.7423338042894687	2.245162794895549	0.46409814421925744	0.5847534233173963	-0.14996913835691902	1.4109010581932446	-0.29677480763897834	0.6000213475986188
2.0779526319721207	0.6107161782914468	1.5000248255093531	1.6817611072033798	0.710636743318407	0.9719584642702902	0.9173645180677894	0.6439152905928734	-0.7250472579168352	2.0041199941373598	3.081388284254581	2.495631282937951	1.46054199545237	2.177381854804699	1.985042336680894	1.677682885219913	1.6176132161033383	0.6825058293271852	1.1225139435808582	1.5674966599180409	-0.7097219335287687	1.1299817274881918	-0.2479531155162697	-1.7841748305287013	-1.0688772213951323	0.8058768050232141	0.577901437935763	1.7095668757360574	-1.0208773104723163	0.29921647115829586	-0.1048123062095504	0.13522441560907797	0.5278143572089465	0.49037154061802257	-0.37794088809491666	-0.5329555008289757	-0.40203545967610815	-1.2872109785848571	-0.8660945021010145	0.8277003871355086	-2.686973562880301	0.3054514660023947	-1.684897467245841	2.243398818876618	0.4334569629801373	0.6980344305293605	-0.08817149127108373	1.5418762690600687	-0.2429341423092548	0.6717509320033105
2.107169199777027	0.4625843268617068	1.3979494044397178	1.6982050528022927	0.6815157363284408	1.001186658664278	0.8329029235007456	0.5038320881024242	-0.6444020844043197	2.097815728295507	3.170912559466926	2.627509789686173	1.3089642383774938	2.1718190156838264	1.892697867086128	1.7541339734684562	1.593844330444885	0.8843695861415102	0.9914850471843991	1.377462713523509	-0.6433139328690751	1.459318805237682	-0.07940489407781774	-1.8510699809066946	-1.0238811958849308	0.7850869262837281	0.5880567735357374	1.6720766012685977	-0.9900264995782997	0.24073923585873097	-0.0463687791400962	0.2825207685250492	0.37836791829659144	0.407154088366838	-0.5170107646524523	-0.6466195803252179	-0.39701713572161934	-1.3580464573342677	-0.831536622409384	0.823721313688357	-2.800511854579612	0.1921496493128605	-1.6014546529868827	2.176256575503995	0.3611189609947951	0.7765094100092991	-0.036591122970511	1.706947741841193	-0.1573378091404704	0.665914803576543
2.198017819238142	0.2613996516453753	1.30598401753334	1.6915421078411854	0.6317811546373688	1.0353295705231098	0.7268431102459659	0.3312891128525022	-0.5574316499962031	2.19069718898183	3.2630436178244593	2.730928990457347	1.1515614103250977	2.1381945770623796	1.7998290315520893	1.8720953580132984	1.55395904909571	1.0818684941251524	0.8569406812439825	1.1648825704442751	-0.5285018783952051	1.7130598601263647	0.13766544316542131	-1.9068663497253069	-0.9143807896461255	0.7225791003247577	0.576675302349885	1.5705845229417974	-0.9543829850356152	0.1967510271427584	-0.06242170707555206	0.35789686844923146	0.26427059399946107	0.35565421928098356	-0.6450623778699394	-0.7702358504738045	-0.4324055730575501	-1.4188536464975166	-0.775342565668744	0.7866191423568042	-2.887020012521879	0.0578715891363733	-1.4845699666080372	2.0466260857621195	0.2618530546869459	0.8287372210355798	-0.018364921426093334	1.9019917518888565	-0.035502171093172254	0.6180820341532851
2.3649577101364647	0.05139599619098412	1.208005640765058	1.7000534593577357	0.554327329814593	1.036712262623247	0.6046618430040586	0.16654773150095822	-0.4824533317625991	2.2760478538014426	3.3602287948546694	2.790775141396795	1.005911441634057	2.0828585722764474	1.7130712028449182	1.9973785158918094	1.5228407885505155	1.2204285772157295	0.7603071783098637	0.9545903033748091	-0.38461979350268516	1.8627240895119044	0.3670150769246511	-1.9198209090789125	-0.7938749165482087	0.630314416908532	0.5577537083419102	1.4372814946916712	-0.9200207522091066	0.17143318686500156	-0.1188766308639531	0.3334097244711281	0.1687466112351055	0.31534798339940595	-0.7569186715246116	-0.884210444607304	-0.49409528495132077	-1.4799564137984258	-0.6950249738920027	0.7531660001697033	-2.9467326351015197	-0.0363749580260216	-1.3761510482104096	1.893377648610612	0.16426211099780821	0.8512980737825032	-0.035813839763953435	2.0844563603130077	0.11081659324662434	0.549714094513043
2.5795951386175124	-0.12465940973431852	1.1116096297499076	1.7433445154351184	0.45997587884588065	1.0182079178507848	0.4827029406447325	0.028336590162231036	-0.47188839539305044	2.33728615387352	3.4299370684626256	2.8037482842898385	0.8927499945212786	1.9642621409380567	1.6268113568851057	2.094883790893068	1.5032642176275839	1.272470711830391	0.6945042939709308	0.7544632577357839	-0.20653902567303484	1.9408074467850849	0.5891413395816204	-1.880311297310716	-0.701720402562356	0.5934868510616654	0.5512930736601773	1.2926919510265722	-0.8668104457743689	0.18060423597696035	-0.17808183827915275	0.2979068000849233	0.08982829916787448	0.3017920128808518	-0.8427402501141896	-0.9995961115860605	-0.5691367962280125	-1.547921579548389	-0.6166226128795157	0.7209662846602705	-2.9831063830363123	-0.06770861781176261	-1.3187599640383914	1.7093442053205021	0.044994137862281694	0.8412188908165316	-0.07306531904644578	2.2197145287595346	0.2718038435338424	0.4812330853205674
2.803713045223008	-0.24051417944375583	1.037653275779855	1.814358052610184	0.3406475445845317	0.9745960749431598	0.3818028162394739	-0.07735050163928103	-0.5326063330154509	2.3804179729266215	3.4179414162938	2.792737628813966	0.8215038761147738	1.8022163374635234	1.5456698501564312	2.157882814414343	1.5085430833457256	1.2335269424731616	0.6698516323723499	0.582928652036697	-0.0129228104163287	2.0567238193669892	0.79205161080359	-1.8347217063603367	-0.6383245465383707	0.6006535245488552	0.5493499950074746	1.154108737891214	-0.7976018686416884	0.2221304180856965	-0.24299347250085185	0.2803957446349441	0.02438945179720125	0.2933773307420128	-0.9034436418731084	-1.113358455208017	-0.6359708936614459	-1.6311143611614294	-0.5715327082747995	0.6677846515702353	-2.9929558500020272	-0.052871569454110624	-1.3033217728390887	1.515403499458314	-0.09921659871431654	0.7975161540977826	-0.1330577803675188	2.296101424239674	0.4113107703164526	0.43904944468000034
3.001881869565861	-0.29575920488252205	0.9794991960201387	1.905096366589224	0.18244702420284914	0.8774790674345185	0.3307659578189219	-0.11969282897651497	-0.6630163148738678	2.410689206115607	3.3292217953382197	2.777646553955859	0.7603108096683352	1.672130619126834	1.47858069102046	2.179511715985209	1.5624835778348998	1.110421402880203	0.6915361135144622	0.4333352180179773	0.19249927162432318	2.1664424464346204	0.9876429521955469	-1.798662200822839	-0.6202144440723854	0.6221381905948122	0.5240696048215774	1.034169674846972	-0.7157708915292501	0.294128282836673	-0.2793194492062971	0.24536934075742928	-0.04653864552152479	0.24951843254284115	-0.9608594867041642	-1.2217477164359158	-0.6992591737416806	-1.7363864735394565	-0.5896314645679732	0.6389447128950236	-3.0063132960842993	0.009768024720012725	-1.321631780890573	1.3906203191602402	-0.27633281784792213	0.7402018280179113	-0.21643048468209902	2.300233314678815	0.47032612866969165	0.4167095104562284
3.1389880671964585	-0.2919961826802871	0.9259254236161105	1.9826173076649585	0.00212412147626041	0.7394243344132364	0.3269198689239083	-0.08525252800288136	-0.8390694098014485	2.397152526520336	3.1685950068840776	2.7601817113142757	0.6826166889169752	1.5857041913836791	1.4149081552372327	2.173138455725399	1.6333798636236885	0.9781622826685658	0.7004653075454683	0.3091969088504944	0.41586780440602444	2.220558442317056	1.179325072906785	-1.7709536953593514	-0.670862265993256	0.6855787973022496	0.4902103390746916	0.9235887536849351	-0.5969699344198499	0.38764015675722396	-0.30406376746536223	0.21263538689469522	-0.11978381317008195	0.17996224879127365	-1.0191818975062368	-1.325777981047128	-0.7509444236631133	-1.8504440228525187	-0.6590402647239065	0.6421709886629845	-3.0059430704931054	0.06637140381216551	-1.3801158959614823	1.3440030241503556	-0.5022622332982521	0.6981733242983513	-0.286792775698133	2.2234993730649535	0.4816668509795742	0.38769847265074214
3.2007989957984107	-0.2368283474405414	0.880233543328362	2.026834375637045	-0.15504673963499208	0.605650014560035	0.33500324419255	-0.010221441885470656	-0.9762004570880437	2.326651248832392	2.9531441945300667	2.752532544186625	0.5944652735097267	1.4975646790864547	1.3534682970696494	2.181156428310321	1.6463811689436347	0.8959633578387605	0.6654979723340412	0.23539587868601655	0.5947266861827988	2.272660685670269	1.377483469212414	-1.7637817806242135	-0.7415475117415514	0.7458717488091005	0.4686165027267317	0.8022983864942898	-0.4536051608323281	0.4694286806496474	-0.36089747283110774	0.18551664767490578	-0.18040462541047061	0.09980301616399845	-1.079028534611228	-1.3939968676830217	-0.7737883921935148	-1.939274156175393	-0.7433697242217641	0.6257948578683681	-2.9601450651824837	0.04826671933730513	-1.457554002256789	1.3166783106954636	-0.7173442717893102	0.6706911274663674	-0.3326234275688908	2.085967031718622	0.5142698850848066	0.3590309923308844
3.2038071097693446	-0.1354891946568548	0.8338531201047914	2.0514822078655945	-0.2759246601251079	0.5027238748947115	0.3421889241944756	0.08187512872231702	-1.059627679767036	2.2219751602814353	2.7439822928648745	2.774385456878151	0.5109361413866875	1.3936700368532275	1.3093951749788504	2.1910387196955834	1.6441567705800708	0.8646685755400257	0.6091469184520044	0.22821972118427483	0.6843209492373254	2.3156619206603306	1.5579070343631822	-1.80138947647623	-0.7961465524012332	0.7270510738719334	0.4246833721829192	0.6424597842945177	-0.3138809055718748	0.5220832230230963	-0.4123294235286509	0.12726952819823978	-0.2380279577797279	0.02691392240314121	-1.1517995481235337	-1.4083473606023376	-0.7999099619384462	-1.9773004616445096	-0.8170276155814531	0.5959536611962032	-2.8910668348256188	-0.038086011120123595	-1.5257953326448668	1.3035620616122343	-0.8594812451236942	0.6517790515696955	-0.3669800717316344	1.9436046247700145	0.5211598777830478	0.36338851892076623
3.176880166869965	0.0008325563227922994	0.7857064345675886	2.0588577479175485	-0.344922025890234	0.4355925762639613	0.36003164708750823	0.16819884122919304	-1.1090004893931737	2.0800004117300954	2.5670473503957423	2.804062411813708	0.4330630935404553	1.279879238771548	1.2843509300553595	2.1732552676803074	1.6896380226551906	0.8817155442015938	0.5609460344944588	0.29066952063829293	0.7351475055863894	2.301219732275908	1.6579483351613071	-1.880624011248417	-0.8050903312680422	0.6795790594016194	0.35789768138405	0.42180768659506596	-0.1724880794115151	0.5503226682081084	-0.44538635053398024	0.004657796227937383	-0.29854762806127433	-0.013790614537238238	-1.22694490108374	-1.3932264769374214	-0.840981899252764	-1.974754216241773	-0.8707133828512384	0.5624448935648276	-2.824763463602749	-0.14230577978934317	-1.584895582967698	1.3239323600226287	-0.9286066865308209	0.6236699558344273	-0.39578313634846013	1.8342075176293406	0.48959342765390873	0.42267610375095693
3.1502990527323584	0.12227589644129362	0.7636645072928743	2.0360800256482228	-0.35857265720812764	0.39473699087608055	0.36770323553655515	0.20339439434129036	-1.099622966621355	1.881633524011729	2.4274750636462628	2.7982688639765505	0.36226760633585126	1.1738141896306489	1.26193511062621	2.1526683287472252	1.7149364736454018	0.919872647890301	0.5420177209190679	0.40667805673428836	0.7722363260414078	2.290207923966827	1.6627349587059204	-1.9822406616271884	-0.7405523588817228	0.6515342192851711	0.29630575427951245	0.17240791563157173	-0.025669977269061152	0.5730717940589812	-0.5096557029506187	-0.12864774283378427	-0.36826202187389817	-0.02266769215813564	-1.2817572744082864	-1.3631183488185605	-0.8575871603977351	-1.9654417243142828	-0.896954486327964	0.5063633206465792	-2.731477611421701	-0.23648499384386779	-1.6314016110224177	1.3598304802106256	-0.9036727853258275	0.5726433882156375	-0.4212555061035418	1.7633896918715226	0.48838819311027626	0.5221120772815299
3.155417914663076	0.22816155194727097	0.782084099992176	1.9986380368901187	-0.34495260982895937	0.3541780226053914	0.359261605734866	0.19728408315723653	-1.0759888690511465	1.660180749619402	2.330527204000537	2.7626137708032106	0.31488174737708335	1.0988807974296746	1.2249359818671055	2.1613591381924206	1.690654624003738	0.9038376520547449	0.5372893404244599	0.5394389739105645	0.7829114361041635	2.2789284389411835	1.5782523562170563	-2.0942025042400614	-0.6252993812591008	0.6276350713841302	0.22156443956297395	-0.0571358595294415	0.11357016651172872	0.6086275616451668	-0.6031077055869332	-0.24742155286923012	-0.4703050636217877	0.015285362755344289	-1.3115411212729327	-1.3063688509360396	-0.8541834975980308	-1.9709010169050447	-0.8966335369102744	0.44056583679493	-2.5794615174376454	-0.264753016836009	-1.6489806111478917	1.4006049067084887	-0.7763180217692751	0.4922839581401995	-0.4470039203618872	1.7597804120808103	0.488783082244026	0.6261447629932456
3.176516450413619	0.3295431593404188	0.8375011146653926	1.9704597843130127	-0.3332389612970253	0.30241149064514194	0.35146236337174425	0.18435239893536193	-1.0949189819841931	1.4886898214620423	2.276934264032678	2.718788123581157	0.29154170189036455	1.078916052714197	1.1913139016728755	2.171059202928026	1.6557264400559624	0.8039616622754766	0.537575311299003	0.6785426366620823	0.7653521257998598	2.210127286577751	1.4342670713891197	-2.204626409454406	-0.5314568864730329	0.5962736774953563	0.12186861787273147	-0.24734754709818246	0.2342623858016811	0.6659599545723666	-0.6977825139674977	-0.373544940480151	-0.5923420316880035	0.09265190979791224	-1.3226025544211248	-1.225446378127801	-0.8629032042661458	-1.9998000119305068	-0.9032723058435643	0.38108740341294295	-2.4131459181937256	-0.21358777639710116	-1.6150374764501696	1.4579365437292502	-0.6171655551654445	0.3632066001197398	-0.4752004135044367	1.8358447588013729	0.42827454935379466	0.7274376864777906
3.1797004600478678	0.4181806648753298	0.9274521927346744	1.9271470248318479	-0.3348344234338815	0.23391118993504817	0.33879991866921083	0.16021245159480815	-1.1231428898071667	1.3659121868828499	2.249920871126993	2.6464222096800247	0.26468938380059054	1.125577926957205	1.1687727620821384	2.176656831807244	1.5848161643403593	0.6392124862007974	0.5598415952548412	0.7954326661418764	0.699841064369856	2.0851716771826707	1.2725947347701985	-2.314655577403128	-0.5060154047105925	0.5591198303167217	0.016970885407853364	-0.3667672476946974	0.3125303024237963	0.7498001673041542	-0.7905016565954737	-0.5049358115520002	-0.7319317269750447	0.17686282560955796	-1.3233497241774568	-1.1529353144807069	-0.8722022577937849	-2.050204987357542	-0.9372196839254592	0.3121303943264633	-2.2676655888542063	-0.11776484235634421	-1.503767627141104	1.5151715245297965	-0.4829469897666076	0.1767586077346833	-0.5104324093156862	1.963047374049849	0.3453313775523933	0.8194284648767505
3.177717907232535	0.5073121876839701	1.0423747130540666	1.8551242793809144	-0.3510286189891274	0.12531281832097727	0.31548043107557006	0.139282325842722	-1.1703806384450783	1.247023325005469	2.2072371146771204	2.529414564680392	0.2427211127078957	1.2102612817952345	1.1423730806741133	2.2129479699582295	1.4646520196185606	0.4337018084474494	0.595168859325607	0.844159216325394	0.6494361461202189	1.9295403160694362	1.0921060159414178	-2.4233928779370864	-0.5773934783992749	0.5092563656147423	-0.07795074722375668	-0.41590951485516053	0.34930341041902846	0.8448918416310158	-0.8519260299909792	-0.6113587251594996	-0.9049718264681428	0.2511116367780514	-1.324233044867165	-1.0946882713222994	-0.8713010515678589	-2.1118027590094726	-0.980411800669056	0.23935377139975395	-2.102742917577154	0.03886780963289969	-1.3229719620882574	1.5497551201228643	-0.3751201634075673	-0.0537975410191498	-0.5564555659058247	2.104976994055227	0.2811125321763031	0.8687746267683494
3.1763047793611547	0.6099635738510002	1.14950515120533	1.7738088598772754	-0.34172600429340044	-0.017610998762503917	0.29870011817709063	0.17152516447731725	-1.258005672657072	1.155370677012995	2.1381443830351694	2.4127663851977657	0.24562039433777608	1.2782711134461737	1.133333539544895	2.257827123034091	1.351734656986861	0.21510040296743044	0.6221487321790949	0.8672863972857817	0.6489991757262672	1.7517700314447506	0.878302049755846	-2.5267525240341895	-0.7582215708401886	0.43390457099581586	-0.17040788806315543	-0.4312451337977884	0.36764155326867864	0.9174600758793352	-0.8602345215461863	-0.6732548755585692	-1.0629509688173364	0.30633356058581895	-1.3181328189010204	-1.0256046603801194	-0.8780493696167602	-2.166356511910896	-1.0187861875666868	0.16268707573673316	-1.9395430782591212	0.27457329488753757	-1.1194906843982388	1.5557719698312722	-0.2814950703632608	-0.30863757603252473	-0.5919163880816217	2.232212272469231	0.2052691379254476	0.8669872580772904
3.159594691346206	0.7015458854785318	1.2352864816818996	1.7057506028505416	-0.3301754701013371	-0.15077839436052942	0.3112719697793138	0.2432660830340831	-1.342121747455261	1.0943199065889748	2.0887230377164387	2.313699631767643	0.23237978931720155	1.3068012809319973	1.1698313876576505	2.279955979771966	1.2471879338993872	0.0139851241678151	0.663870896668534	0.8992926206938853	0.631643018324415	1.5524785388083753	0.6813598554397736	-2.6310913236083566	-0.9972136186158653	0.34222719397677237	-0.2584615319977913	-0.4392808250029092	0.35931806322833226	0.9515673511449296	-0.8106347208694885	-0.7188505901783853	-1.1962514732091205	0.3332486401800702	-1.2820362177839828	-0.9663513925743977	-0.8961432303313417	-2.1858326183550427	-1.0484461000579288	0.06829440516468455	-1.8209719178795243	0.5428085927853668	-0.9395861528170991	1.5311681289754444	-0.19105595118893764	-0.5605608418970883	-0.6022680569539994	2.3104242223231806	0.1303471516533426	0.8467043199383621
3.1316570937033714	0.7726998109353641	1.313853079657024	1.649122805149051	-0.3599438371276623	-0.2572091793489724	0.3532783432461567	0.30275825813247953	-1.4426484871041316	1.0166776973026515	2.0865575165830244	2.1974335867985904	0.17306545736692514	1.3055230274682394	1.2295926152397638	2.293730445494781	1.1852172214184815	-0.12962336675667577	0.720197297888972	0.8901851913240032	0.6346903118611806	1.3431635826625374	0.5052538073519315	-2.7416075050666127	-1.2265438658410595	0.27218802715981216	-0.33586694197401046	-0.44771565586693296	0.3334116442466105	0.9601516172488298	-0.7493668007341905	-0.7233281657690515	-1.3449347500683964	0.37469026298788916	-1.2024875443931244	-0.9671689501003413	-0.8882952261138997	-2.1530911075399968	-1.0586257783276825	-0.03622209626544967	-1.7007842279383791	0.8093764060706571	-0.7899836402641284	1.4845073386664631	-0.11270492202478352	-0.7975473967666412	-0.6285249742446719	2.321819584196347	0.08655970552033745	0.8191762327986934
3.0900443535583824	0.8446642334819078	1.3838706259010365	1.6200221579112046	-0.37412968737325597	-0.34550981346664006	0.43197904020707245	0.34768772577381013	-1.5585012349519125	0.9627530535047955	2.1509150247876994	2.0477825867410764	0.09806849689753452	1.2806926727939394	1.2794337626625598	2.3006316957907775	1.228973049186435	-0.19235040690786692	0.7387410299434249	0.8273226926948427	0.7207159833651055	1.1652244558012501	0.3028126426116482	-2.8174585775620367	-1.3670955606808302	0.23957524839861044	-0.4039683862421105	-0.4711927620688491	0.31333715488990105	0.9354000430907371	-0.7339932093233175	-0.6408428950125169	-1.457533334429962	0.4242260958182692	-1.0845409870357248	-1.0155463444720045	-0.8318115894716863	-2.09260798597346	-1.058964170648507	-0.12567893574881348	-1.5463671660114342	1.0911100117108457	-0.6911235207466107	1.4518375362336597	-0.04316738664003776	-0.9845059175998803	-0.6819904359293727	2.2950684516298887	0.08442483614100159	0.7830592085182905
3.0248407255521466	0.8930316121879731	1.4519337366067193	1.6411251008553431	-0.35441833886455754	-0.40978446109182654	0.5527931752079257	0.39505569367070975	-1.6020435393481693	0.9850937565772664	2.301570775009393	1.8706664781274231	0.018250445260742466	1.2414266756300978	1.3229132629353146	2.2363477407655084	1.3432940678085603	-0.19542833180509445	0.7199557018053065	0.7365489081041344	0.7882739061141442	1.0518324805617034	0.08846572910930953	-2.822415862443294	-1.4186293625739532	0.23367915280336451	-0.45668814289468485	-0.510342111022106	0.2807209508000455	0.8659339623675371	-0.7477899165589457	-0.48633004682529946	-1.4823406985168073	0.45160357089457887	-0.9397892995755898	-1.0847950391453847	-0.7455157290164613	-2.034745894639669	-1.0662029754496505	-0.18836510308400375	-1.407195334121857	1.3566163383544239	-0.6849934971384999	1.451629725360196	0.029387740129211092	-1.0719752070934008	-0.719053042657001	2.2438566909795385	0.100195720920141	0.7355265082913425
2.940547946152561	0.9117425164304723	1.5481800643749513	1.6940162958723453	-0.3553970249037798	-0.4543089720523482	0.6783305050295293	0.4254786960354986	-1.5452684238002834	1.0163470529231824	2.4926854312014255	1.6644142320677617	-0.06419849736362097	1.1972725772441408	1.3414837321431328	2.118886311387675	1.4797937837411812	-0.17075146991193715	0.6958503292942133	0.6016483660780921	0.7982245652606125	0.9689762415270315	-0.09390375922475007	-2.763984494215202	-1.4249529921389368	0.26666427614317295	-0.4344588342829477	-0.5506936878636219	0.2097308434222031	0.7743547793336665	-0.7645262982100431	-0.313786692903854	-1.4699600032822127	0.4827488824236986	-0.7812465187907951	-1.174867867340138	-0.6325430914092609	-1.980469913963999	-1.0643051875885317	-0.23043648077080797	-1.2927956264430354	1.553945912894355	-0.7486747304643264	1.458656632569856	0.09473786896717865	-1.070721409286833	-0.7487459875803996	2.1516934865499495	0.09497989361186002	0.6618616950119033
2.831898089307457	0.9208200838352493	1.66626303953641	1.7549666881604384	-0.3455642886034745	-0.49081569416818027	0.7758622132505051	0.42058160903131603	-1.4269685383135904	1.0277912964453961	2.6828026127618005	1.4260303025870398	-0.09290635569651813	1.1674341679435032	1.3156677788561848	2.0086391883449926	1.6557544199095926	-0.13099430352851735	0.6527032409643765	0.4212787926004788	0.829234130936625	0.9009863555199524	-0.29612774503832673	-2.669698678769416	-1.4677067744966144	0.3407416542662523	-0.3101303152910427	-0.6131277865566739	0.10093485689251298	0.6887501142000251	-0.7968627167802083	-0.113476360151699	-1.4149203882251875	0.5177581720405113	-0.6352860767026385	-1.2669374225694066	-0.5004117750169651	-1.9331916566678764	-1.0630423214015365	-0.2353871453113004	-1.2162505690637808	1.6660515767264379	-0.7965383446673501	1.462856345338215	0.1380919278599561	-1.0136097930319763	-0.7953030723544814	2.041312401547781	0.06782715223807242	0.5547326431005913
2.7010823976022005	0.9140041892617644	1.756457887464959	1.8105274018426407	-0.24470865333243458	-0.5132445115680947	0.8455777218078676	0.4102009094260589	-1.2496899716601466	1.037384918440732	2.8736465788121586	1.1887344849415808	-0.05174649694637383	1.15970467045884	1.2425665498630207	1.8778611961075846	1.8326617077924765	-0.07663035956210108	0.5975404453713915	0.22530277944152327	0.8423087450924813	0.8925895428265284	-0.5537019521123449	-2.575289828331748	-1.593625103443976	0.43336332784547144	-0.12330146974061022	-0.7012270462082723	-0.031127527349799945	0.6211797939643968	-0.8230974582022975	0.11392266097735484	-1.3037423886491735	0.5151303006870331	-0.5326481974638715	-1.337986316025872	-0.40773237046142874	-1.910635127463776	-1.0969513250965341	-0.18322160367002488	-1.2097661228180239	1.6989338979931823	-0.8245220242730307	1.482206920625337	0.18619171417241542	-0.8920814990504626	-0.8350571129889275	1.9429636101465513	0.0480580149797137	0.41991024855019343
2.5808234269782897	0.9059764085636631	1.812486465118441	1.8505629473527072	-0.07316334102011363	-0.5138788158648576	0.8934767646631094	0.41785386327590957	-1.0338775502726674	1.0089346968341941	2.995612882100253	0.9896521186535617	0.005659279325261435	1.15083186709017	1.14322393861331	1.7328461628059233	1.9095923153474104	-0.005502035572323571	0.5406322413372269	0.03459569264481828	0.8074469404171616	0.9458366189059667	-0.7365666083992952	-2.4949838638385864	-1.7711486165571064	0.5415543788558858	0.1016801528773551	-0.7805163798947111	-0.17643520167570406	0.5850536568808682	-0.8046483250710381	0.2865261165845803	-1.1693201279865972	0.4705251602742429	-0.4747143149350917	-1.388568757378564	-0.36877934064259266	-1.9159056773883212	-1.1546838458937065	-0.11070827451288459	-1.2157740410751159	1.6210334529589325	-0.8602126160129288	1.517583097224171	0.23611712111690847	-0.7276725693072013	-0.8779420794367038	1.848718128914627	0.021871929297918452	0.2779862163538124
2.4813290884728656	0.9227536983207066	1.8491203706355563	1.8808536645646061	0.09863174012513329	-0.48968854912285487	0.9259008588379869	0.4217426083292722	-0.827275195893224	0.9295504358172358	3.031503428419282	0.858010017155262	0.0398177871223343	1.1246407909867078	1.03442295306276	1.6494891517831878	1.9026160051757315	0.0864729286332914	0.4627101085564312	-0.12983888452658254	0.8010073767168278	1.0235946460159402	-0.7779218196227646	-2.4096642234262218	-1.9342445126813375	0.6572191916657429	0.33942417679284087	-0.8454126413029168	-0.3315090182513515	0.5916929219650514	-0.7980072958943542	0.37660566463726963	-1.0195150948565295	0.4216485843687776	-0.4421543173313611	-1.4307201367449687	-0.37030549047161687	-1.920200463340349	-1.2253485350753806	-0.03900707684216162	-1.1823291074706566	1.449650889575162	-0.8624126017712059	1.5524663270999064	0.2565179885680884	-0.5619385179300522	-0.9587032574638314	1.7637898156492262	-0.03657577592555478	0.16143760097575108
2.3814680522286658	0.9696351656956332	1.8538418079097674	1.9062394125217472	0.22938317550052184	-0.43777599027414194	0.9622822243491678	0.4225380334538237	-0.6353975312881991	0.8524905554380362	3.0790114023256137	0.7944817734875589	0.03067593796023077	1.0962530681684	0.9169847700596666	1.6356212364964455	1.8849374009906827	0.1958003627309685	0.35819268444308644	-0.2635494104844963	0.8139861640319056	1.1229150621709205	-0.7570596119233295	-2.303136426288149	-2.0370685769491446	0.755022980514221	0.5201101237934288	-0.8973633128103524	-0.47826902701624563	0.6143763937730646	-0.8526547728082587	0.37668723121082887	-0.865195452472704	0.4088846377947385	-0.4448441284541575	-1.4614453635733158	-0.42819189751906694	-1.9066893373851297	-1.313798008293793	0.04454234045917693	-1.1284777791515959	1.267776243676864	-0.8165018230276658	1.5897176343709192	0.24591875421899587	-0.4040613492150186	-1.0415601944170512	1.7238386813142443	-0.09623282912113698	0.0910909441714406
2.2862846481156796	1.0300712320185093	1.817515822214883	1.9089125484209106	0.32108401844634193	-0.35297087479906447	1.0018425841076186	0.4295482195262597	-0.4379100985964609	0.824701622590436	3.145044964558205	0.8114057986395912	-0.041325650402403345	1.075085040866804	0.8155479929518556	1.6426065913999763	1.8510584615540229	0.32879268589579114	0.23533368010039749	-0.3528126359584232	0.7920648159353523	1.2408657777987067	-0.6942123741129758	-2.1612258160679323	-2.017782766463109	0.8285591154869552	0.5778240406728663	-0.8932420756094009	-0.605035231671041	0.6249507980511493	-0.9227540677631403	0.2696847656333004	-0.7397058657205691	0.431070464587347	-0.48273725774086546	-1.4619877815472586	-0.5247094750189506	-1.884157736457699	-1.3794949586625371	0.10977244477921892	-1.0676581453982874	1.120914813870836	-0.7747264605512669	1.6350349032189064	0.198966627478617	-0.2709448102368744	-1.0981783749021814	1.7281053073111843	-0.15375089950890763	0.07407397656045751
2.216644871854984	1.0888206924927935	1.7761647560877545	1.906405805284077	0.3564747328750709	-0.2655874720745569	1.0433465776545563	0.41740794313032803	-0.22712896174808198	0.8733951762056495	3.1746725567773426	0.9207318922307621	-0.16423862418574	1.0444331975437744	0.7387432233938925	1.6886305016339425	1.7953552362861758	0.46464526433111464	0.13631379952353642	-0.3740405993555359	0.7816005249223099	1.3506502945196457	-0.5966556002363743	-1.9656975816770168	-1.8745017494339364	0.8746530711560367	0.532868451550797	-0.8080666341820473	-0.7304781982814235	0.6250492791154396	-0.9603646080787073	0.1010308493773813	-0.6430693214089528	0.4670777959377106	-0.5207798209788403	-1.4158232952866814	-0.6163213793425861	-1.8528727492366657	-1.371589834961625	0.13205228939290928	-1.0179599417804381	1.0258246224745444	-0.768450235357954	1.6825752651318475	0.07903398663725224	-0.17748807313414533	-1.13716602882362	1.7551504083673843	-0.22094786710202868	0.09386984585899968
2.179357972514578	1.116948801015759	1.7533316459364723	1.9156406035933649	0.3090186546190622	-0.1970324112812891	1.0875024783196825	0.40180877263218007	-0.010722833561737189	0.9906752311023302	3.22565500551588	1.0929676897261391	-0.29894090544235113	1.005658259628473	0.6757533527014161	1.7779729572261924	1.7486848404317912	0.5800598104463855	0.10899371993998908	-0.3276339794866512	0.8204103954377151	1.419677942566323	-0.572696421042103	-1.7276402517587937	-1.6565128856450113	0.8770752302189273	0.4445826158274733	-0.6850739123016281	-0.8494889370320113	0.6050083825325282	-0.9695706472845753	-0.05960378480436114	-0.5794602240209648	0.5271800522590802	-0.5465322719137642	-1.337872329640043	-0.6827129201472164	-1.810334425690252	-1.2981168383751698	0.14425280350393482	-1.036430899741077	1.000463805433956	-0.7844384229968259	1.6952130659250106	-0.12303828929154144	-0.11901755027456495	-1.1371878218107192	1.782195509423584	-0.29891379044679045	0.12789073459417022
2.1745670516510596	1.0969333824098175	1.7425330688373926	1.9230269953472099	0.21034467364378667	-0.12886523441050163	1.115866354453357	0.38586411445367175	0.20650535019226682	1.143960978425949	3.314218886937892	1.2918104123361545	-0.41800363322120654	0.991511255017844	0.6233959083499107	1.874221335592635	1.706840969328535	0.6839225912836007	0.14069211222344546	-0.2258535479627851	0.874514229741413	1.4450825220198458	-0.632959229624648	-1.4902493613799337	-1.4176720003290548	0.8426391146037264	0.33526509229722345	-0.5350070183776219	-0.9316523373604848	0.5667033519015945	-0.9540858917151336	-0.1796826600167602	-0.5683162191013004	0.6116702366291966	-0.5747487226673496	-1.254642615160033	-0.724997194408316	-1.774017487764231	-1.1778445326767404	0.15213307477625354	-1.0812611866747173	1.0292150424943394	-0.7953652509956107	1.6496396580934523	-0.3741586107931228	-0.09767671036337382	-1.0797705651319323	1.7963672403665296	-0.37928195602186443	0.1794504504121664
2.1765794172906836	1.0483537306564463	1.741361262847235	1.9408599587881774	0.10808727451448744	-0.061012928017963965	1.14509498290818	0.34428507385211865	0.4018729451470314	1.3028183302931549	3.37231714912681	1.4970652225468246	-0.5206282625248189	1.008218515099872	0.5805792857739724	1.8953549544746877	1.6546678689269712	0.7996006322101736	0.22368776276122918	-0.09604964041034225	0.9275409703547576	1.436566284329801	-0.6827018909975257	-1.2872057395682095	-1.2395816279919714	0.8045601638844323	0.22103895288331138	-0.3414290927217566	-0.980353952214624	0.5210450684703785	-0.9113823860607206	-0.23526813340884986	-0.5789223326943977	0.7036411558278569	-0.5967221550124681	-1.1581197297533925	-0.7410123800482163	-1.756756436761346	-1.0355837032859685	0.12719433392620902	-1.0813051738736708	1.014920619770697	-0.7903630681876294	1.5622479365857038	-0.6359623578865359	-0.11941921603894434	-1.004998826392717	1.7959099560491545	-0.46721471656533675	0.24909694575842187
2.160089944175486	0.9974120588130566	1.7550166516303496	1.9859958041870396	0.012430908826813709	-0.021070010682979545	1.1999696944873541	0.2875487655993908	0.554101651863742	1.43412856385894	3.3925781208271055	1.6731612263149196	-0.6125835354304712	1.030016297773642	0.527852476735684	1.8166937840392747	1.615999711210689	0.892973264545299	0.36548001121162843	0.03574964761997202	0.9618776439426098	1.4340171783674514	-0.7050061667702926	-1.1176994059603955	-1.0653039088056215	0.7562628495749399	0.15492132266943826	-0.11738671237741607	-1.0058892190619366	0.4258179826801177	-0.8446303674360595	-0.20620896833385313	-0.5803199306711212	0.7772032410328974	-0.5987278907139114	-1.0524111138749803	-0.7339341561487529	-1.7493349326784056	-0.9224141477442279	0.10595283093898895	-1.0801101883020954	0.9633315768293151	-0.7937291856373981	1.4109519550825473	-0.8722561584298962	-0.17483782986637025	-0.949884362017469	1.7660680714447214	-0.5696678796310733	0.3180563261334185
2.1439731313639223	0.9690485201830793	1.797141793977254	2.052343109548951	-0.07307158920393639	-0.007211146299756421	1.2731112693837427	0.24432263256821093	0.6648203582264645	1.5084692643413136	3.375461604471218	1.7758776881924867	-0.6823584755013569	1.057241971988533	0.4622176910539217	1.7037319511645177	1.5942360483956999	0.9070988776902675	0.5078392708787952	0.1569309471636223	0.9889353107049057	1.4743292918818847	-0.6779369853455834	-0.9851804667871923	-0.8180357163602354	0.6782969656979649	0.14668869802140475	0.10752127204647108	-0.9921404530394959	0.2613915357157742	-0.7745269552901207	-0.12286080908860877	-0.5816991392007829	0.8457156013200171	-0.5926974005916905	-0.9644175545803411	-0.7195765462458242	-1.76177770391919	-0.8520355221739726	0.09974503135787724	-1.0995232054403261	0.9204364263452328	-0.8063060029548907	1.1876905848180193	-1.0605255016674593	-0.2454371572559518	-0.8994045395654326	1.7321106279839096	-0.6813885970545048	0.3738213595286755
2.1362635350023416	0.985104081579283	1.8561127165987223	2.1126966582330367	-0.11640903037821963	-0.008379361407463329	1.3538420753652602	0.2111116249688833	0.7326780006864996	1.505330610231729	3.293969039489993	1.8087995480653458	-0.721079624217682	1.1073562551468534	0.39880568929083593	1.593036270214986	1.604863729466058	0.8419354652258872	0.5977721803904192	0.22884077334104225	1.0318925668892165	1.5363808728845896	-0.5830167636392003	-0.8793396150204625	-0.5727410338056479	0.6104381258979965	0.15925964293176229	0.3280868093379682	-0.9540537892294434	0.08098243269278241	-0.714683583260919	-0.012247949386679492	-0.5983737703243901	0.922816614323384	-0.6026829092907645	-0.8904128762223895	-0.7113879075322729	-1.8014955710194958	-0.796696167686962	0.05620143357925689	-1.1140206530954813	0.843795506505252	-0.8307704015453525	0.9593595958031937	-1.1975666892570866	-0.33555669001724775	-0.8430805644061492	1.7353973590150449	-0.789283825994733	0.39276920718547415
2.099227063385978	1.0701097882502921	1.8986783553579856	2.1556042875102683	-0.0987722923797453	-0.030470491627805706	1.4300802871450011	0.17361415975391742	0.7413286132109903	1.439068489588021	3.166544436358775	1.7981094969695053	-0.725721788290211	1.1646977309096498	0.34313385645524985	1.5114921807324309	1.6651276708755511	0.7379543026618558	0.655035382751603	0.2444592333867089	1.043970581900974	1.6168897930201669	-0.48418732125209835	-0.780455366753076	-0.37704443386831543	0.5675685975075655	0.1956567241936035	0.5326338622463056	-0.9293866956356608	-0.08734632644403247	-0.6394007447639146	0.11861917842336571	-0.6087178342968507	0.9627199709730693	-0.6271369452269062	-0.8272997935586103	-0.7084053440702782	-1.841847328583699	-0.7386113002464569	-0.010296930870259369	-1.142931239607797	0.7593637500076358	-0.8905946978139461	0.7755242977645256	-1.2854047421425647	-0.4469119538915799	-0.7715051304415627	1.782595633201287	-0.8563285967342213	0.3342122256158628
2.040403379777956	1.2083188395959839	1.9132403969510012	2.1958966566317564	-0.036697091412864105	-0.07239389863757341	1.4654568928163718	0.14781105078930154	0.7151179803662198	1.3254008479118067	3.0110496363440924	1.7386487189717124	-0.7017422441125589	1.2086494079259793	0.3047660996156544	1.5079971670415673	1.716535988611236	0.6257207881091034	0.7005589876595428	0.26499001565299884	1.01375446246661	1.7347046112380056	-0.41742217560395795	-0.702425549609736	-0.1523498354078903	0.5268218170755785	0.25930578907511126	0.6742611163947353	-0.9330433510120519	-0.22401342341177521	-0.5554635706628249	0.24942620454763018	-0.6176137293131669	0.9461103590036959	-0.6471378494153074	-0.8006033958845498	-0.6972582813472126	-1.8837125886600181	-0.6879222237353135	-0.05248697617151665	-1.2369502117714068	0.7459605007705042	-0.9888769729709035	0.6355274284045487	-1.3452336979040407	-0.5559961169486253	-0.6636952232591389	1.869030534976612	-0.8301836453371914	0.19466265401636298
2.017566756371264	1.3588397276853996	1.9119317377065186	2.2205336371584155	0.06421461441250506	-0.12592187993991183	1.453333888847507	0.15746863664496646	0.68246791224145	1.1856863251186265	2.8358612015013946	1.6407607533631243	-0.6613113476007841	1.2648775661558251	0.2876368122660878	1.5946202403235465	1.7045186414772686	0.5391531956832329	0.7215975690677723	0.29303352562211615	1.007805532191063	1.8553897474780694	-0.32757091004690636	-0.6615164148088796	0.039500519720993096	0.5071911967148455	0.32664548133470894	0.7268273285809588	-0.9655143216580088	-0.28567487979003375	-0.5210438534172702	0.37277632865752464	-0.6482183665863562	0.8843736948893088	-0.6489111323036697	-0.8217537663032946	-0.6733226731324298	-1.9396017849544855	-0.6534899329462578	-0.10643994875550059	-1.3529481210122125	0.7501628788557875	-1.0928645909408619	0.550170320332334	-1.3945121616148515	-0.6340356456933485	-0.5048025543149197	1.9954492342524457	-0.7125395909075101	0.011311677413585719
2.0255088927623115	1.5070101742146502	1.8645676817174863	2.209757897180597	0.19712221746805328	-0.17749218826878904	1.409931558062238	0.1993851303296622	0.6365888387778649	1.045014414122208	2.6899073019597837	1.5721352238957078	-0.6306916201245258	1.345973564498791	0.2948559131533041	1.728608225081841	1.6547844516504298	0.5227745109633705	0.7116526853789049	0.28303658929221837	1.0123975544011818	1.9230007679786272	-0.23059183211534431	-0.642707440424876	0.12384077433072704	0.5262959283408466	0.4021037391180725	0.6956800084519517	-1.0021357413896135	-0.27805490744063444	-0.5276931169760701	0.49051123812447395	-0.6833146263044756	0.7621868332987354	-0.6241615492194669	-0.8833653731261591	-0.6437330687145135	-1.9745049334750715	-0.6399263314682588	-0.19077553900259486	-1.402221115040176	0.7456713644837698	-1.1935104583919185	0.509110757984835	-1.4148111133511363	-0.6668295907178281	-0.30045697860967147	2.1348229615553502	-0.5854017435539233	-0.1661553336441723
2.0185923175268643	1.6200552206797532	1.7425373455015916	2.183438902860825	0.3026266114253955	-0.2123789245907309	1.3352746076697408	0.24631922997680683	0.5936630760573524	0.9248868695695039	2.5979727720612757	1.5834923911762622	-0.6336207229368847	1.4322537990305477	0.3276469228022725	1.860563681824728	1.6022336232248655	0.559954010714496	0.6930103426780578	0.2781483078002446	0.9763283315320491	1.9775326922975693	-0.19600825982658673	-0.6365761966627426	0.1582092391311199	0.5420188499281687	0.4872936843255598	0.6073066408418307	-0.9988889670660042	-0.259852324057794	-0.5266802879757819	0.5769546341874274	-0.687916585431779	0.6054576557464967	-0.575024345288574	-0.984243324584457	-0.6094925964520844	-1.9708475991693226	-0.6615799514204038	-0.2447173864977242	-1.431161026351794	0.794479946147236	-1.286734854898913	0.4789926797657184	-1.405204449442762	-0.6568405010074188	-0.08338429843817424	2.233473887237703	-0.5102617455725599	-0.29157121121461627
2.011547547146968	1.6766549341113257	1.606094650939598	2.143652946494253	0.34615775087827483	-0.23082850928002024	1.2507841880253243	0.2947638339008772	0.5787671247063377	0.8308308810874567	2.53707861443641	1.6436105700745265	-0.6741278291372159	1.512450146841836	0.37391314772084605	1.9606855446159386	1.5412375423120614	0.5996577143825792	0.6664002597485493	0.35975055441133985	0.9535905387520607	2.0386329914306414	-0.1657856403860974	-0.6677143025249495	0.17193982922241907	0.5326526564044709	0.5626623242255715	0.47838453101651934	-0.9746027078362234	-0.2426017242964181	-0.5389536345199202	0.5988960424749601	-0.6660561302366443	0.46769584930481817	-0.5022699355486321	-1.1145965831920157	-0.5715829274126694	-1.9649431587808794	-0.7268164091463765	-0.2440647146182286	-1.4835974331045114	0.8781195484346199	-1.3634698011892008	0.4317712833794878	-1.3664277354841876	-0.6083665756295449	0.10994492228815426	2.3062841660926567	-0.5125529252340051	-0.3613525202577644
2.026975683717416	1.6747946503149378	1.5283919391324003	2.067846574317305	0.3508829694113917	-0.22338570130865526	1.1822669791129818	0.35218308291710865	0.5878363766402839	0.7591402706315729	2.501087949845803	1.7326608654496862	-0.7279583769761184	1.5852281263106662	0.42006394617480025	2.0582515618337496	1.482731668372303	0.6273819510499143	0.5930240777665323	0.5147371252236631	0.9893684480252251	2.0649394355138164	-0.11931803722795435	-0.7181330169067082	0.1610393362936689	0.4978134873794384	0.6378761695997909	0.32559098424194277	-0.9481960403255162	-0.21732491779544816	-0.5683339099103838	0.558906956542977	-0.6369824144313796	0.3497712668607398	-0.40412835786574985	-1.2601336145049475	-0.546201634210463	-1.9690100290604946	-0.8212313552370564	-0.23268745708247582	-1.497442403975187	0.9929462619788515	-1.426778568571775	0.3648996774234674	-1.2845849853053655	-0.5313405960098911	0.2452793721775525	2.376452811435629	-0.5910741614231024	-0.4031143244919254
2.037425078631314	1.5996036774493483	1.509634489961484	1.9639162080727062	0.3257531664251272	-0.19204011703194931	1.125535108977437	0.40981524875960834	0.6182790733333753	0.6662193300193447	2.490123145065829	1.8662071626596954	-0.7600426558585569	1.635488602680385	0.4666203862044174	2.1681996462718667	1.4502330683813753	0.6510086524632479	0.4716639552490364	0.689012373988743	1.0518015513294148	2.034547832925552	-0.12353999556313047	-0.7611286201115686	0.1542370256062362	0.4342116593080682	0.7209641680886313	0.1706670896493721	-0.9198787461750711	-0.1916008431274965	-0.5642496563807683	0.5194459068503535	-0.5938821478794578	0.26776703047832107	-0.308005798902202	-1.408040776530108	-0.5388042331059837	-1.9932509975310206	-0.9103331930327281	-0.23494214175709738	-1.4837000699020702	1.1449646156934916	-1.4749693958464414	0.29213204203430826	-1.1721808140121237	-0.4422083351741263	0.2942300533680898	2.408536205774339	-0.6834823321490736	-0.43803542081602354
2.0447351831473997	1.4598701196730073	1.5471365583107233	1.8388539610122592	0.26334663945538483	-0.14746997266878323	1.0778666667411687	0.464317938985818	0.6675415143879293	0.5124252786496767	2.474400868343784	2.0024316398928064	-0.7630976703302712	1.6469628955031552	0.5182358032833673	2.2591587793200505	1.4045559573308468	0.645918238210141	0.33218905698890316	0.8714935247993651	1.1152887498821706	1.9992721597858414	-0.1441763371787909	-0.8036320833489006	0.1732876944882618	0.3586410642666614	0.8017994988731851	0.05139646531100175	-0.9254718474701157	-0.16531460571755954	-0.5180835930465097	0.5031411780935449	-0.5444467168146246	0.2434386186797406	-0.25994451942042823	-1.5513059412565258	-0.5345342321783801	-2.0581321793386476	-0.9850516129030427	-0.23046614767442	-1.5400073501627123	1.2990069234152757	-1.508101459845305	0.2424410792215744	-1.0585492230221016	-0.36732957814536105	0.26025115431507545	2.411361569592409	-0.7337360878472348	-0.47491349015952994
2.0790497439060194	1.2779714156818747	1.6571409148028118	1.6964470770959423	0.18400170775473773	-0.08411711977702115	1.054641890116035	0.5159643299011385	0.7094092611463617	0.31457656495883596	2.45924592849402	2.088975391933164	-0.7505363255772691	1.634262828830974	0.5679912053324455	2.3279470033265928	1.2891250711814097	0.598107295637822	0.18058011868994814	1.0498717245872156	1.1814054369458962	1.9989138847959793	-0.11814092744520446	-0.8752179427924064	0.18464167479617316	0.2853505999437288	0.8706260332884149	-0.005064965233181148	-0.9801861269016741	-0.14322612367296214	-0.4656017586291562	0.46990065287922944	-0.5007120143390587	0.239460186264805	-0.23456731374090656	-1.6801970296734556	-0.5367792012590358	-2.152393115793232	-1.0690601229832108	-0.2177279209354011	-1.6343525607185618	1.462602610912462	-1.5378674063943998	0.2280972961416094	-0.9628902467979319	-0.2995832038485677	0.1885195372762743	2.43927224453507	-0.7211942444221966	-0.5405286210858055
2.1322268785933787	1.0725065439298715	1.7960683512636433	1.5646640093309683	0.1119561427632854	-0.0031360834435765262	1.039743442983103	0.5620146238543366	0.7244688624483452	0.0833228989601632	2.4294959694985074	2.1381735913418285	-0.720509708285866	1.614935336575435	0.6131064635038106	2.3966324328128152	1.1321347757739522	0.5216785252989727	0.013282226549656495	1.1801283991958826	1.2262907291666765	1.9874161402937527	-0.07881851097570886	-0.9626548103567449	0.20383510822349066	0.22415557651963694	0.9134959698524462	0.0012491356359534077	-1.0468579598809178	-0.13527377773158525	-0.4259243884024334	0.43164163690222096	-0.450986949482996	0.23384734605685226	-0.19518648645047865	-1.7848836986444394	-0.5477787451058337	-2.2462195879972806	-1.1604086067027073	-0.19818113981709876	-1.6887134074255024	1.6187639311466175	-1.573878249225693	0.22489314244146863	-0.8908269741310029	-0.22282750399559945	0.11821172872798971	2.4548035797430687	-0.611484993523804	-0.6351721851332963
2.1990612680883173	0.8665630929439434	1.9171364380350646	1.4683370688780362	0.045451368004301704	0.07698704492014541	1.0207188919178338	0.5893362716930964	0.7089792042984662	-0.1749498413309284	2.3716832297877977	2.145502154089446	-0.679455880406757	1.602595130115925	0.665599121713871	2.4479502608432364	1.0085011292020671	0.42460932807486956	-0.12986098775634508	1.2557925858306629	1.220111814473261	1.9607473031173845	-0.05678788065059257	-1.0537212101816105	0.2557930047952749	0.16557848095749686	0.9257043696892389	0.07109376703223168	-1.1016948808873246	-0.18691478581838775	-0.4042103227621161	0.4383043380687739	-0.38250464862353706	0.23464394817445755	-0.14802181067630374	-1.8700433205534785	-0.5522660011057586	-2.3060474520056315	-1.2206110425838361	-0.1338113757018466	-1.7032768358790882	1.7111489159149655	-1.6068675926294786	0.23528851892563427	-0.8574739486520645	-0.16173676895343164	0.0731801530508895	2.438047375827815	-0.4478939430109219	-0.71749116798745
2.279931535259328	0.6996199900129777	2.0072286460228708	1.4178983584884122	-0.01974339471259831	0.15393408845979023	1.0130267141278075	0.5972503499525227	0.6727364488779999	-0.40388406168258123	2.3105591709467137	2.109542648676479	-0.6482231619573235	1.6037384359999316	0.7474595704221774	2.450828507412183	0.9145168008598162	0.3038599667220958	-0.21047026065138627	1.2996348613103152	1.1541561165020435	1.969205887360784	-0.012783086521302828	-1.161751059512246	0.3234088128197964	0.096671702291967	0.9323686813785923	0.19032111116662512	-1.1348823365231837	-0.30320861261124216	-0.38913316910742457	0.40991058451492207	-0.25972750531306993	0.2693648128866209	-0.08010574020292263	-1.937338524407658	-0.5526495501840546	-2.3125608545813026	-1.2552700911136507	-0.0015822779338121374	-1.6926209369325556	1.7517983092130383	-1.6428679924904004	0.26289353541915067	-0.8680333029388067	-0.14397338206517185	0.06596304215635825	2.4494998982406537	-0.35029051211905243	-0.7854503177080827
2.347126659928185	0.570087117037158	2.068102684212296	1.412541234988194	-0.09906283979764119	0.22568348743819358	1.032405401857928	0.5785538422269544	0.6268802102912939	-0.5086884599927354	2.2517378323519477	2.0452047979884904	-0.6285908834921319	1.618477710543915	0.8635851896275953	2.4103181214499	0.8657572426010793	0.1773824572975585	-0.21333983046146127	1.318755254162527	1.035579983722384	1.9815643154593456	0.0734977574806921	-1.2635522623788407	0.4273707944927231	0.04059737647468362	0.9223599932241052	0.3045231427280971	-1.1370059722139734	-0.4085546277572482	-0.3727385143141478	0.3023028091020308	-0.047490299406991676	0.3588268932321345	0.03276006281141673	-1.997936045453151	-0.5595614800775437	-2.2873120714968262	-1.293477026141183	0.17423491796826288	-1.6599861009088266	1.7713645182057776	-1.6677640338562203	0.29410382892670117	-0.9164432675139894	-0.1670297477176848	0.1021793545516129	2.4942606836994576	-0.32600483039342903	-0.8729748487938608
2.3908978485518215	0.48234887732083304	2.1218304165274384	1.41986975099862	-0.19259362174388092	0.280648920923843	1.0514587780005695	0.5344157824115666	0.5952310709364058	-0.4607795699049177	2.1819220243041473	1.9355937227261797	-0.6132661091627627	1.633648067634328	1.0037788756557198	2.355762266029415	0.932955524401806	0.07625009370788458	-0.13075834463853336	1.3181582427344087	0.8709648035589679	1.9214605973325554	0.1932502176667073	-1.3423920598854053	0.5725203474823324	0.008859799403400896	0.8751313686969884	0.35538219131299376	-1.1191616230735806	-0.45679393574838434	-0.3285528198788262	0.2508385941634789	0.2196531980649107	0.48138916501606277	0.15841741205416698	-2.057366188685158	-0.583607056909181	-2.2626437611405263	-1.3238486090803445	0.37035540103078335	-1.611834780454182	1.7615655706252038	-1.6337095074745345	0.3227478997875333	-0.9815363915057004	-0.2320395393767895	0.1605881921434385	2.536575814639442	-0.3164986971840934	-0.9614778663893431
2.4180931068698173	0.4344716563785454	2.1638700255903887	1.4053320876985698	-0.278998345967038	0.31765761046876706	1.0620787600779138	0.5073311551907289	0.591196909354373	-0.2825178344545534	2.122470311406847	1.7847218352820762	-0.5970997147945489	1.658062333937727	1.1559307434184474	2.275423675921515	1.092720488627545	0.010292378044219144	0.024518909706290826	1.3092792002866929	0.693282675386957	1.8201429010616803	0.2855382307814071	-1.4326023412250914	0.6901415369739123	-0.03498473437843187	0.8295484543914469	0.34365325603514185	-1.0697564328689975	-0.48189429700916914	-0.21272800103290135	0.28740617698351406	0.49217101144072756	0.6030449585282336	0.23814208543207221	-2.1022886163967067	-0.6538904138858921	-2.2499018505796995	-1.327389518416808	0.5425495263290675	-1.5918535953294661	1.7415478337326316	-1.5273026013684965	0.37153995975226384	-1.0609863379435065	-0.3512066392854548	0.20831846605639032	2.5786827178991936	-0.34066097605542034	-1.0400003215858455
2.4242285861088475	0.4115307292297382	2.169485285681912	1.3630321537272356	-0.3421643740818024	0.3462515005659923	1.0736540875767173	0.5290245676784954	0.5910713175315361	0.03634178713115408	2.0887675347260286	1.6305402743390496	-0.5633355092991396	1.7100508890370425	1.300144568314327	2.1293479900692844	1.289563422221609	-0.03494853542656882	0.21847619009928793	1.2865126302560415	0.5220976070197472	1.7050254405261343	0.3001239674990219	-1.537766500536469	0.7491536816659963	-0.088986214088012	0.7943856557957871	0.2804112602011801	-0.9883514738586635	-0.4900764321005546	-0.025791058231808207	0.31596735666204095	0.7639946231899483	0.726174923775282	0.24793499037173622	-2.1349044450037966	-0.756960511653449	-2.2604821234349854	-1.3232799704381346	0.6750752931332367	-1.6135796060126786	1.7417458722851897	-1.3885712209723287	0.4520835880577517	-1.1605890092223135	-0.511760328467802	0.2356505040439834	2.624284579870314	-0.41408156093358073	-1.1365008355873074
2.4119039645470637	0.40635126687548107	2.1684674396028694	1.3079561493961673	-0.37890587913758256	0.3730383079184838	1.0651383361475013	0.5836517941615795	0.56681687247277	0.4497114163468357	2.0542526876201785	1.4963851526497856	-0.5237992482617281	1.7863862366498804	1.4031379537450093	1.94392536532566	1.5320694769393872	-0.0746140514408401	0.4226741861203359	1.2346327378313897	0.3603840635951124	1.560883587708463	0.2537866716969034	-1.5837559552104652	0.766411395817446	-0.15135201170256604	0.7262353290458586	0.1643674155148957	-0.8970190021053644	-0.4607536952083584	0.19258887267984687	0.3634176375859495	1.0007035857739872	0.8454683799731757	0.19696472997197462	-2.1610151884885997	-0.8593010615238275	-2.290143211490078	-1.3232764818575076	0.8033846512613462	-1.6256357641259036	1.7531726967677916	-1.2513645142504102	0.5592076769224723	-1.2327674909582549	-0.6913161868023836	0.26117372410229794	2.636010656294439	-0.48505876929666314	-1.2208724656973728
2.3814829586408117	0.4141050223670614	2.177670820956223	1.259944602996176	-0.36400640365505726	0.4003225193598035	1.0346908187066781	0.6618645807771963	0.5104718137727802	0.836328460769969	2.012151100379117	1.3763366236819627	-0.49940220752937314	1.891626606136742	1.452039199955902	1.7836780531039245	1.8062393993481387	-0.11203031464559879	0.6034570841550514	1.1798318968758776	0.24137096042150086	1.4096750695735198	0.11722456258379799	-1.5543505921506007	0.7330926703206706	-0.2707594633179989	0.6252156068060806	0.009308871398839912	-0.816546764545849	-0.44245673413890635	0.3921820607934804	0.4800406658659552	1.1765986469234844	0.9160958562277297	0.1155763586033021	-2.170035835229173	-0.9596299903541914	-2.309597950839936	-1.3200879191643773	0.9253119167496153	-1.6170472635301945	1.733028215201583	-1.1247121695840234	0.6903653349437511	-1.2410846995173044	-0.8729967444139634	0.28318464107303715	2.582855437295244	-0.5166046522834193	-1.2535408686346863
2.325169514838068	0.43198613197009356	2.1759473252845667	1.2394059485503723	-0.26787088959401417	0.4362588239425751	1.004473901884827	0.7799209349953444	0.417164701030622	1.1607054020011418	1.957156504609151	1.2793165567991198	-0.4832987689908369	2.0087686024489204	1.4574411585001044	1.6644737893588548	2.0376794219553593	-0.1504623694417508	0.7142510759113953	1.1433180368460774	0.19074755697488804	1.2737611872126708	-0.13070255656591398	-1.4965549047139008	0.6325738335636053	-0.4353472828735628	0.5378178028359832	-0.15027966740017468	-0.7491907206753466	-0.4753740298776691	0.5030744847518245	0.5665441636146886	1.3108370131154383	0.9382816830203378	0.03608413803847775	-2.174489165406545	-1.0465266549600334	-2.3003958555662707	-1.3216926662528232	1.0127143231577485	-1.6264055401075932	1.635692266619282	-1.009487915494257	0.8423620740434691	-1.2053565947695053	-1.0372179798748045	0.2923631208065454	2.4565878051599723	-0.5352055758544342	-1.2394376164081546
2.257822344765329	0.43625089046596033	2.1892905175812514	1.2501201955508079	-0.10927787533201812	0.4871628845928383	0.987137676779895	0.8924896593138097	0.293327357900668	1.4303483609533714	1.8887571846999887	1.208851600181616	-0.4840310446939264	2.084744089849088	1.4374690822219032	1.5880320460667048	2.178296839680489	-0.1840636860307159	0.7686200558009061	1.1127342232163757	0.16917118550513838	1.1459229054853695	-0.37579766251137214	-1.4287318654387953	0.5005166291686969	-0.5983075343741888	0.44274544921873416	-0.28618431680049206	-0.7031000804015258	-0.5272202068484083	0.4978044801974814	0.5799082027457961	1.3956031693484348	0.9566172662445218	-0.02699027241386893	-2.1837259932236885	-1.0903907222778908	-2.2733771648382146	-1.3223171221850663	1.06899985603834	-1.6558842946063947	1.488807072186947	-0.9122429753942083	1.0025455949954312	-1.1452839275158893	-1.157759001930787	0.2831374229343214	2.278312247714635	-0.5775656623060728	-1.1617414387087353
2.1944253739111104	0.40929607296810167	2.22108323922662	1.2659492113758946	0.07097366487087851	0.5276077693569154	0.9942862959680567	0.9435736284238914	0.16477080688229828	1.5859634239054885	1.8185668601547995	1.1675713574313373	-0.5199324349336475	2.0894297697015753	1.3992035602509707	1.560272853102239	2.199491578805007	-0.18975746521404868	0.7823417272466758	1.1184679369991746	0.14232817086618738	1.0368137577108356	-0.5050104367447263	-1.3205789811162778	0.4078834340603953	-0.7461321706846757	0.3232929577892717	-0.4090135356881076	-0.6840196332830589	-0.5638551627640995	0.41000538088391203	0.6400313534143336	1.4412963479361198	0.9759508912022572	-0.06935977872962663	-2.181261528950774	-1.1142458656510732	-2.230821035379894	-1.3099431267008936	1.087919923817808	-1.7304352656330813	1.3187790925026746	-0.8241530393199016	1.142726111173817	-1.0663435596525586	-1.2149231725847216	0.243038326670796	2.083713273297273	-0.6245656960792731	-0.9983820287064408
2.12255261711104	0.36642463643227585	2.2254454367082284	1.2720623367745223	0.2516635748621764	0.5306834606951741	1.0254667939477584	0.9282395996339275	0.05053172366732955	1.6339414038636426	1.738627982425117	1.1382668217251104	-0.5788690319058601	2.0126558424545444	1.3430931068498297	1.5501008680688035	2.1239739538583744	-0.16314448927263564	0.7824255462961116	1.1832256464035011	0.134389875376073	0.9836366893880373	-0.5635314703350848	-1.188705975650456	0.33459063588191695	-0.8542579654287369	0.23413945801348324	-0.5021813881166048	-0.6822381030378978	-0.5805682200495618	0.282948864831543	0.7622567174046168	1.4594053559305753	0.9838802869935893	-0.09775887097920387	-2.1559919263820855	-1.1621707253083724	-2.170986049006781	-1.2943805685235907	1.080265862685542	-1.8858017179374442	1.0801980874648942	-0.7547107673390928	1.241049651187927	-1.020295380992119	-1.2110454087099176	0.16217544803720302	1.9000687080184662	-0.6555356990793101	-0.780944930934513
2.041422978368701	0.32419773805826824	2.1677788966670453	1.2610153042494283	0.4097825380739247	0.5218533972834074	1.0436060033509	0.8606083775540101	-0.050326121696293066	1.6343707480578786	1.6136432986531208	1.131025696535684	-0.6354365016033703	1.8668487310767898	1.2961145357496033	1.5260048980102694	1.9933313539522435	-0.1030829473575053	0.8154896960321292	1.2955599578043004	0.1574611455619712	0.9756887499577731	-0.5767750412856524	-1.1125934537972821	0.23855628542989882	-0.8901757821505554	0.17987582964314272	-0.530092310770419	-0.6948734126571123	-0.5613479990023955	0.12237841356639774	0.8701177784932984	1.4450477951367997	1.0030582540662747	-0.11820143551245907	-2.093067510839678	-1.2227178364514146	-2.1166887012368214	-1.2806809124011362	1.0933712173567773	-2.074990660637286	0.7923767767190697	-0.7449674759824192	1.2880487382676629	-1.0354054935048307	-1.171396868491448	0.0513108904962986	1.7352422089787929	-0.665955013410442	-0.5482477924401363
1.9652213994816177	0.2785358758278611	2.0576633469058185	1.2250093573749066	0.5083698645561435	0.5238932103816303	1.0559225471249738	0.743275137085454	-0.14785768666114557	1.5967167687243342	1.4667104649005147	1.1487981898449742	-0.6767156450834297	1.6937634658697962	1.2687518678367513	1.4858963451728724	1.8321580704271423	-0.031064851033913876	0.9105799423501753	1.4396440581742798	0.2004528994089619	0.9960939519665601	-0.49979379892523373	-1.0912417562477112	0.17060036187100427	-0.8888860112390955	0.13475322537482484	-0.4953863960921665	-0.7239620577651544	-0.5129855896808976	-0.07723124331146797	1.0100516749011272	1.4245205748536716	1.04860191996245	-0.12838951023436052	-1.9776425382106357	-1.2822645013972227	-2.0693926380287913	-1.2603285330228837	1.1465676838986192	-2.2468596437491093	0.5505875471298476	-0.8144375958842188	1.2818385761188238	-1.083057736895359	-1.1271911110958124	-0.059695321460755	1.6061614617125244	-0.6453837575991541	-0.3104929658978235
1.9066242933382047	0.24802259015517106	1.9071204904841559	1.1729067193619866	0.5502545686409579	0.5395135241069421	1.0791843845638713	0.6251022812076494	-0.2484681541919081	1.5107245551087372	1.3356853120765817	1.1430305494324666	-0.6755426785725981	1.534289163498308	1.2455808295390896	1.4327515781676818	1.7004802159367105	0.01526059180512761	1.048782763271821	1.5786114901301196	0.2144436181626633	1.0643103336568849	-0.40640251686286544	-1.0504248976907653	0.14435268032338627	-0.9035149307140184	0.11370524340728808	-0.4253445993222149	-0.7671996677188258	-0.4578608139448539	-0.2794759024665052	1.1998957283723186	1.4407216777154281	1.0830892978470388	-0.12533773687405134	-1.8104756075454724	-1.3323109507113906	-2.0303513955809613	-1.2406738697700432	1.2134962184505302	-2.4169544765031334	0.36645130096133655	-0.9439513144324152	1.1885266611228829	-1.1368204920615548	-1.0885223350315767	-0.16167197242948145	1.5425295323706048	-0.6131015709150931	-0.07668252719685009
1.875833608410748	0.2461121327294205	1.7374908817483579	1.1200082898770563	0.5529000793407289	0.5980292363183561	1.0965329632733904	0.5557275515314931	-0.3754757393952896	1.3995046688387383	1.2101592480212333	1.1021486333361679	-0.6308009644602813	1.419310077006037	1.2173837931819862	1.3838213864955917	1.6305818782607155	0.02510918772317927	1.211934077731232	1.6729192618322386	0.1717355117643771	1.1554274879750328	-0.3955044783207288	-0.9427077622978303	0.09894095804895296	-0.9387763461683974	0.1206669235277678	-0.3277525482649256	-0.8006485435537026	-0.3838728110196937	-0.4633290691650961	1.3761825587223935	1.4832058977907685	1.086577865741378	-0.10503464402864471	-1.6087472185840763	-1.353808474225676	-2.0219968617140807	-1.2315616971721692	1.2638372455195792	-2.593497099503787	0.20184957761715583	-1.1067537415350488	0.9971376794743815	-1.1805955071680296	-1.05098723243316	-0.2582948129007045	1.5297051570056404	-0.5723745155686506	0.1469777447767943
1.8762152125616691	0.2605312619063964	1.5823762712994025	1.0676922350602787	0.5144356790700698	0.7159550754330227	1.1237356005758081	0.5428721959831868	-0.5342923080917148	1.26832274503215	1.106381097403336	1.0250222301557617	-0.5570233590078003	1.3666130471130256	1.2000896108829628	1.4146690875478387	1.5575777768318209	0.022668996644608436	1.4034359530290101	1.789368544620134	0.06615349859431911	1.2199334585634563	-0.40827894278961063	-0.8286081867010022	0.059634519564350896	-0.9837954927445957	0.13852532355596173	-0.2081116377369714	-0.8163143910356105	-0.32913785616313	-0.6703908418580874	1.5251488799075577	1.5322229689349383	1.0693959821357946	-0.07270709923799513	-1.405371922875709	-1.3383270387017265	-2.039852630174668	-1.226377666360362	1.2677977771519728	-2.7250994675734157	0.11612264898581	-1.2807231849550134	0.7697104261185704	-1.2003981736839562	-0.9955048025497117	-0.3486085836065517	1.5496337708726862	-0.5433213702386921	0.35093782168840126
1.9026085059062443	0.28714258301861556	1.459943928648928	1.0104531248189264	0.4612247230105133	0.8511166507266259	1.1848200573944676	0.5958121570505557	-0.6925646455558476	1.105245976083662	1.0662781675097224	0.906495762386075	-0.45262933954378026	1.3676139083295171	1.1886986677744908	1.5310511744623176	1.481304695837186	0.01927793298612475	1.5717692569564419	1.949083125400105	-0.11577567516100715	1.2621646082304814	-0.4319992251645048	-0.7457236138363076	0.053609015961594106	-1.0478003742257966	0.1858720807474991	-0.11518423088612592	-0.8403650493452888	-0.33693427375271506	-0.8963669902719016	1.6481856166558813	1.5916530644780518	1.0199654472864776	-0.05338694971647519	-1.226295380173973	-1.3056288092366415	-2.0592717577007122	-1.2082126270352749	1.2229896276068295	-2.772528664845237	0.1450323168882402	-1.432097521481027	0.5276204241560832	-1.2020288251222782	-0.899968412797765	-0.4498333765203368	1.6246937252532991	-0.5725596198500967	0.5138058140213775
1.9411743754087212	0.3278063798624644	1.3789439087453377	0.945028214117756	0.40994565241379544	0.9600070761176231	1.2623883406014988	0.7059303292176252	-0.8247367187467939	0.9002760707573954	1.0980824051146716	0.7748536608877755	-0.3324665414779301	1.4093989269820564	1.176453568827833	1.6573809674568083	1.4375395414513554	0.015810494020016795	1.690974736850222	2.077095998668193	-0.34129072917615283	1.2860331351412646	-0.5076687068076152	-0.6353150879959484	0.03440718461984806	-1.1251789517055883	0.26553423196815673	-0.06804727984327796	-0.8770348802248599	-0.3791169962900476	-1.0295087147081132	1.6985078995645986	1.6256827362665665	0.9576107298049827	-0.05682060984113206	-1.0817763652034411	-1.2751970061433058	-2.071187473949042	-1.162732001400328	1.1339629582258608	-2.757606007600196	0.220865239433784	-1.5272956393882482	0.24840476800886369	-1.1914783330716137	-0.7694533165739661	-0.5846230017322415	1.7668519874173652	-0.6560910119236469	0.6407089910865711
1.9758138959521105	0.34732778119467644	1.320122669370787	0.8633944780253119	0.36379958619986996	1.0388296525059684	1.3352663719333475	0.8611627647620319	-0.9364601596922114	0.6703005673599531	1.1640418056646111	0.6547338865021681	-0.2355211907041635	1.4953342954766704	1.1678031797793325	1.7577411266360314	1.3570974622658916	0.028148924966595344	1.7940721676554887	2.156682830860876	-0.5097734806334012	1.2840111464053787	-0.5308503854442768	-0.5048005938988268	0.0011052549519299875	-1.1453584924244717	0.36981685987002055	-0.06947552657452898	-0.876279666316585	-0.42545233703825386	-1.057340926260739	1.6915919127222554	1.5796447555464652	0.9342574688745048	-0.06636445819535193	-0.9778365035878857	-1.248069625878367	-2.0613514882114785	-1.1077694136210394	1.029468706973437	-2.702013519322552	0.30133226410918645	-1.5681450584917014	-0.03566303039316876	-1.1851241098038048	-0.6204127946752813	-0.7249952638061969	1.9374517009639014	-0.722679192102237	0.7230453692564526
1.9862066464998551	0.343132493877928	1.255429570052856	0.780574289192779	0.3405099168602669	1.0980389924375829	1.3956919698406565	1.0312592051591676	-1.0196209754742773	0.48530256955175294	1.2439880995625585	0.5608356642895433	-0.1922241472097071	1.6079817876743434	1.176305163373322	1.8585545162003	1.2208309117801845	0.043809681794796565	1.8693909793714738	2.189141821325203	-0.5840776129732662	1.2891958385000433	-0.46737767232500776	-0.4416118726512874	-0.02885010581606042	-1.091595006156887	0.48848723159021895	-0.11579015374180801	-0.8254092320335543	-0.47012170644889634	-1.0230817794664497	1.619186553266665	1.4704620109766944	0.931936335118035	-0.06838679766915835	-0.9154662977145065	-1.230305671014348	-2.022096574820762	-1.0712369972944948	0.9495201100981794	-2.601073894523561	0.38796224854019634	-1.5998533975299083	-0.2849829176277669	-1.2064953921055075	-0.46682631725637613	-0.8527130647042356	2.104858590080192	-0.7431229316307514	0.7170700783038608
1.9742040034404105	0.3269920232628017	1.1725948612084707	0.7189800292591507	0.35375276232848474	1.1262084918902104	1.430772089001919	1.1853185895097913	-1.0591900112935142	0.377176922474696	1.3371240487200151	0.5239013920241538	-0.19817181638186182	1.717761643802294	1.205168375326231	1.9398462918602533	1.0969874163060767	0.03815027149989374	1.8818208513494787	2.1355470235902514	-0.5892944261852628	1.3044451751374884	-0.4728028019141382	-0.4330968259214353	-0.08577956772977065	-1.008139918698401	0.5815431828320226	-0.20959278249530552	-0.7398441417079795	-0.5022511536733429	-0.9078498361328886	1.476015751781788	1.3371109356054895	0.8903985706753333	-0.07427449534905807	-0.8789238346438732	-1.224391505156706	-1.9669659103735433	-1.061898066955862	0.8565069505441553	-2.486703511644042	0.46166427626021445	-1.6103868736446973	-0.5272469007866416	-1.2401408713750146	-0.3438227462150389	-0.9684883086716155	2.2588490839563446	-0.7506134848865709	0.6240051391586923
1.9640825495937109	0.30317498735511383	1.0905342285838617	0.6896659652174474	0.3859372605141384	1.1444709796286543	1.446720592524817	1.3165155274774742	-1.0731421210668448	0.3256457491849364	1.4368640957175576	0.5176577026837179	-0.23112090955618464	1.8239129094524789	1.2271983405736524	1.9699837762266577	0.9433733565699406	0.02019825544298665	1.8484805918035576	1.9995486216225693	-0.5360262019331554	1.2933551228651043	-0.5750897328144093	-0.38637941421213506	-0.17365534431408391	-0.9056607102958804	0.6405484119397761	-0.32822863050867573	-0.6016432239035343	-0.5192924811731037	-0.7122503233455935	1.2932636972327258	1.1653672921302742	0.8171432230673009	-0.10246770082133454	-0.8555409032888989	-1.222184086335464	-1.9259339669744833	-1.0880345130137756	0.7237994739553536	-2.413362188588582	0.4912472752413417	-1.5813380110611166	-0.7674231095888635	-1.277335676193695	-0.26404516841510317	-1.0577269586805431	2.3698875151647405	-0.7417079122348132	0.48225071129065994
1.9745259819427503	0.28775238559087485	1.0151109787940136	0.7085298403380647	0.40603600558002906	1.195639714014256	1.45544223736383	1.4308277593921779	-1.098477416964571	0.31542538336583126	1.5371937280921757	0.5136809130000792	-0.28192295064113193	1.9264168419054883	1.224032357544083	1.9846833926323488	0.7255828392250873	0.016520784380914727	1.77059790328132	1.883596180560088	-0.48069578406748875	1.271212081250321	-0.6132480702367581	-0.3245184455853248	-0.23073596868751442	-0.8016268673125826	0.6842574977752054	-0.4472924716502658	-0.4145373644234914	-0.5297848178976133	-0.5162884977451876	1.1363982973449471	0.9502061641413135	0.7295948190732762	-0.15377003666835468	-0.8310377609007817	-1.2357450943065467	-1.9287971576091685	-1.142104024152538	0.5818581736168701	-2.3604125978480717	0.4908630804493792	-1.5663906394692781	-0.9552986376325355	-1.325914023254357	-0.20751540443574887	-1.099024669234554	2.4382719350908113	-0.7176690362177834	0.3054621175462974
2.004923137589569	0.2917045237807096	0.9528598547329443	0.792348385744575	0.4047259935379463	1.257427341195301	1.4575794109575262	1.504521085072843	-1.143606745303949	0.3365274037629783	1.6551033873392513	0.5509616970701512	-0.3466846185908644	1.9856026012582237	1.2071932853055602	2.01668986827729	0.5327410247000739	0.025483426730534442	1.6528518609541767	1.8406434120404505	-0.47163823107707836	1.24834013534582	-0.5995701414327771	-0.27330000375633184	-0.27910795579814585	-0.7513948966359005	0.7157174483723181	-0.5539348942503666	-0.2412609562124998	-0.5197192324516917	-0.3653975626575902	1.0586610597650923	0.7307648923486374	0.6219436570424496	-0.2368818796083006	-0.8000570473455783	-1.2794240924887226	-1.9532411134754377	-1.1911395134464557	0.4511050043036035	-2.2882442667647096	0.4682629208314505	-1.587774361800127	-1.0863113113234917	-1.3615889545856887	-0.171616995980037	-1.1022064453511162	2.4712821467513453	-0.6892863797295034	0.11603147809655971
2.0418999835573506	0.2999329989962648	0.9370789638435969	0.908081786412678	0.38126811253535264	1.308504808775614	1.4619731763226003	1.537599521818078	-1.2077461086454506	0.3525907986162796	1.7655894621529467	0.6303970994724094	-0.38575036763805476	1.9753803220920378	1.1885205812290789	2.059620597945277	0.40511092236807633	0.04393570105237564	1.522030046915146	1.872048617232328	-0.4855101245482141	1.201393757363949	-0.6150289374357524	-0.21349474478555397	-0.37218204141396566	-0.7065369714236345	0.7377145651953675	-0.6405385824089713	-0.12804019075868603	-0.48344127039405	-0.24360281677744905	1.064340669071374	0.5304164639682423	0.5163801419405181	-0.35098964479538813	-0.7699528497917463	-1.3226846734945759	-1.9677671764093692	-1.2125524213353338	0.33804072626984843	-2.2491653060942642	0.41619858536392906	-1.6063036722294144	-1.1806622806867484	-1.3531521058395886	-0.14585783266067182	-1.0704032128435592	2.442734540080912	-0.6615988926537621	-0.03827367006927441
2.0942453404469985	0.31078208146855546	0.9719209470618942	1.0259529723533185	0.34921614475084406	1.3721132087221866	1.4660992802549377	1.56522648435111	-1.278952866381135	0.34732022850773053	1.8512869945404922	0.7044048964106786	-0.3640438602582289	1.9239465514872571	1.1707416077786523	2.1071350287238757	0.3368540694383584	0.06540098125996427	1.4181535920033639	1.9758965514200129	-0.5135528912337157	1.1292239964751514	-0.6040700887941377	-0.1535049333269534	-0.42203206146408806	-0.614767467910915	0.7675695409724284	-0.7014386383166048	-0.06010966793231638	-0.4368679337404777	-0.15427623958133135	1.1337066004174803	0.34163040042817505	0.42957798016011106	-0.46643567403492864	-0.7401866808303718	-1.348417329838438	-1.974764899788917	-1.2015668809407303	0.26000564467765724	-2.2400269655116345	0.35136868479851335	-1.622632996900424	-1.2369017024190758	-1.3113445071423941	-0.0965993451822815	-0.988098364896867	2.367613342264937	-0.6005720677754841	-0.13154735300317885
2.15043655167015	0.31845092774121453	1.037246992681078	1.1458317231438044	0.3187851257187963	1.4191931902308168	1.4485859868175808	1.5771176882332925	-1.3319868679336078	0.33570326030967423	1.9215551888524636	0.7585967519204582	-0.31475607255025945	1.8534102012598563	1.1653627345273734	2.1593593175243875	0.3692733931773346	0.06786026616544145	1.364336831733661	2.1258706303090102	-0.5623862492945813	1.0472243229334826	-0.48432197218665685	-0.11815800545077408	-0.4125508160738267	-0.525554474597697	0.8055390087331032	-0.7273394359412503	-0.03979957765550422	-0.3838851211527314	-0.07302759124116827	1.2209270254180276	0.18560973419109994	0.34601258675411056	-0.5454164984109746	-0.7009360584550527	-1.3575259499076222	-1.9657622307286124	-1.1582003351657804	0.21207876189015193	-2.1947128193895025	0.3001083858543777	-1.6627374841173723	-1.269745486048267	-1.2335739544413382	-0.01537652140770936	-0.860435046466578	2.3004007134021403	-0.4994022943944351	-0.15962774141721453
2.194025882065614	0.2924609877311091	1.1203211947205312	1.256566106474095	0.30810623378041363	1.4134935782404816	1.3944442557772856	1.5658531829340894	-1.3520739479618784	0.3367445433554642	1.9634157506249104	0.7807184541427183	-0.27247294926008125	1.7646034481516373	1.170095219576782	2.1865204332797217	0.5402442887817788	0.06031056700685768	1.3520252925313296	2.283930407600305	-0.5794357608059412	0.9407013440512844	-0.31985237099175434	-0.09745736806658074	-0.46105716981532047	-0.44751949585046524	0.852172896397968	-0.7568661528768847	-0.09050864144531386	-0.3243738346781265	0.00026252678372550297	1.298994822269677	0.07917161459535627	0.2918161737184318	-0.5822868353201254	-0.649913393819161	-1.3480257342759818	-1.9286297820372393	-1.1230493967675506	0.19083355053998	-2.1648675048994206	0.2502185136939433	-1.6827392533690504	-1.294798778328097	-1.1104553397299914	0.08829453854433342	-0.7181667945149453	2.215950098932569	-0.390630905188699	-0.15909283545857694
2.234285119987804	0.24866712831699123	1.204272112920504	1.3412744914356711	0.3216039454046788	1.3681431026920896	1.3255193779135452	1.5492175493948595	-1.3323408085252384	0.37836625524263473	1.9612279809867013	0.7508245245257245	-0.227741175541924	1.672756625955125	1.1728588589296762	2.1997669089663496	0.7987781363204519	0.04755207186834967	1.3427854749641817	2.443072017680806	-0.5590744736772663	0.8067600331863402	-0.19059181739452422	-0.07236848263858615	-0.5577549555072239	-0.3366913239585831	0.9153494306217962	-0.8225991648953185	-0.17049999493503085	-0.2845546576837414	0.0419943753484313	1.3380780899373927	0.013070747130445879	0.2834701641759377	-0.5757549112725435	-0.5934351049236111	-1.3323163150341641	-1.8899980755632761	-1.1402585650008246	0.18484454437301776	-2.2179343948371413	0.16723639940105278	-1.6461818950883114	-1.2886417771003764	-0.9599790022463626	0.21133940232780252	-0.5881570978069175	2.097346062009026	-0.2941751208417901	-0.15116926914444143
2.2764344909700265	0.20667951955994585	1.2823982144832695	1.4120746118068788	0.3349742239509203	1.3015639682333424	1.2560756486571152	1.5293640596699445	-1.25994283137901	0.4521196918271455	1.9282260322069362	0.6801166858021358	-0.19225728185690594	1.5818956707995766	1.170461286364575	2.198748308719548	1.0727428731359197	0.03952502703711795	1.3192273915405774	2.5887989011751364	-0.5126674512249194	0.6450915325887696	-0.061070649085246995	-0.042845211044835525	-0.6226792319572744	-0.23456910571905665	1.0057086982827	-0.9200277129598046	-0.2485323106370431	-0.28347546935423595	0.0479643023826487	1.3227779179286343	-0.028981320938933807	0.3000614634529522	-0.5392996686724663	-0.5291035471009748	-1.3270861003301269	-1.8660704911423174	-1.1879858365595966	0.15453238560598978	-2.2659317600954485	0.09129653603712776	-1.5824797758217417	-1.2582772255197099	-0.7970911031357242	0.3233140573341215	-0.4715246630136143	1.9987604626577269	-0.21346554070316204	-0.1288467302363973
2.296167599368055	0.18200953195308606	1.3549945892384678	1.4745261561899015	0.3257837503638541	1.218255628365014	1.1918822013505168	1.491147498003995	-1.130564224792981	0.5098590834657389	1.9004487739699445	0.6007751978142309	-0.2112235539134047	1.490037602971419	1.145423637239063	2.1423842042370778	1.3801062285674042	0.06829178665351358	1.2538929077720173	2.7135542557112786	-0.37190548826815634	0.43600719022950907	0.11620382162827574	-0.02205229741673034	-0.6912859938844101	-0.17919340581214752	1.123429935147385	-1.0415681435512079	-0.3529809760793553	-0.3075746064614107	0.018571675419011245	1.2531329430414033	-0.07064721062000766	0.3457424745418172	-0.49457906819011643	-0.4718037701144536	-1.3266596366696433	-1.818542951079494	-1.2290499191206883	0.12190991672006515	-2.2609502098139425	0.0676111251511802	-1.5219627625185004	-1.2268059602175776	-0.6127344371265253	0.3928285117713141	-0.37842502212351603	1.924500755832521	-0.13377609082672154	-0.09376037841288277
2.290082801930318	0.18713496116802725	1.4106339904499634	1.5154081344474695	0.28987310897678886	1.1369688482338496	1.1455191233323627	1.440336705199315	-0.968276754810882	0.5285182834474081	1.8776180999657854	0.5489376795194388	-0.2795173752545116	1.3858768141225712	1.0783773507899497	2.0363142767019236	1.7330207857080833	0.14278826170948822	1.137576719817592	2.84041718079232	-0.10316869598815019	0.21764476106383218	0.2793442877917337	0.004769330813606465	-0.806543170464247	-0.12868505565443794	1.2554615185675095	-1.1721637545969756	-0.4566356986950198	-0.3397861212394318	-0.04859617950251636	1.1651569539910407	-0.12903830240411068	0.3854672824410049	-0.4499846563777248	-0.4208164805638187	-1.3269573565835655	-1.7249087827240444	-1.270762877678413	0.14214645334737996	-2.2710452719738154	0.09062716572948085	-1.4732532677153796	-1.1825615754139809	-0.40650134135918703	0.4106744841438387	-0.32997557963627244	1.8359794943591712	-0.07364599335633369	-0.0028437607601310643
2.2693777954604117	0.2243290585659162	1.441361822710116	1.572542344903875	0.22796611967289832	1.0581097651233895	1.1293853157406473	1.3646990069919689	-0.7854607305141766	0.5185002522485755	1.8702872176357186	0.5496987101185067	-0.3292359133760635	1.26111777664219	0.980208791580371	1.9131664413591423	2.046036071572772	0.23636328860981623	0.995454125701771	2.963597867601949	0.21762123620288776	0.0378895506332463	0.332031895410753	0.04862617896164312	-0.9172780701241049	-0.054204624121527524	1.3944547821081141	-1.2645333277076687	-0.5189537557671583	-0.38976115798867084	-0.1052651972259385	1.0529385206832536	-0.16671827943446318	0.34974837599529124	-0.4116432252372175	-0.3683277151722693	-1.346016795397354	-1.5987004791254764	-1.2982389386971167	0.1979424823183496	-2.271415497565009	0.1407309195266776	-1.477719378044287	-1.1125438094899496	-0.2136546531874214	0.39961178313798495	-0.3215634866157717	1.754105187070527	-0.041495436383522676	0.14999148322668154
2.2101576012893234	0.2947844127216154	1.4419691090261826	1.6569649683823204	0.13817677289743233	0.9587247775033022	1.125724530914451	1.2446139169763535	-0.5990177666064553	0.4863389176068053	1.8818861048023598	0.6063258635453032	-0.3453327249851601	1.128445563026928	0.8619824107188748	1.7688522797869328	2.291792452620537	0.31958182379639577	0.839629582269459	3.053987000534273	0.55713956615573	-0.10138882214963674	0.2839007016740382	0.08354761082422954	-0.9330115628067033	0.021799733160935236	1.5384503529558864	-1.3001385088463389	-0.556185155963139	-0.46760633593183576	-0.1260240745407815	0.8863108898336579	-0.16417134101635494	0.22287346516088086	-0.3767719825205654	-0.3147069470524916	-1.3837628525921812	-1.463998755547152	-1.2855230623114926	0.2524331675303279	-2.2278425114014606	0.19859778458415117	-1.5359807097472697	-1.0170861264052264	-0.032413063159582776	0.39880469772357763	-0.32105498358344436	1.704812387394877	-0.027476872135398688	0.29314623401082374
2.1210649571789326	0.3877407098917071	1.3969700483384542	1.7362655885681875	0.0306487416610741	0.829335827644265	1.0985424829530126	1.0971670061358894	-0.41569556920558937	0.44044350374023133	1.8738432703188412	0.7041846833011612	-0.34067068012431184	1.02411608970339	0.7196879630346713	1.624804449471915	2.5043600639545076	0.36928687399777826	0.6926405527540787	3.116012080448825	0.9046575207767855	-0.16978640038655773	0.21022057899956031	0.11034873322258595	-0.8855927389837557	0.058466077643869074	1.6646852887391226	-1.302600671561493	-0.5653800466668795	-0.5539619191806837	-0.14080890763034898	0.6787196671469198	-0.14785530411045897	0.05267530237879196	-0.3430862491506272	-0.2530363817541983	-1.4183198198982392	-1.3166014167789606	-1.261612330693641	0.30886332656603416	-2.189240078719681	0.25483281196854624	-1.599616690201486	-0.8903069951597056	0.14584195331002542	0.42414717973597005	-0.30460127832313905	1.6708426952469928	-0.03430927683496828	0.40577220569220546
2.0352397986108044	0.46463372664569225	1.3143962160101261	1.7969700089467497	-0.0903871958457915	0.6853487522791603	1.0452407970246897	0.937274504205222	-0.2540931455298732	0.40247861999017165	1.8220116703139468	0.8153599193266619	-0.30793696215678035	0.9616203661028571	0.5626156299801542	1.5033200163670304	2.644380578135535	0.37319728974810273	0.5712064722517883	3.161152555275527	1.1711404657616749	-0.14525897694269543	0.1557043248176711	0.16067004490243728	-0.8827248512062763	0.04328056060298895	1.7609389690005735	-1.2889000825468968	-0.5212097152623905	-0.626579393961148	-0.12646049679293805	0.48274094874853474	-0.11796785527269382	-0.12273282137935629	-0.3165401378967544	-0.1847939117281327	-1.4578951111587863	-1.1962939923864542	-1.2641799260351552	0.36452956283369486	-2.18006141653801	0.2676459063190544	-1.6571853048698209	-0.7429400890083048	0.2908458600155896	0.4673056030357	-0.2469152414701218	1.6469332580813663	-0.05562917662899014	0.5052429698542349
1.9577324180197881	0.5173970871859594	1.2393878026474503	1.8518072758362158	-0.20393006836486638	0.5404353188403663	0.9780536595396384	0.7622729422066857	-0.11771945499311276	0.3519837947554634	1.7465039531226711	0.9128560351374327	-0.26044175886225646	0.9318456820482124	0.42797890374872233	1.3856202906011834	2.691741143712785	0.3393019282247874	0.48874824973685393	3.1781653775828382	1.3370358925178953	-0.07146256523785921	0.12465642545569704	0.2137698968156303	-0.9021114366654583	-0.020670580423568414	1.8463122235149192	-1.2543240084805762	-0.44329358631549676	-0.6828531154472351	-0.0663248041986117	0.34976167598105123	-0.08748274940540868	-0.23877119651048453	-0.30441938407180646	-0.1249825036883541	-1.527078781966957	-1.1539693397829276	-1.2922978858892376	0.40182456903873554	-2.179933120541062	0.1927398041994834	-1.7015818529094837	-0.5844915472092086	0.3826320390737444	0.5195784606897617	-0.12638549415048217	1.6281601036948312	-0.08272433000410633	0.5634911845696733
1.8816441278650096	0.5592650511345235	1.1919253833818726	1.8709749986097826	-0.2929140380872222	0.39007782046604866	0.8886547410056558	0.5936629022948225	0.012869400067525405	0.2543943529047642	1.6262396604514209	0.9818151226972059	-0.21324808085724062	0.9392715474784339	0.3284746954485441	1.269238203686704	2.7397638991592728	0.2576376305483457	0.46443579486833253	3.1444402420763273	1.4540327989615214	0.026107657001129693	0.13740482845337415	0.23701838382338583	-0.8736593025802474	-0.11446302819324972	1.901981223237844	-1.2092693161401926	-0.36357656266425553	-0.7102513682081069	-0.0036652734856829463	0.26437005941926106	-0.10879152118867914	-0.26546652379643154	-0.29662225257016855	-0.08859726321886388	-1.5627086138276893	-1.1332717477819436	-1.3304559807879912	0.43532221158125584	-2.18910811712282	0.09791498446361904	-1.706953020670594	-0.4289765216936504	0.44832336400070927	0.5601316873494977	0.04798382779907083	1.6104770824577535	-0.11812038204492452	0.5347715183026318
1.8337229941001045	0.5937343345069996	1.1636523563711738	1.8402140409826053	-0.3558761732771484	0.25690129818749413	0.7746927386828566	0.46991805324654834	0.1400444410346897	0.1051849079310154	1.446011939272577	1.0046784249500469	-0.15584230458560575	0.9823198254192043	0.2589945595454501	1.152804719512065	2.7945950856556605	0.14705000387488026	0.5053197688634199	3.0676301140426094	1.513587263968717	0.15073381812967085	0.1840939541167576	0.24445687437426916	-0.8739322347991878	-0.22931405697563792	1.8974514465883565	-1.1664796211412882	-0.29504896901296795	-0.6954874153200408	0.020156793976371656	0.1772741307678306	-0.17412003187697894	-0.2477901974971622	-0.29614406392611553	-0.07532767568240535	-1.5314936196094417	-1.0923039056657495	-1.3914189272458188	0.4770672533283111	-2.1767293862172687	0.101245992917646	-1.7026853267787463	-0.30275799652537794	0.4877869012553159	0.5465200979883758	0.25055327505569025	1.5778588287835418	-0.16721003748421873	0.45018679557489777
1.832921029126684	0.6336725434800581	1.146682552834878	1.7896017033627243	-0.3938614251744384	0.14235233086854235	0.6711860037095637	0.409694729801343	0.2677941597366528	-0.09815645045159951	1.2661179456656648	0.9840723070697599	-0.08186257778521364	1.0384317787887078	0.2280800544212998	1.0368478281134528	2.8306517903665016	0.0410678082511128	0.5820635044198027	2.971210765007482	1.517887972582868	0.3025971146943609	0.21370847256246858	0.22484304608503586	-0.9679552847454771	-0.3335820547970286	1.8418354028874133	-1.1129804801137755	-0.24188707372619672	-0.6423527777581811	0.0028522399592583957	0.09741186929786949	-0.2449561819603941	-0.21082602797105485	-0.31735040198806613	-0.06370106432788988	-1.4841507889730532	-1.063650632224607	-1.4610405308200023	0.5037637582174516	-2.108105690249592	0.1536192685271581	-1.7326009559031672	-0.1604752075573066	0.48710007795928323	0.45790962725773954	0.45718348224189426	1.5214740392928836	-0.2380556161360512	0.41323914496847963
1.871850615085507	0.6990526420501786	1.1295758960442572	1.7288394072407425	-0.3975875683758494	0.037509588292137866	0.6019934644130872	0.40972285089160543	0.3940101358748809	-0.3460706451829127	1.1032403501430603	0.9277366121702662	0.008127810541559411	1.0930892971319999	0.2443650796296482	0.9531310362695986	2.8734469764931676	-0.05812462252492491	0.6780856213462757	2.84390709323454	1.5425116375893826	0.4806391941389414	0.16982964221066885	0.16803676504138954	-1.041029737148803	-0.40764407850449463	1.7534069932587546	-1.0504886744820876	-0.21925970316672871	-0.5548482487592885	-0.027985521065765722	0.03341645287402915	-0.31992076290926297	-0.1469879824085028	-0.3729663978949792	-0.036143872912572476	-1.4268303179781938	-1.0312866067419946	-1.5118621733949738	0.5019837440006457	-2.0596171346029686	0.21104648799795278	-1.7594672376790896	0.05102793351801853	0.4637835348384948	0.31541212804422764	0.6401864592474615	1.4744227493515112	-0.3386865303866708	0.3964570141198253
1.951859291634515	0.8129930948239149	1.1177295362167528	1.6515463519047198	-0.3721111474173607	-0.04672054630961554	0.5585870157596227	0.4529971915060914	0.50407804824654	-0.6080643684907134	0.9406594013510595	0.8380677770316085	0.11455629734357527	1.1438183414869667	0.2880556454377075	0.9261755095549032	2.8862291062930145	-0.1472202376331338	0.7728701746605002	2.7010130089326894	1.564961949847035	0.6590560209867109	0.05183198775244298	0.11155345085143364	-1.0693684993892247	-0.45082837241498436	1.6503790157238356	-0.9846931466134649	-0.2229357230023063	-0.4530147249062745	-0.061408878075264337	-0.04670338724927719	-0.35833631782210157	-0.07598509596059583	-0.4608866933112334	-0.004660047033711356	-1.3511772739053378	-0.9394294683948881	-1.546709605278649	0.4841131429365021	-2.068902099182112	0.3221302728988359	-1.765437135741503	0.27682169675218943	0.441734291476837	0.14280095815919802	0.796489394891329	1.4711319354246852	-0.4484574827122116	0.29168937631859876
2.0715935565509094	0.944258887767738	1.1192092620291416	1.5525209549148784	-0.3247926968856178	-0.09061531631363914	0.5378453136566431	0.5406184914636254	0.5850695507250602	-0.8354786116949565	0.7853759621319332	0.7099588005698315	0.18761488095184592	1.173540545927263	0.35186009718050093	0.9187135618753451	2.819375909353721	-0.20222955294896855	0.8425977627259279	2.578517482889558	1.5222845080377987	0.8095603434519261	-0.11880983853946081	0.07509408159031834	-1.0952844633168994	-0.4767389487612788	1.5478194953064446	-0.9071590656438842	-0.2298133334233911	-0.3562816995079211	-0.16591553870252468	-0.1252734624749508	-0.3388159197656255	-0.03290906535975985	-0.5430122721728207	0.026289222001263702	-1.2956377580712377	-0.8119818733275759	-1.5787347754350352	0.4364013452001944	-2.0493424580473687	0.4389730189081087	-1.7770636427551825	0.47632013527676265	0.40705636170426196	-0.049138968929476626	0.9364657510329721	1.4925222259490563	-0.5455138276166986	0.15053943567211608
2.210255983609483	1.0672884864761047	1.1375219381235018	1.4452374127859433	-0.2621873743141571	-0.10555569233954294	0.5495029985193656	0.6672196398227885	0.6475571913056162	-0.9890259135277075	0.6664947848421271	0.5543879539799957	0.17971889452441175	1.1856108572272697	0.4338425681514046	0.8981873651588156	2.7044766404232488	-0.20353557070933026	0.8791477988119839	2.466038927116865	1.4457955237281777	0.934828928700219	-0.31861445110952646	0.040111132231790435	-1.0878397121756531	-0.49172869700309796	1.4579449789236782	-0.8255229831195644	-0.25089477465780036	-0.26952808862423583	-0.31597068400533146	-0.158462471958596	-0.3201000600181192	0.006316721672652466	-0.5887423820148376	0.05537933377772497	-1.2732336640082524	-0.66710585168545	-1.609880823273403	0.35941573032332946	-2.0165646636270402	0.45450320219971374	-1.7842762542918127	0.6613443048240801	0.33617619755372413	-0.22057517260655474	1.0401349906664452	1.519408094073313	-0.6399622588670455	0.05453033933997224
2.3535364171506887	1.182888528528776	1.160863971314304	1.358177825747971	-0.1951728672430789	-0.11287985346403126	0.5907269770289785	0.8170528260369064	0.6900528971782325	-1.0832151467596893	0.6162650771824973	0.3799791712421742	0.11689560343579992	1.1867016834969293	0.5117092611838684	0.847042418821659	2.577135663245425	-0.1673527687226915	0.8843692325385634	2.34941334565221	1.3895145036019856	1.0341122819252135	-0.5036335223494068	0.010475078562146873	-1.0268708534216282	-0.5053250320280718	1.3923894972508395	-0.7708408498500046	-0.29984812748136463	-0.2175834305892077	-0.38601233828539927	-0.1649877978433639	-0.3061424696979448	0.049104327368838865	-0.6084776258454315	0.08408425018138586	-1.2831040179112558	-0.4916143451100039	-1.6442189223855284	0.3410185417200476	-2.0451783365464187	0.3721468897329071	-1.763860247215396	0.7236344059418902	0.24474450793868238	-0.3335521150809983	1.085860309766221	1.5581956031364024	-0.7386598617336806	-0.08795034295970719
2.48047942298058	1.2401868132614804	1.1892011482879674	1.2964641970935407	-0.14649852876116473	-0.12071967203840592	0.6554516293328543	0.9669221679385036	0.693687448414875	-1.1529860458183587	0.6318686952123009	0.20550885837081184	0.04507956909747791	1.1865892271804697	0.5670776873124544	0.7609706979668484	2.43492805717234	-0.12833262405783843	0.8676300753131274	2.244283239269911	1.346269766895339	1.1106678228623175	-0.6359389244990631	0.00425155855610185	-0.9671490849602996	-0.532890046656626	1.3433603679763546	-0.728820580699586	-0.3570152384098847	-0.2091591962147774	-0.40207350060297176	-0.16835778522464193	-0.26369962587849427	0.05665831296681789	-0.6134321915185333	0.1263378242385338	-1.3290011635602206	-0.2983632219982696	-1.6931567314218892	0.4326373568042407	-2.071435028721862	0.2775834808864196	-1.7373142165308681	0.6688689915678483	0.1402144334005982	-0.4070607038480955	1.0670747548862436	1.5826725628030567	-0.8546585447727366	-0.2708838319850105
2.5898388250438034	1.1909163092268784	1.1981265464684738	1.2433161784651163	-0.1347135177055372	-0.14070710239682332	0.7414285993960061	1.1024176154176506	0.6681770851277399	-1.2093535100316928	0.6981432829135088	0.0598767475619917	-0.02534149659378136	1.1943487130161887	0.5807870534102886	0.6204692786028533	2.297948020419075	-0.1087881828369813	0.8362866813566917	2.1354508606756557	1.2773051061236678	1.1915103093677661	-0.7423479114282251	0.02279395712436031	-0.9128313744339869	-0.5776251365439908	1.2614781373726296	-0.6843621933917787	-0.4107257933736081	-0.22885540907267563	-0.43929290776802105	-0.12642827343745103	-0.2439079834778512	0.033378302805775674	-0.5909041931764927	0.16480626417316685	-1.387788776833597	-0.13120844337779633	-1.758271088825915	0.579551571860926	-2.0746497598453937	0.19353987995181765	-1.71029825217962	0.6270796747577225	0.02551494296319658	-0.4687971072217896	0.9800408287389072	1.572363251183656	-1.0074271649637827	-0.4118598194742118
2.711209814013759	1.0863737631838526	1.1604919015291073	1.1913329091729985	-0.16351339333888276	-0.1894481397617233	0.8482749254762115	1.2066825835116315	0.6279153913764938	-1.2615114271452221	0.8089816257197959	-0.04776860185506819	-0.08140531965387196	1.2006050327552298	0.5523756536188911	0.4685202876578215	2.146082701534797	-0.116452444957001	0.7917787661066129	2.0105312278270784	1.1825131952253005	1.2799177516936266	-0.8228474524012906	0.07083399499639534	-0.856913861208963	-0.6427854378000415	1.1490036202242568	-0.6492908014354951	-0.4543829666096541	-0.24514992183490758	-0.44583512435931116	-0.022881654792316408	-0.2811006401610564	0.02355812152840361	-0.541089555333192	0.167644132123796	-1.4475956114339141	-0.009622554510349667	-1.8401027245947996	0.7555430608217295	-2.141143742263729	0.12933578121248535	-1.6723867887407018	0.6026981432083899	-0.07571394863589372	-0.5290957723921441	0.8306971203088913	1.547441255886699	-1.1897466553304528	-0.5219286797435673
2.839297632296413	0.9754089925823456	1.0866852308059727	1.1314821560098651	-0.2511873510191564	-0.2581857341655705	0.9710368121337473	1.2764550257500638	0.5745769247989616	-1.3380926134228024	0.9423243311265779	-0.11582740640828511	-0.09169031414432857	1.194641099438984	0.49357081674362735	0.38043472870038786	1.9821254225735383	-0.17104551484628816	0.728100941197478	1.8912611662110286	1.0859082404993985	1.3396590767272238	-0.8340017620769412	0.15777359613520942	-0.8135176383974724	-0.7134925216961507	1.0546522832139849	-0.5995329935962437	-0.4821451462634182	-0.25653269151570113	-0.40153826576542107	0.11866210819892395	-0.33164863277315054	-0.005311837975143582	-0.4896975591154118	0.14128969360722102	-1.5222589379550828	0.07475610083571307	-1.9188016149605864	0.9626180480435099	-2.2118348365822293	0.11356003011570859	-1.6437765309127266	0.5907176047126921	-0.14488813234144832	-0.6084754383133493	0.6372153486728643	1.5327918261479236	-1.3818972397561065	-0.5866436030809159
2.9303400351154174	0.8462350540319697	1.008033099546895	1.063655401956807	-0.3858739198439151	-0.3317878492913521	1.0859376884052228	1.3067534918579775	0.5133337850083343	-1.4195199606054332	1.060130164017942	-0.1576517050761952	-0.0635225505607689	1.1740503478952142	0.41378474649948715	0.3608149927539492	1.8384162310223242	-0.2592093512014898	0.6525750471240649	1.7787625764977946	0.9632920481125042	1.3723815258012542	-0.8017767529322173	0.28391009510452025	-0.75065085098251	-0.78971184079719	0.9686883653775384	-0.5009647334936889	-0.4956002179881967	-0.27546977950303464	-0.380491185076513	0.2729431355981301	-0.3873226837538201	-0.10094529564555085	-0.4569349954888528	0.08330206774069968	-1.6094801440887139	0.13263599808141044	-1.9627612194421367	1.1706535012697765	-2.2153684748981766	0.09852494320549822	-1.6450784212190483	0.6546895240622507	-0.1834610148702322	-0.715885368371205	0.42171902790158117	1.537005374500882	-1.5639287901294172	-0.5609768147241503
2.9654476170001707	0.7260383356276445	0.9472830846192017	1.0013919537398963	-0.5226758777638667	-0.40774464799360544	1.1744389116724896	1.3080510793086348	0.45594973941033007	-1.497428659391627	1.1400319609062985	-0.20031151818903944	-0.03574577581415306	1.1176347624712686	0.3250745615907475	0.39862468631874687	1.6965257299570429	-0.3226886881327725	0.5712656386396242	1.6642205248493902	0.7927087723053853	1.3911518407873396	-0.7416095030774226	0.4419126569713404	-0.6789284628022418	-0.846496308336557	0.8819260336712184	-0.37289380101326475	-0.509348984010637	-0.2749486505378362	-0.36992235563042036	0.428842615535861	-0.46208498078500504	-0.18625039482563163	-0.43546299706909525	-0.043403626520343686	-1.6689999874206556	0.17031686885952663	-1.9598936061666958	1.3458365671071146	-2.2247157546758363	-0.003999615453824812	-1.6728114695358116	0.7604024321118272	-0.19527437556198868	-0.824477772408309	0.20732325297883514	1.5540841271757135	-1.6822803542570675	-0.476974835073306
2.9559790640054375	0.6333097495446625	0.8981955329585143	0.9628901154304327	-0.6558332496523424	-0.4858827233422794	1.226163454081765	1.3082278404474241	0.3950262878960146	-1.557383861871736	1.1740388004859865	-0.25640109255436716	0.0006957091749055455	1.0210497808079217	0.25900775114140817	0.4927003623238906	1.568270744227315	-0.34311144539129984	0.4982740381785451	1.5496904935653115	0.6238120488959729	1.3877626417453146	-0.6406821122583344	0.6029295761392766	-0.6195216161319975	-0.8322435720441437	0.8371374596953984	-0.24829009376257857	-0.5337804766843166	-0.23003307846647075	-0.32151654036056626	0.5511323741894802	-0.5399550943696941	-0.20200846660032354	-0.4272806580486369	-0.2327074994264235	-1.6792619368861146	0.2084108367938912	-1.9238286596441765	1.469046926176665	-2.235991140007633	-0.18393348353705333	-1.7109422353525332	0.8309904697351295	-0.21172268572245362	-0.8946228796344334	-0.003789045220883458	1.5671983881347287	-1.7058297322853864	-0.36534909404628885
2.8982167169421658	0.5497783756749393	0.8696103094613872	0.9374428744959082	-0.7865795877046102	-0.5814527585012625	1.2249486829639609	1.311272952792929	0.32073301596879394	-1.6081402416155761	1.1696113480317127	-0.29973449870808805	0.04395630455744377	0.9191980949903792	0.2224769240387609	0.5956630918584765	1.493419972458858	-0.3113469549506805	0.4596186647919699	1.4476536276025225	0.49369836448654736	1.3726162576911636	-0.5249518057949255	0.730311804401395	-0.5812187284216519	-0.7589185602860831	0.8551913896509085	-0.09848288106243666	-0.5558591875668324	-0.15522440000556564	-0.24344636351724125	0.5838448631644358	-0.6123957237092817	-0.18695543348144225	-0.4646922779368191	-0.41908310138621774	-1.6453540526356345	0.26204224345851923	-1.8415923485225538	1.5521290897460915	-2.223623405901819	-0.39574363704003235	-1.7482166775987857	0.8775449382018736	-0.24295320566075002	-0.9165568334780726	-0.2071248791905102	1.543170546994068	-1.6637287918277717	-0.20794757968085772
2.8037488206121575	0.46276958333935514	0.8699267826120136	0.9184487789525987	-0.8680602977929335	-0.683530116877393	1.172363506101733	1.3068458897259814	0.2504092068057806	-1.67676622282295	1.137825650847426	-0.30276566739203403	0.07924470382399038	0.8330603051261379	0.19179327184384984	0.659134035677582	1.4603104789970143	-0.2111310950524879	0.4686957747925672	1.359584424984832	0.39122880710498403	1.36571019840383	-0.4364861417902616	0.7746095279370104	-0.5651661149907543	-0.6696518265182207	0.8891484203614525	0.07176701464965654	-0.5689850634854398	-0.053054399182896325	-0.155396115549129	0.5457747381998819	-0.6860178750226128	-0.12336918743882204	-0.5694952890917138	-0.5791239176545795	-1.558387651833739	0.3159870341727146	-1.7211107279865008	1.620733804352162	-2.2444660070060447	-0.6291241496876384	-1.7771332625576601	0.8963494058447786	-0.26815297394807835	-0.8919951596805484	-0.37442964115523003	1.4743533401247668	-1.5784121717953936	-0.04596674845001299
2.7018664748810464	0.38434048162486767	0.8942823852176606	0.8915040031571086	-0.8824959168714528	-0.7706670992276188	1.101655591309148	1.2822278838509749	0.1888692136157206	-1.7462064775021506	1.0789857718319973	-0.2600605162860536	0.09460592626527739	0.779006302347846	0.1710461893032023	0.6801695325175123	1.4451780414922706	-0.06462416120368455	0.5192140089403797	1.2584570999225995	0.3148663142251913	1.358470572746626	-0.4171832787845796	0.698343212343983	-0.5841747943006351	-0.5784542749870718	0.9222866695013611	0.23949223179640663	-0.587939641619194	0.0848560212215017	-0.0814678329102329	0.5051545845672012	-0.7639293648631911	0.01633834256597121	-0.7102952787294685	-0.7327225378411126	-1.4170377467554043	0.3725065597486988	-1.6265632158319925	1.6564453395768357	-2.3053039687589174	-0.8115414212199449	-1.782918668143509	0.8687492221622731	-0.299108764567962	-0.8239034279041025	-0.49753822528167263	1.390870371933927	-1.4664528755203214	0.07534818343753849
2.618080513494404	0.34770215365992374	0.9214520328653654	0.8253773490669823	-0.8447655311302098	-0.8503338935648926	1.019969439906171	1.2624748265912804	0.13519583551062392	-1.7724951731652947	0.9900140011554039	-0.18121774622264375	0.07698823434976321	0.7601623722530839	0.1885481392385411	0.6550876695595494	1.4595037265506907	0.07903015490538028	0.5845337011119801	1.1255238908576721	0.2436094754220918	1.3431059292158924	-0.48786633227050746	0.5252381052236128	-0.6167419064560218	-0.5187678228969197	0.9773935206832517	0.41066062961512995	-0.5991839375868431	0.21545832598008352	-0.0591156026559132	0.45670833285035417	-0.8341448711082581	0.13098953125092566	-0.8522376079057935	-0.8585438549707283	-1.264943103162007	0.4408990673844352	-1.5818326350318628	1.6610696681775796	-2.3593935610723107	-0.8573120914871696	-1.7573542766739085	0.7873550191188896	-0.34816124125878817	-0.7218502926665225	-0.5934455293431208	1.2797012880634244	-1.3698037600350137	0.15997639445459327
2.5540932487192287	0.35776389610220893	0.9528085347625733	0.7207126843277556	-0.7365697505650076	-0.9368456982988851	0.9526546485070453	1.2561917715670456	0.09730516314202582	-1.7349941785446397	0.8961438513397008	-0.06165174303891078	0.011365065572866534	0.758363071189729	0.2424226171250483	0.6121289050223842	1.4982091907384791	0.18916334849848587	0.6318618808489358	0.9992459568404234	0.16703616349258582	1.3283384106682619	-0.590001237922084	0.334856834659773	-0.6517234190097259	-0.537788105237051	1.0403745249797638	0.5647141112166014	-0.5794676907250847	0.3045590688960015	-0.08840941703415703	0.3810789472503818	-0.8816907864874551	0.17698643628297944	-0.9813784285902895	-0.9387391732486808	-1.1372722211557698	0.506538781039311	-1.538002108033514	1.6717275033007066	-2.4031571584313243	-0.7980114273091755	-1.7244624009935907	0.6645387929021992	-0.41359556133949554	-0.6057989178460345	-0.6634845577171751	1.1347789055166522	-1.304544217254353	0.23118411938744332
2.500152905730027	0.3857646407967913	0.9949251237810813	0.6145794225992731	-0.5628937571881318	-0.9997924139071079	0.945522500791667	1.2607152498006058	0.06913453669843762	-1.6236706574691369	0.825527097119269	0.08597523946789104	-0.08473866516205482	0.7622428141075881	0.30292916987870633	0.5523538914565843	1.5680655586340297	0.2506187397777452	0.6451595265152112	0.9114692497546297	0.14531413522485206	1.3117177456213465	-0.6866458603065176	0.18170902851430754	-0.6955689302431647	-0.6132013175184282	1.0792198038732077	0.6666438004947278	-0.5657156972927797	0.3742139049924237	-0.1698680421182825	0.31127083921603077	-0.8857502569264254	0.20576941049782174	-1.0910662695743616	-0.9838699209067439	-1.0469477542977428	0.5621502051080256	-1.4731389284346368	1.6837018072716803	-2.41197659182154	-0.6817667577286277	-1.7072175759200072	0.5085018237974777	-0.5038086934938341	-0.48148899459905187	-0.7054324257196619	1.029019658436527	-1.2487579002552154	0.2757074299934348
2.4587637617672184	0.40588426617141	1.0281804645820485	0.5140528735145015	-0.36678954207909326	-1.021504786885499	0.9914532026492463	1.2679463872965282	0.042859205035841744	-1.41622832178296	0.7927031363778665	0.21954096724638755	-0.1757694814108652	0.7599824421467481	0.3779134991946663	0.4567316251684518	1.6718381724377473	0.2614296645718529	0.6491187439679429	0.8492358168584528	0.19414366021208673	1.2928321237419726	-0.7921470393220466	0.09965494184481823	-0.7196415519536896	-0.7040495560943901	1.1021742026320749	0.7176230718684504	-0.5789609873763701	0.4714147154461523	-0.3244809179223845	0.26305211530963934	-0.8314829986460108	0.2053756876121085	-1.1775918481121286	-0.9978823852336027	-0.9928807450649331	0.6312513880376709	-1.386419791207245	1.6624565959215087	-2.378161432625887	-0.5167214280267161	-1.7130865252688288	0.320355658337202	-0.6303171135049535	-0.35904099863367855	-0.7261030739837671	0.9840751426716345	-1.1966037406008823	0.27846023870740205
2.43751914317765	0.420064105731423	1.0281633579252578	0.40955460153760403	-0.16284564401003962	-1.0049079183435885	1.0652412828523992	1.270625925468628	0.019746503821046646	-1.1478388504782688	0.8066121599590911	0.31079339371672166	-0.2597359908769265	0.7255295753273805	0.466587407214525	0.3496197349955149	1.7634861830019166	0.22837443143239647	0.6879368249210687	0.8430413224432136	0.29923887303098873	1.2455810061135526	-0.8391662769540238	0.10831865585652926	-0.7211573755081112	-0.8080757218698823	1.1339559629012286	0.7110348630407926	-0.5950722174195681	0.5812908595494746	-0.5401229167804159	0.2190018726098991	-0.7455904887804579	0.19660848614536483	-1.2430738055571022	-0.9925957752701733	-0.9392160600401261	0.6751251549771274	-1.2748514941733236	1.5918196984179176	-2.330772556953107	-0.3668181260533965	-1.7505941938533804	0.1297544248834556	-0.7790165726549761	-0.24610534890136768	-0.7202552891120028	0.9430420409785778	-1.1481023054337367	0.2526455901669481
[truncated: 196 more rows]
[truncated: 4 more columns]
