# Supplementary material for: Obesity dysregulates feeding-evoked response dynamics in hypothalamic satiety neurons
Source: Sci Rep. 2025 Oct 14;15:35837. doi: 10.1038/s41598-025-19800-2 (PMC12521569; doi:10.1038/s41598-025-19800-2)
Supplement: Supplementary file 2 — Supplementary Material 2. [file 41598_2025_19800_MOESM2_ESM.zip › Fig 1/Fig 1ef NCD and HFD/matrix_MPK119_4.csv]

-0.6861319631336432	-0.9127317235434163	0.2519023128632864	-0.056554040021139784	-0.44368323778737173	-0.7579724052380465	-0.5073799927385642	-0.42896029251001255	-0.19772020978014884	-0.3371859690762041	-0.6495037140583191	-1.2838477796099197	-1.2605827403418735	0.36090889217732997	-0.9260831256743544	-0.1529772517194607	0.5860716861298341	-0.3980398950673	0.1990600231266219	0.8458342775444485	0.7973236480011903	0.6138385565667687	-0.927889306888115	0.9554629770773577	-0.6520125870884116	-0.7928185687040366	0.6107287384806483	-0.08937244274847958	-0.43169111645107083	-0.25685966101235475	-0.7700398666017632	-0.7372321641786307	0.45585774064397394	0.9547938776650604	0.0905086398807202	0.7201382654522209	-0.15317279328571212	-0.20328261799720151	0.46339926451594005	-0.3906124733719039	0.08015166437667567	-0.16678196724921918	-0.8221698118937264	-1.2581686037941908	-0.3370844189537213	0.3887807658303551	-1.4805079065957643
-0.6901758679760313	-0.9220092128451591	0.26310243043745296	-0.13656630759347843	-0.4883258695527818	-0.6534526336455877	-0.517357399823672	-0.45575488035827466	-0.22774930999997411	-0.3684429020135185	-0.6667744374359725	-1.2782567748679297	-1.2772958463728472	0.3660922820566871	-1.0043043601487245	-0.15642269187689062	0.6175210434807321	-0.39733920307392445	0.20488520619687645	0.8431219363449469	0.7594980015921058	0.6407595611275874	-0.9634226424313171	0.9117136421027308	-0.5572852625170006	-0.7684694183069246	0.6751582089049522	-0.10542712248322503	-0.4250154314006981	-0.2786152838275612	-0.7630967693804408	-0.754009372740334	0.3997122646949991	0.9543817460921757	0.07079936703328599	0.6738592139444566	-0.07053888970300239	-0.1151996362070979	0.4618590949844642	-0.35297768584460887	0.09591692761715805	-0.2557119023901296	-0.8356414665174319	-1.2976208161561553	-0.31483997161469246	0.3369599622496512	-1.5196752931619892
-0.6967759825047972	-0.9681430161132366	0.2922342996735022	-0.17436855539142673	-0.5318105636716605	-0.5756865490801869	-0.48973371697389717	-0.47870142989245706	-0.2554210085995822	-0.3808849193634621	-0.6532167818594478	-1.2590581466254014	-1.2843065032319594	0.36147517189102585	-1.0689273072014331	-0.18966736112924168	0.5935260738981469	-0.43051196401742614	0.20080240995118417	0.8667795790294995	0.6952997018569476	0.6476336989979804	-0.9882959773115584	0.8888314845044758	-0.4663566852032444	-0.752525784628748	0.7353423993274996	-0.1119546303828271	-0.44112934108732854	-0.2636149160762007	-0.7233890388494163	-0.7413963376012513	0.34438034750690355	0.9374915819823961	0.041884719522601116	0.5967097095897419	0.026516646349478108	-0.019475903348456253	0.4455031641991279	-0.2992383498890366	0.11135921491417415	-0.283959609247839	-0.8416184010863023	-1.3303900525509766	-0.28167504180265185	0.3179156141091423	-1.5162709102191707
-0.7113561739953194	-1.025685887455329	0.3096807955039096	-0.19528679527961945	-0.5497017341834809	-0.49540080747592496	-0.4628053357507197	-0.4891206028533348	-0.2885249134195977	-0.3951528431556702	-0.6229034946551295	-1.266557277349627	-1.2731231933866485	0.3609040659297678	-1.1547791235318434	-0.20877960050918576	0.5656602002194542	-0.47915500318608906	0.1949237001670395	0.8872979379183307	0.6241031105274846	0.6333240623520942	-1.003159858707345	0.8843531645872514	-0.4085412210705106	-0.7341090290166828	0.773045049888019	-0.10319481443817097	-0.4503708229731182	-0.23699643499243192	-0.6590002940903228	-0.7496362214027239	0.29396450795314655	0.9018891983879793	0.01569247157189289	0.5115851903175508	0.12766457692389016	0.09185715265020089	0.4342657859599708	-0.2587217143318884	0.09940910500589498	-0.26708109766288024	-0.8313236284970128	-1.359560109939765	-0.24874657913077422	0.3182348423934017	-1.4982378702565207
-0.7214214532391887	-1.054225629781563	0.324009264502276	-0.21128517381229095	-0.5532034616913419	-0.41117246449260014	-0.44495081201119024	-0.4958719549057113	-0.3136710449692754	-0.4032908920103787	-0.5912493162003739	-1.2895028034901734	-1.2347415341394732	0.3572409440317856	-1.253262583309483	-0.20846445758278617	0.5479653008962845	-0.5076681623736469	0.19260137908370792	0.8764134131418073	0.565844640697528	0.6130068507348077	-1.0121463828352533	0.8805901099006224	-0.37362947451942774	-0.7216091789082416	0.7885615795557059	-0.09228640200014875	-0.4426001627528981	-0.22082176331284922	-0.5918494568153471	-0.7678419158103276	0.2488368003451049	0.8696995534321822	-0.005376393971964816	0.4448924083604767	0.21049840124107497	0.20677102268097788	0.42861821866167704	-0.2537709916504277	0.07182695943381348	-0.23490343398825445	-0.7829837308919332	-1.3821117557054994	-0.21775417049878193	0.3148411459040549	-1.4812290191761306
-0.7280098276310566	-1.071356304033782	0.358030860584864	-0.22685567925633993	-0.5831857757533354	-0.26747797170822357	-0.39495896757198773	-0.5245707266619717	-0.3669717721781999	-0.41819804464202104	-0.5510060516792389	-1.3193527936928198	-1.1597867401739113	0.3671559870188926	-1.4236778753677253	-0.20313551013929604	0.5132560396407337	-0.5283325702468409	0.18236854798691027	0.8506763088709697	0.45247436815212294	0.6015575201591676	-1.0270919191182724	0.8533636127454457	-0.26234506866865753	-0.6977267721913457	0.8361137173780333	-0.08092554855656699	-0.4376894637012099	-0.2054975134693863	-0.4892043069522525	-0.7944331375233477	0.16369489958459607	0.8180572982362513	-0.04682372195993547	0.3134897251726104	0.3505659435173766	0.42711212725743675	0.40626232309285626	-0.2571214700685187	0.030179211523744354	-0.21753812213807358	-0.7014420140942086	-1.4181658446943401	-0.15551337342152932	0.2989128891040395	-1.4600094976808164
-0.7361939084643049	-1.0505965803386097	0.37902364733007066	-0.1724220724200118	-0.5932432913117864	-0.15499940452515973	-0.33680435053916025	-0.5644089742800222	-0.4228051633267502	-0.410286860623147	-0.5128716333810595	-1.3670854631847285	-1.0626392807841785	0.38676599610437534	-1.5450693986583925	-0.16984612673023552	0.45169985646735833	-0.5261303954105186	0.14718710012077846	0.8223122519198725	0.33431230005294266	0.5968980219894723	-1.013858443547789	0.8021641257671819	-0.17899929458247374	-0.6715106470733697	0.8408966911649902	-0.06463368609203408	-0.4377122587233332	-0.1711363996295635	-0.3919936755948522	-0.8328922534908365	0.11894123057759229	0.7441339087420763	-0.08694038475566279	0.15789483201359733	0.43503706738817965	0.6496874580539371	0.3640683743197135	-0.2954386059747821	-0.019288591417519298	-0.15935336197324215	-0.6206204603408588	-1.4229368099102058	-0.08783548573687802	0.3143289696954979	-1.416278722589705
-0.7476317960951002	-0.9791706437753707	0.3560188040649036	-0.09127288492647762	-0.5693690983352492	-0.06519640448150052	-0.32469993700027605	-0.6130404711589363	-0.4783016064950285	-0.40163497261034947	-0.49729658102593916	-1.42805302252771	-0.9695632509928389	0.4111095887966315	-1.6340208474759461	-0.10342906590350347	0.39356304917576745	-0.490971673160079	0.10218922207693963	0.7546393389922775	0.22139741218773415	0.6107549220786808	-0.9812036671061675	0.7206407688947613	-0.1618860431245082	-0.6374094450922749	0.7874661847746925	-0.049780865063687826	-0.4243348371687336	-0.1458402828589777	-0.33483126522557843	-0.8825669449204817	0.12870790428746554	0.6672041278793878	-0.12932110687848328	0.018319200872461694	0.441012134262622	0.8206587195875491	0.30984436222789896	-0.3705898791432363	-0.05711311159679795	-0.09060985421270978	-0.5660848577072074	-1.3960406634119331	-0.035365577035841395	0.344674351837223	-1.3744291107517246
-0.7527503580209329	-0.8755242112438919	0.30114318375572585	0.0017548745035663616	-0.5306112711091793	-0.03146037310454277	-0.3360152003186287	-0.6748788435711818	-0.5395557871283903	-0.3912108242560695	-0.5207550162051174	-1.456588486424607	-0.8891513917202591	0.43306708469526106	-1.7147340652509595	-0.036861324493886446	0.3299411476009233	-0.4259154245408851	0.0397246544163591	0.6546744972283797	0.11329073013504617	0.6456136103690857	-0.9282948894049206	0.6817421559411941	-0.15999296576185343	-0.6062739241943232	0.7155827779467155	-0.04634071891568349	-0.4122176546943751	-0.14661389837039854	-0.3322394179382468	-0.8902870762879852	0.17691026872473264	0.6085990182152559	-0.1842717938173098	-0.0895232379114524	0.3825368572806923	0.8910091068185917	0.2393715615790247	-0.4788276548237594	-0.07858293743876574	-0.051552855458973645	-0.5519663124418965	-1.3473557498451916	-0.014922910087876958	0.3719636081725139	-1.3312125202831355
-0.7554490133510694	-0.7809465001160936	0.22727692161282925	0.09864571667659901	-0.4890619870566484	-0.048379544786330865	-0.3243012517326115	-0.7526103509583988	-0.6108739744692102	-0.3819888656301478	-0.571836692583731	-1.4266446014858345	-0.826617832142724	0.4650593145204837	-1.7854513762035595	0.012764039181598557	0.2671091886104836	-0.360743061248503	-0.05597225042524843	0.5778499441794991	-0.0050928764572031	0.693876867506756	-0.862992514973303	0.6815902412019532	-0.14942363361293004	-0.5908465998969169	0.6645343800699222	-0.04220696276796664	-0.41840161855323227	-0.14577735719536858	-0.36411950308537094	-0.8697390343301576	0.24020514032114093	0.5522801542238603	-0.25396393688586105	-0.18841874844070108	0.29844712065719464	0.8635225765720372	0.15666780593346014	-0.5850120477663348	-0.09423515909903493	-0.04327093749965587	-0.6005647569538957	-1.2938658898288533	-0.04209645708704439	0.40273227643701376	-1.2862934770704635
-0.7580588366669336	-0.7251449871760633	0.1259158575666262	0.1573295295265737	-0.44267004234665636	-0.0953030527542179	-0.31205709284217403	-0.8165705282966995	-0.6705693078531834	-0.3810232358160789	-0.6254998876145836	-1.3368598940375809	-0.7787729108400558	0.493082438352425	-1.8466483318710059	0.03785786893618776	0.212536394575286	-0.3246514176583124	-0.16015664634108223	0.5281086202930606	-0.1322149458315939	0.7194068319041793	-0.807449245525722	0.7031072760739694	-0.16659984773262487	-0.6087522092220197	0.6259292167431962	-0.04185218523937746	-0.41761356207411515	-0.11962619170163266	-0.4152475985921324	-0.8389723569512538	0.3047739258797072	0.475020668102865	-0.3387832361398601	-0.2701020731847839	0.19562839953432956	0.757580915221741	0.0796191510241152	-0.6639151807522732	-0.0985468879443194	-0.05215894671069008	-0.6892411122842687	-1.2396420351639204	-0.10790509683294798	0.4426693221208158	-1.2560192897834135
-0.743845714383353	-0.7085255016088196	0.02084785195162857	0.15762292821591456	-0.40432162878846734	-0.17754573547094243	-0.32571103572033183	-0.8483227949625716	-0.7013352503595366	-0.3761912087143552	-0.6579589313597621	-1.1928168329367315	-0.730374635017385	0.5075611810321963	-1.9251376468688306	0.03757855858742553	0.15586079563230965	-0.32929600458582814	-0.2448898035789787	0.4706069868636007	-0.2556611172469245	0.6875928678875007	-0.7802034323834547	0.7847867675394994	-0.19530662397030665	-0.6489252095209694	0.5960984657205433	-0.05566459126815339	-0.4041384475675594	-0.08890366182222621	-0.4788696339678415	-0.7828852487141642	0.3535715772151794	0.39198266350732486	-0.4370904663424855	-0.31709119836355254	0.07864913900346975	0.5854042810773173	0.019043613712283462	-0.7223520874365313	-0.0945944698361415	-0.08934583495748434	-0.7657668097380314	-1.1881570679377251	-0.1942913386221817	0.4922234285140604	-1.2494822474787841
-0.7085855310630309	-0.7263351593052044	-0.05904466814267717	0.13199944268014369	-0.3773623590822419	-0.26773644409547026	-0.33685367242794334	-0.8627843916781378	-0.695810784573103	-0.3425298963203244	-0.6625567449900622	-1.0371180207287294	-0.690191199467274	0.5287001453446624	-1.995626506592746	0.026946389653620097	0.12342864586419514	-0.3646869561826438	-0.3115095208364402	0.4256273286385115	-0.3641903634623168	0.6338675894089454	-0.7835306447115913	0.8916503468881809	-0.19701501085855525	-0.6907049646128756	0.5635930007291842	-0.08132018872881779	-0.3914644152670481	-0.06263034651089769	-0.5350941809428211	-0.7360906062920849	0.3613618984230135	0.30655863401613964	-0.5292843506619043	-0.3543629653546155	-0.03981466113517852	0.4030349354414646	-0.012559995434653182	-0.7584130373714706	-0.09096502767143104	-0.1488025892624317	-0.8172165974664237	-1.1466184078246624	-0.28186818419405724	0.5283889948439383	-1.2738370410626494
-0.6527592048522005	-0.7688340598247759	-0.09721427237109578	0.11167343347969412	-0.3699887775687891	-0.35401775786290773	-0.32770035190125535	-0.8615330708243105	-0.6584206669381101	-0.27499010177488226	-0.6557013420646548	-0.9142738302793744	-0.6796729647699881	0.5507194172120586	-1.9879384234070372	0.038129829012614094	0.11851839242874858	-0.40476653820370023	-0.33534182875885127	0.42358302703073775	-0.45432370962365926	0.5953562047454289	-0.7975358038317507	0.9433477766228473	-0.20260609522009795	-0.7417617666584555	0.5244026264920544	-0.11754735928856275	-0.3772728857794768	-0.03548717643792351	-0.567570427317326	-0.7264442883019996	0.35164681624431837	0.20064949623906778	-0.5999947418775632	-0.40053195544337344	-0.16841187942533362	0.25882899794793834	-0.023173772423294856	-0.7555653419694615	-0.08068228107130096	-0.19721412799332688	-0.8678164253226759	-1.109133708895736	-0.3501135930151011	0.5470093513848016	-1.3371820783397366
-0.57579392241745	-0.8246823992092315	-0.12417384741687532	0.1200189961987241	-0.38285429192008	-0.4497171592406087	-0.3400431545692587	-0.828679097754525	-0.6148358902811978	-0.18245639497373417	-0.6503399806639749	-0.8452526633423989	-0.7074081730286578	0.5359317946884524	-1.8924597966270862	0.07392565528819908	0.09524290106857826	-0.430600051010879	-0.30999896005548455	0.43762190416520125	-0.5134826924022917	0.5441163162091639	-0.7976147667996242	0.9515975909344357	-0.23121213119901335	-0.7850780584675329	0.49753544354132034	-0.17797912707968594	-0.3515145107802362	-0.017975334406662026	-0.5762583866675682	-0.7031915849364252	0.3571234557077986	0.08794235662294811	-0.6427997340616779	-0.45714257886426246	-0.30537091058919374	0.13581542744450809	-0.03628195441399924	-0.7267250321562349	-0.05577276143140827	-0.22557281866576973	-0.8933277824702263	-1.063996436130536	-0.37781497435790684	0.5521438120540594	-1.433507042716293
-0.485240404971932	-0.895203024513583	-0.15109873183300032	0.15781445236034491	-0.3974856611823326	-0.5372854501028727	-0.3860193752300268	-0.7769431010398923	-0.5588654983055045	-0.07633018817937476	-0.6519761544576472	-0.8387227112391606	-0.7838070873269095	0.48948012717369827	-1.776229406196686	0.11345174477422718	0.05283818975369843	-0.43830766293800566	-0.265926909587071	0.43647669343652257	-0.5319975668322485	0.491602118152586	-0.7885268470425144	0.9273376510483367	-0.2754664873729977	-0.7861685038797189	0.4744158612283666	-0.2634884839983789	-0.31324166863534664	-0.03468765035913474	-0.550550751301495	-0.6583323600632339	0.37869665289872445	-0.009750179058938014	-0.6451447904004726	-0.5284375258015391	-0.4354280628582794	0.0157169421672246	-0.04901848680036906	-0.6846391361630388	-0.022974554372334845	-0.23122701205349788	-0.8686412632281522	-1.0091167436545905	-0.3736875479114145	0.5295784288489346	-1.5346697319254843
-0.3970302147994612	-0.9722676454263564	-0.16428117110170862	0.21031244284338219	-0.41362234938507736	-0.6157425893147279	-0.40330258709115024	-0.7222794215667119	-0.49642274292854616	0.014768647010506555	-0.6760791429494846	-0.8779322994564491	-0.9014556568601556	0.4394686194587436	-1.675729514655663	0.150456690849059	0.01598903708406007	-0.4292306986581118	-0.2048222896090525	0.4338246264858979	-0.5211093601544055	0.48113527048955396	-0.7623901046762923	0.8525913794876357	-0.3331780631138794	-0.7768790655009054	0.4625128213648253	-0.35828185062587936	-0.2612136588549585	-0.09948627783731416	-0.4731770212722437	-0.635731975489972	0.413104235614936	-0.08274084973027006	-0.6088928421630871	-0.6080438850579319	-0.5540353958319347	-0.0855898345414968	-0.05935436363441839	-0.6251755381098071	0.008358149343256287	-0.21010154197720401	-0.830125101337406	-0.9411474799453726	-0.36957599618202397	0.4751565320437797	-1.6072889040405058
-0.3326913310830122	-1.0164171781119158	-0.16962352806850148	0.26870285700401575	-0.450825231771518	-0.6862140087289735	-0.38262027506138174	-0.6560104212399629	-0.4614505047563823	0.06692816909572662	-0.7144482447615037	-0.9403296195540612	-1.0194236424171428	0.36532587394417015	-1.5688935982211418	0.17995333373282124	-0.03817951403235866	-0.41294261277782623	-0.1499548238233673	0.4478132750796302	-0.47897191825986063	0.47120343827398176	-0.7133146201427362	0.7678862527988786	-0.3941972773509287	-0.7806873634934641	0.4981544166196322	-0.4574561217918004	-0.2019531141980456	-0.19111344707042535	-0.3524071160450025	-0.6059807000047613	0.4693231302813552	-0.12088688047101503	-0.5516318118904815	-0.6876182909991292	-0.6452115535666444	-0.17370812013191733	-0.08083638040385879	-0.5547309899826557	0.024680546086219245	-0.18525977554169876	-0.7995809768681171	-0.8476379209637583	-0.3911497367234983	0.4112191631986475	-1.632643849420619
-0.2970941987430361	-1.0218217302393247	-0.1852838694553885	0.3262578998963873	-0.5039332148313973	-0.7099180805759593	-0.36191741224462104	-0.5725255581878649	-0.44153354666976874	0.0680178959140127	-0.7305422451683542	-1.0367296379565762	-1.1168455296582587	0.2780827620529397	-1.4433526546543791	0.1820775624378823	-0.09924244667181079	-0.39792778434835946	-0.14331012830596596	0.4577183433118889	-0.422594474338642	0.42483219030960145	-0.6656784151599704	0.6871055902071941	-0.45633302945597426	-0.7717283631183438	0.54830999272286	-0.5602618797953013	-0.14065729970870183	-0.3023141991953805	-0.24116488506754602	-0.5528567191119945	0.5296177559108142	-0.1446907324753892	-0.4919910122740666	-0.7625594662370169	-0.704683358517338	-0.2665470281646825	-0.10736747468082966	-0.48665670464560434	0.02575040389895366	-0.17025502961925704	-0.7361856939908719	-0.7330260158350465	-0.4388016687841095	0.3466087694183034	-1.6029967165512793
-0.2888175055511755	-1.0265277879040575	-0.21327425178233073	0.36808758803644626	-0.5697578345451569	-0.6888256568084342	-0.3359206666984597	-0.48248486196680124	-0.420365067513574	0.019484333170776535	-0.7172941955420126	-1.1603463260076867	-1.2031553383269642	0.20454233223384483	-1.3332018642689545	0.16342257124949727	-0.13646246440454912	-0.4131307986274755	-0.157162103561241	0.4522132952477135	-0.3968016501549207	0.3964228700494855	-0.633824036074524	0.5988811053926746	-0.5158789174085628	-0.7365614985753397	0.5601042433786976	-0.6680385094634149	-0.08694571472292748	-0.436334758152449	-0.17466746230855631	-0.5385826300670168	0.5866144921242201	-0.17764824362487555	-0.4551836559564409	-0.8273110842959805	-0.7596482324488056	-0.35012625371438877	-0.13282714667503506	-0.4139263950755942	0.02430104935264527	-0.1776437604707803	-0.6466468178050263	-0.6121139899725636	-0.5005820990654073	0.2838946974679908	-1.508709679032281
-0.3108539714365374	-1.021052996110011	-0.23893540611818534	0.4020240364368761	-0.6608420369196975	-0.6603452306388051	-0.31532877813146126	-0.3950454169771997	-0.4210204498488276	-0.05810344068491097	-0.6824618734456082	-1.2571816745504176	-1.2637454088586364	0.1316466890887553	-1.2547358606209955	0.1487293768501347	-0.16577193034135967	-0.47711799146249206	-0.15572241953247098	0.4644087849373301	-0.40918729294331796	0.38384027948058935	-0.6188497859850051	0.512981760059324	-0.5679070635506986	-0.6716015175243857	0.5405034292321486	-0.7522882068423986	-0.06900928874368387	-0.5570002703860355	-0.16621578637160508	-0.5605676195531919	0.6270384410916174	-0.19594254723385057	-0.4632100741160322	-0.887816461802333	-0.8159746178437697	-0.41653774551009964	-0.17372534412495907	-0.3337768672178566	0.02826154185940947	-0.22022964578878995	-0.5684505095680916	-0.4907364212079628	-0.5741376007570346	0.2418920155050484	-1.3707075427826136
-0.3527796190001933	-1.006923116504707	-0.26614277137578324	0.45563857193212726	-0.7683027860094779	-0.6305670576915461	-0.315382210177643	-0.29949278840816257	-0.4459731140142285	-0.14305947416602008	-0.6370720986280125	-1.31676215256428	-1.2889927711859115	0.06809852221772648	-1.169351048332895	0.13083881398467878	-0.1910723449460563	-0.5558957912890954	-0.14349617978045326	0.49932264359981915	-0.4479237087127948	0.34037270626287713	-0.6289534566470364	0.4496164343801337	-0.6032878819316632	-0.5745188320394474	0.5044154230905595	-0.7919355922283168	-0.08779238697321906	-0.6330588901404983	-0.22237490101674964	-0.564093833402199	0.6337453401447196	-0.2010269493751172	-0.5203901073769358	-0.9524047629169647	-0.8642262560350433	-0.47426450242790896	-0.23198727894494517	-0.26799679345838834	0.027179572448795614	-0.25642366086665286	-0.4837015550262305	-0.3777556152983507	-0.6462643779094916	0.22612037457045925	-1.232313497521878
-0.39461030820376514	-1.0211427467951597	-0.2942768720255798	0.5099051045148029	-0.8657060195408073	-0.5959209881178268	-0.30956222730122174	-0.19641183274571772	-0.478849609803603	-0.22848087141294582	-0.5982171027802963	-1.3595738842947287	-1.3020933269765433	0.030187382385013166	-1.0574472444375695	0.09882470282588877	-0.20519859519954395	-0.6175166471636276	-0.093023072630276	0.5415347092306003	-0.5190580778111796	0.31208011664584334	-0.6524521180411116	0.38835259592711824	-0.6282001084224719	-0.4613149024493473	0.45612802027823723	-0.8082872486583419	-0.1214736603761454	-0.6884112650581662	-0.33036005602022406	-0.5696877747438179	0.6190774709729647	-0.19743055912331742	-0.6184890595494703	-0.9988684335791899	-0.9197078481725365	-0.5278455845085309	-0.3001933518268445	-0.2137553786646275	0.006028685351000944	-0.2592068956936161	-0.3726164054313428	-0.292547671717277	-0.7047428670335953	0.21881868895259354	-1.1098623108314243
-0.4290863192601654	-1.067048271146664	-0.31360450854737065	0.5498032512833673	-0.9313486776243973	-0.5704129944015226	-0.29655357913464453	-0.09149129941500958	-0.510978155131275	-0.31263027436664087	-0.570924401741199	-1.36664159715941	-1.3086481036890958	0.015816747650584023	-0.959502276841828	0.08920687147443038	-0.23896585919481933	-0.6794738351949803	0.015347481461520606	0.5791106805518607	-0.609527834276812	0.318330069827533	-0.6910039924925797	0.3100067890171662	-0.6500733371071563	-0.3559299621216281	0.40631756855806833	-0.8112291117605741	-0.16476140738814365	-0.7209586391822167	-0.4371601588278075	-0.5977005591080087	0.6052390348793742	-0.15797872203059288	-0.7375508097505385	-1.0058413570284612	-0.9894073928520271	-0.5637747664308153	-0.36551328093454505	-0.169599199664036	-0.03952303427572526	-0.24511926153364166	-0.2445823023269719	-0.2391631535255056	-0.7526924500398674	0.20625555682863794	-0.9976979518635074
-0.4634489929190456	-1.1010520742067633	-0.2966259232336132	0.570622333281181	-0.965483025247528	-0.5633373128006731	-0.2913418995532165	0.0239260477085388	-0.5218271395510146	-0.3896285874522954	-0.5511547947513908	-1.3628644680016546	-1.3017334215976808	0.03107927293408702	-0.8995501472572108	0.10235650868326443	-0.2953262228341605	-0.7294672079337338	0.13674163876742296	0.6008998215211998	-0.694902205401871	0.2951395820685473	-0.753625215242302	0.2271963767150605	-0.6526002385978836	-0.27001608116150533	0.36296694496428333	-0.7928723643543658	-0.2084073618906496	-0.7174829216452574	-0.5137705116756572	-0.6014113914831417	0.607044738470594	-0.09343024126276214	-0.8490296968560969	-0.9836835081247441	-1.067144776291921	-0.5714054306992619	-0.4112831015764167	-0.1408391661306874	-0.09726709576833074	-0.22678101372675757	-0.12538275749953054	-0.20516832730077722	-0.7877477940801254	0.19486916012599576	-0.9119796129625195
-0.5023420993058171	-1.0902195567297335	-0.2521971382546758	0.5580550894210801	-0.968721115166223	-0.550591393204622	-0.27435050886739354	0.14127478136734273	-0.49945157202593393	-0.4550121965494564	-0.5470395697551845	-1.4044384963922734	-1.299713452658809	0.06512941471886104	-0.8455610609682399	0.09939067379574973	-0.3429119190805505	-0.7477893025719311	0.22679055241923995	0.604360567977602	-0.7782334993130772	0.2643372836252473	-0.8010137636440084	0.14594731034404834	-0.6346432874727477	-0.2032304301401482	0.33908583819740523	-0.7752730071777292	-0.22242304406469904	-0.7116641485162905	-0.565687430269868	-0.5843495626936608	0.6294791173742553	-0.040902987741900855	-0.93825369074645	-0.9359062011711593	-1.1487739500295813	-0.563734419230453	-0.43091356671345366	-0.12214324305369795	-0.1591331377394335	-0.2003522451979402	-0.01772256935986939	-0.18391306560188933	-0.8079086847995315	0.18156527728718397	-0.8702052476546646
-0.5476954373512253	-1.0509321698569902	-0.2222145226247178	0.5261113071190906	-0.9393715313182274	-0.5388685934747521	-0.26031432135116633	0.2450256017259945	-0.44220373990525363	-0.5198024668452016	-0.5521993016580585	-1.4361322377770116	-1.3132413960868417	0.09421817401203393	-0.7586656732088418	0.09990886799542689	-0.37755442462474287	-0.7922452065858966	0.2884621864147433	0.5946564139082697	-0.8666929990823476	0.25614668350231723	-0.8131238115351967	0.06094257403067619	-0.6216939667104656	-0.1530988545049081	0.3437787795366076	-0.7744837268332277	-0.21339295887217116	-0.7110163843320862	-0.5864912760277918	-0.5715647297594327	0.6431151559224569	0.005407586369033866	-0.9927261096161801	-0.8655663033213848	-1.222685158181998	-0.5543789121465343	-0.4243075787012799	-0.11180450321880693	-0.22506060219963392	-0.18345346411388302	0.07565159373671936	-0.17911831352241173	-0.8244302966233281	0.15345484587371025	-0.8443016296590553
-0.6033502258793231	-0.9879740153273087	-0.22747263091949232	0.4925538320257262	-0.8940465434396824	-0.546913546527774	-0.3004952200799054	0.338714850327919	-0.3647020017176881	-0.5928413098900369	-0.5624295196205151	-1.3826335778985182	-1.3300759701831817	0.12005211195079406	-0.6552378761246863	0.1305925798614281	-0.3850681508031533	-0.8769488586993296	0.31258686093991983	0.5567137742396693	-0.9584345506007796	0.20922096498329648	-0.8041004978427111	-0.03180137427627878	-0.6161406599459601	-0.11912156677519832	0.3546089327310743	-0.7718169159722612	-0.2057338314387683	-0.6808379763674117	-0.5923111182536236	-0.55661986006953	0.6278996228043533	0.034265472925093965	-1.0034639991675025	-0.81639725197263	-1.2855074295955742	-0.5250616276835585	-0.4135431329541245	-0.10758366092413799	-0.2703781642673463	-0.18393993209223503	0.134545857586619	-0.19897694651494582	-0.8200210939482767	0.11906708125948655	-0.8146137382525651
-0.6751264934114044	-0.8984106359567088	-0.2703006911300864	0.4297176127252185	-0.8682410758883938	-0.5843328094229827	-0.38365192456843217	0.4108528174853907	-0.29001433457415055	-0.6719221258277178	-0.5884529464439152	-1.2854824016070037	-1.3564615332711125	0.1287779675391362	-0.5722075101730212	0.13760841480599548	-0.3525692453236805	-0.9404355572533645	0.3110497213768944	0.48586139468376804	-1.0540078975363567	0.11041820316785445	-0.7722066372733281	-0.14306626120909705	-0.6080520566691634	-0.08895257703804742	0.3637359721221853	-0.7625129749416228	-0.2076681518875101	-0.6269143841646173	-0.6335298509198998	-0.5474135495667116	0.5902536793619098	0.0004273016777598698	-0.9829910402097367	-0.816315593500464	-1.3351492858173464	-0.4654183787485585	-0.41975738219416225	-0.07761948319261057	-0.28160157830282434	-0.18313845616068808	0.1587090025231878	-0.24535113618796336	-0.7923633680775014	0.09289953314954852	-0.7900332050783243
-0.7576177397684778	-0.8180681639341714	-0.35486653461927653	0.3475211549100086	-0.8710987005803716	-0.6384181564541338	-0.4738452185233674	0.4341212647754483	-0.22922299457303003	-0.7340520665955481	-0.6238141327968605	-1.1832267660243299	-1.4093001417055118	0.12255789968390629	-0.5211929521269144	0.12495859611599895	-0.3116924980687738	-1.0018081679645299	0.30999099989112167	0.4227793703790347	-1.1364120118284249	0.004514327231582749	-0.7174386406012351	-0.2725440374354281	-0.6121068520845164	-0.05351310114199689	0.38145735892186017	-0.7530137069570416	-0.22141355022781295	-0.5854944914717791	-0.7130155911510301	-0.5505612954371606	0.5163428580808569	-0.08645003388622745	-0.9659546687484608	-0.8534133924421308	-1.3679280843948454	-0.40479671020478253	-0.43976619332480027	-0.007390413500923132	-0.28453258498978745	-0.1644852004006084	0.16843120362225447	-0.32115307427223094	-0.7768061453176447	0.0613689498640544	-0.7616245046839627
-0.8427310621330394	-0.780973815542009	-0.4544930671827542	0.27136382011706567	-0.8715618756389845	-0.6766128365110788	-0.5633110146187494	0.41618113209937857	-0.19826080763860626	-0.7767491921091747	-0.6670190371546229	-1.0623757047463551	-1.4762695350775399	0.13129147726834495	-0.49182065129612695	0.13700936761062313	-0.2815893808969282	-1.0714849797857522	0.3173045947572745	0.36288183555668124	-1.18649201895594	-0.09814540958236488	-0.6669956610331379	-0.4047309598448998	-0.6274529515032864	-0.04392626855986024	0.4033202383182413	-0.7303796978859338	-0.26126576176266875	-0.5575036756949028	-0.7665901287677135	-0.554499823994516	0.40874673552008034	-0.1900729259905626	-0.9459561208592339	-0.9248894081655138	-1.37916875584498	-0.35477122515605386	-0.47195908472725795	0.0856582450130965	-0.2965916992789862	-0.13703564660574166	0.16609067372803482	-0.42712015353971644	-0.7751710494561492	0.01205611656079148	-0.7203423770940096
-0.9318510146585757	-0.7807006612828622	-0.498916896357456	0.19779817374663375	-0.8492467629936717	-0.6705010415209995	-0.6408244729989948	0.3765197015584993	-0.20153031386475956	-0.8163322584232153	-0.7180907973284263	-0.9724202795960558	-1.5450969399679502	0.15353468702252157	-0.4688170112486498	0.13842429503527404	-0.2717058269653071	-1.0916689131492034	0.3305939857920762	0.27891980686984935	-1.2099792017858761	-0.19723027045192237	-0.6239536650903016	-0.5162996762562015	-0.6242376582443211	-0.057457704811079056	0.40054423784581117	-0.6861321634214571	-0.3335129561663547	-0.5440449867019478	-0.7849402621568448	-0.5596568348243033	0.29084421246172554	-0.31260181172257484	-0.9010336353692001	-1.0206854471208247	-1.363761531241494	-0.31832761642915464	-0.5193896099074153	0.20155606782098312	-0.30481951143880737	-0.1333432749012032	0.15731473337332175	-0.54494328525603	-0.7670471629792545	-0.059546963967792285	-0.6898142327677872
-1.0137847635467672	-0.8167882411198828	-0.46652575986862893	0.13180384355391514	-0.8172959549325733	-0.6294470106801484	-0.6966527409442134	0.3127431419541842	-0.21730762533660544	-0.8289358604140677	-0.771281319929996	-0.9789715714120497	-1.6113915107546095	0.16128757110278338	-0.46940911953523834	0.12313572857670871	-0.30721244810652254	-1.0842295661566836	0.3396839292598807	0.19353128762624178	-1.2174622797739643	-0.2844815623790277	-0.5921710705211044	-0.5750653612194675	-0.5885126439792372	-0.05998142506428276	0.3659005022202827	-0.6259116676417406	-0.41802712890406574	-0.5564376409231825	-0.7680987074833412	-0.569186227747842	0.17248927136073547	-0.4612511627212788	-0.8574225300686242	-1.1122387958918791	-1.3117370299586018	-0.3204256708479742	-0.5606025376529014	0.32865454420561513	-0.31168275023748115	-0.15418164912142077	0.1636915259115978	-0.6437267317127324	-0.7683885765743653	-0.1470909998800744	-0.6749875310610289
-1.0727447156403784	-0.8651404471926043	-0.40125781807581146	0.08770031557146485	-0.7807712931676727	-0.5746670191082732	-0.7356416940273575	0.237442869378072	-0.23292942235601855	-0.7958407406017797	-0.838711512638921	-1.0219540208445428	-1.6561097540784	0.15941884804758105	-0.4808456677793531	0.12648377762568755	-0.3769462059212576	-1.0983675286058694	0.3415134354256722	0.13704929357363202	-1.2087156118624498	-0.37304121026401227	-0.5772291234638972	-0.5745252199243869	-0.5205759319735522	-0.06048121254486829	0.3141881150412996	-0.5468201963525796	-0.4910623797868686	-0.5795646730540904	-0.6969265082706223	-0.5759678816075384	0.013003974173145139	-0.6141823438508951	-0.8293512800131195	-1.1878225878020272	-1.229644450210776	-0.38661020964164927	-0.5777888207073806	0.43447558135505615	-0.3312591296108744	-0.1937171409686181	0.16318071258942402	-0.6964690045869831	-0.7859142642548564	-0.2427451979047218	-0.6623116260070163
-1.1135829368224248	-0.8936733606623596	-0.30752869255359727	0.06394317169844613	-0.7368316949733711	-0.5184708142479492	-0.7757979318117043	0.1879952936814445	-0.2539979279356489	-0.7383838276490196	-0.9273458566335195	-1.003883552083032	-1.6636092824104682	0.1478590198920511	-0.45463904826032886	0.13452497556110649	-0.4249732315927365	-1.1030961985725891	0.33955546514654494	0.08647919876512415	-1.2021186878466357	-0.4642759353862962	-0.5697671229998246	-0.5328288438564542	-0.43725534295206075	-0.08350861092720938	0.23736417764279455	-0.44011587179896566	-0.5473139815235163	-0.6034764252252911	-0.6139983004643119	-0.5889373330678925	-0.14657260033883596	-0.7320172678791108	-0.7832871223581466	-1.2199676228884324	-1.1352777626007635	-0.4974994464363257	-0.5658826405901541	0.50199215780032	-0.3652402360628949	-0.25704968933059824	0.1145403981329836	-0.6881673891864423	-0.8035748870307143	-0.33951263843226726	-0.6650549890844982
-1.1463405078785907	-0.9052121770094697	-0.2015389073506372	0.04367013726134968	-0.7149590799286972	-0.48256469178640876	-0.8264885030086697	0.18055537512662234	-0.2860857432876838	-0.6749004539289408	-1.0042989113617784	-0.9332832464021358	-1.6224765964236045	0.10379344917092295	-0.3864020649334403	0.1346977069609993	-0.43119263870092733	-1.0959691600114023	0.33593632098806686	0.0672969190597517	-1.2100407402561735	-0.5334582965196453	-0.5683134865457842	-0.46884741951256215	-0.3557900536961858	-0.11263259047768173	0.12788096982135044	-0.3153378246091404	-0.5963363048153708	-0.6104093527510898	-0.5745680514801774	-0.6066514806496854	-0.22975799149391296	-0.798908391271757	-0.7261649441056015	-1.1865906099828332	-1.0437325204331778	-0.6095436218413612	-0.5278270603841911	0.538086908274155	-0.41636732791372033	-0.3346134197805918	0.0260692055303686	-0.6385615841855844	-0.8282084792935788	-0.43838804385123087	-0.680496204120613
-1.1615675403940384	-0.8788605954091882	-0.14888844314358382	-0.0035059269955871664	-0.7306367285644242	-0.4830708668780982	-0.8668214775611569	0.20845166937879758	-0.3221021499261852	-0.5915654375654242	-1.0569605697068072	-0.8558883761798304	-1.5297109850215347	0.033604365657439426	-0.3259650592716162	0.155995121054122	-0.4037449153808799	-1.102827933637983	0.32644326599220663	0.11024232138521342	-1.2180776644769318	-0.5721934149157364	-0.5810731843090251	-0.3949155797483498	-0.29986242003762864	-0.1447965996621276	0.0008789482076789423	-0.18942369207495707	-0.6411513183096247	-0.5672978701600726	-0.5969640839307401	-0.606768405716232	-0.2728607315032304	-0.8478566074491504	-0.6955789296867839	-1.1054327397552943	-0.9998975926219821	-0.6879130151443341	-0.47191890639165485	0.551936679086894	-0.48722017551179214	-0.4012435830450059	-0.0896970038529584	-0.5735792709213425	-0.8746023400238656	-0.514080068325819	-0.6828915519962659
-1.167828665813788	-0.8128040911400394	-0.14617761822629677	-0.0847651389976243	-0.7541221853310535	-0.5126174916451164	-0.8760364504488237	0.26809682996843814	-0.34602545652548133	-0.5018471815474637	-1.09702534254136	-0.7744005490509858	-1.3917007686790854	-0.04219088702165238	-0.2900609182084591	0.18950868776942537	-0.34148779723824524	-1.100433568997764	0.32504787993355244	0.18327964246293627	-1.2248181782567715	-0.6067505490448453	-0.5981291853697621	-0.32699703174578165	-0.2973942836978486	-0.20073975368731506	-0.12278437013509709	-0.07283741815760944	-0.6906197727487479	-0.47340537703705826	-0.6739561253692904	-0.5895034965480127	-0.2838536962234043	-0.8837467601067397	-0.684752329122645	-0.9830550929259048	-1.0277101551082324	-0.7056960437038484	-0.40585232988065184	0.5457427303341557	-0.5725019733842519	-0.4656726780794999	-0.2267289580175762	-0.5090013343385025	-0.9358350925651475	-0.5393841127452964	-0.6863842451029116
-1.184550526707337	-0.7575488867183036	-0.15153979841003476	-0.17919469216563053	-0.7589028136145937	-0.5550392722018085	-0.8862255306399593	0.3440023610010215	-0.35304952596037753	-0.42504277003089974	-1.1159454613190998	-0.7144060806096633	-1.2278538449514727	-0.12017532559392538	-0.25238977682548114	0.20476785313864854	-0.2641216364249076	-1.1027238308275389	0.3165559590623135	0.26967775537524713	-1.2395997188220569	-0.6174508579940416	-0.6165060215294785	-0.27623640956977086	-0.34416294883021414	-0.24961153443347692	-0.23019683165818833	0.03450470869459176	-0.7391894520298702	-0.3512481564249893	-0.7688366387586962	-0.5583552742151152	-0.19949757416852548	-0.872983618713838	-0.6770498990098608	-0.8184848685653856	-1.0978197936020297	-0.644786901357494	-0.35052341355973493	0.5244737412336888	-0.6590676006319928	-0.5529697555389748	-0.3579451768994192	-0.47133653487080096	-0.9875390461660176	-0.5247468786197441	-0.710412970389568
-1.2061305798297126	-0.7232641249916529	-0.18421837154457146	-0.2842558728404479	-0.7436511206131271	-0.6036320810039901	-0.909669868441588	0.41490600894670215	-0.33518387755585816	-0.3617106395347111	-1.1134631047149626	-0.6782267316036807	-1.04596216529109	-0.19970030238732522	-0.18805977573608443	0.19057815239429193	-0.21024606870833812	-1.1204813679167882	0.29503600517995754	0.3654334454258429	-1.253199720757644	-0.5724220124251058	-0.6452772556420352	-0.22675440311571005	-0.4212166542542704	-0.26024750767733773	-0.317085646445247	0.12791484158703242	-0.7694775235681683	-0.21120524130963236	-0.8255701038546104	-0.5024158607989264	-0.09325870573565469	-0.8396964023060441	-0.6727801993930096	-0.6605644841338301	-1.1828568469365746	-0.5138249323827649	-0.3226530414293072	0.49129428723965535	-0.7392544529962611	-0.6470335228284742	-0.45898991381749277	-0.4798760189074603	-1.0064378968758225	-0.46805616819651635	-0.7355829347164567
-1.2209073259279863	-0.6921908769118303	-0.24763284255299123	-0.38940670311478565	-0.7191607393889716	-0.641336740493448	-0.9419428243354154	0.4754148529517558	-0.2815906350673566	-0.31918802543326563	-1.1058177108063476	-0.6556834590485793	-0.8529764023272399	-0.2654222111593433	-0.07275251476036598	0.12619711700459027	-0.17594475902219858	-1.131856601934952	0.2756866518332869	0.4268428593242154	-1.2557186954751252	-0.5288766187786718	-0.675347789498697	-0.15001636052939782	-0.49686419356637723	-0.23640227523585744	-0.38186024125260964	0.2013697350624299	-0.7756484617000974	-0.07041832275984697	-0.8372788557655442	-0.435082407345326	-0.039845596649438375	-0.8071033022315293	-0.6600058135474707	-0.5478083355465606	-1.2526671169459287	-0.35033807651628857	-0.3138472895428315	0.4357304263615792	-0.8021419063885782	-0.7245852909511307	-0.5307131286439383	-0.5118421654784334	-0.9853443665266806	-0.3613330380613081	-0.7383576505148243
-1.2410966985510639	-0.6807183980276562	-0.3032270544764397	-0.48745076513619995	-0.6995750511961988	-0.6536626424602245	-1.0111003327243024	0.5245904023758124	-0.2157413726371007	-0.3027374163116667	-1.0965262268992502	-0.668060492446875	-0.6565850347158944	-0.30419049255869923	0.08731720022747694	0.002844846664371292	-0.14850445300341292	-1.1392318856595065	0.25711251296364596	0.4536347629504152	-1.2434561296273217	-0.5075246386482297	-0.6987531310216488	-0.0657079001042157	-0.5372904199072328	-0.1758619024842946	-0.40944393243339006	0.2422129997581984	-0.7546249384390231	0.033908725993294045	-0.8233090533458863	-0.3903493384649875	0.02712021081923067	-0.7599901561102411	-0.6151141840618956	-0.4714860670185674	-1.2589825616862453	-0.182251639808554	-0.3194823011112495	0.3619311747489749	-0.8326590958469158	-0.7851585291408206	-0.567839208379261	-0.5472030372991573	-0.9225638290679636	-0.23567208679315552	-0.7112030589558826
-1.2728036013004906	-0.7085918390717565	-0.3421747199699661	-0.5647898446500994	-0.6932477490562192	-0.6494893903744877	-1.0951366108961305	0.5508749409630039	-0.15607195832853316	-0.30627030290048707	-1.0794934924370398	-0.672618655091489	-0.4748688089277078	-0.3254761747969872	0.2670430454220818	-0.14845315909674578	-0.1467650958574732	-1.1522367290565485	0.23602224939141542	0.4741832589636858	-1.2031730469710524	-0.44262240109455897	-0.7129269837549927	0.002522917084570786	-0.537332395015052	-0.08043140701781995	-0.40349428817761446	0.23493009476120733	-0.6996628836682032	0.07814176600039138	-0.7978558770402806	-0.37420444835526534	0.0959075961964049	-0.7110549546140968	-0.5360418156381662	-0.4303443985205261	-1.1926621900366379	-0.038983774723441465	-0.33415743819049804	0.29180350667397614	-0.8329094022031033	-0.8204593571108901	-0.5622579447853527	-0.5891528703403679	-0.8173144546824036	-0.12784417987750463	-0.6464941783202757
-1.3002588200564669	-0.7593673136434813	-0.3385916735070801	-0.6058738111214168	-0.7010472862039323	-0.608031496428566	-1.1548941893144136	0.5511809705196461	-0.12112193650671692	-0.3148678984739389	-1.0456726232312694	-0.6139984641516327	-0.3335249690135358	-0.3424182342313432	0.46628981499422695	-0.30478242627175145	-0.15305867597828368	-1.1488013363118865	0.20394165943340417	0.4630927971701634	-1.1155873934799954	-0.34910170087858383	-0.7169756304714309	0.05646108922305034	-0.49955479797760044	0.013623640258283349	-0.38986937775076885	0.17769132472738552	-0.6205674133323551	0.062166050463100066	-0.7664410884608682	-0.3861615748973618	0.11711568408976522	-0.6604235063285027	-0.43430571194016565	-0.42144007468612116	-1.0987507065605053	0.07236441147535164	-0.3299353647574773	0.23476932235391318	-0.8178667976361276	-0.8255074592469012	-0.5330159755881613	-0.6216151429238174	-0.6851177480163781	-0.03821757624117002	-0.5582488101159152
-1.3155900004507168	-0.8266452076713872	-0.27623278880100377	-0.6256130229431844	-0.7128003533162335	-0.5083419275727605	-1.1925925529743964	0.5215131051673507	-0.14231633473831717	-0.33722474939002034	-0.997083219661603	-0.5520535459644407	-0.23165825034345508	-0.3490707338679423	0.6750289662316871	-0.44935860798173477	-0.15016221983547082	-1.1153122629828036	0.14896787851944127	0.44206210716587063	-0.9776796815449231	-0.2815389774179995	-0.7092910980069865	0.08318120391408876	-0.42074653304669346	0.07961210959573144	-0.3676801307312778	0.07599374821767975	-0.5497432795955048	0.013346840031835666	-0.7264582998025764	-0.45054420890838154	0.10872213882508394	-0.5987989906146083	-0.31671733595195856	-0.4226436495584747	-0.9978676282411663	0.17095279555968929	-0.309126335109399	0.2049614721147809	-0.7954926391524509	-0.8130546764895842	-0.48774619165917565	-0.6319522342248601	-0.56194581802278	0.012454005516200486	-0.4634507232464832
-1.318567404515295	-0.9212892562621207	-0.18348986832182598	-0.6180213318564889	-0.7207818520941158	-0.3886153638640174	-1.2056299722427632	0.4585526243807494	-0.2015821520155699	-0.36286629288648703	-0.9451553604725242	-0.511239211347924	-0.1655121405255777	-0.3453834807321611	0.8643404384910689	-0.5556178200049372	-0.16304607212757244	-1.0587283815520767	0.09198739955922222	0.4279780243447487	-0.809158631919549	-0.2371278315020408	-0.6972851376643592	0.06976628846828789	-0.33190621734695164	0.10601410609078418	-0.31824106285809617	-0.05771751741672956	-0.49790739928729855	-0.05254003127580652	-0.674763124103916	-0.5689154539095249	0.08530355224972455	-0.5379510175485687	-0.1996920820451064	-0.4117688712870301	-0.8985593101687629	0.25165223968356354	-0.28868560687102124	0.22626848682150555	-0.7546402195031695	-0.7896005400251147	-0.4367067293862993	-0.6311876564659071	-0.4730156528179673	0.03326698417303693	-0.3701074026261389
-1.3097087084713048	-1.022695823868594	-0.08980534503774042	-0.5717213886857777	-0.7246940271427567	-0.28391789250532723	-1.1927405186407452	0.3826164903925021	-0.291162179342109	-0.38249688774116264	-0.8849739134798089	-0.43112566172054495	-0.14934789019736985	-0.35721357875104637	1.022470649170086	-0.6326413238123001	-0.19107234494605654	-0.9936921527041218	0.054529036029127356	0.39849889378941133	-0.6418519414413637	-0.21562021051415634	-0.7035806397393871	0.040138694462321614	-0.27549586994847197	0.09351941907615087	-0.24232495264111592	-0.1976991768991235	-0.45405628958568345	-0.13435449849562792	-0.5959898692420937	-0.7113824935455512	0.04761792301406739	-0.4729730522995218	-0.10684250763095873	-0.39156727534693203	-0.8220152997285	0.3054401011660407	-0.2603498356865178	0.27584965231494546	-0.7111636203132183	-0.7563931193389362	-0.39190588883504673	-0.6274293320152321	-0.4236055958383208	0.051404794533936336	-0.3032884838749371
-1.2928765733531422	-1.1065971056674464	-0.02711937725206563	-0.5190155741311238	-0.7186727513807896	-0.1889454447167553	-1.1839858833817214	0.31262413045993515	-0.4173917792920546	-0.4147078163984002	-0.8282466111626243	-0.3546996144573476	-0.1829090667763927	-0.3746150969531078	1.1442398163285774	-0.6995324772046947	-0.20399328374446846	-0.9398669957501685	0.042227489727912106	0.3674476099091776	-0.5024714087838557	-0.2193215446552192	-0.7447059890983774	0.009510995089681697	-0.2499036467109892	0.049525729359503425	-0.14276407083261353	-0.31816009978038734	-0.41304153192254367	-0.22125483993885972	-0.510288057676689	-0.839760062662726	-0.009735985338261883	-0.39108901610805685	-0.03560370733895923	-0.35907075379337966	-0.768276606301808	0.33014267458762314	-0.23369485820810215	0.30545892438806255	-0.6806141332605335	-0.7207214592214346	-0.3517107421722396	-0.6137552835617825	-0.40042850886955506	0.0569329112973749	-0.2665148775483207
-1.285203325223753	-1.176501182786866	-0.029939229862553197	-0.48671319343105174	-0.6995088833306816	-0.09943322610874727	-1.1656299204395622	0.26466249827722754	-0.5301101355056078	-0.4642845695833414	-0.7918310016982016	-0.29796158618254187	-0.23415959272655645	-0.38713631362257467	1.2117681346195481	-0.7384558443591832	-0.21477062247816128	-0.8968845468994141	0.05898984161980866	0.3410173517762444	-0.4119811394947918	-0.2256201356048594	-0.8008019993210743	-0.026404181179337564	-0.25180511909520764	-0.022489103070291266	-0.014156470567320223	-0.4050606629628737	-0.38946822261540065	-0.29756886385738013	-0.4543724967037056	-0.9308108427726509	-0.07790824092062441	-0.291964865488784	0.021854029962065015	-0.3128272059691664	-0.7134470633290615	0.2985861205045604	-0.23863344529272262	0.2984664379039004	-0.6413846677271741	-0.6923667559914378	-0.31198035189272105	-0.5875693448484924	-0.3882803816073303	0.060611267704288055	-0.24628610203298865
-1.2973488057958211	-1.2254153061926902	-0.06981363074827932	-0.4544393376035537	-0.6613961927933945	-0.02729250586020667	-1.113595327773254	0.2508299623169825	-0.6081339579263416	-0.5125583042239976	-0.7670801544921024	-0.20088296491439678	-0.2795796515391314	-0.40970384721277825	1.236883782964858	-0.7545014888683412	-0.2274875854918678	-0.8690971044192806	0.10877633023318747	0.3167670123110603	-0.38690626413119944	-0.22897614159347102	-0.8567867435435861	-0.04831366246106048	-0.30314067595832306	-0.10590817710253356	0.13181613805861989	-0.45073926633480543	-0.3794807464936976	-0.36387400575253726	-0.4262656759103688	-0.9885779795974873	-0.12282065310048232	-0.20295746042704726	0.04971700198747944	-0.25987701232230936	-0.6539383499350813	0.2154708877590168	-0.2594759568871375	0.24190968619574654	-0.5847427616416505	-0.6754400628102626	-0.27835459951261676	-0.558692092423688	-0.3934237899483442	0.07730567238652583	-0.24136999539813994
-1.3123491635162285	-1.2438688274999212	-0.11103601038629399	-0.42324127697030595	-0.6050832037475778	0.027885963975339056	-1.0411291426784925	0.25567543029715667	-0.6716171790445784	-0.5591528512763342	-0.7389908516665902	-0.08324993231997915	-0.29622527531156884	-0.4383177037460542	1.234627244297858	-0.759573176780077	-0.22778056889171722	-0.8586748115121065	0.17439491336602686	0.3234323396661348	-0.43237498855114315	-0.2259751913109	-0.9227315893956316	-0.06528169486356569	-0.405089817830061	-0.1492120774864722	0.25337869928712453	-0.4676968349484893	-0.35988028389945864	-0.439980745132113	-0.4034734143513643	-1.0111291325637823	-0.13925057149092268	-0.14269948624429601	0.04474918526976974	-0.18996315867513766	-0.6050838738367776	0.11464323405459302	-0.2730796716836206	0.1294045924795718	-0.5388599916728707	-0.6741481314579187	-0.25135685933743146	-0.5405766967215666	-0.41134237687710795	0.07038494427915783	-0.24026951489505874
-1.3010920030868842	-1.2568826768464245	-0.1686472346339399	-0.4102135601672111	-0.5406026188021145	0.09392565891660151	-0.937027076086687	0.2527239452397594	-0.6850210437542908	-0.6173970045996001	-0.7218754821642956	-0.010208363499833345	-0.25723402632894343	-0.47038329253418787	1.1925689068701548	-0.7314510348231181	-0.23583204941162275	-0.8386910758610477	0.2221082569779771	0.35000323771311603	-0.5383442344021894	-0.1918898435309146	-0.9818784415589068	-0.11180558375628462	-0.5318210633583672	-0.13751870263079377	0.3180407535347941	-0.4623034192610628	-0.33332082669417334	-0.5278730911545836	-0.39895131333391615	-0.9931657499717195	-0.1388735564553932	-0.09995493479558049	0.030185151165677264	-0.09707132103423807	-0.5514518048018053	-0.001309576385503186	-0.28669677925863846	-0.0055567342658001785	-0.5111284697269362	-0.6950742294119373	-0.2449423838491589	-0.5269876013524458	-0.42344287998802754	0.03349979154056249	-0.22210688368608206
-1.251490044220932	-1.2694594793782932	-0.22877600743365517	-0.39239773975334513	-0.4752122257058044	0.18428868246595992	-0.805719877673531	0.23431116691509685	-0.6427729508432916	-0.6724223918759715	-0.7099396769744952	0.05001657383925027	-0.14435870188287486	-0.4946071942869571	1.1440020405599474	-0.696224854653561	-0.2532144949191298	-0.8006735302776379	0.2397654278662178	0.3601996314816171	-0.6439073263492768	-0.15891343686020962	-1.0134636287084198	-0.17838643808275365	-0.6705445971906736	-0.12077788726870822	0.33670372968390094	-0.41813959634827524	-0.3072921678611862	-0.6025066297037966	-0.40458212882911493	-0.9633283191743164	-0.1111371555783915	-0.11058359114890955	0.028634636941671586	-0.015377345185090277	-0.5032288731775333	-0.12806534972250222	-0.2912737613228257	-0.11849278485290275	-0.49761192649284264	-0.729880614518764	-0.28602936032854676	-0.49403939712663947	-0.4407899771011229	-0.0007355900694628603	-0.19654187507603632
-1.1647930614639974	-1.2659162784167863	-0.2736458589896275	-0.368693570643678	-0.4127621671333677	0.27094693513146406	-0.6749593301943888	0.2060714394938003	-0.5891241674789209	-0.712571650771755	-0.6858697424986916	0.13536262103432214	0.038018850038972915	-0.49998942556578363	1.104004426460373	-0.6760851084533348	-0.2635134177214232	-0.7641134240404479	0.255876599597409	0.36429828040531004	-0.7396611861310585	-0.12628722211875107	-1.0300027812521655	-0.23491560049607402	-0.8080466553854357	-0.10412381188259172	0.31076688202662933	-0.3450554254589308	-0.27891562174950685	-0.6490457102066618	-0.38850031620757824	-0.9480726749654348	-0.07368170394337337	-0.19066726310093307	0.04778850170886504	0.03193486351398578	-0.4983938671068623	-0.2602326913080426	-0.28245796485244873	-0.20867684769546554	-0.509985942326922	-0.7593717388457304	-0.36695140194855363	-0.43142217773009134	-0.4814411589197989	-0.03370111331116395	-0.17081069704529747
-1.0540624240870258	-1.2427410906300145	-0.3279961640497507	-0.3651727863715869	-0.3608038507368312	0.34316304315961743	-0.561617629770524	0.1685998204471189	-0.5298398365763788	-0.7497697277859882	-0.6631748550898935	0.22099035243776916	0.2671301154062475	-0.494584028298669	1.0404483621865177	-0.634104028007133	-0.2711495293706574	-0.7310808014956204	0.2890779281993557	0.344809606601474	-0.8555791513467497	-0.06655517929826095	-1.045002155922372	-0.291022777522613	-0.9027131160505093	-0.07072479065934408	0.24286741101178771	-0.27159654571916725	-0.2533363504955199	-0.6705921977281103	-0.37655528088335377	-0.9498880904723409	-0.055219872940395875	-0.2891363414306744	0.09141117801111251	0.07895239163959421	-0.5315827594986672	-0.4188324925306823	-0.2851566097271636	-0.2801649874610387	-0.5335349258049591	-0.7745918066602289	-0.4724845969106413	-0.35378185490096425	-0.5253823758578424	-0.05603792200998996	-0.13446035245063598
-0.9584822399028535	-1.2059784295525307	-0.40588653923256784	-0.3873488373076025	-0.33563524889113566	0.4043025324260143	-0.4640753743868874	0.135443218149098	-0.4722883810009481	-0.7725609182168307	-0.646171869242114	0.30230746186456825	0.5029851078099772	-0.4793446690034539	0.9993877505330662	-0.56412943536985	-0.26356163017962625	-0.7043504029369215	0.3270855865588888	0.28518330589907087	-0.9713412191043563	0.014246744598555922	-1.0557375303273941	-0.3572787031012602	-0.9384759079126311	-0.07222828357614612	0.15650003415130737	-0.20204819132261465	-0.24155783692127822	-0.6535467459094753	-0.40172491709301017	-0.9732761807570742	-0.05007262556058897	-0.40113635003226544	0.15335460696019262	0.12999958784815735	-0.5786820340717405	-0.5942217725039239	-0.3093406195659518	-0.33413177287626733	-0.5623040079692818	-0.7796718083358043	-0.5965410552931719	-0.2738070213145012	-0.5571714968543855	-0.04562085052850193	-0.11168573599940027
-0.9110949550478992	-1.1580086394426155	-0.4716996194913842	-0.41818422456097093	-0.32142156427995366	0.445431951046478	-0.37769219634045753	0.12331084639242311	-0.43879723285195693	-0.765677412514134	-0.6361531969822729	0.36855446614330567	0.6929971525809677	-0.4533292641564407	1.0090852720771983	-0.5056543438020029	-0.23323599396992084	-0.6825728957828229	0.37126395215558144	0.20058337474494956	-1.0563791799251265	0.09483952609318405	-1.0584976449771641	-0.42163991429325576	-0.9385178830204508	-0.13023667512441306	0.06796812719272974	-0.1390373104865795	-0.24574560812848692	-0.6086474341700538	-0.44116243633601454	-0.9903964720798287	-0.040718684100138104	-0.5424063767628013	0.2064809326354499	0.1506236776225031	-0.6422998874850704	-0.7532351325302734	-0.3387210274761505	-0.4017075002645999	-0.5930715037838068	-0.7748868774011964	-0.7155438113817436	-0.20191292510932554	-0.5747686207618354	-0.021815238983647473	-0.13246945467440574
-0.9105068258499578	-1.0852013227688333	-0.47873190570277424	-0.4518557991446337	-0.3141844539891274	0.46799443651646283	-0.2920776177275663	0.12671117479956276	-0.43690514034735395	-0.750223457457658	-0.6392999393086896	0.39639425540436785	0.7982829723502516	-0.4355262021573938	1.0374971452935182	-0.4442942703423352	-0.2055991294676923	-0.6532839704597426	0.4187469463229279	0.07652390199213444	-1.1197473940720588	0.17506752432818024	-1.047500257087834	-0.4705817794522355	-0.9072086500979669	-0.19026899944529846	-0.027046116004170572	-0.09416791878098005	-0.26702638949638036	-0.5717692937858946	-0.4764450026345308	-0.980063988567642	-0.012815602891639083	-0.6477775743815821	0.23205670333042802	0.15267224016335335	-0.7066887172692949	-0.8833598970974922	-0.3645590454639576	-0.4915746830550101	-0.6056998631733663	-0.7469508556279775	-0.81246854576688	-0.15987813898378694	-0.5801422125008263	-0.01813264971550673	-0.18626131789767789
-0.9498471554809971	-0.9869672467721677	-0.4559302504112973	-0.4668232072828159	-0.33433256903878683	0.48845144899867526	-0.22004299915965775	0.1309785869505233	-0.44905748398748546	-0.7434679267905606	-0.6395544552321499	0.3864499492602208	0.818311706684006	-0.4169625235429032	1.081070720462492	-0.36644753603335795	-0.18358087067143192	-0.6060573301062592	0.46281456699433077	-0.06493976012415707	-1.1643422722137884	0.24122461629498346	-1.0300530304135402	-0.5059694739877774	-0.8666187208366155	-0.2231269284375	-0.13414346396012117	-0.0660248923558267	-0.3003429425453352	-0.5563932228076953	-0.5038138921525124	-0.9584113124284934	0.033362786091733335	-0.6918279321822776	0.22350573309505367	0.16507012645910413	-0.7352353476831537	-0.9618301584013697	-0.3717275301745831	-0.5916285032552774	-0.6113842397783857	-0.6817721214137279	-0.9045991715135877	-0.16766323963161314	-0.5760703475641907	-0.042103342848243394	-0.2671262556055886
-1.0045860553102173	-0.890208203774896	-0.4340900211416735	-0.4378378617650145	-0.380323371064088	0.5154510437830433	-0.18099650387293345	0.1427879275085201	-0.4433182601476912	-0.7437199988303773	-0.6258006791604913	0.3245861219815006	0.747396850596187	-0.3985571458483777	1.1457550540698473	-0.30420175475722033	-0.1636839600361048	-0.5364405775987547	0.4797363915786449	-0.1842928186104274	-1.1715340681091384	0.25758149765686866	-1.01531208000183	-0.5493875504337806	-0.869762656412288	-0.24314321051119023	-0.25720656598453384	-0.039281044723198016	-0.33335664744322446	-0.5579626628882819	-0.5147483614937378	-0.9163644431032886	0.09403045817740008	-0.711454071505731	0.18220497112825731	0.14688513974466127	-0.7308227382412186	-0.9917576942698201	-0.3458895121867758	-0.6944201671061416	-0.6282758816217096	-0.5889285115125535	-1.0028804920985932	-0.19716914488044465	-0.564434179928502	-0.10274754565818767	-0.3821782001670609
-1.0417882902529079	-0.8076414756421615	-0.3866035049489044	-0.3802053942185117	-0.4320500999313179	0.557129716226404	-0.16088961387897	0.15846684179384224	-0.4106157924360394	-0.7410596693024623	-0.6175503967584582	0.21240751996743504	0.5854889170972012	-0.395302324493965	1.1764794131928455	-0.2630733059019771	-0.16493006664812157	-0.43619757904938494	0.4711160065940703	-0.27875763516422297	-1.1551566298808233	0.22313136661725164	-0.9820112429139684	-0.5905817638914426	-0.9078130916505662	-0.25119350637615545	-0.38353334424004687	-0.009276432839043905	-0.36948350107679906	-0.5706366318409433	-0.5496237932955068	-0.8453878507341341	0.1578809308787992	-0.7012679143148672	0.12065495623601416	0.09353730484204112	-0.7347227304152709	-1.0125516326563422	-0.29464874151353515	-0.7927755102268723	-0.6411101381752292	-0.4822803758650351	-1.0965519318007086	-0.21450976845349395	-0.5445987209096843	-0.20742197095916604	-0.5062471872552065
-1.0552631878661556	-0.7343854055426375	-0.33287267541832627	-0.3226340513989542	-0.48538967052050347	0.6092495961462078	-0.1560683992504095	0.1573583347331146	-0.3748326574761887	-0.7195288390707046	-0.5974469442067095	0.1297673483497834	0.3862947863479552	-0.3939162261947548	1.1411207577165459	-0.2264983507587916	-0.18723760019360047	-0.33308774925854917	0.465454726013245	-0.32940809563790224	-1.1375032940350214	0.17053448435515678	-0.9297018659234	-0.602502851068035	-0.9519457200118744	-0.25550985279939253	-0.5026200131553035	0.019380821689345466	-0.41999727010185894	-0.5627709238898904	-0.6068807170300967	-0.775506661619994	0.19393150543405538	-0.6683364325278786	0.0521893393446611	0.07571800606816584	-0.7732715489600591	-1.0306170916183897	-0.23246607077755616	-0.8710998089842115	-0.6521761014382663	-0.36829933356023037	-1.1720811245767886	-0.22337207421060037	-0.5063168406184662	-0.34647992801314087	-0.6091875757386064
-1.0522490257267065	-0.6927254788190174	-0.3063145205156913	-0.277332478768362	-0.5363554689342981	0.6514129043156538	-0.1654888800080066	0.1502312463917494	-0.32935208558961526	-0.6671366351025761	-0.5471321210000795	0.09279416202928982	0.20072757300592978	-0.40797025908925316	1.0718394259156736	-0.20285252465436487	-0.21925808974167404	-0.25989946956195464	0.4589030562330878	-0.3188801935005732	-1.1500120137640126	0.10175095291900518	-0.8904429139868801	-0.6121072384711945	-1.002160541496212	-0.2853525350078972	-0.6241825743838086	0.04209056978341057	-0.4714716864878256	-0.518108508766406	-0.603263763242025	-0.7243980996374358	0.1876055899958035	-0.6643105577948627	-0.020715685188060724	0.10021909808619996	-0.8561638116457827	-1.0390799168943012	-0.16249549932372817	-0.935578561996174	-0.6623942528497033	-0.2771463992559514	-1.2075910244567114	-0.2351193867114887	-0.44603260242402254	-0.4946089066781793	-0.691281540105229
-1.0348961512145336	-0.6918240697638322	-0.28665980091430115	-0.24875055644840344	-0.5582156775041879	0.6616225636118568	-0.1704745009325112	0.15027885098944957	-0.27902834932726717	-0.5759175809398591	-0.4996599431723552	0.04567607626474536	0.035225084535544925	-0.45317868523257154	0.9930610501795132	-0.2210223978685837	-0.2563038008947549	-0.21579190956755262	0.4432481535940914	-0.2652712719778075	-1.1870704805767307	0.012943252417471546	-0.8700022729850078	-0.649047839230093	-1.03722234905775	-0.3627493764228385	-0.7355902257760052	0.055041942709094446	-0.5090281136516995	-0.45984674728425434	-0.5454361241861015	-0.6869636164899462	0.1640123859303043	-0.6991725506337827	-0.09233632853522585	0.1254018608283993	-0.9796471600715394	-1.0587895242710963	-0.08107410222284792	-0.9765786156773281	-0.6421759587886692	-0.22725153193532788	-1.1867272311420485	-0.23854129694822407	-0.3731557448885007	-0.619016931022918	-0.7321686234120244
-1.0160637641887895	-0.7035189742590251	-0.240437014801803	-0.2578785156723421	-0.5388946607734797	0.637277695638157	-0.1485509213683652	0.1353854125661768	-0.25597888584164347	-0.4541667857082241	-0.47433726148887123	-0.009141377862048671	-0.09078228742180589	-0.5001400044896542	0.9367268420940527	-0.27456178156290784	-0.28936271261950886	-0.19545582594268257	0.4313187102418511	-0.18476998974737796	-1.211710484083559	-0.047031979242773206	-0.8499815714031917	-0.6857436884646584	-1.0191058925229004	-0.46605668780233966	-0.8280985658437391	0.05849006138583074	-0.544816298385158	-0.4004930404630157	-0.5035485277037399	-0.6536738192539865	0.11875470734948793	-0.7309240346541976	-0.1635751288272252	0.15126274392640887	-1.124283147439213	-1.0773189760373054	0.012561508901554325	-0.9822866816834328	-0.5837173130211436	-0.20300389442420247	-1.1032720578833966	-0.22734448043378216	-0.2771811739697231	-0.7077842638300199	-0.7229383823833302
-1.0143269451511194	-0.7219920065847667	-0.17641297987231136	-0.2942314282780377	-0.4838140482229015	0.592120415649782	-0.09574361911111964	0.10307209171312684	-0.2521687817570322	-0.34690043768761497	-0.46054382059797183	-0.05827393251072961	-0.1669697573099752	-0.5453522916310202	0.9158491971543281	-0.34512439598705846	-0.322028507377377	-0.2092814799605356	0.40910770802568575	-0.08323801751265573	-1.198475610405066	-0.08227490589998993	-0.8338444121504403	-0.7165106430149365	-0.9585819845581195	-0.5507314262486144	-0.9063592710543258	0.0487037823668856	-0.5740623117692513	-0.35815147187379537	-0.44683323825500176	-0.6163039525906415	0.02680669305284286	-0.7687880806345475	-0.2322220247447672	0.18293202965324026	-1.2593065357995474	-1.0872141269260647	0.12124390670953859	-0.9686481642387955	-0.5083872114067602	-0.19270034314501377	-0.9745094177457624	-0.2236880996843016	-0.1601805402494865	-0.7722084117163434	-0.6937772166877163
-1.033888367328478	-0.7540095879604974	-0.11568951056423278	-0.33727953597522103	-0.4023241863481994	0.5284500509249386	-0.03572299061932624	0.07111580534282629	-0.2573007586873253	-0.27365993701092545	-0.465888654990635	-0.1156009368575917	-0.23364222874444013	-0.6076842441169481	0.9190941370556338	-0.4096414114149739	-0.3433680831081638	-0.24417193727636838	0.38153222162847167	0.0064651333797898555	-1.158463297018103	-0.12935140149965857	-0.8237084384560962	-0.7590087913177551	-0.8762562055919474	-0.5981492797785279	-0.9624757454692986	0.024885852779025584	-0.5721051962983861	-0.33787090064376313	-0.3365943030016737	-0.589829655944168	-0.10634708033750769	-0.8127516738935835	-0.2887849379165144	0.20984027141598194	-1.3543744838320237	-1.1213781188325156	0.23976999674042737	-0.9454905700275011	-0.42814787545167887	-0.19772452062635187	-0.857738329695865	-0.22999841478819216	-0.05827676249315056	-0.8267276643297364	-0.6549813598639839
-1.0724751564246553	-0.7733567139155095	-0.07616201597505172	-0.390413223618497	-0.30465214586321027	0.4555285286732607	0.0037879524534404825	0.02474552685466003	-0.272778149429479	-0.2219076082207939	-0.49193191422365523	-0.1730602474235392	-0.31500783727100845	-0.6593443979983721	0.9371277973117429	-0.4614975827443895	-0.3535854155965749	-0.2661176105088776	0.3782453122458641	0.07687047892318077	-1.1108448287024584	-0.1677946932880439	-0.8013619185478159	-0.7889317750944684	-0.76519426781262	-0.5787690908619466	-0.9959040430501407	-0.009009353126510041	-0.5591901880497148	-0.31097573171559845	-0.2403942376272738	-0.5750263271242956	-0.264435437603978	-0.8101487376437886	-0.3367544538467582	0.24290485190633873	-1.4003829088590425	-1.1902810502505747	0.3603485300817384	-0.9250032183890106	-0.35606368206913935	-0.21761787098698412	-0.7892935315191051	-0.22986588797664007	0.025438558143689793	-0.8859453929059298	-0.6109621397407258
-1.1222547793191524	-0.7648421054375276	-0.05594233469071678	-0.4570473259532507	-0.21500295907205175	0.3849009488583875	0.01589647614972347	-0.044345746050015275	-0.28803337666815726	-0.20536392634603146	-0.5162695862293318	-0.23067747186387874	-0.38179727795360496	-0.7025412441587136	0.9474127648724913	-0.509939552573803	-0.3822903714805328	-0.28176906766375387	0.3772087397451493	0.13841550988152934	-1.063271488598365	-0.20277011222153113	-0.7649169196482527	-0.7831716745648939	-0.6539350470265409	-0.5007609391401732	-1.0220059501949623	-0.034700826966469964	-0.5549568267982592	-0.2456996094959202	-0.18381344796764013	-0.5735986105222546	-0.4461606533084829	-0.769339035474087	-0.3810636762481923	0.28180268760400307	-1.4265838026550692	-1.2803914788588648	0.47553981825752106	-0.9116942561986114	-0.30006369067125566	-0.2503228739250289	-0.7714862441485931	-0.2268041788174556	0.11034448256317213	-0.9681687222549329	-0.5943357918551392
-1.1809758039260998	-0.7466461295746353	-0.061938857816707826	-0.5307841215591311	-0.1407047170806336	0.3092331574922249	-0.003967914557722585	-0.11565403307614538	-0.29290246011933735	-0.23089688496380742	-0.5340460360523022	-0.28485900255055396	-0.40913209147828844	-0.7536685803095222	0.919420495953754	-0.5492267582089163	-0.4264010620856732	-0.31870154164599496	0.3711044794631638	0.18429425898571183	-1.0352468692252135	-0.26458871528711514	-0.7444403863882556	-0.758059324197495	-0.5569599554314012	-0.4123233379268469	-1.042364537443446	-0.04225878420472625	-0.5468352860589283	-0.13877039947708958	-0.09915128342071597	-0.5875096164658518	-0.6416568392581155	-0.7372188021516177	-0.395527428337797	0.3282131027409027	-1.4617001359741137	-1.3621349067921034	0.5770805169119497	-0.9162108532086226	-0.2697201007825313	-0.28923233730828196	-0.8102410647226493	-0.23707670577440823	0.19484957037583103	-1.0720389039226388	-0.6107207237899073
-1.239277173844933	-0.7205052669742675	-0.09944934008169043	-0.5971900249132854	-0.05849114417684873	0.23153528091790312	-0.06153477908254976	-0.17135821304191104	-0.31727009372558485	-0.2775612365810159	-0.5524736499911385	-0.30899421767722907	-0.4075889971664104	-0.7894098392392939	0.8598646593168537	-0.5792085190668448	-0.4673297304494136	-0.37789199729207806	0.37260618065009626	0.20873044405160268	-1.0390417415601816	-0.3320492994350018	-0.7568949999574388	-0.7306302740566629	-0.4479799829999152	-0.3390528410830195	-1.0627231246919289	-0.03383580759901063	-0.5300614062079694	0.0068025710165604105	0.017481844509213	-0.5870880708311975	-0.8310850674253842	-0.6991291683629524	-0.3720730079492942	0.3813159622270267	-1.5086271711451784	-1.4031680095601697	0.6774158654982677	-0.9379234743821027	-0.25399520953498217	-0.33821408030888467	-0.8964931502699216	-0.260866967509646	0.28038254612083796	-1.1641544299608888	-0.6379129386139109
-1.2786665142424678	-0.6795672479355364	-0.14441830772239073	-0.6553563150751169	0.011762587034896322	0.15728370284018955	-0.1480453720083365	-0.20380414670284006	-0.3613917655158979	-0.3304924869112146	-0.5757172340660972	-0.3292968203929846	-0.37463965973145613	-0.7785025197538655	0.797688626955048	-0.6190433199909787	-0.5164396821051452	-0.4457750376102606	0.3463064757922235	0.1991819984585391	-1.0636448219848322	-0.3848018225545389	-0.7765388328289482	-0.7230134378252473	-0.3294170934532618	-0.28722364020380764	-1.0988561470573959	-0.008407427207218104	-0.5059377599381369	0.17160488400701968	0.12031965623237639	-0.5819218290751039	-0.9977892103985322	-0.6411834692154346	-0.33963177626244995	0.41740190618751083	-1.560253881428193	-1.3886077136295636	0.7945859367025322	-0.9593656912444131	-0.2243016087324854	-0.3899312088271046	-0.9799483235285734	-0.29508606987700003	0.39698234323425197	-1.2117952830791914	-0.6740877079716141
-1.282875313815235	-0.6502070672809355	-0.19347581385808482	-0.7085470524635423	0.04784888669075219	0.07246168109241007	-0.24302288917524512	-0.2153584626303012	-0.4114081755984377	-0.3748416537934883	-0.6224225587218382	-0.3818095855421649	-0.31231304574676777	-0.7188076289346804	0.7355545550230003	-0.6511199084646238	-0.5670219680613849	-0.5232315325350709	0.2696576981004983	0.16209324398237518	-1.091283800277457	-0.432092324333191	-0.7909639313691629	-0.7299255584607369	-0.22873979734845143	-0.27087108949606103	-1.1354580884215841	0.03454457133825391	-0.4652095682674033	0.3224784162822731	0.2023572573270514	-0.6002513717439841	-1.1387531478933233	-0.6001828850540816	-0.30925789687428024	0.40830586246193395	-1.5819314404524216	-1.3220953538329483	0.8977371169757419	-0.9778841614921973	-0.19118446292923824	-0.4168304955644911	-1.051788774199452	-0.3287682687514012	0.5533125885744319	-1.1925357644929382	-0.7171788875566609
-1.2541550046491037	-0.6386136200819963	-0.22679864154334672	-0.7632129332622645	0.08330659162420544	-0.008192473411033708	-0.31952935899283375	-0.2108904311033192	-0.49391229533926906	-0.4067694861598544	-0.6844484198092392	-0.4344162454274711	-0.2539273956606344	-0.6331320822509138	0.6539088832533586	-0.6603114240206029	-0.5765569088336915	-0.620211308372436	0.17870953565532685	0.1042249422055757	-1.1117186749806724	-0.4968826950205738	-0.8072267135253497	-0.7277227947417348	-0.1294854573987191	-0.26842584826873483	-1.1616575307181396	0.08169809252566829	-0.41380679337953846	0.4341603646583514	0.2653249694044157	-0.6152423960654182	-1.2490677472892333	-0.5825002714638086	-0.2740859087929187	0.37671113447055793	-1.5407785261867888	-1.202006955355756	0.9490314587631208	-0.9969645656991311	-0.18269827001464348	-0.4188999781937083	-1.128029756031019	-0.3522594956298047	0.7272399578220619	-1.0993154616742462	-0.7379155771503381
-1.2022035921642926	-0.6181231484422695	-0.2202024661047564	-0.814928527240393	0.11758568145315285	-0.04910649837545914	-0.3679182420465819	-0.19574536837791792	-0.6098594278033383	-0.42275085348425556	-0.7301951779999999	-0.49567829280648096	-0.23251302561825585	-0.5285183401420055	0.5632090831958776	-0.6664342008763651	-0.5497359474702839	-0.732245952181746	0.09822455375155592	-0.002591072514103521	-1.1089084181704536	-0.5595330039181181	-0.8007015009983253	-0.7136833409234968	0.003571436877969303	-0.2408094921101112	-1.1826125829329956	0.1216803241183438	-0.36635407018245414	0.5002878340915553	0.3128033949581882	-0.6104453913615763	-1.322343595878868	-0.5731036716020491	-0.2469403388711487	0.36793462389693377	-1.4436601090827816	-1.0587441336706884	0.9471765589360833	-1.007687786663968	-0.19860887242968625	-0.39787419417855224	-1.191718128519347	-0.36568548107701593	0.9024452417963946	-0.9468139373609443	-0.7319115311007626
-1.134127637502592	-0.5863709169182815	-0.19164712209487023	-0.8451037674427442	0.10644466709687532	-0.04927881330028944	-0.4063934254549008	-0.19491568824657568	-0.72037836533248	-0.4164063941436293	-0.7581291269501531	-0.6014891245342519	-0.255816898899669	-0.4161671579450272	0.49315847684943687	-0.6639351082821765	-0.5044941184226878	-0.8481844513827184	0.03997715284602015	-0.15987170210675455	-1.0784345676794906	-0.5954617231034423	-0.7595976869942092	-0.6745568558610667	0.12432962456357625	-0.1914131410330869	-1.1966313853187676	0.16185389640059566	-0.33553520027185807	0.5323058923393708	0.35019070119971296	-0.6008236891749739	-1.3748717117764204	-0.5750905796060592	-0.24038343792386127	0.38519296447071455	-1.3112900277010084	-0.9256689800770046	0.880205969873997	-1.015077429480161	-0.22258983623211054	-0.3306339522199752	-1.2471539349584682	-0.36090092336765783	1.069344080047161	-0.7551499809685187	-0.7111685709629085
-1.0632917640526354	-0.5516491083769952	-0.1541713304595414	-0.8249081576597795	0.048647036568540594	-0.025009333106203162	-0.4524354086340464	-0.22063577231818116	-0.8136129822911968	-0.4043651067031382	-0.7678403968608797	-0.7085077840039935	-0.3263493555224459	-0.32464606021668024	0.44015779179477255	-0.6870737655954292	-0.4331285543303115	-0.9561590855847015	0.01632203680407291	-0.3073276291323185	-1.0486253326677328	-0.6311472534490121	-0.7089573000064276	-0.5962532474897928	0.22665654240568842	-0.13808044723707205	-1.2141164369430864	0.20129399603947254	-0.32797702222214414	0.5561473158277147	0.35723558204522343	-0.5765955845963666	-1.4016278735610457	-0.5844047531532421	-0.2364415833543748	0.39579791474717746	-1.1669411060033499	-0.810462592843604	0.7354266857207296	-1.0353704280199976	-0.2660623982227688	-0.2309558659672024	-1.3027195382253542	-0.33813349676772997	1.2086169418613557	-0.5440910544305521	-0.673369730663336
-1.0034404286433944	-0.5111130163195808	-0.10190246317868837	-0.760547895167418	-0.023835724612778653	0.009518269956694362	-0.5178403433180088	-0.2500316113979053	-0.8939176833476168	-0.41424245263258513	-0.7568003555055948	-0.7728342141347194	-0.4173739246542632	-0.2695882280530699	0.3684241059880282	-0.7580626958150593	-0.35249136366042944	-1.0452590794622825	0.043202045070466114	-0.4425780207601197	-1.0452940501423342	-0.6633503196092979	-0.6625916809612683	-0.5237308389174328	0.35162903091636283	-0.07343438228962615	-1.241621349732082	0.23536061131275332	-0.32594500882144545	0.5895793507519074	0.34326941475500117	-0.535090262947798	-1.387761657412206	-0.5767087383080154	-0.2344783700707457	0.3868225835456723	-1.0405296877434465	-0.7160350137965887	0.5502882634535544	-1.0485230627180018	-0.3442064277446081	-0.1293877319952598	-1.32639280481197	-0.3144995487076557	1.3151164502186896	-0.358827184214481	-0.6197879306699974
-0.9548278746260623	-0.46742004146716704	-0.05586304182293532	-0.6804011531957987	-0.1111152747201413	0.03626477719521818	-0.6001914569564097	-0.29372923175805987	-0.9371729174743736	-0.43834829570185835	-0.7457636195519134	-0.8065552282312467	-0.463837709065542	-0.23064620174155626	0.3113299478969464	-0.8289487222219873	-0.2983413557971656	-1.1066517099446873	0.11710434861499855	-0.5859503674242098	-1.0494458456050235	-0.6606266046040481	-0.6209171800529735	-0.5026189100167274	0.4785995345592397	0.0027315775615592286	-1.2570394064100379	0.26229579963495725	-0.3099591854496028	0.6244660789583414	0.33626452033327825	-0.495018811852142	-1.345266110039058	-0.5381982964922997	-0.2475536019597481	0.3813550162789323	-0.9560175544912134	-0.6404445339185425	0.3721140860243522	-1.0474245452038737	-0.43765547978748887	-0.026782862987486035	-1.2960999000093232	-0.28940100947376524	1.3992048267074242	-0.23547737517667935	-0.5657954100330582
-0.906585964530349	-0.4476319664938179	-0.051402818010214194	-0.5916684245791612	-0.20087611978435876	0.025812800035972472	-0.6939194862741427	-0.36015464719153717	-0.9364323724627873	-0.46206245760157005	-0.743076328048367	-0.7971828263889514	-0.462204638408949	-0.20245319399550557	0.28551495905566593	-0.8927013093269744	-0.27753211710661185	-1.1276124104322236	0.18806083714681635	-0.6901745894421423	-1.0578643083416224	-0.6442064941438267	-0.5996725524691137	-0.5229628255134895	0.5779881948539947	0.04724983760906953	-1.2390216628031718	0.2875009492222448	-0.275040467988559	0.660418841936495	0.31527164784472184	-0.4667814082811649	-1.2824633422784983	-0.4738840799869505	-0.2693186561041852	0.3673665649601302	-0.9115100728245551	-0.5810938021861668	0.20633827332352278	-1.0562422607884332	-0.5302647943773557	0.05539035092951285	-1.2345427076930127	-0.2581994406617445	1.4570562645060026	-0.16773889694902913	-0.5164023335500234
-0.8672915824928987	-0.4647158143016119	-0.09441424297755355	-0.5134695239062219	-0.2524498354625825	-0.042149283285429925	-0.7724687043188363	-0.4163450741195235	-0.8934696536156073	-0.4905698662891874	-0.7303571426785659	-0.7361256402523957	-0.4380459898527356	-0.20113273266311066	0.23609489734037367	-0.9507794861886859	-0.2942062103435978	-1.107788832951079	0.24648100013580482	-0.7382382800681473	-1.0775566188365902	-0.6237980867116328	-0.6082759267415437	-0.5802600013307542	0.6655566647868092	0.0584558164093011	-1.1892824867708078	0.30580986145605943	-0.22212996520882927	0.6968490996561475	0.2635546613694498	-0.46490137629011513	-1.1797207922277477	-0.3850241746460355	-0.2782746113980683	0.32481184985678896	-0.8858382000489833	-0.527744716507626	0.07206897212525472	-1.0667922539914259	-0.6066324562101267	0.07733723414958082	-1.1503087534677687	-0.21975307281822443	1.4923021051514833	-0.15178947584287453	-0.4722357556386038
-0.8434846026679015	-0.5114993344860892	-0.17045610318020973	-0.4679397522950307	-0.24095316882915596	-0.14530669000344784	-0.8093203755547071	-0.4639768744467389	-0.809765850956006	-0.5138302985172278	-0.6926094563679814	-0.6462342342403632	-0.3618180306094433	-0.2349859635474401	0.15296662371927322	-0.9653072994604919	-0.35180155464306295	-1.0526503790038289	0.3054061599841157	-0.7580735308030295	-1.069117643276559	-0.6048779949787357	-0.6323129720074858	-0.6869210276937806	0.7484910828163626	0.07451923386381638	-1.113752765808774	0.3152732530613447	-0.15836577546671401	0.7110628966124029	0.2235355214168051	-0.4670644900212255	-1.0567226133207632	-0.27509783859011355	-0.2603549868091876	0.2886158444772986	-0.8808965695865929	-0.47386607382433477	-0.01776643808996495	-1.0494652527397348	-0.6404157398967736	0.02229856607425349	-1.0618459348540419	-0.16217866850739174	1.5110818954830243	-0.17186593664608296	-0.43647170692450105
-0.836938602167899	-0.5794093855137359	-0.2741463952174998	-0.45553958268858175	-0.18565337522405498	-0.25593287174458446	-0.8234716474780959	-0.5032370662355756	-0.703316208265531	-0.5252200766855761	-0.6178677153123827	-0.5467314216031725	-0.23946819706479322	-0.2893603990565655	0.06372611416338551	-0.9504744498867488	-0.41772281960912777	-0.9813759894377112	0.33681785059337443	-0.7391172795309483	-0.9957678892474899	-0.6045180754958989	-0.6622758290897737	-0.8195383751977701	0.81359867255502	0.08920307265291412	-1.0203028363916073	0.31888082231272785	-0.10404523774707616	0.6984666593618467	0.2120121611070691	-0.44283638544261894	-0.9636713339727795	-0.16114996602825815	-0.21250889489677535	0.30180546291621996	-0.910550453299078	-0.42514682938732307	-0.09114547168083972	-1.0030951384414388	-0.6251066801764378	-0.09472489481647281	-0.9920361764885239	-0.08064069816929154	1.5061369211057842	-0.1908884150035822	-0.3942897562451338
-0.8504380051643942	-0.6579490394259028	-0.3989682365186146	-0.44978163341026633	-0.123281890991918	-0.3646097408985769	-0.8569899810636997	-0.5008704376642062	-0.5978403822652918	-0.5378314347391923	-0.5074904395707589	-0.4802070010586113	-0.14711647684841708	-0.3554220756568026	-0.024936273915833418	-0.9315217726687621	-0.46194847838382974	-0.9156430725506285	0.33324743420202446	-0.6975581849296779	-0.8683709480391062	-0.6154372544008744	-0.6928811575924892	-0.9401966568403566	0.8770986156641956	0.08956655445697634	-0.9134305695550425	0.31689964892274197	-0.07449311978018505	0.691119162758158	0.19977995055745987	-0.41477436947146157	-0.9132386279569061	-0.07940041487636655	-0.13524545973438618	0.3294841346120023	-0.9547503646050058	-0.3754642955416703	-0.16179237845066316	-0.9391783193886264	-0.5814887790112205	-0.24268692164188402	-0.9333931323052672	0.013045563227725376	1.4803047877017264	-0.2109310129169683	-0.3490164272864556
-0.8778595290184054	-0.7395246078183032	-0.5106175501594937	-0.4514849758011623	-0.07473949065265181	-0.45203802588441755	-0.9233895738381243	-0.4585703522793866	-0.510322772796021	-0.5594786059124041	-0.3872630670510665	-0.45771067587157177	-0.10097210846087898	-0.44759568205525113	-0.13716177443930627	-0.9068505835734848	-0.47858919376513687	-0.8717036786346363	0.32601800547909265	-0.6773462201393089	-0.6924939999309236	-0.6434817914013584	-0.7057413536784785	-1.0583652247009288	0.9215250697802393	0.09966556594483678	-0.8080100759385189	0.31228355478671777	-0.08135442143927482	0.6886576588581813	0.19581402434360434	-0.40390033828263816	-0.8946220223603959	-0.045649008170692854	-0.048910359261396565	0.3534988261653973	-0.9807585143083088	-0.29534484242299874	-0.22606097444340092	-0.8445621608832928	-0.513712277274672	-0.40772716446139956	-0.886988672881946	0.10308903636875377	1.4380343847386574	-0.23356412190173687	-0.29978324967993764
-0.8972892347608081	-0.8121094988810655	-0.5775258631545446	-0.478245381258129	-0.04348344517947269	-0.48993115482291005	-1.0241459723074677	-0.4078578544153024	-0.45346742953148145	-0.5848913455573446	-0.2580516129733907	-0.44000298222690704	-0.06983129555471393	-0.5389546178655845	-0.26296846739453733	-0.9005697758625015	-0.4647114231039266	-0.8757757001047077	0.3093088111513353	-0.6745987189612943	-0.47480371253842596	-0.6798482504982405	-0.6788185708593307	-1.1854165849532623	0.9541733086421613	0.1047625721517977	-0.7032910851440828	0.3088633399605446	-0.1119876747411532	0.6770312171291195	0.22433524989255965	-0.4148297550292995	-0.9114289557863661	-0.04311982178130865	0.007232140849613045	0.3969553348309153	-0.9714411828472708	-0.18327040661769184	-0.2974947069521304	-0.7205099580666858	-0.4532632922555305	-0.5782780527406053	-0.8454118180526056	0.19297959395799139	1.3920969221250508	-0.24184359846321213	-0.23962364884481824
-0.8940330819617894	-0.8524895027903966	-0.6073152024192844	-0.5078949488087445	-0.033537587894080415	-0.4798722710859337	-1.1422883365728997	-0.3606952994082723	-0.43831958131948345	-0.6072288063165172	-0.13472377374972935	-0.43886770950830484	-0.05564652481025619	-0.5833213464344522	-0.3783782983096645	-0.9021206833253652	-0.42901936943116104	-0.9520430206179038	0.2566030863073119	-0.6618055096369728	-0.2569041943469192	-0.697970682836743	-0.623196338443876	-1.29792210892322	0.9967024878847692	0.07678686466415821	-0.5937741151547303	0.30710141111069794	-0.14212595041978407	0.664087037973905	0.27142471659676154	-0.463513660368735	-0.9610084172481465	-0.0783245345597849	0.017291198302863676	0.4475906883102958	-0.9084876814131174	-0.06502284915701148	-0.36581461845157326	-0.5920805854630148	-0.4422901845762398	-0.7122282068125064	-0.7751917342315715	0.2741947425756444	1.3560692516623012	-0.2593464796399497	-0.1732091801930395
-0.8564663294432915	-0.8655384719702186	-0.6257210593531133	-0.5257474440587785	-0.042532282112678725	-0.44767630434964756	-1.2403402514739628	-0.3216697302795281	-0.4399302667196837	-0.619386434698463	-0.04134948385588588	-0.4636388480751002	-0.04493933978906657	-0.5881784819787594	-0.4780016830957374	-0.8973797576687422	-0.3848715923197106	-1.0754609063538745	0.18638637387643148	-0.624636389495638	-0.07781493808924525	-0.7209812108543103	-0.5525208929710281	-1.3882227618407073	1.0234112489902478	0.021227844818263703	-0.49578880118193186	0.29874620099920735	-0.16124446111770369	0.6373029143344604	0.3099316427043426	-0.5445058077802271	-1.0184972572974016	-0.157041664980666	0.0033442842879271408	0.497572774012351	-0.7958677181283337	0.05261445689819465	-0.3972943443970651	-0.4782361453930764	-0.46879036073770697	-0.7731005031856091	-0.6718902073081587	0.33939793385913924	1.3258874457723246	-0.29741260066108655	-0.1025244709566544
-0.7723822331751272	-0.8639034486190384	-0.6631274697291331	-0.5400587801277398	-0.05130779527675509	-0.43195795230027156	-1.299066180385196	-0.29782322716025594	-0.42636718483248004	-0.614368262090413	0.03594733263912384	-0.4695200729105663	-0.03711589661602074	-0.5565569079661389	-0.587919359982505	-0.9226793950487349	-0.35367071456108856	-1.2040999484290522	0.08447003403053661	-0.5710375136810184	0.04703841301353802	-0.7522698869771189	-0.4715910293520255	-1.4636526497279956	1.0272309838018123	-0.058444888347111465	-0.41535981452125803	0.26669264923084174	-0.16954510560228847	0.5856705565889372	0.3652655829676864	-0.6327811560473908	-1.0752360358549193	-0.24112518230320695	-0.014274494257489731	0.5514780167467104	-0.674188782485525	0.16490071550540147	-0.395298820395415	-0.397321880342811	-0.5145479775283934	-0.8038038100160098	-0.5602146914966611	0.40302439589750483	1.30108716897989	-0.33521628428610317	-0.020950961756730863
-0.6532339966526215	-0.8333101715945744	-0.7482037610546675	-0.5343415806673888	-0.052701455944188534	-0.45007794361447145	-1.3091155152247789	-0.2986665086052266	-0.40582446621107593	-0.5959786372779139	0.109466075101472	-0.43907683869331154	-0.04470090247556907	-0.4727462233395263	-0.6916362178049947	-0.9678909201865424	-0.34632016901044194	-1.319906317139845	-0.06487171262155444	-0.503128526611985	0.09823021517108185	-0.7579702333809634	-0.4072972273737044	-1.5055473589277162	1.0468543467073776	-0.14688662003548414	-0.3359699523617505	0.20184808678636917	-0.16546805307396345	0.5298147763624018	0.44665976615232184	-0.7146963960895127	-1.123458243188793	-0.30877983366245904	-0.02476553577314992	0.5980375473545212	-0.5798343976899417	0.2230612048271005	-0.3771281681186456	-0.3582400072440195	-0.5806773019532607	-0.8404284688779876	-0.43962506451379735	0.4623590281156151	1.2888279186979523	-0.3738115129607085	0.06475797132799199
-0.508664488183686	-0.7658566784000738	-0.883105708172532	-0.5019210254952203	-0.05767645233268216	-0.47597364591164426	-1.2597278639231706	-0.3270762524468805	-0.3782761917800655	-0.5607156979231992	0.1579133464021925	-0.39481400649547804	-0.05535410168992914	-0.3708313188661275	-0.742874564809813	-1.0009634705616957	-0.3461903662383569	-1.3935710673919341	-0.22187700810371425	-0.43039257677865067	0.07292149362036217	-0.7664040223436481	-0.3756438449337547	-1.5192112457517182	1.0790408593832872	-0.22410998149848654	-0.25893218789982864	0.12125379383116308	-0.15208086222416792	0.4864367850784543	0.5341391560115623	-0.7753651207499638	-1.1526352383594491	-0.3636497298081359	-0.004477712842131385	0.642246734111305	-0.5249351387687632	0.19730456079606445	-0.3619608464282522	-0.35149257466685563	-0.6447436175392323	-0.8304319506671023	-0.3287995085744407	0.5067079362582506	1.2720245306455973	-0.41862058191764806	0.14993390815766103
-0.3516002974314046	-0.6908836386716258	-1.0423059634612533	-0.47308237932208863	-0.06282100387656013	-0.4914981436705855	-1.1645818303029196	-0.3525481125447653	-0.3413155902517928	-0.5144313933814073	0.1833120523225536	-0.33676998780002526	-0.06528299132932616	-0.29245691949101293	-0.756367174112083	-1.0374428721645146	-0.3467132859773279	-1.3967221793849984	-0.3554841157705996	-0.37486994785401356	0.0011266116074584499	-0.8014086239379055	-0.3643018913664293	-1.5197767061700058	1.091394133614534	-0.2986691865567163	-0.1822733099888733	0.03650979967077463	-0.1419110259254795	0.4400346604316784	0.6117055479008818	-0.7923654100307364	-1.1666919463157153	-0.39110636901638907	0.05264446541041397	0.6931554659540226	-0.5171556591113737	0.1265759185616287	-0.3640668608528127	-0.3718066985435025	-0.6757008617205436	-0.7555557564253801	-0.28095053606792464	0.557832702406895	1.237270806230275	-0.46028886784359857	0.23646741780167252
-0.20705223117281082	-0.6097490192975626	-1.1970608623499621	-0.4608533589510886	-0.04395902671286974	-0.47897838741337545	-1.0563367250533227	-0.36679208824227433	-0.3244237585375089	-0.4584869126675491	0.20971229492873883	-0.25502181617556124	-0.10438671074284664	-0.2460747499411211	-0.7631414523830568	-1.0816180089029677	-0.35276209515649243	-1.3514334528874785	-0.48374002864747145	-0.3460990397229914	-0.09629288943702244	-0.832415201006599	-0.3565419851599244	-1.507032747489188	1.0959610253452836	-0.38252196046880427	-0.0842279743842382	-0.04556339736428059	-0.15056987790057189	0.3764020084850669	0.6644585462651994	-0.7646664771609601	-1.1668586266472125	-0.38771387543748936	0.13036302663855664	0.7350782154901696	-0.5373281738370979	0.06223222078446548	-0.37698754394403333	-0.41341938699215025	-0.675507076154463	-0.6656110171820891	-0.31258327909266426	0.6303996270399489	1.196520407429712	-0.5035487095911826	0.31543551589601015
-0.10308201639925736	-0.5106603606901372	-1.3144886437304328	-0.45030730606200214	-0.004779379344134571	-0.4064014950113588	-0.9523826241278666	-0.37832260187088607	-0.34253008407079455	-0.39116428787948787	0.2183724471295913	-0.1775757306426426	-0.15004070805168293	-0.24149946725431287	-0.7470566209757209	-1.0998319837512016	-0.3669847703263865	-1.2743693454789582	-0.5797514490769027	-0.3365606398380728	-0.20650828973854635	-0.8488936767883614	-0.35092843598926116	-1.481030007955679	1.1079155360522464	-0.4739458951405039	0.01541168581604906	-0.11267614423310313	-0.17548809351298494	0.30103186952067257	0.6809111420891316	-0.7130440602806851	-1.141642273639276	-0.36292090765819285	0.2234285930839086	0.7747571322259398	-0.5496391901425715	0.03225929431560859	-0.38210693353887054	-0.45961627352860235	-0.6549092853598556	-0.5602029761351234	-0.4097257371888906	0.7008427245648011	1.1497773029231848	-0.5560827502887619	0.379956280206304
-0.05271732747972514	-0.42244324159676216	-1.379741718110541	-0.42885252690394954	0.033114130138631334	-0.2878434418866215	-0.8662090641087655	-0.36963136246223643	-0.38314527523124603	-0.31783459248101703	0.1952247197011308	-0.13970200844385902	-0.1678155349503052	-0.267148077286772	-0.7092595983034686	-1.1103722742808089	-0.38092558804832427	-1.176736925099192	-0.5987685676477038	-0.3425930875799298	-0.2898272759556931	-0.8669042422605766	-0.3542987190271466	-1.4531367738893866	1.1230391673995737	-0.5925235727656574	0.07338132811396822	-0.1584823080647521	-0.19425816601559226	0.21340233068150782	0.6447597798555915	-0.6548215310914043	-1.1022977782472896	-0.3340153006042203	0.3286205692811853	0.8100087396229927	-0.5397395254652188	0.06302403459156858	-0.3656539051091592	-0.507714440377969	-0.6212673036484747	-0.43386086224924847	-0.5518532635919082	0.7727028395362455	1.0972518327122913	-0.618005277189486	0.42417302247114064
-0.05491055928038098	-0.36662221763822134	-1.4024393015130543	-0.41749555263737914	0.08458032303539169	-0.17154702215028322	-0.8154403999212267	-0.35209246853820897	-0.44509186545044105	-0.235329474833206	0.14541231753821487	-0.13870330988689342	-0.16322674136979537	-0.3065263963777024	-0.7062337850909002	-1.1335881094535878	-0.39273764030806607	-1.0829923442940959	-0.5810272306162434	-0.35973106567752894	-0.328908307158832	-0.8815636655209758	-0.3541946314785861	-1.4292102024588456	1.1501382970077727	-0.7401963166159602	0.08455285433950407	-0.18420168575527568	-0.1960915370806458	0.10018425581145878	0.5829298632914603	-0.5853095790295161	-1.0675052433369052	-0.31913084348247633	0.4134282975335125	0.8027304844951892	-0.48848189961507965	0.17476560599389013	-0.33223557447078894	-0.5600799252629873	-0.5791916126133116	-0.3157847165529088	-0.6952452623170264	0.8588588595384208	1.0363246684752205	-0.7002243736772614	0.44998885284827084
-0.09965738909041191	-0.3360055273915449	-1.3888554421012007	-0.42616711390012085	0.138378933191595	-0.07703228588079247	-0.80648847710707	-0.3706072567150859	-0.5287697490346368	-0.1517695326495449	0.07447509372810587	-0.15851083126671686	-0.14107456530074644	-0.33812866540008335	-0.7191389483765532	-1.1520997703314237	-0.3982709470495213	-1.0102244797935271	-0.5499344853918189	-0.3790941681295353	-0.34035036006934577	-0.8807125045818344	-0.34634499462676976	-1.4025744848451642	1.2014948414247977	-0.8672745118861105	0.07171572783051025	-0.1918792309245176	-0.1828573985222494	-0.010653748370341892	0.5036113390143513	-0.5102221474786219	-1.026644750644158	-0.295882284544725	0.47733493976622166	0.7622385334061181	-0.37993416790635615	0.3436892471091345	-0.2849925481901154	-0.6070922498003117	-0.5404546853937395	-0.23458443859261383	-0.8060415092952752	0.9495139948866111	0.9609118248826715	-0.8084163066584986	0.453682203368584
-0.17373409947485716	-0.3052054335708692	-1.322066068407822	-0.4349527746531615	0.15553708781824477	-0.0050800350812853475	-0.8283462941528381	-0.4067051430852828	-0.6048274244496092	-0.07361944424349588	-0.014542676852484943	-0.20337544336426153	-0.08438496931250754	-0.34129854479744165	-0.7001448605059775	-1.17479006103219	-0.38262044138669193	-0.9594062924797149	-0.4823136340097357	-0.3927010798137075	-0.31527138214106715	-0.8878379375866402	-0.3485092977916734	-1.379981387236855	1.2613135675782123	-0.9332918945488824	0.04511489087104934	-0.1911656896029735	-0.15252048050797298	-0.07937597604998742	0.39927585396386595	-0.46383674278945525	-0.9803155556465736	-0.24770193456102185	0.5394827897448351	0.7233087443932581	-0.24477544858730052	0.5275615259584685	-0.2305509034471133	-0.6551354907739716	-0.4995497821536449	-0.20550402083753472	-0.8762197231718695	1.0267771260213214	0.875585220459989	-0.9377725457784752	0.42595699228952644
-0.25722700337217436	-0.25951062821927784	-1.2042021762545523	-0.4427522898114737	0.14385432406305362	0.060895041763166645	-0.8763858138277048	-0.4388212448907189	-0.6392368484129675	-0.009806437855964101	-0.10114419886100597	-0.26397595964784515	0.014364069013168806	-0.32510937998243367	-0.663746518825667	-1.2031510868400632	-0.35032922034255515	-0.9282955679738594	-0.40828286635186667	-0.3724288407744605	-0.26556881096470525	-0.9109506049169042	-0.3583796687758963	-1.3711239139682996	1.313362701274258	-0.9327466718427895	0.0011452941989528898	-0.19455002804985094	-0.11588887995595558	-0.13055304811175483	0.3015999260387548	-0.43557164643955887	-0.9517894074846209	-0.17018215481504712	0.5891609569219306	0.7008917185996238	-0.10451926315641806	0.6771487713002657	-0.1836929195493081	-0.714282208775051	-0.43351735051181806	-0.19767268387456002	-0.9110136470018609	1.0820442045618026	0.7902546473580315	-1.0684579033239647	0.37819425729253847
-0.3266293119021488	-0.19661100674512816	-1.0817739883995974	-0.46250372657863076	0.13701835645691868	0.12785554458399276	-0.9489424223852356	-0.48311052239371566	-0.6355156097297461	0.03319705213682419	-0.1719392904021706	-0.3197622367337475	0.13407759565764443	-0.29445305548179745	-0.5982276388931191	-1.2177487276990597	-0.3121078669394458	-0.9229382771902257	-0.36208894311489564	-0.3286044389861974	-0.23143547277342766	-0.9369864021010169	-0.3595784701972531	-1.3525734363653612	1.3421240451521048	-0.8773611319488335	-0.05577772089382014	-0.20465520821808916	-0.10062924086032465	-0.2010927170167966	0.25032279022514764	-0.40574036959302706	-0.9333553565368927	-0.05392634544504099	0.6243599440071929	0.7012787087503216	0.047317971590473254	0.7592301070365353	-0.1326463441648184	-0.7790102407613737	-0.34284589158275314	-0.16055358214933965	-0.9376680536326342	1.1241979250054004	0.706940163328015	-1.186630923080231	0.32022934691940497
-0.3825383437814403	-0.13010965125393986	-0.9840554404671172	-0.4772999854813639	0.12849510828012306	0.1811223957222002	-1.043315746414549	-0.52151723175236	-0.6061937299959858	0.048364032871046986	-0.21603334779124225	-0.37349136551000145	0.2533727322991911	-0.2511365183819693	-0.4926831712411577	-1.2280317586969125	-0.2791157109260499	-0.9430701591484549	-0.3148584473772099	-0.2931832720623205	-0.21119341861047528	-0.9704151400136645	-0.35769412664571953	-1.2964578196310865	1.3313574299964306	-0.7868252494120583	-0.1215726834424004	-0.2096380386757998	-0.11877407847040936	-0.25511254846981535	0.23240160210937527	-0.3991094875296671	-0.9028449187142586	0.06269821322701956	0.663338791638538	0.7106729834177201	0.19803565022430808	0.7630782212710528	-0.05573161704081895	-0.8448452403965481	-0.2656546410941424	-0.08795421754400226	-0.9771597852288417	1.1399584212099474	0.6398377341383079	-1.293472573329816	0.24748476392084143
-0.4267215497767774	-0.06571158355818373	-0.9076171159255522	-0.4685835994188617	0.11502581215599705	0.22882670569322516	-1.1465916713692357	-0.5426366714891055	-0.5455838235227038	0.028124587089428978	-0.22728824025074665	-0.4129527623378072	0.3225825366546441	-0.21814815106037874	-0.4030370441976065	-1.243731940406286	-0.27042634249761155	-0.9693160792431638	-0.2623520633987083	-0.25834977906500156	-0.16561802750868393	-1.0100646484472318	-0.35612204573986905	-1.1957299078062156	1.2935630429158511	-0.6801970360954455	-0.18105036924020823	-0.1834243642038717	-0.14916309939239603	-0.2771846503578755	0.24082419701084462	-0.43925786301120884	-0.8611867415779176	0.1334243293610304	0.7052798156978344	0.7073924430576761	0.3405678563245904	0.712558483017891	0.06284469590957437	-0.8941137509051975	-0.18829382823521032	0.00587429064121181	-0.9976341880602086	1.1099767786888783	0.5984523466536691	-1.3707773179321758	0.1695074118064859
-0.427493469349075	-0.024633085186177264	-0.8479145422901635	-0.4367294667163937	0.11980230494794233	0.2893523230399143	-1.2328145532771206	-0.5564352041652788	-0.48110827208894147	-0.020001782358718544	-0.21206686586718765	-0.4249115373660904	0.3302575188589082	-0.19405938423928693	-0.3350145252894825	-1.2375172851463254	-0.28868032090340434	-0.938409556403949	-0.20969949611882438	-0.23661086663639344	-0.08311955422882684	-1.0173359947558898	-0.33131690615006415	-1.0181542371944685	1.279849775191256	-0.5417559039733095	-0.2020879511988399	-0.10644162676441407	-0.1654941045278185	-0.2902768898980512	0.30789597022060355	-0.4764246492958151	-0.7987490831149231	0.17570035228478278	0.7471629847487722	0.7082516321995932	0.49339751810210286	0.6588563593361835	0.2383503622157641	-0.877944418110703	-0.059672695948773634	0.15579813914981244	-0.9583266842195387	1.0574146063534031	0.574933953267213	-1.377283225639224	0.10549456157453727
-0.3761700073099823	-0.015954584152706976	-0.8004825399439938	-0.3773162321248636	0.15333287079823846	0.372968140313881	-1.2711746522782783	-0.5617295154951951	-0.4353833203485443	-0.060383723137409695	-0.16637960490528778	-0.4210447814147608	0.3136298903554136	-0.13775444970619163	-0.2582922106114778	-1.20368765672058	-0.30651893043852463	-0.8377141110245713	-0.11663389070210746	-0.23255240054528548	0.03581789859609302	-0.9797487276834407	-0.2637138379726688	-0.7475729873359622	1.314584176911802	-0.3618613242879144	-0.1482335420336986	0.025280492951276868	-0.1457959489816229	-0.2689710005021644	0.41798586516708613	-0.46740295731912307	-0.6953318745795409	0.20513522304287993	0.8082617305758196	0.7336261148329637	0.667982656728562	0.6251109696334872	0.46286355337455626	-0.768920779900842	0.12579623958714778	0.3688591513405635	-0.8380175858644264	1.0138132853528545	0.5789264446183384	-1.2873730203006302	0.056725404237124535
-0.29918634583779635	-0.011482658710100218	-0.7406511153984601	-0.2837424251341016	0.1903000301637785	0.5140725243844001	-1.2420007550629972	-0.5507294530980976	-0.37917595396914333	-0.0732975676388061	-0.09110899959314887	-0.3723475569062965	0.315150490581112	-0.04308277757072637	-0.1831783790742062	-1.141838790150578	-0.31389543654358787	-0.6838221295081547	0.02196116839984018	-0.17909918749878687	0.1935122800139219	-0.9111062457743468	-0.13475654375734453	-0.42959011898023	1.3842082882518265	-0.15311950688013992	0.0028033917784308303	0.2085769010364634	-0.06164324016615149	-0.18361418857215056	0.5338192646212607	-0.41731595118112946	-0.5429543029565109	0.2159851289774418	0.9108618023986391	0.7850922545074198	0.8679320977698634	0.6261801704430773	0.7166232246582022	-0.5676892715820054	0.3568007459526223	0.6017816143523824	-0.6135402527359839	0.9815345114315536	0.6190894788861305	-1.1040478005268681	0.033527526053934456
-0.21483575352681425	0.005000249727570569	-0.6350231039047547	-0.16509118016828633	0.23397495689601513	0.7092568706446698	-1.162189718696933	-0.5100649256771123	-0.30006353038137756	-0.051848176066066086	-0.00431576429163173	-0.26132556732358914	0.353552394505848	0.0887741667644398	-0.08826854923097893	-1.049166556540193	-0.3151675037100217	-0.4644334644052788	0.17596306150813504	-0.0618456820150944	0.3789071781946726	-0.8056449735264278	0.0541372322999926	-0.10005329073440572	1.5036022849333037	0.08681565807623326	0.24496066542207923	0.4286027489915318	0.08118385559449277	-0.04002522723697759	0.6447670501144623	-0.32031122360363923	-0.35443884803315573	0.25615277353885996	1.0703796314444711	0.8834658608884798	1.0662206588632246	0.6740823840727597	0.9920959381410093	-0.28172403731762735	0.6334134927349295	0.8296759124404177	-0.289165419167135	0.9683497927438346	0.6839654790022968	-0.8379193494159012	0.04212130684865319
-0.13496352000432285	0.02214653279459818	-0.48684951304192675	-0.02235679278573982	0.3182314626476098	0.9250005413737712	-1.0496906005397826	-0.41614785507190905	-0.20318543196565572	0.018115388093001304	0.08536969741284171	-0.11070560675143923	0.45576552210308485	0.2505268189847987	0.04690930637026536	-0.9280230430368974	-0.293453354265504	-0.18863308790433314	0.34252342914431744	0.0845604685091794	0.5752313087001303	-0.6605779668360974	0.2712136094366461	0.22532276159774794	1.6751335630372466	0.3491958244334385	0.5434519918961079	0.6579285517128731	0.24531452774515353	0.1378915343514013	0.7560310918685302	-0.1703363639051539	-0.15281517561134003	0.352075312570885	1.2650038795621916	1.0351198451734143	1.2354335685222713	0.7525425585765475	1.253569849860564	0.04154854175348843	0.927991776372588	1.0641694277757667	0.08663826715788618	0.9859996455438385	0.7734472906263997	-0.5157224184821849	0.0735210568154931
-0.08450387272470652	0.0448066296926928	-0.34493510292961727	0.14173864917354237	0.41949724532844285	1.1277990533749858	-0.9079189413897838	-0.2994111805263901	-0.08998942421962906	0.1183431091556422	0.19183668305766852	0.07229096601363014	0.6197519091650076	0.41814432723997685	0.20296480691123442	-0.7920871064577047	-0.25149738967697577	0.08016036866286076	0.5081845479871451	0.26538321514270075	0.7628703097643689	-0.49671732660954204	0.48432748127636016	0.5025587210058072	1.8600087279169735	0.602146116260261	0.8437289619172674	0.881302861735524	0.4130468133912836	0.3267869734846382	0.8506317002914219	0.0004973122701377397	0.05846405029935059	0.4540019578857706	1.4686805079877259	1.1967894185878762	1.3698500180374322	0.8289500692619228	1.4542438952278331	0.3426944430496458	1.1797676731022828	1.2825815877283877	0.4621111809218279	1.0120054837183527	0.8850981446832982	-0.19642499748947642	0.12488308417013769
-0.06452279585923368	0.08008255115967702	-0.2328248994947572	0.28459121102818496	0.5156019344990191	1.2642186254266776	-0.7771460634384462	-0.18552738151446163	0.025383785860460993	0.23054231309390186	0.29768225320105973	0.25986277319351814	0.803051718620193	0.5784606881865015	0.3593420040803501	-0.6673934114161937	-0.20630748173821378	0.3167900607570126	0.6418625324062163	0.4618973579007527	0.9327534108656458	-0.33368839221494706	0.6853456621281353	0.7200921878919447	2.034003944849915	0.827851794682614	1.109516001744479	1.0967046430258367	0.5669978799480606	0.5044187188319676	0.9167692452363225	0.16682014245708346	0.26515956709386757	0.5230969006365764	1.6595596085643778	1.331380332558556	1.4639788512351475	0.9025131023217832	1.595879224620112	0.5996968405472985	1.3747199897782534	1.4472390360731349	0.8039876512667737	1.0246329101728802	1.005539623335371	0.057673662012230564	0.1935016491001676
-0.062041625805418735	0.09617914143083996	-0.12810380017630474	0.3873948517877957	0.6168098202975261	1.3346577357925173	-0.6776391528182786	-0.0729697105813181	0.12373927157429772	0.3512382837896871	0.39196883393743603	0.4037607242476291	0.9783976192024953	0.7083987164918419	0.4969116041778161	-0.5586130559817957	-0.15572148713134332	0.554132456707284	0.7371873342988489	0.6197455700036698	1.0970406137346027	-0.19577600119019278	0.8721899902465668	0.8929711611488074	2.1943026841013884	1.035664255205003	1.3174384371294838	1.2887229975442016	0.6746685387312332	0.6682401317720601	0.9701474858635024	0.3270536382573053	0.4368045913221117	0.5716980586473301	1.801072959009069	1.4317101919032353	1.5099257621900206	0.9816390056315429	1.6899434046576203	0.8079842113607276	1.5302167577604366	1.579953082986929	1.0880877852783783	1.0247790294779249	1.132029369203266	0.22846537969063146	0.2617000875703322
-0.06870096370294138	0.09061850115534743	-0.026252111510702354	0.47865406911820163	0.699995233726079	1.376013317751821	-0.583163074854	0.017104988923816705	0.1981307207132013	0.4499380604878985	0.4831913073874799	0.4957732977075759	1.1220628488103377	0.7904217590222589	0.5868141560698896	-0.46595184777991444	-0.08583938329136767	0.7818012991947298	0.7963251244037165	0.7455881559524549	1.2406180700663512	-0.09821350245749856	1.0370933809735248	1.0150684129603207	2.3387012525108757	1.218689734975387	1.4721291877796499	1.4417716316188978	0.7308322168111197	0.8022643922387521	1.0205049339299916	0.46641293270354367	0.5702639453202073	0.6075708583965872	1.884634876081412	1.4806768722557533	1.5068705632734387	1.0652283179813389	1.7484631504643964	0.964882087849767	1.6603074305896484	1.6885670277600817	1.303793365046552	1.0171706312455011	1.258181777332745	0.34613045609956805	0.3145607749833041
-0.06707135571697928	0.08872203015612674	0.059339583455413146	0.5596198824308983	0.7390963067545134	1.3958672279971265	-0.49680866790935985	0.08209206544107364	0.25687445375728574	0.5057623222289209	0.5577809999693226	0.522260149179928	1.2369266504746272	0.8407073975986169	0.6367750411020667	-0.4001742606464008	-0.0013044008083023472	0.976493574496819	0.8274710271922802	0.8690549319246387	1.3381073147105018	-0.005325093224884336	1.1937918014932336	1.0877174171487156	2.468425323226705	1.3756973524300111	1.586500407243765	1.557648350479067	0.7540668572181466	0.8814692951736361	1.066143983989529	0.5829933780012642	0.6757924380545545	0.6149935649355853	1.9334760741375887	1.490397780811814	1.4780696746947104	1.1521210573607665	1.785926100220205	1.0842993917702253	1.7709912864157875	1.7802024426002672	1.4588377693094405	0.9972542301556233	1.3711700763054786	0.43597716851974555	0.35873048816681197
-0.0512102464100004	0.08575635534253084	0.1471167880897616	0.6285767243896005	0.7673830692626569	1.4152741964061537	-0.42966924680318713	0.13438911634288467	0.30600961527603754	0.5376474962500861	0.6033426556702943	0.46955532661594646	1.3298317252110066	0.8787768383512956	0.65575047989275	-0.35646586620127474	0.07931424660842464	1.1319430942156532	0.858457457288426	0.9783070308697972	1.4005032210267454	0.09892996237785275	1.3526114544680974	1.141250483315884	2.5690732367560414	1.4991902953600953	1.6506560289728154	1.6341886125738796	0.7448316168265098	0.9163375158319507	1.1156253658621238	0.6851797322120248	0.7436114900773156	0.6116444536275158	1.9634912524739363	1.4826118230092422	1.4338943690176407	1.236835047920651	1.8075420447749901	1.1809224572725232	1.8546057209800992	1.8739870889185801	1.561934133505095	0.9596573931553845	1.4745343280351886	0.5018277906398203	0.3865497574085261
-0.03470280761986766	0.07916163108598155	0.2525416116097765	0.7124805995775023	0.8037092274310089	1.4665917349572166	-0.3457727139829113	0.16316609565250906	0.3414113695549216	0.549871051165522	0.6213141241878642	0.37468323164673856	1.3912540769313009	0.8920470886420621	0.6338284864790417	-0.32460611076153756	0.1567471631331203	1.2449466949529457	0.888132667469138	1.0752531373357308	1.4473586123107094	0.18079218961599963	1.495972311868762	1.1761866534875682	2.647478540651883	1.58562874665108	1.6880495056068447	1.6800904467503166	0.7197538360592335	0.945853353573925	1.163347345088058	0.7706519558575087	0.7691453294309609	0.6134274649586254	1.9772530304621252	1.4651369099658043	1.375332972334707	1.319345072660766	1.8140844170891248	1.2593608328486376	1.9077070032853665	1.9761852387969132	1.6205981126605724	0.9188663201844092	1.5535110456171133	0.5690286954915462	0.38323263953883924
-0.015965378954207823	0.07895091208606823	0.361470188724896	0.7983567659548622	0.8540216181728318	1.53223833647621	-0.23428058438841784	0.16792315509409825	0.368333883451142	0.5388651981039716	0.6246195257912429	0.26102792150997967	1.42383451135292	0.8821590726412902	0.5983392874434931	-0.3045214916038302	0.22863564696446775	1.3117286478529666	0.9074820208158094	1.1820440377850454	1.4840150277841548	0.23920614892502154	1.6018831871423795	1.1839638441659615	2.728108525262152	1.662083839755497	1.7366895355062055	1.7140574054144433	0.7179921064922818	0.9772014385797914	1.19123605811528	0.8221266779168829	0.7567832048449175	0.6136573909940237	1.9788305436900309	1.4418997490821592	1.3072327935310097	1.3928576717201735	1.808469494688509	1.3260323958214948	1.9374853852730236	2.075931111571259	1.6516363024742589	0.8776097043113156	1.5799741990259704	0.6516075851836802	0.3525445963361008
0.02558349834201753	0.07707395210535808	0.47060195381370573	0.8691228998311666	0.9290642486513058	1.593453213522221	-0.11430097976581015	0.17886881223668166	0.40089564761059215	0.5273396888372598	0.6348431329504933	0.14175599897592545	1.4388740573721794	0.8647343884509416	0.5731397182386677	-0.2899459015618409	0.2765847909726955	1.352192609481818	0.9275047033082442	1.2933755983164894	1.5093811852404857	0.2733693171337285	1.6684058983502286	1.2003790757117825	2.7968469618271876	1.749823390686022	1.7811017917130958	1.7348577328771135	0.7440207653252691	0.9809547693385525	1.2004838273985505	0.842536255980116	0.7073823294525986	0.5992241094889111	1.9762579243183596	1.4202211999063707	1.2387184199748635	1.466057579976777	1.7845098138901747	1.384731256682199	1.9483091165784612	2.1727302643783766	1.6581512658291886	0.824333926067484	1.5670839287392322	0.7235916232227615	0.32376906910737857
0.09503788081139322	0.07351124012534087	0.6028773246863011	0.9435442923788425	1.022617339507916	1.6510063984155852	0.009488740765302216	0.20009706248245585	0.4453727810064665	0.5434335190717328	0.6612433755566786	0.051864592963893716	1.447273349151406	0.8343020018370856	0.5562762877458172	-0.2794570629385847	0.29849920755128767	1.3736177686621054	0.942490706598489	1.3677138385991587	1.5278837519763826	0.24012540273929303	1.695895778847742	1.2502239895984757	2.8298142115085376	1.8224743162729258	1.8254202641202415	1.7431013275863514	0.7821242730201006	0.971963802461796	1.1962343610887458	0.8436716599157915	0.6358764672402912	0.5648132922666231	1.9710509735661017	1.3919496166952992	1.171610668201788	1.5624571284414805	1.745429686126318	1.4346081768909817	1.940145899607333	2.25867958629127	1.6358513334202178	0.7749116197287755	1.5380451024805915	0.7748769698581547	0.3081491435622172
0.17816626713290268	0.0700148656082595	0.7620329777368949	1.0315475992539238	1.1133707025548754	1.6960505967345405	0.12294963575372622	0.22258343423887167	0.5066047452894813	0.5718982694141509	0.6875477615163657	0.006475023932559706	1.4460721649494495	0.7773677246221762	0.5354545900457696	-0.28419798859520745	0.3076076535010287	1.368965173826094	0.9312788903621281	1.3989811052045389	1.53658118911166	0.14950351349319108	1.6842989902477328	1.3143573286816093	2.8349309771517213	1.8612883902816884	1.9059205264687216	1.7514007299967154	0.8289550177563937	0.9745289486312452	1.175652258226372	0.8142496208021723	0.5512623875295238	0.5168325007287373	1.9406230961701307	1.3537725057737051	1.1132461165497218	1.6744559132461094	1.7118807758972363	1.4773869839315517	1.9207229338070868	2.3141409232658203	1.589857199452413	0.7512572829284624	1.5021801478681363	0.8259210434035662	0.2927236048865456
0.27783885031941635	0.04453347543354643	0.9487280349289229	1.1360790322952088	1.183442472136451	1.7299212491465217	0.1991314031368244	0.2557740398209637	0.5787856675687992	0.5890352900903286	0.7109268670570629	-0.007681741509559911	1.4157051486078407	0.7050203431998946	0.5018862462391562	-0.30802389637186156	0.30931734144192063	1.3465190063126022	0.9064321589240606	1.395249124628186	1.5274611878136783	0.038628857672337494	1.652204133032853	1.3756633656733028	2.81553427982838	1.8778763780670662	2.0045848351516686	1.7509662271808033	0.8716435813297245	0.9668816297480103	1.1419945947854122	0.7510085446776988	0.4606716273607849	0.4652943629827984	1.8838441909671786	1.2991287864215004	1.0716092915832078	1.7725248271257872	1.6830896502425579	1.5081961751354853	1.8869113897253857	2.3439071811215255	1.5348275314743645	0.7381133417212203	1.4851187956628755	0.8756063684948717	0.2853212274854762
0.4041242797127718	-0.001352537899447856	1.166208548037198	1.2568288928861704	1.2224029384506643	1.7477181499766647	0.2295054663124972	0.3026577678986078	0.6467751050825388	0.5948058007864484	0.732930925530755	-0.013400784528082443	1.350161880299559	0.6263254809868013	0.42934598772705856	-0.3532170458288292	0.29287689319468757	1.3036326523637969	0.8865556597330088	1.3511886486984845	1.49009092608479	-0.06493554162549706	1.6152386963904857	1.4429109569108873	2.764400203482798	1.8530357011394614	2.1034517168420632	1.7378912800597692	0.893624495519974	0.9342935390180955	1.1022953462230707	0.6776103726408578	0.373906577657839	0.4145674737013792	1.8255417705441221	1.224940289274878	1.0488859933324979	1.8526241066442775	1.654084240131326	1.518120858368897	1.8444198671630094	2.3558934331127186	1.473655542646906	0.7304063979109766	1.5186303234649752	0.9180238708581335	0.2964326317673015
0.5375499651498833	-0.053072345767081655	1.3813300983289674	1.3832674280649084	1.2324563185175204	1.7322851945215387	0.22892182396189545	0.34498845623909213	0.688219706655967	0.5887056574228755	0.7270142566607074	-0.030293301145479134	1.2619265778539337	0.5337696357816061	0.31200597704305016	-0.40975901577234863	0.25510057786729856	1.2279579170792831	0.8681808617288895	1.2608676867550408	1.4340416873384876	-0.14045540392284664	1.5734421618045675	1.504613660166156	2.6872667453538845	1.7869026651753976	2.2135538977418197	1.726446715064498	0.9042144115120767	0.8977078178942335	1.0553076631430565	0.6031629519805337	0.29561444480600235	0.36239595480132303	1.7582795378266247	1.1622549855985396	1.0397573050260411	1.9152681786061945	1.62651855371256	1.5129916265913903	1.806353115026131	2.3349912598133735	1.4075931443088059	0.7430847962161008	1.6018336844752792	0.9624519823045758	0.3128896749601062
0.6588179173233029	-0.10520578722713744	1.5498571771905119	1.4909854968709795	1.2159722490208158	1.6919527324284154	0.20566244324320335	0.37776082142710643	0.6926629767254849	0.568377016919476	0.6991067509233815	-0.06609280326441033	1.1580218949760386	0.4420902371332935	0.16332618759959022	-0.45906096746505626	0.21165002707447642	1.1349140282675614	0.8506565847509974	1.1357584375009366	1.3801093719703945	-0.1682227056460112	1.5307626776687886	1.5359123163037798	2.604483437712481	1.7048218650581113	2.315466877247908	1.7096725146116583	0.9189367393719465	0.8606705125962408	1.002979974922663	0.5186661295480823	0.22030271502450843	0.3181677296902245	1.6742200676824002	1.1202363761168068	1.0292342977509423	1.931235583149422	1.5955042268211441	1.5031894703114763	1.7727272821119235	2.235895340157645	1.3530491676862666	0.7664333019128327	1.712420932486351	1.0094071119039838	0.32067769082806724
0.7667641305287716	-0.15406137757742927	1.652982507544857	1.5672976809721848	1.1747786172454338	1.648809383123996	0.16531302806112216	0.3966394447435469	0.6727497213639287	0.5474976959598605	0.675314470182262	-0.12335152053045491	1.047031574951768	0.3591868870479466	0.011970255191547718	-0.4867567936265349	0.1728093290159903	1.056136228440958	0.833770198542776	0.9920294681976527	1.3350796219719012	-0.14996408755724652	1.4876812002420152	1.5328740215189491	2.5369664767849898	1.6154012107837996	2.3874140570597118	1.6764190972690751	0.9397160302531293	0.8093379771302635	0.9496853422724933	0.4299815435480058	0.15269399770577927	0.2874704348509763	1.5986537127651907	1.0944891048061582	1.0111368577256072	1.893283997808996	1.560110461348926	1.4895636280689246	1.7380921493743813	2.045108181467494	1.3145999977066256	0.7868288383983203	1.8295485639434035	1.0570902936345645	0.3230385507107467
0.8655545199183733	-0.19144839124724927	1.6862557771877562	1.61036616357835	1.1192885910269739	1.6066729991615556	0.11466766859554123	0.3997643465497086	0.6422355641615146	0.532691372144145	0.6551316879920318	-0.17831835264653897	0.9358253117001787	0.27471211075708835	-0.11130948743824073	-0.49219967029123135	0.14410437313203314	1.0011138891668956	0.8003119417141568	0.8374662026585771	1.304749361244964	-0.07748894953362209	1.4385698234503346	1.5086436206099247	2.481823777642656	1.5216229053357888	2.4340208541806168	1.6463108425114001	0.9581734853094753	0.742962506552249	0.8960271966787984	0.35139559092702294	0.09377646910083304	0.2533025583453353	1.5401468713126008	1.079815432394836	0.9770416580041854	1.8272507610166777	1.5382701877536862	1.4772602319106884	1.712992881367703	1.8016867824966567	1.276029404888107	0.8100957891340975	1.9430329478255715	1.0882229879646503	0.3210257060298967
0.946348768485554	-0.20090343081743756	1.656768741981434	1.6256880951328192	1.058699503672178	1.5631419412762682	0.05384966956841928	0.394521040145899	0.6057192896401934	0.5251447230751605	0.6330648268878756	-0.21206497439837352	0.8249564597412749	0.1964535413234119	-0.19593434972071924	-0.4859556139419278	0.1395761107115797	0.9690542275042979	0.7444211928187924	0.6905778581432795	1.28988576938595	0.05760245094998071	1.382667631421509	1.4772690071026802	2.4396849669027687	1.4383731807804394	2.4572004581254077	1.63202407102305	0.9650119919464417	0.6713493998562403	0.8498828636277604	0.2872283451964839	0.032513510116962095	0.1982721477975878	1.4847487723091366	1.068596268392954	0.9206701622896473	1.7441607452713606	1.5289622066721649	1.4764025432361962	1.7044784280580543	1.5834500700116387	1.2288587254815257	0.8438187654889754	2.048139449757214	1.0954400163579607	0.3136295991730047
0.9970565327705521	-0.18417078134283263	1.5908515898336544	1.6220980361701893	0.9873167832550642	1.5259811507683063	-0.020914093512160965	0.3732655872728675	0.5662260241722955	0.5234965597378948	0.6148454532500522	-0.23482164408103232	0.7284703264852037	0.1436350880276062	-0.24660856205878628	-0.4817990349360053	0.17409993943557944	0.9518652519182446	0.6869711553753433	0.5720485477250066	1.2870878202697895	0.23964388883657933	1.3245472978405926	1.4235882460501381	2.420514935161653	1.3697040331380332	2.456442685023475	1.6253191743591535	0.9535851729992441	0.6000028018531613	0.8191587496410453	0.23562746714425692	-0.033364906617653727	0.14129387328957752	1.4363858423220552	1.0539474485601168	0.8551125651346491	1.652133824645879	1.5245894644806302	1.4801755283904912	1.69370718034343	1.4298856865502905	1.1869301631188856	0.8916609444591821	2.141955059150134	1.0807519878976752	0.29625392125825456
1.029097321366727	-0.16592017462811073	1.5162171780341236	1.5925503431644845	0.9131260640451098	1.5235148934066713	-0.09116490376907627	0.333876183004559	0.5322831435662363	0.5126264377747074	0.5870007501431905	-0.2386371847217482	0.6418815911478788	0.11630308284624555	-0.27184076715342426	-0.49854663045323716	0.23996186599154806	0.9543156719179337	0.639519169787078	0.5051441314706038	1.2946160264694277	0.4486890154895139	1.2663049305820528	1.3391616297166569	2.4098910353725644	1.3162267727154033	2.4490975378275044	1.6268498998757628	0.9246615463566069	0.5288597868794034	0.798238579741193	0.19114978722505932	-0.1006878862252453	0.08894014885203572	1.4131859839703298	1.0322049927539376	0.7813571926316691	1.5706677837151286	1.5322635265809346	1.483534456943306	1.671869969365768	1.3651734831021645	1.1322270807074721	0.9529698863570774	2.223765413734747	1.0329587517751733	0.2573357888230693
1.0599036512818063	-0.154529642021681	1.450275246865162	1.5295674245193067	0.8479093615957802	1.554854670360206	-0.1505977797528697	0.2948404128905936	0.48840214890468914	0.4856198272318468	0.5492894232502431	-0.22717775897194717	0.5630218238216477	0.12265056363705722	-0.2812538902291955	-0.5474663679844809	0.3124066474175461	0.9859348986132673	0.601112829696501	0.4765239089617759	1.30653397688357	0.6603994918261572	1.2152733179807154	1.2342265235855692	2.387119539380545	1.2730839608582647	2.441122163497253	1.6354881347572516	0.8829596815980384	0.4654159119236171	0.7819895511656352	0.15084448599631012	-0.16519317451466964	0.014374701749577478	1.413313264988719	0.9934775747373147	0.6940974308235841	1.5179289494420611	1.5475781688352088	1.4856892412979419	1.6559391809542583	1.416834787426147	1.053486463192812	1.0162633323048769	2.2991742886480204	0.9513110915531435	0.1970100185672567
1.0769961560969743	-0.1486607276537226	1.399052054278179	1.4485771613158318	0.7920595476085766	1.5881437599008845	-0.2007005984418348	0.25772242799825473	0.42374886666814565	0.443531552645163	0.5098824253347629	-0.23002020871100362	0.514407604771659	0.16120262914572833	-0.28700246910607896	-0.6194439098332828	0.3712295550758727	1.0363767142277807	0.5874557655097361	0.46346951122565094	1.3149032088439312	0.851336777470974	1.1863082656742872	1.1071836030409707	2.3639828599504957	1.2378592696646145	2.425546550035727	1.6365723986648497	0.8287466061255527	0.4037228510199947	0.7671218717754712	0.12726254625914454	-0.2150305936323381	-0.07659358195367165	1.4227127753466837	0.947308584648557	0.6197556241661465	1.5006200004868002	1.5573917273064106	1.4805684596551596	1.6499358656050649	1.5504340465628432	0.9835887779439695	1.075322716529765	2.3665465880284593	0.8590008538984165	0.1318841467438727
1.071923541764731	-0.15813918044612357	1.3689455435423121	1.3579780910364423	0.7564653714524959	1.6190635192251441	-0.24830444143245015	0.21182139483027357	0.35754784535738743	0.3973829792017341	0.4627374822657731	-0.2442537971190431	0.48927721169251404	0.20519870190199363	-0.2855338540645397	-0.6881542556288	0.40364687024146295	1.0950786874556244	0.6024063304238882	0.43904839472197865	1.321988338057433	0.9883347784582519	1.1933072560085543	0.9691353036090972	2.3433269093925735	1.2199536603395118	2.4007501133833453	1.6210259676367902	0.7692320597935522	0.34285522676252944	0.7458636348381417	0.1316780060089919	-0.23795707637184843	-0.15327174564554663	1.448211406030517	0.9091350240953181	0.5679033622852635	1.5126132057943793	1.5634887897342706	1.4766813976820905	1.6418978018120303	1.675125359276278	0.9200008933222985	1.1284591717152983	2.4264696764088347	0.76763031143625	0.07784773229769353
1.0647067063983264	-0.18214553762144287	1.3517786376675724	1.2464173143963655	0.7662912994816405	1.6456000176490302	-0.30207352052096886	0.1695553127295252	0.30779062602890256	0.3627521589622536	0.41635608696716375	-0.25816728983574727	0.4585592876065129	0.243874319348199	-0.2749738125753757	-0.7421934578419623	0.39535803608117315	1.1707053752891634	0.6193857423693541	0.3917682693313856	1.3278550055590592	1.0750996927058483	1.2437430571250263	0.8465780877259913	2.3084330022623134	1.205645694779615	2.3701015676269224	1.589650080810673	0.7180539786951874	0.28923885985852904	0.7164190864126331	0.15963540481534472	-0.23979452859763892	-0.21685714000095313	1.4904532761332774	0.8769012298000372	0.5225141789178467	1.5405334684448246	1.5734630615478868	1.4948069366652057	1.6396046726134146	1.7284932889669378	0.8224522967650001	1.1503159012512287	2.4736771163905935	0.6783550352818192	0.037230282390513646
1.0601487051142813	-0.20680356281501325	1.3400928512782433	1.1396487163488556	0.8207722657509796	1.6406136545117498	-0.3665454494754485	0.1322945140440867	0.2732293903381697	0.33468684585216124	0.3783505793315158	-0.29135481111338285	0.4145878479438629	0.271835667211374	-0.2620546624798028	-0.7660965434781433	0.34654106782529076	1.2463520828939423	0.6228498436324259	0.3242510648800577	1.3239411588481844	1.1124972724832893	1.3245652439696554	0.7532053811927311	2.276007231471834	1.1844935320682313	2.312720887591397	1.5498033822064468	0.6680644951789618	0.24747472677065635	0.6867455248327051	0.20994395318468934	-0.2305913931513996	-0.27236909375491203	1.5249117191115515	0.8562984422358214	0.48344864216703237	1.567076882882919	1.590274346803398	1.5333268758048475	1.6562863800934848	1.7248926284386452	0.6963651460771094	1.1219959410596168	2.5043629445485553	0.603666198918207	0.013596601387015166
1.0480124140609313	-0.2183306725510168	1.3277082964915883	1.0550887690917337	0.9024110053230924	1.6023489715165922	-0.432899830518488	0.09422103686934122	0.25089085006366835	0.3088242545669314	0.35242300915461383	-0.3344226193968988	0.3686504251491715	0.2710673285998347	-0.2573317829970113	-0.7361331583010544	0.2803453627125311	1.306191179128178	0.607527175769299	0.2508219611846285	1.3184067990861614	1.0930908030708832	1.41423487244196	0.685860733316186	2.2836928737135644	1.1727092867615376	2.2248117050631206	1.5233266142863515	0.6133108520389832	0.21691876482433137	0.66761020348556	0.26967420033733264	-0.21632038191178032	-0.2909410438971984	1.5419750895767277	0.8446106296110759	0.445945562848725	1.5776781097780117	1.6101626229272246	1.585121976595992	1.6941431978671098	1.686174562292777	0.5860462164654817	1.054325712207234	2.533977229302139	0.5503490788934943	0.012753213195194651
1.0343353470358911	-0.22496832104828896	1.2945589219545988	0.9802069036010638	1.0026263731388574	1.5565724347671075	-0.47615923713878	0.056695012568145686	0.241711794645056	0.3011457524309663	0.34255307996692486	-0.3721939109744551	0.3375501015981285	0.24225270016806616	-0.2529865473820437	-0.6770112427676525	0.21249189076771416	1.3624867758530599	0.5709149034684204	0.18249105437344923	1.3233709023567677	1.0341758747519678	1.4915755102485175	0.645489391362749	2.3067833805250118	1.1692355572477164	2.121094325249953	1.517769761759912	0.5728724827923881	0.2081683960731367	0.6727539116364358	0.30889640621280917	-0.20088657693100204	-0.25477758293338126	1.5587723270034552	0.8320423256342837	0.40095006954304224	1.5599001246185433	1.6233042868642653	1.6368959520503257	1.7432113180783326	1.6035507673794367	0.5256990655434992	0.9623011331396742	2.568044372202805	0.5215359925162147	0.02800944717808424
1.027862862685631	-0.2298733911018287	1.235569984129246	0.917358459355167	1.1017995970727439	1.500543159990213	-0.48504128727715984	0.021967458546026396	0.23707968559758347	0.31634375741624376	0.34560727104844624	-0.425769393818869	0.33336620156884045	0.20995545149705594	-0.24934531453302075	-0.6275255342665482	0.1522151920620352	1.4002240446391203	0.5218327525798856	0.10921263630021531	1.327994492758399	0.9602999690113576	1.5438812980132735	0.6182797736230439	2.3058263480667294	1.1620857049428135	2.010568241575352	1.5309045028464385	0.5559911406942765	0.22565432753703035	0.7020130684607463	0.3027701481208605	-0.19675925443678513	-0.19251534783828708	1.5759244084814477	0.8085317863873016	0.3463337753537353	1.5092543013642508	1.6230966987969793	1.6748412820287306	1.804588858934941	1.4774479000402925	0.5243592273214056	0.8592632362198216	2.5925668414459566	0.5146321958537575	0.044074581359820404
1.029933567570049	-0.22759840634350428	1.165569249290708	0.8831408372107858	1.1798445944490124	1.4438515497210016	-0.4745192843367376	-0.006554496133062875	0.2433595072958358	0.3336087531280208	0.35477976049782195	-0.4833908862017598	0.3488106411393209	0.18183966371196364	-0.24638477310007617	-0.5915790274080781	0.10195555871069302	1.4316670973475485	0.47431874983345707	0.028209068662471092	1.3355883399930213	0.8809279954922966	1.5653664037265669	0.5979442978340181	2.2876805089564067	1.160255904497365	1.9090228945642616	1.5619375709370655	0.5571634561177563	0.2588161522586695	0.7280624059937333	0.25610166169163395	-0.20092229414489396	-0.13559780850943864	1.5828670094844575	0.7637048355367436	0.2784550472097645	1.4320600202718177	1.61254988570101	1.6906134584911947	1.9011505916329852	1.3830093131609151	0.5783965776162164	0.7690906343906149	2.609239263082221	0.5220862644758212	0.045049650979359826
1.0288492043613449	-0.22201045064209732	1.098195090697439	0.8686216770702082	1.247902379623941	1.3855014083002961	-0.4541575645840605	-0.02831999826716518	0.26905271647282275	0.34718574099570515	0.37688298101961504	-0.5155839768649808	0.372550899692606	0.1523300556315655	-0.24569009487407842	-0.5731702703429441	0.05613147151402896	1.4778006581913667	0.4283197376649965	-0.06271965862382392	1.341229366436892	0.8031999785299757	1.5683669965057707	0.5897620011843141	2.2573325060029865	1.1630481056285686	1.8384186987647955	1.591623281671927	0.5673593438703006	0.2918040060279795	0.740908953417899	0.18757434176908516	-0.195604397854268	-0.07989931099091079	1.5876496901754205	0.6881423458367257	0.20458894937692182	1.3517136141511108	1.5868223581361134	1.683059038047882	2.0299735838840895	1.3779771607946865	0.6873337990613099	0.7117948761963784	2.6174187110689724	0.5456590686531492	0.026175313006281887
1.0188969555899328	-0.21910330888403298	1.0301618101407342	0.8516167780338257	1.3049928410895717	1.324523464275927	-0.41318751563479034	-0.04438654999090082	0.3161217574092493	0.36976751773193167	0.39751199242630136	-0.5407819096868889	0.39610220792198697	0.12423357283671266	-0.25741104158655415	-0.5811636915081803	0.005994223633510337	1.5142926972063435	0.3786705727589773	-0.1592438453476123	1.323104235652148	0.7365273262228927	1.5613680061715038	0.5896691643992226	2.189018018026927	1.151160598445721	1.8037487036753395	1.6039089484484592	0.5737484629282663	0.31896568364907363	0.7367867166383277	0.10866838370281755	-0.17989676090031587	-0.023970887436983918	1.6011877621312904	0.5970363434784043	0.13730485726369446	1.2706560886240248	1.5476685700903166	1.659331059742713	2.172397900554447	1.43189137010038	0.8165067646544604	0.6922896480346492	2.600813756980391	0.5792087267442791	-0.005468988183464874
0.9984257710595086	-0.22823836775064893	0.9791269381147331	0.8252231209385356	1.3302110688344044	1.2733136225528834	-0.36389850811074836	-0.05895695721549521	0.3809564731736312	0.3867881974666547	0.4117384409272432	-0.5757619668360017	0.39885998288752866	0.10757722725790356	-0.2773469079917048	-0.6003038006707313	-0.06522670308425661	1.5430691163856984	0.33444347939515684	-0.24410998776761064	1.2703124332668885	0.673166905913266	1.5447821936921973	0.5957541936766194	2.0937555108308183	1.1293929949524595	1.7779769155056186	1.602553618563962	0.5712214719043207	0.34817799760187784	0.7127330651652928	0.015106791637577888	-0.16537572916345106	0.015467934974492064	1.6139660049773863	0.5120618272692128	0.06920057752185463	1.1929978147274298	1.5050627933772351	1.6372635329108227	2.3069698645992633	1.5245276329943873	0.9077790565401397	0.691215841048742	2.5523164962341034	0.6019899858720186	-0.06064037112569894
0.9627459330510725	-0.2559127964059424	0.963758989177791	0.802676246659048	1.3255090148911646	1.2353827997245843	-0.3191388940399664	-0.06945377100833587	0.44241060096012125	0.39529272028694384	0.43320371893958487	-0.6097518613132509	0.3663560283589181	0.10484750163801042	-0.29776765047406156	-0.6165185014436144	-0.15652626431826988	1.6079732147434744	0.30665979253839815	-0.2850512713178836	1.1989893461929264	0.6091644670666874	1.5260177211447368	0.6006787631403652	2.0244797928856952	1.1096493242318162	1.74627423984007	1.5875931683977298	0.5558706527201966	0.38008130905134807	0.6817290462120636	-0.07402087882520143	-0.1517992193050708	0.04604375945541587	1.6221389891581528	0.44363557796279673	-0.0002447089927670315	1.153987115377504	1.4612550147906773	1.6291852041146186	2.4030430961828144	1.6659303169969406	0.9554521752800056	0.6873012029229038	2.4804635579516536	0.6113954035200747	-0.13096765934398916
0.9045670900484772	-0.2900297633734029	0.9843453999756164	0.7811277429196778	1.2949270545479306	1.2142096033360452	-0.2686209494537422	-0.07139195820040548	0.4886169069580495	0.40945141286189857	0.46401336728467746	-0.6432210667992617	0.32575870162311404	0.10518726946622918	-0.3266317638777762	-0.6286538010701013	-0.24375743581007397	1.7003204155160678	0.2982033100432531	-0.27959142894036615	1.1266488230767235	0.5330269051163613	1.507396817629774	0.5854999487778154	2.001939159986682	1.083003629709039	1.7017569457774662	1.5652581291540841	0.5219809676864298	0.413324566984715	0.6638260337434673	-0.1427174323966993	-0.1481798749639889	0.07589510001348078	1.6361823281870198	0.4090727420266191	-0.05566478705811477	1.1678312485016862	1.4219137278453964	1.6322441528847293	2.45423074602304	1.8161053743796078	0.9946047603262451	0.6775825700757703	2.3976650022274475	0.6004576901075743	-0.18501661487852247
0.8311091405910325	-0.3091388549025864	1.047368362449364	0.7474031935726608	1.2333992106011245	1.2413438191554373	-0.2238079033367788	-0.06343859005610566	0.5173796752080617	0.4339140348182979	0.49666742972445527	-0.6835958033330111	0.30871718193392605	0.09769307225517927	-0.3599623319157592	-0.6380400988429804	-0.321576052000394	1.7806837812248233	0.3110320021888483	-0.24661639195011462	1.054591376923887	0.4373953257713171	1.48965527443886	0.5524584929927827	2.0266163258737016	1.06368539791815	1.640804978647679	1.5686783439802567	0.48327827655293126	0.4442025602683305	0.6692023901781992	-0.2154540547149219	-0.16505030565910056	0.08086670825058892	1.658892347467977	0.4189356653168817	-0.08878396350148793	1.2211500737799559	1.396005397770283	1.6382733240103484	2.4638231315440096	1.9074895803457264	1.0308264492616555	0.6542850362296353	2.31417589630931	0.5565459877309177	-0.22101580899926673
0.7585088795472523	-0.31399709851170066	1.1430550306449383	0.7110462059851689	1.159783324722842	1.318675526514495	-0.22596162581364632	-0.04669197265094195	0.512118102900741	0.4544326988594052	0.5281811286110671	-0.7250588652173002	0.30842475881359965	0.08248846194239537	-0.38394971092756885	-0.6449787559280217	-0.40684163865776685	1.8423326647790905	0.34206716005212173	-0.2022746361923168	0.9922980347248055	0.34171024488152696	1.4748066472527763	0.5164757990618789	2.0948342711017767	1.0758744297793679	1.5624955058612255	1.5970884501179443	0.4529934614463652	0.4705091891662754	0.6985051685557326	-0.2919999726222118	-0.194715436086284	0.03526760338126506	1.689968200957562	0.4596193362971242	-0.09760918238535823	1.3203083620694056	1.3901761909131143	1.6531709115288713	2.4288852088594677	1.9597410261516444	1.0526532512984486	0.6178367649295119	2.232976718333121	0.4782126578502143	-0.23732549440390968
0.6980326568651989	-0.3014320025909384	1.2368436258179885	0.6763477359888119	1.1105833812200085	1.405990729830915	-0.2784524459511995	-0.02086987872712201	0.4662450421580268	0.4754283607604747	0.5506446379076286	-0.7510250276984132	0.32263652246147245	0.06594022430892786	-0.4083893301267727	-0.6441150989285591	-0.4812520049181959	1.8707287083048982	0.367640378200092	-0.15738538934054533	0.9502016184771248	0.2572021230668519	1.4707221082782145	0.47613399608551693	2.198487602350981	1.1055229796607022	1.4886688987025465	1.6187777145342703	0.4317745522813775	0.4812176565085795	0.74311911211453	-0.3252189994231564	-0.23264711723986534	-0.06430338462755603	1.7257148821219506	0.5073575891988029	-0.08328050451349758	1.4657701061741975	1.406893726718884	1.6824717536845597	2.36561018433499	2.0114262551303006	1.0599637435977467	0.5887794119659322	2.1474596173052154	0.3802515504564442	-0.21875214255133293
0.6570137084817016	-0.2830526231540469	1.2992074663283002	0.619884788217876	1.0806300155991786	1.4954437151835125	-0.345431570918827	0.01412290091075408	0.4031357962706414	0.4939071802947552	0.5455047384143747	-0.7556429415387426	0.3458549182154043	0.047380406692485395	-0.44129096932722706	-0.6478784383645141	-0.5293569122529265	1.8504166484055151	0.36517298126463055	-0.12364687853117476	0.9179144343947506	0.17471246862213863	1.481260075263552	0.43150904143331725	2.313927543875871	1.130541267015292	1.4367689439240752	1.621588030912419	0.4199243972090341	0.47186394168866874	0.7964828122239693	-0.3046217258583617	-0.27025337488909495	-0.20979450630984192	1.7639647566479795	0.5503987047667835	-0.05639065310943597	1.6216262977722267	1.4485452679613775	1.6983199813595395	2.303941965129261	2.0546381689122546	1.0535408941205855	0.5765155847123293	2.0537194128185288	0.278413142178057	-0.1927795485697758
0.6412506207077135	-0.2884103488370302	1.3262810248715167	0.5424519841226594	1.0542827986489771	1.5697922204064423	-0.3977415441308419	0.04555893703476217	0.3247713231445775	0.5043196945548898	0.5145529578003369	-0.752689525293356	0.36454750383012824	0.02711402793885361	-0.4674183302567084	-0.6617814784877722	-0.565163934095253	1.7847878343288766	0.3256016045600025	-0.1073678084800844	0.8741934025312356	0.10410988466462308	1.4926163857341266	0.3936400728234978	2.418315439511916	1.1414044163866925	1.4054451548094937	1.6078234600560375	0.41277327312580614	0.4528974063751653	0.8550011258725906	-0.25600243700307024	-0.29082649009103695	-0.3828810904670374	1.7992601687471719	0.575712831138119	-0.02568692923232648	1.7512114185346046	1.5032982948053073	1.6887586539192612	2.232156524494428	2.0878774891379974	1.0240100223067552	0.5793360271120218	1.9534110441309345	0.1845155815629251	-0.16582247915241316
0.6408891663048122	-0.332641827800334	1.3044407956018933	0.4652188541354668	1.024391465402068	1.5996727053403192	-0.4203761809249458	0.06883078465322755	0.21835500497962457	0.5224262230765182	0.47410145297818884	-0.7475637262894413	0.37720717553165295	0.024291638365810383	-0.46659777074143627	-0.6753978579899327	-0.5858248267605665	1.700188285025888	0.25986341690784986	-0.09691524915385176	0.822283651553563	0.0437260957535903	1.4853517926897388	0.3591765262850092	2.489706702891137	1.1303140908877538	1.390754860417554	1.5687301654170178	0.40076355289859966	0.4339234680424138	0.9023741326727407	-0.17086252670461327	-0.2951919273445355	-0.5632168520799112	1.8162541132023176	0.5624664068055172	0.007054960901884642	1.8338424848758053	1.5471663408952707	1.6775706755446016	2.139959004232481	2.1253753978955405	0.9776558068167625	0.6002854577073287	1.8561307777305256	0.1189062325328323	-0.10649999596493682
0.6339327006354131	-0.4091133137503877	1.2546250514180364	0.3992774987061015	0.9852614439324695	1.5800072645440455	-0.3940341821573023	0.09629523719769595	0.1102132169376745	0.5610203913881993	0.44630302549377443	-0.733517927353652	0.3874149918396689	0.050940246892685524	-0.4420182834430383	-0.6911678672864969	-0.5646187624524955	1.6196327295132356	0.19892712921627287	-0.07994804809473952	0.7813318508534026	-0.024415417145609304	1.4729007683463682	0.31640830733465053	2.524554437402795	1.1032925231357764	1.3957516612679275	1.5164861846340059	0.38490473036430073	0.4201131356351773	0.918892160826507	-0.056097496913798436	-0.31026062302774887	-0.7244470616192905	1.806819889839338	0.5152358565786066	0.036409476129926406	1.8668969287723034	1.5683637611208519	1.6794128049144477	2.05594488693813	2.1398338642029473	0.9281445975159613	0.6254621537788012	1.7741378638992409	0.09283604023113326	-0.043653466949929165
0.6129254608464487	-0.4975645650658893	1.2185021943392331	0.3482179767971935	0.9404244440621058	1.5379624228854205	-0.3260110772104296	0.13920398136739434	0.016860112777103465	0.6153360989217012	0.44742686203892285	-0.7113203581451921	0.3871450628055212	0.0845386519058515	-0.42790559223434094	-0.7115170962482953	-0.4970508566062655	1.5368950189355006	0.14495005262992028	-0.06734570722519842	0.7599205657548112	-0.08329143525016472	1.4664222157549054	0.269188142553741	2.5133848612120553	1.064577580528121	1.4129065939171468	1.4691492952857474	0.3725921619860294	0.4204425699917155	0.8897093417203366	0.035962531138949115	-0.35935591781232296	-0.8335795021190254	1.7805537160446157	0.4547979360709996	0.04966370820830448	1.8497291950183095	1.5721840511978358	1.6871108776480692	1.993061470745106	2.1007210412549737	0.8881839225420209	0.6331589032189264	1.71731431403301	0.09615883629491566	-0.008908381664605452
0.5770189480429726	-0.5802405549022825	1.20470027954098	0.321856919556274	0.9035730784612186	1.4928212974212491	-0.23989094923750987	0.192895166916133	-0.05798306881886791	0.6731226445419141	0.4854488966825876	-0.6789010665267609	0.37875926747800154	0.10956950225063992	-0.4520235148053987	-0.7213921871315082	-0.4032813340520044	1.457744851363846	0.09527873873884277	-0.07715031837599366	0.7354323571413806	-0.10593718000809979	1.4463728003665897	0.22079485839757756	2.4619149840039176	1.0257924198446813	1.4177946055598176	1.4229205874312851	0.37030940334197515	0.442407328100679	0.8174466036770431	0.08028020833550423	-0.41695190950325534	-0.8899677777437489	1.7399047871719908	0.3913209002514897	0.04529620908594291	1.783721175226218	1.5709016926531507	1.71073745433655	1.9438964577508429	2.035095713486828	0.8648707374775932	0.6150774887505361	1.688970006647578	0.11380140189216918	0.012878624078736536
0.5276865483927434	-0.6476081996153374	1.21291700296486	0.3238618106001037	0.8783672571911699	1.4595052836735658	-0.16539845654523658	0.2549715623168781	-0.10191590163122635	0.7332980574933169	0.547699525079018	-0.6478005691566308	0.3594098545468521	0.12372006009633596	-0.5183070070135415	-0.7123256262052389	-0.2891735714373275	1.3908107482024061	0.059689749547643264	-0.12055782327618521	0.7065585068781342	-0.09885065721765432	1.4128709666332313	0.17247331175716718	2.394246912688277	0.9967180059947625	1.410130593444717	1.3738536593481099	0.3812835782784402	0.47877095864709907	0.7157393172082416	0.09848359501153146	-0.45997527792614534	-0.91279552865445	1.6667837706080644	0.34182521501407265	0.03747982098526568	1.6656753537673474	1.5713938772642966	1.756892090199382	1.9184984369964575	1.9596652647451809	0.8485498331347159	0.575169927856573	1.6867197654983836	0.1379456423352431	0.016885501807904952
0.4779620626105537	-0.7018839509078463	1.2457145154010685	0.3341103898180526	0.8703733519385033	1.4339811354330583	-0.11934003273649603	0.3179150414614444	-0.11798943110770743	0.7859694797209346	0.6115169138354504	-0.6362557845558067	0.3224475721375694	0.11931080032558991	-0.624000667304643	-0.6962395551982337	-0.16520821544544684	1.32646720343933	0.03319513362125968	-0.20746324444988473	0.6921215817465105	-0.07266408295289407	1.3791394224478764	0.13518246312723853	2.3165509881145834	0.9640129045792698	1.4022377488582403	1.3213744889674932	0.40247969242130444	0.516874298716811	0.6072925007664909	0.09089269661231572	-0.5196269937055431	-0.8994511421471681	1.5714580018361766	0.3267645524520524	0.013817407899794526	1.5202438700628274	1.5718291425666697	1.814881139743265	1.938619838274451	1.8734328344186568	0.8159582683822897	0.5196445919397339	1.6748176963512384	0.1583438005917605	-0.004493918563925276
0.4457099150838687	-0.7410815870954409	1.2892462998132252	0.3225374415162733	0.8746908051634303	1.4045368226526587	-0.09816861197629394	0.373864045072524	-0.10779582902322149	0.81102544047875	0.6560671166457877	-0.6461061959638291	0.27537194858222225	0.09444983389491039	-0.7476394047223631	-0.6780660068478471	-0.05081859538281417	1.265603094917642	0.011254349022801532	-0.3325122194551106	0.6782015797653795	-0.03951744409436068	1.34078136619028	0.11506219988547103	2.2373397621486104	0.9192509465040372	1.3994129808099436	1.2669819116911163	0.42547010044843947	0.5456498345339803	0.5110015571562095	0.05321513240542728	-0.601137644387005	-0.8613701848126689	1.486924120623413	0.33548780750035145	-0.029381874499226402	1.3775660827830079	1.5725791381646055	1.8519307554409195	1.9943089653267472	1.7906455543650501	0.75212335108842	0.4623046581416467	1.604758601101303	0.16766032815403403	-0.040433542514986806
0.42247881176518876	-0.7693725639356654	1.313346375814627	0.2707077480478459	0.8636903975213748	1.3614150127138438	-0.09893721140983326	0.4147903977808592	-0.07127955450190036	0.8150353249275323	0.6810592581689341	-0.668363516368005	0.2265237910359724	0.06147691056551097	-0.8349031118096395	-0.6597711790039184	0.04452710368962249	1.2095637512646236	0.009757077632880029	-0.4630210368378548	0.6334261887774464	-0.020057473137208025	1.2848145680968304	0.09771860048872923	2.1812904006773772	0.8855751834526975	1.4061316522236222	1.2163722992982338	0.44220490311861615	0.5498621524861201	0.43118138501703596	0.002488115376864325	-0.6576264024472769	-0.8284170118902654	1.4110607766632974	0.35056267153579207	-0.07096948820802357	1.2444152781886455	1.5660802923807084	1.871361840238902	2.0806606210119414	1.7329073877541152	0.6486041004539171	0.41746642023328084	1.5039581161835494	0.16228459439479362	-0.08729018387838364
0.3996275418868463	-0.7880329020391074	1.312137159580956	0.19207689930448724	0.8259664431939949	1.3110829001391546	-0.11881393258947523	0.42631071042424906	-0.029734979351907793	0.8129256758558331	0.6849364942496969	-0.6983842242726981	0.18425740310568856	0.022673880183723513	-0.8350849403385917	-0.6348206795598788	0.11816977926943398	1.144259257482062	0.011551145422578376	-0.562523776027023	0.5798507965370745	-0.023826900153402053	1.2195767997298363	0.08713520698823589	2.1515384442549914	0.887248025846392	1.4222099468517775	1.1805597002325705	0.4459367738833608	0.5146459899231476	0.36285185702268113	-0.05442977622779273	-0.6832713620219203	-0.813389393274783	1.3372262149962832	0.3693157171870392	-0.09599751369513435	1.1510821169514471	1.5414677136288142	1.8921871972663553	2.192955319356122	1.6939301378492881	0.515411620194486	0.38414102431305786	1.3991810146317714	0.14762619596310217	-0.10708315657340672
0.3800599933636758	-0.8025412954035154	1.2991529524817014	0.09895949027492232	0.7854096771242052	1.2745252118680976	-0.14663969817801464	0.4060855570585816	-0.005074830466083592	0.7905455567514604	0.6647669336658802	-0.7308376594315386	0.1677017556779669	-0.019333778577853195	-0.7473316949041353	-0.5983155520038842	0.15609444062206296	1.0577298022316062	0.0014866466122219536	-0.6171221998022	0.5401543806309681	-0.05827703119301888	1.1608175839543056	0.09570151033991083	2.1316548356809464	0.9404774577662526	1.4352684031281675	1.1618083126541108	0.4390559336338796	0.4299443451965869	0.30729617386378727	-0.11550466164572097	-0.7124801058271474	-0.8160096824329097	1.2970169841871826	0.3689074248262111	-0.10539686391903373	1.1369605968247771	1.5035025346779598	1.9059820422033884	2.3035665055949806	1.6639565329864159	0.38579064619582315	0.36523386586499856	1.2718856268709557	0.12121737476318284	-0.0948305132513486
0.3542006876916961	-0.8109661531963497	1.2725501953409384	0.016164010135642205	0.7539055021553407	1.2547143803539986	-0.15868245935592057	0.35450937577908415	0.006622077991922058	0.7467819726078387	0.6376725567229851	-0.7608626352787826	0.18019946995900246	-0.06245340477723701	-0.6067129702442355	-0.5550849252605875	0.15468886203291338	0.9501835911341443	-0.017269113934894623	-0.6227829563426439	0.5029769394423433	-0.11889428139021514	1.116623446525674	0.11472883142991264	2.1183403314806357	1.0437558558204303	1.4327587486470112	1.1572998476559742	0.424555043131779	0.30725780870828223	0.2570914012335783	-0.17216408731380126	-0.7286203179271284	-0.841748383716298	1.2953546169470171	0.3443211239676562	-0.10418298622868709	1.1814635588239681	1.468185777682315	1.9051750543372399	2.3890259402363476	1.6230732855926369	0.27808858811172243	0.36462560178120906	1.1694063906196766	0.0707151074549226	-0.10277842799582604
0.3138617636933187	-0.8165306956755444	1.2285327421136187	-0.03461433802931347	0.7309535238044353	1.267487224157054	-0.14591631047586134	0.27287769170887727	0.020314755256152884	0.7027042679222906	0.6140719892748618	-0.7760223672204182	0.19370042048362004	-0.11685486727269803	-0.4495292003697669	-0.5163600154591664	0.13047137341246923	0.8373481564752616	-0.06417180469372133	-0.5914805297587524	0.47422206355500396	-0.19742482152372579	1.0887854111243536	0.15707084513962155	2.1211988363231358	1.1799169657170856	1.4081423768901389	1.1610628812176373	0.3896037613534163	0.170846074534094	0.19932919450748895	-0.21552482514993648	-0.7035190537195113	-0.8767144940052093	1.3075273107056287	0.3138341109030479	-0.09951201768373928	1.2463519438060169	1.4409348215591113	1.8943673320251626	2.4512593673431446	1.5652832822299103	0.20664590191302773	0.3542953067269132	1.150721848590747	0.01287305877774687	-0.11568947845647959
0.2726375827251236	-0.8350544566494136	1.1803078110896323	-0.03914164280511503	0.7329344242783244	1.3316045307181765	-0.1127966621579213	0.17264961158002243	0.035036790086488655	0.6468489819302138	0.5978292457958593	-0.7688010084238955	0.1978033418026638	-0.17796674437547688	-0.30552566770936723	-0.49086927099844235	0.08758082886492816	0.7438197891995499	-0.15049968885579385	-0.5552155233505847	0.4685728319817601	-0.28437942306633157	1.075020730133628	0.2586385078841892	2.146199210540365	1.3248677265119693	1.3614192878575504	1.178295502072586	0.3357521498031704	0.03628139366229453	0.1612693893204434	-0.24150680572674116	-0.6532371537178505	-0.9119712655086815	1.3382946041506358	0.2820334615470801	-0.09407417370603856	1.3301480355576676	1.4162854126662465	1.8673100006387133	2.49905980697626	1.5087253985828457	0.18794259773149044	0.3247180408872457	1.1822252246794558	-0.028837555760480686	-0.10324871880910844
0.23557625373610627	-0.8610704487313144	1.1339165276330978	0.009476965007748783	0.753169384651474	1.4236960883572398	-0.06913446011256645	0.07802527266613404	0.03950968195647018	0.5674695575761342	0.6058448446840531	-0.7465522239048218	0.2052308890589599	-0.23398596505302413	-0.20195334025604414	-0.4922584724699181	0.03660171729117153	0.665654594372869	-0.2422009167929377	-0.5356967124223104	0.48358821873417324	-0.3695246996411634	1.0731974034209062	0.406109741002906	2.184980012654701	1.4333422621742165	1.3128430309420156	1.2158620574593637	0.26638038461874264	-0.08742305797261642	0.1746612061598968	-0.2510515835274569	-0.6151506979707356	-0.9374757025295883	1.3913900738214355	0.24659013425885573	-0.08743475485242018	1.4106760040800028	1.3853882725870075	1.8263690979006284	2.5234243047115514	1.458551410291037	0.21530041942886288	0.30434968938874307	1.2446684243997574	-0.04956164433153443	-0.11464856812308066
0.19689756945275053	-0.8849363265733581	1.0838430816289506	0.09706462373959737	0.7721264781218441	1.5190454750438795	-0.026631322453617583	0.004425164293591211	0.029915921331370034	0.4974361888521944	0.6496447213304236	-0.7126348844509413	0.2162304972004761	-0.28367314893195145	-0.13926445819719296	-0.5293295709957727	-0.0007518118642829058	0.6037334419297469	-0.31145636327230114	-0.5257363927952472	0.5027020676083518	-0.44734026458579523	1.0695184469631496	0.5613159662613375	2.2388592610516715	1.4781909602254188	1.286125902070872	1.2594558445677886	0.18407732902698437	-0.1844100131413163	0.2166215052309636	-0.25984557932192676	-0.589755758893338	-0.9296061586010422	1.4695213341092006	0.21379538176348087	-0.0673770663947014	1.449691746829974	1.3398494773748573	1.7828044283307214	2.5113490416251785	1.423697175874864	0.2513462545976234	0.29197372406382716	1.3650424355041473	-0.0414472493579419	-0.15391471576009547
0.16639143048245347	-0.9207702631697426	1.040787054423484	0.20747625551308907	0.7863773821573792	1.611443968642797	0.0015684674581945284	-0.03383873127195369	0.009891584218076288	0.447944752357653	0.7153197457879542	-0.6786962052843055	0.23252071441128536	-0.3301132334525622	-0.08845970229987767	-0.5812886461378898	-0.0162168849955623	0.5651473348431407	-0.357995810676177	-0.5334012681108794	0.5191533520010227	-0.5093680100535686	1.0467519876348135	0.7118845721190344	2.3167524686321164	1.4552089970685858	1.2781017601647537	1.3040501840321226	0.11593323860547841	-0.23409907833422547	0.2521585305899472	-0.27406428280906703	-0.5494032443537253	-0.8911347608290738	1.568453398402097	0.1710773497158083	-0.024780621902710763	1.4491621898252238	1.2792069761703526	1.7349259649841806	2.4669075518041197	1.4147533424695928	0.29548973702116166	0.2893401784496566	1.5106572468005488	-0.003495415589954312	-0.17481757477446572
0.13525427789353223	-0.9639715603556918	1.0364606373251444	0.3433565235140889	0.7881928629674778	1.6818076912290238	0.024252426141082424	-0.03122727905526973	-0.028476052832210653	0.4117433294085428	0.7865081801199204	-0.6443221959774543	0.2716109373730985	-0.3695456065161636	-0.02466119998741912	-0.6362172313036901	-0.018041541106015607	0.5275181728217732	-0.361969338595583	-0.5748146999440287	0.530263097171934	-0.5497616763367841	0.9956557689688512	0.8257826478653731	2.3974202308394235	1.3724177552433603	1.2908713623379315	1.3601090198135595	0.09506276763580286	-0.2569929153588192	0.2920758869184044	-0.28545524587104365	-0.49408521719325493	-0.8324602395316136	1.6619355209076296	0.11759460081569721	0.03342809409991947	1.4274301790302875	1.2060388788413974	1.703381612059254	2.394843544418047	1.4291480096978717	0.35112233219915223	0.3300564927064234	1.6484736033206446	0.05172225912601704	-0.17788073560498016
0.0951971658025016	-0.9925786156957871	1.0866034645886007	0.4924845573351885	0.7729204925080373	1.740518617023593	0.053837339096223194	-0.004337482011607377	-0.07610790797744205	0.398782948530565	0.8561794351159356	-0.6020183494105913	0.32868743164361547	-0.40409767804717023	0.061031322118909395	-0.6969782575679863	-0.007264202372323225	0.48347067214108835	-0.30923260517247797	-0.647410009863315	0.5472559201032171	-0.5798635909215906	0.9309850982802234	0.8717284167782005	2.4518199705733545	1.2494906873946	1.329806644639757	1.4294102258194088	0.12649059028026194	-0.28098610074174873	0.3364135606401228	-0.3003662688311566	-0.45404622042002973	-0.7529752429170429	1.7426779705726383	0.06583733093612887	0.09622165894649365	1.3793917935993831	1.133570554190873	1.7002804126155227	2.2933564285821304	1.4520957409717616	0.3827550752238925	0.4225500127994735	1.7715939404836618	0.10649125055184709	-0.17835729696244015
0.054747967579510705	-1.007047987023174	1.1904275633402723	0.60929391052903	0.7671928366492977	1.7943778007159046	0.10237829797371971	0.022341494670812336	-0.11404973164606706	0.4050188229925	0.9185457525684836	-0.5608412396772285	0.37684277133555355	-0.4415609421063225	0.16153587592990534	-0.7602383764264712	0.004766660274647634	0.44771936466196516	-0.21904193801628993	-0.7536735106349479	0.5760723344608534	-0.6092845767550854	0.8668707575925241	0.8482575895653838	2.4699154395542933	1.1145521981116073	1.3812114209555786	1.5003178963648245	0.19978635570161607	-0.3076665821117202	0.34541777625123216	-0.32284049741156584	-0.4355605779411239	-0.6594343905535801	1.8124588246540057	0.004348501395434068	0.13462284371813144	1.314367236816113	1.0787036887293993	1.6992452711118247	2.1766086994173994	1.4707529841742863	0.38155759481289614	0.5392823469130145	1.8386130274085843	0.13946947237723092	-0.16783845910535103
0.019867617699525858	-1.0108565378364234	1.3384623916844816	0.6791390985193477	0.7823535488356798	1.83240016584802	0.19195095816146557	0.044484433258107435	-0.14254220096685072	0.4101068001654222	0.9525385026576298	-0.5125537376536735	0.3940012602728711	-0.4828350112387906	0.2598398383135788	-0.8254352920454522	-0.0021796423572192276	0.4250049322138675	-0.1323375211082316	-0.8840517338117898	0.588544131107666	-0.6298923990358789	0.814342437827397	0.7838373004192388	2.4414982915605656	0.9887668415309049	1.4303841428374866	1.5675900938082936	0.29288773891631775	-0.34161312687365225	0.3282526950579915	-0.3506778941759367	-0.4289370190537699	-0.5733379358645304	1.8491581849560295	-0.062146347525847266	0.12618721395785149	1.2685076002047526	1.052199380009498	1.6911120164399143	2.069090007837237	1.472930127749533	0.3862888985346643	0.660581758840033	1.8429468251774015	0.15201144019504853	-0.14635871002668704
-0.0047327239081107675	-1.0004220451370078	1.5120344792586367	0.7161684581032458	0.8016952430243622	1.8709017818648204	0.3054365140942811	0.07060235575334838	-0.15271358670098903	0.41510558261656383	0.962216718552322	-0.4354234798695392	0.37670330800124363	-0.5334797226336067	0.3527542166083014	-0.8975598393409709	-0.027758205759241393	0.4141422043394288	-0.06531469232271467	-1.0119034613898354	0.5619266914219674	-0.6400917389751809	0.778023061831269	0.6972205799283593	2.355415740444557	0.8912132818907045	1.4879861526404086	1.6333315657351537	0.3649590860064813	-0.3856610913995485	0.3209424497637081	-0.3780168209197673	-0.46599561275665186	-0.49554484781232677	1.8435732481491633	-0.1154480276398521	0.07533148004573322	1.2578962865095695	1.0609415161979345	1.6882347455663709	1.9764201352579698	1.4788435048962192	0.40760070025483996	0.7683702322355122	1.8114672611643452	0.157395639676744	-0.12079997196081804
-0.003054105155653053	-0.9828035954220263	1.6749466319203887	0.7309932418785531	0.8199162189908643	1.9147182363443584	0.3773765990420216	0.08975640567076701	-0.13754352213864324	0.41901463824941904	0.96400494081975	-0.33939477246897354	0.3279541244341809	-0.6081977568573234	0.42455317419466976	-0.9720364737839613	-0.06617611764579365	0.42795584649453866	-0.02159702561522863	-1.1081664597018204	0.49706924629385235	-0.6408699432623954	0.7709666438840027	0.6005015292779171	2.235564215087849	0.8300781207324942	1.5570635481800377	1.6883818766319483	0.39848730711800884	-0.41834542137968833	0.3159514170491125	-0.4071003927354887	-0.5563244466901813	-0.4121641232772304	1.8220858980448462	-0.16589521159641635	-0.0021844527344357044	1.2847574351505135	1.1002124910559088	1.6841491054272861	1.89144112733251	1.4903672135637334	0.42481343441429836	0.8493780953274049	1.7355384892659853	0.15959672751517334	-0.1003768095759959
0.025911257842954366	-0.9687088356500411	1.7903276661512444	0.7357568955985465	0.8370785091091092	1.9348952370737211	0.38318836160364594	0.10225601289541324	-0.10622217087360031	0.4154390933153983	0.9548655053864078	-0.2608176821600041	0.25240098777625924	-0.7139234664040378	0.4632360281618185	-1.0348408757576235	-0.1144442056082878	0.4916547546237096	-0.015771842544973845	-1.1568981899195538	0.38044974251677716	-0.6307776064125854	0.8034706728415018	0.5022633312350605	2.1265086874622887	0.8057124484351984	1.624554121827994	1.7210692444345348	0.396380395787477	-0.4323038141718857	0.30535501474536497	-0.43531010352754684	-0.6668335064728381	-0.3306228070253222	1.7924178497586485	-0.21550095825283924	-0.08477324599757277	1.3445116388865084	1.15439632481212	1.673087879073488	1.8103701283230014	1.489820933948699	0.44159909514046414	0.8925920302634178	1.6186172291312573	0.16457457231900477	-0.10836861812971259
0.07416848380319713	-0.9647793165220261	1.8535092143605554	0.7553616330210328	0.8498902620696684	1.948238874065277	0.327960176638623	0.12735383686851248	-0.06191536283039114	0.41078933368861953	0.9208330904780215	-0.2180870413380278	0.16824161374626256	-0.8325719364172046	0.4776144687589848	-1.0938084355719726	-0.1634095198894104	0.6177472817972497	-0.04204939841778863	-1.1657936644831082	0.21855843742470854	-0.6154615732848493	0.8567204269949311	0.41284040792207993	2.045740184996216	0.8074555089046781	1.675857611640092	1.725442176444222	0.3690849850107848	-0.4351021554476485	0.29857913347806275	-0.45652277217942866	-0.7633850727822638	-0.25838698786643055	1.7418140024478184	-0.2362883649715161	-0.14133338486669147	1.4177065037430663	1.2161537748296274	1.6638054060791052	1.7302801687417735	1.471506610796488	0.45130036126731055	0.8764883235981852	1.5151180423061819	0.17009422335998842	-0.11663633062722209
0.13617629293822256	-0.9765171452579432	1.8667659906928087	0.7957650775323509	0.8518380786107995	1.981463345509144	0.2109809869169954	0.15647424934725807	0.004644822810986765	0.4032116603685815	0.8687002963895335	-0.2107035007245616	0.07503961707232096	-0.9398111571987121	0.4739359377501762	-1.1658006779654462	-0.2050205799692557	0.790357749422402	-0.0792375443301756	-1.161760312662366	0.07468969900022215	-0.5991192832533494	0.9011729886820582	0.3387144548799482	1.9945641335428146	0.8218584753906372	1.7020007836568005	1.7079065994974443	0.3468989156214264	-0.416927743193686	0.2947295314061352	-0.47091994024182365	-0.8245765973383505	-0.17578280597918958	1.6831760229762824	-0.2374741880020954	-0.1663532084775156	1.4721298336312434	1.284302928402755	1.6747694558835762	1.657590395465233	1.437569488142782	0.4434832426402832	0.8086957623043702	1.4260807227609316	0.17088153554834956	-0.10509852934135422
0.20030994406997307	-0.9941629103988397	1.832352886075548	0.8254309450101521	0.8550927104958742	2.015468618956149	0.0799573893643429	0.16729069401036994	0.08277232153334302	0.37563110118121446	0.8032830932570668	-0.23777079238386783	-0.05072481875429711	-1.0230851630966613	0.451533730529235	-1.2324125210090782	-0.2393626848123367	1.0020388025981524	-0.12345577809997255	-1.1543566257585378	-0.009872364316919107	-0.5803207859403295	0.930881010731663	0.2889834770476858	1.9775348323004873	0.8485330832387368	1.7022708810000644	1.669534818708701	0.3508587366074033	-0.3880152515204274	0.293217317561072	-0.48326784266422	-0.8387563312535781	-0.0874998848403121	1.6433100652167751	-0.2414257479812396	-0.1565888747588838	1.4876937661708514	1.347001221112315	1.7044463290344858	1.5905042548078452	1.3848275869160667	0.4214345298979557	0.7089506469330749	1.332832634504404	0.15811945894668936	-0.09505938811381355
0.2624831645419195	-1.0087844676706084	1.7552257047451298	0.8239069018182977	0.8762002595955181	2.0531409693972025	-0.00579693460010107	0.15659666116991489	0.1659503372347178	0.3354779642540493	0.7167410684774069	-0.30001873449218996	-0.20713969640837834	-1.064181626318924	0.41398847043553244	-1.2672381113363316	-0.26953997499680177	1.240870669528626	-0.17108938536571314	-1.1344460322125576	-0.04304159980688064	-0.5521643820735586	0.9549395913524796	0.27523941300019494	1.9863160248563048	0.8756537823918211	1.6660778370027611	1.6058502591947839	0.37142961585774487	-0.36345203365539824	0.29968057769694306	-0.49212953191826986	-0.8023406474007565	-0.02554132564102753	1.6139930039812858	-0.2403073819494062	-0.10697572510411205	1.45740814889919	1.4065421662823518	1.7419311266704292	1.5126670524322994	1.316040217288633	0.3888471521399738	0.5860677095141809	1.2737270940547751	0.11744166254803157	-0.10455612727003519
0.3161438275082472	-1.027675035792474	1.6471643933713735	0.8048848867926968	0.8978082031781278	2.126353273084532	-0.04005098636005507	0.13756162274674574	0.2521682902086548	0.30866137724889736	0.6150272503382387	-0.37022638945838116	-0.3622634135157874	-1.0456333916966254	0.3565306552865454	-1.2792668320139484	-0.3165026179371829	1.4501813817896436	-0.20358194644580344	-1.1112253778323695	-0.02054723763106628	-0.5240274333139678	0.9675987907929724	0.29843594971160325	1.9996515166105255	0.8802716534934272	1.6027662694714089	1.5302308241685565	0.3941269450290099	-0.3349133944541665	0.3086084555899124	-0.49449572602811853	-0.7199013491580957	0.007806625945928172	1.57675366360125	-0.22938999925770137	-0.03170710642634177	1.384606669246161	1.470666789905843	1.7831128582481497	1.422253974258008	1.2398521544823395	0.345591312538572	0.4548355829675213	1.2700084415736566	0.06821771933055112	-0.12374085717988
0.3528835233421399	-1.056531832169504	1.5317932707489912	0.7629777739985063	0.9061660316911336	2.2321977156616253	-0.02355281456206438	0.12235535411001644	0.3362867980747443	0.30005602561268097	0.5208662748627907	-0.42334520244982327	-0.49873053554635893	-0.9750775133685874	0.2798642878482178	-1.2842172404321426	-0.3837960836367186	1.5902917527849336	-0.21446152790629475	-1.0899083851459066	0.0584476454065602	-0.5115032080666131	0.9859433239203768	0.35793588924787023	2.015295639294813	0.8660091231590371	1.5375415124252734	1.4687108062054695	0.4178956402400661	-0.2983313748399289	0.3142283656968056	-0.494831116350581	-0.6193891406859497	0.01655249174523928	1.5373929729147395	-0.21296244487899627	0.05954286819494279	1.291096989007379	1.5201095800608182	1.8152656208732096	1.331970086461103	1.14767843491201	0.3029174651648923	0.350220956802539	1.290625730409742	0.0346172669046879	-0.14221701559771194
0.36926537204312876	-1.0822395501589392	1.430863361671352	0.6762662363528837	0.9061081348088065	2.344234725849811	0.040364243143603665	0.12487159713130021	0.4291918725033052	0.30722650563763043	0.4469244409952098	-0.475025718801533	-0.5952346640713732	-0.8786104771408304	0.19506225930676058	-1.282791287598988	-0.4565783522701377	1.670370837742091	-0.19970144426364134	-1.057952987532505	0.15998201883155178	-0.5229671299726382	1.035991488649105	0.4247910340757472	2.0482796790192905	0.8491650459207977	1.4863243037089402	1.4301676160489805	0.42727742005963754	-0.2592545377390986	0.31368673141095355	-0.4913172104033158	-0.5415216458214982	-0.012487600348305952	1.4763289400927073	-0.1826422991270742	0.16088525158630484	1.2034981736216177	1.5305860810694805	1.8169767731548323	1.2411452139588914	1.0469237391989508	0.26860923269040937	0.29348928708824085	1.30041249350306	0.02226154498089137	-0.16165570254672898
0.36378229254148853	-1.0956787397089713	1.341470564855951	0.5773012284454826	0.8903436408495894	2.43947103086703	0.10853120359942714	0.15323713670366085	0.5293246662449491	0.3363699114718627	0.3898401553048602	-0.5394332398407304	-0.6303884219518661	-0.768745777686725	0.0946882490550123	-1.282126087952594	-0.535476185794079	1.7026827485223037	-0.1600193226337228	-1.0220697180338978	0.2643594695842547	-0.5555057967317847	1.116497823622239	0.4620185848976582	2.104568298605094	0.8484669956379968	1.4597872397333054	1.410567154160527	0.41389348564157424	-0.21403689617201085	0.29401341090739175	-0.48730791141094515	-0.5028795889693929	-0.07989497276382787	1.375125102471604	-0.12196650393968005	0.25302102884649147	1.1404506296560817	1.5118328429264578	1.7964260455059111	1.1473731859725427	0.9493031732480597	0.23227449490501048	0.2716393537990558	1.3001108738781244	0.05319529483327305	-0.17406510947321424
0.32745306187699186	-1.105067441816224	1.2697352985346888	0.4985929550479923	0.8546502128952351	2.5141910901466247	0.16257977339105087	0.1981044700358714	0.6117547314846219	0.3875133893350514	0.3592123040479535	-0.6129144067436434	-0.6213143075872704	-0.6466571584128445	-0.009177801406618252	-1.2911522223810163	-0.6275397290580786	1.6929611476085042	-0.11833493275456157	-0.9965837564667182	0.37026307440031797	-0.6172903533598022	1.1969862124663102	0.4504899441307729	2.1742133974990283	0.8880699903805768	1.459434612646267	1.4088411016899758	0.3961915227470268	-0.16007258736335234	0.2521185441661599	-0.49537881797808814	-0.5026216313135045	-0.18242896987033164	1.240646921043296	-0.04147965333124136	0.325993122164146	1.0934360544343615	1.4649614662501187	1.7698123461924742	1.0671177012202882	0.866444119230434	0.19269064943103448	0.2559841994190754	1.2799658578758204	0.12101419742425032	-0.15654834431447867
0.2708670687854878	-1.106042992741749	1.2439502490929253	0.4339270689209008	0.8178567441766749	2.577139886123741	0.21060696259372222	0.25245531929559484	0.6717277692479391	0.4452999349552644	0.345633714261274	-0.6866857937400337	-0.6033820220853958	-0.517931483494557	-0.09086543360601795	-1.3052353441765032	-0.7076132048320485	1.6748072190487164	-0.08606386152505134	-0.9725795368511181	0.46511436995108035	-0.7036369828030204	1.2617789168325606	0.37019456473388773	2.258155218116247	0.9643350816328702	1.4745825719809593	1.4165983721465407	0.3790496661103638	-0.09596244067524176	0.18252399112833853	-0.5207700192712893	-0.5381602591363046	-0.32153422128645437	1.0937029138140277	0.03721071088955431	0.39148100337071207	1.0533561542748455	1.3824016829738002	1.746333646861665	1.0074680816612274	0.813255624449822	0.16445774589485673	0.23087546581506552	1.2255393902919756	0.1738572369914555	-0.09432886971718055
0.21942107983015702	-1.091659469895808	1.2397477271004937	0.4010175159331647	0.7856164517039432	2.6241441667126417	0.24940684843653046	0.29318785328472285	0.7201705211808574	0.4936861325059927	0.3316221168645518	-0.7483532956614013	-0.600646741206033	-0.389344804505995	-0.1530787641276086	-1.298539246078545	-0.7548317446659688	1.6724889295392067	-0.06711761970643516	-0.9413373845161044	0.5347718157623432	-0.7969631319471925	1.3042107443872815	0.22362216048901637	2.3414883996700846	1.0714176472045616	1.4965504892330543	1.4212343976043953	0.35531679164835817	-0.023127835803304398	0.08790520705827085	-0.5537490419882702	-0.615257849612412	-0.4841786928548891	0.938466355386719	0.11315309000355986	0.4471676424153587	1.010729337092483	1.2907716404349492	1.7349006145800079	0.96401974286633	0.803279043451165	0.15522961014018777	0.1958408138381616	1.1588497037469174	0.18177268748734396	-0.03167359229957427
0.17421783725714038	-1.0710285189228057	1.2253808506192958	0.42799389542534116	0.7550303558691154	2.6613264965862085	0.27793545094023103	0.3007433830053875	0.7410094578068962	0.5221082245032103	0.3114062806582881	-0.7698850658318833	-0.6166445352965163	-0.2621249188264032	-0.20138454331932043	-1.2652094361716375	-0.7651640453239409	1.6699824541800479	-0.07195495804310321	-0.9142792696240267	0.5827472072057093	-0.8836599533196583	1.3182230819590657	0.06549579635405345	2.3965807286830363	1.2123990214800862	1.5104192375392351	1.424263958522684	0.3294932880144796	0.04046780104706719	-0.010606800636946967	-0.5912819883496937	-0.708352783332931	-0.6674948164737782	0.7821382658017144	0.1882540318174241	0.4831779802495909	0.9424013532795807	1.20184693916008	1.7259434717725015	0.9296268420863886	0.8291455825951664	0.16443262392819294	0.1497044928012626	1.114880706053945	0.14021868881454272	0.008994021961022867
0.1330549197470645	-1.0614837286674692	1.2276654763722563	0.5102148031313292	0.7367225345791226	2.723542954132796	0.2966531077334675	0.28538409959033684	0.7395765032094767	0.5274986881239137	0.27959509562737184	-0.7449944248736564	-0.6516228393048135	-0.131430134903667	-0.23821647610713265	-1.2235370671635404	-0.7361957752451829	1.6577463699985937	-0.08995765309824888	-0.881269072655263	0.6019964407145404	-0.9564366455045787	1.3127207987885874	-0.079477283274914	2.411024363283689	1.357552175552232	1.5045146095073363	1.4280947585785726	0.31064506115030743	0.08426406291852925	-0.0927061989320205	-0.6335873236114749	-0.7687942463972799	-0.8608279064272949	0.6689275854459612	0.2513689300647208	0.490399732319524	0.8271899226461349	1.1122057242336112	1.6852814234803097	0.906134379398458	0.871125376661459	0.19884553126377624	0.09680930437522131	1.1084792263826058	0.06104725241074588	0.04247872786674893
0.10147973343259312	-1.061713958685893	1.2794338074252378	0.6319548842988166	0.7401756700607455	2.82712576332149	0.30363626515369324	0.26402323653668414	0.7524360673356731	0.5112381025400232	0.23434745307872124	-0.6926182338861121	-0.6883286891316557	-0.0018009864421615674	-0.27615802914855286	-1.1805673750881667	-0.6701113296513536	1.6461108789543193	-0.09570752961930666	-0.8327985308493325	0.5858487461086669	-1.0095879983213139	1.2962462523094662	-0.19722808560257196	2.394133579897166	1.4622721093975188	1.480175837797707	1.4264205275447817	0.3035460399747897	0.1152901165871056	-0.1587237846055583	-0.6720095158737383	-0.796832259302705	-1.034808165363586	0.6354218216053227	0.3010847381401496	0.4585805532675017	0.6858183759780319	1.0349093029213767	1.5999899886429803	0.9025654952231477	0.9176947169825296	0.2650042304740892	0.05964402904336878	1.1560835342919114	-0.0195210281982076	0.045234632032585084
0.07391117727909628	-1.0539173556890973	1.3659026797411884	0.7897422544372695	0.7522637119922224	2.9404389809217015	0.3193987187773336	0.23500143358174533	0.7899187530971148	0.49476422523013364	0.1745196840575676	-0.6515008753484656	-0.6907040646321547	0.12031852081610243	-0.3163001736172957	-1.1314271293868479	-0.5834587076579862	1.6260230404928167	-0.0992779460106568	-0.7815101679083634	0.5479205355824213	-1.0373115260533226	1.273953570788373	-0.25697699651704026	2.3350704056845	1.5202722399956943	1.43522338690429	1.423658046339026	0.3021783386473964	0.13730299432118143	-0.20971011006434576	-0.6979638036716231	-0.7939629764533598	-1.1714623184778181	0.6704858136710815	0.3541201406275273	0.3873554595987907	0.5503375205627685	0.9812645285011818	1.4894918019237704	0.9147174650960939	0.9605038990774879	0.34596395504409216	0.04553502079815976	1.2561577509022537	-0.0688973544198869	0.0268493965053209
0.03904308009073556	-1.0381992791770385	1.4735972616014554	0.9708955701962868	0.7605553726397118	3.038588485136835	0.35030299225742634	0.21350795772021408	0.8411792787991201	0.49795196702597416	0.10734731267370634	-0.6427259854633294	-0.638711233838085	0.21921026381796552	-0.35121591344614717	-1.084223680446025	-0.5120375138061453	1.5876571508898427	-0.11425951950389028	-0.7194578286886266	0.49258514309156076	-1.0613823574122185	1.2350643091105353	-0.25995621334772157	2.2335620024448657	1.5376739313651653	1.3751267280281705	1.4259342032921083	0.30107115185855415	0.1443617731741968	-0.24124485791512146	-0.7230073067406199	-0.7411570600033122	-1.2658968456203765	0.759007833460019	0.4065342286527757	0.29409192434926223	0.41237026892520295	0.9487435140246271	1.3733785006804204	0.9232803647972624	0.9938229681521402	0.42201233513123293	0.02638659559060863	1.3766309789885303	-0.0848213783586745	0.021641709566237295
-0.0013417915012306908	-1.0206549713323967	1.5944891501431395	1.1624115646635529	0.786050678321393	3.1005033915649696	0.39371858485886513	0.21789438136542408	0.9023260804058026	0.5241403129472746	0.050808418247914475	-0.6575229422881187	-0.5451673270542228	0.27360786531537823	-0.3808353145855108	-1.0431577089056363	-0.4673148958468891	1.5503683249795421	-0.12871394715274326	-0.6225418593471324	0.4318384677792707	-1.0848646717789092	1.1762871472059415	-0.2366162016048074	2.1200990884982684	1.5084177766132154	1.3094217979273441	1.4317262454161521	0.3007422522536334	0.15350450194553752	-0.2598494503647205	-0.7617279656201201	-0.6661112250363492	-1.3050710361797897	0.9048178825254627	0.44534330514156506	0.1967315518948139	0.2855539747876613	0.9376074186731369	1.2523598962297517	0.923550857149916	1.0084927689091583	0.4807768021533674	-0.02173083137282089	1.499457633885163	-0.05953003252288067	0.013386538157082175
-0.03995308598065584	-1.0019478067845295	1.6913949461808564	1.3300685407128894	0.8347212789000971	3.1145955215112577	0.4647585453363119	0.23531766412360905	0.962302820894178	0.5826132701220661	0.016266971492607238	-0.692464587954271	-0.4200147303716726	0.2825422147983091	-0.40874832491470475	-1.011209750197869	-0.44336443007187637	1.5244267054076706	-0.14496244259129415	-0.5106929448461531	0.397832309093273	-1.1055940884795787	1.1100910555470251	-0.19077170918480724	2.0085166593819803	1.431053978998643	1.2291841302181488	1.4423297086301619	0.291103214327242	0.17602818800772846	-0.26886093623470037	-0.8206489682332447	-0.6029671594541525	-1.2874621724499271	1.0684819871703144	0.4702633406254918	0.11271973309603411	0.21176903212581094	0.9370583147532197	1.1500203145866248	0.9224083297499017	1.0013592343741473	0.5120745856225847	-0.09357735385077248	1.6063063860187383	-0.019830027067833142	-0.009322237580293427
-0.0775075858075305	-0.9912245510111584	1.7429402660432018	1.4394981018734487	0.8867168147209863	3.0843111734723094	0.5640681684013472	0.2583514887535744	1.0019627089896828	0.6582426381299445	0.005101324876394022	-0.7544521855669746	-0.27405060515634005	0.2534727604953761	-0.4452818724242359	-1.0055684161801053	-0.43835775172002345	1.4957543890387608	-0.17542615664007125	-0.43752000670845553	0.3909810260668988	-1.1380111608188483	1.0479400213787335	-0.1264104979928118	1.8944199213073105	1.3367511032197705	1.142366591118896	1.4581312605776564	0.25936603066825337	0.19010502910789492	-0.26979879962899395	-0.9022718956090008	-0.5481571104468164	-1.2464832794239895	1.1770064118490358	0.4922756244266527	0.05225140017657702	0.18522057428767186	0.926481367905548	1.088685011692014	0.9019114689376282	0.9726376864391637	0.5262559358045562	-0.17056863511563322	1.6685035276239606	-0.015190811162221634	-0.018759406566832136
-0.11358563629373981	-0.9997742793224595	1.7565538602804736	1.4753457167363906	0.9375750903533175	3.014916722338254	0.6673194324116426	0.29620054425344844	1.0284334904288361	0.7168745945913904	0.030080244793126237	-0.8210022137668422	-0.1384022678626836	0.18372383075935744	-0.4931587227784184	-1.0262961841671998	-0.4389325925678286	1.4595266110041432	-0.21448367689135334	-0.4308747707696738	0.38380564043029514	-1.1851119753024926	0.9792242931994803	-0.07403789163929389	1.7823967535589187	1.2552444391339004	1.072550179237282	1.4761850518920363	0.21151602279987874	0.18742143463047672	-0.26670530447959767	-0.9932242125049925	-0.5019033184563382	-1.1995783682026855	1.2031607326275982	0.5005053782736033	0.010114260756609594	0.1930832349581996	0.8977639025328102	1.0473680779587073	0.8637518612170029	0.928034155243728	0.5437366376084332	-0.2496055866511145	1.689128753818597	-0.025358143831272446	-0.02345290888339344
-0.14200881768799486	-1.023909409219948	1.740606082247878	1.4593514131855154	0.9908733060265555	2.917704180526886	0.7677264675021048	0.34477083522103485	1.0584662933737188	0.7434391095567255	0.0958643475035685	-0.8502589599548817	-0.04068345868400468	0.07903672968753808	-0.5505512661477819	-1.0585014024067225	-0.41657684656414673	1.416880494310209	-0.23911334827585237	-0.5194779166200993	0.38117179390159345	-1.225680737550332	0.896144483318824	-0.04594210458734638	1.6778577475347247	1.1788802164804992	1.0209465812660026	1.4893716144153237	0.15201124576307423	0.17763094167493096	-0.25693771168708635	-1.0739671249062137	-0.4694641510835222	-1.1536929403458849	1.183933584849817	0.4870246296295697	-0.030210264004124597	0.25170267368401555	0.8486023607270606	1.0195882600533503	0.8318700983975177	0.8750569949127283	0.567263359389507	-0.32757552744743523	1.6875095326742033	-0.006043598049058715	-0.05354838566139564
-0.16025920186160947	-1.0611715523713008	1.718845145846036	1.4339846515029178	1.0294739845720247	2.8146975493680944	0.870262564125043	0.39377636822473466	1.0979521533915013	0.7470379226790369	0.18555972541285143	-0.8478518403560411	0.01621758171431582	-0.03388201922248681	-0.605743218089823	-1.0920737713007136	-0.3693953932365368	1.3551595395794804	-0.23669024931050667	-0.7072924761234505	0.3710712796435498	-1.2829273904285319	0.8102255958205236	-0.04695064966175479	1.577369339415102	1.117778099122658	0.9878784134761778	1.4864815727498513	0.08751110244955243	0.15760207309933238	-0.2475808885207583	-1.1433344591226366	-0.4351478456917023	-1.127928209699998	1.1546319516165566	0.46005248123643694	-0.07959786206102734	0.35664069842530965	0.7928180899359694	1.022850012056839	0.8016153268932472	0.8142205855216351	0.5776219836440682	-0.3864106355296967	1.6598121200106728	0.023967388055673815	-0.0932189833978331
-0.17624590125773137	-1.1004589392440436	1.7109406380890473	1.4081288920047523	1.0601014353228007	2.7188635269553703	0.9542289696210944	0.44819182372419364	1.1427403156922424	0.7273142550711982	0.2775193034204494	-0.8295978500648318	0.039372994026946516	-0.13287028717554789	-0.6496478144268905	-1.1338857954831907	-0.3216687682661691	1.2772826294586457	-0.212273208182564	-0.9513881155164844	0.3123758866744858	-1.374249663533127	0.7206456979935293	-0.0824058618591809	1.4937927022359119	1.0891332546775407	0.9678386911468253	1.4584262441407527	0.03462665112367795	0.12311140642266931	-0.25327350121635633	-1.201375446761227	-0.3867748323436163	-1.1269868144229893	1.1265915575655099	0.42732163537145296	-0.1345914425594961	0.488036399803928	0.7515984658012159	1.0468737450773506	0.7582154344898696	0.7707973372900689	0.5662542937284931	-0.4022390942017059	1.5946821244208753	0.05314450049854027	-0.13611577611339004
-0.19151888136676815	-1.145517685392193	1.6909588354080571	1.3890742771247804	1.1195325850310647	2.6226202565961736	1.0078952947746473	0.498516684149864	1.1880283458758032	0.7041817978787563	0.35291881939512015	-0.7733634390110605	0.017612215057411163	-0.21119835457408748	-0.6896081303666801	-1.1715669666129205	-0.27826272128091933	1.2105247002841115	-0.176294396854344	-1.1932937905336227	0.2089338206702936	-1.4614523176922813	0.6105318392935395	-0.14652232152684316	1.4389648164022226	1.0693895839568972	0.9417742975219017	1.4147048965726097	0.005839794613780469	0.09090827269365302	-0.25653421231977347	-1.2349575566635527	-0.32019794564844123	-1.118093448902857	1.1397709284695576	0.39253512622890846	-0.1849755685851627	0.6318842558942424	0.719325217727551	1.0571998097101554	0.7198781900003377	0.7704145428153006	0.5398552937588061	-0.39544964370220503	1.4901867990976556	0.11905438267580334	-0.19218384687295006
-0.20692664108366632	-1.2063842587375486	1.648383521213517	1.3900278228651382	1.2310254384257342	2.497875020701744	1.0358895768165293	0.5196463248718308	1.2235930200572358	0.6984267993081641	0.3911986753638485	-0.6750428464605347	-0.05353208070943309	-0.26588939192314404	-0.7443291930414337	-1.1937353879778416	-0.24762555841820982	1.1635062655515163	-0.12874495573182315	-1.3799581164542212	0.08800662397244456	-1.5226775399888646	0.4873065387006892	-0.21766905773829315	1.4250878457571319	1.040629086210487	0.8920051106736198	1.3675075264771683	0.004208322316104221	0.05981189034222025	-0.23862029446287175	-1.2435638569564615	-0.2334448016834593	-1.0872616690240362	1.1981119188981872	0.3555189857594072	-0.23762341246580002	0.7752429021801692	0.6841591294904203	1.055729486268169	0.6997648631209306	0.8073781342851463	0.49414587541319566	-0.3828086247541853	1.3375672688800428	0.20441002933334013	-0.26228226022877643
-0.2310246223347283	-1.2647222040839434	1.604182703229452	1.401849345056498	1.381346422403584	2.3291194760373415	1.0311217942341506	0.5085034486816331	1.2425509723538453	0.7041197493766476	0.3772036049751429	-0.5870293351710021	-0.15182223967705774	-0.2887851103474227	-0.8066171198825944	-1.2134267675655812	-0.2585809123821903	1.1299170933662361	-0.07645120200987811	-1.4707662952427607	-0.04182724065969107	-1.5526724514841794	0.3811480068460131	-0.26781358124960175	1.458218798358977	1.0181345191091016	0.8200579308618163	1.3201068568990517	0.02524161487237398	0.023266885824222643	-0.21349791493587333	-1.2408499646224094	-0.14551695823935412	-1.0334546385136922	1.2388379877819566	0.3141074892663844	-0.296217616653878	0.9075413721668862	0.6575342857637076	1.0432908879543485	0.6826794357115264	0.8908672042091622	0.4210242044424402	-0.34036606382387175	1.1383951307611253	0.2726649166307751	-0.3377137714072282
-0.2562130931403064	-1.3025033403276762	1.544861726520263	1.411445927187023	1.5459886137740804	2.120214553887448	0.9795023274651016	0.47518703094847725	1.2456797750277975	0.7243902194093202	0.31606359151744806	-0.5364755556527927	-0.24421444924855593	-0.2771055912524072	-0.8719728203660825	-1.2132246350763451	-0.3145629936571685	1.1154828383027087	-0.037942976588034784	-1.4788982959871952	-0.15283443594569987	-1.5519282936345307	0.298814755934345	-0.2714046768911176	1.5269152598161928	0.9913359970096172	0.758955909652439	1.281121191397918	0.05492399010854039	-0.016713119624870043	-0.19227602929289603	-1.2341175423696795	-0.07857099366729163	-0.9532278050679308	1.2347611381929668	0.2734593219696923	-0.36210328886032084	1.0228082802008303	0.6376393132506134	1.018308064642656	0.673010343403983	1.0237128367236579	0.33166118202324396	-0.2701642330585118	0.9372584964008487	0.3329069976240843	-0.4089659648916416
-0.27649436095056157	-1.3219246081530276	1.480287597320537	1.4168656529762367	1.7100063459137687	1.8913426398228288	0.8948248647390915	0.42055055410255376	1.23298313080415	0.7656834975627349	0.23434084227551408	-0.500923594201828	-0.3257015258404904	-0.2473218523106054	-0.9438603610819403	-1.173632393139294	-0.38476775010204123	1.1235427982036463	-0.018952436799303012	-1.4503283020190998	-0.22220059966422467	-1.5419332323206227	0.2436950151326327	-0.21392182750366934	1.624859976401961	0.9370491634779399	0.742461214953419	1.2614210729003104	0.08495805997175107	-0.06721651693506539	-0.17523817762988889	-1.229160534943195	-0.04568337683116171	-0.8535136555653707	1.186413636208115	0.2306702825549194	-0.4377409919709668	1.1195810402688826	0.6138202566268917	0.9912760836603784	0.6802167441425898	1.1775722909259732	0.25407617497513885	-0.21955937978595585	0.7836190156094397	0.39497344180655264	-0.4692227591615061
-0.2886827259433128	-1.3063235977520316	1.4435105740825347	1.4185323205309648	1.8402495181990695	1.672680385054413	0.7975990914751484	0.357539068389845	1.1963631799812062	0.8156480538858559	0.1515967239381359	-0.4669166279543736	-0.39745766075140265	-0.21924467450599305	-0.9944553148304642	-1.1135402416575595	-0.4581767806920999	1.1491801172526803	-0.01020801749840376	-1.3989043220181552	-0.2519072705588213	-1.5398661271827097	0.23053332407839858	-0.1149409351800754	1.730284657201145	0.8622214775417097	0.787443676662754	1.2620588751988973	0.09540469296765085	-0.12486012631000457	-0.17157396715915915	-1.2315821146108816	-0.054719831945904254	-0.7535739182544956	1.1175430342582537	0.17592005215206422	-0.5201370411413795	1.1982984281749773	0.6091528733075962	0.9711943384886427	0.6907780574939605	1.3180259636264955	0.205917364879764	-0.21315051910424473	0.6914623141536673	0.4404259056701093	-0.5263380107986418
-0.28641904116582056	-1.2576826286053548	1.4240045286082343	1.4300156192332236	1.91356764868253	1.5091319820247293	0.6992183639821974	0.3024605488509938	1.1390561042595995	0.8545640988022267	0.07959516081173848	-0.4264821402249086	-0.4474755107789587	-0.19502849474931955	-1.0090715311962608	-1.0485087071661348	-0.5311593164595934	1.188827272214969	-0.007417245381095322	-1.328378427977009	-0.2366006017136706	-1.5430956749746496	0.2573125378650482	0.01067567475719986	1.8087739113126247	0.7830609232820585	0.8891878453293023	1.2766286714572452	0.0661326281297023	-0.1854871524419081	-0.1829846384564023	-1.2361329612798886	-0.10524778386549012	-0.6668701117738276	1.0844769684811388	0.11328090326434108	-0.6025453931262215	1.2542549516769075	0.6389986802718715	0.96501306493799	0.6950494143463108	1.4161130603435104	0.1794471860045285	-0.2458234753368278	0.6484180187318808	0.4603203534405244	-0.583393692266095
-0.27403463310708875	-1.210910815031984	1.4022435922063927	1.4532185655819327	1.9463496905541748	1.427659331628341	0.6123378568905358	0.25345161551888706	1.065238577504676	0.8940230681120495	0.03547135480823686	-0.3528046479646431	-0.4920722860373835	-0.177959022379381	-0.9843055530989371	-0.9824077080498441	-0.5832881097289611	1.24209587952847	-0.02031238448186441	-1.2637091817851596	-0.17551341353240474	-1.5496179996568642	0.31225281737613847	0.14701071351873904	1.8610874881879322	0.6963870349134422	1.0235987871227699	1.3158016913835886	0.011877219044702686	-0.24290496972978168	-0.19955355842226252	-1.2347544762848146	-0.1934812079173399	-0.5955236291669492	1.1354125178398906	0.04829496089394558	-0.6761818384230527	1.2887366777862086	0.6831312337378925	0.9662721350118753	0.6937413617752699	1.467164285973331	0.1481828984908642	-0.3043969279193591	0.6452311692736757	0.4657638129794085	-0.6293724574446975
-0.2652984639793362	-1.1750495630096849	1.3960537927151837	1.475150117610164	1.9572425754147662	1.4209282798771525	0.5469699136231605	0.207506378081613	0.9702784906689624	0.9456706900548717	0.022097699920966975	-0.2587648017929064	-0.5596625161879514	-0.17802465934619632	-0.9324331373777722	-0.9389675985449767	-0.6155607875199431	1.3103512875917032	-0.04670068527996883	-1.2257665421165593	-0.08708673428062581	-1.5265150598801904	0.3876086133084141	0.2528868470623509	1.9022021062970258	0.5962560588444381	1.1570193719909383	1.390671708708976	-0.04903108006854572	-0.29570330300687203	-0.2186125420512674	-1.218468045305063	-0.3009543045191549	-0.5447967398855293	1.2673296508981995	-0.008354716578849097	-0.7337015968176479	1.3127079582012304	0.7270327617741922	0.9528110703964432	0.6920659240685347	1.491272362998863	0.11211612834988305	-0.37051421439022436	0.6794967461381145	0.4533996253331562	-0.6781008562449591
-0.2663276900757336	-1.1617079285522047	1.416451882952027	1.50494638450545	1.938558424389651	1.450334898767746	0.5032090678002397	0.17195254425655881	0.8732559859759814	0.9920713355381178	0.02712191035810236	-0.1742253957399994	-0.6457788757155181	-0.1838779323868722	-0.870345688145456	-0.9258179613361428	-0.6398487405023768	1.381357412223214	-0.0691597561287843	-1.191209306093264	0.018603537171742235	-1.438256966156502	0.4662054801493272	0.3038078236853388	1.9324073938838597	0.5069882321468338	1.2580770432433588	1.4910657767709445	-0.10897547538915524	-0.3535134803148923	-0.24698836242281272	-1.1795412290713883	-0.38768760558752974	-0.5272052290639988	1.4569436552920803	-0.04460042711530949	-0.7745182341555491	1.3116841479920462	0.763464467582839	0.9277986716132167	0.7023971170601854	1.4971857401455495	0.09128164399632854	-0.42697743235804575	0.7431424556788848	0.4115916549866889	-0.7389658933000023
-0.2810492990617008	-1.1865142374864548	1.4503248049075244	1.552782595813404	1.8938372182839405	1.4735220258402406	0.4870972507977175	0.15246866248364704	0.790377891004299	1.018236413271128	0.03479044207794067	-0.11718007560151263	-0.7265821320876114	-0.18409414827755655	-0.8099413183734437	-0.9360127890659655	-0.6356060441805097	1.4219935438847238	-0.08659543716644379	-1.1370026649357936	0.141458939272224	-1.2962687301774625	0.5353052554905116	0.31857309236884185	1.960627258870836	0.4445437103989912	1.3093092573676515	1.5969449446007622	-0.15068385301118767	-0.41606158994166476	-0.290250037831698	-1.1186109614989257	-0.4391561108062783	-0.5459376936083561	1.6688819789111968	-0.04486670474193626	-0.810130780989905	1.2935279078291848	0.7788293327566173	0.9006103631385445	0.7438631910020539	1.483887619589785	0.09158729459074375	-0.44860308950460415	0.8314296948410703	0.3451695966008688	-0.7794892850445262
-0.3032450499381712	-1.243111799981714	1.5002694000015278	1.6211118905754602	1.839422419880118	1.4856002251025735	0.4948243467070911	0.14371621716366886	0.7170120967064428	1.027442859771523	0.037666141472880076	-0.11803366411173984	-0.7974160094651859	-0.19543389954435372	-0.7637475474795649	-0.9766156934491956	-0.590286333469662	1.431202638654797	-0.10335335926132908	-1.0955641188322778	0.2680148547198852	-1.1372183652012497	0.6052664450266829	0.3213117775290567	2.00091916486667	0.39818738895594047	1.3218162649015457	1.6954973585255602	-0.15834298044459041	-0.46904870020958034	-0.351818225076492	-1.0517913629430424	-0.4685870950535021	-0.594751424746176	1.8671318075527108	-0.0025960191069967662	-0.8405556410732858	1.2851003863535895	0.7783572373132734	0.8607722029819497	0.815329692892713	1.469516877016179	0.12301487488772564	-0.4322105423526558	0.9649241596301756	0.24136714071280713	-0.7895723200813067
-0.31842307168712425	-1.3051685454562107	1.5809598045778863	1.7241967050790226	1.7987622665204595	1.4794830452710928	0.5121034484108162	0.13835729959401638	0.6703207337259253	1.012008294871956	0.020200399400627185	-0.1972552137459313	-0.8542900569600924	-0.21326784952778421	-0.7578078155337836	-1.0218088429061634	-0.5187093762913191	1.431595026171087	-0.11109664443760743	-1.1036057082033968	0.3655902532224509	-0.99084300255304	0.6824599245749308	0.312817211693134	2.0522883018160414	0.36095528688985634	1.3204732808892081	1.766847504415621	-0.1454898443988249	-0.505775078699155	-0.4296281706379733	-0.9837440511884207	-0.4687775868609275	-0.677646267847978	2.0305567781630147	0.07850149485850652	-0.876303518866362	1.2786801380959996	0.7659119978600301	0.8190792382534229	0.9026341276111344	1.4356116539020367	0.20294878581893777	-0.3989293220362836	1.1375339273583478	0.09801706237389617	-0.7936324974359806
-0.32154750805118737	-1.3560571839352968	1.6965886290205592	1.8519718342869804	1.7728534116793024	1.4485955949952383	0.5335666903463183	0.13265154852683544	0.6746566247687628	0.9633079767793022	-0.021718703733420983	-0.33192160506193397	-0.8773060059384132	-0.2119049172168614	-0.7920102280567447	-1.0498832080929386	-0.4236900384744101	1.4360594351574485	-0.11435254524113377	-1.1483342237248277	0.4197646199070449	-0.8815247553066147	0.755949323084735	0.30495562393738523	2.119826250297442	0.3345987256203109	1.292930854580315	1.79529747319697	-0.12176022636855091	-0.5276510005771423	-0.5108987594218108	-0.9056381067353657	-0.4449065822429324	-0.7731479988529533	2.15202915371235	0.17433303749736734	-0.9160088019674937	1.2489845986296315	0.7421364677665461	0.7863138408608683	1.0010529719841141	1.3423413876591939	0.3240492261239747	-0.3683190266911864	1.3070044697796217	-0.05281671461567293	-0.7930869600925728
-0.3069514891543638	-1.3880279388666028	1.8302020670369703	1.9957412670458132	1.7497194716982274	1.4411968229103311	0.5543681969406451	0.11206596035001057	0.7139684567088225	0.9134481273034899	-0.08829610282867387	-0.4765621781199417	-0.8474563535789208	-0.1932331306570278	-0.8333365890986648	-1.0755283082727163	-0.31812329826293073	1.444780047509283	-0.1315091490670623	-1.2146007375119399	0.4567779585082114	-0.8259901518602858	0.8143388486015846	0.3096692007077399	2.199683892923834	0.30548300701993103	1.2336407363819961	1.7828683009032544	-0.0878119255636103	-0.5267774443058728	-0.584666441051297	-0.8244459559205707	-0.43855288674943116	-0.8481169010741294	2.229049597839635	0.2568187454896861	-0.9458595307108462	1.2056517054409355	0.7096958099611992	0.7532569138203333	1.1000975822475616	1.1995909481100595	0.4515138979839556	-0.3408350048493631	1.4506508161553884	-0.19596784847687942	-0.7715852641092888
-0.27158103160942776	-1.3958752705115254	1.972032228477262	2.157681043634799	1.7421432510966313	1.4805653983926839	0.5672412099130684	0.06629753998990824	0.7738118990951124	0.8884658491419289	-0.16513346850081398	-0.6118260813931033	-0.7795602038563201	-0.1667582670423095	-0.8608719555600344	-1.0886742703453829	-0.2352015788043514	1.4579090134880086	-0.1735213439250826	-1.3203016786273793	0.48583232161766193	-0.834010519795388	0.8661995723655977	0.31244164469889857	2.2746346454461395	0.2619601914585454	1.1697402065882498	1.745134322413098	-0.04165200576408619	-0.5160652754539445	-0.6375066825220606	-0.749709299569316	-0.46142777795776385	-0.9118150893336938	2.25098436000859	0.32798587916618144	-0.9589456243253585	1.1552933559892216	0.6820665078443944	0.7151594814168949	1.1812089532500039	1.0578493314996384	0.5384693985978265	-0.31739474982155685	1.5484192301066801	-0.31299376284042624	-0.7324915564371448
-0.22884058005279054	-1.3867636248671218	2.1075833859500883	2.3098001140944575	1.7302123578457553	1.520779393974986	0.5811582028647363	0.02107657250335514	0.8480996719323937	0.8662641194811194	-0.2317207838008767	-0.7152084538092771	-0.7071877309841044	-0.11819463359533174	-0.8713434139197084	-1.0658663752872433	-0.19268560797054185	1.4556067397954906	-0.2308074788791012	-1.4590831366686072	0.5097051455281242	-0.8966170547017761	0.9291510038900643	0.2936928339641733	2.3395365571564826	0.20796249118009907	1.1257255936922757	1.6958561223185153	0.006136129901382664	-0.5049422390337499	-0.6547444663040062	-0.6956837648739669	-0.49996268316819215	-0.9805499592366113	2.2244173401704033	0.404780346685393	-0.9461917067004343	1.0890432529949585	0.6822037838243735	0.6790858562798695	1.241355148322145	0.9299999643693628	0.5735773470111213	-0.27960082166567685	1.5858914998257019	-0.3747300438471297	-0.6833398959049285
-0.18985864165174626	-1.3793065135924085	2.2029231478491176	2.4205132945208834	1.6820628292079909	1.5810950025070385	0.6157986094201586	0.003816505508713518	0.8929285642087713	0.8323391009531264	-0.2854831408798305	-0.7519255635767028	-0.6387607208276794	-0.053530638288448465	-0.851705932792839	-1.0220697775740868	-0.17742080197333646	1.4269704590148113	-0.3001515212986966	-1.576612899126323	0.5691143847526305	-0.993503488459953	1.0146858442264328	0.25578588666954355	2.3905153256031335	0.15458849263362273	1.0922597825915354	1.6382386571699068	0.05290500243476957	-0.5001857991668782	-0.6344967953496754	-0.6830189339817204	-0.5535186611099777	-1.0341357401657219	2.1678544269986557	0.470394704254628	-0.8820530341429365	1.011183243096554	0.7028454037407696	0.6497005127769395	1.2894341547065007	0.7966319768945055	0.6090495639410481	-0.2158928046663561	1.5836531647143353	-0.3910477238800981	-0.6240048716290982
-0.15426150931177046	-1.3732112714097284	2.2495077076708707	2.500602986747354	1.6064495008894402	1.6815922975729862	0.6691155711948313	0.0018681173314226405	0.8812464666509973	0.7919843063941079	-0.3329454025027445	-0.7303852575211183	-0.5751879344686766	-0.020634934920007834	-0.8133447754538363	-0.9789898314136753	-0.17909711205855	1.356869228043316	-0.3775577942794049	-1.6631215148282432	0.6515595246915628	-1.1099714875951594	1.1275705852536302	0.21220745577656291	2.4038718049112644	0.114650929412304	1.0448576988487983	1.58512567075507	0.10687058909563121	-0.5068892330959868	-0.5808313794971102	-0.6979853424996714	-0.597153190748357	-1.073114710506401	2.0950342564781925	0.49704376912745313	-0.7661523203437021	0.937907683839272	0.7317972427378631	0.6296863686829963	1.313976289210699	0.6841741376038839	0.6682243564186987	-0.1382660743307214	1.550578191632538	-0.3854688127819268	-0.5566811740716394
-0.1342222321610844	-1.3552377211578557	2.2464747554782205	2.5754359524564663	1.507222515564822	1.7630487934451717	0.7345944887119694	0.00010334688811704309	0.823035926015255	0.7307152885930375	-0.3721805195348493	-0.6888368367858063	-0.5374068673224793	-0.03631830899073635	-0.7906628320345059	-0.9390447764045037	-0.1982226233626288	1.2186166918190318	-0.44614434141001685	-1.748650673985899	0.6726508097446107	-1.2239686881184606	1.2746247560153003	0.16036233115652285	2.3687680222419076	0.10115253696145372	0.9846747588769148	1.5507760307117915	0.15259089061135084	-0.5212103738313388	-0.49517318948492833	-0.7065362572347424	-0.608737473787414	-1.112479783057466	2.030282931123451	0.50893040238008	-0.6353693020232944	0.8801103193208298	0.7717010263815957	0.6123635924986677	1.3132617049357782	0.5899548600590097	0.7343872426234561	-0.05705092571306787	1.4696488838470807	-0.36879980526705547	-0.49191585853843856
-0.13235675986136466	-1.328979792446425	2.202011279869629	2.655008121994794	1.3989429391392787	1.843401396830163	0.8155399285200481	0.011147613554507375	0.7458711358079613	0.6355445204522654	-0.4098026005845049	-0.6291155166677566	-0.5130862613457781	-0.08037615771576906	-0.7918190749878452	-0.9103823894308597	-0.2272020193932805	1.0634794805315313	-0.4868851845257073	-1.8373191169392755	0.6287656752936372	-1.3173240199234022	1.4488421877255515	0.09703498416214289	2.312151996815112	0.12799236381140042	0.9085710810604459	1.528134049111951	0.16735229565200288	-0.5493011303680636	-0.39864232733192007	-0.7004961544549854	-0.5924424870939	-1.1342012860620045	1.989063166168356	0.5156334978343688	-0.5117424207625307	0.8295048432668988	0.8093347340637191	0.6011882893260941	1.2984492207285228	0.4513752853078759	0.8116624120827023	0.016752915827802996	1.3594862845184845	-0.36470662845982366	-0.4496837435056548
-0.13784290253591033	-1.3005639450877322	2.1452078517125095	2.729898137449056	1.325777821844824	1.980483304374172	0.9098803712901725	0.018196494342508494	0.670035623896465	0.527739126069586	-0.46491686691924095	-0.5438847039215654	-0.4573594122459988	-0.1493181388597691	-0.8040109109676091	-0.9002243130627161	-0.24870848440246274	0.951717105611074	-0.5008567643002957	-1.9127171794313802	0.5846836177377139	-1.3881211549527208	1.6132107838064549	0.04228238022717419	2.258667314431644	0.18851621466277946	0.8036795280744803	1.5093627302116612	0.1591526005511069	-0.5928197790177243	-0.3188803172637105	-0.6796557998307914	-0.5521375955061438	-1.1297806326644362	1.9644979296193719	0.490372626988359	-0.4069593502691392	0.7832366912518733	0.816590271834819	0.6081554254060841	1.2612222060446583	0.26672878798380434	0.8715448066213961	0.05581774212523183	1.2449621066661432	-0.38696301279532247	-0.43748439980910214
-0.1473509912359609	-1.2763780865421164	2.1031875875924415	2.7864670347466984	1.2950883387201266	2.109891812921826	0.9796749540758428	-0.005357580533749763	0.6107809147943859	0.44652151484053226	-0.5316363982834393	-0.45730522132921514	-0.3511198432227264	-0.24549946123197844	-0.8380594685814566	-0.9104632424265537	-0.2642996516551965	0.877531841306763	-0.49204146824721084	-1.991540828401376	0.5370282263398913	-1.4319826940908356	1.726791834641266	-0.00236367369436532	2.215747766686316	0.258548419070418	0.6921293253066725	1.5102636259584157	0.13946747073183902	-0.6383409443739821	-0.26185240668354137	-0.6305165021269115	-0.4927517745412767	-1.1257721108397523	1.9603709390231387	0.4265299032282823	-0.33929387090860647	0.7498443395523442	0.8001338952104746	0.6212784846325545	1.210987335237661	0.09313946856112285	0.8546879669896821	0.036764464372128144	1.1324341744893647	-0.42168517344653866	-0.4449620237402966
-0.16414636827925216	-1.2724758828400167	2.071574512368722	2.8168989988022224	1.3097279789655691	2.193340700112363	0.9829507495225286	-0.0471102130450201	0.5718097335596559	0.38470181658324554	-0.5856036902618031	-0.3718652793980183	-0.21630378711769094	-0.3376190136577558	-0.9023987942107989	-0.931315965043358	-0.2813854051122232	0.8554059901331005	-0.44511662850332606	-2.076869073396106	0.4811553978751067	-1.4328241274763855	1.7788679119540252	-0.03703399307237711	2.18893826532207	0.32497058828771264	0.610181041090142	1.5289073843989887	0.097277141213487	-0.6744380662274724	-0.22707875850596038	-0.5749832494681998	-0.4273535559045462	-1.1312599680997362	1.9638460965252011	0.3567545139469567	-0.3196585790796226	0.73004899437478	0.770589425763227	0.639839205553959	1.158055615302714	-0.02322207688364893	0.7807791410634464	-0.03158199103150629	1.0373763684832213	-0.45408772614494886	-0.46198028063695273
-0.18454097348702786	-1.2857823974641778	2.0476032872774645	2.812962566386899	1.3794689092195638	2.275141825834209	0.9382774487571164	-0.09550708726384159	0.5424730429256639	0.31528505484901215	-0.6063153367085737	-0.27806017006659467	-0.06537746649127858	-0.4140860799971886	-0.9747292505741054	-0.9473689598248527	-0.275306926728011	0.924149880614572	-0.36094162568889165	-2.1414177710901994	0.4616189848382244	-1.4040257050726621	1.7740583493653497	-0.02373301368100731	2.181412128490053	0.37809675833141887	0.5558014426464326	1.5599843013976429	0.04916661880656149	-0.6957957767580958	-0.20725276256611833	-0.5506259119213044	-0.3863462257769085	-1.1497278007920309	1.9560780974029441	0.3103440988100571	-0.3289759105406605	0.7108437270025091	0.7205339159902951	0.6851910786180052	1.0939650765209823	-0.05420051724278894	0.6797595261120368	-0.1250133931755392	0.9715320106238392	-0.4667820769669648	-0.481349991600022
-0.20532460165385805	-1.3039471556974533	2.044139180116251	2.76954771032804	1.4548589209919984	2.295205744894152	0.8728601836009584	-0.15987870433940626	0.5159393151605263	0.24555029454147065	-0.5888165406202875	-0.19285496497571009	0.09527979581615721	-0.4850628071124518	-1.051153179973829	-0.9766928713087226	-0.23941089727054066	1.0388871935411874	-0.2672204103144581	-2.177170446382905	0.47599437149955115	-1.3704996916241126	1.720097928501057	0.05569729567297432	2.176270177782178	0.4039246187950554	0.5321529197029207	1.5991294174734227	0.02088125278337545	-0.69224973053828	-0.19277040689609087	-0.5636353640623192	-0.38977507831056546	-1.1957997724134006	1.9346948863136724	0.2743753170052893	-0.3359105969405795	0.701826127721621	0.6478245213261491	0.7487360917429589	1.0338471418438946	0.022091219067087643	0.5416473273808554	-0.22084726854436995	0.9380919190486988	-0.45283903208276255	-0.485980788474812
-0.22294397220884804	-1.3191462391171331	2.056444442035125	2.6939934728409645	1.4952171834652395	2.2267321016396595	0.7697034532108316	-0.23347881271194834	0.4946079161017818	0.18803133308660153	-0.5323569758329766	-0.13295439127051253	0.23692055766789166	-0.5502325931636147	-1.14660383313394	-1.0282366560638647	-0.20518376059702095	1.155706562676689	-0.1848084667106408	-2.1788179425189	0.4734877044761291	-1.3276352267289915	1.6425885970813148	0.1562690729047357	2.1604917347528683	0.4076007415861376	0.5400870291612844	1.614169592926979	0.008855250397509637	-0.6687340398968498	-0.18411152858133	-0.5915650700897533	-0.4245477703243422	-1.254378852715035	1.9131458242004402	0.24544336528018262	-0.3337986137969027	0.704428522144965	0.5668517823061769	0.8064124863020513	0.989720553567716	0.19749881224492052	0.3980669139057551	-0.3002750042677604	0.9314721620172088	-0.42825034121077443	-0.46942341657517356
-0.23154536172873863	-1.310779914379831	2.0814811650371983	2.6051303448068426	1.5087733249128554	2.151807418386827	0.6406979429408926	-0.3063070465360698	0.48199273182940905	0.12595180672673462	-0.4357764463838555	-0.11721421914192157	0.3551404769900834	-0.6083637797733851	-1.2512344958711659	-1.0736135623292289	-0.1834584852006094	1.2760253878248178	-0.1162219195800283	-2.128097162088197	0.44354718739440546	-1.2877814396700302	1.5683669965057716	0.2568197508671583	2.122386731874425	0.4021154707248374	0.5609407948724172	1.5930344192575507	0.008070450350124441	-0.6386851847690157	-0.18137064098715286	-0.6278087637437297	-0.4735557563638465	-1.2965637728700443	1.8868410804001456	0.2547666325804805	-0.32171725002744045	0.6993750352996355	0.4874225610123125	0.8680350937772809	0.9522674557234245	0.433172610544139	0.2881708707329751	-0.3621514327689676	0.9351789084605011	-0.4113188962997823	-0.4402497097912052
-0.23429915417118247	-1.2826450256876898	2.1237244403479023	2.500382937730348	1.4898203669340808	2.0967420302207023	0.5460040266344882	-0.37746911944069284	0.4722841867275126	0.05467358992923728	-0.31724474488669646	-0.13168254439027366	0.46751643272297894	-0.6473173890790418	-1.3225625641902474	-1.1007985445633666	-0.16550490749592786	1.3809850444781637	-0.07829399756670403	-2.0212409645359317	0.40880666962953266	-1.2830635761787939	1.5228161317200364	0.3521504695950873	2.0599445614822978	0.4001700169780965	0.6060995701252707	1.5486154754253287	0.014834059057257935	-0.6162503349378013	-0.19023672167972236	-0.6822527670982974	-0.5359259489783779	-1.3228751201283877	1.8591516733998064	0.31891468801908984	-0.29976492814762695	0.696560818074392	0.41206474439295604	0.9481888467023808	0.9299296320333887	0.6762271648099902	0.18719731272045023	-0.41206646699677957	0.9358138971445766	-0.42407674004021434	-0.4022376709896108
-0.23393463659537486	-1.2581508930496077	2.1898249572524278	2.358166073035945	1.435690917450296	2.06196133961196	0.4850709432002064	-0.44611834965243957	0.4699144426904365	-0.007080181794558419	-0.1962273813837969	-0.14207498450229003	0.5729147229231586	-0.6758038326767359	-1.3451978849098467	-1.1022391979411927	-0.1553172442125641	1.4608999673111587	-0.0863385089397706	-1.8992559305153294	0.40350615605463674	-1.3108454692323441	1.5199411618442682	0.40540924526084793	1.9825508576849047	0.4156964726766114	0.6921068171947331	1.4645730637933858	0.012137733583253704	-0.5984719842136101	-0.21177849871300142	-0.7306997453292047	-0.5914622480015228	-1.3322977493526449	1.8486374898808031	0.4025436146217265	-0.28100723708125896	0.700862838312981	0.3488876598507855	1.0186840956378762	0.9433977288759625	0.9003453549021307	0.0764638706588622	-0.4523070439813088	0.9117438573388293	-0.47785947479997903	-0.3583031032127436
-0.22451844308250277	-1.241660180204533	2.269281366573934	2.1990665587590508	1.3677985519391576	2.063329089327802	0.4178164376868726	-0.5278588442316752	0.46851851534359634	-0.05096010687963444	-0.08380075664807848	-0.1647761709317841	0.6649875164709165	-0.7061281113452488	-1.3147019770155333	-1.0477001772091927	-0.15916682356754436	1.511113557533544	-0.13141169353280643	-1.7680087535838318	0.44064667416108383	-1.3615065683299943	1.5488380188602597	0.4039913743612608	1.9079484985575	0.4485585321438584	0.7985851920723719	1.3456747565436606	-0.006430440151976732	-0.5717248756704068	-0.23156814335849116	-0.7561617170574206	-0.6204765314200029	-1.3223371799700965	1.8477503797526402	0.4824482048199409	-0.28371385625568035	0.6824443413477681	0.31604521868940194	1.0641373703186112	0.9664501368409194	1.0949843829946413	-0.02730241264783906	-0.48985290913095136	0.8739104378057393	-0.5561208460398104	-0.30986001417253994
-0.21529522946270538	-1.2390066816871053	2.3577821186267913	2.0631496159218825	1.3123788290778091	2.078589729858097	0.37311025566227257	-0.6135811233756716	0.4630903204086687	-0.06467282584568164	0.010165200132770131	-0.2123936059748112	0.7605873827315359	-0.7400392572002976	-1.2173631045162991	-0.9436350214782415	-0.1633909766362555	1.5131115307032248	-0.19946666502202642	-1.62608298889281	0.49741386172751556	-1.4315692730632543	1.5909755298983597	0.38258405568980863	1.8520796300498898	0.48444409934489396	0.9114408653326201	1.234027464175997	-0.02909520500592295	-0.5174200279763378	-0.23097198213111106	-0.7656172625705089	-0.6192184917751311	-1.300303324615583	1.83574353701799	0.5557846135613574	-0.32226267480046783	0.6238904668225405	0.30948275720746604	1.087480867493835	0.9708950932628844	1.2517785948368494	-0.10621050994026082	-0.5336343306702751	0.8485783579903913	-0.6168751032416764	-0.25406157681259545
-0.23171383623856542	-1.267964935360389	2.442784072888781	1.9505782437962977	1.269014064215179	2.0928434050464153	0.3645652384305779	-0.6594549539163959	0.46087238809896736	-0.051592225994867416	0.08887342311242315	-0.2564302372174352	0.8600562318149386	-0.7760430639973291	-1.0719282549741447	-0.8283202739372733	-0.16587948120965804	1.4738007078977564	-0.2807800189669672	-1.4916563453330063	0.5743041290809924	-1.5015882038053585	1.6463608734101929	0.36459059879742345	1.8391470993307348	0.5078597623815732	1.0267199119782593	1.1306277527819366	-0.05345005792871945	-0.4212955245500362	-0.21018994714979883	-0.75594632877694	-0.5854935047021936	-1.2855316613979972	1.810009629300166	0.6132686275975826	-0.39401268855149013	0.5516740215747594	0.32274495615131776	1.0725748298405882	0.9608666902182346	1.368499010101717	-0.1496045203583156	-0.5684549008746722	0.8279928185885099	-0.6437410734541927	-0.19880867679605851
-0.28381534419576776	-1.3108306430279577	2.5081213959409068	1.8606026457317586	1.2265797849613693	2.115195881701763	0.3409770451199982	-0.6635829526026639	0.4801487747505587	-0.02818442857431815	0.15577475156480736	-0.305818868419184	0.9449849035922554	-0.8286877723809779	-0.917355356284635	-0.7123587024307505	-0.1864476576091966	1.3981339805217383	-0.3585672544906736	-1.369379985776161	0.6758097845531794	-1.5472007025897052	1.6957845128475562	0.3468629926987104	1.8684037494808508	0.5055095220803083	1.1185605113918142	1.0229547659873437	-0.08712807489991385	-0.2832218125546607	-0.1758888657987996	-0.713157908371796	-0.5368268164843265	-1.286125998508367	1.779666605916454	0.6325080737134685	-0.48586960201794877	0.4831997791605455	0.36141660416987065	1.0237161508660555	0.9419645231268285	1.4139718037502735	-0.15932672145738194	-0.5904203703585431	0.8324456767355913	-0.6446723029242974	-0.15184857145373942
-0.3644962553654285	-1.345724148532136	2.5418852902032048	1.807917206086087	1.1940789565181684	2.105050840502371	0.2979478073140275	-0.6471763680382139	0.5197457165200791	0.021772371686039835	0.20302546748510558	-0.3810584276531651	1.0049541373453876	-0.9000004063264122	-0.780914025520669	-0.6160150077886086	-0.2351719095993044	1.2757170833477318	-0.4090890894079789	-1.2424323719312826	0.7627964636000139	-1.5546179622022156	1.7227647232797025	0.33658764853056783	1.9242810130100245	0.46180909609193826	1.1485525705500272	0.9308760453932031	-0.13061120781582541	-0.11454772049747164	-0.12919562820304017	-0.6477783343196961	-0.48935467064218996	-1.2888981256143985	1.7364026306660283	0.5925664297194265	-0.5736542839083456	0.4202430163958235	0.42329793738882193	0.9753813802444149	0.8964693242902084	1.3797037233735905	-0.1265383679660861	-0.6075129309253542	0.8927021341751068	-0.6147332754604365	-0.12135491512049061
-0.4688156718502595	-1.372169383021268	2.5307099516502203	1.7882024441550974	1.1697705369241824	2.074820340877432	0.2602987655428276	-0.5947195017012671	0.5567433452989313	0.0980105906208616	0.22668222676048672	-0.43260236984323736	1.0360904514343166	-0.9716296421117775	-0.6719241403585565	-0.5587563862923447	-0.30354459263246153	1.149116053984714	-0.40323732755565456	-1.1169865914542767	0.8075800597173199	-1.5234897907136444	1.740118630082873	0.3357689968802102	2.0007596594569557	0.38378442246998046	1.1056633632509842	0.8665417247876	-0.17507452668303536	0.05378583267430727	-0.08854034059922725	-0.5798571785579271	-0.4432794647211731	-1.2742479327551361	1.6840477051022167	0.5162938663484036	-0.6356276611263069	0.38889324171461526	0.49542809438134816	0.9494521418436275	0.8269568268575253	1.312371770238767	-0.04876494616799966	-0.6142582058210042	0.9901451164258102	-0.5649505945608932	-0.11694358729189917
-0.5956432828479674	-1.3774646734450184	2.4752644138538615	1.7865520765275544	1.129379190518183	2.053410211467251	0.21215649193299582	-0.5092148435753276	0.5755013504424127	0.15829846648233603	0.23353762968589428	-0.42687052299706163	1.0331347285104004	-1.0447067521651192	-0.5774059411930733	-0.5264335636954488	-0.393242016793882	1.0642162081131352	-0.3421725757507402	-1.0167706069867206	0.8212908308994411	-1.46218674798834	1.7466905025454598	0.3420734585587335	2.0696324163670132	0.2902869893251086	1.0209765920819212	0.8369835745124565	-0.21354275473183826	0.1842122257864475	-0.06194209852151807	-0.5186899838769357	-0.4078876743332634	-1.2504223896153464	1.6261772687415685	0.44895402975862597	-0.6618203530460478	0.38982627072298465	0.565308264580068	0.940106292838814	0.7733791550356439	1.2248394336750075	0.05653377710522106	-0.5962719388070613	1.1064353565557377	-0.5172462485241748	-0.1387211872189754
-0.7356823585890122	-1.3602520529150555	2.3866744573247494	1.7818658474616929	1.0854892182230187	2.01762255551653	0.16692420976137462	-0.43790995687760415	0.5833548302902856	0.1959037367916581	0.21736760504216565	-0.3999696810972502	0.9945078837238739	-1.1271969754593367	-0.48015565182332914	-0.5220270754301075	-0.4967615818570478	1.0143109223678355	-0.25609719001832926	-0.9292071919294381	0.7876456979058513	-1.3801299696783902	1.735197801494012	0.34277817415465917	2.1216689575307135	0.2046044149675715	0.9409527514361431	0.8581227344462514	-0.23881917783475987	0.26482370237846087	-0.04422811278355524	-0.4658336998470517	-0.40092678620359345	-1.2212608271634773	1.5662896210894908	0.40520994125635157	-0.6500629633898878	0.3957774827763668	0.6404082702126342	0.9471621553334064	0.7369999522033799	1.115934405603333	0.17538580139380738	-0.5472608053965002	1.2417752572079377	-0.4746171030995252	-0.17075112687561395
-0.8603534958609356	-1.3401049752011125	2.2827264634671685	1.7584021022780145	1.0373603670432279	1.9546360656496062	0.15490199937046203	-0.39257677855361556	0.5806037055722431	0.23803854775492322	0.17591786893579722	-0.38758411181385277	0.9251316231306955	-1.2108184711816008	-0.3725551231132126	-0.5628762139365882	-0.5785595801744331	0.9814224421759311	-0.16577362895179287	-0.8566219277182988	0.7056641477764877	-1.2954564794526822	1.716397436688427	0.31227707039805386	2.168974904043167	0.15047040901260186	0.8735559615879309	0.905742648564507	-0.24096842277780675	0.3029936696214054	-0.024532981503381946	-0.4342454700268871	-0.42307939597543803	-1.1693539401154844	1.4956370848821896	0.37777979534542094	-0.6018974448996174	0.3922218857444732	0.7222950663675904	0.9630695339514551	0.7004148522071565	1.042166720361462	0.30166136683168077	-0.47534292232771297	1.3598871211253076	-0.4288471746438868	-0.19660771578989555
-0.9496143543401454	-1.3273369646878415	2.160228894352905	1.7221714391262108	0.9796578528215724	1.8823499546832405	0.15058222394453094	-0.34784885868609766	0.5729427674273827	0.29057036085279603	0.11913106938975135	-0.38359785347109165	0.8502578078753784	-1.2713898085576685	-0.25549951089756673	-0.630616323783773	-0.6260562688056786	0.9608140896622073	-0.09831225026212716	-0.8178103342950431	0.6210200331656173	-1.2304423750327247	1.7028193954399486	0.22980424640537306	2.2159996173332317	0.1312141343474044	0.8074421341202201	0.9279939762564633	-0.23105584458593692	0.2893388006183781	0.0037665011500224834	-0.4363101205440631	-0.44654957408197526	-1.1139374273573512	1.4101080975256615	0.37816323512776356	-0.5288843422005316	0.3881821223082361	0.8069541676792016	0.9730068923869535	0.6732566125608763	1.0193545621307187	0.4280290461473223	-0.38936700286431364	1.4530439297584994	-0.3787512620134902	-0.20381257104938655
-1.0141063967018915	-1.311876433620121	2.0325128633777574	1.67182911401347	0.9343494069094064	1.7957940140043547	0.12938614223993763	-0.27864197461558005	0.5801408649400019	0.3602818529720465	0.06205339450260825	-0.3684765330124158	0.7910578718695669	-1.3098492101131889	-0.14954010121799544	-0.705070907409756	-0.6520687443315282	0.9341397464629783	-0.08846481150533914	-0.8008230418196387	0.5634282300972089	-1.1855302601068707	1.6910251994202554	0.09971037151434067	2.2623653214305315	0.13788072107190644	0.74588995067207	0.9069624454605553	-0.23138148775912581	0.23362367775755577	0.03525035718870471	-0.4548827442723427	-0.45430814665523894	-1.0830839563431156	1.3319074112278657	0.4024158013609457	-0.4534557869351822	0.38386497186951124	0.8884994479815266	0.9650510905442482	0.6656909010851617	1.0070214026467668	0.5560589622572492	-0.29668318786236847	1.5364536620911275	-0.3314194077648131	-0.18182490789237776
-1.0611934906120635	-1.2857706908530713	1.9310427716383551	1.5999179102523773	0.9003267175593347	1.6787491013132843	0.08989574995416383	-0.18982879694949373	0.6053342062341687	0.461029230239849	0.02368759809219222	-0.3500518250191604	0.7552652819415907	-1.3111001734807213	-0.08626377314252828	-0.7860672334146441	-0.6539119436951364	0.8796619449666243	-0.13510614424048165	-0.7766128851870396	0.533381046333637	-1.1567221101495577	1.6787177441093823	-0.07266221927838323	2.3189477667710703	0.17726893111208572	0.6776265985142211	0.8648714800181754	-0.25958218655728316	0.15977856075825964	0.06294277322642368	-0.49083104828451757	-0.4589394787232689	-1.0617095115052169	1.2721123315891618	0.4073401622693664	-0.38971080443941736	0.39445106856446804	0.9648248928500051	0.9408414545598077	0.6650288004010545	0.9955774428281631	0.6864461562391722	-0.20196049883654932	1.606715159984112	-0.29678190433815177	-0.13462965714341737
-1.088639519849322	-1.2405285411309237	1.8569733215217687	1.5221672575770415	0.8767544154692157	1.563018089924046	0.04361126748850043	-0.11228430762466919	0.6367185038251966	0.5787934092109925	0.00983465997243239	-0.33446956676496176	0.7657385284665187	-1.254698713996428	-0.08598869921411342	-0.8613229967252343	-0.6316637485597538	0.795911233964181	-0.21036839546757577	-0.7460488181519012	0.5709523337321609	-1.1438525567497515	1.6689514606737201	-0.2706915215874548	2.3736413322597376	0.23617776622041572	0.5763475974944037	0.8198545965310275	-0.3182923942515067	0.06628212916501586	0.09127133691531121	-0.5413242151799883	-0.45735204699472415	-1.0282183984245226	1.2230435705001086	0.36455467322294827	-0.34088503490811467	0.42078770360070744	1.027027652753786	0.9090351474584347	0.6696069843996996	0.9966859518280142	0.8143169665602251	-0.10639167709082216	1.6687813351732443	-0.2751477506031322	-0.06899900651377666
-1.110231825663322	-1.179892197803992	1.7923347668669691	1.456531525782406	0.8783507152247918	1.4712280834034352	0.011580810881190864	-0.03366531452318837	0.663889100300299	0.7094559205580057	0.012839270029903404	-0.2799935480422582	0.8224956067132949	-1.1547567795255262	-0.14876150213248113	-0.921841464002448	-0.6103760939378009	0.7093617589424858	-0.30385926139740665	-0.711119890927192	0.6971595311814731	-1.142631748774184	1.6631476825349973	-0.4597029961809948	2.41973000064543	0.2721459429223747	0.46700318969658083	0.7841615853963496	-0.39557728854442437	-0.03386591522260101	0.12328592185153937	-0.5858172799763628	-0.43041729914063814	-0.9893131779442548	1.1862207861802534	0.3035273915684067	-0.31440527731836	0.4428475353985837	1.0725195732410653	0.8726404172018952	0.6905519743335341	1.0008328919713407	0.9329680151154971	-0.006602386115675396	1.7381220994743187	-0.2513633033644168	0.009003427777287392
-1.1293184560402592	-1.1163682237375057	1.7638636715291007	1.4004597762639253	0.8805218483120398	1.4018820958419886	-0.0030431291430372126	0.045745955097155754	0.6868311847592431	0.8553435831099687	0.023925587007635463	-0.17810495551898206	0.8817630249776436	-1.0302202874892528	-0.2707264846298442	-0.9602686877742668	-0.6007224763453021	0.6442574628723164	-0.4010312886438768	-0.6717457378477422	0.8488682707217687	-1.1387212722309321	1.6469853987015592	-0.6183948207342455	2.462217204780217	0.294603335748346	0.379435380199374	0.7807453568345428	-0.4638646619621333	-0.12014070153937277	0.13850620879692271	-0.6189378435633737	-0.3878066629671703	-0.946126127333074	1.1660332452637225	0.2705018651299555	-0.309406233721967	0.47918523272453284	1.0973799183958486	0.8463140224690766	0.7197288136264832	1.0032253574386454	1.027313560923104	0.09184124800371427	1.804831629415754	-0.2226433399341477	0.08242836481906665
-1.1427688482702594	-1.0683633137942714	1.7901046549606086	1.321617028467154	0.869418053380115	1.3662236760848914	0.0008902914874253688	0.08340459220622962	0.6971654903959301	1.0002462256909541	0.03215603700004871	-0.07564445869385351	0.9104834742109518	-0.8954675946181329	-0.43118316802545803	-0.9704194138700741	-0.6018647407396509	0.6103399664387126	-0.48731930463284473	-0.6388309751063685	0.9623821330311998	-1.1248449170345427	1.6151848580032993	-0.7337656254804528	2.4875114047521825	0.3212366388459838	0.2835620773968158	0.7987911756201906	-0.49853263417982197	-0.19698404133412853	0.13403136446213218	-0.6648186242811291	-0.3465929667148218	-0.8839029362817266	1.1441871941075836	0.25756077247588616	-0.31725542932778883	0.5303656563836217	1.095786177750235	0.850179959105336	0.7503913422593806	1.0031097216077263	1.0946069356277532	0.18367213403900579	1.847987047857254	-0.1769665344255195	0.140565715157071
-1.157573162924687	-1.0548694933924097	1.8303656085767699	1.2104596750249208	0.8644141085504579	1.3691961085382158	0.03594582394010687	0.08806644245241795	0.677622507540167	1.1148071507407302	0.023952030220462838	0.014289626743690165	0.8894560024508511	-0.7662979049243323	-0.5986379186507562	-0.9712499946440252	-0.6187910222195453	0.6214269157510313	-0.5724201350227034	-0.6310455512929807	1.0414672724919283	-1.1263964618321753	1.5808180208491418	-0.8025070449872456	2.489849418257722	0.333248060280216	0.20103983632584974	0.8025781267680514	-0.5083898530322492	-0.2725910769144605	0.11405996334487971	-0.7276104619920295	-0.3162730206996132	-0.810096678918792	1.1177975962950302	0.24440665772051529	-0.34290269647450256	0.5802297526309019	1.0705642275750176	0.8727080182796876	0.7889667815072199	1.0095653909270008	1.1420330216954209	0.26593730277895433	1.866735088754591	-0.10521953661519204	0.18804314039400058
-1.1686894174003584	-1.080780125974354	1.8951478815544243	1.0878679226619858	0.8521689179383799	1.3936432884985333	0.07147402449362728	0.12030155575210384	0.6494262562240183	1.1985416043365724	-0.0060709325430256	0.12219175032151704	0.7990522700975735	-0.66139072696378	-0.7523762710150734	-0.9671522178167894	-0.6398747010567929	0.6740388745678836	-0.6636872428527103	-0.6538894916176823	1.0656231733657562	-1.1500927823778502	1.5446673384661995	-0.8279147851253918	2.48163908716825	0.35394587073652267	0.16818924695143225	0.7913966552209473	-0.5186248179655755	-0.3445188119285117	0.07074012586502984	-0.7969439494786621	-0.29578721424274096	-0.7549838420564676	1.0930510807198555	0.2659076884785526	-0.3822101885757569	0.6426922621911908	1.0306236137903153	0.8974795882232784	0.8424838953397007	1.0420231724334241	1.1795736138807051	0.328048201792907	1.8650285566661366	-0.027694683228988947	0.22416774539828666
-1.1587800530496293	-1.1365074970440443	2.022398066931354	0.9595059960753467	0.8648607416426918	1.410907090029983	0.08633635364697365	0.16192157545549618	0.6330120760422073	1.2596012084430264	-0.06328412889590675	0.2329875389490142	0.6682221660634518	-0.5861244310172562	-0.8604103908326914	-0.9515439145116142	-0.6525434516122967	0.7477636841336899	-0.7512200318019374	-0.6821129086547316	1.0109975245656524	-1.187762733655817	1.4966076048375654	-0.8200953959083208	2.4632371999002287	0.4258161365397024	0.11062850202039773	0.792098237749393	-0.5181200710471325	-0.41596535069143936	0.005711295397880028	-0.8845392861745951	-0.2795279447631194	-0.7304858737188142	1.0582377936903167	0.31577971276160266	-0.42658644022183695	0.7275827717526588	0.9763761643360651	0.9197118926822885	0.9143985263519199	1.074572665116094	1.2166285147104794	0.35888277328063045	1.8449113214187611	0.041275557615935585	0.2596841076173934
-1.1331780539017486	-1.2140676978269842	2.1955092647115286	0.8257610185356606	0.9364336946731642	1.4207721194765246	0.12819830675174052	0.20423526215394489	0.6249623517662639	1.265798302591144	-0.14153620645429324	0.3109927249561315	0.5484816465155615	-0.5505491950035455	-0.9092849669611267	-0.9513932339287294	-0.6598865798616812	0.823766743666528	-0.8185573761752784	-0.7033093528434392	0.932659051877858	-1.2547466676777854	1.456002693221379	-0.7892398244268188	2.419784568285595	0.536603738227799	0.01718232395522077	0.8154816645213409	-0.49312370107315406	-0.4850540278238634	-0.06135684268244377	-0.9802886077744286	-0.28095266473948816	-0.7239134596880821	0.9825634427575052	0.3345114562027197	-0.4855046185232165	0.807112147066037	0.9115015451146385	0.9188161784015383	0.9922115055317052	1.0775552720653327	1.2578578490009638	0.3589949113519434	1.8082446935926608	0.09932924935449874	0.30889533831929195
-1.0988000643783384	-1.3090239227138862	2.3485494553344575	0.7003819786239867	1.040019488138657	1.4204867228822748	0.21747503560678721	0.28056923456582783	0.6523217872193203	1.1944890615425916	-0.21935197100103387	0.35173877249182917	0.4534711253128302	-0.5484024800888913	-0.9350300217528098	-0.9861232707156162	-0.6492279179481806	0.8667732162427695	-0.8457829086085749	-0.734400819556258	0.8758631463586208	-1.3484911016263352	1.4370767055123586	-0.7495605385077049	2.3499337913633456	0.668626112128203	-0.02434139121954611	0.8646641942711353	-0.4743568850022786	-0.5459438611390727	-0.11542212277288574	-1.047212823495117	-0.29426327978333766	-0.7207942744154116	0.8539131891711682	0.34311399872694787	-0.5495612723178542	0.8615455637543045	0.8595308680112643	0.8745459225821719	1.05620918872969	1.0725948936631224	1.3212866278337612	0.3214626386957935	1.786484425125239	0.13122385870557912	0.35780871817277793
-1.0407529378106986	-1.4152067876517296	2.46830150890178	0.5981040105161115	1.1508258499285968	1.393487128097907	0.3230773096490828	0.36475456526979666	0.7324265411226125	1.0798311857082703	-0.2813910536948483	0.33986108837201673	0.379195652749873	-0.5671244596233478	-0.9551850148466974	-1.0439405129094053	-0.6043606626143154	0.8558784567343481	-0.8109868530824527	-0.7860407822823477	0.842525705716515	-1.4340449354519547	1.4227018561335174	-0.7034417555862971	2.264741112533108	0.824828286948826	-0.03200915468663676	0.9377045162524515	-0.4477127605719645	-0.5806307078258103	-0.15559757329124535	-1.1021645277965315	-0.29434661994908645	-0.720173907942544	0.6920117337809695	0.40434720174608074	-0.6024182640437872	0.8950286966546483	0.8286102905695902	0.7951569068495999	1.0813003823377823	1.0747839995657058	1.3933280542379536	0.2697262103399876	1.7772096216584572	0.13831390126205695	0.3959900616671538
-0.9589141472825906	-1.5337089096771024	2.551653180353062	0.5368733340433864	1.257831694942954	1.3430527035366002	0.43009758799389675	0.41729643981692144	0.8312893001693855	0.9610742307033855	-0.328506248149408	0.2906431748723136	0.333681118775346	-0.5994139862982621	-0.9488210163333605	-1.112360522947656	-0.543909657328979	0.8172683259222548	-0.7202646102848725	-0.8553310542214989	0.8291472422739965	-1.4940590773265605	1.411546542308439	-0.6629184988936185	2.168958114000039	0.952038657420454	-0.04553277860975916	1.0197418369082114	-0.3814801955770776	-0.5656247878100134	-0.18873541322296505	-1.1776488891785966	-0.2815677945342994	-0.7204775838383537	0.505953883900853	0.4960212630412064	-0.6576168914494096	0.9066133865585628	0.8073927811762074	0.6903583360017704	1.0666776464973142	1.067112160300551	1.4141039206692911	0.22276074720004693	1.7546913354494198	0.15576175524283384	0.4313716071864534
-0.8852233966842947	-1.6543650481460346	2.5503299806219557	0.5083606864139669	1.315728577269563	1.306753487652789	0.5270644213417284	0.46440118924102924	0.9172369542140926	0.8339058256313743	-0.3663266532952668	0.24078506998994031	0.29301630978100535	-0.6328000364187909	-0.9532688218877372	-1.1822358869084053	-0.4859211960626276	0.7792027328878705	-0.6095063956038234	-0.9574758146531455	0.8235472414769897	-1.5255033943068115	1.4179174181255285	-0.6358861150163617	2.0606665333367915	1.0084320332256724	-0.021209012308089036	1.0956004477964085	-0.30582026071837254	-0.5163984113201069	-0.2275876766268948	-1.2181695786878262	-0.26352266436006433	-0.7147467858617219	0.31731570064795034	0.6003417364169343	-0.7186593557088958	0.8990886336910655	0.7949910682532016	0.5710635590348105	1.0366974045449908	1.0504087638963242	1.3751481243619206	0.1711602437791649	1.7272161688253163	0.19331993291664124	0.447283113035851
-0.8304324229156735	-1.7594201762139712	2.4500443260950417	0.5120689198486922	1.3103483027047838	1.271843560850424	0.5669452785803692	0.5337304851342037	0.9764657442407658	0.6977403877535858	-0.3877588772915739	0.19696610381742402	0.2180705134499153	-0.6590162131642971	-0.9978774209907485	-1.2439634739848655	-0.43723773922946113	0.7590588390668974	-0.5031868375283974	-1.090857704565733	0.8057749312552807	-1.5053235843839865	1.434259163249589	-0.6075371367323448	1.9528702589458127	1.001492835148124	0.043970728514168916	1.1692387094326502	-0.24679743557788733	-0.4448778423646987	-0.2746553325544846	-1.197692307165013	-0.223947991367439	-0.7067774627102666	0.16609042280015893	0.7469541976377319	-0.7814611224317562	0.8748097058732833	0.7840993911099681	0.46257650437992764	1.0063578518555605	1.0314883494923957	1.3198546757338976	0.10768669729258976	1.7362965070076002	0.24444019796415253	0.45085105267262204
-0.7784871367766742	-1.8474265763074325	2.2988476946480376	0.573992343226806	1.2590351229970291	1.1984158635070563	0.5415362855422081	0.6016078407975296	0.9977008724480037	0.5805074990817486	-0.3989146077029769	0.14721042955627717	0.12120198072880148	-0.681703437693987	-1.043371851388657	-1.2991603440909243	-0.41651750815405164	0.7757232966464818	-0.41380239342832137	-1.2318793555235872	0.7804990302220521	-1.4169779426779858	1.4419939448754069	-0.5732001858098904	1.8786876508966022	0.9183794162692974	0.11662691385203935	1.2439213723328277	-0.19183212437533528	-0.3462067003170675	-0.3243620924520643	-1.1484022376647967	-0.1613238096763408	-0.7067470951206856	0.061384428673093475	0.9128203064478345	-0.8490691886582844	0.8444534810009884	0.7521308287479649	0.3879195640928311	0.9787474458884258	0.9929337684867929	1.2306675070813515	0.038772755285643515	1.7741656446541694	0.303107654580739	0.4808242538391708
-0.7348338596940656	-1.9243390112758234	2.1196210344401996	0.6607283307632068	1.181122461351793	1.0986562917130382	0.47697393312495884	0.6723380719944462	1.0177326150114125	0.4933409877130125	-0.4255958094454493	0.08891033430775588	0.022358467241174212	-0.7244215200963847	-1.0851411280780254	-1.337506714867049	-0.4383800036238096	0.8259048552348842	-0.3430142371829442	-1.365216039749516	0.7450938969779737	-1.27759182728432	1.4439177699108774	-0.5483621259438998	1.8502075402411446	0.7706116714929327	0.2039921503417988	1.2984454963332888	-0.14045540094132528	-0.2643811285683736	-0.3740761226085148	-1.057625308368625	-0.09677089843506036	-0.7087773853955255	-0.01396207721235381	1.0484585790832468	-0.9017170325389217	0.8250111738265911	0.700946977383496	0.36380710465771704	0.9701643601907903	0.9386327772638848	1.1049069419600959	-0.05133868032284774	1.8083359732159974	0.36425980073801334	0.5429528055459004
-0.7079238857153474	-1.9787084154571837	1.9139601144356349	0.724742219802874	1.087825770974058	0.9603143312812064	0.4052311357323507	0.7477437547511803	1.060547224856275	0.4256111696298618	-0.4628344639091135	0.02723002855873443	-0.08151922273330639	-0.7761743379309599	-1.1298989198201774	-1.342221914570496	-0.4834994472005831	0.8859801847697433	-0.2863970015776764	-1.4956645828833826	0.6791492722079493	-1.124776824159412	1.442894840554331	-0.5188400282846286	1.8566591143129851	0.6343514301951687	0.29947156118543106	1.319146167186805	-0.10160291394815953	-0.2267848953171531	-0.4243354221802524	-0.9357524653219578	-0.042425173208324	-0.7011854880002902	-0.05998766486175435	1.1457386720109586	-0.9200482260384113	0.8093968072865303	0.6400366206083005	0.39285866783904566	0.9794741417612262	0.8890768425511292	1.00168496793112	-0.1449909604861331	1.847506837664921	0.40252486623685424	0.6352646216491118
-0.6796354839289533	-2.02257308727249	1.7224133248962137	0.7719957087139429	0.9859520710287948	0.7598313010824012	0.34288415815294865	0.7997449770815704	1.1027138578160005	0.37314140503409776	-0.48297097047689636	-0.05468032488267359	-0.1997166479693192	-0.8100584567996728	-1.1368969870498622	-1.308862703574245	-0.5246691778553394	0.9412707889784123	-0.2337355747037686	-1.597578292027664	0.5816682326931717	-0.9826378110997247	1.4313698364705716	-0.45828090542753924	1.8940001702291158	0.5364385192259519	0.3987510915947007	1.3331539001695236	-0.06191026756816652	-0.22384959818530117	-0.46766980017784254	-0.8369261682866904	-0.013522010010841745	-0.6861275017952264	-0.08865675000362931	1.1957136569763036	-0.8984403829626146	0.7842958052613747	0.5602424460993694	0.4663663898036696	0.9724211545957655	0.8472126843157559	0.9227852446275859	-0.2021473956220711	1.8847092371932106	0.41441920628682594	0.758389891838603
-0.6549126154050784	-2.081172480266926	1.5743636291392957	0.8010951537220443	0.8755964778226831	0.5199635408770404	0.2845240332501908	0.8354858289690175	1.1569254553891772	0.3499818016219836	-0.49708834072492697	-0.18341000811004565	-0.3384061857143733	-0.8282283136132742	-1.0934306440902706	-1.2313210055672055	-0.5426487161144384	0.9804494812937019	-0.18828142756773528	-1.6339035726847093	0.4767943716134087	-0.8666172794296669	1.4128386636009203	-0.3920460791182315	1.957701593855824	0.44534089208289923	0.5193758148257632	1.3582912832625862	-0.03258609982250741	-0.256433987405592	-0.5143630377736021	-0.7768974545168099	-0.013228335141060773	-0.6625665905074996	-0.11138605428737373	1.174042208537225	-0.8236679778001544	0.7400147528641744	0.4782384631322354	0.561916288196012	0.9456504860816445	0.8120235047341607	0.8444675135517734	-0.2280003182447951	1.8984765855998282	0.42727863869672406	0.8967180963854791
-0.6594491744787816	-2.139607980705873	1.4749749751791628	0.7966900984001348	0.7719569229664589	0.29111855101942574	0.228691655147573	0.8650550847975058	1.233009049879555	0.3531734214492056	-0.5242256878886657	-0.3519211838565588	-0.4631133994905795	-0.8473827249290998	-1.0210349159473397	-1.1120407861010466	-0.5207305908852151	1.0071718719439051	-0.1507743362705131	-1.6093267477047697	0.382566665894987	-0.7905624016848567	1.3970604269294138	-0.3344239745531451	2.019132164149504	0.39980240469898826	0.6572567572097685	1.381862064459744	-0.02446455908317677	-0.3165724142671244	-0.5650476474892638	-0.7646634001855247	-0.03632943537071083	-0.6426194223799045	-0.11962075047705553	1.0944855544378036	-0.7048145885379158	0.6559311873099448	0.4176830149882056	0.6615898523336969	0.9022304076818004	0.7956231539557922	0.7931768316122549	-0.2070135082923839	1.8921386047968969	0.4408745889602497	1.0196113564404183
-0.6872229632169764	-2.171902618544453	1.4108270451437621	0.7828025604379992	0.6927746654016322	0.08143821170779575	0.18351280502213338	0.8757117140254816	1.288268518644126	0.376546316587319	-0.555435289827767	-0.5150547519886406	-0.541473798103637	-0.8512977769497094	-0.928423585200871	-0.9692801216580182	-0.46069866312118163	1.0271475996864678	-0.10725158063153697	-1.5408702695417626	0.29816460260061756	-0.753938162417834	1.3844084059405461	-0.27863750642056057	2.036077515176192	0.4331312078464511	0.7798959564593375	1.4032722903704382	-0.010338158230242823	-0.3894884523507902	-0.6099487662734461	-0.7915007799333793	-0.0785590879293275	-0.6527144768020257	-0.11282471549522008	0.9746641728240322	-0.5768530156599343	0.5274253541572473	0.36983731367347705	0.7550103167755762	0.8308123521826619	0.7951606106321136	0.7894964634959416	-0.136424291462488	1.8714776604887813	0.42311350324861896	1.1147825406883878
-0.7242322182665925	-2.1877845876119997	1.35933128332378	0.7700641673424489	0.6282734029981946	-0.07935853736600051	0.14807091777398385	0.8806557915294635	1.3079596105022069	0.4295822737648264	-0.5836501979142071	-0.6322439185577399	-0.579196380625769	-0.8186144284739054	-0.8513982229746121	-0.8205289852612727	-0.38254997702470234	1.0393516522339388	-0.06515964942730837	-1.445682162001433	0.2382548504843637	-0.7518272832887654	1.3678297719128643	-0.24467190263847458	1.9852078820098722	0.49328331594367514	0.8708212259873888	1.4242679447870503	0.019923861854200073	-0.4696520462782966	-0.6444388743550782	-0.8083933750739115	-0.12565025015661346	-0.6996974761108238	-0.0952213649520321	0.8460804821100562	-0.46151823132444303	0.38221073665467237	0.32168692664708665	0.8308629511261276	0.7450783879893484	0.7993274879876681	0.8337404337861374	-0.06408843921880691	1.8266712714686846	0.3662153826252318	1.180196857543919
-0.7706178455813039	-2.1829341484102898	1.315854012758223	0.7659688106370657	0.5815175350278634	-0.15964113781277905	0.1466405829992706	0.8953588115619363	1.32066366017597	0.4940312772989728	-0.614410265235249	-0.7014656787946191	-0.575723293719736	-0.7762708628821582	-0.8210934681491964	-0.665467640064201	-0.3292974626141409	1.0469111178538943	-0.045504640086836544	-1.3594096204409516	0.217044591055409	-0.7787969256175351	1.3451386863265886	-0.2451867248103489	1.8676188149646293	0.5663720718854719	0.9357308694663826	1.42632884346436	0.033275231954944126	-0.5325740083770952	-0.6696703077651336	-0.8032209793669474	-0.1885284209242791	-0.7896202470870717	-0.06832264306592492	0.7610101059552792	-0.3676846656730288	0.24808655585157835	0.28443491315319774	0.871664426641266	0.674722115904357	0.8148027521186787	0.9377621237539258	-0.029957688059153793	1.7373759877705286	0.279420563150261	1.2208895539812248
-0.8237485796349036	-2.145796875777404	1.3007635888585163	0.7869345919795498	0.5612949811294982	-0.1633028299654263	0.2074873531281835	0.9150535136960904	1.3157094140484575	0.5543618115056475	-0.6502275970094598	-0.7226602815035621	-0.5087494015304724	-0.7308307768559634	-0.8098667220538733	-0.5147245798644405	-0.3247580742417941	1.0544505637026105	-0.05176837306123964	-1.3161628468711009	0.22212766870192224	-0.8247839352151036	1.3165505027304667	-0.25889703002689685	1.6935228577729213	0.6628806213389937	0.9852712238432882	1.3736822499803647	0.023727374117046167	-0.5763850762870534	-0.6742832870184632	-0.8167750561600338	-0.2737060388986797	-0.9096025935213679	-0.030404470587817523	0.7450689520412126	-0.2985715551479954	0.1340250204284465	0.2584997975210148	0.8794850263283862	0.6353271251999709	0.8374275005544829	1.0872755083562344	-0.012141327213867046	1.5799900737430728	0.1389699947523577	1.245250618109267
-0.8653587203892474	-2.1096234474589375	1.2969377079880495	0.8148441423031016	0.5727668348133558	-0.09307911325562446	0.3103276013986185	0.937886718950035	1.2776157786524576	0.6189310340126299	-0.6746445986536178	-0.7052129323545167	-0.3693085613070411	-0.6734254578792058	-0.8195316077081947	-0.3900382350952647	-0.35080763627395417	1.04308734154719	-0.07696062866621187	-1.320482501374013	0.23700356825499638	-0.8934653273385583	1.2755723116297852	-0.27892445648357234	1.5065447399914427	0.7303560616930589	1.0305650477677744	1.288563546969556	0.0019451022624417448	-0.6146105661743582	-0.6568601116353199	-0.8490032968707688	-0.37587314494783314	-1.0308256729013994	0.028495784921610055	0.7843821808364153	-0.260445133231943	0.051913424291905784	0.23209258644548872	0.871237694837701	0.6261465340069216	0.8463115223230713	1.2729603379606247	-0.0029595978596870702	1.3857311605671911	-0.031914845873053266	1.2626984072820542
-0.8869540893761529	-2.0920010955402533	1.2865552981128823	0.8364374708422322	0.6009047196240873	0.023163458066704324	0.4301386895678837	0.9359961363556654	1.2146028036165777	0.6756200967517934	-0.6773781657796121	-0.68539260714704	-0.20438192144283773	-0.6310664482952667	-0.8659631543707038	-0.2939223988955346	-0.39388732200367654	1.0103630234794485	-0.11075112027070151	-1.3576064158286891	0.2624845975225477	-0.9725357466963238	1.2107903749409716	-0.30392287079654057	1.3692567548465595	0.7265808075008693	1.0785635964768843	1.2223835859624166	-0.04846771737892943	-0.6159468111486308	-0.6195346025941946	-0.8603665671538261	-0.4816635639173902	-1.1319627608871805	0.09168116805011792	0.8741354928514715	-0.25275587421370116	0.00016813982775094606	0.22051787759699196	0.8539402690575433	0.6538336467606293	0.8313705754797576	1.480379855724038	0.0008938740454354568	1.2235709253713405	-0.17526069135073633	1.2888465765005706
-0.8907493606066179	-2.0752216196212236	1.2984690514970836	0.85361759409586	0.6601704496685612	0.16107463118645912	0.5479604615562247	0.9029789475223368	1.1215051874850037	0.7093512137106968	-0.6737587510239125	-0.7062927218199542	-0.06843666221161808	-0.6343598796301588	-0.9063663859579417	-0.24889830570229163	-0.44896449252469084	0.9654827003152093	-0.131145905712111	-1.4045650785586	0.301143064562982	-1.0201375301898616	1.1207690023390473	-0.31269172713387183	1.28395074322521	0.6905382822480794	1.1256017990766134	1.16550357972155	-0.12113173504429724	-0.5704515563597412	-0.560198384822643	-0.8715206031072738	-0.5574832718520187	-1.1973398430278623	0.13040931064524353	0.9978871322342571	-0.26975426281669523	-0.041253304743799526	0.23108477986076278	0.8313910845463806	0.712207511342995	0.8017957148614364	1.6767163991940712	0.016600000276012706	1.1460467444042393	-0.27548637950135163	1.330034645927866
-0.8813270407479337	-2.0733329530294062	1.3393841712724444	0.8555532104491512	0.7284101964736591	0.3306002081711979	0.6360781260248649	0.873807530117484	1.0136485092725147	0.7353068777490895	-0.662791428503902	-0.718341123641811	0.06605098023520468	-0.6730316360783162	-0.9412075294672233	-0.27864118270930466	-0.4831397080893763	0.9227004491768485	-0.14282285063469022	-1.4403579366838901	0.33909178791265926	-1.0275304709183977	1.0353490172286766	-0.31250183370982004	1.2112456589712417	0.6498944077938678	1.1612921619072876	1.0897565842356052	-0.18332632469164195	-0.509483991342428	-0.4958057020066617	-0.892582499962819	-0.5843346795403567	-1.2039339481940097	0.15491283518531263	1.1218056389297288	-0.30229930792003956	-0.08193336950869937	0.2553391017868577	0.8125092585054621	0.7546021411223315	0.7704743544519831	1.857058623887864	0.05836293653170095	1.1810385895760898	-0.33436971204055305	1.3823905545345816
-0.8573914076608865	-2.107801118330056	1.405896019928587	0.8460911027179074	0.7650630584779968	0.5108039256540224	0.6765590662437012	0.8300623051596296	0.9238796429680212	0.7596725489209433	-0.6240389001058908	-0.681632549759488	0.19501407511647198	-0.7272439096694283	-1.0057333458954916	-0.3181709473315009	-0.4745949770355467	0.8846068284627288	-0.15904476729117153	-1.4366510703779027	0.37231845930823115	-1.0155266697881173	0.9500690119249915	-0.3153417953628633	1.1227579341771827	0.6105227196538732	1.17186347181446	1.015779490128239	-0.21070640269336346	-0.4487977410565403	-0.4286794018553737	-0.8840315852277483	-0.5957959366204513	-1.1615754989556801	0.16054019899830824	1.2279829549551349	-0.3406635842483897	-0.12272943247463966	0.2991502285680495	0.7993566238074579	0.7356111556464724	0.738136196218925	2.0162272176781335	0.11436400972077738	1.2878436862376355	-0.3494259994276529	1.433972050935425
-0.824097781346181	-2.156149422199075	1.4985745149526928	0.8394611073351627	0.7784703222282016	0.6387369876578155	0.6838381549966266	0.7438979833227056	0.8650507472476047	0.7929615703023213	-0.561186688617646	-0.6507497174594664	0.25616649780261824	-0.776915649556164	-1.048160002651073	-0.3059841957986634	-0.44384284600327584	0.8409717350695741	-0.18276633028829284	-1.3680288380304815	0.3966466678988893	-0.9814850959992878	0.8354040148948221	-0.31258201093330873	1.0174046110612918	0.5990606514007804	1.1355728926654227	0.9634079488855096	-0.20565567707720364	-0.3820373134776276	-0.3497025797451781	-0.8349569040080121	-0.6096819956658983	-1.096931577192024	0.11556757250103056	1.2927842781710686	-0.3799382688445	-0.15540057796769985	0.37508393466439194	0.7947470753154813	0.6602326076405691	0.7029430291948839	2.1241721214399893	0.15502935212694724	1.3718487204615852	-0.3363125953440899	1.4867324096415642
-0.7933649675808442	-2.213344021860755	1.628451276574891	0.8426314431727626	0.7913317010878985	0.7096930427981466	0.6946848603715386	0.6581110979389739	0.8347254290231454	0.8512522600021691	-0.49948145148577305	-0.6204046459208878	0.24602616375313877	-0.8086684975024143	-1.0316322555962891	-0.2604014819078953	-0.38958899592234386	0.810994129615862	-0.24123965084142038	-1.2444364907064698	0.39884154000614097	-0.9325506376638956	0.7109260744934287	-0.31960384776936157	0.899416780491765	0.6145292804486486	1.0487290941022418	0.9345872575181071	-0.19546630218812303	-0.3308861519832281	-0.2799698917888174	-0.7771251506990312	-0.6330410535514374	-1.0246784051248006	0.028626922940556476	1.3061372135543214	-0.4025508417653471	-0.15780627978927936	0.4686994566209922	0.8048154108392026	0.5489189487246697	0.6826469471472558	2.167942961358008	0.1638950560074266	1.4131864837949184	-0.30899794184143287	1.5382700122331676
-0.7667551845469079	-2.2966326576783773	1.786244083460487	0.8514578537437668	0.7918114181128904	0.7347217856297675	0.7197239392438255	0.6033964135396863	0.8385577494581046	0.9060604775211594	-0.44155098298495865	-0.5652585602176556	0.1925442244540207	-0.835205137085899	-1.0148760573128208	-0.1784937221333614	-0.29913871568282996	0.80800717974696	-0.3457740007211707	-1.0949061249486942	0.38756358968308546	-0.8859799748509168	0.6013936703750551	-0.35420242963162035	0.7828393135449696	0.6231247990197069	0.939313410616613	0.9299671771177174	-0.19268856592082168	-0.3146846443588712	-0.2355667857372644	-0.7203672618170172	-0.6941333636244901	-0.9671795433668311	-0.06094034399939012	1.2843912073797874	-0.392474836747842	-0.10709489233439722	0.5656732177951347	0.8351851950374856	0.42087109873788736	0.6687467227822197	2.1385000164275025	0.14526994179933653	1.444554924788262	-0.2693952921946231	1.573422682890003
-0.7383258768068416	-2.3851268332346014	1.9292190356793752	0.8565678809164533	0.7704267910763978	0.7068175374900394	0.7274839164123871	0.5414560312752263	0.8571491319739785	0.944367671510587	-0.37164504447510327	-0.5116702735455896	0.08505848305643296	-0.8483943064176588	-0.9829768061565914	-0.047857331908315974	-0.20074450579170983	0.8123474661516376	-0.46615373451141623	-0.9421410411678078	0.3828005120821152	-0.8381982316159602	0.4890473132197247	-0.3922908306425658	0.720766524101654	0.6056528895744511	0.8301715758262377	0.9148751802274007	-0.19225546050048023	-0.3299866851445894	-0.18940791216848624	-0.668843308150676	-0.7691871357500953	-0.9393975371273537	-0.14326802089341983	1.2270882621296682	-0.36006922354136234	-0.028554023429885465	0.6736457983407875	0.8981175733949449	0.3246484907804831	0.638745205822228	2.0329835694431915	0.12851039732309144	1.460576483023349	-0.23589642843822628	1.5909018247836753
-0.7107573206533453	-2.4437769548771646	2.013923641687183	0.8331408105689426	0.7637769205920278	0.6265941702986717	0.7219968562852522	0.48185507495487884	0.8663170792174173	0.9742595374015075	-0.316091159727118	-0.4765579101773912	-0.0764220628051521	-0.8341047526422363	-0.8913958370741867	0.07198885852770294	-0.12047076288366668	0.8153424239290354	-0.5741078876841224	-0.8070363123081288	0.3887902565243342	-0.7906645409975531	0.3699244977304991	-0.4025957137877829	0.7392103864774945	0.586000089304823	0.7196267353916882	0.8901324373065886	-0.1975243670426762	-0.35848090623033296	-0.14901435388401169	-0.6225502127245719	-0.8058488715208408	-0.9409159166064004	-0.2210598651321496	1.1377148395285999	-0.32912354431381263	0.05776376834438431	0.7777110357489809	0.9757531861722738	0.28069146487462493	0.609262056380153	1.8588715924821344	0.12429672434041832	1.49452456554575	-0.20575422363543322	1.588127108985307
-0.6836267982253985	-2.480551322565755	2.0532776831280914	0.7674561789927511	0.7817621735376293	0.516711096670866	0.7130531537858932	0.476394147533012	0.8650840717731259	0.9846138811909148	-0.28968100091612214	-0.422512953652352	-0.23482091886021855	-0.8006646485490366	-0.7845785697195583	0.13676680862354054	-0.06778938067028009	0.834124973305736	-0.6614501953618511	-0.7169715159224159	0.39608461653684535	-0.7526589891207267	0.2796159870635795	-0.37728925014246417	0.7901303897731982	0.5648024913679308	0.6148927391892929	0.9010827055204551	-0.2069159161574441	-0.3836437686544545	-0.14856723296347615	-0.5748663244016523	-0.7984593768244636	-0.9601125714486379	-0.2766122441579032	1.047851466094538	-0.3078806847327482	0.14906443936335104	0.859808768165857	1.0349632801837831	0.2776433794081555	0.6054101869777939	1.6183790056052305	0.14277232112009103	1.5984325263361998	-0.17625541373925807	1.555416815285453
-0.651288881857347	-2.5023841522790047	2.067624736392344	0.6794080473179093	0.8062939096777321	0.4634550152154615	0.6652931248141314	0.5173579038538261	0.8480219147061774	0.9967598754787146	-0.2568748900025889	-0.34218600689741613	-0.320158983005992	-0.7366415789181117	-0.6731689664413855	0.16406204494271606	-0.06784130177911404	0.8589615015051985	-0.7381255518356459	-0.6806763723898099	0.3951697446117669	-0.7191183843417914	0.21867811121989442	-0.30432375691398295	0.8297381015115757	0.5362691697490594	0.5279439027703985	0.9277508141301267	-0.20483831271249944	-0.4068596370163381	-0.17878242882925663	-0.5228715934936901	-0.755535222884608	-0.9901417793171051	-0.29253779945869735	0.99213908586747	-0.30284473269306733	0.23877139596802194	0.9308440655131832	1.0706270737866912	0.3052214877809437	0.6179187939293481	1.3559088848915477	0.18517410456992667	1.747182594260225	-0.14877144578749033	1.4989380238822931
-0.6172110832787194	-2.4944743853748483	2.0462156620912832	0.5921667620387552	0.8270458065002261	0.490018437846352	0.5632584673938228	0.549351593836605	0.8032966987314222	1.03919717288976	-0.22602557683825575	-0.279553949959492	-0.3291161281224572	-0.626097343807569	-0.5152019352114288	0.17258101057996558	-0.13371806293760713	0.8740083615686489	-0.8170601047853567	-0.670173584522846	0.38086410155010947	-0.6979512277295628	0.16195039725420687	-0.19370450762294095	0.8570680942127812	0.5195572677122977	0.4404736284249253	0.9385775081486415	-0.1877420461200828	-0.4429567588698287	-0.20543519784849415	-0.4573904792522205	-0.6822633428742942	-1.039554185792378	-0.27866802545490615	0.9678190626355416	-0.3169806664722049	0.3429276937023029	0.9960233704462709	1.079203960531615	0.34984465157020167	0.6345902907940107	1.1430002174119942	0.21964126994351849	1.8708109223705023	-0.10872857857299564	1.4344674239254165
-0.5968624256645334	-2.4738122167722296	2.021947088745845	0.5172767465844932	0.8512218903631801	0.5100069691266824	0.4504469772743784	0.5853168673989236	0.7633220790059935	1.0908603069581098	-0.23016063424408267	-0.25497486880749803	-0.30750381012170375	-0.495147734013668	-0.3508102959584841	0.16590328816284666	-0.22107161990023355	0.8756459788560227	-0.8824084703004894	-0.6607155503030986	0.3483923020568449	-0.7095172889482843	0.11199555239660197	-0.08319919438633076	0.8598342538180788	0.5293134497713274	0.35838654418477295	0.9849417489915542	-0.17476842210023802	-0.4970617250442005	-0.21722028747756816	-0.390333953587809	-0.6063761690912022	-1.1087749371285907	-0.2522938556445814	0.9571928101489489	-0.34647461359711007	0.47977531052982564	1.0485096695232266	1.038689789597095	0.3892598282710549	0.6563218521220214	0.9891616675489907	0.2164266452325438	1.9342978847402534	-0.06185810619814312	1.3673726012304221
-0.5880619299057562	-2.475673567938131	2.015281532047946	0.4636948109436127	0.8792108974765005	0.4977564549395191	0.35897131421107964	0.635186083818037	0.7447158855898872	1.1235365993811632	-0.24906753141540858	-0.26479540461766266	-0.25267222565184866	-0.3847309118387073	-0.22075161278774846	0.13165469421395806	-0.2943842255738863	0.8555461285317761	-0.9251338624773775	-0.6544922341064613	0.300187166991038	-0.7553924316795657	0.087861598033724	-0.004608635952045111	0.8591332695174951	0.5563680613236737	0.30659537861400493	1.0760557936090818	-0.18272388482124263	-0.5572001519057321	-0.22387620947350703	-0.3372899740563637	-0.5631504031229226	-1.1805465659896028	-0.2208785861059595	0.9638390997095574	-0.3809840080709815	0.6550284187018456	1.1018798919834634	0.9756095338819648	0.41678545305302983	0.669899093648971	0.8869571331699166	0.17671957361759486	1.948172387487309	-0.019622616867674296	1.3038519887163766
-0.5913487144338342	-2.49765468139206	2.0166542898214166	0.44402894879418	0.8859062583684135	0.5041051829512401	0.2682025982203408	0.6735519892357961	0.712694719288895	1.1312267356112748	-0.27061544446783387	-0.26829938545214527	-0.19209115275464847	-0.31307851006505466	-0.12134269242043975	0.0765974792822809	-0.35930786352021116	0.809392547916719	-0.9660873358496247	-0.6575009236962803	0.2673051110291276	-0.8215543874231634	0.09118881036186018	0.026656261354635356	0.8781563883812437	0.591766232469263	0.2819527473932039	1.155270839093594	-0.20343153420432375	-0.6293388729683527	-0.22637717852495753	-0.27740280115651295	-0.5674563116866018	-1.250964668000721	-0.19659105359709503	0.9913864077762036	-0.4015092034770097	0.8613034805521316	1.1628404716781637	0.9236285301268914	0.4276616679492807	0.6587222924742162	0.8444633265573305	0.10969498820610543	1.919240715569106	0.019988498501590762	1.2472791391505595
-0.620393719927996	-2.5179695538651936	2.0201035295699206	0.4480102060092637	0.8447787944585476	0.5043905795454908	0.17695299381396506	0.6955759163288409	0.6902117727371341	1.0948895815638022	-0.29849981239393647	-0.23998585456790683	-0.1745727584384675	-0.27112104427810135	-0.09121510385400411	0.021404284312390574	-0.4224031367054524	0.7379620041349347	-0.999022876630875	-0.6763115122002398	0.2668825468664231	-0.9051481192003618	0.10808688548684893	0.017756589547402474	0.9100532728131991	0.6374781998051126	0.277882530484303	1.2243727318811346	-0.22324366486113525	-0.71312624481778	-0.216180640459087	-0.20704160387444553	-0.6127417703226683	-1.3334083354858912	-0.19205907794235247	1.0142969347711865	-0.40077513554940136	1.0738071414582893	1.21751649004552	0.8690702352809782	0.42540487354430495	0.6130740513580573	0.8355910853304053	0.03260176324005116	1.8589961641674173	0.05430430447494281	1.195446820982632
-0.6675635195066281	-2.545983474242569	2.0246975600970236	0.45091159304830175	0.7751991483767486	0.4907938550080894	0.0994559760633132	0.6970040542598399	0.7101435417239796	1.0048765951608245	-0.32178967209134257	-0.19650832379948152	-0.17104118690836947	-0.25091644149323666	-0.12654112344049168	-0.044229972510574186	-0.45624086506271677	0.6427159404868914	-1.0040285472539836	-0.7369875894039328	0.2894179346891028	-1.0118739734150046	0.15673525214872344	0.00017245848019485052	0.9632986970820971	0.6901500175937411	0.3010208695572061	1.2889103519694127	-0.2542058177679345	-0.785350100601753	-0.20997910964255412	-0.14732366462354402	-0.6983956178156321	-1.4059001100426796	-0.21219262085108187	1.0109489374123977	-0.383871068523697	1.2611644097388832	1.270859926948687	0.8239972166628258	0.4033012074132829	0.5403909504613642	0.830034943703161	-0.027619779178444392	1.7775033039248427	0.08156816364286737	1.1513648954176032
-0.7087325633625161	-2.5833392702827718	2.031323470361033	0.4422726316399313	0.7223434303041497	0.5399520721573701	0.027182968366285566	0.6883162151795976	0.7241028151923821	0.8919599554169322	-0.3451621668288327	-0.1737217785189647	-0.15322137183739007	-0.24307861545592072	-0.1645619350714548	-0.11143351247724209	-0.449761852410356	0.5381726950753225	-0.9754607863261713	-0.8635333749229585	0.33409486412456146	-1.1221455209132678	0.23199054975825106	-0.014635008741986666	1.0315921975042472	0.723887737770774	0.3490981966581015	1.3248106488511315	-0.285125637062219	-0.8298459477921561	-0.241517492622765	-0.08598415931816857	-0.7954273822229425	-1.4344977029737593	-0.2512640364958008	1.009180853971595	-0.3489597821118056	1.4108827834818567	1.3175806348665122	0.8129528905784749	0.34244850246480824	0.4497563836750003	0.839196087546725	-0.06727927706617	1.6933673032848027	0.11266276222190405	1.1103868892202402
-0.7317063601570964	-2.5853489051893535	2.044550511867868	0.41506805316715667	0.7041017768796731	0.6570023696898415	-0.04261983473418158	0.6752147498268875	0.6966878388634568	0.7774339326495922	-0.3755520291702958	-0.17029462065040235	-0.1466890892110169	-0.22433346993317632	-0.193976196332	-0.14467511911611938	-0.44154348261205445	0.4392670172447371	-0.903117771329722	-1.05310091049784	0.3840271789233646	-1.2175728216329182	0.28846342869125513	-0.03214318243957368	1.0842457727528922	0.7156185267283621	0.42002125737669777	1.3312086031588328	-0.28322713736252786	-0.8509815677453382	-0.29891255127589417	-0.018210698377301014	-0.8684690846326178	-1.4388012242400865	-0.2887039409048123	1.0047783972113624	-0.29756272436480247	1.5100158547710802	1.3369867709630945	0.8138063541856054	0.2731782369897247	0.3563345946192274	0.8848385139812311	-0.07952951182628003	1.6149501694807196	0.1543606781764491	1.0643987182253722
-0.7505173049724991	-2.529406912916048	2.0426970410834713	0.3687069852694994	0.719787696498589	0.791004147952507	-0.09365154899523133	0.6483555557388898	0.6558097542238924	0.6523131281471721	-0.39480929891158	-0.16436218050432339	-0.13900510937228117	-0.1785072841021878	-0.19560332855262622	-0.1400848740423816	-0.42234008964472497	0.36463331006466626	-0.7883771691352439	-1.2724338793102277	0.4261974413354013	-1.2861958484348321	0.3122312820212637	-0.04724181957863497	1.1105305852693952	0.6735744212335015	0.5116630351347953	1.3184366121296276	-0.24647830526816222	-0.8522733946041224	-0.3538175462658784	0.031242450820992834	-0.9070674871121879	-1.4464538568144838	-0.30045236460212865	0.9714688413045094	-0.24331961554651346	1.5660480292736896	1.3285292313185173	0.8157287598353296	0.23167179105492303	0.27741513373776194	0.957792705174225	-0.062052963318305475	1.5145584585283396	0.21688003851028595	1.0065937067287543
-0.762880270820889	-2.443679399784612	2.022403022735591	0.3150639249016734	0.778325580022385	0.9209619103230569	-0.12170337324069322	0.6448362158374994	0.6162239206295459	0.5436972252056961	-0.40812345656998933	-0.1869139889445278	-0.10116105878478372	-0.11686645026684042	-0.14479391038533748	-0.09998546331415736	-0.3543976100847642	0.31633761392700455	-0.6458661694750415	-1.483765441584082	0.47415231995533447	-1.3135545929072086	0.3210500098424404	-0.059572232580406094	1.1156767334880524	0.6083624812047312	0.6043664455059974	1.280905933122146	-0.2160664893240527	-0.8136962613025354	-0.40506196591456833	0.05367360174530654	-0.8888834566617053	-1.4170536918730507	-0.27794290935014637	0.9154653308723295	-0.19200457656237152	1.5779302797802734	1.2997180164960374	0.8284800131339409	0.2106500943345147	0.20870751295923856	1.0437893840604109	-0.04008069758768833	1.3857271918879157	0.2770670923076337	0.9351628027352934
-0.761584548681675	-2.3441575965662538	2.002718568308782	0.2728430385091597	0.8683883159730197	1.0070547546414619	-0.12418590830944884	0.6926244312714429	0.5759345692741922	0.4619987380852998	-0.432361966527565	-0.21576101264765796	-0.07668749302206482	-0.056364610855635246	-0.08113993844204624	-0.006916314997636242	-0.2832360217770933	0.2767745420039214	-0.487806582304121	-1.649790860118093	0.5308538664867818	-1.3012541013924281	0.307023315367407	-0.08767645934008925	1.0980471882039078	0.5132541627918574	0.6789770852305376	1.2542737008917697	-0.22153078177016255	-0.7344654478002833	-0.4419076378702408	0.06446147762193803	-0.7968203535647407	-1.3361153891856783	-0.23310913487292934	0.8467550520975117	-0.1555513374086884	1.5382891554246925	1.2517015572549928	0.8419115022778396	0.20261606774077304	0.1395812107239371	1.1263066705635973	-0.02068760749727255	1.2706553362955584	0.3172411782201892	0.8527929344248777
-0.7513198562738564	-2.236854799165908	1.980774267150195	0.254945718459365	0.9610274631871885	1.0377483506268825	-0.10532028584986344	0.7454213304491033	0.5300985357820569	0.3895377217163517	-0.46603739806278704	-0.23305044792231083	-0.07043863588154645	0.007380466915837896	-0.01604066280708131	0.11076522023547457	-0.25276945684341	0.2307370760620519	-0.3330471939068427	-1.731266576038714	0.5763307960360983	-1.2615997291820655	0.27956932712801763	-0.11065778350423852	1.0629853806423701	0.38535813346256653	0.7173909296057851	1.2909114566812296	-0.251307593526554	-0.632607305966367	-0.45303113394209926	0.0624737514906476	-0.680104435723473	-1.2586997268896947	-0.1825400005671144	0.7446287063651897	-0.15003967654441244	1.4759275138653092	1.197879328519215	0.8506235911783486	0.2223297118901398	0.0720817850064026	1.194910574529231	-0.0008799463553350349	1.2012828225602799	0.36174971402995826	0.7673943932769214
-0.7478768499275751	-2.1528481578670986	1.929352842393758	0.2836743401239941	1.0364629653671653	1.0727552045744644	-0.09170744454569209	0.8013125284772613	0.49608530339989765	0.33743249207047654	-0.4946787029560634	-0.28357861978521326	-0.04937517358355943	0.06436493710536957	0.0508116263377847	0.21250401477212918	-0.21432187575181008	0.18494385132930155	-0.20484886839112143	-1.7229336611313524	0.6078220825693019	-1.1988521447486193	0.28068916558150064	-0.0839376688132001	1.0182860883255	0.2359423291427843	0.70310578122874	1.3684442986032181	-0.2995320910440958	-0.5243640600310082	-0.44689503545540105	0.05255358268680863	-0.5509113044958422	-1.1976478571507552	-0.13645270090879819	0.6267955310302328	-0.17060588133187102	1.4200012507636508	1.1601485231927153	0.8547852825299496	0.27155932007309647	0.014128296503410747	1.234184582414348	0.014224712038199066	1.179316182770534	0.3958919726929726	0.6904203282309025
-0.7317951921713688	-2.106911415885977	1.8505109527975598	0.3572644363852048	1.0916304232412344	1.138213336644424	-0.09081965054759371	0.8669082637793963	0.4937599920635164	0.31599473459188165	-0.5184346242795461	-0.3529753656666889	-0.04366617451133635	0.09788612215757657	0.0886179735499834	0.2972416293959651	-0.15228727664703587	0.14253396793599132	-0.10201999036083667	-1.6585959233083312	0.6258364441075112	-1.128872124220876	0.31332240666824723	-0.017972913151432717	0.9837489696117048	0.10361016961391911	0.6395916406899398	1.4559866503486567	-0.37856243274530604	-0.441705648616909	-0.4387959670736684	0.046522710833358225	-0.38484610279343345	-1.1165273489258967	-0.0964633191314592	0.5255922810702169	-0.20829760380475926	1.3701321111163238	1.1437189321254393	0.8346274861456975	0.33829422439196405	-0.019338307941725124	1.2460756466354277	0.017694196002158814	1.2075057116642227	0.3974962270982888	0.633464975470283
-0.6888066236093499	-2.0628672427003742	1.7677886684842945	0.4377168019915551	1.1265835982001278	1.198469711921065	-0.09422697103103583	0.8965489265044347	0.4911495708976744	0.2856724072175816	-0.5546353826397492	-0.38528795872134125	-0.08601354115186324	0.09799036910487041	0.11316016268859605	0.3596968934336745	-0.08497897634497639	0.09741340751688107	-0.006721767250273003	-1.5529803707121352	0.6304969575913206	-1.0859638853345992	0.36981323173031366	0.0685509705543554	0.9633994373408641	0.005639431994056634	0.548471300858421	1.5551011275490847	-0.4688893361244384	-0.3971505772725217	-0.4370765508507962	0.03859026816080936	-0.22889284120185568	-1.0209562062875936	-0.06865048811328904	0.4273429375815832	-0.26315585334450703	1.3195468086625737	1.1434912548903517	0.7987228637031539	0.4049483847249652	-0.009042731547427069	1.248374306585207	0.020732118297731215	1.268845618545943	0.4258690959078832	0.5928694724677234
-0.6442435841736761	-1.996401007042504	1.6885998725915516	0.5185073910870066	1.1264016365699583	1.2085016714510368	-0.11647936318707015	0.902196871988694	0.48506229090243497	0.23870944718397377	-0.591705461621641	-0.4086079968207498	-0.15926778220229498	0.0674382915515287	0.12185995845847694	0.4002299702297143	-0.004037676323352374	0.06754791278210895	0.07324492840314098	-1.429739623173244	0.6308620858484149	-1.0742762296959993	0.44337441475636685	0.18976627290749404	0.9550296008416774	-0.07928313495498801	0.45240667910438476	1.6650582438254922	-0.5190937441349679	-0.3870306499604375	-0.4391194935934058	0.020248417590187775	-0.12957517510544067	-0.9413150334980355	-0.05872256867898451	0.32178693601830555	-0.3264087232631037	1.2582997585131885	1.1596395976084022	0.7590537062410402	0.46246636305714367	0.041238917690410236	1.252661788895906	0.0373999134429032	1.324192819721698	0.5107972235814179	0.5544435777504407
-0.6174285685550418	-1.9062405905054831	1.6039696036472886	0.6038375099036489	1.0900341234856588	1.179531224713921	-0.1721925467251276	0.8985823228919042	0.5270919230350165	0.21126461909497016	-0.6127707860399731	-0.4368020253135564	-0.2604641771042429	0.019531027772701704	0.06080753316019857	0.43860941723135055	0.08502556858016665	0.08423239013293267	0.11323270602685902	-1.3209596725109622	0.6367738815615913	-1.0667373756636114	0.5046604455038592	0.3254936527120664	0.9764662884050402	-0.13427214924451247	0.36734102138435476	1.7384493570710315	-0.5186280743973078	-0.4200888324126032	-0.43487366241303604	-0.0007950174127449611	-0.055787379783349834	-0.8723936198305495	-0.061831311128110175	0.2350478867366661	-0.3766739220826215	1.1635645320634134	1.1866662246911521	0.7052432483182071	0.5048973276301194	0.1273357749737876	1.249349876290669	0.06848934418361063	1.3522474135200206	0.6072471995168819	0.5192093900193029
-0.6071730656659411	-1.7961672284766461	1.535341626582222	0.6613640279234456	1.0323977771295196	1.1399687949411343	-0.22587120235087665	0.8609168851260158	0.6162979751307038	0.19982442651865778	-0.6041139392407243	-0.3969991930816591	-0.39528923084374973	-0.031522949415195754	-0.02952860983937735	0.4752946264595728	0.16139410237376503	0.16042363551542022	0.11616523164853872	-1.2283784262345994	0.6577913204502825	-1.0481237018688048	0.537932568785221	0.4325555651925358	1.0261354334877262	-0.13584999071214524	0.29115106247212164	1.7752186595845754	-0.49331908697706783	-0.48173007218148944	-0.4263092974635918	-0.02386925620306361	0.020012485254672162	-0.8092073423667785	-0.06875462712833429	0.16238249761434964	-0.40099658620912565	1.0399961875550061	1.2118145145844292	0.6391927702475684	0.5078606319114287	0.24752925260869105	1.215694814949457	0.08944896914903648	1.3513227112488353	0.708167076908848	0.48497848935650134
-0.6124294703725414	-1.680139103598404	1.5239432768386019	0.6831448056252103	0.9635790615011551	1.0545113619080433	-0.23270639410475283	0.8184671852912819	0.7437902043254037	0.18014341725601946	-0.5792341813720929	-0.3455534135702626	-0.5517715907563684	-0.07714064135159585	-0.10559354445116961	0.48318881894827437	0.2181030791724206	0.2953969332107084	0.10604314547703149	-1.1528447466825191	0.6997195315458189	-1.0319467802483382	0.5457463133789133	0.5121715481167021	1.055261960803602	-0.12362378457551229	0.22074568832811364	1.831931242722063	-0.4572769005685221	-0.5429308323051167	-0.41195417132379797	-0.06210682993920118	0.07519954929753722	-0.7763929927110305	-0.08682081773839015	0.06771547579593745	-0.40465872397088054	0.8905552008145208	1.2387574368013377	0.573594374384667	0.47391989745234103	0.36835673359242976	1.1385620033013097	0.08810671041665225	1.3243198174585136	0.8089853656313484	0.4383319112230376
-0.6382979655632389	-1.5950632584852196	1.5572809719365726	0.7036664139518866	0.8957735413135064	0.9300999861804721	-0.21663567867621678	0.7691420214173117	0.9141414760656617	0.13861745721969648	-0.5386669874938267	-0.3655657961925405	-0.7202567950540854	-0.11527958006913774	-0.19478743130732656	0.449024753131248	0.241415657038901	0.492731818316383	0.07415303679051864	-1.0971262264490287	0.765922617891089	-1.0171025334697261	0.5146779747463922	0.5753512002257075	1.0433242401397669	-0.12767578059579537	0.16014634828536473	1.9114173541834742	-0.38710730960978157	-0.6008668609403538	-0.38108101703023745	-0.1202524347425961	0.08306527351247674	-0.7897417174453951	-0.12206994583089577	-0.04676615181187478	-0.3910887196554864	0.7093054899887112	1.270284037471701	0.5255891590172649	0.4230955955485164	0.4595056804542638	1.0371906808166005	0.06512520204421779	1.2602097724425128	0.864791408057977	0.39788376600863906
-0.6728137978674159	-1.575392249622934	1.597973080521297	0.7255001664170044	0.8443983292318304	0.8535221566175478	-0.195846502554085	0.7076912864434801	1.0906355686770284	0.09798732243256994	-0.4529347861069943	-0.4091670972949483	-0.8830330002795798	-0.14223706843984799	-0.2762605990879631	0.367649888101063	0.22159662806682517	0.7332533539394529	0.009238791382523703	-1.0426533740256807	0.8463985267805251	-0.9962855687867439	0.44315906120762005	0.6056159921657149	0.9935879348845702	-0.12256638296369567	0.11047469658881692	1.9795505847300365	-0.3089757430665728	-0.6563376841659905	-0.3349439542380711	-0.19092748351907812	0.028104418490928883	-0.8325600187545217	-0.15213140817392992	-0.16735441299033166	-0.36352631439596295	0.519638344487397	1.295345274304503	0.4949743209119853	0.3656179892092712	0.5236476796326819	0.9745867398892795	0.0036871314581433112	1.1526665014357294	0.8524864804689137	0.38440209602786923
-0.7071152080681775	-1.5982591633172405	1.6222763444963904	0.733650130009807	0.8016787010579822	0.8326182022990556	-0.15532035060386354	0.6685229035216362	1.2287768351383395	0.05029141446780246	-0.33239009503337785	-0.41651222642545405	-1.0013563923981945	-0.1699242854416194	-0.3183235987856398	0.2410046957543837	0.16571838900951436	0.9796446864898822	-0.06588613613721042	-0.9860859914538265	0.9326836672659766	-0.9965287576264984	0.3506216413111719	0.600737841094515	0.9088653772619105	-0.11132736036309498	0.06479823476137422	2.039974379992428	-0.26535258358619007	-0.7038021420748617	-0.2917658868061967	-0.2711473100962759	-0.07438811106257603	-0.8953081352829104	-0.16600503917827852	-0.30328026546250103	-0.3321418347871049	0.36718644791990424	1.3193685708008762	0.49996412546654484	0.3178296611740362	0.5328028474875648	0.9635707575070036	-0.0838213416465347	1.022394604218309	0.8023778692548339	0.38735865760737304
-0.7316910442925668	-1.6354471645982531	1.6228115713539168	0.7396933280138696	0.753785572899092	0.8201522944558542	-0.096092982490001	0.6262228181368166	1.324062761779151	-0.011055163960904002	-0.22324242868821123	-0.4229141402521585	-1.04751425723744	-0.2026076339174236	-0.3464324244537059	0.10071372281620086	0.0733507363937724	1.2000903955141922	-0.14476753152278204	-0.9442556627326051	1.026615988326974	-1.0421461201876405	0.2511606048225178	0.5653290472896347	0.8045782218846327	-0.1090845124130305	0.015250377680488597	2.1048468462874634	-0.24024875136505913	-0.7496305327299131	-0.26145617757509976	-0.35733339204278036	-0.18769105068747255	-0.9710579183790251	-0.16742827238389563	-0.4586514854151476	-0.3055021406097705	0.2570083305316071	1.350205443376709	0.5557181143759126	0.2979706778501095	0.46380813085296524	0.9920548807098232	-0.15341151020473215	0.8761963970684123	0.7370944505392777	0.40256786250893456
-0.7453742376634186	-1.6921383799823626	1.5940431277618665	0.7654961127486819	0.6976214615506867	0.7953874088528801	-0.047872615889595516	0.5565874926869989	1.379333338718896	-0.0452865469680597	-0.12374984042651335	-0.44987473334768674	-1.0421246741889592	-0.2271635815023158	-0.35465200641635314	-0.01999612461928011	-0.04687629976205861	1.3834314605236038	-0.26667997507904195	-0.920728614253955	1.1138447186903089	-1.1190716139787713	0.1604213870581041	0.48823653697842484	0.7050216611586004	-0.09416936702134808	-0.028482883816252923	2.126755355243929	-0.21914707374241935	-0.7876450365686484	-0.2458941884628035	-0.43195620030292436	-0.2961642292782704	-1.028049207568285	-0.15801719102425915	-0.6003999419895598	-0.29504064740681846	0.1759961956049286	1.377851486466682	0.6354155600259124	0.28977112608534056	0.3719773313329493	1.0725875318465334	-0.18956414477139397	0.7263231929094272	0.6763994533946006	0.42526723243004466
-0.7489030128510663	-1.7620073372684633	1.5432758691646289	0.79669417338193	0.6473876451491646	0.7624429491618623	-0.012960938945865239	0.5163990112430126	1.3772450017862232	-0.05112686222905166	-0.024957997304731902	-0.44336612095720407	-0.9990979861458266	-0.22346474537239006	-0.3185520500143234	-0.11978342185076687	-0.18270192047188485	1.5347929429553748	-0.4390300874093862	-0.9036157504267214	1.1685688290428875	-1.200885203448967	0.10009367960253446	0.37346495148144815	0.651528583753568	-0.05369071156898249	-0.0637981114479502	2.087171750087871	-0.22316225406783782	-0.820784652232543	-0.25747571084350346	-0.4851909523113667	-0.40055770832670756	-1.0541089376558155	-0.12668677549789614	-0.7101205256332829	-0.31762861469880754	0.14205915670051347	1.4054941813620216	0.7043602092395426	0.2649140900362622	0.2940347938506329	1.1825296319581975	-0.19670020385495385	0.6141484731881668	0.6394423420151336	0.4309263985498797
-0.7478033337778327	-1.8056964099171746	1.4712482103934212	0.8056998831519767	0.6241089629622735	0.7310547086357192	0.02892156494589484	0.5113699255288529	1.3324420285852507	-0.06798078661435718	0.03397070248030277	-0.4060771068879262	-0.9085727857271821	-0.18651113305556616	-0.24474831633950395	-0.18402112692991981	-0.31308695070603054	1.6693458254546385	-0.6213516728128432	-0.8911339580549349	1.1825749848824334	-1.2839098733411405	0.0639896571551535	0.24683557661589628	0.6605616269563015	-0.01321205611661705	-0.09536198708987716	2.0198118548283457	-0.23430901988609332	-0.8512924945537561	-0.30692437655118054	-0.5224008162520692	-0.45299454689986884	-1.0600913528032603	-0.07122696448551605	-0.7898795507289413	-0.36984175913628015	0.1501639005732137	1.4445843537097796	0.7650575269624864	0.22603182364212956	0.24007672267803876	1.261580087061717	-0.16736080665140532	0.5567375587891658	0.6271628115934365	0.4038815415140376
-0.7454753223693152	-1.8146597718208983	1.4001770218398306	0.7944366334667237	0.6346337890709324	0.704652831246857	0.09134252535847212	0.5186976332462392	1.2893978497867962	-0.09595302697128644	0.06568272546311785	-0.40149760453055683	-0.7981988036642151	-0.12056142539871931	-0.13627128087443635	-0.18643569139224633	-0.4008892543950086	1.7814004890351889	-0.8096180458058683	-0.8949613728586783	1.156109340090134	-1.3588898564142353	0.038215426595988984	0.12291112807961693	0.7022303164886117	0.02691137848177864	-0.11615197981718403	1.9455318046291505	-0.22741515390968442	-0.8624525460701914	-0.3817825970112407	-0.5412257519660542	-0.4299291638841106	-1.04300741455044	-0.022100348388104263	-0.8372130616381475	-0.42880094681909064	0.16483010790476915	1.4882079815914875	0.8080518124385184	0.16374187574522672	0.26640181770327276	1.2925889679142955	-0.12104098695235817	0.5224402324905224	0.6351883164812466	0.35178272521858356
-0.7459072297490532	-1.7951682643289089	1.3495336583485016	0.7609606580092872	0.6848014376069393	0.691939220699212	0.16385803234201765	0.5739155662497832	1.2711063880006137	-0.11220973452379501	0.10097449838239218	-0.42489873353843655	-0.675862466571272	-0.01647277902433053	-0.011886580261013264	-0.14797906653108397	-0.4518906178725513	1.8802781391860393	-1.0113952996842754	-0.8985778277913493	1.09759856253196	-1.4087581598942847	0.01947607862921541	0.012228580980557485	0.7490409567287967	0.07875297078612953	-0.11691725562309727	1.8759555463820352	-0.23102328026861735	-0.8473911034100345	-0.4591308811344457	-0.54257654418221	-0.40127602118387407	-0.9848274511404407	-0.0035790317122961794	-0.8612277531915435	-0.4958717901488786	0.19173664714612018	1.5206352466183	0.82115797139554	0.06578730929098095	0.39264823297045554	1.3066405212685015	-0.09708421717183663	0.4960405779500719	0.6750026091894435	0.28012921690683595
-0.7539817535291216	-1.7387228877780323	1.3027954685954224	0.6952760264330953	0.7889248449797505	0.7293477139116188	0.2217167180421455	0.6572610158371883	1.2634935852815061	-0.13433778158835033	0.11118157853362527	-0.4164268675744308	-0.5067924160329019	0.1199131160210684	0.06452802459876453	-0.12242216961933686	-0.4947997056732471	1.9764811478993198	-1.1839669018652	-0.8874923888519	1.022800603168573	-1.4204847257472448	-0.002428966504133817	-0.06733676369719452	0.7946343188422194	0.11502267216645845	-0.11275700626644203	1.816281168820484	-0.24382756983840434	-0.8136222311100557	-0.5307792823031818	-0.5360379713819126	-0.3883781383894463	-0.9133811893106533	-0.016739117613557942	-0.8782872731374429	-0.5679457780132023	0.2582893541430978	1.5353338210599834	0.8313995346811047	-0.04718563853447997	0.5423647344718898	1.3026586895522168	-0.10537903632563102	0.47168479323649065	0.740421479464287	0.20186969030451127
-0.7696988937095202	-1.6590633014033624	1.248901097525044	0.6084544642789703	0.9427775387795231	0.829258061264863	0.2760488886942728	0.7267807301211627	1.2741759470736385	-0.15147092423314634	0.0988821791674532	-0.41769444651211857	-0.2800340320799467	0.2483801040701442	0.07320917128875339	-0.11724022762256303	-0.5144036329087245	2.0487565260274025	-1.2887493203776001	-0.8854229729737606	0.9396128990213924	-1.4004751480122473	-0.03460996513851263	-0.12430901076663656	0.8338222795024031	0.13717440983901324	-0.1153904553632604	1.7558095383856986	-0.24945468387110883	-0.7618566190180677	-0.5993559990991333	-0.5220315791998174	-0.33319107434658124	-0.8568454139651077	-0.05641222534520492	-0.8945621616768816	-0.6208437791205667	0.35175868718151815	1.5251988359039523	0.8490941167932924	-0.12142973353895563	0.6867938872905821	1.2742708672216094	-0.13376356086133218	0.4211238192669569	0.8060773899678846	0.13637699164676625
-0.7904396374556675	-1.5776945498071728	1.2040312459690714	0.5289352695039966	1.1051162613317393	0.9470460820692643	0.3133156858274021	0.7874289875909094	1.298817582334173	-0.14346666746110961	0.09617505525428587	-0.4391750013719876	-0.012795290639318568	0.34539154102266106	0.0732604562584586	-0.12127920227111214	-0.48681868951533	2.0872305223950685	-1.3256140911081409	-0.8748649337119933	0.865216990997278	-1.3590941350396282	-0.06786773151662455	-0.16684091790039815	0.8472207339183531	0.1824691991952011	-0.12420238118723073	1.6883499865170193	-0.25752737813446097	-0.6857313720903722	-0.6690087142079187	-0.49242799853550745	-0.2830044202486325	-0.7963184697032102	-0.11317184554537096	-0.9184561407062066	-0.6679963658894997	0.4512851436742705	1.4900896669755932	0.8696744199137484	-0.1552897240121763	0.8304654260446285	1.225542625881845	-0.17209439251016576	0.3280225721436222	0.8776508404678747	0.09782568604594141
-0.8065825586699928	-1.5147168842589807	1.1824635859324477	0.4637477857069657	1.2682241853205807	1.0333273958367017	0.31702715795834024	0.8182631655868539	1.3189307848488572	-0.1220172758883696	0.08301625147123518	-0.4452781592201124	0.2724252232927781	0.39854976214668586	0.0833915689100931	-0.16327865839815373	-0.4443509311397234	2.103486576641371	-1.3020209922243564	-0.831728662931752	0.8182098048199145	-1.2986471170302598	-0.08501705244848548	-0.17777455927192104	0.8184132174219048	0.24669808616298497	-0.13941411350574867	1.617733313270334	-0.28927433108864525	-0.5927235397674994	-0.7346155302552727	-0.44848263536663974	-0.30073206407715836	-0.7449495228135085	-0.15736150092953122	-0.951801200296611	-0.7436381699382884	0.5407550604768161	1.4458298821134936	0.8955952081798116	-0.173856803562235	0.92021478060809	1.1601501466547912	-0.1992386020146768	0.2134944256120054	0.951662419035047	0.08294254944158903
-0.8060342507198289	-1.4975862100067616	1.1842873218914274	0.4110175212615334	1.4237558887078254	1.0989147641002845	0.29349239669394256	0.7956271793805241	1.3351709369529456	-0.102371168908167	0.04950278461457889	-0.46107381460186847	0.5471365001620601	0.3962833562925453	0.0852331655494839	-0.263198260531686	-0.41326873020129334	2.096559735792577	-1.2213056608759818	-0.7939367088853453	0.7845277487441463	-1.2250824930045359	-0.083132708896952	-0.13839910283128928	0.762229535605649	0.29731705785367224	-0.14750953109967307	1.5336191488798006	-0.33110970954822105	-0.49462613171159237	-0.7897204573641956	-0.39310323147969994	-0.3409933012923795	-0.7281519075481656	-0.1683539525176305	-0.9671032879067726	-0.8477445856380749	0.5966712367783842	1.3965511534955666	0.9346137052681727	-0.17168075314312645	0.9325280028798142	1.0694347250301697	-0.20002356851386865	0.09867656549327887	0.9978175378624098	0.08213364924274288
-0.7845123978826665	-1.5261152212728148	1.2127732846420045	0.3801617590991836	1.5446197660562162	1.1702531429800829	0.25505420470221163	0.7471520976083385	1.3617602055939528	-0.08324859616450755	0.027191323791773036	-0.48726191009564007	0.7747766522932302	0.34633748554440585	0.09737837882951562	-0.37939504075295605	-0.3736603414621894	2.0555192047520343	-1.104141959716157	-0.7697717579394047	0.7480682563756508	-1.1443486619828502	-0.04164843695671677	-0.04215689566791112	0.702830560530428	0.33787419233191457	-0.1359141020992926	1.4386862629994837	-0.3641592351951607	-0.3970395319838008	-0.8382821514896724	-0.33543148089336183	-0.3863740058321586	-0.7300520510105163	-0.15349292937063175	-0.9636310276555573	-0.9582115563977514	0.592752514943234	1.3295169487354417	0.9746842441296792	-0.1419831151413365	0.9133204926198095	0.953174450302446	-0.17131282413434776	-0.01828438143420367	1.0168019204688592	0.09343316984988106
-0.7471294357385253	-1.5759619713634403	1.2801325758225646	0.37155539754518474	1.6324038461381398	1.2075000909504612	0.1926085833452426	0.6906828437509666	1.423806769389712	-0.049160700318478724	0.008793458467367532	-0.49291693397589514	0.9428884547603756	0.2825576587905007	0.11256339213203474	-0.5006341077966187	-0.31561254178574283	1.9901226200217716	-0.9854854169634241	-0.7476712000175297	0.7033954295048788	-1.063313276799869	0.0734329102676965	0.09721643787845821	0.6290635060486296	0.35777482110431236	-0.09954099320648033	1.3682409991205435	-0.39198218791241884	-0.3047016729028767	-0.873215745362405	-0.29451693852839683	-0.4679044994102271	-0.735631011039243	-0.11728340813937643	-0.9613055363830156	-1.0622605589635343	0.5338708194150646	1.2447440088062867	0.9993459623218571	-0.10574521428433961	0.8835422724367665	0.8285276257033052	-0.13436502869837522	-0.129879673981246	1.0322687953950507	0.09436748093226917
-0.704333847069581	-1.6378314110602357	1.397124246430236	0.38836469745534	1.721130818303667	1.215981216156959	0.12858466154721046	0.629160701880585	1.52620563086681	-0.005059727444640944	-0.025496777766082522	-0.49265232153772487	1.0707223465154587	0.22539944368881085	0.08649197844223092	-0.6558351081680718	-0.2433161063849855	1.918992372808577	-0.8977842957277546	-0.758560747648126	0.6244374695494306	-0.9789218856282755	0.2520650897272546	0.2553723409904962	0.5421708353517073	0.321228377895891	-0.041563848204581304	1.323415456322972	-0.4153503420204533	-0.21908205378955742	-0.8767163750085484	-0.26986728831513584	-0.5615232856011658	-0.7609272131601664	-0.06498248058336592	-0.950601175792612	-1.1426430475057037	0.4566210609221339	1.1489052856129485	0.9965151671892963	-0.07830840788681864	0.8300706692425237	0.7199253638137346	-0.12748043074442683	-0.2205362146708893	1.0109732705582501	0.07679741614802858
-0.6738614030012495	-1.6987448108500172	1.5402825634058703	0.43420009270126136	1.8227150338372962	1.2286302086077936	0.08357021771771499	0.5825966046732113	1.6362691332138262	0.034953800352779583	-0.05598910755725067	-0.491653622980759	1.1743930908970925	0.1754381289484796	0.024800822157632192	-0.8280887403586942	-0.16043889073397896	1.8636337013776938	-0.8443122160007233	-0.7930275722981046	0.5074610426446345	-0.8961987698973978	0.4428180847554385	0.39912166299779533	0.46770279656932523	0.23536819311136833	0.027652347358669505	1.2829748043281868	-0.4222930544728401	-0.12051455401139903	-0.848115176612018	-0.2513838968744843	-0.6245959167555782	-0.7964919987865308	0.008396955017895096	-0.9330233020668783	-1.1819218330399575	0.37149855495858514	1.0352206850223045	0.9679072360809812	-0.05027813319317713	0.774242487562987	0.6280585187170014	-0.16099612157354454	-0.2905992786001002	0.9248049145449861	0.0589483121479074
-0.6728750613255358	-1.7285576471340616	1.6797686294423642	0.5031161848419996	1.9348323464627746	1.22294920092979	0.03121914293171313	0.5611949376786729	1.714733579916454	0.070298178366512	-0.07635368683566676	-0.46025863757460017	1.2510619342294915	0.13004437489886028	-0.051753650801339535	-0.9876925538593205	-0.04527416268946629	1.823329897918756	-0.8265443001871942	-0.8165948036093406	0.37586717776201145	-0.8178627808356909	0.6136724118794297	0.5008159213583971	0.39860757158782556	0.13261436538805285	0.09366113697066655	1.259148902211594	-0.4219576420044551	0.006217732495963723	-0.7994117124385668	-0.2477622967869785	-0.6789892649341707	-0.8215582748720557	0.10689317824782407	-0.9277545554280197	-1.1767423481652695	0.2714021942607207	0.9065328242783156	0.9299238804963176	-0.02035844923025311	0.7436827286606247	0.5462111513248615	-0.22096620286242935	-0.34635922242050404	0.8084012307819188	0.04524717312093886
-0.7013870747340631	-1.6967195671286277	1.811320452896452	0.5744813410423746	2.059951644662171	1.1739632987053388	-0.023688449756218498	0.5584202696984472	1.7381977486085667	0.11999902855567073	-0.09792473769931562	-0.4245572981343456	1.3041209847084445	0.07082438683957118	-0.1305273642675268	-1.1049698241139603	0.08992469606372065	1.7889279230211614	-0.8544165829841855	-0.8443611409257322	0.23245792658240738	-0.7399061663640011	0.7587596868958799	0.5606112506654106	0.32749754143099497	0.012785153823913032	0.15145071437307683	1.2673167578978741	-0.43527644778788055	0.15123917805563386	-0.7401372918674144	-0.24932847728361449	-0.7567059537844096	-0.8281914240819497	0.22986978401447894	-0.9209413985547246	-1.1402522005682982	0.18592665029400507	0.7878995920191503	0.8953543793401764	0.0069491667898817265	0.7359032284494411	0.5010795382125293	-0.30939896552459734	-0.38523243592376744	0.6893858716413304	0.04307756483566172
-0.7380134331704362	-1.5963743989291257	1.9092025423687324	0.646783743055921	2.165522474093147	1.0583992173995296	-0.0612840594812357	0.5725622355437421	1.6894032377951447	0.1806747075553256	-0.11135788981544618	-0.39586818830560777	1.324797548724153	-0.007341518640954831	-0.19756614421131846	-1.161717601682883	0.19964512498192188	1.7683876377296504	-0.9157249736247376	-0.8751411906860163	0.07646610950945625	-0.6636470099937976	0.846261422977468	0.5975012131778961	0.2699286810566998	-0.12369400265129696	0.19114752112882538	1.2960696827710525	-0.46579572597914226	0.29755245047408885	-0.6772640931553666	-0.24131295627430868	-0.860222376802826	-0.8211461432991716	0.364286253433872	-0.8898330710279867	-1.0955642776233454	0.1472891625474268	0.7032204015397374	0.8678998916216957	0.024357570142752638	0.7247463644869139	0.5046342964955212	-0.41878115878207184	-0.39533272467984776	0.5677249742333993	0.07317617688575319
-0.7635480425143859	-1.4405086764561452	1.9617935369249495	0.7059443287760739	2.2362021609391527	0.8996110141682869	-0.08344602817450049	0.5823959852971904	1.5841828998239031	0.243991325925987	-0.11370803035544792	-0.3488482652197395	1.3133075695039353	-0.09414447675472033	-0.2655840008494696	-1.1834119304821413	0.2595064548169296	1.771891097696526	-0.9883071976598133	-0.9001750953866121	-0.06451442337576874	-0.5981513916711266	0.8614510266157336	0.6257953333616314	0.2460868198152851	-0.24440713587531565	0.21089838935496602	1.3521006147019252	-0.5110601270523969	0.4126731012908863	-0.6316868402962289	-0.23674057077725347	-0.9655286290951766	-0.7933641370596942	0.5023013043731583	-0.8356828528771306	-1.0489817212562982	0.151651703586559	0.6612976565319197	0.8524361450766603	0.03318288779798828	0.6928787244624255	0.5413667987531046	-0.5242113345566035	-0.37060388411437184	0.47460626008417267	0.12495206015608673
-0.7769861820527624	-1.2504830627749812	1.9688059999193943	0.7371831392272855	2.2826106476155243	0.7484477463607904	-0.10416122146345745	0.5853134670705161	1.4651884246371556	0.3243867945020987	-0.13067135138398694	-0.2732886102944231	1.2910699159074062	-0.1857582384362177	-0.3335179366281046	-1.2011003608583617	0.28209213715973364	1.7573367240055628	-1.0627543662367729	-0.9572548090739265	-0.1776139266518678	-0.536935896928134	0.8476827563991953	0.6404973042371178	0.2574200989265209	-0.35474451578338034	0.2243582402942618	1.4367927874255533	-0.5589557249650182	0.4632727378513063	-0.6202543582223743	-0.2416391156704644	-1.050694341331613	-0.735492187772587	0.6385189930527765	-0.7630742696484942	-1.004014934517617	0.19685065479199368	0.6690052005785609	0.8496940763587014	0.05181052533744723	0.6532116470145265	0.6225316860508654	-0.6227535142538141	-0.31368905462480473	0.42797706079930187	0.18084455567868746
-0.782754136634655	-1.076659398864936	1.927712471191525	0.7718449343874749	2.320719202661217	0.5983129832608761	-0.12108273947350394	0.5899175117337835	1.3595681923596574	0.4041036075863949	-0.16957262285415026	-0.17711052490456786	1.2543055814564992	-0.29219051062570467	-0.3755343136260495	-1.2010856603136904	0.28628662102339686	1.6805408815316496	-1.1344594904635508	-1.0688726722875406	-0.2662949649142067	-0.4668683284180789	0.8334837790851639	0.6341042256273701	0.2888258745969894	-0.46783279207218786	0.2278057327728611	1.5113558623947458	-0.596932231822306	0.43698831801110594	-0.6398695166549718	-0.24078371649941346	-1.1014405651138741	-0.6720109108671719	0.7544295737985894	-0.6873839666876955	-0.9726550605376172	0.282447240359795	0.7325673275036003	0.8407707340900915	0.07487504490028403	0.6123164372934111	0.7648183182427567	-0.7068638639853687	-0.2133449678237303	0.40208041580794	0.24001341053382436
-0.7761162409474738	-0.9594411018575533	1.8636537456323794	0.8257447186084745	2.36035788959697	0.4463796831330445	-0.13001822165806606	0.5642722348871341	1.2839844657520998	0.4394363515059819	-0.21784801327149608	-0.08694597056926323	1.1766964853218191	-0.38768071434733303	-0.4050185089361914	-1.1749995437937621	0.29016216093279396	1.5816712392892955	-1.1966139723333182	-1.1964933485782214	-0.3371339493551676	-0.40508377179006017	0.7973977027668454	0.5938552594361004	0.3330970208141014	-0.5479103117920869	0.21452594672907432	1.5479896319198398	-0.6314797160659148	0.34183361010629926	-0.6745304758200606	-0.2328543508022999	-1.107536302951487	-0.6118006571823327	0.8496897735610041	-0.617732840298796	-0.9637560247671717	0.41090263951203915	0.8374830063487391	0.8232071290661264	0.07422909301334984	0.5484774837408515	0.9379714734761277	-0.7770690928741014	-0.06443218404941038	0.37824940709571947	0.2923724544126281
-0.7564139128164418	-0.8836290883331545	1.8061465932736962	0.871571963890803	2.404442229997088	0.35841291400710984	-0.14046213160791535	0.4943478815227098	1.2529482243165169	0.4392036696230739	-0.2881968755962042	-0.025743674385969452	1.0728008000783953	-0.4579122688393446	-0.43608787603720145	-1.1163186446005104	0.31709067316450185	1.4907534501831872	-1.244132404876758	-1.3044395054643603	-0.3755872881612792	-0.3602883875072886	0.7359501568577927	0.5269494763618094	0.3854315852433188	-0.5826063021798291	0.20177885266783524	1.5482646841611054	-0.6740705866872896	0.20602522200082712	-0.7167706798576412	-0.21689407921870446	-1.0889554145688687	-0.5443325495876488	0.9298883861474438	-0.5585410990838036	-0.9681850379616794	0.5435743211021044	0.9554566442650776	0.815809036115209	0.03613408048141785	0.4737926867365142	1.10786296003759	-0.8261074112716479	0.1016530749498841	0.34127113141011367	0.32844375979140855
-0.735660916378671	-0.8454265140895952	1.7598841607273066	0.9030593482315954	2.4586213053800092	0.31224328383535643	-0.1672151461154196	0.42120681748513167	1.2569175455786197	0.43695053339024764	-0.3684454157230319	0.013798813350307665	0.9559395235614133	-0.5251785768305384	-0.4458273580110932	-1.0144953219319937	0.37750088329289716	1.3716598350349027	-1.2639335975186128	-1.3986381107522792	-0.37097190288902115	-0.3232409996590942	0.6757624292089083	0.42641145796099045	0.42799434457218155	-0.6058691376397997	0.19406232162487763	1.5213693584825627	-0.7206603554754232	0.05905678237891987	-0.7594180183919688	-0.18894898831409387	-1.0637073129263612	-0.4717973927600303	0.9935867503500629	-0.5193201798658315	-0.973741809145529	0.6327819811022966	1.0680798671568574	0.8246352018344927	-0.041129839594473694	0.40093015092977335	1.2494461771628818	-0.8247583562925177	0.2560148553694298	0.2806099971552583	0.3463336223286811
-0.7168285293529266	-0.8554395687891839	1.7161095419075683	0.9297790038705992	2.521770262031961	0.2488637005461632	-0.2240175213641069	0.3499053311158164	1.2881833559677942	0.4324946753325586	-0.4063220126961486	0.03509157873792663	0.8106862114693361	-0.5906109107489614	-0.46078392008492886	-0.9104485418818822	0.4697276071846609	1.2252031965567576	-1.2459752004335845	-1.471620180435198	-0.37381498021673243	-0.2967966452241943	0.6207934358913185	0.2944439679526455	0.4714091985897778	-0.6257160702365974	0.18029485982242086	1.4855966220605614	-0.7727990839346951	-0.08683451794239619	-0.7844786007185679	-0.1694594259060555	-1.033946936595465	-0.40152245224265093	1.032341891949089	-0.49512441952632946	-0.9788023668140682	0.6932422608446241	1.1549119467857012	0.8359034564890309	-0.1495407522184637	0.32867370637474924	1.3508300606309236	-0.7755841129600466	0.39025543186232364	0.2042449477454579	0.3529082878983734
-0.6964768085658338	-0.8717546824676644	1.6828214048519605	0.939571185127351	2.591056288210532	0.21072286890322767	-0.3091964232927461	0.2728334874395845	1.3481563937311123	0.4304315626374408	-0.3984287136672804	0.029876152940438168	0.6499884598067784	-0.654699617346702	-0.5426067581135501	-0.8388495390583761	0.5569365267726785	1.0987302937296717	-1.1726930684706756	-1.4932737043445623	-0.415127806609301	-0.29246302009976954	0.5648194593462441	0.1550832939678793	0.5329279166098779	-0.6385535866800621	0.17077392847238415	1.461954088104813	-0.8273019818313188	-0.22575587564167293	-0.7794657572273613	-0.1550837966717083	-0.9863914505875797	-0.3390997027454865	1.055865738347622	-0.47674771292071494	-0.9697721010230452	0.7458953573169221	1.204050051229015	0.8517601342987348	-0.2731476829825753	0.27466778589280827	1.4017104171149262	-0.7015424027830571	0.48088816047631366	0.11813585178938238	0.3592885665985751
-0.6974080131292411	-0.8495667522175239	1.65202603732724	0.9317798199326317	2.6595028095953674	0.20172479892223855	-0.4053946572070391	0.23887780796588592	1.4098326850210785	0.45694954122619463	-0.3709608263432034	0.013662239188671965	0.5213132892286014	-0.7166068600473565	-0.6692666464738661	-0.7718554818532802	0.5959589487120842	0.9822993081562125	-1.0484151133102215	-1.4362894248846367	-0.452813965819046	-0.29648049973251356	0.5133750857764748	0.03471618224217263	0.5856234669663419	-0.6729728352397111	0.17538434006781148	1.4452277228243673	-0.8537767718115747	-0.3532395686027141	-0.7614573260051428	-0.1399973861117757	-0.9321528770025201	-0.29526191807185764	1.080604539921682	-0.4665794579519206	-0.9343687020339863	0.767703019112537	1.2229003870164132	0.8823073713262228	-0.38570076208152954	0.26498627563511823	1.3978876911875155	-0.602184673476297	0.5180508732118485	0.023472143292028173	0.35936381312870036
-0.7364879730632754	-0.8139708500469676	1.5974130746425896	0.9296526794349106	2.722755153537188	0.18543026884296063	-0.47429322567981413	0.265060336700863	1.4452603583753678	0.509884669587775	-0.32077821920070865	-0.005893473580633859	0.432668594414519	-0.7686569747316223	-0.7678223714360899	-0.71352739573215	0.5836981497259905	0.8409036678473599	-0.9166375118091272	-1.321286158025717	-0.47071755811072064	-0.2851138533623898	0.4609795673664078	-0.06028116803019852	0.6038616513138677	-0.7258181329802786	0.19543906780512305	1.4350468036331712	-0.839246573423886	-0.47503774278125227	-0.7468041192516583	-0.14017892766246648	-0.8726043442854772	-0.27825606790653085	1.1038969662867808	-0.46538298381627624	-0.8839927778846054	0.7617820674594256	1.2170376982129079	0.9130912121259843	-0.46144265802383283	0.2869730332796412	1.3602382371466866	-0.47939348538847726	0.5139234467653558	-0.07468790857944634	0.3406807267530244
-0.7857652356011975	-0.7833541598002908	1.4991840788737645	0.9372402955398099	2.7828562528838026	0.17224279225203207	-0.4853331084524609	0.3135966243843771	1.4562944790480035	0.5851650147712915	-0.24760323850511207	-0.038150583382120955	0.3617942276818229	-0.8274213650212549	-0.8242218513011732	-0.6848062065798193	0.5330305648052382	0.6916082258074838	-0.8199394728428979	-1.184594207278921	-0.503788332048207	-0.24774059246892435	0.40171068152550926	-0.13842864180836323	0.5847419897021349	-0.7670733177413227	0.23583362603096916	1.4403644802976412	-0.8076852370784195	-0.5765257336527662	-0.7377090254046687	-0.15844693082263758	-0.7849146156006543	-0.2898521488993676	1.1167870621490361	-0.484640181773937	-0.8348840436214312	0.7583979460290703	1.1919530240176703	0.9369374923172898	-0.5015441586045535	0.32764494622380796	1.3137751598011485	-0.35933778661602167	0.489774033374099	-0.1716077321111901	0.3067351358502812
-0.816519491576876	-0.7465758899079982	1.380452920979132	0.9510381839024241	2.821465202412461	0.181310865171234	-0.43003916096906114	0.3678692660907364	1.4478004277651082	0.6884874048766091	-0.17709902230504476	-0.08082574095093271	0.3071425959013986	-0.8840699283806165	-0.846129857904962	-0.64834518065784	0.4417013343661772	0.5800180209196854	-0.7610054534005639	-1.0329441971022744	-0.5436529531064578	-0.17789675769144334	0.3398862669061498	-0.17479956229510657	0.5183709492181129	-0.8030208420680506	0.29815108528503226	1.4518489079365744	-0.76905093101129	-0.6386407666535276	-0.7504610594635186	-0.18124116484833197	-0.689216293845322	-0.31769922854509003	1.108837784000589	-0.5339867515404431	-0.7960194528396279	0.7559720706073104	1.1641328748067479	0.9598458075542252	-0.5199860849765185	0.38826603372284385	1.2587706137897634	-0.24633659196617036	0.46535871847138555	-0.25706073457696504	0.2522817302163245
-0.8175334018087435	-0.7028595018333716	1.2657310087117117	0.9650846461546193	2.810948647286992	0.18929658496884433	-0.32946771958265536	0.40111767725574954	1.4276872252504238	0.8206080560231797	-0.1161837761563794	-0.1495012045412662	0.26599191464559147	-0.914421234035465	-0.8296767071697484	-0.6012666863467268	0.3311242071522148	0.5359545044220093	-0.7275693455570034	-0.8838257053784971	-0.5493514154559394	-0.08008134256540479	0.2869595430758407	-0.17844973589077087	0.41138059689726647	-0.8416036094742287	0.386251586764786	1.4695758255729283	-0.7190256267460138	-0.6575110627168066	-0.7818722129134954	-0.2308420088675275	-0.6102177538742822	-0.3459410868553648	1.0838752763942099	-0.5859073383643432	-0.7790128623603468	0.7290352709656875	1.145493475281269	0.9854074650945162	-0.511685603229417	0.4479181727076223	1.2005378950620227	-0.1395165837320309	0.44335239188888487	-0.3095863095520894	0.18431843715280144
-0.7797001532474288	-0.6827592505638547	1.1445021254819552	0.9772484668168767	2.758378278134432	0.2186170463970229	-0.22631920950732512	0.38415003850412177	1.411795129301781	0.9706762364047232	-0.04654226977479481	-0.23840671582398593	0.2479246646266433	-0.9430852835433645	-0.8029199397938941	-0.6123141456675074	0.23262986369405705	0.5231578666458556	-0.705526675627279	-0.7891449060995566	-0.5308365410259828	0.02462118050248081	0.24352991074526048	-0.1923625940929746	0.30056631225407315	-0.8608598841394256	0.5120456730377514	1.4955104615392243	-0.6816938933716403	-0.6411503901786166	-0.8139049734969002	-0.3234528155232183	-0.5295405048503066	-0.3841304998669389	1.0471142040832713	-0.6239069308681866	-0.7782418859894513	0.6620185711645477	1.1302759306713712	1.0243668112398083	-0.4812168601625994	0.4991448458050449	1.1436115186008227	-0.04804250065091746	0.4306446808488187	-0.3285241306850336	0.12064733157850505
-0.7133058805110912	-0.7041628378698734	1.009059995702328	0.9799053549481304	2.7007212543203187	0.2733270350306848	-0.15609717035219983	0.3322780286532027	1.4090810318343174	1.1072411115148373	0.024504032288226434	-0.30520001674926917	0.2751515065376678	-0.9819230629075835	-0.8128785484565227	-0.6945563428333228	0.15146233598394226	0.5191138728555191	-0.6839712833688304	-0.7938663889283208	-0.5148693592663128	0.11680434209980653	0.20287474996769972	-0.2094276831344395	0.22897776586810056	-0.870628457623593	0.6683382509875487	1.5005451134336956	-0.6666328966116546	-0.5993085253886395	-0.8492856882901686	-0.4249191574820874	-0.4330841844445943	-0.4273435798406172	0.9892167687187232	-0.6554022485456225	-0.783179415513699	0.5756402585897342	1.124617481740518	1.0759548837302126	-0.45656975847677445	0.5512567311253694	1.0598590687366438	0.018540328722065725	0.4329544521871447	-0.33337922251326013	0.06573617621962025
-0.6357677847429288	-0.7548524639601528	0.8745049548810087	0.9613560378109118	2.6414472532926547	0.329959412044485	-0.14218839771532857	0.2551109757815705	1.407440724633654	1.1972230736667613	0.07831597039123137	-0.3505725140103992	0.34013692150870983	-0.9901662937399328	-0.8941792122481527	-0.8125943662747233	0.07453379594506267	0.5385290470033818	-0.6602807289507899	-0.8801791133213882	-0.4852775601829369	0.17630778741092756	0.16657332010063414	-0.20083184080568914	0.20909835480483707	-0.8953782641001823	0.8305729704891427	1.459956969657362	-0.6631843354075846	-0.5471394487476328	-0.8922202020498815	-0.5074497926112963	-0.3148522693025655	-0.4645872593480994	0.9116717725156566	-0.6709209086254408	-0.7838601712454472	0.4669549876148274	1.1352680888701294	1.1410927472506522	-0.41852319233636265	0.6264957826296322	0.9464250152586496	0.06306593928010387	0.44224513037102814	-0.3191271787594332	0.024570053696944122
-0.5433120369228188	-0.8168038499346928	0.7616612924191676	0.92341388230462	2.5981858757198943	0.41094742671478707	-0.1702196711737979	0.15473328120280197	1.400331492522425	1.2448491770666572	0.10118934948661165	-0.4211685517487437	0.41484877934353903	-0.96274548560347	-1.0097801962321786	-0.9277694586413103	0.012017072258257763	0.5657319121633279	-0.6418173350064384	-1.014972425228532	-0.4167565247898213	0.18693513970819753	0.1359069747591069	-0.19790326222142182	0.21405561503830728	-0.9153119366729499	0.9844496777575282	1.390508271869964	-0.6745004356758983	-0.519218961653613	-0.9384445079484935	-0.5776202174163669	-0.18498051101098167	-0.5134834168004966	0.8354728695070618	-0.6599822237236057	-0.773201833011627	0.3200861348974145	1.154650787604277	1.2249730095890639	-0.3575978178006077	0.7204279643184297	0.8209072958151487	0.08777709244945822	0.44975784023949983	-0.2894378901080096	-0.0013743228358161692
-0.42965300624776487	-0.8857909091841186	0.6584764924139858	0.8611237105648307	2.5900472282614113	0.5099100419814637	-0.20340097185271663	0.06272039450559744	1.394303456128113	1.2608072762027671	0.10606812225319864	-0.47858518288917995	0.4968937092727124	-0.923494579448122	-1.0893884560235574	-0.9990523997543745	-0.01552707597819597	0.5713134243848417	-0.6466458137490834	-1.1624434208163148	-0.33691241086209844	0.15849663678731135	0.09840315424487303	-0.22374142745408587	0.22861258243007204	-0.9139943151332245	1.1301221782242863	1.3043092912159238	-0.6978588204887368	-0.5304012222277924	-1.0070975624625857	-0.6383843283153158	-0.10601371967451327	-0.5872593065738496	0.7583829993697475	-0.6282703335765137	-0.7560599115736256	0.14569040473308528	1.1789653770337771	1.3195131168818808	-0.29621220254541225	0.8134789212267706	0.6897580688444103	0.10189289694141353	0.4542980093306417	-0.28909502834856193	-0.02474150571178783
-0.29969176936727615	-0.9581767878580738	0.556446394795875	0.7823461624768013	2.585320361368603	0.6032562676669493	-0.23099245846953584	-0.0025693112398952667	1.3914930878091434	1.245454149962218	0.11731640390949682	-0.47960095321635066	0.5713041463527437	-0.867903929553896	-1.1386173646699511	-1.0300962749648332	0.0017700705647984815	0.576850893109629	-0.6670760375665851	-1.2866586020453974	-0.2772652228857772	0.10311767419842577	0.04579587151187168	-0.24827565784159322	0.24516756495403985	-0.9081249100926311	1.2376696884190097	1.2238186411342373	-0.7220834161422578	-0.5564450439424312	-1.0957910855531994	-0.6834066328865849	-0.09891789984791734	-0.6748394349252824	0.670331533648792	-0.6005703596706007	-0.7276855205617754	-0.022259860173427605	1.1990746340034246	1.4105886689378317	-0.23712375368812558	0.8874539534758077	0.5761523485942095	0.13920429157831035	0.4579253821884244	-0.32027851701338134	-0.051576299517697065
-0.15473017476637924	-1.0100995103182169	0.48589060988286514	0.7047992588912857	2.5428736756400094	0.739681224560042	-0.25088151012137383	-0.043029818956452436	1.3983135073658537	1.2242296842096225	0.13710584330892467	-0.49196945072954323	0.5944865515687893	-0.8224715655237972	-1.1673416099744713	-1.028956982752777	0.06637476455685716	0.6088264717330218	-0.6593194629992727	-1.3548990974832595	-0.22282829206125046	0.024689273377612342	-0.006323276510637415	-0.28753717822779445	0.24341720295797145	-0.892082145013347	1.2928858383564379	1.1786702109230063	-0.7456209047003505	-0.590476723425716	-1.1776723760821584	-0.7305982051398352	-0.12237220363716886	-0.773490718792509	0.5861100694811634	-0.5919500653045977	-0.67329887890848	-0.1797551567861596	1.1988235194059023	1.4962899353092793	-0.1684792541035095	0.9359731531527314	0.49747872299065354	0.20335746273951077	0.45658396859331407	-0.34776248496514867	-0.07571162405536346
-0.01183009553118341	-1.0439433230265298	0.4664093434297468	0.6343876484312689	2.4694025319675434	0.9279783586684965	-0.25525060743608824	-0.05867132962929568	1.4255100229163613	1.1995149902134055	0.15647880210632698	-0.553201622510695	0.553718269778025	-0.7881472928776194	-1.1572011727828897	-0.9805554394212106	0.17071765006010517	0.6214349236595267	-0.6050677389982009	-1.341548351356818	-0.15360161554206558	-0.0705142936094635	-0.032043668682615434	-0.3561562219724207	0.2266439498733425	-0.8420620922043524	1.3301067527989379	1.1594604029424376	-0.7728153660933539	-0.6542648387765367	-1.2458601340285387	-0.7942485189972217	-0.14743775063089445	-0.8977375424493858	0.5137141690219955	-0.5974779888333736	-0.5992769454262009	-0.32145452445720224	1.1719977840011708	1.576181734057933	-0.09309263169902031	0.9644395047712024	0.45185304453392366	0.2734301648166916	0.4626957346775435	-0.3646431355414072	-0.09860538084596404
0.09789275795973218	-1.0620924724449967	0.4922588183265832	0.5921178622571983	2.3774581473412937	1.1007833040664141	-0.26308867759522336	-0.06902532962903654	1.4452677638254845	1.1503764545746076	0.18799250099293902	-0.6302593252714604	0.5061162846060903	-0.7443944629983735	-1.145536173310092	-0.9009483148877975	0.2966782600914649	0.6069926606875036	-0.5297213216278861	-1.2537137021795846	-0.0739831426720986	-0.17811076387042737	-0.010461653872385545	-0.41535655188407195	0.21330006309755847	-0.7674202776451994	1.3625409421024908	1.153062448634736	-0.8023674840602455	-0.7326628126133834	-1.2833892103180382	-0.8512494889386357	-0.16882839317303752	-1.037059705219658	0.46303318170002117	-0.6127978282853109	-0.5068089921764264	-0.4393843477150325	1.1232782038870615	1.6468586608899962	-0.020863099141920537	0.9800503419453607	0.4576897147889186	0.3472951725782788	0.49338553151478115	-0.3557244969345426	-0.11748285409113082
0.16212749379737917	-1.0619246776858065	0.5480512624194861	0.6148684856265063	2.270460573310126	1.2670833610519832	-0.30191733453982184	-0.08236821829865323	1.43952853998569	1.088564512380085	0.23869075078556082	-0.7317083197119693	0.46467318022995674	-0.7055528226361067	-1.155541404672452	-0.8248288945777447	0.42078454480732386	0.5825285002330922	-0.46845722895744946	-1.1409506282372912	-0.0077636460680824415	-0.2928813049041473	0.07419741536574637	-0.44106390164683373	0.204921831576808	-0.6827248868236943	1.3759707822258682	1.1534172261633244	-0.835550523408193	-0.8079885334622894	-1.2846033435494106	-0.8731421691617477	-0.15606147349621405	-1.1615277784577673	0.44845757659425745	-0.6484009221495113	-0.39272089303642577	-0.512705297572721	1.0503411319878277	1.6959750689736122	0.05204064569716675	0.9886432804154268	0.5119447887948196	0.4291559646368256	0.5434821700090838	-0.29201570259570875	-0.13264816518345254
0.18113448167876225	-1.0742322281622296	0.6136958453342667	0.6861439922273609	2.1780240651841005	1.446673206615099	-0.3627188929373494	-0.09581311682048448	1.435307433419648	1.0338222213945854	0.28399458516146875	-0.8749831511536138	0.37730614951083885	-0.6708926431597575	-1.1511402218178062	-0.7520795741336784	0.5319921426285573	0.5387172328530313	-0.42359224482395863	-1.0291067365903852	0.033126616161781024	-0.39553617794130086	0.21617283160280715	-0.44431740897892275	0.20813712483577324	-0.5903220295660547	1.3686368890858671	1.1479281401311097	-0.8728106152844652	-0.8778101095002706	-1.2739415089158288	-0.8567203512628371	-0.09192129450435481	-1.271545217282432	0.45767966492658907	-0.7042304645322949	-0.28402962849269536	-0.541124856827645	0.9594845224093473	1.7161159650884166	0.11662372279268533	0.9821238120170241	0.5618286406011401	0.5022733852563255	0.6029964844240859	-0.19821126492758653	-0.13962101030839036
0.15059771097940583	-1.1254291407337818	0.6631151251792156	0.793552362416905	2.092684060634679	1.6070607077424242	-0.4394555315692593	-0.12345778677053146	1.4364515754625482	0.9935915238397843	0.31745186019086746	-1.000366767420895	0.295855063456791	-0.5894950823131062	-1.1290317376051724	-0.6873383753995199	0.6219046685265759	0.4815888136445953	-0.39821393774449887	-0.8990851360527369	0.026349179299762927	-0.4787797177892534	0.383427165236916	-0.4198422565455645	0.2236301371319108	-0.5129375795762524	1.333426699309884	1.1344306489872609	-0.9054726255553099	-0.9222245234789451	-1.257801534223328	-0.7975501136394427	-0.03933364991698181	-1.3658712887479165	0.4857123449765216	-0.7636352278485896	-0.1992755398900213	-0.5422495350377334	0.8644158839817468	1.7199016254447965	0.16327356062719928	0.9709509982847149	0.6048081385692348	0.5729917307744001	0.6750042011982788	-0.11208947038782788	-0.1275972418487971
0.09096079767358102	-1.175190042342961	0.6983954955378385	0.9432142188533333	1.9855789638220471	1.746312706371016	-0.5517285910694869	-0.1838306176392996	1.4363627100611578	0.9826283291234338	0.35183464766921235	-1.079165790742524	0.2740043081425407	-0.47577710680715785	-1.1085130874533804	-0.6543136017945497	0.6808425443544633	0.4420497654469987	-0.4004465554383449	-0.7578525252238107	-0.04596672842832056	-0.5444212494157771	0.5425088316960881	-0.3737909912860419	0.23223083672410424	-0.4678906187228347	1.2521048908756451	1.1226950866932586	-0.922526558535212	-0.9257076440351526	-1.2192146352681714	-0.7111732592159412	-0.03496027550484033	-1.434974907952888	0.533874710934626	-0.8100988985108142	-0.1402548381350649	-0.5179050430193636	0.7639164738583806	1.7150089974395641	0.18903492931798582	0.9731042172052886	0.6523556474757792	0.6560962359875105	0.7402969126383699	-0.05577125175264193	-0.09921048835905501
0.03338539973345689	-1.211156653865217	0.7106065971762211	1.094933941096945	1.8781967890725675	1.8967059418581762	-0.689821659347736	-0.2600999838114473	1.4447864095679521	1.0117872470831937	0.3745625890940444	-1.118238804798177	0.23933192370627765	-0.39944131440135544	-1.081826254127122	-0.6481687741217801	0.7184074665958855	0.41274482430692655	-0.38844623533391903	-0.6257916459324624	-0.16481392483013835	-0.587397581177185	0.6657736137728753	-0.32982855369109004	0.234153296662232	-0.4469573711888971	1.1456077592380585	1.1078382794005464	-0.9235132573499747	-0.9061007475566928	-1.1488894212138656	-0.6260487337946612	-0.030670241258447705	-1.4850120191281124	0.5605265847850709	-0.8517056652633631	-0.11402113683389388	-0.46886806437950224	0.6537709149954952	1.699224145775014	0.19259170189541586	0.9972880556372861	0.6797762740898132	0.736709916768121	0.7838849171208964	-0.0641396183998993	-0.06713665489317679
-0.015450765906009477	-1.2576397043646328	0.6926764974490831	1.2111483469485125	1.796305784513174	2.051654753170541	-0.8095094427950424	-0.33947384981931317	1.4458639025598101	1.0721139032584865	0.36139386910618365	-1.1059129867104953	0.18436987353658402	-0.31758043378895173	-1.0458848149041797	-0.6470000808203802	0.7561244435131782	0.37286143604401445	-0.32581776518391	-0.4847147435798031	-0.2866559934530662	-0.608764152638012	0.733696123047578	-0.28514874093860787	0.2503850708559905	-0.4465525846343733	1.035149199899274	1.082720827629315	-0.9234155643980175	-0.8931195533052371	-1.0442667609379956	-0.5634599764625001	-0.021225022473605797	-1.5196831299753808	0.5320079226649277	-0.9043150235481381	-0.10611042715592638	-0.40327864679116576	0.5607848536300193	1.6884628992039197	0.17152559598278141	1.0355874403263765	0.700146002060079	0.8023140866096448	0.8175313800183618	-0.13423580033140475	-0.03486843455780878
-0.056684136392922954	-1.2923263930725994	0.6592743768960396	1.2929413815658786	1.7382972439135067	2.175473796344007	-0.8882847194966594	-0.41555959825747457	1.4266171377086816	1.1377883647092821	0.33251788069906774	-1.0647870922877458	0.1801004959798163	-0.1912910486389137	-1.0015932501593423	-0.6435087014608518	0.7855562949208121	0.3502390945436177	-0.2506175311149786	-0.3403177346847904	-0.38243036605828024	-0.6355538352253628	0.7534332757902111	-0.25072317308492986	0.28497675720995114	-0.4642516702071678	0.9427796598551617	1.0426309668987528	-0.9277563878966252	-0.8924828936499047	-0.8949865355501048	-0.5229300560269643	-0.026090500721596112	-1.544037936819295	0.47835318791333015	-0.9594735463118212	-0.10183724961085568	-0.32326006167339905	0.5094905118426404	1.68904595849988	0.14071369097603054	1.0868659501755906	0.7583242898600473	0.8457794826752683	0.8361008303483024	-0.24437061661617757	-0.007952123677597081
-0.08124159357987645	-1.2822899251507984	0.6218481433030741	1.3294369185344477	1.726490415410473	2.2565587381595256	-0.923151184709005	-0.492424021900871	1.4038379731522863	1.1760955586987096	0.3214745339421795	-1.031987953782264	0.18572851634179427	-0.06712521241524241	-0.9633952722693998	-0.6349272585087481	0.8078564111650289	0.3493902562430722	-0.20286431932992435	-0.2555520493462547	-0.4407770410289961	-0.681876445421792	0.7569507170864072	-0.25049108112219975	0.32342175846173155	-0.490244749672651	0.8788116057255996	0.9906739971501051	-0.9377601461769878	-0.9041204399078389	-0.7159818567701921	-0.4959388275073372	-0.004902255724842701	-1.5812122046934491	0.4130888814844769	-1.0101124501595564	-0.11201167714379383	-0.22071260855354877	0.5034001458040477	1.6912598937975851	0.12034198334185013	1.1380886358305675	0.8396775919077901	0.850849482747968	0.8406846549114741	-0.38159574475853664	-0.0009698727363937676
-0.09432134188825726	-1.2326343830415758	0.5760466005506657	1.3198240364767366	1.7561336191616967	2.30250220499244	-0.9000274391844674	-0.5607978255116395	1.3878903363277746	1.1792134959296774	0.32681936833484243	-1.031975149954611	0.15918549465060994	0.0311487708989499	-0.9073594494622201	-0.6239422765028221	0.852334258182639	0.36763227179631264	-0.17706075173735106	-0.22509848510072533	-0.4531749915114528	-0.7384859435398357	0.7459066692615147	-0.2627919551468954	0.36317218556669484	-0.5140693297389001	0.8101993778327016	0.9494799411901143	-0.951427390155725	-0.9330144240329767	-0.5358466527359176	-0.480366254828606	0.047439336944605975	-1.6325247546310728	0.33725253652826204	-1.0539026934504467	-0.12483941165529364	-0.11066561956642725	0.5485438540494281	1.6913190447406528	0.10820212506678459	1.1603585018887217	0.8961392119857017	0.7914910636662456	0.8400814156616025	-0.512505443949096	-0.017586814805714997
-0.11621690181994566	-1.1658715799023467	0.5139107270352261	1.2862502614561868	1.770789801373518	2.3060777396826717	-0.8040347131401042	-0.5851815805192393	1.3809218077687475	1.1706585587014249	0.3358827795313067	-1.0455984225778376	0.1383244791282328	0.13704050336172613	-0.8152283325229849	-0.6299070225033635	0.9147100531454656	0.4358035968203408	-0.18399781385751796	-0.19879882117369493	-0.43846319454583715	-0.8156935363850822	0.7032738450612974	-0.2601840854565822	0.4056216121044457	-0.5278031592673812	0.7244359686425741	0.9314699987837625	-0.9611804031927316	-0.9769772538375197	-0.3707936007284862	-0.46281826392032654	0.09572901012694321	-1.6781151830462302	0.29961206809027496	-1.0854654681266278	-0.11125710452547029	-0.00222243179369237	0.6362565088669194	1.6893755137541189	0.09274772617188902	1.1346594353274315	0.9338347229654144	0.6580195738166978	0.8322869295645727	-0.6052178034204584	-0.038473997459642736
-0.1551161345525292	-1.0881396821565144	0.4457684187853227	1.2286707686730374	1.7438263961756981	2.2611897017643434	-0.6465499222552485	-0.5745929578594059	1.3986171308206028	1.1537076835315738	0.3596882818788398	-1.0536776378271389	0.13768564708075015	0.23136468567287713	-0.7274238021188243	-0.6780733571201824	0.968886021563146	0.5564987936677683	-0.22938994383538902	-0.18668369714924932	-0.4165226786026935	-0.912288143535554	0.6416396594099976	-0.25746227971183827	0.42892619196577203	-0.5255107456167626	0.6375096403356182	0.9494600098682833	-0.9581714602724665	-1.0167092581418034	-0.23426540939944532	-0.43806399654226025	0.10812288334755844	-1.7227381868218814	0.3149320743035841	-1.1003024574822815	-0.07986442304032651	0.08514438718998785	0.7303441262668631	1.6837350488258072	0.05855668535661409	1.0754379401267684	0.9651325064346308	0.48843282875759336	0.8213690928777446	-0.6641265331270263	-0.0456631763586904
-0.19973124792760402	-1.0069894539676425	0.39896084777293384	1.1440985964705261	1.6742756985350613	2.1691519925392897	-0.4705242113452961	-0.5600463529336617	1.4401061650947267	1.1206513440331047	0.39741613577980317	-1.0788670347639449	0.164242165223641	0.2811676994932426	-0.643750042910866	-0.7702861987095766	1.03236328576338	0.6718527155485534	-0.2653466061785505	-0.18189189436346095	-0.3611544655943423	-0.9878712349312405	0.5928333668123749	-0.27231616532656616	0.41467984037187006	-0.5037844468739622	0.5458416031135928	1.0173102156448472	-0.942449407870907	-1.037045352016196	-0.14407784811094487	-0.42087601175992645	0.0523643438824174	-1.769747215493177	0.351885996642385	-1.091632457959308	-0.038313717774816486	0.12866892958040294	0.8034050813675421	1.662829415518475	-0.005364291054797632	1.0138319543436927	0.9894296351934084	0.32684526611882136	0.8203253302282951	-0.6934644942965476	-0.045192885545408054
-0.23986800251418877	-0.9434966975307727	0.3992284612016963	1.0438988690788156	1.5593958775242853	2.0656068772404046	-0.30946769368105465	-0.541650576251035	1.4655512916928326	1.0957233583108894	0.41264412096656883	-1.098316048969473	0.2257140039335282	0.2899939410308313	-0.5335899279854946	-0.8825946848651824	1.1110793954064024	0.7695852347845156	-0.24923986424437078	-0.10168696052334754	-0.267451888155786	-1.0304000992275004	0.5579855733993495	-0.2894192330528419	0.3810745690516656	-0.46756844166923334	0.4415615205019594	1.1136462665820557	-0.9253336026880993	-1.0348281477514052	-0.10049264618232268	-0.42593763635121584	-0.03838912803849727	-1.808565671431785	0.4053517383666779	-1.0479948805076842	0.02252780051565944	0.13585577464486848	0.8480800423642126	1.6244827041406775	-0.08448936000491754	0.9558904281680369	1.030311448945038	0.18170122248259452	0.8247702510168257	-0.697591533993602	-0.035809016184374355
-0.2721783503260869	-0.9026133093438709	0.42337313944122634	0.9424847971117776	1.4190290218150174	1.9634402813401615	-0.17124721052344877	-0.504291168041789	1.4686837970918432	1.1082649117996328	0.4052763807926382	-1.0606898674386553	0.3135894010002901	0.28651518178963825	-0.41213313291520387	-0.9903202762193862	1.1820073387243195	0.8656681248703606	-0.18790046502473756	0.04282055116127441	-0.17131648985816408	-1.0619660106276296	0.5409726430483621	-0.30234464544997547	0.34093797095476375	-0.42998937969927187	0.36264432869316277	1.207746023209843	-0.91733580635458	-1.009639374759916	-0.09368768387953832	-0.4428210005654417	-0.12217774325042137	-1.841913623018741	0.4614672394737866	-0.9879972056761008	0.08724880628947322	0.12639435615999953	0.8670006902389178	1.58135321650906	-0.1711599544342855	0.9066654511782584	1.0884562407894538	0.0736103161069068	0.8357873046855403	-0.6984296405166963	-0.011824184706957858
-0.2903644078686766	-0.8732063022448451	0.46675129392205567	0.8446118843258121	1.2627860138734743	1.8218674160677597	-0.09391870922613964	-0.4628819686996393	1.4710757574792672	1.14336109580493	0.4250459877824458	-0.9867520306827705	0.4062740336921162	0.3104224817024764	-0.2799111564769307	-1.0702618381440807	1.2416053543645251	0.9129027731323399	-0.08989120614307433	0.1453721627728466	-0.07017186007838501	-1.079650703054574	0.5683261329650025	-0.3472270111881124	0.28571551910757165	-0.407213940294747	0.3096114656137804	1.2937576494386733	-0.9189965865378434	-0.9430196045467165	-0.12099114106768538	-0.46834143482693075	-0.22315427550316586	-1.8906015455711547	0.4914631328073482	-0.9349973068722732	0.14254585621052898	0.10930731680672916	0.873877882016416	1.561985507721508	-0.25951406096897495	0.8742993808480819	1.102524542121436	0.031860972344710886	0.8520588897149818	-0.6925163333815328	0.008354426454957185
-0.291611119241396	-0.8665218273031478	0.5311470141692738	0.7565148528694137	1.106195624637971	1.6560896886980836	-0.10558744608077193	-0.42130955359394734	1.4689837178215357	1.1862870251700828	0.48052054289195045	-0.9223402417010226	0.4705036473675456	0.3712833939321396	-0.12307239458047439	-1.092738970947107	1.2977246557128512	0.8939520576772289	0.01757123956134406	0.18414357336351703	0.04191430972016054	-1.0852002723777703	0.623758136412398	-0.424880762063742	0.2127459916743409	-0.4201299357640885	0.24988994193663777	1.372813244348539	-0.933832889508329	-0.8272956076612028	-0.15945444562204322	-0.5043728171758622	-0.338973294417806	-1.9626204533758962	0.5082449422318466	-0.8885087836315633	0.18000792614740552	0.09244723045549383	0.8884659660351897	1.5705750696685177	-0.31658794737888646	0.8461918990497063	1.0615464274975932	0.020252982902120208	0.8764583299005932	-0.6800971185393203	0.01020737225929088
-0.26702303032538294	-0.8841675924440444	0.6035959163005715	0.6977699152924929	0.9589224979654576	1.5136983275327365	-0.17322830638957395	-0.3618684127087356	1.4609636153460557	1.250732150672848	0.535515814768965	-0.8398451801301101	0.4815122531435333	0.47083536760019973	0.020464911082611836	-1.0470019013372864	1.3329494194061102	0.8582848332373111	0.08415551844271203	0.20535508611444367	0.12922098881253824	-1.1038674477173225	0.6757050015959095	-0.49628912921499746	0.12592467866071205	-0.4913764998352982	0.1784792054593713	1.435549072943308	-0.9691391223454678	-0.698409042552657	-0.19152719262923548	-0.5452873595408272	-0.41669395184736746	-2.044170446081971	0.5276495120352598	-0.8575815248909322	0.18538015511481723	0.0780634535264716	0.9245327186287697	1.60013364093329	-0.3370121386038806	0.7955274553370998	1.014442740002117	-0.007509685056299486	0.9146648052855777	-0.66690329009243	-5.437328653682544e-05
-0.21764468308156473	-0.9023869815291491	0.6668964038115559	0.6675946750901416	0.8127990379562867	1.3866591492015006	-0.2674536647525376	-0.2962182721520861	1.4708091612750955	1.3394072162491042	0.5786876651106937	-0.738148645021635	0.4407574678044771	0.6186150678850659	0.1418564343732787	-0.9534292593657601	1.3365616451207067	0.7921114813829642	0.10287584061373622	0.2139391437254632	0.19535843412282536	-1.127826412209932	0.7354117729859265	-0.5648575347132095	0.024848619031617357	-0.5895991964329769	0.10821263133898489	1.4780107609717406	-1.0095677222968678	-0.5980759226838392	-0.2087031792107817	-0.5731247563051978	-0.4638644856610806	-2.1142284752452007	0.5504829553340492	-0.866411290989882	0.1589865172260664	0.041569410799120764	0.9780937881831233	1.6574635799686948	-0.35684689873204734	0.7255996771702516	0.9628673424404036	-0.03912922304321441	0.9524069451953314	-0.6386447085359851	-0.02015460264623832
-0.15427376200339385	-0.915326689005313	0.7032274046682861	0.6529491905138756	0.6818321546419025	1.2856718335680664	-0.3759947013348342	-0.2574307260118419	1.4848684083200614	1.4424775343146055	0.610326969258234	-0.6468701576804834	0.365663210504606	0.8084680638983247	0.23308773320769785	-0.8204665079464185	1.3170318908978496	0.6710679405159735	0.07792279404739014	0.18131068366625935	0.2789235742211593	-1.1206426138835854	0.8078890098166213	-0.6548585780060815	-0.08908861363333834	-0.671824563176879	0.03709450031692032	1.5056993532591512	-1.039777639473601	-0.5346986749012859	-0.20509713081101572	-0.5715339600050787	-0.5063005043444082	-2.162014046564352	0.5864764845341002	-0.9131234874369589	0.11048882274620797	-0.022083341171844455	1.0410699810472757	1.7278109515465192	-0.3851597773762224	0.6369269320670771	0.894142015635893	-0.04712840546354749	0.9795447740810197	-0.6107162901553043	-0.05084578112106537
-0.08837572327781923	-0.925542658297411	0.7038865266317218	0.644513978195325	0.5736890494389868	1.2545420654291688	-0.457568995224899	-0.25170457297421855	1.4925071301145745	1.551043022848118	0.6277001600855922	-0.5681650290949796	0.2777788158033725	0.993112573544914	0.24825409743032475	-0.6641519413160843	1.2694016908438883	0.5494518341915388	-0.00018781665816290373	0.13252370205372102	0.38822000003291757	-1.0932060489824869	0.8727858017314333	-0.7466066408002308	-0.1995628999031933	-0.733310814714013	-0.04488379471552843	1.5068473973966077	-1.063979440104999	-0.5011555946883728	-0.19638372555472672	-0.5608630091949938	-0.5311954024273143	-2.1756143884695307	0.6326216392007746	-0.9803284100292451	0.031234092193380338	-0.08421802972919226	1.105807324288723	1.7928009377092877	-0.4157617480197196	0.5106326674905486	0.8506558913400694	-0.02446632068818612	0.9895458458552131	-0.6197830789051405	-0.07268295121782382
-0.019411448473394537	-0.9064530777867373	0.676951730607123	0.6313680869201342	0.4792881828054509	1.3064788607413416	-0.49520570652390317	-0.2735822859457564	1.501667671907897	1.6598528273586843	0.6336168289556394	-0.4998566085640433	0.2103055549009359	1.1291818667503812	0.21318450269235972	-0.5220050246130993	1.2031985684298674	0.44589756547919046	-0.1030787118466097	0.12161406300683167	0.5116661714482478	-1.0668103323155382	0.9498393014729952	-0.8286532595522613	-0.2751600690859164	-0.7703653063531117	-0.1175174719414599	1.478218046718781	-1.088725064835622	-0.5085290018594297	-0.20205089234427867	-0.5570475596550557	-0.5432003548744353	-2.1507910531006535	0.6767765815799195	-1.055155973479772	-0.05867897659326583	-0.11817524223378775	1.160413030568773	1.8504900074704658	-0.4566141676690011	0.37743614004084813	0.8413482026909633	0.015998532438969378	0.9691428657000036	-0.6661667722388022	-0.07484001841474701
0.04242175980599214	-0.8347539869643515	0.6278347548205924	0.6181040211728481	0.4273670858332667	1.4269162235150108	-0.5201255908316312	-0.32958569481135014	1.4858385222852393	1.7670105905006033	0.6496348051256124	-0.45606751798938505	0.18166608437787204	1.1986836926113322	0.1893416540497172	-0.3997626453955935	1.1425917998180288	0.343316257649072	-0.19414647881109454	0.12550175205945238	0.6538528583512897	-1.0291209259303922	1.0599531601729855	-0.8995341449700393	-0.31027644428761897	-0.767948978451108	-0.18096033679245427	1.442501117997906	-1.1066745165417928	-0.5631114627753006	-0.22060095785234873	-0.5337271628299021	-0.5437123016068912	-2.092602413236489	0.7190261656837944	-1.1068635382023706	-0.13141321549862325	-0.11219376978013398	1.201492030528913	1.9002782012646449	-0.5097275615721479	0.2774510207197722	0.8011823649892651	0.06726601976928466	0.9139147249025129	-0.7329697881351196	-0.0659703336762358
0.08516527453553535	-0.755289510774787	0.5615954753974495	0.6212988069012271	0.43716820091284275	1.5508645028821009	-0.5222299914197162	-0.4047703562216201	1.435599948699224	1.8528973515133444	0.6947865910277653	-0.4703779293633449	0.18454982622601585	1.2056064621112874	0.15834688326827714	-0.28070293409950997	1.093489265463559	0.27019604517469176	-0.26552379805901455	0.09544499328570272	0.794058006510775	-0.9925842346456821	1.1870368785142131	-0.95010065386813	-0.3261640225972589	-0.7272555382963427	-0.2374294382944658	1.4259501483495725	-1.1212405356785315	-0.6441671205221968	-0.24968199333433178	-0.4996988914894381	-0.517349029175081	-2.0090394831639062	0.7441429533124625	-1.1153666704126575	-0.19430110192248712	-0.06806906278433573	1.2168836812597603	1.947244050060987	-0.5619366228335879	0.20087218855381908	0.7125143836477804	0.11434022285716564	0.8414545786909162	-0.8190450212013735	-0.05472097742251436
0.1146911981759299	-0.686790226988123	0.5078547342583982	0.6492857818789112	0.487476456163071	1.6276846503080669	-0.4819422285986139	-0.47820384850221254	1.360208763794679	1.901741156767125	0.7473391711198826	-0.5592194215077975	0.2132792730937953	1.1425216150060113	0.1079943675583569	-0.17400270573615692	1.0506728939286378	0.2390292653093658	-0.3422345929089022	0.06058638601801858	0.8873831479981771	-0.9795833592724081	1.318032852991006	-0.971499532831847	-0.3227892239285796	-0.6814774833597544	-0.2716530224971393	1.4191734989270852	-1.1402743791514218	-0.7412577179603688	-0.28758548795566174	-0.4984157927328621	-0.507963339080059	-1.8975470471310245	0.7431401331675831	-1.0952005781561094	-0.2511565083379062	-0.008213991047436142	1.1826651321039503	1.9993687061063699	-0.5964344907951562	0.12732780008889602	0.6127550540240267	0.13246921105278017	0.7607951410961908	-0.8988937154016101	-0.042869648927791396
0.139971564168686	-0.6222165601257716	0.48096949627616337	0.70140887403668	0.6039856608621814	1.687639474466255	-0.4305570408012849	-0.5475637473510515	1.2648080526770713	1.9243074213778235	0.8047308591593467	-0.695785047259056	0.2772344589178406	1.015834547057035	0.07556827989516253	-0.09559735072965514	1.0256580454225275	0.22537978527841823	-0.4518764987430283	0.08076319082987553	0.924601614833667	-0.9663198399521999	1.4238719437483742	-0.9520797653321382	-0.2957656495144558	-0.6541502604543616	-0.286549641248517	1.418583531800892	-1.164137510882703	-0.8646919593927261	-0.326757642749893	-0.5209854075517699	-0.578020669840069	-1.7533834229361336	0.7439886732901734	-1.0510908017132672	-0.29506115209753353	0.04402554662115245	1.1043374668445547	2.047251394520273	-0.6018160774531754	0.04430127348855904	0.49617656771855556	0.12605015600094963	0.6930061303918265	-0.9415778880222196	-0.027168206308327104
0.15438685586405868	-0.5918379043049236	0.4775648587657864	0.7590943163465361	0.7683673162622082	1.7074556908217537	-0.38305595174563467	-0.6009591043283687	1.1517305321328988	1.9320634841414246	0.8638215236229468	-0.8583211034339783	0.3668733923410332	0.8693753081045635	0.04782311128500143	-0.04190361131627829	1.0134417502440063	0.23673499952534324	-0.5770669920878722	0.15156031899097186	0.9095616126931352	-0.9258532170170577	1.4742754418325348	-0.8879379865412691	-0.25354288855893026	-0.6273847821552463	-0.3045898929673222	1.4282302915670215	-1.1852587270957344	-0.989044175211842	-0.3678346053681944	-0.5440411844894764	-0.6834539166707035	-1.5828867603474843	0.7552241159133783	-0.9835911985475135	-0.34656893517439924	0.08810486301654352	1.0050869333195367	2.0934271557199153	-0.5819288337341951	-0.0634912581408197	0.3467343620217959	0.1152509199211629	0.6657889279206286	-0.9618321289969938	-0.017047548006484066
0.1554436505166094	-0.5915374346198616	0.48235712146234355	0.8037683417804832	0.9064224321700071	1.654436542387991	-0.3187073275131127	-0.6389985782190422	1.034094957042413	1.915868825091024	0.8880864767933494	-1.0427090254707185	0.45547759779999347	0.7289894190815003	-0.030619581013092544	-0.011491859526702668	1.0068292261689291	0.27151334612223665	-0.6961310761656725	0.22777208384292832	0.8399000643171861	-0.8586017752713591	1.462265892264095	-0.793966060758778	-0.20297547616890949	-0.5812143320892726	-0.31056954803901593	1.4257388763381658	-1.2043967763840455	-1.0842877193476255	-0.4172251090049078	-0.5916419944756391	-0.7581108308641722	-1.3910720498730142	0.7487829249828076	-0.9280918404217475	-0.4136192738134721	0.14225584930227758	0.8957248520009232	2.1580368858201013	-0.5318393021017579	-0.20493381656782791	0.20058313395805363	0.12608753535805411	0.665824646034108	-1.0023194466404028	-0.011821049434869302
0.1549106584309754	-0.5670472041854818	0.4841957248340316	0.8445548345806635	1.0293292423662073	1.597669544339165	-0.25215976907233867	-0.6818733191046682	0.9449296349223626	1.8750680569230984	0.8796577027047332	-1.2191756461325505	0.5503711497545939	0.5890938768105253	-0.1288442848072227	-0.005089772322178313	1.004893310539546	0.31515244346963944	-0.8121208811174225	0.2993979829260951	0.748593384655518	-0.7828338603574593	1.3956893426690586	-0.6603106292033056	-0.13865701845725562	-0.5413222040934617	-0.2952115129928966	1.3961966711204863	-1.2232873368607327	-1.1412539524613683	-0.4843441388973252	-0.6751387998915744	-0.814170982357737	-1.197044843586219	0.7203529738754805	-0.9033741759340564	-0.4805178777412518	0.22377232423348037	0.7832656906461912	2.2256675390841396	-0.4544017824562526	-0.35954290994989835	0.07419033267574689	0.179512831030303	0.6680113883148937	-1.0746632778838423	-0.0018069903840369022
0.14758048566705123	-0.5424125922141247	0.4864208809361556	0.8726273841760717	1.1498705513702068	1.5704007074847492	-0.21809478455272	-0.7369348370014842	0.9114458922234878	1.8384827088671898	0.8737112852202552	-1.3524848317172915	0.6394522298405485	0.4583643439053572	-0.20455022463108316	-0.01529195032433726	0.9973944189636599	0.37473929058626015	-0.8831216676193566	0.3825312406908561	0.6690118348677286	-0.7136271803401353	1.3016875186411325	-0.47029904924309196	-0.0636516982947857	-0.5200130833303235	-0.2692371518157276	1.3566648874011875	-1.2188390511149725	-1.1509074895608251	-0.5790247201677922	-0.759481773552254	-0.8505072946241313	-1.0278713402578818	0.6808534311689094	-0.8895561422962952	-0.5438486654845666	0.33472712522874487	0.6772953304914561	2.282959452513287	-0.3825477094334334	-0.4801710188113616	-0.037380508274649	0.26080273836216505	0.6724602777826993	-1.1785842538862812	0.011251417864778356
0.13658982128052394	-0.5526129526914145	0.4853107807872119	0.877761861239537	1.2338582501681432	1.5371385421510746	-0.20356537814866044	-0.8009120159818206	0.9242276991234682	1.8201124742116002	0.8659568130587288	-1.4516718166056983	0.6878864962011056	0.34787802376553356	-0.2809834785707533	-0.03144784891853361	0.9782206952013786	0.41370577332641306	-0.863351483556583	0.4632836656249424	0.6026077228528217	-0.6546295678157031	1.1952095456891492	-0.25920929921311586	0.024634545981739902	-0.49674198692025967	-0.21322196390447848	1.3322131417791065	-1.1844543884579586	-1.135723897083075	-0.6906377343476439	-0.8315568461518585	-0.8308429840867806	-0.8955467377724752	0.6134600604324661	-0.8859241154691035	-0.5896807501714341	0.47925584032516666	0.5775258267982232	2.3203132730610077	-0.3304113177592744	-0.535313360390272	-0.10577506251808041	0.34424025966584065	0.6665588517000706	-1.316401982600526	0.022265628711858002
0.13001318905146242	-0.5458348248608669	0.4859253005125204	0.9066779320668001	1.286548548576952	1.507344214679613	-0.1743010574706108	-0.8825879043213203	0.9761102826352056	1.8090911090245227	0.8249334737591966	-1.5225538064949693	0.6992280144525423	0.2630789236386484	-0.3592629914197869	-0.04150669661014293	0.9398806649780775	0.3989151663348262	-0.7888865957915774	0.5172040041002447	0.55132156170749	-0.621969306636679	1.0924356537756088	-0.05498947127995213	0.1385885686898236	-0.4738013285138892	-0.12691836002782417	1.3235310579895905	-1.1290006124956238	-1.1208808434907351	-0.7752744529885203	-0.8973610428140484	-0.7773465348348156	-0.7930257553472196	0.5114925367010316	-0.8967598396886431	-0.6131381163497522	0.6313950460898552	0.4745521008405964	2.3188640749558305	-0.2832204952194534	-0.5260266069346871	-0.1274176367993351	0.41699068296104314	0.6283682510321882	-1.4585626269344396	0.0234162735683563
0.13024599019231392	-0.5226167128333716	0.505282671859729	0.9518776301524827	1.3263361132101161	1.5083404103387883	-0.11298983955565674	-0.9766477887196233	1.067734214193722	1.7895225626719564	0.7683251658997339	-1.5566717392487521	0.676931876231948	0.2275924905800407	-0.42748598793675646	-0.04340674200896001	0.866037722264192	0.3362372665388592	-0.7039275189060901	0.5585420931222964	0.4995348876704101	-0.6375674388185297	1.0199189354609768	0.13994667814400702	0.27356372539385854	-0.4588985745473452	-0.041931480699579075	1.3271226821835094	-1.0484462607438894	-1.1005669586740867	-0.8126035971590806	-0.9530666060971443	-0.7606030986779881	-0.729470728581394	0.4065435515388599	-0.912459568554568	-0.6071015354031644	0.7527745549786291	0.3558920830243624	2.2643607059856246	-0.250014531031753	-0.4617410598282305	-0.1384838631149387	0.45148163519824774	0.567091843018876	-1.567867802418574	0.009454906958038141
0.1320593885526325	-0.5209933960932985	0.5326436670486538	0.9551213156624183	1.3473485460030807	1.5139729544441833	-0.010383870256941907	-1.0641994445466607	1.1598098782093067	1.7626633173216042	0.7222082027293949	-1.5357417489779794	0.5962590855596921	0.25121793763537953	-0.5243679579786228	-0.05304294904125817	0.7744859727872712	0.23318749606174158	-0.6100955586063664	0.5914970386962559	0.4300743649640973	-0.6862003429926267	0.9727134375757054	0.3058544528112307	0.4061630909953157	-0.44572235915009556	0.02224664914141036	1.338184565799629	-0.9487278082499897	-1.081200660321189	-0.8251193478046396	-0.9882425892750252	-0.798118079002827	-0.709562604497546	0.32491784874624624	-0.9353807466546156	-0.556192489295186	0.8463346692178628	0.23485149882360945	2.1637407267588435	-0.24098735341185035	-0.3863823850506023	-0.13778463504278335	0.42514617905654023	0.5005609036448369	-1.6261585343858904	-0.016853161136994387
0.1378610380364904	-0.5238966356476608	0.5499741144631932	0.9248645758241386	1.362426548357568	1.48241239899321	0.1339936286837701	-1.1338313696680709	1.2150693469738774	1.7167086454472653	0.6784612125086784	-1.457117711300947	0.4626622089255573	0.32351512608303845	-0.665028643068281	-0.08087108010478249	0.6966302700906408	0.1033152360782239	-0.5309395158060752	0.5987701313941822	0.35896871381851725	-0.7356795443290692	0.9267246872408524	0.40991182933781156	0.5335071730977854	-0.4381759812407613	0.05855973640238601	1.342390074705937	-0.8687563577782633	-1.0662576659690006	-0.8187651415518264	-1.0163753756811977	-0.8619209287523697	-0.7212107442153786	0.2627044297581602	-0.970305720163006	-0.48288001811165654	0.9174617400558723	0.1375161326290336	2.0245458825167155	-0.2255814009084744	-0.32621985343279974	-0.11202205822859097	0.36834314875140645	0.4341133065355832	-1.6164906793417142	-0.04881726007977281
0.13764967910598067	-0.5032188582302327	0.5784699888222439	0.8904187546991587	1.3960853144473013	1.409356255706508	0.29782450259206844	-1.1913343233612128	1.226366361125626	1.6418975420609467	0.6245963879800196	-1.3505343819714204	0.3161852185453445	0.4479743981583537	-0.82173686140549	-0.12338505529533328	0.6236848208294579	-0.0229734848534613	-0.5050739310553396	0.5771567903174041	0.28977075525213725	-0.7827754950359178	0.8884384154995049	0.4713529016532753	0.6533796860084035	-0.4366848797490972	0.060266601557731427	1.3118233995461526	-0.8243028082062487	-1.0230499441277585	-0.798964591518031	-1.064517733343997	-0.9291446938769272	-0.7613219918247178	0.21048449921385154	-1.0170427691885677	-0.42280127431578973	0.9476111855263131	0.07625421541730559	1.8532870020641314	-0.20390971510183903	-0.2606822493984541	-0.07808228126518438	0.3064293408930955	0.3747101151402942	-1.5455902537769364	-0.08095693425951044
0.1149638205645589	-0.48448437825645	0.6467262805695841	0.8441921612007832	1.440574933023705	1.3221487492181074	0.4437679715016488	-1.2462802300921858	1.2108630513080667	1.5558711719184601	0.5752136880255422	-1.2528070334355026	0.179695602428594	0.6063950090633403	-0.962598024103993	-0.1800997566387445	0.5201022087055648	-0.1331623057545099	-0.5283126461781965	0.5240953598886113	0.21653997559897492	-0.8368801481044901	0.8556472484770101	0.49570989817833483	0.7240279899792214	-0.44457408708726176	0.04027189545225619	1.2325884227398094	-0.8083658313103846	-0.951655226499567	-0.8205027334218752	-1.1408882636514672	-0.9867129055126096	-0.8313106093546196	0.18177298706584705	-1.0826393749160275	-0.37467266426880763	0.9447515777006622	0.0453035042239287	1.6876812617419445	-0.212238457243994	-0.19404809869159384	-0.040323965368810354	0.23537118303770893	0.32182349511533304	-1.4386385491354303	-0.10690131079227101
0.07170262961391094	-0.4884919414585072	0.7366196136128577	0.7912214728293636	1.4875044916410167	1.2502180377842045	0.573151616252259	-1.299015923358518	1.176127787539611	1.4917595571145301	0.5481490596970777	-1.1870764502054534	0.057183811463455435	0.745908312527569	-1.0571068987295302	-0.2552011642302826	0.38033429237498323	-0.23348938734308433	-0.5770448431028141	0.4522936609128836	0.17269586679486623	-0.907614054035473	0.8058359726519029	0.46000149474883933	0.7538638966172447	-0.470154119048129	0.02462500630292442	1.122176872325658	-0.8246675285602201	-0.8694595037884707	-0.9187784577038027	-1.216412625714193	-1.0327563627990557	-0.9227040393120024	0.17977891777776017	-1.1527627002961451	-0.3644367226637229	0.9188083278679514	0.0352488757391047	1.5561591398292653	-0.2505837761321128	-0.12252933098898863	0.004707159876864833	0.15186909738994311	0.2743104668293629	-1.2952673064903808	-0.12168725396187816
0.01568944985581794	-0.5085102464502802	0.825764620216441	0.768385274842331	1.5273789015976713	1.1976350615039177	0.6895718245676765	-1.3502418708120796	1.1179764905047958	1.4622865186128444	0.5376808528191777	-1.1665604503621414	-0.042482985578322266	0.8556378770499965	-1.109361620588492	-0.3287920908568033	0.2266181410212022	-0.3277064347494282	-0.6611666883531095	0.4074295283314777	0.1559450951800841	-0.9872097612871077	0.7409427699629034	0.3787650879394307	0.8033609437578711	-0.507278828763013	0.0359765974239693	1.0056822824887326	-0.874533267670634	-0.7697223269691206	-1.0415222382143832	-1.2584533410885266	-1.0673504687433713	-1.0183879758544632	0.18769733992174847	-1.219914367363106	-0.42662334866512336	0.8576823193196512	0.041945265006387025	1.4462862630796365	-0.30231241067764536	-0.012647379518164947	0.03336294985189052	0.06291642185168708	0.24134264808800357	-1.134405881252277	-0.13484285564543877
-0.052475336820155136	-0.54970581093335	0.9409127316481884	0.7720690583862779	1.5354927361065862	1.1709370178380023	0.7756220798648198	-1.4020016698255624	1.0526456095826506	1.472644740433634	0.5429099981557227	-1.1955909955949702	-0.11844101578746598	0.957575947511683	-1.1347430183222702	-0.3862307940252957	0.06870379715312677	-0.4205381139860128	-0.7738252859521364	0.40199982307839865	0.14913483780057457	-1.0544806581399866	0.6580783136309937	0.2854894380451307	0.8571352543852935	-0.5374973842007178	0.07054155465771272	0.9024978293704455	-0.9426089730257704	-0.6728908352046299	-1.1461630741374293	-1.2557763724596989	-1.102706541917389	-1.1107097864076056	0.19682686024070703	-1.2840304694865208	-0.5283061099223602	0.7579188230247733	0.04961263071742489	1.3532502797677028	-0.3704522603505943	0.11635037103641759	0.046057917006226946	-0.027042098205012893	0.22440035626100624	-0.9936293825398369	-0.1593324659291118
-0.13131221790043793	-0.6094173319828845	1.0833078547714243	0.7640209693383856	1.4973428261449453	1.1957719063791887	0.8399583736251455	-1.4498340895287993	1.0031994191590328	1.529481168365306	0.568173182610346	-1.2487951674374353	-0.16452689955093822	1.039266944209977	-1.1301506823987264	-0.44259635743275405	-0.10029941210164521	-0.4903830918856456	-0.8681179451410671	0.42263873046498557	0.17572766209815405	-1.0998742869685543	0.5572749066884857	0.18884634476430948	0.8787902125093172	-0.5578936699786551	0.10638947427195722	0.834161299341209	-1.007874377796286	-0.6008779654692262	-1.247423239685695	-1.1902214108077789	-1.157000675612948	-1.1864161872328904	0.20693991570175893	-1.319544804141846	-0.6417093523924692	0.6460562100213658	0.03402343650319309	1.293186722149063	-0.44018680374441094	0.22226082983151688	0.06289800866016582	-0.12806490796460343	0.22769039138037353	-0.8708637083514643	-0.19614056024870177
-0.2026504517069693	-0.6702136656616029	1.174524387545804	0.7174683772962975	1.4425227495648365	1.2495072387192785	0.882440960497102	-1.4654824008584568	0.9664239538836563	1.605397510695438	0.6001231945086043	-1.3061733870949117	-0.18825816046975094	1.0971394439505358	-1.1224253010532323	-0.49916405332944846	-0.25093367478106304	-0.5141946077976564	-0.9283543249048124	0.4753837210871694	0.24506100529918712	-1.1290326288551145	0.4557967252932382	0.10046572535668055	0.9154974442973746	-0.5579308442540711	0.14489710244694856	0.7954586586100734	-1.056626417254394	-0.5424163224673777	-1.3225540948533987	-1.0528313806402183	-1.2275064558362723	-1.2293993411711703	0.20264707408156468	-1.3150606889094483	-0.7691337023737093	0.5161382248560019	-0.01117384285632535	1.2496262776465183	-0.47501975924732615	0.29232019359906636	0.06175495917694207	-0.23034502337225043	0.25288753610035547	-0.7680771391580616	-0.23968635428658835
-0.2607649680785398	-0.7134227672549561	1.2053048876578156	0.6812254891991049	1.3912426537898397	1.3140930264822848	0.8762428431400096	-1.4265180376410407	0.9262938197057935	1.6732204015317511	0.6112029006831294	-1.3580544967465247	-0.20453488122885372	1.1447146618972408	-1.1458718567481574	-0.5412994894947033	-0.3291157387332212	-0.4867635172455821	-0.9583130420942669	0.5463968319734125	0.3179717849068061	-1.1164889485005791	0.3590742680994797	0.05132974691978072	0.9945617573859801	-0.5385300029622584	0.19642192202644243	0.7563613777066869	-1.0669232543906262	-0.5016293879202478	-1.3440304395568434	-0.8833546506319527	-1.2954842510318882	-1.2303407364481789	0.16844705014062514	-1.278097803965273	-0.884206026668045	0.3748271989884423	-0.059582040869505706	1.2173763384721321	-0.46925867585573366	0.3251288700406937	0.021840341141886353	-0.3021473702463513	0.2842123216216688	-0.6957544722207605	-0.28998865967530285
-0.31722537108090054	-0.7325903918396716	1.2156823417287468	0.6837153030767054	1.3403885136491034	1.399782007695618	0.8280142562248072	-1.334984597249243	0.88546757321704	1.7226265213358924	0.6024997782614334	-1.4149931183212336	-0.21258326526368904	1.171695316256239	-1.1723162520358117	-0.5737913683553237	-0.3910168264152799	-0.4143119651305933	-0.9361286186601709	0.5908440676667465	0.371629228440907	-1.065180967089183	0.2614509152267972	0.042780322983576494	1.0328682407819567	-0.5192819892471541	0.23990009158787934	0.7172441654814696	-1.0280870495561196	-0.4905840832021576	-1.361057385831545	-0.728628940861158	-1.3534136033858153	-1.1837655304851817	0.11627726060356083	-1.1998476854205005	-0.9527080974097626	0.27363137708071544	-0.08497809716567237	1.217900246825024	-0.4487214430505264	0.3364412442585959	-0.03529957203595926	-0.33697473669749484	0.320549549067905	-0.6294720982554552	-0.3423947326354349
-0.37629559739912566	-0.7353414454496522	1.1802285182218513	0.6998889058266217	1.2994016564534592	1.5046841030275444	0.7742944990250719	-1.2051940619487147	0.850747120348816	1.7400699064912324	0.6018386979407578	-1.4821705340761187	-0.20535816478300434	1.1596219753603334	-1.2054090443051657	-0.595283564665346	-0.502372770261753	-0.3152581409928371	-0.8558075392458285	0.5970774295715302	0.41193282392060776	-1.0353611515584908	0.1756038122447456	0.04986545762764675	1.0168547371488588	-0.5018183407519909	0.2537575858380904	0.7046834464636709	-0.947874623136234	-0.49295304936153334	-1.395609291113576	-0.5944143493429654	-1.3977466029847547	-1.087213948526123	0.06161584870652681	-1.0877590060839752	-0.9880376795122462	0.23537214433753006	-0.08467675964864449	1.2468799838611981	-0.43619401364330035	0.341720618056446	-0.10419237861823216	-0.34031849009664883	0.3683562596202601	-0.5578647848656436	-0.3966568866719894
-0.42641523248618185	-0.721469111288687	1.0804533115312824	0.7409198975345859	1.2483448772245798	1.6003458105154387	0.7191896187820074	-1.0530225650723917	0.8137087615943264	1.7254652403073707	0.6022650947475936	-1.5616652320335824	-0.19862343538102142	1.1140351714083172	-1.269566541405556	-0.5747983556653347	-0.5988162299209663	-0.2238358536514983	-0.7538734802118869	0.5756750483658237	0.43779128913931276	-1.0496412002288726	0.128972590489465	0.05465499176762264	1.0265929621629577	-0.48012508580955976	0.24742530367935855	0.7118188596791132	-0.8398880904750683	-0.5124637065897685	-1.4178272022218112	-0.4753846315986392	-1.42421305847892	-0.9694571125854013	0.023122983145391976	-0.970469037107337	-1.0061925326715841	0.22913345848156935	-0.05931418529881475	1.2831564122316004	-0.42486966962548917	0.3547715171805888	-0.18093998677752826	-0.3107378261336082	0.4109203448497144	-0.49566288912388823	-0.4596256912984506
-0.4545045280336887	-0.6760357535851365	0.9716436737178359	0.8259769925708691	1.1896498450201831	1.6668916805483907	0.6766001678176872	-0.9031326885572597	0.7709904226009695	1.6952437417489967	0.6051077401264993	-1.662708771931733	-0.1979666080645953	1.0568537903183397	-1.3492167616266932	-0.5100020298886572	-0.6451780714591255	-0.15242132568670586	-0.6563249202194299	0.5288821398203274	0.44170103328550087	-1.088682736563054	0.10611640051581699	0.06274867148610233	1.0235707543999617	-0.45803530526269676	0.2238443050716629	0.7233471362260746	-0.7233208602003756	-0.5539317189077189	-1.4433494459866874	-0.3855646416628875	-1.4350988715574169	-0.8711659015660629	0.022741140090226687	-0.8509707390138728	-0.9990240927975101	0.24003728937937674	-0.0020801462313568774	1.3130572139526973	-0.43155930885454935	0.37937403706936423	-0.22821115405076603	-0.2534998360367144	0.4473131338058069	-0.43645785913137775	-0.527005823753503
-0.4524920234344836	-0.6091636887422485	0.9003296507566635	0.9100194171398485	1.152496588532879	1.7071918335931073	0.6302869142502334	-0.779554553256576	0.7372030564473444	1.6553426768616493	0.6399929486485578	-1.7596337472680368	-0.18572082754876412	0.9950700995552191	-1.4413525408359018	-0.4193988979408134	-0.6874863578575992	-0.10804550075769732	-0.5948659164804838	0.46675445778949315	0.41468974738990305	-1.152592763650526	0.07924027763223153	0.08063241217792477	0.9561839163067107	-0.43721358055500553	0.17101401499972851	0.7406873862189101	-0.6280637191791637	-0.5976354430385805	-1.4685154470669084	-0.3394315489594269	-1.4384602582426111	-0.7953380303824547	0.060327610520412966	-0.7364181040389594	-0.9692758875077342	0.2565493811274901	0.08246846465734363	1.319487766477709	-0.47232291011937705	0.38654345858638506	-0.22600042098431133	-0.1836717988423982	0.49413561189784405	-0.38318730058017014	-0.5907208231370391
-0.4033403509857056	-0.5463460135458419	0.8700645542852328	0.9424644222027956	1.127265954313262	1.707778781305811	0.5134186987783684	-0.6947877663949864	0.716886204054474	1.6289953316536951	0.681343522706825	-1.8054757182097916	-0.15419311636032024	0.9380199923988715	-1.5512235950229383	-0.30693973120232304	-0.6825464352171041	-0.10707253987546803	-0.5802165777631205	0.38293306901670976	0.38068358870390523	-1.2313324461862252	0.0590975423727923	0.09841487637691941	0.9023886181253783	-0.4129181263334939	0.09264452058143821	0.7500272036288445	-0.5720726319810672	-0.6397771301081037	-1.454636522883132	-0.32006198859336976	-1.4440281750304824	-0.7362470392850277	0.1054082330332929	-0.6353781710232751	-0.9516049450492776	0.23156942070342038	0.18169221262529217	1.29305574506084	-0.5177938857602365	0.3519842949111792	-0.18610255092703215	-0.12095943199140251	0.5611507301434915	-0.34843127703913235	-0.6407221424052528
-0.3123334839501075	-0.4805314459062232	0.8706889856190136	0.9538132465057736	1.1188295514599562	1.6870256025465458	0.34704774759773355	-0.6409435660679265	0.693148033708074	1.6296003045492555	0.6744451495605733	-1.7916774599419678	-0.0840655532887649	0.8909158162140148	-1.6441612846675269	-0.1934662268814858	-0.6221658942937569	-0.14574673395552723	-0.5717556654709632	0.29780071533083274	0.3330938383410658	-1.2843670683598778	0.054492565655426	0.10188359625626782	0.8832983390891191	-0.39297619281063423	0.01869411880709776	0.7260139470870419	-0.5529345826927564	-0.6757854157306177	-1.4158751377150838	-0.3118372332544549	-1.4539853405477807	-0.7052547450041364	0.13286236299964152	-0.5500166646633857	-0.9541680313886918	0.166262433517617	0.28868042394865423	1.2408592628703026	-0.5614481217190941	0.3104072325318824	-0.1287700360047601	-0.0873214087208524	0.6540654493408796	-0.33298979928030825	-0.658188743210571
-0.21206358204693493	-0.41630897737706096	0.8860718019686648	0.9754962246444251	1.1464256868717748	1.6935412606416969	0.18159747167438592	-0.6081950031787616	0.6695135396632966	1.6353281569001752	0.631051837311418	-1.7265571924967305	0.01819256248083003	0.8509853744022294	-1.7055167575140602	-0.11796422944764443	-0.5875159714483034	-0.20523748617019938	-0.5409021292851652	0.23968629370444855	0.2578528019915423	-1.2869935078292258	0.05813204062924482	0.07700755770546756	0.8119700383716271	-0.3891018072173362	-0.04138378330907282	0.6696083063057493	-0.5592162395035701	-0.6805196465397453	-1.3803090313206183	-0.3136249559824417	-1.4628670210689894	-0.7020531334168891	0.12905550344965763	-0.48145550135947895	-0.9663068082921569	0.08596646139736194	0.3946507841033897	1.1749144114837147	-0.633015553592086	0.2959009169151298	-0.07637398753201419	-0.08317909632901492	0.7607832350583642	-0.34317829625549756	-0.6513350384249978
-0.13284686752631578	-0.38742096337041476	0.9017420549640249	0.9992615184810372	1.1839883570269591	1.7272557526530512	-0.007140956069443949	-0.5940428363482455	0.6584016617644439	1.640687596269824	0.5855100140200667	-1.6179935378234773	0.11378343110697815	0.799251861557894	-1.7720846481905639	-0.09868814024688015	-0.5696476927081349	-0.278501840997502	-0.47238202910972715	0.19471668118750624	0.1664886864242643	-1.2405979409808698	0.0758556376910968	0.019507828902547587	0.7122497747250989	-0.39326532606386555	-0.10142792325733523	0.6050706862174716	-0.5804970208714639	-0.6611977663023353	-1.3287992472231551	-0.30896641517319445	-1.4578229567515373	-0.7095105457725512	0.0879668765135083	-0.4273301357871082	-0.9879474588730981	0.01868750479387004	0.4945039926624634	1.1073978350384515	-0.7139371762277412	0.29398295709884176	-0.041839657357552795	-0.10433581245008232	0.8631473796106551	-0.37478930390431936	-0.6346585261859949
-0.08133655193996057	-0.40196837877184377	0.8821368934049982	1.021490544180406	1.2056004361011639	1.7469911963875364	-0.21604381601081837	-0.5894795956258638	0.6585979061925145	1.6589880263605417	0.5288917899557933	-1.5038047348678263	0.17344674528807646	0.730039610550538	-1.841463887660872	-0.13569676145788007	-0.5157572903890412	-0.3568111781771061	-0.3492779701573464	0.15714070986624565	0.07810713538403655	-1.1513914107821388	0.1262268327429446	-0.07402101222382214	0.6344740974465485	-0.40238541496578656	-0.17142440003445822	0.5535840956640316	-0.6090005678206867	-0.6495824291021453	-1.2635777548959366	-0.26447642735225524	-1.4424843976744717	-0.7375138015932611	0.027481393775059527	-0.39316849147504873	-1.0118313226182942	-0.008425813849336102	0.5684053446161862	1.058129324529802	-0.7758153297967242	0.3012680144467824	-0.01541553542120184	-0.16333403045425376	0.9703096574069934	-0.40586697103844455	-0.6094916971311954
-0.05924188576938592	-0.4312271021301896	0.8200852685615766	1.0527293546316183	1.219111087141237	1.7816426508026555	-0.3651356654877283	-0.5844301079412609	0.67981822349952	1.6885696497409177	0.48330699644359826	-1.4272079699025835	0.19440223597240386	0.6556922321394241	-1.9043812209484063	-0.22294816922057645	-0.44384655465390754	-0.41959318078351765	-0.2120561481289956	0.16083250761001364	-0.0035544146997836036	-1.0073166145580068	0.20226458157958405	-0.21428895479016932	0.5654166500620861	-0.4178664354387937	-0.2487060023757149	0.5130995947612182	-0.6338438855032666	-0.6516404684531032	-1.2026166342668292	-0.1948383192975147	-1.4223914805704139	-0.8085435936230809	-0.04265044735701564	-0.39276374948257586	-1.0195861966468258	-0.00026054917609377173	0.5932924753280395	1.038309533534512	-0.8384726628293209	0.3223536100986212	0.011263993176236015	-0.24493656513644316	1.0724753679955097	-0.4220491995121246	-0.5836225671285601
-0.06149944420106688	-0.46133260369189094	0.7243292191066935	1.0950398906236525	1.2147853629331198	1.8310862645461878	-0.433536904915272	-0.5785849434093879	0.7365032414113948	1.7258491654141692	0.4809436342971825	-1.3983524103143514	0.166451084486416	0.5850243848679962	-1.978585909840915	-0.33846137411461175	-0.3484229739182198	-0.4730579818551638	-0.10907665700031706	0.21825879822837604	-0.07981698965623327	-0.8211604215027624	0.28102296358205714	-0.38985175510696557	0.5071803854734623	-0.4177012164369473	-0.33393671958329485	0.4738428632831849	-0.6607192165865451	-0.6681010817511417	-1.125795443911735	-0.13865274784649073	-1.4066124091886771	-0.9126827347502922	-0.11076507719766053	-0.4203430108644174	-1.011285897845267	0.017744388985410496	0.577278060395335	1.0387616157422497	-0.9030557399248392	0.3198534836852892	0.04265807751766528	-0.3230798102247926	1.1258620416091802	-0.4289699276194921	-0.5568348024039795
-0.06885105917533277	-0.48814074312531835	0.6190134232798786	1.1375541757055065	1.1839056471950637	1.8309085647799557	-0.4547946389808441	-0.5801694964471152	0.822173191076758	1.7603054742414688	0.49870355711213643	-1.4059621518830279	0.1022574613488734	0.5172136761520428	-2.069761261435657	-0.45825611264427996	-0.20790591016017582	-0.523135437633122	-0.03744240952572391	0.2969568758465425	-0.1460118708721309	-0.6232971177017383	0.3435329203315931	-0.5714995847011589	0.4725761065871561	-0.4037939069565276	-0.42549971894960714	0.4478922822594244	-0.7005909667117918	-0.7104574563788584	-1.0123285137199065	-0.11382463305797437	-1.3897935700247437	-1.021012603239673	-0.16933748765972362	-0.4666575660557314	-0.9977446000968744	0.0269284204677906	0.5295261085303484	1.0396700052250865	-0.9521803809261693	0.26373023126478434	0.07697468398103649	-0.3986370834261952	1.1183413943821576	-0.4156067847234917	-0.5221837752813124
-0.07109636491538984	-0.4943647580301681	0.5422133250290592	1.1895794683001617	1.1284197564681988	1.7772647747436818	-0.43177775754866954	-0.59359739332691	0.9198621862801669	1.7788230740895679	0.5166485824168793	-1.4348518550116696	0.039840871019468975	0.44491262670633713	-2.1636407296148206	-0.5574737637697386	-0.09944271380588386	-0.5752829377572233	0.004667240866551304	0.38170749262285925	-0.19685905759601283	-0.4218540741795286	0.3895647413761958	-0.7497040135392108	0.4478023979521515	-0.408688519886227	-0.5079806951486854	0.4451377735824013	-0.7478124832559113	-0.7817855468338175	-0.8783303724777985	-0.10335368565119288	-1.3614460079322526	-1.1234424828961855	-0.2278559001139852	-0.5433313210508725	-0.9755339191140479	0.023065176033137288	0.44731453749592875	1.030188954064688	-0.9762784235081006	0.18828782019579998	0.10635482399488123	-0.4660014811749968	1.0662524788915673	-0.35597423574697884	-0.4756187142221509
-0.0808188757188562	-0.4758448992600012	0.5149217110994426	1.2535077827221044	1.0630789892710257	1.7065187284179877	-0.33206533905857116	-0.6200927522753439	1.022490616710856	1.7872034999056392	0.5265614818254121	-1.477825768559061	-0.007927570390190045	0.3732525029365892	-2.2493705498809335	-0.6130418226287576	-0.07178359739986935	-0.6330920291877948	0.018058517232619635	0.43686345320015646	-0.234245729583647	-0.23093624364189141	0.4136017866421378	-0.9243679849821614	0.43230099063445093	-0.42161690678070673	-0.5603683256858265	0.4632593313910066	-0.8001433411873651	-0.8663724447620336	-0.7343029091238411	-0.09097809044987719	-1.3233000234953178	-1.2155039998243484	-0.2823553179876153	-0.6384776425972134	-0.9616071331802075	-0.009469797658701186	0.34807070036017784	0.9928900593926739	-0.9618010268421925	0.11079985115227094	0.12980199288151834	-0.510690201654945	0.9806718789952551	-0.2657084700652544	-0.4109317804911635
-0.11534389754175156	-0.45272434232505887	0.5217755883583239	1.3222731005363753	1.0200574702107614	1.6094300379588418	-0.19376676291039197	-0.653915818941164	1.1111079355223323	1.7820108158854073	0.5097502092706282	-1.5375001413090486	-0.05816136364506423	0.3057390910703271	-2.325207033264042	-0.6455153258085385	-0.07761359619180533	-0.6932354259448679	0.016419492338327957	0.40192950312137443	-0.260137015319843	-0.09226023966030758	0.4018757859128814	-1.0612811437235918	0.43627603334494747	-0.4179944801652244	-0.5765141446497977	0.4938578966657203	-0.8463488510311361	-0.953480070744211	-0.5896102170832334	-0.10504909911611651	-1.2663747217096955	-1.2854015145855073	-0.3125440613490385	-0.7299031781074873	-0.9651257381069547	-0.06933495619569116	0.2512710453069851	0.9196485166718575	-0.9167297339313738	0.023151878757591903	0.14855972799082823	-0.5438524876532576	0.8792760921861806	-0.20740927237548207	-0.33542815805467524
-0.15087364007779663	-0.4441824184211618	0.5448696360997458	1.3907246447523232	1.0071381944687383	1.4752074811987375	-0.10968527300717945	-0.6736411240309824	1.1691518535304677	1.7619730277356431	0.4813072284735552	-1.6233540736677057	-0.13280573922135583	0.24321408868200237	-2.385154500578687	-0.6871619688634596	-0.08385525520378234	-0.7495750661664757	-0.006083876480602929	0.26623207748106364	-0.25459034786375984	-0.013754018410772478	0.36603736617562144	-1.1292081314338962	0.4683785958052186	-0.4051652246718521	-0.574079517208437	0.528622108203081	-0.8698733138623013	-1.04971191794961	-0.494206245055152	-0.1412804848683516	-1.192920287050599	-1.326350040021864	-0.30180231479715935	-0.8212470551455955	-0.9807052021124493	-0.11617805581587363	0.16412758357721263	0.8362372368106314	-0.8625707054112522	-0.058817975594686045	0.15890160426761288	-0.5759409666656634	0.7919333986915579	-0.19651812043648617	-0.27724377863534316
-0.16574228136324903	-0.4611101780808715	0.5479818811601772	1.435215296005432	1.041599245927855	1.3461274479765428	-0.06846861461399323	-0.6569489118803327	1.1884911865080439	1.7571603907908286	0.45654315966104225	-1.7429418239505439	-0.22867103569888786	0.19334929889286973	-2.429021798755968	-0.7373533035088045	-0.09026380349415394	-0.7911040796252573	-0.06539885846593509	0.07423348053477624	-0.239451884170753	0.008599899739457201	0.32367732313714936	-1.1270728853767793	0.5342795150816634	-0.36991162015287876	-0.556954595375136	0.5459145230235221	-0.8732600028634658	-1.1498192457313625	-0.4744311409274037	-0.1806934632208251	-1.133939261176511	-1.3449740488891462	-0.24600694473630047	-0.9121897405595852	-0.9958991779324963	-0.1286806445280216	0.08875302598468748	0.7562060108390304	-0.8100346310070528	-0.11102954697614868	0.15037269658509814	-0.5936553838097564	0.764751914333839	-0.21502418972420018	-0.24535179095060133
-0.14458800927479937	-0.5023759822305791	0.5004606743377534	1.4312381137721442	1.133448514247425	1.2483494978180747	-0.004625539741499327	-0.6109016645908449	1.16121691373132	1.7799050448450895	0.42075557650126144	-1.8613089426637566	-0.341987244234064	0.16639567152020693	-2.4482023774254693	-0.8009221338053955	-0.04551893363111218	-0.7964773862258824	-0.1496491678295667	-0.12697703078167483	-0.23651444785525394	-0.025947506836061514	0.26866166988399753	-1.0838995604551096	0.6164457886381216	-0.3180369840481586	-0.5406474682756051	0.5510448452627819	-0.8671053468901961	-1.2374932026860155	-0.5088449112908959	-0.2363251790934704	-1.1133145544433902	-1.3434079489121857	-0.15998811830900386	-0.9927831022186752	-1.006233542053014	-0.11494746620483579	0.018728883416721225	0.6809913616601455	-0.7859971464145212	-0.13073150009939613	0.12460174578201762	-0.5948787082240807	0.8010018308360145	-0.23733560125565956	-0.2378020557613702
-0.09293678773477052	-0.5633049908351688	0.4311735753092515	1.386286989576042	1.247720417993772	1.1596126963718043	0.0562993233779864	-0.5646367962832997	1.1117299933320646	1.7978331839231552	0.37014326715032697	-1.9512003486757892	-0.4656957205839244	0.16290146828682212	-2.4488737443016024	-0.8950644218829504	0.04913324777332686	-0.7641334438116865	-0.24221420618397227	-0.2933640948089538	-0.23096367783448452	-0.09987205034462232	0.20075710673835748	-1.0259778462654074	0.6861034800644011	-0.27630266418176075	-0.5516126701417035	0.5555772278471158	-0.854034029918394	-1.3228500146160291	-0.5740918495241607	-0.3398315557660328	-1.1213668018864347	-1.3219337248513778	-0.06550317565859157	-1.0699255058366792	-1.002005474827516	-0.06880539919094183	-0.04730755934257901	0.6193053781744856	-0.7975435363934666	-0.11698279854728899	0.08135009317506023	-0.5898189025214997	0.8541186342589524	-0.2625973170628591	-0.2646023615743054
-0.024361535889400827	-0.6301653490669502	0.3679870712957039	1.3366618612594672	1.3574639584438586	1.063428659268018	0.09962449251665648	-0.53531916475694	1.0665012067494306	1.7923535255806713	0.3115550237304404	-2.019047831411202	-0.5803975648277246	0.177310713001731	-2.4468130209734738	-1.00641002236256	0.11216176524721015	-0.715437352249239	-0.32324848291718195	-0.3855133756350256	-0.21297393168439407	-0.19834893911479384	0.1333981059162088	-0.9712716607229843	0.7219754072068529	-0.24853348044642876	-0.5840168486293391	0.5556569531344396	-0.8504096214008013	-1.412008276929916	-0.6432465519003168	-0.46645832586044544	-1.1528812902773735	-1.2784733659339687	0.022405581041747134	-1.1418808212879907	-0.9652282615605315	0.003799387860322584	-0.10760519649981873	0.5860118473616777	-0.8192717429902089	-0.07066865454273057	0.02207062583630886	-0.5796755042527261	0.8915631232230454	-0.28425263510401794	-0.3168077771207699
0.045530880305524955	-0.6878126043580737	0.3327314799582628	1.274212765229618	1.4480973922345703	0.977497360191642	0.16371828699046542	-0.5403176475154352	1.040237777913522	1.7584091168957685	0.24792273746379734	-2.062243677971252	-0.6714311315940141	0.19995546655289356	-2.4456008307804575	-1.1069029457382886	0.10343901896309307	-0.6556583153287212	-0.36911017137828245	-0.41833270414900986	-0.18987238993498487	-0.31839667797118637	0.06369534063853359	-0.9352383285456668	0.7462202294833328	-0.24043361888090947	-0.6097886367990599	0.563003638361289	-0.8630673715426532	-1.4988419911999147	-0.6945854849143231	-0.5775094463006912	-1.1968809292133185	-1.2196383302344376	0.08466528403652059	-1.1943481648385648	-0.8866952961208835	0.05770324754384023	-0.1690981391412679	0.5936000683438866	-0.835590102533879	-0.008966970140962644	-0.03503997838042874	-0.5655868847477559	0.903540597276425	-0.26710531427041195	-0.3568013078823283
0.1210534083015757	-0.7335776493763022	0.34432806187133735	1.1916943838524925	1.4952585383811874	0.9018618778738846	0.21375534316105296	-0.5873067857737014	1.052908503061764	1.6777227959660217	0.17927615696482901	-2.0800751419499	-0.7490762182665807	0.2318473104288695	-2.4459831369182554	-1.1992444170935603	0.05738499542730702	-0.5844439850763212	-0.3913167437974358	-0.44676205820305803	-0.16147443717536716	-0.4393588068650545	-0.015762940397366188	-0.9251275586783695	0.7674722265722909	-0.26468776835195934	-0.6284216021322484	0.586618268466475	-0.8892946727112857	-1.5846096706981947	-0.7236447096196947	-0.6781326969902516	-1.2437300081020015	-1.1598445463495657	0.10840512246625844	-1.2186042814401028	-0.7743747013205431	0.08330858957352089	-0.23259330217363408	0.6515257418773389	-0.8326106494553958	0.05114372472504848	-0.08427484604792228	-0.5435398603029304	0.8667430030342343	-0.19366093910775764	-0.37726836407639003
0.18576906228545592	-0.7696535226022169	0.4008143185573304	1.1033487785065133	1.4955935132003628	0.8085318067126028	0.21147831596222652	-0.6530453348689365	1.0964118197674018	1.553249622704363	0.12562618354039	-2.0951153715001043	-0.8122980968811918	0.29600551499147254	-2.455526803553275	-1.2822436923099678	-0.008947929758798944	-0.5177861547579833	-0.41962314670156414	-0.49837690665878204	-0.1393452032566465	-0.5481760851015853	-0.09658153801618238	-0.9181647997964658	0.8020219378184323	-0.30377858418881526	-0.649639248986389	0.613190706731358	-0.9300130950868241	-1.6681897580086766	-0.7276142709629851	-0.7751866561747087	-1.2847294010709962	-1.1021070821020325	0.09312368625852159	-1.205719994679713	-0.6490582335448372	0.07678242991498199	-0.28693784927225996	0.7612084905956762	-0.8014798057044714	0.10591124671408089	-0.1327686156988206	-0.5153490287994975	0.787651193753321	-0.10959631512468382	-0.3879721829867034
0.19760822556692986	-0.8010662624041218	0.4782438039461672	1.0115598135425752	1.4619264761274393	0.7036404810634778	0.16956293081127727	-0.7043392888906417	1.120494343544189	1.411205089251764	0.11455308816907175	-2.1112951417114614	-0.8491749017629944	0.3854378127758845	-2.460235696226147	-1.349766969123245	-0.10253572843214039	-0.4767135920834571	-0.46904196216298033	-0.5599570975956419	-0.13664981825764738	-0.6608941123277777	-0.1627776296750993	-0.8844945857851275	0.8770398505132488	-0.3490114164193104	-0.6705530363293579	0.6370126225835845	-0.97507234096097	-1.74143523044888	-0.7271671500424498	-0.844467835078939	-1.2888845036204628	-1.0513194576414508	0.0479466387317111	-1.1487862877385164	-0.5276294551287555	0.024694194247750333	-0.32492646558555005	0.9188837794793294	-0.7536107336833693	0.16754115715182955	-0.1732735999504867	-0.4957520513066938	0.693653025113729	-0.03859430089044026	-0.3878154193822758
0.1663853041366422	-0.8283543728929077	0.5778852039223541	0.9147097211875069	1.4051048216154676	0.615652172571939	0.12208650270001922	-0.7325586143414952	1.1079976464736698	1.270711768351886	0.1340351252193853	-2.1227716392314666	-0.868861725986829	0.460572834788778	-2.4440762684992405	-1.3939898826318806	-0.19310839414247705	-0.44952273878625454	-0.551670965820366	-0.6277405133128463	-0.16454725812551904	-0.7680382513467977	-0.2112788380786641	-0.8240958173750152	0.9732761802107674	-0.43414463759570854	-0.7045890529325434	0.672669757338967	-1.0032990912129827	-1.7930453791366587	-0.7418348973136751	-0.8675236120166453	-1.2491629931929469	-1.0253508303226635	5.426281261231569e-05	-1.0618590689340606	-0.4275829681906009	-0.04411291256944923	-0.3474966456109232	1.1152184347255716	-0.7040097031654257	0.22584952803247185	-0.20992236231919006	-0.46953213135967237	0.5924913903819073	0.05241221550614032	-0.3787513477742748
0.12131684117148718	-0.8387264303330895	0.703713073483449	0.8242084504712315	1.3493170400021852	0.5398551450121529	0.10139597035545331	-0.7298655542430409	1.0642425444640924	1.1396149174901107	0.1546542204212613	-2.14164021325004	-0.863670090896723	0.5250013092147365	-2.4131094713376395	-1.3986573055651452	-0.25789481201545517	-0.41530494578406135	-0.6780176361852382	-0.7110294795538757	-0.22926521605429465	-0.8563498466152322	-0.23884050309242671	-0.746011641404868	1.0635310570440226	-0.5620530583501376	-0.7688497125173082	0.7238613643293107	-0.9999873001416514	-1.815809663324412	-0.7683204503788915	-0.8602157953574897	-1.181014549086512	-1.021980027879179	-0.036166829420314996	-0.9588770844281775	-0.3531673446465879	-0.11908305424193144	-0.36525212175312133	1.3129177867297497	-0.6577232132673123	0.25479437274440403	-0.27078032656334566	-0.4162971305963185	0.49377843076305233	0.15194371441540505	-0.3731360754636798
0.06228337292813332	-0.8236131953948567	0.8502908953821698	0.7552434585489368	1.3080489693780977	0.4778002327075937	0.13737628822281955	-0.6866099765758146	0.9735294832698266	1.0304560901551825	0.18203616730365013	-2.1567487298810617	-0.8149838907709613	0.6001749412081099	-2.354877719373111	-1.3609577587545754	-0.3216168471573356	-0.3736878453318268	-0.8295609919520949	-0.7707461916295956	-0.30745189384868976	-0.932370677922477	-0.24292504206698862	-0.6536306005305457	1.1716337497220835	-0.7079414369805	-0.8557947975842131	0.7998594944703242	-0.9665665412772764	-1.814417895705779	-0.7965326899258505	-0.8284337160848928	-1.0772163569362792	-1.0201102520064094	-0.06514061760621122	-0.8533849894952908	-0.2932034271187275	-0.21377289009129918	-0.37822637595848063	1.4819204812110098	-0.6239641527764248	0.2660309855558416	-0.3439731764396502	-0.34859631863357754	0.39838328701849296	0.2053624231095835	-0.3800085918817837
-0.0026558926778809085	-0.8066776313277423	1.01723211688808	0.7032792906812284	1.274770668515082	0.4321960108829396	0.24350466241213659	-0.6237855089254984	0.8706270511848502	0.9554976215763553	0.21727835919887345	-2.160867294442909	-0.7292859212463239	0.6687925985160825	-2.2604714146869824	-1.2888515871398958	-0.3783925796673485	-0.3280707945859822	-0.9844709934477673	-0.7827206757399932	-0.36293497866826196	-0.9979003426827143	-0.21856855570373918	-0.5399772763085411	1.3096185216567684	-0.868125389745621	-0.9400726713863913	0.9007478593136975	-0.9076316397935523	-1.7927529598763612	-0.8308628523123316	-0.7753405049464803	-0.9341530409804868	-1.0036813860431204	-0.07666533527120827	-0.7714957433866169	-0.23451080041521627	-0.30617806572017364	-0.3724808739671528	1.615880466991581	-0.6229871505474371	0.27156555567020413	-0.39590865552355126	-0.2670583482954776	0.3131400248605959	0.18898971588065427	-0.3919947370763145
-0.02461577924059431	-0.7919233991301022	1.1806844522115947	0.6654756845560141	1.273377007847649	0.39827689489835044	0.40851104133643573	-0.5594989000601119	0.8139346278228601	0.9223249411364318	0.2353489897645448	-2.156902375812903	-0.6170179371270873	0.7144875104134407	-2.1591556259006595	-1.1868187817098073	-0.419020847329978	-0.2678873582864307	-1.1281647489100677	-0.7756183600805542	-0.38260267377511187	-1.0676955396922447	-0.15632779089013646	-0.41395134054608745	1.457916577582678	-1.0068515246459424	-1.0083472776002096	1.0194348945520155	-0.8417149486766586	-1.746698777134244	-0.8641097461271088	-0.7077947401878346	-0.7938082018598275	-0.9505945012285533	-0.0803873408089331	-0.7212544807946444	-0.18129292613269304	-0.3624271064247272	-0.3482265520410575	1.7092629058272013	-0.6655069335048667	0.24641675616639458	-0.4408099839414608	-0.15736352768767575	0.2415410820517773	0.13853824290712685	-0.4043508443772944
0.005051050353473374	-0.7761663005810222	1.334408543819142	0.6473297906166391	1.3019987451749675	0.38704411573596686	0.5797648595066096	-0.49063544915871526	0.822876708837765	0.9214213598244717	0.2298190528820922	-2.139745246757335	-0.4879018824598032	0.7574874456733377	-2.078442408125646	-1.0456016744573073	-0.47137586828783656	-0.20276304244502227	-1.2436451272054836	-0.7525483913225615	-0.3740898520507244	-1.1578067323748624	-0.057764060854593735	-0.2881448371847609	1.623495785397831	-1.0545172066786261	-1.056109491133964	1.1352039842742978	-0.7904749953753877	-1.6791795400824063	-0.8938778210723541	-0.6351535041081103	-0.6959866901675659	-0.8478435927679001	-0.09735042925962152	-0.6856123328785386	-0.13732266736277615	-0.38789627665318493	-0.3179488279690429	1.7516910322767214	-0.7426214772069043	0.21797432920259613	-0.4978619702359812	-0.03356649508141057	0.18943629184408445	0.06147477139474804	-0.43279089749254157
0.04660911716841659	-0.7823005648007234	1.5091799360184965	0.6414251419936532	1.3237597019465825	0.40055468281095374	0.6861110720380523	-0.4218264035118329	0.8836421297634798	0.9506268141608135	0.22867538392732295	-2.1034335915322675	-0.3646432878335221	0.8087344727636324	-2.0112870714325264	-0.8754024433845544	-0.5060554603383388	-0.14653951689660227	-1.3173392302904707	-0.7061874482273562	-0.35158318218084983	-1.2524412374769132	0.07686421014439276	-0.1777492401487136	1.800362099705619	-1.022696026923011	-1.0800356141247185	1.2214029649283387	-0.758418681406674	-1.59011381550912	-0.9240057738316885	-0.5668938810484443	-0.6405932599999897	-0.7100658388391732	-0.1323102823103352	-0.6618071130580893	-0.096407607509441	-0.36674930026349656	-0.2798061947026052	1.7594905066270314	-0.8332929361359692	0.23493292192333523	-0.555797412358195	0.07865313119262199	0.1557858602673439	-0.044291732102989284	-0.47702018084573233
0.06737130312490565	-0.8151220001390864	1.720540030894871	0.6354267687893507	1.3318611299807124	0.40238014404587547	0.6899663996779419	-0.3591991549091308	0.977828347062086	1.014133456069183	0.2375933574532386	-2.059332941151376	-0.26784223737094537	0.8271591554483976	-1.967037467117447	-0.6835088835125429	-0.5131946128030183	-0.09167333183820621	-1.3446533586639997	-0.6671799634952473	-0.3306559997152599	-1.3352908114044626	0.2520291974691293	-0.1081427505990173	1.950062124232696	-0.9535890489257121	-1.0872006964251797	1.2611380481303123	-0.7401663815494368	-1.4841914161080239	-0.9541628076265052	-0.5056959166130985	-0.6345610194315189	-0.5520242262057934	-0.1761258086404443	-0.6527430226477078	-0.06679883411652907	-0.27613957505072795	-0.23159219197817543	1.7552527640629136	-0.9249575460911951	0.27107908769185196	-0.6208046880963967	0.17549285107989737	0.1381688929635167	-0.1512180395771294	-0.5125553546973711
0.07856107375031997	-0.8639580794708686	1.930804893035011	0.6340983247237235	1.3475056946836808	0.39430826678585007	0.5958191343055516	-0.3067014846312984	1.0847408303848023	1.1152221000985834	0.22365447889179077	-2.013849477383917	-0.20877276706497144	0.7874063195468174	-1.9423274362598009	-0.4870177282944577	-0.5423001029551239	-0.02895939645400857	-1.3362323145449464	-0.6588219343175193	-0.32607753752517976	-1.395295225725478	0.44652216579388054	-0.06627336052250428	2.048753997737649	-0.8510582668548885	-1.0802907060600226	1.2634301501408598	-0.7159222473055241	-1.3699813366587372	-0.9960358635911264	-0.4495564997936067	-0.686481942692903	-0.38384417687946204	-0.2173108605905239	-0.6573052459839162	-0.050846184740015565	-0.12535200049816386	-0.18066280340586355	1.7368187951623704	-0.9991007111133368	0.29767134136093526	-0.7224732871866327	0.23451485594768068	0.1312038608350601	-0.23432603692273163	-0.5376281255895146
0.09385855924260508	-0.9351850036452998	2.1077568390983616	0.63071608983271	1.3642709776088286	0.40438868988843035	0.44431462243566244	-0.28105280745624295	1.1629794108588958	1.254691620713666	0.19481154450070845	-1.9716651332084862	-0.17213439949666628	0.7234836358651393	-1.9053602976427668	-0.3184649582249349	-0.5886396925894968	0.0441968516086023	-1.3013388034845683	-0.6732023655289575	-0.3403790780221503	-1.4050568257532217	0.6262454699004222	-0.01572373103988432	2.1057561941563825	-0.7525629589041636	-1.0596432647083271	1.2438137431949419	-0.6736081733813607	-1.2303863042078873	-1.0458153260774117	-0.39791869803615415	-0.7731041235402798	-0.22108257317978622	-0.25505161104299906	-0.6922231187555965	-0.02299671381047771	0.06617615961984377	-0.12933497967214863	1.6910866660357413	-1.0387338965760304	0.32110952805562265	-0.8589860540401897	0.24511360274845312	0.13108876913607118	-0.29640941255011033	-0.551241476998004
0.10056078156081112	-1.0314562711798094	2.2470446729654006	0.6032344125977802	1.3631998852857865	0.41584224754825333	0.2771956226084817	-0.2828175778995488	1.170518159076844	1.4074666669997073	0.18668356195800054	-1.941998664535538	-0.13028190275207568	0.6878504848807095	-1.8529517208746917	-0.20177570975716302	-0.6133096365869235	0.13241997950590242	-1.2602878745780655	-0.7146157973621069	-0.35392164405212734	-1.3565746986597726	0.7722013375634844	0.03931582295809683	2.136733823727093	-0.7162395613482352	-1.0255884913451934	1.215375733206692	-0.6223812458070179	-1.065909724064342	-1.0818867154633767	-0.3537179459061462	-0.8695366324700646	-0.06900602278551866	-0.28908578395997847	-0.757872980008382	0.02935996346200191	0.2713769772604945	-0.07017907688498079	1.6163283241319557	-1.0427468726736084	0.32608585622761477	-0.9809155192451469	0.2415999431806431	0.12731058646582022	-0.338526381766202	-0.5379008942612188
0.09290897564176273	-1.1351963566001386	2.310285690825548	0.5527494631221652	1.3609791262994015	0.4159068656450642	0.1406356430399116	-0.3047836994096721	1.1200981519629902	1.5493599572284158	0.1877082364550484	-1.9264334780515449	-0.06723547800966066	0.67035244172745	-1.8064362533526659	-0.15298827712796523	-0.6335106565739925	0.2045672310980536	-1.2238660835486856	-0.7821430475215806	-0.3603995936920351	-1.273515982330034	0.8614330804866709	0.09396715040023798	2.1616418527071195	-0.7246781218675398	-0.9824254353508964	1.1906210314927814	-0.5545400035365778	-0.9008001857750891	-1.0864924244578356	-0.34121004076110734	-0.9652587657013255	0.06326652097489195	-0.32188957369920207	-0.8466250881473215	0.10132732693460696	0.47638110229938124	0.0027646914035205305	1.5315776979169662	-1.0129281186930181	0.2883845879053503	-1.0462535675444276	0.24252083461475954	0.11305112182904378	-0.3618621457147761	-0.5073758852070851
0.1079583441286656	-1.2234993241749597	2.2857346366386375	0.49868260464751313	1.371441920034139	0.42284792621089035	0.06992038499695455	-0.3510417670604028	1.0375570049715792	1.6512242075341768	0.19692369612526855	-1.909255009283222	0.021247259383933764	0.6461748719512558	-1.7709936770168497	-0.17503541899934486	-0.6515346986406636	0.2552652997844301	-1.1758913819130505	-0.8493689264366653	-0.36705805617814635	-1.1773542513143254	0.8751511015418345	0.1750094439317275	2.2012495644454977	-0.7504440252054845	-0.9396187577956283	1.1548124186914843	-0.466512140960159	-0.7362865905353044	-1.072497176132131	-0.3670320186152691	-1.0370860828386628	0.17211263848714942	-0.34859544555744754	-0.9650192216823725	0.18444514121819894	0.6753734944843427	0.09322286582059758	1.438486788729326	-0.9566011141523749	0.2158769344762596	-1.0621934553928967	0.23764452757432744	0.10532410327969655	-0.36724634519647104	-0.478521976176149
0.13873404231468478	-1.2824265022803718	2.224183548023088	0.4569140412344005	1.375883438006909	0.4602025710092878	0.04296186261952033	-0.4136384127074407	0.9216654133833782	1.6878211896842312	0.2474203164200845	-1.8630417273395186	0.11645122972780372	0.6300590660991583	-1.7609185116048915	-0.24370166316084663	-0.6425486381617453	0.2773471074613662	-1.0998982141790425	-0.8950015556912639	-0.3635011325949932	-1.0904628788700563	0.8372309308333566	0.27311260665081455	2.259846814961368	-0.7906624607299422	-0.9025666541926676	1.0943009256130372	-0.3901325346887068	-0.5867789153113157	-1.0588690758793864	-0.39252168312240376	-1.0830700114352887	0.2581570344512033	-0.36699719521598173	-1.1030255900105872	0.2533409020216498	0.8513982428632844	0.19755930699411653	1.341563743444323	-0.868226821621219	0.12811731369310655	-1.0479074303498246	0.2388780463587715	0.10508201384389251	-0.3495953138767624	-0.45530215108833944
0.1512348509438423	-1.3132226938973453	2.163360962630283	0.4149091288770963	1.355015747419761	0.5120909027488507	0.012702883851008559	-0.4816007765809446	0.7950692436526979	1.6565526226527711	0.33193943541847676	-1.8027271632068604	0.19436624543451764	0.6111208706740172	-1.793139459389268	-0.3226509383202012	-0.6112105403297766	0.23384414455839045	-0.9868586540370188	-0.9153642061038276	-0.3421513859666989	-1.031329080595362	0.7690392296227208	0.34903621744063745	2.3369760755795	-0.8253419292174989	-0.8741201520542397	1.0246529146073313	-0.3417028819720558	-0.4747638310690749	-1.0542851776615385	-0.39181397877225416	-1.1274704768826909	0.32640602292082493	-0.36693162620650854	-1.2352626097618846	0.30859694256127473	0.9880037764886351	0.297683719318515	1.2687109069208138	-0.7581162480947345	0.024467734764609693	-1.0101365534701188	0.2728456875965143	0.10018466361795778	-0.31855150963245943	-0.43619580298070854
0.1603232849557783	-1.3055704724375268	2.1058141638377097	0.3384746953219978	1.3301738494100508	0.554286519966702	-0.026557339620442977	-0.5465334478436875	0.6885566546362389	1.579356529966645	0.4293595368748557	-1.7213716422971008	0.251411247984384	0.5488661381490483	-1.854177897877627	-0.422033970573216	-0.5800244971736788	0.16543258227949104	-0.8128252188422668	-0.8967143489302088	-0.3203093315760306	-1.010619119001872	0.6680635398412149	0.39343329998397436	2.430618343613781	-0.8453582112911884	-0.8674765076803569	0.9462032318811232	-0.30074022721662586	-0.3932454846191753	-1.0561027423791625	-0.38412154018366873	-1.1728353071051842	0.3749681368878317	-0.331150232037105	-1.3572284138620918	0.341847349025226	1.1002396010953894	0.3792524369832753	1.2133709746129253	-0.6318609145941936	-0.09596100197457832	-0.9677934786575186	0.328224904208309	0.08384957972010865	-0.2935733955275193	-0.41934058023265736
0.18272120524404095	-1.2537531094773404	2.077813869902295	0.23041025306323318	1.309483984961478	0.5808284032319891	-0.07517228133111395	-0.5982694445583212	0.5885016181208117	1.4725904479942882	0.5345869969184156	-1.6037343417601313	0.27575434804726473	0.4371597426260762	-1.9213239100308006	-0.5505093807315213	-0.5624825796890383	0.13784133355750208	-0.5665462241853205	-0.8299857325683663	-0.3030908675869926	-1.0388387519669795	0.5645789812168107	0.41719529711367026	2.5139893027646556	-0.8710745489285785	-0.8826432237749982	0.844884350486204	-0.27947247157565946	-0.3246157946801304	-1.0618716927929006	-0.3835338378755005	-1.2294153424898475	0.41014248207672727	-0.26538451553581205	-1.46089916982885	0.3381975140779005	1.1928162523258012	0.44672860343504084	1.1448361569334118	-0.5029046947664096	-0.19531610538926492	-0.9304454882166608	0.3807055215828299	0.06658582487179823	-0.2733614831650228	-0.40684965623186964
0.21153647277025694	-1.1891677360038835	2.090599844832096	0.1196848476914183	1.2801426720966718	0.5814530448344992	-0.15385302441256302	-0.6466561177919214	0.49541881288947004	1.363249353184415	0.6252739953087121	-1.4883846584305718	0.2604313765421504	0.3014379392449228	-1.985649248850224	-0.6834905078317022	-0.5524395537802842	0.12863223878742858	-0.28246334183137506	-0.7433414998064709	-0.28636881392501534	-1.1069218995446382	0.4970764113621643	0.40675115879081486	2.5753862929720794	-0.8973195873718774	-0.901475010763645	0.7622371313824203	-0.2927782516321572	-0.26436262102025354	-1.0650124446249545	-0.38937086027651857	-1.3077550982935413	0.4330917033457521	-0.1839285207677163	-1.5280011317388404	0.31121334109654875	1.2588091419177574	0.505978255671951	1.0641077948470763	-0.3790999412369239	-0.26016786932298336	-0.8897562762094576	0.430579778330164	0.049492723232333495	-0.24872199795830263	-0.4033726394856666
0.24716117366638643	-1.1261237329927554	2.113743450615881	0.017080881039831103	1.237861406031869	0.5520464259439057	-0.2472974528697927	-0.6921423108942312	0.4349829344939108	1.2724917847561314	0.6700456600264758	-1.3926845826064436	0.2328491280694979	0.15638796457994864	-2.0362721762185876	-0.8067986765379065	-0.5310962693988661	0.12816377614042912	-0.001578772919805127	-0.6641562053432086	-0.27869291539666413	-1.2148880168420284	0.46253011291738433	0.338469703355614	2.614129317489377	-0.8950065213460279	-0.9312982590823184	0.7007729211204591	-0.32681121966212745	-0.19377483249009947	-1.0608175052566788	-0.42264527263530116	-1.381804819850842	0.419421949807246	-0.10231053197621676	-1.5526087348075253	0.2847950975789393	1.3107712925838577	0.5628038149941046	0.9766742508571964	-0.26141558183613783	-0.3138149199848289	-0.8553559298572055	0.4838147790935178	0.01886642526350394	-0.24163195540182505	-0.40770558551204433
0.29652420504567506	-1.0446496218966093	2.1416347168580963	-0.06930058308028209	1.1744271004598796	0.5211158969368432	-0.33041305578433405	-0.7164920626177596	0.41086708619160267	1.186430512331209	0.6809105150967815	-1.2694178658445265	0.19917098224234517	0.036893935994283526	-2.046137539481754	-0.9302428252823237	-0.491654769938157	0.18306599678705612	0.24505460549806948	-0.5993915249239692	-0.2802108643306514	-1.3661466113925078	0.44516184921096436	0.22092989372134694	2.612878459276359	-0.871219115555194	-0.97845650494572	0.6149048004088107	-0.36841539146873925	-0.1143256299200299	-1.0648343232826274	-0.48993872540824146	-1.4293523687000842	0.35808375708082935	-0.032872950944442945	-1.5447766222163382	0.26581185491470233	1.3540638385721917	0.6276951751886997	0.8839340222606051	-0.15129693391106608	-0.34672328248759443	-0.8388256757921264	0.5322108521735445	-0.005207583221518153	-0.2706228219506702	-0.423291023064232
0.3584064240915569	-0.964088626466755	2.190627797538718	-0.12441878685840554	1.103912833277665	0.5090915460885195	-0.4169935213858967	-0.736554000219885	0.4188279450661555	1.1176381136494455	0.6694506877378676	-1.126732010474939	0.1359581012622059	-0.04453451283675049	-1.9901017166745745	-1.04575603017636	-0.4272132565738622	0.2693151752401621	0.42250341418876597	-0.5476762193867819	-0.2671072727221243	-1.5355227745046942	0.4469349267623118	0.08339219660747946	2.5803855283133674	-0.8251436664152825	-1.0187047604439652	0.5244365306186032	-0.4186881845456389	-0.054997833666159714	-1.0881827596452252	-0.5642107584687459	-1.439563523293949	0.2721825226105149	0.014922999960725488	-1.5334793501106456	0.2561951549692204	1.3899224128938434	0.7015094740819476	0.8048914620517198	-0.04808189677760081	-0.3386606738627803	-0.8164420034942761	0.5548525482086667	-0.00716017342505112	-0.33493268258384423	-0.452392618590164
0.43412499515358827	-0.9079554262120462	2.227370130147066	-0.14336745221167135	1.0586540132646358	0.47290002703272843	-0.50398500272732	-0.7721758406130815	0.45728074479277475	1.0866642770030028	0.6524576180948978	-1.012124949149277	0.05172674615643739	-0.10053442852405862	-1.8591432153990226	-1.1225332998604718	-0.3265864390028786	0.3485774535307561	0.5034313757936975	-0.5116824470985646	-0.22897393396155624	-1.6877103504230362	0.4581656143294509	-0.05680822829698268	2.537587708380716	-0.7537484052424116	-1.0416742886773283	0.4710325469050356	-0.46989882996132304	-0.028198903988219438	-1.1290307091091063	-0.6085530514687846	-1.381673856733236	0.1873354773213667	0.04584843042857886	-1.5266732939740604	0.24106679415946256	1.4278336510339074	0.775310380196661	0.7532907143592293	0.04078089686804899	-0.30010210541473153	-0.7858560090805471	0.547380074911168	0.0013248628659114116	-0.42884294178265997	-0.4875452892469994
0.49858027944046307	-0.8493287177916953	2.220139611766221	-0.13083280820594126	1.0248918598850334	0.393075138105031	-0.5394145595032741	-0.8059513026812016	0.5156208808055442	1.0800987698736138	0.6735361641196433	-0.9264972177458299	-0.04910524454941123	-0.11066568740185037	-1.6755756597465503	-1.1620667396188358	-0.218063904238491	0.41238446842461896	0.496082342551452	-0.4985828436757805	-0.1758785417894989	-1.8050197829437935	0.454874294259439	-0.17243222427525967	2.4793178637058366	-0.6680203956593662	-1.068376412140513	0.44375852611170663	-0.5009358807979555	-0.020266568863933906	-1.1820708826988084	-0.6059683921030199	-1.2691487586553274	0.1193988412017198	0.07507678065125237	-1.517800923454851	0.2036785411091612	1.4695425694080364	0.8432586420917698	0.7309612333508929	0.11861406204430078	-0.25203348673415005	-0.7626558728661085	0.521625697866265	0.02311291208826176	-0.544412751883861	-0.52690549504667
0.5368546249002344	-0.7838731528926697	2.186901032752977	-0.12223459661553429	0.9913033971524108	0.2985765563597424	-0.5185308497609741	-0.8374859483290169	0.5792448054759828	1.080009575151832	0.7399813471507611	-0.8750941176599444	-0.1766242190979886	-0.08872363549541276	-1.471265664983574	-1.1734412860585626	-0.13839096273267013	0.45226785668753094	0.43947396654020804	-0.4941677549454783	-0.12635238089465395	-1.873083475414272	0.4233393562713001	-0.25001001778126875	2.375282558975475	-0.5924244413645511	-1.1069778241152488	0.44742987559294856	-0.5123887511990086	-0.034639530734022164	-1.231119684168608	-0.5842110987990665	-1.1566871578465598	0.09360808119333479	0.1145338963516938	-1.516831672893929	0.13855564339732782	1.517313654636543	0.8999904519641817	0.7316668196003521	0.16700796997353615	-0.19462229040374673	-0.7128390129708929	0.48557840512417005	0.05832303462026369	-0.660638655475363	-0.575574323677249
0.5702370832292125	-0.7442384698904398	2.14026691488886	-0.13443916709575648	0.998362681304662	0.18265169068006964	-0.484001417455314	-0.8787897374905451	0.6504630192402385	1.0821541265059682	0.8375402754744823	-0.8756574860766939	-0.3033469029958303	-0.08829892571013973	-1.2808585592805035	-1.1507399699492928	-0.08418161645931052	0.46012761887607595	0.357442985479388	-0.47255943672277223	-0.09031545268886228	-1.8725873701811733	0.36392690139790346	-0.2984328409145073	2.209237427463527	-0.5259485759716563	-1.1529243832859553	0.4786702294306157	-0.5192663350167578	-0.07706993555421926	-1.260542421817505	-0.5710262590582321	-1.065941623084288	0.12448324334298469	0.15221293479525297	-1.5144600268327715	0.041293693458313144	1.5761297859641232	0.9424221225563135	0.7484107615560828	0.15938170050842188	-0.12121746242441693	-0.5981069912152442	0.44509316325677506	0.08400832689112812	-0.7488387848779465	-0.6316612060693405
0.5916731672250088	-0.7262219953978436	2.0657266633698197	-0.15486297585931896	1.0346681620150397	0.056818716822647705	-0.43839922111781826	-0.9233306392956699	0.7427756576595305	1.0745686971231658	0.9400275575888413	-0.8886661749725576	-0.3773974346969979	-0.09825257867772692	-1.15316364698615	-1.0942090254142778	-0.05408220793809636	0.4360958854804329	0.25979254015566455	-0.4338282089646869	-0.06592160306322079	-1.8179428378883458	0.2962807625107594	-0.337508687730523	1.9981781903260636	-0.4651521137672308	-1.2085869441101655	0.5073274839590056	-0.5325590893463282	-0.11863788863201792	-1.2845161004429646	-0.5645184560122892	-1.005456505647404	0.18813804933171904	0.16971600332395287	-1.4868204091888941	-0.06943163640437611	1.640120445738119	0.9811774754407072	0.7720119878403908	0.0900670258411118	-0.057115337670453695	-0.4576542625898431	0.4193965543092145	0.0927791080899249	-0.7843016962440179	-0.6746081631383141
0.5816137074018888	-0.7010020528711716	1.98435731361308	-0.19152966206333757	1.0539602303045847	-0.00702934766842758	-0.3711282749748902	-0.9404410918403983	0.8458076851215341	1.0641600608944124	1.0114110106154068	-0.8672069598254444	-0.3817118004261246	-0.07770820806464364	-1.106498986824984	-1.0129076631074505	-0.04538913085902681	0.40655871499398577	0.1582350138677092	-0.3911439950510296	-0.0638867309787409	-1.7345533847365406	0.24485433507005286	-0.3905860096799666	1.7555494745976354	-0.39981625948707605	-1.2700265869986225	0.515690666599228	-0.5437123680280475	-0.1561971067869985	-1.318206480048842	-0.5772694422167273	-0.9926419630187251	0.25401836581402815	0.177032733381014	-1.4332453507115521	-0.16634910753937396	1.6892482055787947	1.019845775264626	0.7737822910650821	-0.01760104211290343	-0.03220578471337458	-0.33546939072379883	0.4190567419719023	0.08165093140149741	-0.7785026763620031	-0.694228695868467
0.5564191102504991	-0.6884135437281972	1.935835034334912	-0.23768698087117376	1.0777475779576313	0.014854647785037062	-0.3214611329701763	-0.9248607870788834	0.9466625102494743	1.0667816101085101	1.0311178149747506	-0.8052791134084568	-0.3168613499721552	-0.050936047600234347	-1.1201874114661248	-0.9267293951057883	-0.03194156367101258	0.40456074182430485	0.06891258692579491	-0.32874507890024546	-0.09719545366804219	-1.6480802970966493	0.2197800035443148	-0.4482925113224092	1.495328991182101	-0.32306790265438223	-1.3117116103089497	0.49306064379248626	-0.5458746386980217	-0.21575069512793457	-1.3680004830528678	-0.6164824171658976	-1.0144532749689332	0.3241371301564198	0.16229127725128872	-1.359095907616835	-0.2286218532417786	1.6966519168452059	1.049319932624567	0.7583058693179602	-0.14790568650466135	-0.035363839130216214	-0.2313597738726859	0.42987296866855446	0.05271925948329513	-0.7595733209515145	-0.6986901880504754
0.539216331210717	-0.6909655849493701	1.9287432784726861	-0.267287648640233	1.1199916245980823	0.08272518880262303	-0.33203245779938195	-0.8989196816608134	1.0251084433268127	1.0747083062529112	1.0148717660941449	-0.7076200519533571	-0.20064340431989214	-0.032225651059921166	-1.174279067694504	-0.8724770349948858	0.002181730784838845	0.44311481727692864	-0.0238872306702262	-0.2491278189866915	-0.1527564872166573	-1.5608144138391589	0.22999494020653244	-0.49132236121257283	1.2744056037070806	-0.2534157019509903	-1.3093370044994255	0.44593502645563554	-0.5230079750766982	-0.30788867268916187	-1.435148593980767	-0.6668648129456928	-1.0512935968091406	0.38676811455356813	0.12175034439426627	-1.2615566377992065	-0.2569593358103407	1.6459455727903702	1.0563946678854503	0.7497839084487425	-0.2701763043026783	-0.0459784109201545	-0.15396318157456296	0.44013190313201456	0.02533140380325171	-0.7379307014940398	-0.6850141312002156
[truncated: 174 more rows]
