# Supplementary material for: Obesity dysregulates feeding-evoked response dynamics in hypothalamic satiety neurons
Source: Sci Rep. 2025 Oct 14;15:35837. doi: 10.1038/s41598-025-19800-2 (PMC12521569; doi:10.1038/s41598-025-19800-2)
Supplement: Supplementary file 2 — Supplementary Material 2. [file 41598_2025_19800_MOESM2_ESM.zip › Fig 1/Fig 1ef NCD and HFD/matrix_MPK119_5.csv]

-0.6676931544041408	-0.7301163439666123	0.2769319688411794	0.31503551464191604	-0.5352961834061994	-0.549738284815007	-0.008930271867165725	0.3938127852091408	-0.3061326260871892	0.08287689786716543	-0.25808974324109685	0.4467070164507777	-0.0005234909673846405	-0.17421595327639433	-0.4617286289063548	-0.7462428562037919	-0.6551345058909646	-1.1943372270660066	0.9234158555674682	-1.4878562032390688	0.506675266632716	-2.0835184868919283	-0.25472319905698104	0.7735098600131558	0.5396143438975235	-0.8230171285400857	0.874067421681476	0.008958475998550295	-1.5853350033826232	-0.8459297383259147	-0.033309854752324605	0.5302668504133716	-0.788729333816754	-0.8903853521154019	-0.6481120161550533	0.22913062711244597	0.1674561647729454	0.014955772703230102	-0.05719456336463674	0.23968116594873745	-0.5314143017450712	0.504730225758673	-0.951876341019483	-0.8422085778966901	0.3403509135558337	0.40129323863434874	0.46530933038209765	-0.2755913563701532	0.7607863308646203	-0.8057377904939346
-0.6633876756098118	-0.7537198869966844	0.2303455671914052	0.3279941766197982	-0.5586682750528007	-0.5153595367727681	-0.06406451581127572	0.38233643492170166	-0.31187464381655916	0.08643558972505616	-0.28180412630662255	0.44254668058127106	-0.07395709552219099	-0.11281346673634575	-0.4447795296226751	-0.8642291623311356	-0.7188151933738468	-1.17656338141152	0.8758146128661952	-1.4806395327679525	0.43570368175527463	-2.111761686421092	-0.33226737727647204	0.6781641290588989	0.488162012617528	-0.8738538615718976	0.8740778654462202	0.052958478654478836	-1.621151732263935	-0.8829907162896262	-0.010176324125531652	0.5534939878924022	-0.7844997723719591	-0.8721194508476393	-0.6944727679511644	0.1874381874281324	0.1573832347248198	0.025299443283373794	-0.1007466214750966	0.27426124436908067	-0.5378174229003797	0.45729524459033244	-0.9164349880207354	-0.7395813304553973	0.2710294910941724	0.34213135921762194	0.49866958344894907	-0.2741029545099837	0.6493022785363726	-0.7453725987110471
-0.6714322900818384	-0.7486711819845103	0.21919064129251678	0.3248425707024301	-0.5888632754409557	-0.4802123126627725	-0.14731578304618487	0.377001226637456	-0.34116494867266417	0.09109510359765415	-0.3318468597406048	0.4552652382317226	-0.13383974247455505	-0.12597041784198698	-0.43403697317738105	-0.9561894917444117	-0.7583842615584183	-1.1542853053044706	0.8310430574589817	-1.4823557983455025	0.3199106363484349	-2.1010323051724833	-0.3970674931535417	0.5898291822576397	0.42460598884009043	-0.872010705678188	0.8780778273433301	0.08338375653780065	-1.636968182494605	-0.9381832253960316	-0.03748658572439712	0.569895759635466	-0.764452751910393	-0.8471848527812522	-0.7569868438573559	0.14316544543231954	0.11286367510706419	0.031147845705731664	-0.14393698687042247	0.2882263390661796	-0.5702793395387865	0.4069169964221718	-0.8779974312742823	-0.6626264444573725	0.19756814090366184	0.28083379623534205	0.5138444377178715	-0.2561835336895089	0.5380262188430643	-0.6556456534093603
-0.6838443690023072	-0.7294301944599254	0.19674169100760475	0.34101772460186164	-0.6173815822979418	-0.4511495611551922	-0.2185848901668127	0.3689674167603588	-0.3545152283410431	0.06181655945216306	-0.3760661457170074	0.46556816876658463	-0.17330278255281417	-0.17361744894699493	-0.43434097939788385	-1.0322307463194378	-0.8033746922771273	-1.1293787852239658	0.7777607401136584	-1.4709529019981091	0.2270041567001892	-2.070887078967428	-0.401018864438483	0.5814881228159576	0.36679921899893886	-0.8357086215449461	0.8886939142060251	0.098574749036699	-1.633423769361459	-0.9990453464077367	-0.0784501000961797	0.5795998510559909	-0.7435632061960603	-0.7987029402890666	-0.8247356285954752	0.10648297459045969	0.05212645182991767	0.01319442125066781	-0.16790444825851855	0.27910363521981185	-0.5965360954848098	0.3718397047804753	-0.8287010113682034	-0.6278692391781071	0.1334724621861762	0.22227817537915912	0.5180198126097729	-0.2456944024701993	0.45343264288929996	-0.5476341669453967
-0.6918010396525307	-0.7379475970029471	0.1837498923091564	0.3681530515503974	-0.6575510945931653	-0.44346564495680596	-0.2666663652663185	0.3660682434274976	-0.35379668009653564	0.028141370139309545	-0.4044797737609581	0.47170370113339627	-0.20345060844872673	-0.20374757706879515	-0.43934534318212226	-1.0853807335316077	-0.8602133326033151	-1.105905535873945	0.7157567362865274	-1.4486459751395564	0.16420060049271407	-2.0369638100318026	-0.38852873406452143	0.591147321701586	0.32741799335197097	-0.8030827404830708	0.9042916768518039	0.1000755690682558	-1.6240598877166093	-1.060977235776114	-0.10798169145842973	0.5679177965038191	-0.7413785678522017	-0.7367327366808327	-0.8422543355529657	0.07110554126383914	-0.002593283488568471	-0.006551255559634719	-0.1739191853507645	0.2522310698713207	-0.6121173835575081	0.33946376778244913	-0.7628418558614405	-0.6217232665188388	0.08508410847842496	0.1619795611614121	0.5269589314916894	-0.25014085653121143	0.38412949692703846	-0.4308812638359896
-0.6999942643611036	-0.7691018341599509	0.17548744217331202	0.3935883651893887	-0.720379922323904	-0.4447982331270504	-0.3511858187149371	0.35041489548539373	-0.3509649419630863	-0.015468263364033563	-0.4640216250660075	0.494104028060416	-0.2725788208383207	-0.22507056182134538	-0.4502389997488935	-1.1818708548090986	-0.9632029629173425	-1.056532375696014	0.6099663595916784	-1.4441384281419676	0.030839772736826077	-1.9839931799401875	-0.4400081009792026	0.5092975836234807	0.24272938800063346	-0.7758458159491848	0.9185244394454886	0.11291912510754018	-1.60764538684236	-1.1892435844365028	-0.15357266316617693	0.5434068402315946	-0.7502339739762584	-0.6236764214656231	-0.8588524097762088	0.00900815596509181	-0.09449584037753207	-0.027921669305403407	-0.19688454515752107	0.21018436888844838	-0.6484542862756257	0.25829814042164495	-0.6437627104669325	-0.5834199788488178	0.003381943406045951	0.03275968256254373	0.5469054683061799	-0.25377865131386373	0.23483832621327294	-0.2250506019094783
-0.7107102029127452	-0.8001056266843767	0.18327232083665823	0.42340626493935485	-0.7572120160666092	-0.4730561959614731	-0.41265947675844056	0.3055247520159795	-0.34323816024962694	-0.08982499451955736	-0.5136343313978242	0.5324561613167198	-0.3076817883769119	-0.27644455039452065	-0.4831439106651034	-1.238083100462972	-1.0493494765970521	-0.9904238614880947	0.5240601781521312	-1.4757748075791735	-0.08051919080837681	-1.9090088940989027	-0.4977289732869149	0.41011225809914753	0.16220724602822395	-0.7595910005355527	0.9154706826342229	0.09757612647724109	-1.5510888679021366	-1.3328539718799206	-0.21415028647335665	0.4988098076506667	-0.7588709162659295	-0.4852887937394357	-0.8375933543670173	-0.031805988509345455	-0.19811156482368072	-0.06556092040137554	-0.21210117044359894	0.13958476835121775	-0.6868730132074757	0.16142030552892195	-0.5236725838501541	-0.6086476222198411	-0.05756039546767709	-0.09791935016272471	0.5345506332329869	-0.2735380649850988	0.14463489176282052	-0.02590536833422489
-0.7199261334846108	-0.852936089145998	0.16885244433695232	0.4863345656800192	-0.7633555372994302	-0.5071461321189042	-0.42850573655319024	0.23449609938855995	-0.31746382410544327	-0.18101291468616393	-0.5278275842360475	0.561959876524638	-0.3248483711863546	-0.32465356692069514	-0.5268955227318486	-1.2832779778115975	-1.1364514507095367	-0.9216303807789343	0.4570330453769288	-1.4791878436283217	-0.14241433380023236	-1.8368771063835105	-0.5322210034702993	0.30998033668518205	0.09841613130035583	-0.774018160086756	0.9032974304481372	0.061723844877245616	-1.4672771539507237	-1.4549086071289292	-0.2422215244165943	0.44095670760294536	-0.7746003123417075	-0.33668394369185306	-0.7685396727968774	-0.05715107885148556	-0.2829704591362045	-0.11032364274593687	-0.2214881602034109	0.06029737785316351	-0.7238923396305101	0.05097925120140937	-0.4103780753740479	-0.6801181703129349	-0.10573158597236368	-0.21125387661497425	0.505169428472627	-0.32528288304040054	0.11495731408013014	0.1366879762364395
-0.7207928146798114	-0.9420196419876563	0.1498237712968259	0.5252624604170115	-0.7475205822881801	-0.5315583366977545	-0.42035961219000767	0.14400688251777094	-0.27621894259650903	-0.24324162398999363	-0.5195304982465374	0.587865671638002	-0.34846662722761856	-0.3478633619320341	-0.5637338527466046	-1.317924002736433	-1.206080004446711	-0.8631796440660476	0.41841041781974864	-1.4385530802867528	-0.18230376744609827	-1.7650010897766713	-0.5758450917344369	0.15386482996425166	0.03446208225040699	-0.8047729178071741	0.8856683555595701	0.023908952466752086	-1.357854726377647	-1.5373112437542509	-0.23272021266573634	0.3682828133856955	-0.81169851975299	-0.21694919635422583	-0.6505955007869559	-0.07357711323667486	-0.33656468613390966	-0.1422367939396178	-0.2311134416343695	-0.004379265834361515	-0.7801534230497656	-0.08411267221775079	-0.31950758648964334	-0.7613756259120208	-0.12629132921988068	-0.31166269498435173	0.47564532971231016	-0.3719741665909358	0.0996609414419157	0.25184439639337475
-0.7180406056935258	-1.0259026898275123	0.12622339464618143	0.5104647436920531	-0.703250066334469	-0.5106422759876063	-0.4189579326906438	0.023786369611575753	-0.2508903823204104	-0.32012644984136324	-0.503728771091985	0.6141027527557895	-0.37829095303108345	-0.37907485550322634	-0.5911630397386676	-1.32771936570138	-1.2354641645625355	-0.8140419456100846	0.43549790986601405	-1.383936148454978	-0.2203167750635103	-1.6854259292920424	-0.6200909573419111	-0.04430978051555614	-0.06663168170131004	-0.8252693504767503	0.8551433199646036	0.003093733106007354	-1.2267584887859395	-1.581769982655218	-0.220077338158546	0.298032620470605	-0.8487408410671042	-0.1377669402788865	-0.5359851756253041	-0.07466169085661835	-0.3679738388349113	-0.1665893074300011	-0.24071319181484796	-0.04153343141149997	-0.8545721599846475	-0.23882771959324828	-0.2766435029379134	-0.8464023004171327	-0.13123972220658414	-0.40859103807206054	0.4261563743939184	-0.4153933099890338	0.07455325908120973	0.32461540046769527
-0.7166942726918208	-1.0789120594197663	0.08233318533871678	0.48381698871779194	-0.6528069954937182	-0.44349604620783795	-0.43041711768868496	-0.10011007627515263	-0.25091160974270005	-0.4265626528806624	-0.47350266135873964	0.6177854204328712	-0.40578754445829474	-0.4215179421848008	-0.5965123452344863	-1.3246812575628435	-1.2438281951573014	-0.7682499122184957	0.5291536152814356	-1.2976452394816604	-0.2364009760410172	-1.6043421527773056	-0.6294033783161512	-0.17148969927292645	-0.20292391448885988	-0.8383257681311326	0.8323424927746039	-0.010621453028526686	-1.1002092043449938	-1.5670466340581444	-0.2110808399352479	0.23892588181831825	-0.8877086924563866	-0.08999083876173748	-0.4345216638087507	-0.07275198359640375	-0.37379922690512346	-0.18820562730654233	-0.24676835338701997	-0.04867952211263897	-0.9462458507242228	-0.3889827190553253	-0.2681261761743538	-0.9380017836333711	-0.1436302249612591	-0.4877697839394772	0.3799136776386491	-0.4884117269150511	0.040282015489684554	0.3769873623353401
-0.7104025641678842	-1.1102452037074022	0.04345979480060271	0.44667623992453	-0.6280470951754312	-0.366109661705393	-0.45266650428734384	-0.19062992592077938	-0.2502832780429244	-0.49432014585491224	-0.44603124077721273	0.5969221064798637	-0.4306118235070982	-0.4460545908619973	-0.5711166889609552	-1.2967103764336478	-1.247154798234766	-0.7299891395758075	0.7008514018651884	-1.180503325339485	-0.22009375721586588	-1.5282610857417183	-0.6198821160968212	-0.2148762777409355	-0.3515805346891822	-0.8362393291377413	0.8317451094312232	-0.029970486666135297	-0.9897902362063746	-1.4935838607313077	-0.1955533166991446	0.17233909949212506	-0.9634191124567886	-0.08399874696676947	-0.3293969690606396	-0.07837052099226928	-0.3562836575891647	-0.1826707877281863	-0.24338971790683325	-0.02767780260571424	-1.0628323258306231	-0.5073867217727632	-0.26816798366850814	-1.0192405797329225	-0.14574817620014396	-0.5473677561616865	0.3687569537958635	-0.5696573730209069	-0.007175961157084585	0.4151798268387685
-0.6955962090926252	-1.1195605727137576	0.029721500887860287	0.36428584570120304	-0.6292026346133625	-0.2835702651529921	-0.4944984457098993	-0.23730989866285782	-0.2688063267329383	-0.5274302149007319	-0.4391020654966044	0.5709392681096574	-0.43952319715855126	-0.4694226344756863	-0.5328949801447831	-1.222482004616434	-1.2373050516790869	-0.7014104123662604	0.9319934536778589	-1.0893288923252205	-0.20031438121101405	-1.4609846139852922	-0.6278845328973153	-0.21566604117548124	-0.48742120664125005	-0.8173117691996292	0.8473982240301472	-0.04920984499374618	-0.8912880744503765	-1.3867529754695997	-0.18862565248611424	0.09740401268071479	-1.0586439414775597	-0.13445206252716074	-0.2184442688296399	-0.08987129700924275	-0.3294980372460309	-0.13994947659623458	-0.22786671761499594	0.02734355617740982	-1.1782180807473601	-0.5825569545736593	-0.26517304681456577	-1.0995370711059673	-0.13336255351744758	-0.6072757469659918	0.36452875697662684	-0.640678753120366	-0.03725169616951814	0.4260216016363786
-0.6749877211304133	-1.0948713886864379	0.03319432645000818	0.27795409019533307	-0.6418148540062608	-0.2041520637065628	-0.5448405840928746	-0.23933603791284233	-0.33582978987051393	-0.5399454224265645	-0.452932114456947	0.5401835999780447	-0.42749229287057544	-0.4914354208282237	-0.49012943181899493	-1.1077680645683587	-1.2290360668865332	-0.676722075100266	1.1935190558099193	-1.0425113953817677	-0.20390189244984086	-1.399998377457848	-0.6586221670610145	-0.1811236929425604	-0.5848000680495217	-0.7713292416165902	0.8716152257194894	-0.05353336116157674	-0.8195219972208561	-1.2589052318183431	-0.210224459843852	0.029401083041957193	-1.1414976208069487	-0.22435291009926578	-0.10095907893650224	-0.10576567569838109	-0.298840865304938	-0.06927293199447586	-0.200795081689374	0.10561625685659035	-1.2808839761009376	-0.6280526050202004	-0.2462114478750744	-1.1834721648882944	-0.12184070357503399	-0.673590788466956	0.3532474588774689	-0.7230026115973691	-0.02108175446455259	0.4157388870493267
-0.6496389501425434	-1.0483839972199775	0.04014461419054173	0.2228046944130661	-0.6521740618317351	-0.15589007769295787	-0.5851570733294306	-0.21110574784448674	-0.40565527275033286	-0.5109520481219529	-0.49262510968248724	0.48443124716381253	-0.40256170784238393	-0.4991246798398473	-0.4469268369267022	-0.9689955925043057	-1.2456640798632104	-0.6484947832966399	1.4690698380945535	-1.021870255701425	-0.18405330400951286	-1.3560967839610167	-0.7129683547037494	-0.12594667454747321	-0.6175917641849009	-0.707070155409269	0.8804130531401821	-0.04511145183064881	-0.7814981014976128	-1.1108826513476324	-0.2319584851107582	-0.018037530375985968	-1.2200988761972467	-0.322348679405759	0.021959178339034224	-0.11983966528424121	-0.2687386485971405	0.009128187731095572	-0.16042591947208718	0.17573210992203192	-1.3664720022821122	-0.6696373390423224	-0.20696561290831053	-1.2468398253084092	-0.10890363275871151	-0.7312955805478296	0.3472275911356967	-0.8012527024633866	0.04163099629344293	0.3900653779751827
-0.6298409083361486	-1.0120048586342676	0.048555436045996395	0.1710924029665637	-0.6600886359719383	-0.1136323387582111	-0.6213549913097401	-0.16267533082596328	-0.45234286533435253	-0.45521439276691644	-0.5589829298646495	0.4157857053169522	-0.3652666376943439	-0.499627829242191	-0.421065238445905	-0.8194858956517528	-1.2869389700769782	-0.6235780130167955	1.6974672668324366	-1.014058288244991	-0.11149175568378122	-1.3225517528088027	-0.7676467897818556	-0.10582731102345014	-0.5829100299133826	-0.6330420060080837	0.8583432894822913	-0.029647233120877914	-0.7671335186688311	-0.9438111371854788	-0.23940448464226546	-0.04524613120099815	-1.2834686298319946	-0.42510988970922553	0.1332498886560372	-0.12916277957018996	-0.24415643039330362	0.10079652870266993	-0.11132932479905597	0.22523953410801983	-1.4077413598800692	-0.7284704240579133	-0.16577382912274152	-1.2939970455076835	-0.1072102477819991	-0.7700975062830129	0.33351709503727234	-0.8441093002765389	0.13570903640050536	0.34403275956654544
-0.6301551629679961	-0.995939811517677	0.05544081115920032	0.10768579968079366	-0.6708194745714209	-0.061494193238002724	-0.6463804314623329	-0.09216743537078616	-0.48965218275077166	-0.40785816847558526	-0.6393453255458761	0.34890445405179016	-0.31928746874733605	-0.5016769457598003	-0.4157376046806565	-0.6836211200891292	-1.3475481774251787	-0.6176211828864242	1.8282613159790149	-1.008276596822689	-0.05771369331911134	-1.2660566835434026	-0.8009474755898411	-0.12337574251586761	-0.5123780895177079	-0.533814849229348	0.8238162032372663	-0.0014606784512954552	-0.7741926634353884	-0.7612031221671322	-0.26226983308254154	-0.05730892044048317	-1.2913485695327473	-0.5224436569977534	0.22259129138822015	-0.13270998637424236	-0.22144267093352038	0.201059874435557	-0.059807261330425174	0.25846472631672884	-1.3998373384876817	-0.8103295335063466	-0.14457742958665346	-1.3416813965688152	-0.08420558847300355	-0.7958497165024856	0.3168168167859039	-0.8428857636292809	0.2343213159492774	0.2803265174777037
-0.6458546627864006	-0.999103214872956	0.056076027583785416	0.07047831099751764	-0.686166664191785	-0.03672730739711035	-0.6513409205996903	-0.02447337908999355	-0.5090667831769531	-0.37020436166561	-0.7143445678615133	0.3009758439699362	-0.2817761209170929	-0.4903804301458895	-0.41841045145101763	-0.5803882341671287	-1.4307932929320626	-0.6260626613366614	1.8903512520276535	-1.0218660781787219	-0.034300664451781364	-1.1866462569930956	-0.8232317857193288	-0.15525193901230847	-0.44711125535842067	-0.4391002232967849	0.7734187720866329	0.019244865599451193	-0.8065139220820523	-0.5713681563014643	-0.30950144875485747	-0.06567579734947114	-1.2472849221925593	-0.5673575733195803	0.30470995228263587	-0.11860622406940333	-0.19057205467192956	0.2742228032484673	-0.008876671831247305	0.2670463278081352	-1.3508367249922528	-0.9165895359450726	-0.1421221894754265	-1.376243454582113	-0.0027669472874904955	-0.800276781854822	0.31841796237516423	-0.8116879230641393	0.3043197515769122	0.20590828242584588
-0.671163738452353	-1.0085364999426827	0.053688170221293484	0.07024101361079801	-0.7150841837942878	-0.05342772796412763	-0.6489744487176484	0.042152906182168035	-0.49932339634596923	-0.35707990609370655	-0.7702921158555871	0.274888997202992	-0.2557348216904689	-0.4799116764519642	-0.4292571526015533	-0.5247700859711879	-1.5283853221625059	-0.6410338096289225	1.8860858890328678	-1.076650110918655	0.013155995472768422	-1.1017519244712781	-0.8211006557410242	-0.20253692422105124	-0.4085144420906138	-0.38220836934907465	0.6973380346765423	0.016364445615809832	-0.8560188745109685	-0.389972652344054	-0.358112287100686	-0.07460449007754326	-1.1898543365205327	-0.5590095331665583	0.3747527581044501	-0.07305396403176043	-0.15708428266515306	0.32526589010753876	0.03850507385121159	0.25670278430566074	-1.2476309374670638	-1.025905697816489	-0.14438739552231702	-1.4064531843289232	0.0695117987934441	-0.7757935810313965	0.31899320232370887	-0.7637918543858444	0.32849443840374193	0.14653808470817828
-0.713789898304851	-1.006450605442351	0.04264838695897819	0.07756015488242632	-0.77174626336883	-0.0968153800622375	-0.6366824476534273	0.11603478298019125	-0.47419012835493557	-0.3643339435768319	-0.7815137006020585	0.2526080873240785	-0.22671695504098155	-0.4820054271907493	-0.4494226978974041	-0.5532915940126145	-1.60392172286883	-0.6585071780113465	1.7490526398035633	-1.1650005385850322	0.051326653637653354	-1.0025560853881834	-0.7663272928242415	-0.24535218445981327	-0.40392434947427613	-0.3392099347449561	0.6318472747172854	-0.003908169579679823	-0.9058875831919458	-0.2283285686451359	-0.4227239113647053	-0.07645244624279128	-1.1162167826696519	-0.5392273552179399	0.4150400023552076	-0.008519469022315356	-0.15155443288486176	0.3655437530194269	0.0574279856653017	0.23924461335224523	-1.10449040579214	-1.1043981936418397	-0.13523915566516012	-1.46816947904021	0.07848625116282064	-0.7427125315311649	0.3332642825758104	-0.7053339923501842	0.2987158357269381	0.11850188069655646
-0.7627805414381351	-0.98694159606108	0.0324895607818548	0.08635498927771608	-0.8444639537266884	-0.15202405193669852	-0.5991329101558746	0.15848305668396556	-0.45331083579076265	-0.3465860355431568	-0.7475942319547795	0.23887127462902238	-0.20434504496495615	-0.47193432383093414	-0.46928483896526796	-0.6349534291449435	-1.6283284843950654	-0.6816105415966351	1.52781622952457	-1.2514836136027319	0.05302235830680953	-0.8984875899319835	-0.686844213499766	-0.27880230666623573	-0.4492154357464374	-0.2934012770780322	0.5826613202770038	-0.03997980179967283	-0.9359315761356036	-0.10145275846335941	-0.5055719243118231	-0.07128931243435867	-1.0174152434300991	-0.5073928464128303	0.43649118981328583	0.05962177822913919	-0.18425738654396034	0.38157839405460836	0.04833886049442364	0.19938460825810878	-0.9524740468159294	-1.136076616679634	-0.11125305606461236	-1.5294845945114992	0.05817051151425288	-0.711780944200135	0.37320865148682714	-0.6568191235284483	0.22377311803442562	0.09486494810373163
-0.7988404334567666	-0.9528719858889927	0.0430285894904822	0.093069763767543	-0.9109452151582242	-0.21045018954539924	-0.5474254995332595	0.1628197823788565	-0.4404045630386101	-0.2936611702325978	-0.6896372702986646	0.23407918405340547	-0.19629878204231535	-0.4486068567819511	-0.4791743720156065	-0.7100946824219083	-1.6041068120626132	-0.7100381515816359	1.3334323364630551	-1.3042290152631257	0.0813763860400484	-0.8236550327144162	-0.6201099429096469	-0.33103871652844197	-0.5303613834090998	-0.24979227602429713	0.5264028483518068	-0.08091178196801377	-0.9294521678957682	-0.011409377533412793	-0.556012711695056	-0.06183594873474711	-0.9208135841972689	-0.4527533416211861	0.45058443139919485	0.1344108483040148	-0.22096324215209381	0.38060647934726616	0.04441981354574434	0.1303109753554635	-0.7865759803232525	-1.1185299071135808	-0.08603553572716484	-1.5412540738430622	0.0237074431985711	-0.6625251918766611	0.3989552191200798	-0.6453572572351691	0.11764933304093624	0.07931109438856007
-0.8285193024771462	-0.9066488890473311	0.06861807450716301	0.07005933279909163	-0.9522484916507142	-0.25967994871686245	-0.4963825214006025	0.14881185205661113	-0.4205951325578391	-0.2175962669852848	-0.6167606480485641	0.21986470316592435	-0.1953236996106881	-0.43182438961990605	-0.48467176767032394	-0.7888343308709074	-1.5268795965590214	-0.7537356299539322	1.1561567675015048	-1.3189798479308625	0.16858020960420897	-0.7672813463479906	-0.5569354662699264	-0.39889115799002867	-0.6232851549250439	-0.2033770953941792	0.46579141528113965	-0.10277180296611102	-0.8886546307505598	0.05038057105600574	-0.5579553423234332	-0.04084910987313444	-0.8347083501235325	-0.3909048295603722	0.442835105427443	0.19543641571952403	-0.24619892835253293	0.37211686292771506	0.03972631866583813	0.02865321396688647	-0.6203237445659985	-1.0661236270263654	-0.06552705950397478	-1.5177104503050527	-0.04018245915046685	-0.5996575570086088	0.40793922137377764	-0.6577660752631072	-0.027684034962242733	0.09775675359763072
-0.8527268329598858	-0.8560750960743724	0.10494596273069927	0.011361599531035504	-0.9551286301492767	-0.28187792884553475	-0.43771677326329134	0.10689308774646107	-0.4052689336646583	-0.12298630872812985	-0.5470679558967694	0.19924792763481367	-0.19837358150209417	-0.4261355552482457	-0.49852722741506356	-0.848244076664227	-1.3930801190959707	-0.8288865771562154	0.9892191051878785	-1.2979000683666027	0.2764708611050148	-0.7233840879546942	-0.510724594401833	-0.4663123102001262	-0.7198772763209819	-0.17346742633581305	0.40990056387494606	-0.13006941038623426	-0.8466597292756515	0.09121139987782514	-0.5215141158027079	-0.010692136774422129	-0.7437156228246999	-0.3025470308095548	0.4170502728667052	0.2097018013559626	-0.2679505464906863	0.3545287196695538	0.03067123516226624	-0.11059526559532136	-0.5004763207430672	-1.004492422424644	-0.0688754597175829	-1.4720506549434444	-0.11390570653718513	-0.5266378469721738	0.42219564583101155	-0.669415456751368	-0.20346158207403695	0.10597626978857537
-0.8608776057269626	-0.8131373847225124	0.15797030602672396	-0.04561201991163777	-0.9212928095220116	-0.29613104870446044	-0.3944103378219251	0.0671273698963373	-0.3986332414568909	-0.021908072150071716	-0.5037240541585062	0.1955845207719424	-0.19933400104001334	-0.42658189746000214	-0.5115880570388851	-0.8573149305341337	-1.2842926948469349	-0.9167173138041507	0.8984382231828614	-1.2201814359818435	0.3873837889549288	-0.7082805872394816	-0.5137860171991748	-0.560630228457651	-0.8019449667199886	-0.17460768950662015	0.3476264834569681	-0.18550739339804578	-0.8351180465279684	0.11921463152323994	-0.4437773398221336	0.0026707221290562964	-0.6460013222027883	-0.17606083642105771	0.3926459446572249	0.17063574081014077	-0.2654811598904611	0.34699150159775793	0.060236423218100785	-0.2651506163786815	-0.446288423262798	-0.9359546200548507	-0.09712592372183936	-1.38569449109648	-0.16053967436848643	-0.4309578453750397	0.4217889475234419	-0.693576789624808	-0.3739145177313485	0.07680530665909445
-0.8464483562099211	-0.7710413500988555	0.20642294571223058	-0.07901904263573542	-0.8490977249401016	-0.3378770332468313	-0.3953159684075527	0.06443168571061295	-0.3981322742908534	0.04840029114791552	-0.47458755605890257	0.19753756733290512	-0.20212728229151775	-0.44818891816548784	-0.5213909031669413	-0.8354782264096137	-1.2694455400590956	-1.0128419260318364	0.8636799415867686	-1.1057716216880678	0.4956589539861561	-0.7176400757710958	-0.5382868923617771	-0.6867123200294114	-0.8362356586185127	-0.19357972779536659	0.25875422298792294	-0.24843215941343094	-0.8395361693394584	0.13766693278787273	-0.34605084960291804	-0.0039549900513685815	-0.5546529561037931	-0.033822888134496146	0.3666583060448842	0.08389079744247183	-0.2321214544759833	0.3394620900697968	0.14193642475408658	-0.41112436567063504	-0.43605206768904986	-0.87366218834632	-0.13051870950704103	-1.2656346062148174	-0.18240727690637412	-0.32554739388117426	0.3926715470706946	-0.732762777496186	-0.5148622124606335	0.04607696151448724
-0.8145994762580464	-0.7165153359673739	0.23023660670981574	-0.09107300832675014	-0.751196242912353	-0.38097080658496313	-0.4225167423286383	0.06410347740877972	-0.41547083281710034	0.07791181098703623	-0.44495577994400703	0.17958648848855208	-0.21722639708803554	-0.49039260311530164	-0.5404909217097421	-0.7888343308709075	-1.3038621252815796	-1.1329871482542664	0.7995432562622442	-1.0059037639268311	0.6036880303579133	-0.731655465499076	-0.5397155563338702	-0.8102066760922362	-0.8205939636987407	-0.21671251361163163	0.14887746286491682	-0.3217703074939259	-0.847531228629548	0.1412852197633621	-0.27093730106019903	0.006529143167552315	-0.4850798456833461	0.13822462160810356	0.34467697645191636	-0.0503841651521492	-0.19435822854168966	0.3235679668236294	0.23364042126981704	-0.5389477525048247	-0.4356115156770152	-0.8540430962625847	-0.1540943355286218	-1.1466756318057076	-0.22020831445569025	-0.22874305822630472	0.3634405642077253	-0.7562678071871889	-0.6371618818058018	0.012723030023865118
-0.7822147094602848	-0.656300888296001	0.234437381021306	-0.07660899105186622	-0.6706452726461054	-0.4002553334897165	-0.4618047264779991	0.06034439832511597	-0.4475879227414536	0.09590455702053467	-0.419932447838067	0.13941613437075953	-0.24754192983074108	-0.5144950825501535	-0.557402095464923	-0.7005166721854732	-1.3721350257345546	-1.2393385307942715	0.7031897998928549	-0.918789882980831	0.7118862926830563	-0.745874605093191	-0.5109951387420631	-0.9330232919027213	-0.7618119155582757	-0.23167341337044633	0.04007014425173837	-0.4051639497858511	-0.8554088249632427	0.12545040269376428	-0.23567697761287354	0.058197626099417435	-0.44555821387666805	0.3293436306623875	0.3337041016599588	-0.2103785036989299	-0.1781134738723894	0.32791230846728897	0.32604652717374755	-0.636354042210445	-0.4221314879362281	-0.8574459967390895	-0.17840729371982747	-1.0169314666654938	-0.2936973183874156	-0.13929649691985585	0.3384890734460276	-0.7638340453047151	-0.7124789862412074	-0.019669184795022877
-0.7620891812480703	-0.604116931147348	0.20715089446157245	-0.041344374722355984	-0.6162013642539242	-0.4201022835385661	-0.5152869910121455	0.07103523674349967	-0.4848845037044989	0.12641251057986516	-0.3840460179300563	0.08445732710200762	-0.2857021107075929	-0.5159193199713038	-0.5572106618448838	-0.5921059612642497	-1.4998665790878856	-1.3041537627083988	0.6156483022379686	-0.8209690113445418	0.7996591962722402	-0.7530015153043877	-0.46458017202081364	-1.0560415494411743	-0.668953317771165	-0.23358193896130017	-0.061342988922396514	-0.4603941269471391	-0.8428402886290123	0.09446400891430211	-0.22573395402540072	0.13336951131391203	-0.41662953776055717	0.5097197099104217	0.3240548032047738	-0.37101082908097166	-0.1943352422302514	0.3394894129732157	0.42432907589649027	-0.703555611726331	-0.3841403556042938	-0.850628100168272	-0.18072570930473242	-0.8543839013431354	-0.3707341346478726	-0.05945637807730001	0.3000579153550663	-0.7910987546551077	-0.7166923227604356	-0.02498691227402284
-0.7583181256659005	-0.5580646092940176	0.1570615292441051	-0.0017564966285498417	-0.5580063077365991	-0.4250475537064699	-0.5647599060692172	0.08131472075691903	-0.529827202176303	0.15649342111624895	-0.34509829819419335	0.017556815022634557	-0.334679841418027	-0.5130180955948866	-0.5471622027703614	-0.47419935113736295	-1.6237312690143295	-1.3719034802619716	0.5235393768096662	-0.7235826020694665	0.8498843536158212	-0.7350325111526772	-0.39427661469643016	-1.1358076563302668	-0.5702849475852813	-0.24124434572966608	-0.13866862309002057	-0.4812439806163045	-0.7937710858770437	0.05493711063817086	-0.22133035745016838	0.20855996895217882	-0.3823916824134424	0.6902418190153601	0.3062861466836855	-0.5162081262952627	-0.23117244818946076	0.3428852595410371	0.5050035722048629	-0.738798384853963	-0.31435173393314875	-0.8370205301348553	-0.1536838619496555	-0.6701539975613618	-0.42692328341405184	0.011587480195906996	0.2684600216210164	-0.8310910578649086	-0.689171925834416	-0.015625981486522816
-0.7736735993610189	-0.5222872492386185	0.10997205473252505	0.037820258150253624	-0.49565943866590245	-0.3924270113489279	-0.5966299110498698	0.07872843933847296	-0.5688516953137321	0.1708022093384583	-0.3280937530025033	-0.036866541611060615	-0.39498832324184757	-0.5085303275384986	-0.5353005422381077	-0.3766562766417471	-1.663270322735044	-1.4592949226525052	0.4066611395337443	-0.6468582200882534	0.8548714941053804	-0.7096071289211263	-0.30777362170177086	-1.1619594682160317	-0.5087283607030945	-0.25533185242148004	-0.15910498194188546	-0.48006064174526963	-0.7409392793928197	0.015058969078515356	-0.21796343151188977	0.2907754458819538	-0.35343252297160305	0.8640027457456341	0.2927230472326671	-0.6421212081023946	-0.27283677955070607	0.33867753241447296	0.5524448908051078	-0.7377482988786164	-0.22288968092484543	-0.794714090916887	-0.13260908421474285	-0.4867964253828399	-0.4761534495381802	0.07860523048295628	0.256372654804153	-0.8613888254941362	-0.681072098365152	0.0009528159480051063
-0.7967266575646554	-0.5036483790836062	0.061908890810997076	0.06919912977223319	-0.4256534916121343	-0.36733584549702575	-0.6077841852477247	0.07095646675105993	-0.5861180806041937	0.17984413361098878	-0.3193013889977018	-0.060237613574299353	-0.47721783116015165	-0.5082260033032097	-0.5263537294675861	-0.33076587056188383	-1.6586981194075225	-1.5231155923678747	0.2807053348586634	-0.5837274969857761	0.8037350396947023	-0.7024151921569082	-0.2409159449213724	-1.1452344071128198	-0.4947532511348932	-0.25502454745346137	-0.12661651857496947	-0.45182790799779254	-0.720284744705485	-0.021070973606263883	-0.2069026065419631	0.36056132820276016	-0.31463232987382583	0.9740849195418964	0.28778809997701027	-0.7500643273830052	-0.33592763693119165	0.30420383484321645	0.5686444692346652	-0.7131243726926879	-0.1663435344389788	-0.6938406702750926	-0.12606431103899526	-0.32978140167254405	-0.541726976719972	0.12227651474760055	0.25105992916473113	-0.8951696878701558	-0.6964160121770672	0.03035339309253789
-0.8140768211861324	-0.49109641744125787	0.014559765790097287	0.08700384931952665	-0.36169815809768396	-0.3560468476137387	-0.590904869458314	0.04467792205093958	-0.5845939516837912	0.15098171916674658	-0.312560891056252	-0.07611622880958313	-0.5683953699641808	-0.5149779436701445	-0.5256782938648049	-0.3016261147593563	-1.6523050386060205	-1.5572259128666288	0.14501054507949318	-0.5134824527184293	0.6928259569800915	-0.7171241984504555	-0.2131637912840736	-1.0778748676529353	-0.5158835050756212	-0.2622623881475906	-0.07085099234570948	-0.42359517425031523	-0.7345470210883737	-0.045691684315815106	-0.15933745336036612	0.37592072266165844	-0.23532995799177825	1.015056029727311	0.28126984231849333	-0.8288004093453623	-0.424805851986635	0.2464978628217665	0.5539044272908813	-0.6661497401476104	-0.17882152230925605	-0.5601840935024207	-0.12535738431966345	-0.21696140261037594	-0.6196373258646706	0.12220211028789688	0.2501842454214061	-0.9434220354189172	-0.733682349711739	0.0530785251038581
-0.8330445691757511	-0.4782313683203029	-0.016171726634355604	0.09048544691530155	-0.3180141219592046	-0.3157854574967717	-0.5488271790326236	-0.0208980966553557	-0.5532155760551211	0.08250110000697221	-0.32736262831326257	-0.08855486262683966	-0.6547708110786158	-0.5093459164890712	-0.5316452436818829	-0.2649176539439719	-1.6133012428240856	-1.5744813912973812	-0.017604466091677307	-0.43750166977852406	0.5427849322745442	-0.7524943081908175	-0.20617235596549274	-0.9649723034675963	-0.5778311343308015	-0.3061989116014516	-0.0030124740719095267	-0.4185443376056531	-0.7782470299948184	-0.058870524775744705	-0.08068119559745013	0.35344808989833804	-0.11463631032505268	1.0025120650192427	0.26894492718252055	-0.8898259767608714	-0.5053498872663182	0.18199239112084042	0.5282029684743528	-0.6055161241104821	-0.22459574018713702	-0.436272552809977	-0.14433418598430153	-0.12215715034903885	-0.6844349216018013	0.07371107046692753	0.2546762465482548	-0.989114800556173	-0.7906485610986576	0.05871238782097099
-0.843934319155141	-0.4751818149572446	-0.03932235150992832	0.07790126987583496	-0.28230853400021133	-0.24863922771700406	-0.4945485056920204	-0.1290230396113211	-0.500359294553708	0.026660954326427157	-0.3431973740021689	-0.08663648553145595	-0.7513589576611495	-0.4822732325178034	-0.5349610184591695	-0.2284796765240694	-1.5176051272272653	-1.5792011687989083	-0.19450505808665325	-0.3721861023018675	0.37241083208033826	-0.8272098176129455	-0.22527183710735893	-0.8228820991587364	-0.6752798247342506	-0.3651893350018173	0.0483875584941872	-0.42090524296298637	-0.8412905354301277	-0.07501809271423424	-0.009876591093545222	0.33900803041612154	0.012560446830367167	0.929584754481299	0.25519681168442576	-0.9374155414257815	-0.5654755104712679	0.08478140402707512	0.5084843326869695	-0.5601146540752869	-0.2780537034513876	-0.3461360089086236	-0.19257243287546655	-0.034709405779289555	-0.7248077570840487	-0.01609924597584732	0.2538701778305496	-1.0235519661146297	-0.8239511532760302	0.05401361986080385
-0.8414434377048124	-0.4819274269963293	-0.07445399274409956	0.04517276936688785	-0.27731474547447804	-0.16190445852216043	-0.4354868286052138	-0.2577682161438011	-0.44794878892037904	0.0026497486228629743	-0.3466407354418178	-0.09313508424613895	-0.8592008751650981	-0.4453120397278932	-0.5350007499652154	-0.178536849572612	-1.389473381022511	-1.5579217549703535	-0.36336447735397426	-0.31177076895697475	0.18598713712636322	-0.9261975717263702	-0.2904018272238317	-0.6675171477585803	-0.7777701685895195	-0.4141236076724062	0.05603239428709644	-0.4196641802445834	-0.9128027411087303	-0.09613599369219426	0.03761644586982907	0.3342859916722586	0.12597366020232864	0.818052017439789	0.23917157560693653	-0.9548113158005676	-0.6255256072243488	-0.008147693773702492	0.48373178534661354	-0.5282266499999781	-0.32611706413689967	-0.30421662946049466	-0.24770891630204472	-0.004863536273407951	-0.7416537655555493	-0.11556560785565147	0.23393829681092634	-1.0612237687865271	-0.7862747731181894	0.035398245944956816
-0.8436696836756902	-0.4962725260161552	-0.12796054412886088	-0.01497470262315764	-0.30696971989415234	-0.059224233160931596	-0.3817542641604664	-0.3635038026624199	-0.3905413480800491	-0.015639080573212286	-0.361819827377146	-0.11125951041838733	-0.9464707527957625	-0.3914344771124111	-0.5343831056439563	-0.10531796042782131	-1.2427926961542426	-1.4954154536731312	-0.5334477797760869	-0.2501940843003767	-0.004908450186406765	-1.0148461039093166	-0.39442375284637976	-0.530636021422254	-0.874813850820939	-0.4774850398941986	0.025728766504711575	-0.41437090344097766	-0.9765661807929102	-0.10580240131687442	0.061419305147002626	0.3150728192808083	0.21390789381975944	0.70318006433707	0.20797502366923118	-0.9519403750418924	-0.6759214531733578	-0.05200095376159458	0.4610600349203775	-0.5024700468069343	-0.3415925333439624	-0.3126634025627194	-0.3025109397753911	-0.024101480293766835	-0.727101390914178	-0.20357781652226797	0.18633993903042528	-1.1186268578504126	-0.6712073048222471	0.0007564793264415642
-0.8500904019958593	-0.5317815253756064	-0.18544067562945732	-0.09425056864579115	-0.3264977557221075	0.04498112162707851	-0.35238725828581974	-0.4404839658297499	-0.3350104113701306	-0.031525081026838535	-0.39971095401371876	-0.13420299230614838	-1.0036267124722154	-0.32080285093017735	-0.5296117129633511	-0.04335794261995917	-1.0565579503333313	-1.390761504143727	-0.6962450714171194	-0.18685866258540476	-0.16750384166019724	-1.0858074136703153	-0.5055795055455249	-0.42010834869966074	-0.9781002452212316	-0.5594141617626067	-0.034176668069233154	-0.39925302781541183	-1.0343314314457102	-0.12059311163955541	0.0599544444643514	0.2954510535663878	0.2378576267335894	0.6011197973467433	0.16939561985302004	-0.9492565770882274	-0.6964580805640597	-0.09587373010907188	0.45986857656464447	-0.4922130272425035	-0.31402347949280995	-0.35615924419842326	-0.36074877913194053	-0.05899940929869065	-0.6734986802968667	-0.2911105297819085	0.11991987669150388	-1.1868026948660186	-0.5028758940413336	-0.03361241266549139
-0.8560248526225381	-0.5972534030448917	-0.20923579016209173	-0.17595131733896432	-0.35040406660634515	0.1446364225106031	-0.3393489083972616	-0.4888662456306707	-0.2897153376883171	-0.055752655195361656	-0.4436727740377277	-0.1688647535596866	-1.0339459109383482	-0.2422385063480892	-0.5306736277613053	-0.00856701587611589	-0.8397534730742515	-1.2426174231315206	-0.8300233122560197	-0.1203566786608197	-0.2810353066522785	-1.14075051587026	-0.6143573158858047	-0.3072561949463136	-1.0631566166138373	-0.6104712648043789	-0.12428129277811943	-0.39647073837229513	-1.10018646957924	-0.15114165420256845	0.029255471819619266	0.2799987969886335	0.19203610760973922	0.5052998729081217	0.14224807294555106	-0.9347615161910949	-0.703675782355675	-0.13645995150240503	0.4464433940205799	-0.48779244058973503	-0.2657830341750092	-0.40134444045457174	-0.430612902544594	-0.09282441708036512	-0.6158650302249039	-0.3738152203230348	0.06855864357880578	-1.239677291971088	-0.32121512668407204	-0.0602642771081122
-0.8675398039221301	-0.6748096441741891	-0.20370894360657807	-0.27053657257667	-0.4010387595649444	0.22782944596019697	-0.3304200279500188	-0.49489215005233034	-0.2553523864857116	-0.12402829370412038	-0.4982524113228992	-0.2036035580700673	-1.023256661424717	-0.1489083498698011	-0.5455621066632397	0.004232644802932539	-0.6511025629128662	-1.0379027848281086	-0.9535990547960369	-0.06010009117867778	-0.35826100410201595	-1.1581776320801214	-0.7279954315663602	-0.16931084837903967	-1.1237542186289184	-0.6198319358696914	-0.23174345449221773	-0.4275550301797308	-1.1652874713152686	-0.17223068586955362	-0.03268785237015518	0.2656190978836741	0.12264081658937384	0.39892198981532845	0.1343244049294396	-0.9135293143136052	-0.707550617712411	-0.13702982920229248	0.3973680753896155	-0.4870294567724428	-0.22544661024959675	-0.4224351660382175	-0.5060298213171588	-0.074748026906047	-0.5873702899395372	-0.4523284596342183	0.015471690620475048	-1.2536987406758715	-0.15767348915350732	-0.08518238935013281
-0.8820385202525276	-0.7526261138571346	-0.19710640208388325	-0.37080954955230766	-0.42916075704183587	0.2798257189755889	-0.3235254031398389	-0.4846257943709837	-0.23486792397612807	-0.22021546419269233	-0.5782751877936404	-0.24902826230453284	-0.9735971061568287	-0.05325315623390929	-0.5697622058002987	-0.00343749148322985	-0.5279832321721996	-0.7724882232139112	-1.0669722990371713	-0.0012053760980319794	-0.40945129040695305	-1.1212512201707685	-0.8152815792301066	-0.023098190965034616	-1.171456732867878	-0.6193992828226127	-0.32738745202153985	-0.45688451702719235	-1.2098892925966143	-0.19993078974973405	-0.10534494222965947	0.2568436276517164	0.07618422817951753	0.26764601612037425	0.1256428827204977	-0.8813960440442873	-0.6938376410600972	-0.14138197738978678	0.3452545379515315	-0.5121646607740831	-0.20965584401431353	-0.41820573167820124	-0.5828225867155196	0.013483416644163415	-0.5655222076895648	-0.558040662547991	-0.04225015746466211	-1.2368505004067327	-0.024831564540199025	-0.1276909317886445
-0.8954356913997124	-0.8224771501557718	-0.19946643974894787	-0.4539934069124776	-0.4227268992668208	0.32245333979789326	-0.3184465904083803	-0.49883940189571147	-0.23297443790788472	-0.3215271509566279	-0.6524253820830628	-0.293667125319203	-0.8828851142280507	0.02819212444224317	-0.5990587735765199	-0.03263520801336098	-0.4561386105202631	-0.4606103865828143	-1.1602269874188962	0.07256549733147025	-0.43822443788835025	-1.0433840904788476	-0.8369346192323912	0.11909283420780996	-1.2092528403243148	-0.615323448509941	-0.40031417247881773	-0.4366292189859127	-1.2410700238279613	-0.2707472095705612	-0.17300798397723174	0.26229463402860487	0.04771788250361797	0.12025321388509605	0.10837946232796261	-0.8333939145592414	-0.6643035146207028	-0.17434120545723308	0.29643453182536705	-0.5757833526737128	-0.22007792249509492	-0.40629154813783164	-0.6630967761725237	0.14714141181179768	-0.5351095991164517	-0.6807046815307942	-0.06615742284205921	-1.192939129621807	0.07831495445028047	-0.17551387396680695
-0.9062096633568434	-0.873900751999235	-0.2207856012105712	-0.5358832519606928	-0.39440166621039385	0.36435639747059756	-0.30658237464591265	-0.5366358699348353	-0.2562566746752545	-0.41679760242260777	-0.6781185187430179	-0.2917795655265563	-0.7625430798374482	0.088529476158783	-0.6207413400123063	-0.07123705259711757	-0.4220321747576321	-0.148627119329941	-1.246617514106936	0.136168280499496	-0.45578132568736934	-0.9415915243784131	-0.811043051233167	0.23508163706289736	-1.2313746659965639	-0.5822072947194827	-0.4632817188758248	-0.36752222891746084	-1.2660100618598888	-0.3756967780670877	-0.24738684854680507	0.2803795316759462	0.04318094752439691	-0.04963792163721783	0.09091323588382541	-0.7981642815161233	-0.6444466252968182	-0.20363916446650068	0.238963686994897	-0.6634124373804163	-0.25435027754897127	-0.4009936675381544	-0.7509039159398252	0.28584680160358955	-0.518702797123062	-0.7811217670623603	-0.0810330546324393	-1.1163766755106275	0.1457521093447886	-0.21996581618487782
-0.8970268122199089	-0.908588404986235	-0.2674531436445075	-0.6215735629680867	-0.33598014719015745	0.3891587514376941	-0.29244270515071263	-0.6001332360628531	-0.31357920582642546	-0.48170814191054595	-0.6633073476190491	-0.25067313583812495	-0.643714989222267	0.11419009567831177	-0.6309667848864876	-0.09474012764023063	-0.4307663837399658	0.12011553557833436	-1.3236544486843107	0.18106411699912053	-0.47222696938347253	-0.827608647138146	-0.7538063109027087	0.30733098842603174	-1.2400846693283771	-0.5354201133386047	-0.51786083343012	-0.28513298156973194	-1.2696627808910008	-0.4971836502002619	-0.3294505976207497	0.27555070149539834	0.07135262105158886	-0.24219775861295617	0.06745889391606084	-0.7837500322847909	-0.6386836286433676	-0.23113771512201486	0.18103327965578717	-0.7544906808900365	-0.2988373924897309	-0.4149358829975783	-0.8393685735697304	0.360629410864107	-0.502457037504979	-0.8604410546869937	-0.1084027515472529	-1.0073412775084285	0.1872912098658142	-0.2783510030553715
-0.8673777146909675	-0.9283495107788531	-0.3188685811059989	-0.6951023829061086	-0.25929645966593073	0.39711881233295576	-0.2909955165766947	-0.7050242332180872	-0.3857651780648615	-0.47468186070632584	-0.6270435630327207	-0.19128434130091693	-0.5459904683773104	0.09988279896328023	-0.6460322495880805	-0.1213151212463158	-0.4736070284849302	0.34630287718355846	-1.3663653667798383	0.21874537178897926	-0.4857349297071595	-0.7392765775132388	-0.6567425958552036	0.3311135100081601	-1.243054729256596	-0.500427781848663	-0.5626562291718507	-0.19338092617898234	-1.2534453146532847	-0.6232318734674316	-0.4014811778344424	0.23073544293515721	0.11278454127057089	-0.4093727387968529	0.030110558413084815	-0.7770639302512546	-0.6369924928732666	-0.25120833931941033	0.12167737749821014	-0.8204415862105655	-0.31758244868806984	-0.46907586830386594	-0.9243632091848519	0.351686845712064	-0.46478288182711625	-0.9189270935947504	-0.11478901416071001	-0.8780589263280417	0.22266778574588156	-0.3367561563619568
-0.8311590413846657	-0.942812525862051	-0.3458536876102716	-0.7476415074344616	-0.19645601847350494	0.3724481971203324	-0.31118334209349785	-0.824548944524396	-0.45338300902654877	-0.41096704168264	-0.5620913890272916	-0.09609354530889871	-0.4805829652662953	0.06254018646514238	-0.6471772393532216	-0.183985157967317	-0.5173931288413838	0.5194129294324382	-1.37621892817927	0.24495932675642546	-0.4887033741620087	-0.7172889323847776	-0.5475613422005453	0.29307603849044217	-1.2457780600685213	-0.468379108473428	-0.6164416176055703	-0.11189217085018695	-1.2332568426639035	-0.7267860919335163	-0.43739054724577386	0.15960305989092877	0.16166963463011114	-0.524434530713548	-0.01063566795445634	-0.7823932469484696	-0.6394914333024838	-0.24154774132474785	0.053947225183195224	-0.8363344604666485	-0.28660991458708085	-0.5638692250611	-1.007297875542567	0.30955836063741293	-0.4354878097371925	-0.9321628202597187	-0.11547050862204263	-0.7421197857257912	0.24453672564822382	-0.39026620508680915
-0.7975900308163626	-0.9663591438960116	-0.3308588706970725	-0.7625578728527793	-0.16709718732686824	0.309112257469933	-0.35751613099939844	-0.923737869449113	-0.523586340023124	-0.32754561062669507	-0.5009174787385181	0.02077722315866038	-0.4755499270007892	0.01099983397667651	-0.6354275494289159	-0.25609796322701234	-0.5547261194686225	0.6135097593679564	-1.351262127848363	0.25221986121593465	-0.48607330161392986	-0.7561791461953905	-0.46392991632587355	0.17154768927531544	-1.2560336118269322	-0.42691719870940387	-0.6982455380955982	-0.10165773271191698	-1.2198774330177875	-0.7776923102854898	-0.42624408426670773	0.09338772604016211	0.2347635691721716	-0.6153283813126019	-0.04848923958598509	-0.7852131487603241	-0.6522159985629522	-0.21664096322214493	-0.019574265782365496	-0.7985942918545782	-0.22167168418569022	-0.6739917614530155	-1.0673980487296137	0.25198447482284686	-0.4210135162474852	-0.8999167541405997	-0.14143324922958864	-0.5947890970283793	0.2609562585151187	-0.4590638883789483
-0.7724794317599976	-0.9927723420912471	-0.2859115128873785	-0.7514901744253176	-0.15932778145776189	0.2280777228436261	-0.4257433357216521	-0.9868763945004595	-0.5827047111000059	-0.23038478204580365	-0.47712998320406824	0.12073699674924263	-0.526580462830439	-0.04382722025290586	-0.6519883635398731	-0.32991094982973646	-0.5995777332919943	0.6381559243852406	-1.2769594003189284	0.25524856517631644	-0.49331753652706	-0.8195106737351561	-0.4071535760130004	0.00046588541179424234	-1.2860461139542447	-0.3757630519935207	-0.7825893821714668	-0.16487111796414006	-1.2102871509973059	-0.7566658287922837	-0.382726453832868	0.028119585801734227	0.31567647676352817	-0.675409932104875	-0.10427513578024597	-0.7564059165255005	-0.655906943428182	-0.1737596179415947	-0.08799801706875363	-0.7199872941420483	-0.1507471293854751	-0.7882066485364622	-1.089023925251102	0.18696544869390413	-0.37249096056031156	-0.8407404071900416	-0.14788179897123171	-0.4316274379946069	0.28923731422035026	-0.5273956881622888
-0.761702151859374	-1.0085486981561356	-0.24419587659546343	-0.7548605388710672	-0.16341571997185028	0.15435975596573315	-0.5133346517094596	-0.9969326968686316	-0.6138283576611995	-0.13591147755599153	-0.48223370522831505	0.20700618359887452	-0.5776806474052057	-0.08709806885446458	-0.6844345561590073	-0.4636360085316739	-0.6340293353889783	0.6337032377922134	-1.159935338667116	0.24972170263895616	-0.49297531948498535	-0.8951235495889855	-0.3821875544408801	-0.18095005701014172	-1.3014550455567586	-0.29742050258080666	-0.8365418708410971	-0.23971585846092816	-1.2053726524668573	-0.6702936619079473	-0.3054268824252694	-0.01903115504775272	0.3652017199633625	-0.7042605641672427	-0.188404067186158	-0.6905869413543964	-0.6313641303296679	-0.11469140402109937	-0.13997964304602478	-0.6204729666731857	-0.09177794683341764	-0.8890881329234614	-1.0935733407513166	0.1386326800239386	-0.26574914616369555	-0.768072051546649	-0.1385094181535482	-0.2797495058188805	0.300712565022368	-0.5852251425615727
-0.7721916406760958	-1.0246503399130833	-0.20993128259776994	-0.758572018310226	-0.20068912525868976	0.08658016678946137	-0.5991192574334783	-0.9596044726734568	-0.6282247954580903	-0.05636759714840518	-0.4819978585543666	0.28698478852729836	-0.6112550082746669	-0.12207100997382322	-0.7165087174033478	-0.6509264396602705	-0.6280964763666138	0.6222780727457009	-1.0058562614989426	0.23845910142903817	-0.46701681104626924	-0.9760816081012127	-0.4294046613989524	-0.39637063639041487	-1.2689333548693988	-0.1949262087736594	-0.8556163627702909	-0.3102890342525167	-1.2076840203184944	-0.5484026194211273	-0.19117225644210817	-0.03615957287087036	0.3860370730986227	-0.7544315553376195	-0.273625304869999	-0.5861867756322685	-0.5845771352764662	-0.06827759765563218	-0.17994030525563107	-0.5145951968518503	-0.0493251455952892	-0.9466471461966641	-1.1001295159709241	0.09604703721068544	-0.12207494703002571	-0.6819406222780842	-0.1293348905665743	-0.1577989987622918	0.26746939931212205	-0.6435803797779291
-0.7991183007101899	-1.0441634153655055	-0.18096170434369835	-0.7625727039394492	-0.27005052518878786	0.04649611730351625	-0.6696310177033952	-0.9015203554703437	-0.6414112701844668	0.0025415643903829942	-0.46793196292007516	0.33000189098542926	-0.6291987244506699	-0.1549177391026329	-0.7643526745928229	-0.8312857337796464	-0.5969664749364517	0.597146926868245	-0.8347105243382021	0.2607837827590831	-0.45375878451735624	-1.0315665982430064	-0.5159361327452153	-0.6213075850990051	-1.200086620890675	-0.11144438811947119	-0.8384885885894559	-0.40657241166161917	-1.2006627668281937	-0.4256503091568976	-0.0792343639693552	-0.059472607809844494	0.3780453612035327	-0.8355657438335772	-0.34748228766229877	-0.46394849799624005	-0.5170893248937175	-0.029806949641331716	-0.22162858208105013	-0.42475975172503694	-0.027206843108723344	-0.9726728838457621	-1.108540423658455	0.03854778939425887	0.04856652985958528	-0.5961853488891296	-0.09374695667988328	-0.04336316314460957	0.21274950838256448	-0.6730242175339923
-0.8355189109086136	-1.0465745955578973	-0.16994974077880984	-0.8011335292813598	-0.3548868628178162	0.04766149859308363	-0.7402884070122069	-0.8327366476274646	-0.6498597842557772	0.037616031341759365	-0.439102065496605	0.3321475456884987	-0.6135864083743477	-0.19402948982191517	-0.8035640591050482	-1.0052645178020325	-0.5619045787410464	0.5649659867480009	-0.651695724582691	0.31340385873835813	-0.48984922448266427	-1.0557824865883507	-0.5502288144673778	-0.7825481524058152	-1.0963346998558652	-0.06310046446639181	-0.7821006139814284	-0.5013434242696911	-1.164453863237629	-0.31926689821529686	0.0015943948675238683	-0.11183291352719249	0.33616127165291443	-0.9316679926622131	-0.4298891466300441	-0.3494085948390291	-0.4273836026264969	0.005701114987938483	-0.26272112972860345	-0.36506216738128855	-0.01725555060158686	-0.979623832212462	-1.1357875078030157	-0.024936492897948758	0.24654128990356275	-0.5286550345463475	-0.05833855628031744	0.05658712366070762	0.13800289803156696	-0.6778294731533139
-0.876563873771395	-1.0167743600940917	-0.16877204025439607	-0.8395868292449133	-0.451127619824217	0.04379040596165121	-0.8188370698661356	-0.7480195207582507	-0.6626259560208173	0.048628047426817665	-0.39028652092273486	0.31512869025194273	-0.5813427051089504	-0.2598771390254131	-0.8060201885697049	-1.171413773537348	-0.5131810990801451	0.5442629269851572	-0.46444680991294207	0.3688980703379682	-0.5376596368552017	-1.0795431890625424	-0.5229892711589356	-0.8407778025159901	-0.9631149428561281	-0.0484226087570679	-0.7023311388636122	-0.5546571696983761	-1.0990269965257957	-0.23725399728813312	0.062009756683702365	-0.1791161617448112	0.26367192307113074	-1.0497818085882054	-0.4933496507770464	-0.2540720954231781	-0.3260139691837452	0.014296119749250425	-0.30431153676051625	-0.3377795965536593	0.010646076827277393	-0.9520538873566091	-1.1847364820947988	-0.07259285470977919	0.4219798775485293	-0.4668497300196125	-0.06239454750986251	0.10677556559765837	0.04994475904436009	-0.694867498617944
-0.9193421990245767	-0.9679815062851593	-0.17227732213020833	-0.8444365945859922	-0.5275267775370935	0.0030679302040297896	-0.9075160527381894	-0.6626153445105326	-0.680860311767691	0.036568352458795896	-0.33892854920369925	0.26738113182366907	-0.5738682950409479	-0.35405940336250885	-0.7950940244070779	-1.2723910211434561	-0.448980160890412	0.5183375370903183	-0.31808600864009523	0.4242502461656438	-0.573846205203114	-1.1070234103695848	-0.4771343786858814	-0.8354230944065895	-0.8296158698756801	-0.08953273520243939	-0.6359965227130069	-0.5643201417477066	-1.011035874803308	-0.18543358408862887	0.10422028066225428	-0.2643960885968572	0.18044736327871386	-1.17502188153112	-0.5023869730765187	-0.19310607344562672	-0.2269758044725883	-0.007070390724601005	-0.3610164440765864	-0.33507768994293724	0.07705281393544988	-0.896873678918878	-1.228828185702143	-0.10602134812633875	0.5230315280176339	-0.39310250971052446	-0.07043691494333229	0.09253847441864446	-0.02319733669423596	-0.6862087208329892
-0.9527292727007571	-0.9079703621713229	-0.2007415092143548	-0.8410365679669027	-0.5643008039713606	-0.05978158942985451	-1.004737088922921	-0.5848431053081117	-0.6943524613750401	-0.023439733125709634	-0.31090996433861273	0.18170132588888419	-0.5891213702214071	-0.4516785027301292	-0.7772184586415098	-1.3001735299079409	-0.38655507847887416	0.4884655275869794	-0.2168526436918118	0.4715732233562777	-0.6223141357126711	-1.0949154661969125	-0.41986441361188687	-0.7661199527354473	-0.7148588992008877	-0.1852097109032724	-0.5931770872609187	-0.5504895079184378	-0.9149587547277163	-0.17569500318651246	0.14348305422094726	-0.3837656992811961	0.09690780912043964	-1.277622458991991	-0.4890693756879661	-0.174493870838276	-0.15105201779199667	-0.04427637863778171	-0.4309805808086006	-0.32378238312198454	0.17753322577834596	-0.8272472709464112	-1.262863286624802	-0.15120999112469394	0.5619403419061819	-0.296380845677547	-0.063486404227482	0.02820201102029669	-0.07574221892698543	-0.6323359485191433
-0.9770591970927424	-0.8299953157134977	-0.2394618914166197	-0.8498573567638648	-0.5493658922409117	-0.10470957158026221	-1.0946812240703747	-0.489443892241897	-0.694615681411433	-0.132022539093688	-0.28931112593840536	0.10594854359828312	-0.613238164648766	-0.543844111801379	-0.7424533908513319	-1.2947928423621065	-0.33168863854861086	0.501342120859948	-0.14066982331607894	0.476803481781655	-0.675773051847092	-1.0420141977618542	-0.35699845244786726	-0.61697788910678	-0.6254405432428578	-0.2973032414745889	-0.5784054264064229	-0.5346096775076201	-0.8324618680623985	-0.1899805005671369	0.21789346963599385	-0.5026431407355945	0.008780514440063208	-1.3654107413008825	-0.47048237895865813	-0.19721470866470864	-0.11645433531862989	-0.09915638179129861	-0.5054552384587477	-0.29259050345729865	0.2674360701950367	-0.7384694681120978	-1.2927860503952195	-0.19728029547606746	0.5551716820713126	-0.17158389884992103	-0.06171671699724639	-0.0760095585909878	-0.14179473713745888	-0.5756312700196727
-0.9992885773665889	-0.74381087160232	-0.256260352046342	-0.8695715787199166	-0.4645934286511658	-0.13925045962800464	-1.1699850899014266	-0.38170404702674965	-0.684176035129347	-0.23484311120536955	-0.24278801103531542	0.04641336687307377	-0.6414019177397224	-0.6300693117997972	-0.712066012636395	-1.2627743704219516	-0.26528163726540094	0.5398805274733146	-0.06891381435129604	0.4557780100125465	-0.6922686823021489	-0.9701641917762235	-0.3313964143566086	-0.4222423903206665	-0.5743443398382685	-0.4115357763627737	-0.597325350617399	-0.538367499971249	-0.7649320355183378	-0.21662206304491347	0.322723407350159	-0.5986161405739892	-0.09919650584369348	-1.4345072019260403	-0.4156500270070186	-0.2528173879804985	-0.11915686879201477	-0.16010597277580557	-0.5715045834504962	-0.25043368109873504	0.3249108312160741	-0.6315038879679346	-1.3039106445214756	-0.23328846470331016	0.493775496503543	-0.05069318615670927	-0.050468394436539867	-0.2023291696906584	-0.2536710041487379	-0.499176458486496
-1.0213161730873552	-0.6661570447654046	-0.263456380447482	-0.9005945042618171	-0.3224098172080182	-0.16244154729039523	-1.2325282111993137	-0.29586225970992086	-0.6620782885257439	-0.31926097598152314	-0.19067532995964476	-0.024377829676856637	-0.638909225809246	-0.6946956064056703	-0.698152761610134	-1.192979994266386	-0.16032605956875243	0.5663154987067405	0.02355446400330651	0.4239745296671817	-0.6812946661439359	-0.87499566387695	-0.34326239419126753	-0.24598511543927265	-0.5433542317784701	-0.5173659464674942	-0.6294211284299249	-0.5762805229222677	-0.7131725521521688	-0.26198056213792437	0.43334968610398406	-0.6752413179485918	-0.20805246201928068	-1.4626325523657835	-0.34149417213867334	-0.3261433415798415	-0.16620656454736787	-0.21349882932893202	-0.6140098602912749	-0.19393354955632222	0.4036962160349475	-0.5132369689189814	-1.3055867449689234	-0.26601256201243145	0.4008003651596794	0.016957002037816547	-0.027557723110123257	-0.3154102080245955	-0.40319988073100727	-0.386705523983849
-1.0400159776540303	-0.5924635712293138	-0.27426433289790486	-0.9270791172827082	-0.1496421544101763	-0.17586876649627942	-1.2664415736319605	-0.2351743566455969	-0.6300928086195869	-0.394505956624777	-0.1450437154840803	-0.08617037382755716	-0.5922335694110752	-0.7134054603912096	-0.6629361994330707	-1.0925630336937755	-0.03220431818528287	0.6156535153440794	0.10281001229958087	0.37703170704260924	-0.6842515751928729	-0.7632410298535646	-0.33382656702674773	-0.11424585316615743	-0.5398301951551765	-0.6001522874572178	-0.6454752835950346	-0.6574517970905411	-0.6821812773021032	-0.30576087223098797	0.5390855838095729	-0.7177489528552445	-0.29157169396040256	-1.44253884405577	-0.2678542274015968	-0.42338104176477087	-0.25625051396860893	-0.26712978546899735	-0.6082227768491425	-0.12139109331938647	0.4908909613188365	-0.39085753981548477	-1.3123709610657344	-0.2974491538536531	0.29998783821754604	0.0400182509646929	-0.01069256716649689	-0.4038751891372609	-0.5625638376226194	-0.2849465824442184
-1.0580045743696822	-0.5159197818165517	-0.2767588324338669	-0.9483431877957715	0.04163736631794237	-0.16659638493146112	-1.280462919533059	-0.19702779975118373	-0.6075832500235634	-0.4411276669166395	-0.10761013139496704	-0.13176457322707705	-0.5072327745818292	-0.6770488584154062	-0.6093203380016524	-0.9597701766941237	0.05483262458884591	0.6735173549290763	0.11465824284065215	0.3312126380254061	-0.6847475976471157	-0.6695681126737946	-0.2800594391999441	-0.04267424205536388	-0.5867785562462188	-0.65642953146889	-0.6507096984849339	-0.7789200891061134	-0.6528799533730703	-0.33427893992211766	0.6230874562482561	-0.7068887280549543	-0.36450813131953363	-1.385295140149335	-0.19240681820462585	-0.5430461058319129	-0.3491381984906406	-0.3222439849375365	-0.5323353900057693	-0.06157158888112215	0.5361166487503602	-0.29466512326518607	-1.3171978262998798	-0.32490194254419924	0.18552086987817681	0.045077754224506404	-0.019145296856252512	-0.48417388350845736	-0.7172212183178568	-0.20989940465548274
-1.083948775186316	-0.44717878294206803	-0.2852113838354634	-0.9591476344348416	0.2153341060508045	-0.15914301155340205	-1.3057250068738555	-0.20008670112426982	-0.6041231801903382	-0.4559375189524399	-0.11098745576591007	-0.16492013880934006	-0.39109532496219157	-0.5824283671794956	-0.5771233702840792	-0.8004023260883875	0.0704901699008193	0.6893249194874315	0.088493183395227	0.278120501980582	-0.6582546154011139	-0.5826102708694167	-0.20229455375552718	-0.056587521285228995	-0.659926756327879	-0.6741966108040883	-0.6441635467431364	-0.9001690305016886	-0.628500706229737	-0.3572059843878227	0.6695212862564822	-0.6601837253759791	-0.4350922720433011	-1.3072032403388807	-0.13201686883890182	-0.6570203273285251	-0.42884159152343865	-0.373552494286966	-0.4134661429793237	-0.015886949594148075	0.5953838517811467	-0.22910284287603364	-1.3136897974722288	-0.3529098513459044	0.07424058854109258	0.02656757808280489	-0.05391617017908845	-0.5516652900623787	-0.8362108334441102	-0.12637647474596322
-1.102367404556075	-0.39259584381447615	-0.32768278857414684	-0.9425479406794824	0.3457068269575077	-0.17944091349256228	-1.3370306993287902	-0.24685857219086146	-0.6124358387589939	-0.4521681525365621	-0.17176986057592888	-0.18315627770401052	-0.2613507099808943	-0.43890905781742295	-0.5445904907426631	-0.6694352320082374	0.08466199925188009	0.6902245941265905	0.04483440685641336	0.20409897718884112	-0.6210606216034986	-0.480882731322004	-0.10404424072455616	-0.13630321774232795	-0.7151568362469789	-0.6209236772034432	-0.5848178979594911	-0.9790544403142064	-0.6321344796227207	-0.37480182942687507	0.6732578078131523	-0.5989272286721598	-0.4861569231924111	-1.231267714748711	-0.08631790521117731	-0.7612928956835999	-0.5028016904554473	-0.4228156891518691	-0.30105630232431635	0.030717989761107234	0.699595998314219	-0.14117173328824445	-1.3011931574014635	-0.3815568480066768	-0.025059116087552097	-0.0019251964024008376	-0.09401808888492971	-0.6012349318558888	-0.8806856014411576	-0.046121384876730114
-1.0953347166896763	-0.35027617527752836	-0.38709638904592475	-0.9232452813785225	0.4331445800045916	-0.20450167809343212	-1.36187865409023	-0.31418503517360064	-0.6335868423284751	-0.4282992945073138	-0.25467940033580105	-0.18942759881100735	-0.15607846459939248	-0.2741316862063278	-0.4895551309588768	-0.6080210110519733	0.12203000675361804	0.711092828530217	-0.04649331655819191	0.12839391074739792	-0.5991510406401146	-0.3793459363301223	-0.008276290674995773	-0.2445344152297173	-0.7442336298389123	-0.4902179786348765	-0.47729307365692664	-1.0034716277506874	-0.6622504659912644	-0.38842814420691213	0.6456102526519736	-0.5358599206506345	-0.5153345464686364	-1.1837982759310612	-0.04444379255665444	-0.8693721188224	-0.5565469703568894	-0.46763696057518606	-0.22279876439471663	0.07165561117451277	0.7764593670021565	-0.021013865988721424	-1.2753029164762655	-0.3991480911930915	-0.12423681891672203	0.00888411816002646	-0.11261262862290547	-0.633117202882715	-0.8992860856515742	0.006440258133782612
-1.080564748992842	-0.31328712601920666	-0.4305785761244597	-0.9174834042072412	0.46530806214882114	-0.2418901499878566	-1.3924562013506896	-0.37503923044418713	-0.6608598344863128	-0.4038098006180492	-0.324702277831124	-0.19648476113780028	-0.12177462476792458	-0.12040737082091277	-0.4459732807815998	-0.6128269213824085	0.1417144926330479	0.7300949409283997	-0.1399407014366286	0.06451123355820489	-0.5930180498299004	-0.27333097938680156	0.06677840497518554	-0.35720733189153664	-0.7739994028499313	-0.3144597543601704	-0.37230399543430537	-0.9644445345454752	-0.7047796344613872	-0.4226430892637062	0.5948088841776272	-0.48557508328973364	-0.5534641064003913	-1.172549109287543	-0.02106772660880717	-0.9677454355740942	-0.5843374208857528	-0.4868020256878295	-0.18742096164626912	0.09831678281073827	0.8284617809717428	0.10734483018427424	-1.2349434818924898	-0.3960179601461322	-0.2054704970791179	0.07370280330473826	-0.12647334661872053	-0.6299763233667652	-0.9243224562517286	0.050233307960838844
-1.0611504286316502	-0.28878091519367016	-0.46094841248236096	-0.9250917516689332	0.4455709840104863	-0.30194275452678015	-1.4210131456964827	-0.4039259371162097	-0.678771533414382	-0.37581286003364706	-0.3654848846903057	-0.20571839547039933	-0.18388297679448612	-0.014539055848737482	-0.4043599461311437	-0.664368498403588	0.17408509190262592	0.7400932782268705	-0.1823235146864044	0.017806529727759278	-0.5871849795734148	-0.16437248714335734	0.16498600047875217	-0.4390290641740903	-0.8245230084940639	-0.1432868436872196	-0.27356028852884184	-0.8465262591430079	-0.758793648764809	-0.47512268506379796	0.5181493442067564	-0.4650154101748617	-0.6168541822522912	-1.2069148022789913	-0.02146266470929598	-1.0418965188137084	-0.605629312795141	-0.48271529999069357	-0.21191394127341118	0.1043183977859385	0.8873359425015966	0.25268577375897416	-1.1925202773700199	-0.37189589212254387	-0.25077708533213194	0.15083542653031867	-0.1533227628157424	-0.582638112393542	-0.9306692029407785	0.07374378645841838
-1.0209853787380416	-0.28446274763157936	-0.502928335899833	-0.9561480471558417	0.39130127754362143	-0.3690839174313758	-1.4168900235327715	-0.39472735244349477	-0.6866214341771218	-0.3064496852931167	-0.37098954606026424	-0.2298599000020644	-0.3016003532112346	0.02838689195282823	-0.3298669842501426	-0.7335253065555183	0.25127228812107505	0.7495925772489327	-0.20007242443760065	-0.015860125743578785	-0.5521135004637225	-0.10847132706222347	0.27498363354603506	-0.44798531759138227	-0.8799858517304223	-0.02473990878750597	-0.1604376063232724	-0.6738684592818773	-0.8248987693216312	-0.5327650759765242	0.41608686636689274	-0.48646655963075897	-0.6884950782679717	-1.2540532400876578	-0.027326250201236756	-1.0744508603942982	-0.6221499032017005	-0.4824030382373311	-0.2712485673889208	0.09565813816903815	0.9022931152239118	0.4086950522398725	-1.164748699207891	-0.3289650485678973	-0.27715875445059324	0.20938346915449463	-0.18009157214099375	-0.49364808873492694	-0.9420850272756699	0.05673238290857722
-0.971905421130443	-0.30144672682823864	-0.5586650996949996	-0.9923099442288859	0.3071617476158585	-0.43443140652507195	-1.3802916256955016	-0.36635265072233275	-0.6854284530444394	-0.22402468795738123	-0.36317830421908837	-0.27131687650913017	-0.44946463909303863	0.025798107124640434	-0.2553848582344271	-0.7798938886381077	0.2965541092597272	0.7442085868302135	-0.24354371249312728	-0.04248765545871795	-0.49553617959758833	-0.13410912936697908	0.37178155064524304	-0.38615972333242615	-0.9173443641504138	0.041593485953943146	-0.07192461136143483	-0.5107985904684987	-0.882588237421919	-0.5868421069838805	0.3160526571645464	-0.5478437770890919	-0.7427503175099723	-1.2717520587444435	-0.0413910277799036	-1.0272100618659978	-0.6260148872821059	-0.4955570645977402	-0.30646892742607484	0.08603431651483459	0.8726120031974169	0.5206198356851023	-1.1663107792167364	-0.2631529937087257	-0.29918739936378824	0.25268686470171825	-0.20215220736510267	-0.36664873505344664	-0.9784540251567403	0.025471599468200334
-0.9325276617882006	-0.3368174797685638	-0.620378461820752	-1.0093249084110039	0.1989939654561368	-0.5381554081717395	-1.3270778647018175	-0.3437981762203477	-0.6710914520299595	-0.15898318860907407	-0.37737627399079055	-0.31912606954287764	-0.6056501171545211	0.001346669233323655	-0.207363915245293	-0.787375652559559	0.26699486477140477	0.7191160988474083	-0.30895115309326515	-0.05821602843918522	-0.4533704258516302	-0.18551478708253363	0.4925107758749899	-0.28177092099466916	-0.9688595415260683	0.04742419337345918	-0.03630719607709282	-0.37517063869366196	-0.9184068608670433	-0.6262487164642828	0.2403757006669613	-0.638676858648769	-0.7741481430100721	-1.2570517198160904	-0.06846741466926684	-0.8978433446573192	-0.6250199083727065	-0.5079538562062444	-0.2940564844843838	0.07308718905850521	0.8352039544108237	0.5748202990804276	-1.1869712826913954	-0.18687295961054212	-0.3270330900759486	0.2725693897668332	-0.23780242837998045	-0.23301134346960062	-1.0040014633741785	-0.01091057482961115
-0.8958293366753945	-0.39596661679844236	-0.6924639344705688	-1.0315270451559422	0.10437328635517784	-0.6646600805918617	-1.2595196433769877	-0.34358374679648285	-0.6442812176780375	-0.07740088950528771	-0.422239028309283	-0.3763615050513319	-0.7279129906209616	-0.04651338883638646	-0.17683205882655312	-0.7760781407375612	0.21137306083407817	0.671493086990967	-0.364541488387944	-0.06485828953850588	-0.41990236816379356	-0.24449820577690423	0.615788813573222	-0.13975913291335237	-1.0274414132136904	-0.0041545194166610205	-0.025057172694412287	-0.25593625957121485	-0.9293384940669993	-0.6502631716433659	0.1780402445406009	-0.7421995487502132	-0.7740719346957521	-1.1984645412261363	-0.08956991803862455	-0.7198747903384494	-0.6305333393591135	-0.5132779191010808	-0.2441471450044057	0.03742359495947947	0.7616231301262821	0.5917178771574794	-1.2258826577049278	-0.10010628677381203	-0.36580038187710645	0.2618675483128666	-0.2970374872851737	-0.13232037164410423	-1.0179726257954864	-0.06127590987007388
-0.8655318822217991	-0.47608448275270965	-0.7635478980130106	-1.0546561248177537	0.03904756436157299	-0.793434713089054	-1.1779264234286635	-0.37782243684373384	-0.5933354041826991	0.011230466430610353	-0.5047947980582317	-0.43795758889708425	-0.8085332459547379	-0.1091717200540605	-0.16670774869503457	-0.7518747069025753	0.14733720219555738	0.6185317713185763	-0.39682075559390345	-0.0880059428412335	-0.3531123679296799	-0.3210821448225273	0.730428417951823	0.06035347861860305	-1.0302066414227216	-0.05524397034980384	-0.028796040472911823	-0.1777839426202657	-0.9163342080558212	-0.6492383111037656	0.13463529569773397	-0.838070400257865	-0.7392904600398169	-1.095318785632823	-0.08211234814110721	-0.530388447020332	-0.6513655050397361	-0.5104675633208153	-0.16034932572064692	-0.016386428691035505	0.660127721000757	0.5837992793661813	-1.2847172040234933	0.009844814234882182	-0.4179146705408227	0.255960660928657	-0.37144495782681164	-0.08630414279550462	-1.0321042396780327	-0.10811384120106202
-0.8506329047287335	-0.5558201380188065	-0.8222567328166364	-1.0557795796330034	-0.0035738400324767648	-0.9281983920395891	-1.0981490155590594	-0.44028704084864934	-0.514059472899495	0.0709766322943763	-0.622826624502521	-0.49575158801764785	-0.8426684625085559	-0.17589988071165985	-0.18737535574910227	-0.7158521146971628	0.0797796464645039	0.5823409532167659	-0.42370972890535497	-0.1149509642818751	-0.28580711956480204	-0.3786306442468817	0.8756537719522394	0.3296796132759366	-0.9792687170738692	-0.07586170761201985	-0.06484791637062086	-0.14449459984338942	-0.8701712661927143	-0.6254163179978465	0.10885374768307184	-0.9231553166603117	-0.6835771017171479	-0.9837957839151062	-0.0454613808155709	-0.3583701832516644	-0.6767161227973661	-0.491080011708901	-0.061211480106824125	-0.06976776555760805	0.5930299219129225	0.5789408728801763	-1.3451328337573387	0.12356046927471838	-0.4949417266573216	0.2973874106589238	-0.44540542662499466	-0.1001662035845543	-1.0165285626443255	-0.12137488250507558
-0.8383273549342827	-0.6275334349044847	-0.870463631841538	-1.0564024852731415	-0.03189326635805993	-1.0304529998863672	-1.0228178442832143	-0.5014475638676136	-0.4138872671142867	0.11573074109921637	-0.7534196448013095	-0.5426247054807569	-0.8227379242350258	-0.242128949623386	-0.23771517390928038	-0.6820948209289106	0.03396256738707176	0.5448427954049271	-0.4688736213238915	-0.11980942318659855	-0.2519699288877608	-0.3829527424710684	1.0124068163507096	0.640583152008667	-0.9201887318873141	-0.11120177893419374	-0.10445902729322569	-0.13617082105298656	-0.8054870684955049	-0.6020562338675219	0.07284972573532253	-1.0039639324894076	-0.6401942486515574	-0.8713430587751001	0.0037849097147413273	-0.22165811094634558	-0.693995261481388	-0.4505913721134931	0.019548120369815708	-0.1299451644668704	0.558947608903453	0.5879480762741476	-1.3862828100487545	0.21964756212907136	-0.5805381891689411	0.36140418107128014	-0.5233046402937831	-0.16206028156826036	-0.9844739262765974	-0.10245335656916113
-0.8322109674154816	-0.6820187883244594	-0.9196395836601496	-1.0602696911223353	-0.06468968216427103	-1.0544953225776588	-0.9426035492969259	-0.5475192572236283	-0.30100408086199165	0.15434112428059404	-0.877748577440024	-0.5669280008517922	-0.7686171835562705	-0.29993838135879586	-0.3066493368989477	-0.6522498762738765	0.008245174272421529	0.49711786728076957	-0.5329790585678685	-0.12914200890727964	-0.22103197023009385	-0.377967373406059	1.0940020400857544	0.9490669900057684	-0.8406441958473891	-0.15953357212800914	-0.11784793369556182	-0.13557626542510076	-0.731193643139686	-0.5606961343445008	0.012109840937142003	-1.0645100339839733	-0.6386192768222645	-0.7574592410374323	0.049555033360571356	-0.12435661207788976	-0.693276118309248	-0.40022355129606846	0.07392542868379287	-0.2047333101866621	0.5192763321334644	0.5897624189452696	-1.4003149253593583	0.30813557379788536	-0.632998962943166	0.40670409628720366	-0.6103490699598108	-0.24923609571542396	-0.9580410336989832	-0.062141122100699706
-0.8259225668350376	-0.7376914345204506	-0.9831055867238072	-1.0486124569997426	-0.1003430095456697	-1.0068768297109025	-0.8499061151328664	-0.5723580615063737	-0.21288480545288896	0.15887916813777783	-1.003502023989388	-0.5611959825426939	-0.7088329001825361	-0.34764830613909703	-0.38950758678016123	-0.6193088627527034	-0.018802860073214	0.46090596305460485	-0.6167187064227635	-0.15917421962615877	-0.19295863737406246	-0.39224286934612707	1.1317880662712405	1.2215969876741652	-0.7267624152454889	-0.17846113206612096	-0.11543751279255166	-0.13939181173609655	-0.6450213026775035	-0.46884842147863887	-0.06741181144444808	-1.0956002713771946	-0.6877380756790541	-0.6365319165350869	0.08973197958326384	-0.03981910316022495	-0.6516216382243335	-0.3661948267233543	0.10327360111054765	-0.2720803972347118	0.4990152587172406	0.5881375742864643	-1.3860281644025438	0.38604831410536194	-0.6618157879791465	0.42821111872250317	-0.6707675843005442	-0.3385964618841288	-0.8978301372069882	-0.020328077186037664
-0.8086253303094505	-0.8185493254241528	-1.0726108265792171	-1.0288092485236706	-0.12225761175045743	-0.9138591353027395	-0.7398378671731262	-0.5598205043763413	-0.1554731191281006	0.13928074033799867	-1.1436515515165708	-0.5329596289098383	-0.6576374067986633	-0.3749360459033019	-0.482901909673733	-0.5899372640397629	-0.02129906298397211	0.4320706879987347	-0.7279879132403413	-0.18686284010810866	-0.2158641083812364	-0.3926026829395147	1.1406685655794986	1.4056118679232579	-0.6134532324040449	-0.18992441607051008	-0.10972686223030703	-0.15132333098697223	-0.5715311723783196	-0.34774647349179316	-0.17017291514834548	-1.1154541923887562	-0.7656941006747701	-0.4503146430108858	0.11053205287567111	0.05349285136506451	-0.5519661268631205	-0.35038657545936125	0.114171189857092	-0.32681858676605746	0.49703709380045724	0.5864079009399938	-1.3435517503420598	0.4547339318928897	-0.6884658610564529	0.4191461753820045	-0.6933265165501433	-0.4169449982275114	-0.797856991561033	0.007142411136328833
-0.7919599109910517	-0.9073807818544648	-1.1725762726672113	-1.0070928298671733	-0.12731527431547335	-0.804323427833752	-0.6181784578988463	-0.5369815826794342	-0.10657787462594985	0.10966103626639798	-1.2787256586203815	-0.4997077592565221	-0.6444701282482646	-0.3727367960962832	-0.5661574746154059	-0.5554313108733017	0.009895969784546599	0.4016996402189868	-0.848464887792694	-0.21221204787583187	-0.2814352007239157	-0.36448520141285845	1.1201499132494073	1.448925631322832	-0.5137188062251166	-0.21108398051317973	-0.11434718375323512	-0.16596787106412442	-0.5231932712580984	-0.20157634047528966	-0.2937981422368364	-1.1356052721806593	-0.8596335494606671	-0.18217948742534143	0.11743101663105586	0.13881295746731637	-0.4337048382720205	-0.35218598381311417	0.12483474214090354	-0.3843412739398936	0.4654037316814164	0.5603499083100761	-1.2726120341252618	0.5043635357805233	-0.6828781786405012	0.3628344001300168	-0.7291489431547118	-0.4947263011060731	-0.7160742875023262	0.028060580681379947
-0.7857475931109498	-0.9856526515062936	-1.269189445215241	-0.9734670486146937	-0.1120609923886116	-0.7147613422929147	-0.48509627088624896	-0.5301723544440657	-0.07831993007386864	0.055158958724422016	-1.3928612980110404	-0.47921810509920126	-0.6418528017212644	-0.3527893568872372	-0.6171077131866524	-0.5118641639582011	0.028965159154911185	0.38531572159491995	-0.9385010238779866	-0.2596979484519209	-0.348898099636266	-0.31874118891374104	1.0844380603390198	1.3700052994593883	-0.439094886712037	-0.22619044578316175	-0.15053273983967239	-0.16064573233683493	-0.47826558500094835	-0.016894546618597295	-0.40122426380702336	-1.164002508127037	-0.9572564001053937	0.12264323587642874	0.1349114750788148	0.19035378726527658	-0.3490166994158958	-0.363517182188268	0.1472256488118595	-0.44566708148136974	0.40501787207105105	0.5187651742879545	-1.180643148348992	0.49716563383498225	-0.6505672220675576	0.27788517505451266	-0.7906190107771786	-0.5871056619139895	-0.6508953383586038	0.024503227317768682
-0.7806698998489925	-1.0754843614396887	-1.3747651969510306	-0.9383507431518824	-0.06145533308423242	-0.6546023333753789	-0.34443682294365185	-0.5131886688518646	-0.06879306295024046	-0.0028790350475552647	-1.4977328800490004	-0.4768528771141298	-0.6201003989044303	-0.3313649307229244	-0.6399280454773891	-0.4692968395942566	0.03166145849138237	0.38169242255986724	-0.9749050377162675	-0.2983901637361409	-0.4118275840249538	-0.269633136071625	1.0754721259759523	1.228363187879349	-0.3998137492914906	-0.19984713174838292	-0.20878388207810267	-0.13970929289661782	-0.4245850139285827	0.17114571041481313	-0.45980967658579674	-1.2111393196586948	-1.0442253284080967	0.38796001522372375	0.16539286883455434	0.19851576551104994	-0.2916986899651919	-0.3817532685846574	0.17078673779648207	-0.5015694112700275	0.33024496587159213	0.48382899818734515	-1.0876974874820335	0.46877054041792954	-0.6251127666251062	0.22060614182638522	-0.8473332729651837	-0.6891983098219767	-0.5818536688516959	-0.02095036444421899
-0.7724893555904773	-1.1840891218760707	-1.4872077773350725	-0.9124074647944445	0.007023443757596915	-0.6186883221560162	-0.21322505889936036	-0.46692442662544104	-0.046538233421693095	-0.035966328465485295	-1.5822508941252011	-0.47914106184235844	-0.5733440965908609	-0.31459463653029085	-0.6487701115501533	-0.41753790984456474	0.07712336641317566	0.382314463228348	-0.9686970857140891	-0.3203221579320123	-0.4729767707677926	-0.22061178530020475	1.1155506594654943	1.0759332438529643	-0.3901726926906429	-0.15428512675315864	-0.2602591097503592	-0.10543864471449305	-0.366107407282163	0.3403679882445784	-0.4793847225696573	-1.273217646114396	-1.1110701811758652	0.5282655017372522	0.1998485496015183	0.14858266253794802	-0.2522607470546817	-0.4051611902711182	0.18356087345330627	-0.5608697720800305	0.2500385848570382	0.4610045673846271	-1.004200320293883	0.4602524788803021	-0.6062317681383644	0.20799045232560948	-0.888164317465676	-0.8029731543773471	-0.5361368876917166	-0.07047710916884473
-0.7715267440339761	-1.2599457452643577	-1.5882489183902473	-0.9086848620402833	0.07900367929828382	-0.6208518778544743	-0.11897121438211215	-0.4095229826901405	-0.019014757680837154	-0.061976095516441274	-1.6223967149647227	-0.4953317022678553	-0.48753684260763774	-0.32724235174888244	-0.6394223717640772	-0.3562541005254074	0.16102379771426573	0.37427362114086093	-0.9612808745973916	-0.3428974906242955	-0.5544167365109444	-0.17399208188705895	1.1562367311225707	0.9446084673540074	-0.4025324248370697	-0.14486380339152632	-0.28628079398753575	-0.0472241446443019	-0.28131052014808483	0.49559827335529416	-0.4807233798704189	-1.3458683248019314	-1.149524896582055	0.5559040859873152	0.24159457422344968	0.04231957525685768	-0.25086514957450123	-0.422191165645143	0.173637727433415	-0.6254520260169625	0.16870922812553318	0.45738394578758756	-0.9171039079272003	0.4224203435735344	-0.590278812839021	0.21204962896052498	-0.9057622631526707	-0.9278301469561576	-0.5081529643221155	-0.08983456895942146
-0.7718707701572614	-1.301708362053653	-1.6680636303085563	-0.9410129232091405	0.16640078522946095	-0.6479545931496731	-0.06832416519895088	-0.35220468485797135	0.00204284523056901	-0.07486140699549393	-1.6375333544987403	-0.5390421940375708	-0.38280345856993003	-0.36395196983762085	-0.6136980275768931	-0.31146977833063944	0.2337188291754786	0.35183798482682394	-0.966587840277106	-0.351461412167445	-0.6432585877146983	-0.14406252708285955	1.1770116886170907	0.8551859621588427	-0.44745574506796293	-0.14255092915854245	-0.27800515480406374	-0.00650574271121968	-0.17070967388343514	0.5976849685135006	-0.47220465159284675	-1.419303688393806	-1.1342679920550651	0.5114964065027564	0.2941604795984107	-0.10699486366765179	-0.2701670836650907	-0.42267517136285526	0.1445193362609804	-0.681665055401322	0.09035575704394895	0.46535495792271764	-0.8273242145720866	0.36053611336643404	-0.5861307516568728	0.21993236810796218	-0.8782753198789187	-1.0404470851825134	-0.47120158706321097	-0.12324839975831714
-0.7610504869912267	-1.3481713570932086	-1.722070936247005	-1.0046901938266384	0.26470293168543724	-0.6779099591667258	-0.06533421899414038	-0.2937923593530246	0.01361179037846827	-0.061361153563397566	-1.6410804884749262	-0.5869900649336355	-0.30840760161549113	-0.4057864080486181	-0.5970721982742241	-0.282846839015907	0.3024669586395197	0.3370812121321743	-0.9804776120806391	-0.3440671969814086	-0.6927685498916962	-0.14052074749493482	1.2042274999658629	0.807100011197333	-0.511358586188115	-0.10179662951824617	-0.25085136646859324	-0.002332308546544359	-0.062492188895309685	0.6106136082783165	-0.46852672446348276	-1.472007583950924	-1.05768371671712	0.4163092781107195	0.3310818549927497	-0.27964260778044386	-0.2670672153797016	-0.4061370082503764	0.09412915823029544	-0.7285767614460044	0.009250995455834531	0.45334400943988784	-0.7445947850038558	0.337449647567026	-0.591733074288762	0.24270839993930995	-0.8086016710794416	-1.1465994370618626	-0.4225966796009115	-0.17598974069365184
-0.7404188434245625	-1.3860874705738997	-1.7328464323837625	-1.0826201387339727	0.3623489175560558	-0.7241198607356572	-0.11283659111866533	-0.26110281249042677	0.012397581823496215	-0.04216129925170258	-1.6054016036399905	-0.6404272678797436	-0.2670619070804279	-0.4636932235393202	-0.602865774246738	-0.2627248064163166	0.3557826512705135	0.3380617169146956	-1.0218917348334298	-0.3289027895659786	-0.7119365493831792	-0.1509293310819689	1.2251780739619353	0.7808137714929225	-0.5612583861419951	-0.0859542497195875	-0.225218190279909	-0.016001315603185316	0.03308097720607257	0.5770915266849134	-0.4967016294704158	-1.5040078701089417	-0.939418574000079	0.3383828788047559	0.3531556926092555	-0.4177242251587896	-0.2546414721679304	-0.3842162331643062	0.023807583991560917	-0.7735967395725537	-0.05395094172165452	0.4207422875761225	-0.6579734577980136	0.3057238334830152	-0.611487605659744	0.2678323058324005	-0.725928332232607	-1.2680202136926269	-0.35890933478204984	-0.19142712353162378
-0.725791117297933	-1.3892549400003298	-1.7098070862978982	-1.1521334419561022	0.4488866273223396	-0.7668589528117467	-0.19194046468338063	-0.27545207944657935	0.01651994723216012	-0.026844689495339226	-1.5157232643377958	-0.7107022746088274	-0.22679760095638027	-0.5328113438580523	-0.6140772828618772	-0.2586289149990212	0.3531313736298281	0.33145121692930946	-1.0869971106549376	-0.291058611390665	-0.7207842057181647	-0.16645333684005642	1.241814177690126	0.7569136255694798	-0.6273957551078292	-0.15145064277182713	-0.20391708770720668	-0.04919252783953646	0.11483519485676574	0.5210658171867677	-0.5507887931375401	-1.5217073899630278	-0.7848884347749929	0.2932937266546448	0.36464447753248164	-0.49445702845842765	-0.2546808772732532	-0.34875500779804053	-0.05650521960167827	-0.794319222733975	-0.09867992835529565	0.3771779041061763	-0.5727925887998419	0.22114498696673893	-0.6342092207939566	0.26568284366319905	-0.6636961632770371	-1.3871767443439826	-0.28713999043406224	-0.1795936824081425
-0.714606960347654	-1.368326871787448	-1.6680636303085563	-1.192789158290145	0.5110592944677196	-0.7650500783753309	-0.28031453675524826	-0.3137080391082704	0.022056058965320056	-0.01822411433878322	-1.391229239027317	-0.7564235953821374	-0.17753760954205378	-0.6161637230753467	-0.6244110863889112	-0.26706703092592604	0.30543839056134525	0.32682281263332175	-1.125494745889927	-0.24833926421981162	-0.6913996817233977	-0.1886187212134443	1.2821822410876333	0.7178791477301378	-0.7363522639165394	-0.2178689507281236	-0.19691558782255325	-0.08796563611633097	0.16801181195492237	0.4300841836501448	-0.5924268946339478	-1.5095656679225153	-0.6116212113356092	0.21713428861722103	0.3579518778296048	-0.5344545497837301	-0.25952442146917365	-0.3027159155366088	-0.1542984193568879	-0.7766014799664285	-0.13902499055545434	0.3255779985394599	-0.507367661130088	0.14123568020904073	-0.6534708648950602	0.2251241459628027	-0.6297496784154911	-1.4855425277517018	-0.23054816579003737	-0.17779337542057097
-0.7090165358442612	-1.3298537065591052	-1.60709212678086	-1.1876131090423274	0.5429266333389111	-0.7161597998403947	-0.363860096006257	-0.34305861351354994	0.0043863526513539435	-0.035448182930977325	-1.2535938370444255	-0.7668514001957988	-0.10528986651593689	-0.710889713379491	-0.6434605375603812	-0.2776496937741505	0.2498616083198041	0.3256947049803133	-1.1238229735806158	-0.22992892166339202	-0.6295237644080633	-0.2204904024012299	1.3287538387427	0.6822781804253788	-0.8201610239286394	-0.25234371595613875	-0.2117206687242314	-0.07777160467121859	0.19796865496318958	0.326101737071269	-0.5974074209549622	-1.4618763267836594	-0.438130443507551	0.12347073839888507	0.34583332674613915	-0.5449345468642852	-0.2718844895054066	-0.2524066437979403	-0.27159749447881476	-0.7418621188419585	-0.16512985683719755	0.2826385553229004	-0.45180170071810943	0.09696601756277297	-0.6804674230828756	0.15539063289658955	-0.5944438685799968	-1.56770699831297	-0.20346752472075016	-0.17456879599181585
-0.7206836525445374	-1.2662928823306692	-1.5472148646852966	-1.1465829077698675	0.5493721045756143	-0.6269574624367718	-0.4277639386363191	-0.3401134910184319	-0.01844161727901521	-0.07575535039019758	-1.1211753634892752	-0.7620053793403924	-0.01815562065207781	-0.8010711284366602	-0.6619898671981591	-0.273674553872695	0.18808683929183073	0.306084609329886	-1.0941112569930063	-0.22221303722914917	-0.5652100313098603	-0.2704611408467694	1.3804847644298768	0.6668637905539676	-0.8449410066839809	-0.3296713502771058	-0.24449320249219486	-0.01836799334525478	0.2192332391982509	0.2576622238540221	-0.5779044911893243	-1.3825906497038127	-0.2880203865130625	0.05134659207391442	0.3291534185020743	-0.531838803759159	-0.2952747032732307	-0.20139868638612252	-0.37746282459411634	-0.6980574087542929	-0.16483615549584144	0.24897241909207674	-0.3997399684524946	0.08524785185493089	-0.6889343479664372	0.06628302523989942	-0.5363849372129108	-1.6250210176592386	-0.20257612771386108	-0.12812353790395745
-0.7358373416865749	-1.18157222383376	-1.5117772067794277	-1.0872585610900047	0.5343210582282875	-0.5069130558609898	-0.46195035551689323	-0.30797533410291417	-0.024907490108465314	-0.11957565845152793	-1.0180962161733238	-0.7213226875645962	0.055891992576780104	-0.8809217501199008	-0.666670961001387	-0.25312747593734636	0.1512190728543732	0.2746838558107884	-1.0137307777970086	-0.24306723056739488	-0.4874114086997948	-0.3382795005450445	1.4377974470312764	0.6672670740099047	-0.8576498838062957	-0.45740508632601545	-0.28971470383549763	0.054999016658923684	0.22111264650056608	0.21895328938884023	-0.5473858090901487	-1.2739466137474218	-0.17638028658762733	0.0025385462346428746	0.29248821917291673	-0.5118145236230969	-0.32371862179869587	-0.16098420895713825	-0.4571798990094892	-0.6493522974483449	-0.14286038454258027	0.20248492798532186	-0.366590426269644	0.11379688614314462	-0.6593659918456907	-0.05030462953381443	-0.46631558195201467	-1.657034549322552	-0.21459215936672477	-0.048577256515967865
-0.7536638491710632	-1.0617491730924746	-1.4816299280009424	-1.019643636961631	0.5053977318949412	-0.3899087743884273	-0.4878814262551135	-0.26796455405408803	-0.0486652211351243	-0.1659525307435667	-0.9732004433204784	-0.66022353272548	0.09335568600247	-0.942395245648185	-0.6650744768493602	-0.22899649301186503	0.1396534994482126	0.2417789587543461	-0.8802129376293408	-0.29466381348419546	-0.3964009011844667	-0.4125051432677411	1.453683620833917	0.6913352547066554	-0.8503411156443785	-0.5523461474981716	-0.32771747498746284	0.13335336707565984	0.20612664674118086	0.16438066854308525	-0.4806242200703611	-1.1525340364482362	-0.08235954893312275	-0.015233287350595448	0.2473763256945678	-0.4854401478534028	-0.34839935276583944	-0.14875135476914908	-0.5260802336381707	-0.6055633189857785	-0.12664634284475415	0.14470416171898193	-0.34088641872749575	0.18046727798091547	-0.6029816402003518	-0.18931696174583384	-0.3946634008454427	-1.6642116934104894	-0.2342623199854082	0.023049005222447683
-0.7820195407941897	-0.918684459653534	-1.4566200200139923	-0.9525218464650337	0.4737278218724418	-0.2976105762546929	-0.5358161345888578	-0.21563939852047626	-0.08704864611940313	-0.19916509011489492	-0.9721296994207519	-0.6233275170235035	0.07740612337084793	-0.9710423003300119	-0.6671910825350791	-0.21928324107768887	0.11883346635286633	0.19141826508577553	-0.7381956195526487	-0.33757950422213534	-0.3241046671947255	-0.49622032762809576	1.4186599947539391	0.7644527857318776	-0.7960979521904546	-0.610455090858694	-0.34676272437537153	0.21259666474185623	0.17561659109957037	0.12459875802001155	-0.3731710549183407	-1.0354209752521142	0.006336767827514733	-0.0058971118325208075	0.20518199295856787	-0.4507634367341775	-0.3606313542097738	-0.15723316464486692	-0.5810277398795347	-0.5632649120013256	-0.12687093798814494	0.08363741928160959	-0.3117579973460044	0.27885415415293074	-0.5507599899530978	-0.33063169862755554	-0.32126351620093685	-1.6547656154632677	-0.25225665423114074	0.07667552482449971
-0.8091479853813647	-0.7873828900536967	-1.470001294476421	-0.8960116984807975	0.43913131950462925	-0.247443445176404	-0.6054632224403369	-0.1434029393423109	-0.13174935197710427	-0.2217585129822753	-0.9784268056151779	-0.5903684117461898	0.003090912331806661	-0.9941465962731175	-0.6754516238375348	-0.23351259970428315	0.11480652578540984	0.13057073890450327	-0.6384048743229926	-0.3505674223087952	-0.2789473981820924	-0.5889568624443513	1.3798534943026728	0.8331902103328845	-0.7337034173661374	-0.6886278138417137	-0.34327032944484	0.2748229722040939	0.11506633164192863	0.1229339610871399	-0.2462960907461841	-0.9274501896574343	0.054551228021033515	0.01673751598762622	0.15251290555735325	-0.4005793922725392	-0.3543659424634581	-0.17297896355818773	-0.6274392980437529	-0.5201287959803607	-0.14885966635352407	0.016861545239105647	-0.2837317735376641	0.37948017026912007	-0.5393845421700542	-0.4625880079110612	-0.2526084451447417	-1.6607332865435716	-0.2278204909489578	0.10732400422474157
-0.8318206300832912	-0.676956529741782	-1.507567159235462	-0.8589488128925534	0.4030541007716278	-0.2500782202658604	-0.6926176513114596	-0.07292130055128088	-0.20797277993504615	-0.25886570472287973	-0.9781862420077505	-0.5603754718573202	-0.10248558809415069	-1.0226232293831834	-0.6897260703733046	-0.26463751042722217	0.13610178789182203	0.0872598394787211	-0.5969230473956812	-0.3528023969554221	-0.26271323692772147	-0.6645567329875763	1.3380662597169397	0.8401412487887061	-0.7026341697784714	-0.7707591100311871	-0.3036466860045424	0.31146029812828824	0.04566467005080477	0.10692111659986499	-0.1253707145774108	-0.8131647799804987	0.07981682449546708	0.03668032677883986	0.10954648662490199	-0.3287123019031597	-0.32483509978284025	-0.21341295734675728	-0.6942758565919679	-0.48726936405520005	-0.18988283312122595	-0.05474451218118561	-0.2635387538612725	0.4187724114144844	-0.5350998389724936	-0.5646833273670431	-0.21543035751494033	-1.690815411698571	-0.16370527556678974	0.10218930240991284
-0.8610694664495637	-0.5875110965677074	-1.5335785763297864	-0.8365242098475651	0.3531742828227335	-0.2731426360489504	-0.7903938982069788	-0.004163849372548783	-0.3069307771652827	-0.3191015465862912	-0.9532195131035579	-0.5648940588711455	-0.20763686460255593	-1.0361352254299947	-0.7160066556451317	-0.2997858616579522	0.1484827542327589	0.05934883954042467	-0.6134324499518106	-0.34806508620911314	-0.2737180141683688	-0.7060263334013896	1.2786082079614343	0.8327309152858444	-0.690861001191536	-0.8277520511394304	-0.23328077666259434	0.336708708966862	-0.002472407305257572	0.07976471807637345	-0.03377861017077533	-0.6936280174822177	0.12583140468226323	0.04773965460838199	0.08705636290247547	-0.2657344947717514	-0.26988139665150107	-0.25616939792596266	-0.7827331290883256	-0.46298760071517114	-0.22212087447247178	-0.11648457734317412	-0.2603575836242798	0.3950048738820582	-0.49740128293473634	-0.623504186343464	-0.22183127592326396	-1.706604191116061	-0.09326708408242275	0.06272564147533471
-0.8889355824357071	-0.5332615752744759	-1.5556674160868929	-0.8075294354077828	0.2900493118189577	-0.3094417297813879	-0.8766290437700782	0.06552571338339025	-0.4108857096025201	-0.39829240476157524	-0.8850739751328651	-0.5835539356784515	-0.31706237462704356	-1.0510471129591328	-0.7545787241055276	-0.32907051927948794	0.14398558706487882	0.04119368647051247	-0.6707362216631984	-0.33329336592785597	-0.28831030264784285	-0.7151820720668693	1.2467077077739392	0.8569055180056899	-0.6957862729847258	-0.873407056322344	-0.16226735390649258	0.35374301632503036	-0.03467999212315184	0.09274147335948073	0.03557916270503387	-0.5886891800682088	0.13925422911127022	0.06496144239928078	0.06381194298812436	-0.223644376626792	-0.20707622628460493	-0.26241853626513656	-0.8704712713628304	-0.45631739167327157	-0.20750491360261475	-0.15532360612299764	-0.28792772567821234	0.36467852226315595	-0.4541199245530062	-0.659495276934307	-0.24293562053227652	-1.6949501217479264	-0.025449599798309207	0.01734193223966731
-0.9134242881153632	-0.525019649051918	-1.5925980644213493	-0.7579973137017655	0.2486821612871854	-0.384345345449537	-0.9209594333911738	0.10281017647165433	-0.5188568703369733	-0.49320414008827934	-0.7739807578361425	-0.6082193343566468	-0.4217077813024989	-1.0562774321496256	-0.8005155690047984	-0.34866124520938274	0.13433093452426886	0.0438927103879904	-0.7360707500753915	-0.33592938275406453	-0.27468698826502935	-0.679486829561398	1.2451081736922276	0.87628552852716	-0.7162601343707843	-0.9071378200488398	-0.08500020482143733	0.3578125475644439	-0.05025330666450981	0.06899165353099873	0.0914421882458955	-0.5075184019755712	0.05502371956982177	0.09284340974418384	0.04718184675673372	-0.1847229264302963	-0.1558824269528101	-0.24660638172922617	-0.9455842102749774	-0.4956464544203225	-0.13785018519002917	-0.17427743922732114	-0.33663345636764486	0.3126838268094894	-0.4087889359400971	-0.6863222182383808	-0.28014668370052936	-1.666560321227641	0.007977787960028094	-0.007160212583783794
-0.9452996316151829	-0.550847333001446	-1.634754179255859	-0.7105452519012101	0.21859748878506352	-0.46895709394729906	-0.9188978723093177	0.11121230899858699	-0.6144566893609755	-0.5796604235606336	-0.6313171047646673	-0.6544221754852235	-0.4979988172687856	-1.025792259086655	-0.8444947342425342	-0.35803639289920625	0.12564174723772062	0.04774092808283254	-0.7816512835679001	-0.36669683746884346	-0.2248232736400443	-0.5845654025636076	1.232131538145045	0.9043417345104094	-0.7480462929756067	-0.9067698627845011	0.004436018943806147	0.35970588975810036	-0.03291046952197969	-0.02687851666399907	0.09922623255032267	-0.4447389665225023	-0.07579547279297172	0.09588569842968707	0.028829678087175986	-0.15771907031647797	-0.11643463276596917	-0.23126652309527693	-1.0119782271482058	-0.5743163786332478	-0.03274397722076886	-0.17851090545993986	-0.3717593528195947	0.2375700114322295	-0.3210501218296984	-0.6913817214981934	-0.3434926930660199	-1.590476030863667	0.0004722251620236817	-0.013928834418755698
-0.9809427227536798	-0.5978063887213922	-1.6717172839039804	-0.6714430918958452	0.1682124852527514	-0.5199957275551773	-0.8908870368593798	0.0827150761780733	-0.6631651325469767	-0.6458407043034661	-0.46191315580090675	-0.694423034437962	-0.5510784924942242	-0.9730102637182118	-0.8817376032279391	-0.36387593620523284	0.13351053917884945	0.023101791773666537	-0.7988585599229331	-0.40643761095176184	-0.16823057223269314	-0.45003413456842944	1.2189650469205082	0.9844215063096744	-0.7943522273110148	-0.8701277888346681	0.09738134766317226	0.38435397258405196	-0.004764829518765404	-0.11202854938374145	0.06647194768624007	-0.40712516527959774	-0.20471453785203741	0.06852457090774122	-0.00397864826063149	-0.14851504690644451	-0.10396620069009854	-0.20718723863908556	-1.0621556447582239	-0.6668615961833328	0.0864858099578393	-0.17152770211242035	-0.36355748260283355	0.20341846240869715	-0.23034422395606863	-0.6855947079657271	-0.40162123945872646	-1.4476175795665776	-0.02651927620657476	-0.04353240366354925
-1.0206612002757152	-0.6584640381481967	-1.7165394530752536	-0.6406129704806547	0.12080052791250348	-0.563504984657416	-0.8488366518784813	0.02146703094528677	-0.6742543379511282	-0.6733536627951954	-0.28877339552180153	-0.7181485053826766	-0.5843412668723754	-0.9153834265239749	-0.9083974437847496	-0.3703240671510935	0.14528621383200754	-0.02654548802088308	-0.8210394890985038	-0.44184629339065856	-0.14106084617315065	-0.31608377044691327	1.2120115827373978	1.0954812891477406	-0.8324974797433399	-0.8020678253913232	0.1870180917115086	0.4225498423871718	0.011501895378084019	-0.19466214049685987	0.054473611879415976	-0.3886223880974008	-0.3339485972769614	0.024394348151300576	-0.038153246956075956	-0.12690430617336662	-0.1254452668497692	-0.1785957718468018	-1.0906485202938991	-0.7746389597353508	0.20089975896567652	-0.1656774549662014	-0.31099025972608446	0.22500283849555475	-0.18410554195506626	-0.6844662403268962	-0.4205491985299351	-1.26317294590234	-0.07404262196718277	-0.10890584316602019
-1.063704161008348	-0.7117824291479076	-1.7731942668855136	-0.6595226059848609	0.06634500605863443	-0.5936326244303177	-0.8081606409521538	-0.028464392040286245	-0.6622226349973126	-0.6538520314139504	-0.14141167670527213	-0.7566200556870871	-0.6001991864183177	-0.844236477969986	-0.9214654973187617	-0.37981513629612407	0.15431056263162443	-0.09539168404093175	-0.8751924126879806	-0.4713604912942454	-0.13731568438685082	-0.21599490003565172	1.1881324849181307	1.1906841905446854	-0.8027922251948081	-0.7018985362764243	0.25705815559343104	0.46015692894714233	0.013695800273326408	-0.33189241021487886	0.028056539691664283	-0.35437948176899414	-0.44827631042077004	-0.02301667872358749	-0.056323957579463554	-0.08479717504613377	-0.1423073681691254	-0.16854484666043582	-1.10435029138483	-0.8922328573490322	0.298952815605009	-0.18026073816942154	-0.2181358152100065	0.2604652173614054	-0.1523411534437708	-0.6614173921433033	-0.42645548386148524	-1.087733729477117	-0.13306498911665793	-0.18122760242828523
-1.0989899942495867	-0.7430993091509407	-1.8198478994707366	-0.7163998233641788	-0.034442421198521436	-0.5632769752746738	-0.7904348563741673	-0.07738930956690492	-0.6323896157113346	-0.614319235303007	-0.03283730188632025	-0.7925607350042143	-0.6208885294412718	-0.7702491698866372	-0.935082568027226	-0.37964125411331406	0.1723892746947148	-0.17906142548275444	-0.9617756358727325	-0.47656568458339865	-0.1438331887274854	-0.1782664939723628	1.1633942901588354	1.251103893866969	-0.6920760257076239	-0.5677963091139644	0.29316016156191316	0.5047428286538513	-0.0035560978061884075	-0.45838810780215544	-0.06188590622312455	-0.3049164741599754	-0.5192008482818367	-0.059582554892392225	-0.06642512214962148	-0.06048562337711712	-0.14986001335598387	-0.17407578296687523	-1.114333010322508	-0.9910864565637437	0.38016123649007316	-0.21697900196033376	-0.09631637860776704	0.28854776416124994	-0.10310122717568362	-0.6033901807370495	-0.4361173166277986	-0.9312054204658349	-0.1929133841591843	-0.2657887870145551
-1.1276797881655198	-0.7595994258806618	-1.8458083137864456	-0.7576376598500185	-0.14746463034372334	-0.4977724130506448	-0.7949357038575124	-0.1497045387375107	-0.5950760528104575	-0.5605061205047177	0.0353365376852451	-0.8102190494725647	-0.6381174295489764	-0.7144117591958973	-0.9393338391741389	-0.36068809618705566	0.16532086845643393	-0.26342349467424286	-1.0775289422489305	-0.4689584157394595	-0.16608498673294408	-0.2051137901633256	1.1466680049839018	1.2935774834000064	-0.5457097965491269	-0.40740333324020306	0.31381792822635973	0.5578545406167497	-0.050681478086206565	-0.5193504694769666	-0.1367695843202581	-0.25908901850419597	-0.5463513303971326	-0.0720973136290797	-0.08725365944927163	-0.07310074973301335	-0.16728363742618937	-0.176351390494507	-1.1306645002128781	-1.0565968763815063	0.4683666599192181	-0.26593399909981413	0.01562888801155038	0.3160145474764471	-0.04451108299583749	-0.5540434896294946	-0.43606602134576306	-0.7874656477523301	-0.27913524531219963	-0.3748155112914421
-1.1553408116550887	-0.7352395936165521	-1.852447948239043	-0.7913857975675251	-0.24035490365320739	-0.45154731085619726	-0.7920549794318725	-0.213915210908179	-0.5658246648952172	-0.4889849550215618	0.05266183435350558	-0.8350308303387614	-0.6137623630988507	-0.6677649404108708	-0.916477387332451	-0.3521050784411428	0.11639729236982124	-0.3480526547742324	-1.1912407073626674	-0.4728309792860454	-0.1747173154908932	-0.26544542605701615	1.1046434508014762	1.3605617451995045	-0.3526465906822254	-0.23133780399747744	0.3277916854543825	0.6236193199226191	-0.12835480528409135	-0.53181238871436	-0.13153214397182472	-0.22767840680091864	-0.5535707980404407	-0.04925337634736963	-0.10606481023561402	-0.10886203847218293	-0.1619967857953882	-0.1661131082561233	-1.1323793492034513	-1.0626810823884754	0.5827115027290889	-0.2944514340172538	0.11773039009824011	0.35438780826972327	0.01335193045913774	-0.5120256378026985	-0.434043521654066	-0.6629977492031074	-0.3816993849248448	-0.44830863480440053
-1.1687479066327524	-0.6581387524561373	-1.825611213454381	-0.8275625257272387	-0.3214981604655302	-0.42919732447236436	-0.7728455990201448	-0.2638291294509886	-0.5541410916669528	-0.43586080296696056	0.02327062184603789	-0.858432719604736	-0.5576621317694228	-0.6175960758094382	-0.8814161392244765	-0.36488541887765624	0.0652176290833045	-0.43228117851147135	-1.2441072516362564	-0.4786168482310507	-0.12491896816607968	-0.31156659256366115	1.0486929826850955	1.485153928447939	-0.11516283334970959	-0.034545363359161266	0.31820430941901234	0.7107707846781721	-0.21425811768485445	-0.48973055641697244	-0.07887378287823946	-0.2030653021979516	-0.5255159772618734	0.03993192492590511	-0.10820316877970196	-0.14438089221395287	-0.10149353033109558	-0.13783390321720163	-1.091567645311178	-0.9663799393460465	0.7312725518069876	-0.2538585406553458	0.23477237032306125	0.417466246447049	0.09124275931591988	-0.4220417109539487	-0.4170537914540672	-0.5499542139081671	-0.4329131142939725	-0.4598026465143287
-1.1592474929204777	-0.5601098430828415	-1.7590062211977	-0.8323677978083076	-0.35017760410343385	-0.40427336550113957	-0.7307497049645928	-0.31248272811475925	-0.5508338592742138	-0.37974165584475844	-0.02089874325104552	-0.8447498371894696	-0.45837234702106394	-0.5475122332507236	-0.8358007583286678	-0.36717969767861747	0.035128129066845266	-0.4825364415582653	-1.2158954429149456	-0.4771714253754752	-0.031412967838320316	-0.31493930311372853	1.007256981102469	1.6464337038685208	0.11242848299931821	0.17333027355994163	0.31767376616999604	0.8204634118307605	-0.27990475379897484	-0.37629822204572644	0.013434976446985969	-0.17822468540378594	-0.43530057476911177	0.20749145039964959	-0.09715913396963818	-0.1518028057308234	-0.007696244627863924	-0.0859594194398019	-0.9988381435678342	-0.774918196080854	0.9115619840261321	-0.15250935904645715	0.37587266309287687	0.5064254104791159	0.18658960564157656	-0.2760601610164025	-0.36207624095784496	-0.4180841530370268	-0.399331217721109	-0.44729034656374145
-1.1316195488658392	-0.46398792107924464	-1.6577564324118217	-0.8083748073479711	-0.309385319925205	-0.37477401824956935	-0.6572753039346576	-0.3087148968097127	-0.5433193517836511	-0.26983216955215783	-0.07239350604096981	-0.7989707339735279	-0.27241019756067003	-0.43829635169037484	-0.7608671379260673	-0.3233420673680349	0.03949023114736931	-0.49394052048042286	-1.1093863603674956	-0.4618775147562209	0.08131870901048485	-0.2610192853479946	0.9893963082553412	1.832190544600902	0.31221389346864503	0.36720331700207803	0.35987075324331735	0.945701071079435	-0.30232502195985506	-0.19114489610978133	0.17382144577456513	-0.13252259360846372	-0.2707668241508715	0.4217659270970387	-0.0715450854523549	-0.09331642591965342	0.11669582159969978	-0.01029449332807148	-0.8419826510355686	-0.5239397821605494	1.1243097336025396	-0.018671348006672285	0.545390649843566	0.6241715174184657	0.300319683112117	-0.07947531131853736	-0.27214461970294557	-0.23563186831947394	-0.26082000814398637	-0.3970847430120096
-1.0813983507531097	-0.3693419829033674	-1.519116970283941	-0.783577230435789	-0.23117446218903992	-0.342492956528553	-0.5579289939635534	-0.23915224126381504	-0.5249703679564133	-0.1331613204882142	-0.1094497354517647	-0.7379101007628331	-0.047968949285260375	-0.3095306812550902	-0.6821229048981534	-0.22161616036371842	0.09675282577553496	-0.48207254682244943	-0.9279183405991045	-0.42166050368504904	0.21222249530698306	-0.1639389767898786	1.0143575834355283	2.071729715109918	0.513926584204873	0.5404181883177859	0.4254450633205294	1.0911074425983374	-0.2808406683225062	0.02572617948365106	0.3819263152474652	-0.04461931189871615	-0.050326654147017424	0.6674903673096899	-0.021757978784436197	0.05395645513202048	0.27704176267548825	0.0823028263597577	-0.613941776956662	-0.2415846419806475	1.3483649848211705	0.14934081521185072	0.7371122166713263	0.7807993565134149	0.4389039671716928	0.17585185931495112	-0.163684409786973	-0.009469791651600733	-0.011062452107119359	-0.2925637778130736
-1.0136318203528087	-0.28667062426643325	-1.3545263670728274	-0.743926320223636	-0.12391253004096339	-0.28794297842645583	-0.43505904330346024	-0.13126360828516984	-0.5008305433285394	0.00822408354906411	-0.11616664872581983	-0.6670957912358503	0.15400508010501754	-0.18293179937506004	-0.6200839641850004	-0.0826408257530544	0.19404971277805227	-0.4500356952186328	-0.7117128712883197	-0.3501956227881404	0.33285977034124264	-0.06400617010586998	1.0866308934124644	2.3276970852893006	0.710481239830651	0.7059100005688077	0.5050557932142306	1.2420553034645265	-0.2214233580249295	0.2292885027177678	0.5804352204330896	0.06647628399549108	0.18417649012613732	0.9234368975056328	0.04200851344042168	0.26333522797357894	0.4525225479539861	0.1789439357536358	-0.3455700375361882	0.03174841120508074	1.5694011590161518	0.3359842617264978	0.9240677291655285	0.9701233036681833	0.5899958757134396	0.45816718091520353	-0.041231579721379516	0.2268227934251788	0.3030480251804185	-0.1837833062479804
-0.9389119927299447	-0.2247321624271445	-1.1866762226465066	-0.6773162022171528	0.029878736359092373	-0.19751445723120098	-0.3023045216283763	-0.00397130050213918	-0.4767289280607872	0.15368632497874346	-0.0995677598133207	-0.5981690415015141	0.3469577641410265	-0.04883436833752068	-0.5657204280488999	0.07094061221362574	0.3000607991203322	-0.4112969704238906	-0.4891119614920688	-0.26207913639318636	0.4320604160545359	0.019643987701463434	1.2079296856742752	2.5132354808163813	0.886236165426209	0.8615882712753313	0.6079895385351521	1.37893586272724	-0.14031329207059434	0.40581471622412035	0.7554297312144314	0.1760164393988488	0.3948772375598151	1.1367086358522802	0.0991037539678351	0.48384474446765946	0.6250446665745012	0.26278621653155476	-0.07289202720142232	0.2643640857287871	1.7737222715780525	0.4994928232480347	1.0950831843431894	1.1554307935480908	0.7335090324718032	0.7219185898195237	0.07237281419303906	0.44486077427045334	0.6055525134382619	-0.09263652549090888
-0.859944765661899	-0.16589611287587452	-1.0238938997681535	-0.5981701082028812	0.21128100792177848	-0.09392219433900685	-0.18758979714639573	0.12459007938131364	-0.4576667028446142	0.26372107722474253	-0.05726158344043072	-0.5437302762164505	0.5264169202416189	0.07616173923665652	-0.5285534101204912	0.20521629782779421	0.3942061674178832	-0.3814319896286696	-0.260589540431995	-0.17844930938230166	0.5321031463994512	0.08625285351353142	1.3697104547400065	2.6437144822896896	1.0511769073019368	1.0114803129129726	0.69951033774338	1.4985339020881026	-0.053474065146299085	0.580599147968335	0.9253220195565082	0.2655633806123606	0.5712791629949209	1.3058550191043832	0.13468732102178016	0.6951332245694325	0.778553821876794	0.3270535886455418	0.17568022747181455	0.4586142595427452	1.94098086634319	0.6385964599066759	1.258763324637463	1.3148668873230238	0.8706488152255958	0.9499517244852458	0.16101106155089268	0.6421408230312136	0.8634514954713811	-0.01835472775234161
-0.779234252372973	-0.08407862918059691	-0.8660542097993454	-0.5256460943867487	0.37644185331414287	-0.003843287530622297	-0.0940868523609488	0.23524441431674054	-0.44028568947378793	0.31613349090776605	0.0139075088902815	-0.5037448259150803	0.649995788418414	0.166371557889119	-0.5097242882098214	0.2839849266405943	0.4579668934710499	-0.37459657098349375	-0.04961291659955578	-0.09697926160937308	0.6256206821331238	0.14520159137962363	1.5282114669794382	2.773722986397737	1.206006410675954	1.1608386143430025	0.7620058259739391	1.61586339424742	0.0260786693539005	0.7510387484108643	1.0854966474930583	0.3159550094099464	0.7166338211758021	1.4652174019439064	0.15048840304223493	0.8975026487142553	0.9092375699208883	0.3700012895486813	0.3743899499576204	0.6301715641516552	2.075958228383352	0.7638748054113657	1.4042458029308775	1.4583631036203708	1.0012541815995097	1.1293408768294981	0.24351585875675258	0.7995645170985342	1.0774640315319985	0.015481725943821096
-0.7031250884829937	0.03378457526602911	-0.7191476609193824	-0.4703669265961191	0.5229805128901972	0.059416648992196765	-0.008625361066979264	0.30903439279025025	-0.420522959322055	0.33352837670913904	0.08542093736495894	-0.4753235684658021	0.7285962301438188	0.23666639858430022	-0.4930117719848706	0.3028511434754482	0.4936490885861633	-0.38117192742828776	0.14651566095921487	-0.02204285934546163	0.6965326674133498	0.2094564959723003	1.6507870386714587	2.8819037734531348	1.3411394821435567	1.301996725310633	0.8226047265269134	1.736916074561945	0.0951620442244712	0.9242642373624473	1.2091308891088266	0.33007933768805	0.8259673494544655	1.59390377950976	0.16632862307264853	1.090480906644035	1.0270916724236536	0.3900367842988241	0.5340198383753793	0.7937725993668365	2.197934986931119	0.8605994291451932	1.5236366041908973	1.5858448044419924	1.1248029638917942	1.2650174090981599	0.32851214109006494	0.8963692365080276	1.2415761631469722	0.037601209393702636
-0.6289907668584143	0.14856569778039158	-0.5808559450093395	-0.4331260679678355	0.6712263513343515	0.10289043796823097	0.061658853829664406	0.3566946143271375	-0.3952283629216195	0.33511697675450186	0.15315138518950255	-0.4535896657104715	0.7825410160980694	0.2911972438915353	-0.471762640160495	0.29066007043623443	0.5201768722249472	-0.367357001621508	0.3528571528437183	0.03849362215784673	0.7652336998936556	0.2908003786991243	1.7450266505183152	2.9553069635929807	1.453140535142008	1.4298113310879694	0.8680977657535704	1.8358432041804817	0.155587262470467	1.1126124337129208	1.3005787610790176	0.3388362354962363	0.9228484391731382	1.6856932798978257	0.1877015345108096	1.2810305613542545	1.1307665045277862	0.3905676292795407	0.6747438358127009	0.9578259188036092	2.3036199593083473	0.9308830323518666	1.6204855647393266	1.6790769938675243	1.2384647203546286	1.3807494125852875	0.407426268553419	0.9558021775575941	1.3785125713452573	0.085610504975385
-0.5564674137149895	0.23589677395607905	-0.4514294393460611	-0.40806153149559393	0.8017616607046831	0.1380241504111006	0.11313871907900637	0.3959964644440032	-0.3600460332186306	0.34914106962807967	0.2235044480283531	-0.432079188399985	0.7995646356938527	0.32132128552862993	-0.44321013513386054	0.26690100217954027	0.5434280768926956	-0.3349335710711778	0.5346793175249843	0.08960978996368998	0.8366532430340377	0.38495449237125656	1.7917928502426708	3.0305137269663276	1.5564595164067172	1.53383810624879	0.8947962059461844	1.9181343209876853	0.19397870357339672	1.2907168362192207	1.387127237473695	0.3470406036972252	1.0107420283562647	1.7691639461042505	0.21237627078909252	1.462682426335365	1.2018795846002264	0.3697046408829869	0.7961236558030131	1.1084090342495174	2.378133717265432	0.981067750635108	1.6964725857049003	1.7443759124894889	1.3293999816112714	1.4758424456669856	0.4787926616600777	1.0000135726544914	1.5105819518859278	0.14229854477811288
-0.5036759435080967	0.30862252255829326	-0.3413422600108452	-0.39888850439022017	0.9025548946926818	0.13978742297096805	0.1667666126520478	0.42224875247997706	-0.3033263608604882	0.37825401597911723	0.2764756109971959	-0.410356842133181	0.7842272488745685	0.3221612204180262	-0.4045441558409931	0.23584371230547121	0.566309103172877	-0.30915578404682603	0.6642859396107436	0.12682733973340682	0.8913964343600638	0.4736983968319694	1.7800692621660286	3.091728794882267	1.6494298405861123	1.5964595804554844	0.9209056178072142	1.9880032658413889	0.2028831534936378	1.4322101408578305	1.4662116852823086	0.3534248743686227	1.0764488369635123	1.8238375245291725	0.24285410654392625	1.6173006624836792	1.237833459448451	0.32448913899604925	0.9139759080186727	1.2383876537222451	2.4477711691285258	1.0076982691745802	1.7495871066869388	1.7890047705018006	1.4047043723191839	1.5447533760953702	0.5517785200995811	1.0281642913011741	1.6323646109671006	0.20325940190439223
-0.4756014270818863	0.3626362117247816	-0.24937961354937616	-0.408469386379018	0.9830361841888031	0.10709087748584627	0.22985584284579091	0.42425301117650643	-0.23746616046438973	0.3834582469520972	0.30610738711209035	-0.3979297648044514	0.7662028867831682	0.29920705776432993	-0.3712491537745136	0.20034759670912164	0.5770442764123322	-0.2893207697366088	0.765868241458478	0.13361999165007127	0.9336698518945393	0.5335054851979496	1.7282006911127703	3.109938163149694	1.7148037458713385	1.6190828869826652	0.9319843634480861	2.0347364926701714	0.19550193287890144	1.534701006369682	1.5136235915001819	0.3619217582440107	1.1300994902452355	1.834633998616288	0.26313471170415925	1.7338693637770202	1.2428182052717778	0.2596401793664243	1.0551467023393948	1.3552578965813815	2.5098717262759282	1.0163143809261093	1.7829190815715528	1.811438153817491	1.4665495245090212	1.5982295147164494	0.6175024321823022	1.0524943878500983	1.7326943154158123	0.28547120251057884
-0.45270053427893375	0.39606338265505125	-0.17720140857480232	-0.42035650234499544	1.023543938555682	0.0667534842412997	0.29060135569481965	0.4171199507499962	-0.18652459245350886	0.35084354781289423	0.3193997056558308	-0.40647000982546644	0.7469248472796746	0.2647859579249614	-0.36609128189873424	0.1497189011476932	0.5734475431601569	-0.28290355922447985	0.8492954085078939	0.11916994061701969	0.9676608479837491	0.554392014028574	1.6583907585495088	3.085125028291279	1.7405566792928198	1.6243030279525652	0.9118613175385537	2.0694400697075532	0.18169435181108912	1.6021637745656196	1.5310892381010246	0.35492924069410176	1.1564472447830216	1.8416531670714822	0.27041082355550583	1.8054599931844533	1.21898796782785	0.17237082584534805	1.214972330344167	1.4473193666596778	2.5475561998543865	1.0187899507040405	1.804970634397155	1.8234315471434712	1.516570262293747	1.6434632926348598	0.6657859483728527	1.0958947797286978	1.8199204838632546	0.36306742864031183
-0.4389527211214775	0.440013545723447	-0.1405165009009525	-0.4274865472615814	1.0251640164611238	0.004461320876338515	0.33243329711737574	0.40967181035372613	-0.15397021762998755	0.2998887743148636	0.32735717243485485	-0.4324759611727254	0.7180352809501389	0.2308396038926428	-0.3923140758890399	0.08673008042487429	0.5649534498886775	-0.3223486691851241	0.8934489463220483	0.08532365166941039	0.9859982982495226	0.5440311165804234	1.5787795266428197	3.044415803877972	1.736609013432116	1.616139228867958	0.8787671158164623	2.1093791997011735	0.17153570064676243	1.633169414552399	1.5362049823312058	0.3159132214564609	1.1369125135455005	1.8602719738267637	0.26898050719157335	1.8298608630104063	1.172772346801828	0.06554217674800807	1.3675726144631004	1.4989190969838084	2.566353085701201	1.0197011539122038	1.812974869187007	1.8310026390797087	1.5617743690352028	1.682335489248652	0.7048399777456771	1.146144164104018	1.8874230078716003	0.40646780522423764
-0.44746736767279904	0.49485264733353607	-0.14133254535881423	-0.44361535401516905	1.0084696652849805	-0.08431033213766155	0.3642714457457697	0.40796950329488413	-0.13560849734937622	0.22550926753144873	0.33216372764992635	-0.464995919886036	0.6828480017727225	0.21087593405771474	-0.4379294567848483	0.02462999085863806	0.5474049933537243	-0.4014919225986765	0.9145049445978952	0.025338603163027357	0.9846986425166996	0.5029560105882755	1.4898748593296254	2.990891127420409	1.7079791254093188	1.6035437686656038	0.8398870684259666	2.135839811334466	0.17968990329712903	1.6322071041865776	1.5188384955304197	0.25823191632862436	1.0961867903725557	1.8744952818892304	0.2554174077405543	1.8243529099993192	1.1230168338143138	-0.04176267152321076	1.5008457419686771	1.5194842638942416	2.576623994373932	1.0235394966297782	1.8095542560289508	1.8195317117407022	1.6070126362805113	1.7070956400054165	0.7444985586567805	1.1897086317782275	1.9259373012159173	0.4288934406941866
-0.4665938969500877	0.5396038264186286	-0.17674238356725663	-0.4763586856107854	0.9509481895455453	-0.16672812368593395	0.39197281948805573	0.4166342024632833	-0.13310790700364675	0.12720396364905942	0.33555520282130596	-0.4928778745374151	0.6332800895905137	0.20130798010024295	-0.5010447601163358	-0.04285561631406505	0.5370750153763358	-0.5007056520444138	0.9445603900715309	-0.04859937117463353	0.9638849251150152	0.44883657805994037	1.3952365505603246	2.924909473101646	1.660891106327922	1.5923716156835483	0.7828098053448077	2.150293862715305	0.20049979221711473	1.6013169414436974	1.4834745050193985	0.19792725634308694	1.0505684934202264	1.889229694450862	0.2407406540061754	1.8059703826526623	1.0800948228415177	-0.13953182650111223	1.6111067023749506	1.5254937446819912	2.5795048590016494	1.0352924052660477	1.803104499885372	1.7927879840324779	1.6492935799065473	1.7103859705567328	0.7768512258264995	1.229255586399946	1.946326522086824	0.4477051512315991
-0.48784081800647366	0.5810899503696733	-0.2617315592070031	-0.5166287936914097	0.8531860690580488	-0.22733808449378076	0.4025036193631422	0.41827524397244975	-0.14682931277172484	0.02301115995697537	0.32965431903911363	-0.5076509190370059	0.5772275126656391	0.18909849178046728	-0.5715862431233155	-0.13349170410362857	0.5467346703275887	-0.6206259556070537	0.9807873314533737	-0.1326761931148434	0.912856134492855	0.40055652999297003	1.3133470505253808	2.875720093795418	1.6205718445124024	1.580956853516215	0.7144365663160933	2.169088747418185	0.22124526596746447	1.546181369033937	1.4583059448596303	0.14386293074471848	0.9979898370932796	1.9096105948127875	0.24144158018452053	1.7732459112493355	1.0506821954768681	-0.23251557010872875	1.6867643079640047	1.521824343127691	2.5736956192351133	1.0527987961060767	1.800520036610396	1.7671638262963405	1.6936241537637629	1.6998040029545092	0.7971641575126739	1.2555733440156793	1.9614327300302357	0.4601808460493526
-0.5168514824412409	0.6110324983237547	-0.3799513634234032	-0.570065198963296	0.7483745773260876	-0.27977517564913973	0.3917816813745067	0.41687926466198516	-0.1592940551402511	-0.08414816926784763	0.3109469608615148	-0.5113181780627193	0.5327732846643338	0.16407492432680876	-0.6300818558881918	-0.24017808337865576	0.545609127932958	-0.7532190199072278	1.0031869971927798	-0.22698376815708854	0.8408136794331911	0.35733121264756595	1.2412256250903275	2.851657514257777	1.6046787652099912	1.5655066919004228	0.6421740692965601	2.179750342026975	0.24258942188266394	1.480200558801365	1.4436798743513115	0.1118115704213293	0.9564207419085206	1.9162841592733078	0.25290901710231556	1.7342393961414717	1.0481865388064278	-0.3054443026066173	1.7315291004722635	1.5206877332143018	2.572296218726298	1.079884916249631	1.8072282390814731	1.7337306680048967	1.73317225708156	1.6775901381520293	0.8011945011012008	1.2746952060239756	1.9785416099157913	0.4726864905212428
-0.5388658463880336	0.6196200405941271	-0.49786978758434264	-0.6362785854013577	0.6344000643224897	-0.32581280346222263	0.3653272562777573	0.40727807780568764	-0.167118482996244	-0.19920494746370238	0.27884351160363857	-0.5145385861987448	0.4881284390448159	0.12250423378639486	-0.6699795118684835	-0.34064334455760187	0.5239286802070497	-0.865207426358217	1.0063326373012669	-0.3169341870190875	0.7632419198060748	0.31631679810490476	1.1742540349035149	2.8351733029963073	1.60806314384293	1.5386377246308753	0.5693434314749302	2.1847376824395326	0.2584431318683197	1.4178572817515982	1.4312758848169844	0.0996744914867592	0.940193451512515	1.894048679728699	0.2593063027300523	1.7030120671782245	1.071327186907208	-0.3511516167551011	1.759656028084392	1.5403247342439041	2.577384162551561	1.1132002795640374	1.8241184667196968	1.6930342995195393	1.7594026439686723	1.646935500754339	0.781995409824946	1.3037319339669486	1.991383669461705	0.4854184212688348
-0.5475624298314774	0.6193272834712736	-0.6127002253308762	-0.6981872489334616	0.5002820020214861	-0.3611035890354258	0.3293250273184625	0.3806713248037342	-0.1892077386309305	-0.31028168468569217	0.23182511868525682	-0.5223353637912279	0.4395942608690696	0.06202080643691697	-0.6953029290401134	-0.434689455154489	0.4880113717917247	-0.9480477802420646	0.9900003072015746	-0.39475307994874254	0.6855394255786148	0.27807251472097555	1.136387320055153	2.817776102799866	1.6178159268360617	1.4997272547986928	0.48540062796524736	2.1951914711977984	0.26668448445407444	1.371642326433006	1.4234963477761968	0.09541676333718	0.9336242948180768	1.8492807932637763	0.2592564907173783	1.6857651563983325	1.1083975397395769	-0.3756407447625808	1.7780895909309493	1.582060735631074	2.5756003588165575	1.1422700810280189	1.8408376637000177	1.6538353558718484	1.782773308676091	1.6282765156932322	0.7386692162482836	1.3461853741108885	2.003833514324588	0.4885098911236474
-0.5550582297869144	0.6124556232265155	-0.7174692058412806	-0.7412344779930371	0.37279522634418916	-0.3987656721891399	0.28849883644577506	0.34446338494548334	-0.23080074986541624	-0.4017543002009306	0.17714642579702694	-0.5422317848708594	0.40667973021649956	-0.004240723726572956	-0.7035923659833297	-0.5256443269458706	0.4178975842221983	-1.0205594475458755	0.9382899419082575	-0.46330204999827584	0.6174920661000247	0.2475577209395799	1.1199553111801184	2.803280303022535	1.6343793644921774	1.4588071722151228	0.4021095153756155	2.2150080679990842	0.2757897581384746	1.3533776756897076	1.4163838857539701	0.09433956275844209	0.9300069401649911	1.8030818142011928	0.24883510606574305	1.6752256138798192	1.1523703535209795	-0.3793722727152663	1.7917360443125077	1.6239579861755076	2.555671858978047	1.1651146711937492	1.852912428147956	1.624936455967357	1.8058511690647705	1.6391023645800378	0.6836257146751585	1.3930360455771589	2.0269028688628743	0.48037356841641665
-0.5614524845591389	0.5908485211314601	-0.7862858640434148	-0.7640854747797867	0.2919887599208108	-0.4437747243422997	0.2593002141473505	0.3047458043129617	-0.28189940080124065	-0.4590293104385773	0.13069406489612173	-0.5751099947284883	0.37786347835550693	-0.05994017409731598	-0.6925289475270892	-0.5906472829529024	0.3238922834226451	-1.0787782368908538	0.8471809550574874	-0.5169289089492086	0.5578617078023482	0.2243735872355158	1.0936413142987802	2.780041093874101	1.6595597001532032	1.4135767331064455	0.33798062233903	2.23653329068245	0.2871381953772506	1.3576599568176146	1.4086043487131819	0.08878176494486933	0.9238239055964446	1.7592241805109723	0.22417815979198577	1.6739368804725916	1.1978668313748613	-0.3672018708779491	1.81230997699097	1.6509101928760614	2.5327372395280046	1.182701699485827	1.8669711482275666	1.5971151421609993	1.8181684707397612	1.6640774615537228	0.6289339521788507	1.4383115894055796	2.056931062701608	0.4620277413878024
-0.5642410809238487	0.5683306190986372	-0.8202815342993137	-0.7725688563550072	0.24384515449423555	-0.4858905907722291	0.24008628282815617	0.26666488907891583	-0.33828792537166436	-0.46255383885463247	0.09012843697697244	-0.6100028857525545	0.34565276660095456	-0.09603708605900683	-0.674678665447187	-0.6169566232241388	0.2461248075696308	-1.11682463393593	0.7527752957089159	-0.5592597465085918	0.5082056304837905	0.2067123754347767	1.0505630611070367	2.7439416234085305	1.6871980164444793	1.3636154148848458	0.2931016764793439	2.244753166547592	0.30644380062985893	1.3679085622136171	1.4103531670050857	0.06503227804726999	0.9033187884899061	1.7193775002237204	0.1926293657646551	1.673196815743689	1.2376035963340695	-0.3474825411530863	1.8400581910543121	1.6610295607208776	2.519222658688233	1.1911242813524365	1.8783199825497392	1.5550706248342545	1.827587009659227	1.6961251157803001	0.5833141267054447	1.4715017789174063	2.08161681714572	0.43046746140605496
-0.5705824086001826	0.5531113147814006	-0.8430334101784325	-0.7723797599999651	0.21401017141840048	-0.517705499977418	0.22601942785240406	0.23113087026709653	-0.3962642611293587	-0.42404025209178975	0.05150618565115848	-0.636810086970978	0.3273608066993704	-0.11526226241630091	-0.6666709610013869	-0.6254575299392809	0.19370454644369944	-1.1543368491640056	0.6865137409071358	-0.5878590669400077	0.46664740811589744	0.20718923682360385	1.0001373932016733	2.701143166647099	1.7186303748070682	1.325606642524613	0.2685462968122839	2.2333238447688135	0.32656406832197876	1.3730376764634478	1.419403752392051	0.03973663687070596	0.8661748560900306	1.6876208740089598	0.16116596375905223	1.666204480029227	1.2609445537202393	-0.3225445368751476	1.8716488583148934	1.6556768752810036	2.5071722654178714	1.187209333055415	1.88261855308503	1.511705947915425	1.8396261472314148	1.7309960058945015	0.5529436557915374	1.4916549744981042	2.113160385896164	0.3938756395292837
-0.5802779909785524	0.5333136143484263	-0.8484999807228544	-0.7755684436340076	0.20981190501827784	-0.535784110591228	0.20379279579107296	0.1945815937749391	-0.4445948561986026	-0.37983845226329316	0.03213845678650355	-0.6581587734420948	0.31760265093624007	-0.13329448777126446	-0.6659594058476553	-0.6311328511837653	0.16815723529090482	-1.192249700754832	0.6494691414176238	-0.601766040021542	0.4207518731248568	0.23212908745925825	0.9290316956404668	2.6484978721698447	1.750374636014784	1.292340879736566	0.2750088984361255	2.21939508039902	0.3390151416998145	1.3665132121831758	1.423969610458284	0.025082994515119188	0.822289028149924	1.6540826835399685	0.1313285681671732	1.6566772099559945	1.2634796154960024	-0.2990468399345948	1.8995289838390481	1.6455103125608912	2.5035225943377797	1.1800446954407835	1.8830708341581506	1.4809924116811761	1.8482833949221575	1.7523252843427326	0.5395629150776283	1.5117284761209355	2.172105498638375	0.36589267934723885
-0.5791996013997912	0.5075225250392547	-0.8179168600180112	-0.7840036241775505	0.21979948206974464	-0.5382770131758672	0.16575631119471468	0.15116619960842906	-0.47750585171659077	-0.3541076866539953	0.030270551128830876	-0.6800775800138477	0.30795813259935284	-0.15156205720151747	-0.6746028143901901	-0.619719417906561	0.16755194360312567	-1.215430380129423	0.6393343472932611	-0.6142484778610212	0.3618444002643723	0.26313374794008604	0.8440428016727104	2.5911139970853183	1.7797866087835694	1.261193903833282	0.3031819982106501	2.20079645677719	0.35324331593407254	1.341844385955334	1.4387489279303256	0.017375438650013647	0.7942799323599488	1.6220339976113993	0.10404581722530223	1.6397960782949856	1.2579990220973643	-0.2771533877519435	1.9147541195419517	1.6476812768245281	2.509033813625586	1.179758432486007	1.8766894902777325	1.4475825777641513	1.8532513081967772	1.7571781085478146	0.5376503338474368	1.551078539787922	2.2452535370236855	0.33396967577649805
-0.5663416250419872	0.4736887469939104	-0.769631138517066	-0.7975555296222316	0.2170412849189043	-0.5382263444241479	0.12890761344684354	0.10348847362877736	-0.49987530932550167	-0.35532618274613703	0.03592615437011677	-0.7059756708015269	0.3152199307085791	-0.17107938482468912	-0.704943237188891	-0.605161615156881	0.17572088018282248	-1.2149524279773698	0.6639474187381417	-0.6302358572491353	0.3143492889867801	0.29035819813857555	0.7655090007350079	2.5317025024028803	1.7994039011621172	1.2476118329441306	0.32953788291964786	2.181499374602212	0.37325748805267456	1.2996903803805098	1.4657474371274983	0.020899556060625064	0.7902764555809714	1.5867337135357649	0.07754938448350354	1.6240122839906257	1.249871719124549	-0.24796862362827032	1.920898640490804	1.664506249867716	2.5127093995299155	1.1936038830029712	1.8552460464580072	1.4118776254043484	1.8520752108498382	1.7594515781498548	0.538962027488066	1.6245610568215199	2.329853055624162	0.2973745261603789
-0.547526042453053	0.433727399724395	-0.7257177461284116	-0.8148745310810839	0.20780858287714127	-0.5367316162483992	0.10450109670955443	0.04282245111790845	-0.5228263983051512	-0.3867964065838415	0.04297796992117782	-0.7289191526892876	0.352353709025823	-0.18733841430203743	-0.7472031118013671	-0.6168165514657655	0.18387480953059085	-1.1841491146483383	0.7265425320889711	-0.6409971557345762	0.2936855318619599	0.3317974528276449	0.6850244327124874	2.4668074729515057	1.7986311269488193	1.2448258707998536	0.35102697325774945	2.1812165277501108	0.38246885731059244	1.2578972411928682	1.4819510499094406	0.039829498989561764	0.805492715673657	1.5417905912425574	0.04876871516049959	1.614110728307373	1.2304614209943214	-0.2118243256765228	1.9154562289301515	1.686974943415106	2.5039804228993066	1.2270079475146336	1.8158405828772004	1.4071707666467002	1.8589658724841827	1.7688472079779216	0.5462716051781671	1.7135135774411385	2.422837648736108	0.25963130646900634
-0.536259186915446	0.3997960359714334	-0.6782851620152309	-0.8425641698939094	0.19699064331500044	-0.5416160839142374	0.09100765607444994	-0.022477872614846905	-0.5440283476881278	-0.4513880872813127	0.04409588315569433	-0.7429410254346618	0.39957922393806994	-0.20091533285237667	-0.7870646482307079	-0.6375423416445563	0.19173859906107635	-1.1384379114001106	0.8022045511222384	-0.6543192756375543	0.2828576308453065	0.37592447170828536	0.5980373077405741	2.4088410773195132	1.7960614199262857	1.228255663445361	0.36336732567974617	2.1849570330595296	0.3839049366807081	1.2117640822553708	1.4800895500265638	0.07320878761260202	0.841778034398853	1.5161185423988033	0.028317325956812515	1.5989096286458853	1.203255479527745	-0.171605011843391	1.8870271815206763	1.704393785305775	2.486500873951224	1.2797650005182664	1.7617302833980388	1.423287909369867	1.8848692945487013	1.7840298513384554	0.5572671152774118	1.788885310064181	2.5055474056819804	0.18959237639985438
-0.5341851063452526	0.38858181173768075	-0.6415399783302889	-0.8761343345713763	0.19090518939061885	-0.5695193654866169	0.10117893425976424	-0.08288132848424867	-0.5411074543810621	-0.5407881206585153	0.033629007765858206	-0.7456606524012093	0.44244252797198325	-0.2135589904144981	-0.8262471371021725	-0.6508829691145674	0.20106809490990404	-1.086077550271846	0.8657631469566274	-0.673189145691411	0.2728410533778413	0.3955885013420991	0.5019513494314446	2.367465314972086	1.8041010649043947	1.2110061503720897	0.3651177006509095	2.172003801710247	0.39062305996095853	1.1560270658669716	1.4711246026487383	0.12114885647237095	0.8939604074913318	1.535160835739107	0.021831090306443306	1.567371812756145	1.1767653974745325	-0.13440683047404395	1.8432070452801774	1.7046258267759824	2.4549970859533694	1.3371828982503813	1.6997829791056425	1.4374784587660676	1.9187955549466928	1.8102780912892817	0.5685410854791358	1.8334623597912931	2.558995570215044	0.07980692755149561
-0.5402022555592596	0.40141433228943013	-0.6306253837063955	-0.9041799194642811	0.20368580397798935	-0.6140571982487785	0.14755268133285443	-0.12812593691964286	-0.5112065073437567	-0.6306664422214182	0.014704670648226628	-0.7396281653904251	0.48114890163948354	-0.2215119970967053	-0.8666938102569169	-0.6780472301179516	0.21541000622281964	-1.017639019322667	0.922806517996783	-0.6773583133499779	0.263524290535742	0.3983673027079001	0.4041044797148519	2.3163043276590485	1.7971274759193292	1.2049975295500355	0.3652764458750248	2.148746863605855	0.3968410183946249	1.105741537700953	1.4435401491785047	0.18156030789459374	0.926186363340382	1.5882524240475668	0.01357297020523281	1.5244225390063673	1.1424369832208714	-0.09828595215379907	1.7920126328593728	1.6842297748353623	2.4246076353977206	1.388843281906135	1.6428677768368742	1.4545005872166716	1.9566356330718406	1.850439965204595	0.5819511377827793	1.8284416404456478	2.560207870144413	-0.040034949608212654
-0.5566890459290295	0.43188140342195813	-0.6299994405142861	-0.9312651914953058	0.23171489376137813	-0.659197989156411	0.21764575811594877	-0.14345107655991313	-0.4713498992525702	-0.7154714926717104	-0.007299824031172189	-0.7223435107177618	0.49045250769764326	-0.21693090294149484	-0.9112436643996757	-0.7081723182897339	0.23300348445355815	-0.9366366726117891	0.989114944919385	-0.6689406051014674	0.24433706536773764	0.4029451720406391	0.32993261296436927	2.239473228143729	1.7813042256120954	1.2027574380726347	0.36918241388943457	2.1071279696538388	0.3918621046945409	1.0601809534311193	1.3883396913925654	0.25600322547606363	0.9425660703650294	1.668909581677638	-0.009162655579659673	1.4750125852381792	1.1020631690589457	-0.0664469631265422	1.727465376437531	1.6497617842438472	2.413494494937276	1.4299119362351373	1.6003609573260966	1.4824058687709356	2.010467707072164	1.9008572538156572	0.5909974271646635	1.7838083361600408	2.5107828774357754	-0.1624059086728272
-0.5826233229151836	0.47198099711059927	-0.6180323340044012	-0.9579055309262318	0.2814263165158005	-0.6961253754101797	0.2948655559899615	-0.12817407413724516	-0.42545621226218655	-0.7989612506113272	-0.020195920162678453	-0.6871462988291668	0.45356433285001946	-0.21111628121924908	-0.9621072160486401	-0.7090851997494848	0.24612980998027348	-0.8603962756511487	1.0565951748625326	-0.6619223669587884	0.20279422354106122	0.404627192212138	0.29032397227627976	2.151473417362568	1.7756201454046423	1.2090693203762861	0.36767851176623945	2.0405666012542967	0.38355633693915003	1.0162178043685504	1.3288933912587573	0.34380435885506955	0.9751019400256509	1.769397593875296	-0.045333292782979914	1.4210814314307738	1.0700268184315576	-0.050466967898200196	1.6527566823246507	1.6105900377477844	2.4112355860912547	1.4466240481724741	1.5716050027107045	1.5133759731237875	2.0504354965801554	1.9499517964764412	0.582328524500614	1.74010791996947	2.453198630790747	-0.27918293789251153
-0.6010154887369968	0.5198305224125591	-0.5794278672080818	-0.9696962448288545	0.35337171167142356	-0.7123191084599942	0.3795989020894567	-0.08033880817271336	-0.3784586993127371	-0.8687742440026952	-0.00817245672478192	-0.6438633971349296	0.3900006886228705	-0.21164783421688607	-1.0150729255629432	-0.6886637033906106	0.2638233364238679	-0.783980160987549	1.126314850578278	-0.6460143605020497	0.14806256762094794	0.3981982336700424	0.28155738637443384	2.0688059100543654	1.7607651904972041	1.2348950681491377	0.3573976697518404	1.9900351452687286	0.39016836464588256	0.9914142546894933	1.2750811706736074	0.4284156784513476	1.0137903609290912	1.8610751380397357	-0.0937363370987355	1.3667802452589166	1.0531745683885323	-0.04922182415666587	1.5810223788926898	1.5836653613911538	2.4176063137162673	1.4394311874496248	1.5572004206340013	1.536224530304126	2.052392405443734	1.9932345241181906	0.563913518249763	1.7081881459036474	2.409692514207853	-0.3497210288639481
-0.6060799502249814	0.5681435798257033	-0.5163188835947384	-0.9634449417974643	0.43452077521459	-0.6910838346140084	0.4677499796955159	-0.009113230564194464	-0.3368359696870463	-0.9220976828013383	0.0173178517955767	-0.606062123165051	0.3158064464569255	-0.2025262224711703	-1.0683600990807094	-0.6600794045609473	0.29392784367225594	-0.7103649865091433	1.2180644230802795	-0.624257822259746	0.09766822432398213	0.41172809180212566	0.3058541666838803	1.9977944148545972	1.738675951689372	1.2760658468908281	0.3502416021489699	1.9599725655596996	0.41164135090035375	0.992068625738252	1.2268399279461712	0.5053705163478918	1.035362394436118	1.922821429200717	-0.14308580965530174	1.3119984423378297	1.0521040630272642	-0.049331115770343124	1.5295513779250192	1.5757523539664469	2.4400960620169014	1.4292869959817507	1.5626049894237302	1.555210571080765	2.0457701477682346	2.0340412366842644	0.5394749803084231	1.6854097375932	2.382617815785279	-0.3592550020975735
-0.600952637810627	0.6128500321281376	-0.44687164558425696	-0.9440162182598095	0.5093927627155275	-0.6425482373411141	0.5511772153524228	0.07290821211929471	-0.2972850364768324	-0.9626610760743262	0.03765255202342099	-0.5651983797356734	0.23553810057215802	-0.17976276967158822	-1.11170356022171	-0.6085136772366002	0.33971991069647495	-0.660362756954613	1.3182978494510302	-0.6093064685022181	0.05791337041376308	0.4542554574784285	0.34984372712692596	1.9522625924473627	1.7393695863748022	1.3181100186995203	0.3535418318082036	1.9185210707650486	0.4373013231811515	0.9962979797960395	1.1817943351387348	0.5747710208754432	1.0633562485632297	1.946838472999557	-0.16547986735328493	1.2599344633349545	1.0667332083783319	-0.05479179318227554	1.5031988722212501	1.5827922561981693	2.468688751425428	1.4197879041302754	1.5821328898749443	1.5618206987909609	2.052709610122369	2.065220838880972	0.5020550720633106	1.6837455402377344	2.4013312102832343	-0.330539939258845
-0.5760934424597406	0.6523844419268248	-0.3814304440032762	-0.9043245225593137	0.5792593482290441	-0.5907597062077754	0.6280420424441289	0.1645308416590815	-0.2710054876821541	-0.9804431475498376	0.05516180909736125	-0.5095384788296529	0.1745001397863309	-0.1503650485427162	-1.1373014859805657	-0.5427958722557961	0.3865074574386108	-0.6411778981453511	1.3972305009149761	-0.5871823082619639	0.03507326670676053	0.5120467227007317	0.4054334694563339	1.964159454397538	1.7703410733692202	1.3640197635269762	0.3580660706954826	1.8749511107720092	0.4645299942989619	1.0048240496372203	1.1318854048648959	0.639091967501533	1.090801402827233	1.9386169920558527	-0.1468608486158292	1.2124001908624338	1.0877492645504607	-0.06620105699576942	1.4877907625565727	1.6057525630298977	2.483533626576049	1.4104097684568742	1.6017824121273336	1.5540956659835623	2.069789862048861	2.0803166770385184	0.4568639285897751	1.6817719428105484	2.467633319655637	-0.2641249173402752
-0.539064322997622	0.6687910390200782	-0.33189747273435055	-0.8374659838511083	0.6351026787545992	-0.5519271748893224	0.7172989905642962	0.2599169263932225	-0.2519602444038134	-0.9779321345749084	0.08845392559193754	-0.45468367995763864	0.133403714444315	-0.1171815339268542	-1.1630005464820845	-0.49196431414775643	0.42617157142539525	-0.6440526397657902	1.4435349482735105	-0.5519114840722996	0.024333803802104724	0.5930177865235636	0.4917228748139692	2.0244671345376157	1.8291184662433395	1.4047255413302167	0.35971618552509976	1.84787862635662	0.4840591580814829	1.021053413956805	1.065844978027337	0.7071599006234909	1.077764700524117	1.911718292414104	-0.09402453517206524	1.1709608192894405	1.1020631690589466	-0.06914802729313059	1.4741783508423216	1.632736232980649	2.4806527619483316	1.4110750274362858	1.6246397093857223	1.5371108565320284	2.10110040386611	2.0912251975472165	0.41435113162825166	1.6479910804345288	2.5386420052244127	-0.16411969443733604
-0.5020153558745445	0.6612810056046535	-0.31594751287615497	-0.7600996202372323	0.6544158655413314	-0.5282040653338689	0.8171231458192747	0.33629318628517935	-0.22024647550296556	-0.9624902588651464	0.12457620217389682	-0.39487885183347976	0.0988322768026638	-0.0842333633862827	-1.1974369263586095	-0.45313062665358733	0.45534062788357943	-0.6591046182014139	1.463663920159771	-0.5059879769874974	0.024026192977767626	0.6991541263658587	0.5962763963331105	2.086611994865857	1.9059350162049937	1.4379225648491007	0.3649756654503852	1.8252912848816898	0.4815810686143177	1.029930727081511	0.9879684768739555	0.7763653947014421	1.0272690714552666	1.8736044997621153	-0.025739381797471393	1.1349273228338927	1.1073138993432017	-0.06076379921533874	1.4611446474722842	1.6534311857981472	2.455165532310912	1.418433194935837	1.649830624954162	1.520210014828401	2.1590122180408757	2.0998850499404424	0.37533374174259604	1.592669410034944	2.5907649595405675	-0.06655370447689131
-0.4695148110545236	0.6256134294703235	-0.32196120413664286	-0.693878818255836	0.6367808239684802	-0.5341373761603183	0.92313198431982	0.39025938332795757	-0.18810391267186494	-0.9258670492172154	0.1600428250022788	-0.31006193037533347	0.08532042025011063	-0.05920168061968343	-1.2368144608052087	-0.40185470296725584	0.4525943044406805	-0.6793191827500265	1.459622501742245	-0.437234308325469	0.04374020168244813	0.7886480037380903	0.7077881284272957	2.129046376285122	1.9800515116864497	1.466562579171178	0.3784690095001647	1.803465898192013	0.4597935847669186	1.0185706532129848	0.9047463610448059	0.8360107336430975	0.962979737494383	1.8413903133290552	0.03727993023727264	1.1033554809796047	1.0992752578573626	-0.04329275411468867	1.4356006313670482	1.6705707913433119	2.4124449445556637	1.4219893065712363	1.669677782633461	1.5118132400377498	2.221013532534041	2.0938252200557326	0.3266288714496086	1.5338505812489438	2.6287325293873245	-0.007200145455966545
-0.4502295004895644	0.5688592083482339	-0.32636135294636015	-0.647490886923851	0.6022423889091055	-0.563342844651911	1.0378922178764547	0.40985560700275175	-0.17435278851258137	-0.8793022779950792	0.2028631471243763	-0.21238263718729597	0.09857201043933485	-0.03931104860122444	-1.2798328459876527	-0.33847464733311444	0.4159566488927914	-0.6913558454028422	1.4358791685392809	-0.3339199943334523	0.08020361977226417	0.8395984755824923	0.8326372218556365	2.176297754539204	2.0373019771993532	1.4883124926313578	0.3901117184372353	1.8052553374604083	0.42400148521517356	0.9978088070703791	0.8217180575521305	0.8735502451909168	0.8911305387528928	1.8199336596879352	0.0719419750567442	1.0814172403377598	1.0810832342333636	-0.026789720449462994	1.3975931098191616	1.688945329458734	2.3617771440343	1.4226747249136598	1.675067148698043	1.5121910949033293	2.2512650987318468	2.081089656703213	0.2574901591627905	1.4701610452732836	2.6492524884859088	0.004972725081067689
-0.455935703015217	0.5148821138221028	-0.3124190479191526	-0.6208134697762508	0.5518283517225733	-0.5903087543174655	1.1449568669089882	0.3779406317324806	-0.16754303144203814	-0.83808408542024	0.24240048354510974	-0.12981923099179904	0.11873715501220376	-0.02897619757082579	-1.3096820428934226	-0.2721434246518417	0.37328108369903923	-0.6866149817769592	1.4334782743505188	-0.2088574971445397	0.12910220543589288	0.8641611722106199	0.944609353967406	2.2159259552442334	2.067444826784331	1.4924328052946634	0.4034672047923891	1.8292049617332125	0.3827606201377662	0.9816468044764015	0.7497731153475772	0.8738845488188012	0.8178994292450555	1.8154602784047706	0.07371385950758594	1.0659014005042091	1.0614266541948694	-0.026641396116615795	1.3641258956483004	1.7048618011524659	2.308345095594287	1.4182759519043393	1.6571621391562623	1.517201170528418	2.2443890773134383	2.075947481821508	0.1879300927735354	1.41671452682352	2.6395600316976697	-0.033076646630372505
-0.47818162300652894	0.473143893459712	-0.280727775933464	-0.6152184423300067	0.5037544270661239	-0.6063251467362581	1.2377726246671497	0.303883710506813	-0.1620621110068316	-0.8030779453525361	0.2582305123005357	-0.07076557462185698	0.14415528125620852	-0.030652009693147898	-1.3028446118984296	-0.18903257132943188	0.3260983465161221	-0.6678272449763887	1.4958390270972384	-0.08322267934518196	0.19075510490358288	0.8585775588578095	1.0107313399980558	2.2296039857914667	2.0864941766687677	1.4846410069608156	0.4254868383795065	1.861668853492732	0.3454907608120236	0.9521086877975014	0.6886005332400597	0.8418424747072983	0.7492611408136085	1.83432733591679	0.04909605124378781	1.0604402331943743	1.0484229694383647	-0.04864804318486114	1.3411222389658248	1.7166683857891303	2.261314008740896	1.4051078559845949	1.6214433364235827	1.521777412789323	2.2106287393627326	2.059582634267913	0.12740898786873064	1.3855213741382526	2.6007248354308734	-0.10043341878458474
-0.5005532448505803	0.43079576242470907	-0.24049585683766014	-0.62668287232589	0.4946262461795513	-0.6011670678111292	1.3189881192958406	0.20617828710638247	-0.17062949864296387	-0.7601572745928806	0.25365036989245493	-0.03937044745844963	0.17154556670403193	-0.032546935264877605	-1.2540434866087578	-0.08725836371877924	0.26029663692069205	-0.6404750273335074	1.6129724570309676	0.02990881300117699	0.2687536745494665	0.8204850040975986	1.037382330706698	2.2264337297350636	2.087117982359021	1.4681637997940125	0.43828253894436014	1.8977289409432516	0.308459616526696	0.8997301345858209	0.6319262002441913	0.7950863978629528	0.6889193975345338	1.8640395441348914	0.006026450285083312	1.0851856159113686	1.0390018655074527	-0.08902739116659186	1.3195653531438816	1.7237830132400718	2.226510399790155	1.3851944372008775	1.580015910398236	1.5266428772930174	2.1576994786785244	2.0235750093526916	0.06993628829633897	1.3708154949717837	2.565086783095451	-0.15264232142415013
-0.519683082071362	0.41035562274991744	-0.19821455336472876	-0.6415324978541929	0.5223301590356839	-0.5763089782171409	1.3836610652875665	0.10670491498674273	-0.18988277065974374	-0.6908624267360206	0.25611732610195714	-0.043076228112583735	0.17818419183063963	-0.02363632165562952	-1.1678297304442118	-0.0007374875890456434	0.19643086024402684	-0.5913478719397219	1.756291778463821	0.12356051697889821	0.362659568948864	0.7730719767375859	1.03336688313065	2.214716104876417	2.0574173830768343	1.4294676347421582	0.4302742601383451	1.9226310086976202	0.2687685046481728	0.851749339745945	0.5812961077881246	0.7412170827141834	0.6499109017109476	1.895932464882763	-0.04310598421625937	1.1402056005842867	1.0248587164553657	-0.1532791501929104	1.2913448109466599	1.7264141275378495	2.1943112306752655	1.354616715383564	1.541191951054299	1.526572904169762	2.109933334148095	1.9812347382005147	0.035117783640184946	1.3739423108481101	2.5263526118227686	-0.17168697371596195
-0.5351807973366853	0.4201833167212662	-0.17050613472735182	-0.6610798700852076	0.5858964415835942	-0.5578554188406002	1.4200546722888912	0.026254496041362062	-0.21894311177437586	-0.5989798499187536	0.29025377368926897	-0.07230258759586763	0.16259387009488066	0.013836135849565358	-1.0492167370767675	0.057981559533668126	0.1445258474143033	-0.5194793314287476	1.8866952266035508	0.19252306177612472	0.46577456240184256	0.7304145579552389	0.9925289269316899	2.1923450753900733	2.00875588397077	1.3830524541120401	0.4156112144371912	1.923219791940769	0.2327301118007617	0.8267196471309196	0.5492134052062425	0.6936531054357838	0.630945192553687	1.9284289757058377	-0.09132401248493899	1.1945280529839852	1.0182780638664681	-0.23036486728244193	1.2510054351882673	1.7144344950250976	2.149871626245607	1.3100524275081995	1.517076628290003	1.5348437273385531	2.091515942499358	1.9394649012393945	0.03657237128077137	1.3990974742549547	2.468292953440734	-0.15978365006616124
-0.5410490890935011	0.4336867390128881	-0.1666113770875597	-0.6861703609591219	0.6868812976894418	-0.5631199021443413	1.426976602543864	-0.02467468018178507	-0.25372636593831766	-0.47936225223782447	0.362649268724515	-0.1206780485674092	0.13333773142262734	0.09672188457275102	-0.9250124372221334	0.11560901295318735	0.09509202544212442	-0.4510864870823381	1.9578731460781973	0.22487797511841512	0.5650828719036541	0.6910344774451945	0.9258516130447776	2.152347198183767	1.9362361448457075	1.353057871838827	0.39182867336121696	1.8949639686543436	0.19975712320248898	0.80798346430837	0.5349659448435942	0.660162382270117	0.6290247430328074	1.9620693870746622	-0.1341267633757459	1.2323606723149692	1.0212564330771117	-0.2954831526743429	1.201415236339289	1.6759903361898552	2.0953727508744904	1.2545416055170642	1.5231121101733283	1.5562088543058767	2.096152010879406	1.9073965791073433	0.05756679742827832	1.4357098160752033	2.417192134359145	-0.12836979061575055
-0.5388658463880341	0.4408714867362534	-0.17899114244261258	-0.7098593141427242	0.794764550037814	-0.572944573102912	1.3966675588238657	-0.03676587402132385	-0.3025197188134778	-0.32498904639598536	0.45183704694489746	-0.18172712528957763	0.10181617567238217	0.21543268227410217	-0.8139592658686986	0.20188838605124132	0.06242128153397739	-0.3982762886344939	1.9428428193346672	0.23629932219108385	0.6531095544229154	0.648342377834569	0.8603276723977942	2.096895722992277	1.8264091012304497	1.360873931091203	0.34699150256050854	1.836195319649423	0.17997029874142517	0.7993659749824357	0.5446881125127597	0.6223860723192136	0.6477211828128009	1.98718652246218	-0.16715924378058808	1.2463155710249136	1.0287926594700862	-0.3476230589421007	1.1535781833566041	1.6258103850308931	2.0379282238150624	1.1908017315442379	1.5487096986394489	1.5951512298349637	2.104106528205172	1.8858771559287597	0.081671916036385	1.4824010996257382	2.3817917878922272	-0.11096904156212786
-0.5360838659103102	0.4411276492187505	-0.19917433292596326	-0.7266406887097903	0.8796879886295	-0.5802358064754658	1.335744560583684	0.001275656216501425	-0.3800974563135042	-0.1593191291204562	0.5397559700594359	-0.2457847411914543	0.07916567061589093	0.37629847304762126	-0.7217027088300784	0.3268903552488914	0.06772383681534862	-0.3605532121628653	1.8542753430351255	0.25298852539346584	0.7218951798799138	0.6069551443879169	0.8050322063682869	2.027788621889994	1.7075275645738373	1.41060881407321	0.30344935858810723	1.7571078763711192	0.18696123921072147	0.8060540320248968	0.576878989421977	0.5725098282812823	0.6787582889584496	1.9959191079050498	-0.19242105020824635	1.2209024287536796	1.0476217322968027	-0.3919525181038705	1.1199109743903168	1.571913837442335	1.9848546637769993	1.1149138254200976	1.5743414932371493	1.652440558281624	2.1044383730997436	1.8733193365633085	0.09961060895404587	1.5494002787928314	2.3273512013581614	-0.13384059410478386
-0.5301361835096593	0.4290839464702459	-0.21940852618792972	-0.735950903366861	0.9301600931244695	-0.5830276546952551	1.2531592428078875	0.07282944212685402	-0.4844005184762928	-0.01176722383182387	0.606920385866502	-0.317381039775391	0.06408488443650848	0.5750100257216225	-0.6563949487558747	0.5075394530062836	0.1009898675899886	-0.35068842031864494	1.7213303843441685	0.27149912849478064	0.7618115294729091	0.5948385300081754	0.7552425549820612	1.9547271024558737	1.6132723868831753	1.4936296772753699	0.2629484389092789	1.6756075762728506	0.2093057248190891	0.8150516339453311	0.6108682645231258	0.498419786751468	0.7043033159187247	1.992244023172961	-0.2101292207139441	1.16436403541284	1.0827382486569188	-0.4266174759990616	1.1085070158425858	1.5195511233009114	1.9478310182165923	1.0410539512150123	1.589969894688179	1.7174362600361488	2.0901495223452384	1.8843683988292237	0.10047163690250371	1.6183027371889929	2.2523668851386613	-0.18211278109500245
-0.5157995564104255	0.39292844179782693	-0.23525648048889253	-0.7341822962814676	0.9362455470488522	-0.5538424537043506	1.1532395184961346	0.16219399855002747	-0.5979375093351122	0.12222179504801231	0.6307078814009524	-0.3998943678539405	0.0493340133655716	0.7663001247110539	-0.6227098555391265	0.746825486855618	0.14262493137003732	-0.37282533653764877	1.5805265333954186	0.28628338134414966	0.7777342347676395	0.6246163561886569	0.711181798660008	1.8858048396042286	1.548024173789269	1.5846930349694979	0.20895835268656787	1.6009937311655331	0.23173357123522093	0.8144309437593762	0.6287080140059984	0.3844361789608171	0.7177413820105958	1.9872887433620137	-0.2170068364638967	1.1088974599552397	1.1216081012990262	-0.4552401689666814	1.1155749170171316	1.4744996819241645	1.9331373128740228	0.9886194480195793	1.5890501298167914	1.7782195797706972	2.057492080661787	1.916494591096599	0.0766669620891779	1.6678770668623772	2.178131342404946	-0.22670448836571264
-0.4876688049448317	0.3378453759186932	-0.2567889262974565	-0.7231071823106708	0.8957377926819735	-0.4888344452471795	1.0432213305185143	0.25516884629336667	-0.7147520141954649	0.23590634166346502	0.6080901853692865	-0.4662709857867828	0.04502312261521818	0.92904055277395	-0.6150705705130253	1.001736766854659	0.18891223704789287	-0.4146461498423231	1.4497897723965123	0.3146612930722544	0.7674946394525296	0.6857283107186098	0.6768986097217139	1.8470616220386187	1.5207536235392618	1.6488105991520736	0.16946838943499826	1.5395178337190751	0.24334724740779112	0.7988078349702583	0.6350317048914128	0.24814244711484484	0.7093533868810382	1.9632035522966191	-0.2246778864157323	1.0678834129390873	1.1570628448131626	-0.48317588607690326	1.1334170058942354	1.43902093442005	1.937266408202505	0.958896483193994	1.5700087165702787	1.8278818377825157	2.021145304562212	1.9283249001893972	0.022572423233715472	1.6908758055269282	2.0836610876148525	-0.2671098995359335
-0.4481918072977953	0.2772121229187934	-0.2759613344409564	-0.7149500846421899	0.8175908089850902	-0.4165200027919386	0.9423732210838068	0.33101997290238994	-0.8248077077987691	0.30644246124035684	0.561104810985257	-0.49802821625735083	0.05557307463861657	1.0619937246868052	-0.6195638426513093	1.2270494352909793	0.22552988295321189	-0.46800810187746433	1.3325573902077144	0.3586213644861882	0.7284895869266318	0.7647182322260418	0.62703776245648	1.8449219792585025	1.5235281622809835	1.6665736350008504	0.17425581119383643	1.5025283923259383	0.23360540028228405	0.7712713238522674	0.6365371309468149	0.09726007639648612	0.6936443130224126	1.909732286360208	-0.24856630449394368	1.0361286815253585	1.1937785516976267	-0.5090194494395947	1.1562717302822443	1.4136654876670265	1.9471529136490489	0.9654039255744193	1.5429440651274815	1.850161280227044	1.9998340302299298	1.908888801882501	-0.04795126166806917	1.6914477268716233	1.9895057931005258	-0.30021425057541307
-0.4084270185668558	0.21533465214676575	-0.2917814690444924	-0.713274171848484	0.730989225179523	-0.3532347318932597	0.8574396350558308	0.3780719150532135	-0.9075394634307404	0.3447396795382397	0.5094732571244416	-0.5094498790842832	0.0748731084826733	1.1388944301159827	-0.6269466788656592	1.3961691783159607	0.22155796890282575	-0.5270316783020033	1.2344384172873695	0.3905042177629286	0.6671827496363202	0.843872887667796	0.5494200151620128	1.876506915481211	1.5346076961824884	1.6333766114819661	0.20927166562889948	1.488293691565096	0.19873405874356825	0.7578519058008827	0.634662109273021	-0.07795681256826933	0.6969314316467752	1.8524837147918753	-0.29506937632626684	1.0243599510375754	1.226625990742909	-0.5302064094052623	1.1810753401235599	1.393352026758175	1.95135543431287	1.0271601182268184	1.5171830473660322	1.8413539964466275	1.991191422755125	1.8696693844567611	-0.11296436769972251	1.6764090082340612	1.938363375491949	-0.30572831467597794
-0.38281692004302803	0.14654486041847264	-0.31420878178696104	-0.7199296219916311	0.6611749002436021	-0.2948440624107629	0.7813666658631154	0.3984470864310252	-0.957750808114854	0.34840086172163826	0.4591860293051332	-0.4907784457884509	0.0953315109297154	1.1476467951228808	-0.6373491095395	1.4810478338302693	0.17789692881244118	-0.5900616183540488	1.1643593886453223	0.40218039372054043	0.586196509859066	0.9069789898237529	0.4809248331644304	1.9347589702278267	1.5419211196107507	1.5575976324603569	0.2650831444230354	1.481083983028887	0.1444244924853471	0.7481566288652279	0.6405981754854879	-0.24682657570917027	0.707712367846	1.7813282331843692	-0.3627354375433378	1.029081053618508	1.2590990812876242	-0.5409130842736902	1.2026194603202622	1.370375988301348	1.9424493730499723	1.133726542983334	1.4984494893037446	1.811153596449585	1.9769855332242625	1.8018001164642203	-0.16967496593901088	1.6454314980230234	1.9182712869566712	-0.28651061993804094
-0.3705775291184399	0.07477463853668406	-0.32794707569970327	-0.7360547209735511	0.5988686782888124	-0.24717996766745726	0.7206530093663448	0.3986396353014344	-0.9658257195538648	0.30417628626525184	0.4152949632833095	-0.4369984003493929	0.11054059742904851	1.117818962408134	-0.6487159322237276	1.4831585703271544	0.11458141730648437	-0.6646643263230939	1.1332102603525107	0.3815141889039741	0.4951590863966088	0.9586664292690698	0.43174746633767286	1.9784760170833393	1.538341219791315	1.4636714863799476	0.3388954961306395	1.467484244589088	0.08264276654937404	0.7044629267050881	0.6488915405811142	-0.3793454624236173	0.7235586166704033	1.6878107128229363	-0.43202038917232255	1.027732774773323	1.2897792395401555	-0.5395040031116402	1.2211168512930188	1.3461964805244615	1.9182492463496736	1.2439539080629143	1.4836078288790682	1.7586550945084796	1.9556010578122947	1.7033258140471244	-0.21178106459296528	1.6059173585604267	1.9234116763630644	-0.2731963348044509
-0.36967115260132194	0.017308854963214014	-0.32238777283052455	-0.7566143148697909	0.5638947384161471	-0.2205890067646334	0.6762634579481975	0.37740674622816534	-0.9129694380524513	0.2155847876781626	0.3838188661781366	-0.3759878452556461	0.11758611785607147	1.0744142111430484	-0.6543867017230085	1.4412529642700134	0.04522799615466401	-0.7463660294917563	1.1122167582377598	0.3183166254382337	0.4088281085465047	1.0034177030587201	0.379432734442631	1.9662822937003224	1.5238586861914905	1.3701779933466174	0.4105438997832012	1.4477426887893796	0.03311129022707808	0.6479464389203734	0.6536557182474598	-0.48092733424095596	0.766214950472804	1.5945414432182408	-0.481163497676381	1.0222248217622354	1.3251124839795474	-0.5385203785885472	1.2406695339522815	1.3292613861055813	1.8905506183773348	1.333146993775284	1.461921141456992	1.700801316200892	1.9241099533318233	1.6016975892548344	-0.23297334397118244	1.570683253423296	1.9701624780510354	-0.26373557183649365
-0.37921787752250047	-0.022201158408569316	-0.32360256628484085	-0.7823277113838437	0.5820001251873534	-0.20608254314710636	0.6305677960874622	0.3327922977322906	-0.7959766228448651	0.10704183905899085	0.37009258975433124	-0.3159403308724328	0.10772165611355441	1.0424358204989288	-0.6638211284313659	1.3697439165895187	-0.024410562403797048	-0.8226521130551661	1.0805937007233049	0.23411030029420044	0.34098069610373327	1.0430882355055953	0.33690031632328205	1.9078846088168404	1.4962017488348338	1.2836959057678237	0.46251625065729174	1.421253215232403	-0.004840612071278361	0.612312086073992	0.6460159063794785	-0.5380561097615951	0.8158621269755507	1.5177832827675108	-0.5067028281746524	1.035996830912738	1.3709800265752183	-0.5586924878557857	1.2402525235277753	1.301180435304187	1.8660049606872051	1.3886376564034077	1.434240779645744	1.640484483954714	1.8714686168943753	1.5189432957405724	-0.23672522745722918	1.539354152221667	2.031603502412537	-0.23935655336893982
-0.3899620779881935	-0.04841918518856895	-0.3439573115689919	-0.80335077673852	0.6239885959194211	-0.19942973604622782	0.5829379985539037	0.260389546347863	-0.6295748595157173	-0.01199498011073034	0.35431916420065307	-0.24461368368744627	0.08566499825226495	1.044570147802419	-0.6731110769359204	1.2789387766777787	-0.08381418878708213	-0.9006883449400658	1.0442157269521473	0.14576405015052804	0.29318181913710883	1.0705424461914284	0.31030628231784607	1.830437381799393	1.452884495493025	1.218074164636524	0.4886757925890944	1.3914215309128444	-0.038162200411109425	0.582316871971326	0.6267293252685097	-0.5540005355692901	0.8412242539814567	1.4501033117543236	-0.5101718790573234	1.060457246176649	1.416371424148239	-0.6118121153747198	1.2082278250090344	1.2496554301992755	1.8278065097613727	1.3957297203111942	1.4063817858140197	1.56359801612165	1.7957054994204362	1.4472421980733206	-0.23040491592067616	1.5062108415085862	2.056639873012691	-0.2205448428315273
-0.3844477361851422	-0.052635700971890395	-0.36520692378704744	-0.8080448156695642	0.6514950799268612	-0.19968307980482947	0.5471269077081584	0.1682811685213636	-0.4388592066959195	-0.13335491332528263	0.3187676365696491	-0.176657678989328	0.057658871268677414	1.0869604849498766	-0.6702287367700434	1.1944030554684557	-0.12691495888547247	-0.9838625624595391	0.9978539914459427	0.05483609097579878	0.2578834770444682	1.0673561450933564	0.27317051182729934	1.748794886608367	1.405573023627059	1.1783469105472384	0.4903969250189738	1.3930435710238722	-0.05631969999315065	0.5551316041368599	0.6058246365111655	-0.5656129435323193	0.8486875882305904	1.4224403891947763	-0.49315396072725504	1.0972095411332565	1.4499117362954457	-0.6895965181374001	1.16076097515831	1.1840663522560189	1.7773028364601777	1.3429847629253695	1.3721148433328707	1.4782634598742141	1.7115340179266845	1.3806295387335443	-0.2377328133543613	1.4662747928572795	2.044136544329395	-0.21537020814451585
-0.36004503703630747	-0.030398357848469042	-0.3840594054101351	-0.800254787396165	0.6721380080768398	-0.21840011669031673	0.5191888867776682	0.05893091457188691	-0.25956390706799315	-0.2420459035257414	0.2791076598784616	-0.13013125618201138	0.03285292083700965	1.1526701738333767	-0.664525459674907	1.1268643176287827	-0.17051597004814298	-1.0595160622922897	0.9349672293433333	-0.035974897563219393	0.22545360588876728	1.0195746339328866	0.24564143861089222	1.6705298903608234	1.3622231834208334	1.15181759613708	0.46430840068743356	1.4475348829388561	-0.05763831640687146	0.5615213449659168	0.5873538701188423	-0.5861633304353062	0.8280706989297159	1.4633822934088099	-0.47156045323296486	1.1571335179465478	1.4645474491640669	-0.7707494445644818	1.1059709116282395	1.1104620113249137	1.729157412164581	1.249892856406388	1.331344935170128	1.4068395605299575	1.6269233299548227	1.3179851172446018	-0.26670365585843453	1.4216227370521746	1.987431809397831	-0.19638545516097813
-0.3356555696614455	-0.003261398988401454	-0.4156440352223524	-0.7872368010716025	0.6722367225011857	-0.26070852437678405	0.5060595187398016	-0.05029243216754729	-0.11888128858507493	-0.3242203689546814	0.2396882467947025	-0.10458371221296622	0.01625452515877834	1.2188748968062795	-0.6619573596023027	1.074815584241075	-0.20862433432501554	-1.1189297320174014	0.8761947978461949	-0.13091327853376572	0.20012954477524522	0.9322873242598643	0.2554617235220558	1.5942813113929695	1.315600690973953	1.147600239799663	0.39349132070852716	1.52621248690085	-0.06364787282112834	0.5810225645292958	0.5625503983138268	-0.6052743544960142	0.7614747933220609	1.5382079920865075	-0.46788503829778544	1.2186864878125392	1.4526011347337224	-0.8414455055258259	1.0404364468545044	1.0254876383536358	1.6693891891985388	1.1477614915126146	1.307275220581273	1.3525544115083963	1.5389600325333888	1.2585938240771237	-0.30254073825787087	1.3703045160654574	1.8722633161077755	-0.15774041810614534
-0.3166481263499094	0.014905806913124504	-0.46877038407561	-0.7654313958950858	0.6022772292941674	-0.3167329631539418	0.5131680362008578	-0.13649743667173878	-0.033759325203281024	-0.3895522575585933	0.19299060535289064	-0.1053926664098149	-0.00503966222965913	1.2788957513181196	-0.6600899788181448	1.0428695632104232	-0.2330210910299655	-1.1625815237869275	0.8502172268840568	-0.23557693235916655	0.17240611923189672	0.8257911708241815	0.2966034488047825	1.5341584695035295	1.2646767324241355	1.1567102147068553	0.2816929078725489	1.6019750365707814	-0.07730388878391584	0.5813930540201369	0.5305353046865282	-0.6306117836260635	0.6447897029886006	1.6308055243494433	-0.4739300818358969	1.2632222221593326	1.4082178511052081	-0.8875821795851838	0.979557180084955	0.9397109525023183	1.5976008069237466	1.040703178298594	1.301133319621919	1.3219854863955418	1.4538369370037318	1.208622962224281	-0.34471278798872784	1.3122076207801379	1.721385458721747	-0.11648976114138954
-0.30454436110853955	0.025851670450928253	-0.5214840740836989	-0.7446641667854668	0.4707489689495322	-0.3933035807536897	0.5284499834698899	-0.20531177728945585	-0.0032555193729469174	-0.4637040080631024	0.15660889742958767	-0.14067847804377903	-0.03395855434661271	1.3186891883244485	-0.6587860630288199	1.0140099509246447	-0.2570626765792764	-1.2022831815938944	0.8771947364237269	-0.3440713745041132	0.12042758018959658	0.7235434188525943	0.37115977330190747	1.4868230738627946	1.2225791588647612	1.1559904741238638	0.1433715100916635	1.6854033131711268	-0.08562102392218371	0.5786889618921773	0.500034651641909	-0.6550020191437742	0.5059635570678529	1.7363364342721923	-0.46874607451686917	1.2802139382051194	1.3352954199466984	-0.8896470104292957	0.9355242834237888	0.8725565778617286	1.5399144081714378	0.9326086738257331	1.3072790212625598	1.3062228741635358	1.3876826812564396	1.1706518862891158	-0.4019986261765601	1.2582219961448	1.5768484053780552	-0.07070672318389429
-0.31182183679343006	0.021448115394671695	-0.5633573553277004	-0.7355022629950956	0.3275143392236436	-0.5053980601845541	0.5488334980077085	-0.2603807542263939	-0.014387179621677876	-0.5421717400528626	0.1442646825151207	-0.20737867765536078	-0.0527013982297392	1.3187581684844476	-0.659302572607417	0.9802574872170258	-0.28480604600426185	-1.2411484231347685	0.9265771197162269	-0.44307866258833145	0.04763916888091648	0.6394944315200611	0.4614266551001209	1.4364406476660827	1.1825392130299517	1.1582790874383204	0.005960808596490013	1.7612755381510585	-0.10006517843110321	0.5820618597243831	0.46097470494696796	-0.6492259953508877	0.38981700548892506	1.8135278166317377	-0.4564852033971915	1.2586712494011365	1.2485910532015598	-0.8519804364299051	0.903376183861061	0.8194190811841882	1.4958980792043228	0.8440284327489419	1.3288136814331666	1.2914865344059423	1.3428641002013255	1.144304440392018	-0.4539827305711214	1.2074428813436562	1.46030716069739	-0.02495696261988517
-0.3417388777453153	0.007424235995753684	-0.5995693281452905	-0.7358804557051798	0.18805989127711903	-0.6284065887359741	0.5718110298008428	-0.29426497930766454	-0.06139318354004314	-0.6162779393015916	0.13629306493566018	-0.28421006554175987	-0.06287378074013915	1.276846634800511	-0.6693582555921287	0.9435248760984736	-0.304360469206978	-1.2755574637285556	0.9604708710838278	-0.5197612693425044	-0.03019790508219076	0.5627630989542551	0.5231392430242109	1.389150061298229	1.1311124857148558	1.1677529761234293	-0.10000580600620868	1.8059018445509245	-0.1309730924734053	0.5744932886971947	0.4226494422251714	-0.6126893946867206	0.27033252974275357	1.8289729078303025	-0.4454482845889388	1.215577365302033	1.1662376668358079	-0.7980411218083938	0.8843298710029845	0.7727354837034388	1.4562570363959453	0.783933371608771	1.3596220039433917	1.277683169625089	1.29819680137756	1.134569856914191	-0.4863647093305758	1.1508320439785695	1.367928717550129	0.00507588500087316
-0.3786422953546957	0.0106526964894449	-0.6223629335705496	-0.7457394205690392	0.06877802628221898	-0.7249964301404196	0.5934323911692675	-0.3181322870169827	-0.1410427174555465	-0.6914887565030094	0.13156198065625205	-0.3578634190833972	-0.0822214689887482	1.1984202505384205	-0.6991930046775173	0.879956448099622	-0.32882225725028424	-1.3098189014518558	0.9833392580314513	-0.5669129681022753	-0.10966916154958706	0.4870114997873117	0.5413748808341131	1.3530393885144374	1.0931813755344089	1.1730822912267043	-0.16760202893793888	1.8376268710641401	-0.16497293465822477	0.565110762630432	0.3966335165012851	-0.5662769076821441	0.1340060165317233	1.8048293048221467	-0.4366030943383533	1.1655336779441514	1.0950392090351675	-0.7324778634179516	0.8847085845517713	0.7304016805625138	1.4469017848462673	0.7469006217548654	1.3863369927078106	1.2578714459940357	1.2433496724056057	1.1356693894853596	-0.509696734759429	1.0951587825883933	1.2986315142345792	-0.0038091790597833465
-0.4102199239401335	0.04852814925862906	-0.6063341512363107	-0.7665919284270104	0.023328743967201637	-0.7997885745547832	0.6265903029626472	-0.3435706184644095	-0.23549625567590296	-0.775730110163012	0.13272706322555766	-0.42546117263719657	-0.10472167938472501	1.082139989062907	-0.7467949608756219	0.7863208926565909	-0.36983702211062536	-1.3516151142781159	0.9856724480456933	-0.5852230501137995	-0.1777395918400027	0.39681533564244437	0.5374828394483457	1.3329872388997372	1.0897923416351247	1.1733208569255602	-0.193368885315351	1.8671122122994934	-0.20878282826581218	0.5663665776578297	0.3713793183323765	-0.5214662922278456	0.02127867798864704	1.764641888202118	-0.43910081097387704	1.1113558358937783	1.0406601636897839	-0.6589987695797614	0.9027464130158883	0.7010582668469393	1.4790750391369194	0.7309666612298102	1.399008464117765	1.2243963038286387	1.1901812881944263	1.1347641352256381	-0.5303540776249875	1.0392839423636115	1.253568424212985	-0.04405153100192534
-0.4317447122499429	0.10596547033404424	-0.562610860113408	-0.7984713492241013	0.04909320872147935	-0.8540142726458699	0.6795719676755925	-0.36151267229796363	-0.33169468800847496	-0.8369396101187426	0.13084972370092748	-0.47721112825844914	-0.13311270732816557	0.9454010236630624	-0.8206124871538417	0.6910431165981343	-0.4108617917922527	-1.3813289778487903	0.9422844882049619	-0.5824032222886159	-0.21138068061652943	0.2926991540473622	0.5344451486106735	1.3235380834807426	1.0956719430290747	1.1775705611543479	-0.17647505146479098	1.8649244784842633	-0.279484160632529	0.561117174612272	0.34873482581040705	-0.47850827604473894	-0.07875743594290022	1.7271024796539518	-0.45012349777850885	1.0749395473370746	1.015257005791723	-0.596417610933934	0.9186821685238188	0.6902388416852258	1.5339626368715966	0.7497269644492143	1.400034648065182	1.195520728298566	1.1443183717358063	1.1486364333791776	-0.5445811904924873	0.9763866580867513	1.2274564345578511	-0.08291952659311227
-0.4434581401591228	0.16300838250783684	-0.5330107020509889	-0.8425270921772341	0.10045374303556262	-0.8585795271758704	0.7368815453881948	-0.37931031447871144	-0.4252779019149534	-0.8468299265301944	0.12237811117269634	-0.5075623192916374	-0.1776365840745869	0.809680530037317	-0.9158489071459062	0.5971129274564535	-0.44304730186804653	-1.3896861118016068	0.8718669386903134	-0.5721933568001003	-0.213280177456809	0.20979896915154858	0.5552533308487302	1.3223618400675894	1.0887309409084258	1.1834780948158692	-0.1397297095880529	1.8211467126406997	-0.3591960384930048	0.5478902186340511	0.3395174716688011	-0.4394318964298421	-0.1910783301429329	1.6931943468808028	-0.4614913106709551	1.0624179923836832	1.0063416007124528	-0.5469163164820914	0.9239884134152442	0.6860581623152141	1.5944132835425553	0.797706248418892	1.3896663895149846	1.1853606308018783	1.114691454751311	1.184689527686439	-0.5497986534652712	0.9149051135320054	1.1929118292175471	-0.11740488946224428
-0.44097387459578063	0.20320149583294506	-0.52488735040228	-0.8902868990261912	0.1577197226178672	-0.8064363147804896	0.7887482377721003	-0.4083064239180117	-0.5000196557970723	-0.8140501040887859	0.10692543709558762	-0.526761498896842	-0.2447486485792369	0.6865671750654577	-0.9997907435556455	0.4974397962214182	-0.4662885017145097	-1.3930423199281585	0.8090530887756493	-0.5572420030425722	-0.19893013250149974	0.16618782759154854	0.6239526076994687	1.3317045734634885	1.0710642051285046	1.1868301450591283	-0.1025290195684588	1.7583316219353127	-0.42401285565711044	0.5507434688687126	0.33374366694733526	-0.4055929403184626	-0.26821130534398596	1.660585879834101	-0.4663195178994523	1.0492159181393466	0.990717476451986	-0.5133403714517533	0.9320052260659628	0.6964174374427873	1.6408828825374715	0.8466491499405651	1.3560911710280201	1.1829908743609614	1.125515454400728	1.2340816881860353	-0.5507622719778008	0.8585614853197685	1.144663480558003	-0.1528952296146417
-0.42599219851538567	0.22248280522977493	-0.5325980432058202	-0.9269530530460143	0.201386338563814	-0.7444177626748185	0.826598135162374	-0.4333596576246208	-0.5499890078670829	-0.7597871706396588	0.0815907873800349	-0.5352593701265931	-0.33044959658307216	0.5769292972321752	-1.0639860214605634	0.4182268018303259	-0.47731381477124774	-1.39438128882472	0.7669098441434083	-0.5262573171471863	-0.18179620958594273	0.14572613890733366	0.7445916514824729	1.3344323379501812	1.0315828912551155	1.183676225650513	-0.053418260234337656	1.6905349632021043	-0.4699295042245509	0.5651107626304324	0.32767238282570027	-0.36939528638812347	-0.27299718748332175	1.6357608041603915	-0.46297499704846673	1.0249043664703301	0.9708999922334242	-0.502996700871609	0.9409752054012683	0.7238887877716019	1.6576152207200447	0.8880927684215996	1.302208912426062	1.1801779548060936	1.1850864930483522	1.3074816876831759	-0.5481608683888426	0.811209210706922	1.096171483383242	-0.15844589884804094
-0.4048908269726967	0.2260853442693342	-0.5674607606981967	-0.9512018797514081	0.2184871608990287	-0.6891432214231216	0.8432772110233033	-0.4498444665980349	-0.5764256395867058	-0.6869564065527984	0.058902337346185364	-0.530374827642765	-0.4066599866339612	0.4772813696292973	-1.1110353485291202	0.35663869869125203	-0.4806354154380689	-1.3768973773801187	0.7448278672229064	-0.4884632692443204	-0.1718872959069957	0.1495757108462284	0.8759717802118093	1.3133663785365246	0.9666698573380618	1.1752091650843082	0.005275697629256215	1.6213644769015487	-0.5034594945837917	0.5689984965083525	0.329624027981356	-0.30928099374624196	-0.2196462869045926	1.597505849313395	-0.45784791774392364	0.992652005325097	0.9482519079491791	-0.5065408717722766	0.9465963357152806	0.7569487979167726	1.6453618279931579	0.9247707134864862	1.246084251864934	1.1872778943790776	1.267559709493413	1.4088370961232208	-0.5436102440825241	0.7733077019211707	1.047596289154505	-0.13423992282661215
-0.3846329810207567	0.22310898018698913	-0.6188761981596889	-0.9613945440653419	0.2461271997158782	-0.6226202172895134	0.8439507453281921	-0.46837729537488954	-0.5781620427300057	-0.6151904030698189	0.03766198589037934	-0.5284063724304335	-0.45498155285093167	0.3812244680028241	-1.1398804219184566	0.29274665662994936	-0.47757894253531596	-1.3379513056958832	0.7388230277442889	-0.46475582789925973	-0.16824595277390947	0.1746802954162048	0.9645821712251035	1.2835346051153258	0.9057277656134379	1.169633197309333	0.06466729897777664	1.55184187513205	-0.5319120539246825	0.5681757211455744	0.32361133828702743	-0.22874167806182974	-0.11043977248312917	1.5315879719068524	-0.4597158682192082	0.9429102984025726	0.9130401625845332	-0.518871307758191	0.9646426745962238	0.7811047082560113	1.6149594200253898	0.9387975982705624	1.1906893221108583	1.2185278912249515	1.3526730448791109	1.5136357776150828	-0.538194927879031	0.7321293651031084	0.9975948597147462	-0.12294890321694604
-0.36897317652427	0.22512575147775818	-0.6544668644014076	-0.9596778457832933	0.3063836456827795	-0.5666109791378717	0.8288144270980553	-0.48840675400810357	-0.5573379414637862	-0.5821088035588612	0.006110417849542605	-0.5418350120981186	-0.4798718149214241	0.2821770735575829	-1.1632714431142168	0.2387997094132354	-0.46939499872369117	-1.3008783847252097	0.75237427867522	-0.4625668060023763	-0.1802043235699996	0.17855587797630776	0.9954954218903556	1.263314420727318	0.8691978906028872	1.1568153453538073	0.1341475770693988	1.455402643335055	-0.5500884991448525	0.5781548796391467	0.30359908773019156	-0.14697193930256605	0.048027796315189	1.461678611744928	-0.4678708062941648	0.8861847622567234	0.8689557010047164	-0.5430091412931379	0.9895611750646992	0.797733035985464	1.5857274982856748	0.926452004361726	1.135837889780785	1.2574749316289224	1.4338432821057798	1.5890570982674919	-0.5341535924443539	0.7093322052731639	0.9790359740313175	-0.12182745505648082
-0.36682301325373434	0.23282689023726805	-0.6808538474109989	-0.9622176693755247	0.3759134408073509	-0.5443319290064468	0.8004531717732768	-0.5070883705484552	-0.5268341356334527	-0.6042239382405414	-0.033087299360705626	-0.5655681873685177	-0.47873177493557384	0.17570822542777198	-1.1901227172910667	0.20918177760798112	-0.4639973976401068	-1.273269619236006	0.7881949950099404	-0.4836507630893404	-0.20835455913211548	0.14612930353606884	0.9664190249035082	1.2602897948077825	0.8809105407273353	1.1157860886368627	0.22039636383464845	1.310567737905092	-0.5475649401461802	0.6008028540987633	0.27699721773324476	-0.06648369778352528	0.2240842440587077	1.3927622546099523	-0.4792955472010959	0.841155651423995	0.8234657906683882	-0.5686224116127239	0.9920589824033252	0.8127606708611124	1.5593462072120665	0.9132637490789686	1.0976600462555917	1.2921116276403588	1.5000756190047357	1.6240147935846807	-0.5365608067513192	0.7314074316024275	1.0051063651594638	-0.11431341960743147
-0.38886053280497956	0.2331887705696844	-0.698148425978171	-0.9771080803921699	0.4385041925734896	-0.5278645846973424	0.7626078252904683	-0.5275641924721625	-0.49962907122694233	-0.6721693301448882	-0.08226133087897783	-0.5981228155474076	-0.45391482733362515	0.06865507476620644	-1.2040793117784687	0.1878812102137916	-0.4666586801020779	-1.2550336360227323	0.8233907497337032	-0.5323773879085103	-0.2409497711058976	0.09266013653795341	0.8857018836762289	1.291477048733663	0.9393946518217092	1.0622826763102031	0.3118252579131265	1.148808200426958	-0.5382626318252475	0.6401421018535588	0.24991307052693204	0.001997471767345188	0.3775982724261842	1.3207938734656794	-0.48320579019602494	0.8150322171428366	0.7782648511044268	-0.5875884098575991	0.9707616642945952	0.8241896964954055	1.5297989884441305	0.9001359718852481	1.0723931170614174	1.3138592743481454	1.5541321763160927	1.61134950111077	-0.5447277484411612	0.7968221073719219	1.052397947698281	-0.1177010582642658
-0.42611128448113816	0.2110896738653886	-0.6868907217526761	-1.0076267489872914	0.4917635278735199	-0.5132263823253419	0.7080834029467304	-0.5459307290427546	-0.48277874341335875	-0.760185744127742	-0.14327958236294558	-0.6443526218158796	-0.4353369410047218	-0.026054684912056016	-1.2017134811911891	0.14908133314405725	-0.4685045696292727	-1.2643677604040113	0.8234688699350725	-0.6143654484967325	-0.28914854214416	0.027950046074123918	0.7890083871995655	1.3448784996908008	1.015731709349811	1.0347788816725116	0.3793922383035715	0.9855420705325304	-0.5292823993524937	0.7022881052783314	0.22708828745940549	0.03790725312922939	0.4960056706632914	1.2635647725449342	-0.46930112265809676	0.7943486839436716	0.7419399115144133	-0.6034200807530947	0.9424475075122803	0.8280085484881443	1.4985284338644118	0.8875605612380697	1.0408208576125593	1.2994354812077598	1.5985066708211189	1.5530205382846085	-0.5529386575156056	0.8997210706183326	1.1075041106641579	-0.13582059901717755
-0.46420225380455254	0.17571485485391208	-0.6549537091063813	-1.0545078139510533	0.5089398377097054	-0.5350848818174877	0.6398106891498222	-0.5539915249357802	-0.48497790436257393	-0.8523017711308867	-0.2107317311122296	-0.7036797817476137	-0.43406493497549337	-0.10264700844947457	-1.1903863900130076	0.09576712387034532	-0.4530671303855825	-1.31303102106198	0.790184456138155	-0.7161340790882782	-0.3533276955067155	-0.035242758152528635	0.7090696542494391	1.3901694722562943	1.0990656321947037	1.0386121067999057	0.40532619491689437	0.8162033918950341	-0.5225188065407359	0.7736337958003606	0.21819094903616304	0.0389612381782531	0.5725238987954915	1.223625606681643	-0.4439290182023738	0.7716108331349661	0.7179454861316411	-0.629509550246559	0.9103632360757533	0.8255465491601788	1.449540777781102	0.8843471587738824	0.9999711351427958	1.251368610406165	1.6262352398057836	1.4640700067095138	-0.5629778769997537	1.0323177528700276	1.17497692143894	-0.14843273114822192
-0.49718906631806437	0.14362542133223793	-0.6226967699396755	-1.0948780318667	0.47931970367509374	-0.5868379448246228	0.5714014481289501	-0.5460882690276343	-0.5071265967796721	-0.9408818819040311	-0.2727311047598229	-0.7718283945878388	-0.4441273457830781	-0.15990054124842432	-1.1664030081816539	0.030020338525739404	-0.4279450241374251	-1.3746552194903392	0.7361773569245682	-0.8179235972933441	-0.41318107165203666	-0.07295382380167795	0.6446089053956412	1.4073146202927744	1.1663109545506878	1.0758809211450404	0.39144016531272385	0.6874618951111479	-0.5289034865899304	0.8366170092433979	0.23683299144676542	-8.26396950442787e-05	0.6041808325642812	1.1992872971976145	-0.4161766111410031	0.7522755787809863	0.7059958879425197	-0.6699825767542985	0.8763556104363989	0.8131224982383859	1.3838726131636934	0.8883427445229538	0.9517480909767772	1.1933702209771828	1.6307883469621882	1.3722135676249019	-0.5742958145860799	1.1705867697699306	1.25660511668312	-0.157231273985816
-0.5265735283675556	0.10749024701557289	-0.5912883315444957	-1.1234204581630487	0.44121012914673496	-0.6387886159634671	0.5085943741980654	-0.5206936986871186	-0.52956398213991	-1.0215360741712791	-0.32101835278404783	-0.8460441639044278	-0.4714149909749402	-0.20870603327576406	-1.1356941659632545	-0.06347031509828341	-0.40166736103078077	-1.4262248509552802	0.6574478179841836	-0.926660335755121	-0.47319594348013394	-0.08321067876499424	0.5875620207425382	1.3960338858447277	1.1828138737443161	1.1681815856840867	0.3313843405264591	0.6400071201902704	-0.5609822410685534	0.8864598746411383	0.27956185074379325	-0.06959457876522368	0.6131480108826752	1.1816809641168693	-0.39771058644247553	0.7272112026463613	0.7074111879753615	-0.7213613449982349	0.8452755681854178	0.781289554850923	1.3348633613935188	0.9014826173344817	0.9000436227521152	1.120854740910141	1.6091208273754387	1.2976809669078357	-0.5782602070977036	1.286424281470104	1.3579747843065346	-0.16224284944474798
-0.5497589043109172	0.05587147375687303	-0.5649987174758998	-1.160935691894727	0.4223556740966705	-0.6800836486155282	0.45901678826928805	-0.4884417628936323	-0.5220579656182633	-1.0955682526293635	-0.34112664020490036	-0.9292662899459303	-0.5103303108777892	-0.2583311719101477	-1.1098795228986933	-0.18002450824776167	-0.3616380710670712	-1.4656559034996874	0.5638285686627332	-1.0479547074650477	-0.5426160162623269	-0.08542591667127279	0.5403401673925314	1.380989172474592	1.1534112115082207	1.3024455523033986	0.24121287572320832	0.6265690085231013	-0.6026550666952831	0.9271992839782047	0.3225746676500741	-0.13890686427986165	0.6022451413805371	1.1621665075725751	-0.401531879414772	0.6973151395460262	0.7182049030750154	-0.7951370875021195	0.8123147238157434	0.7411306488799091	1.3118855505697482	0.9234724505084838	0.8441622057933376	1.025943196526479	1.5657809081299603	1.2494379419525434	-0.5801288209432932	1.3533718939585766	1.4828654476183922	-0.14226310239599094
-0.5642774683022734	-0.007563302265889626	-0.5616742636333638	-1.2009573792736292	0.4119732393478205	-0.720456509986279	0.4274789995336149	-0.4582859841211879	-0.4821164478379186	-1.1683933228092513	-0.3333625676985141	-1.0113058019948966	-0.547845324431459	-0.3125536353256234	-1.09350653045268	-0.2789876205696564	-0.31060848009983766	-1.4899436044029315	0.4742038656379878	-1.160367665906323	-0.6015580953405502	-0.08132490872736078	0.4940580996454303	1.3686498189547083	1.1087392756599665	1.4512458526072884	0.1375438893642803	0.6158785519906276	-0.6148371120116984	0.9668031670836011	0.3493297846107447	-0.1845021646384987	0.5662494142497594	1.1517302404658236	-0.4239294951136606	0.6860227725619047	0.7236953477499835	-0.8892840061410118	0.7705668740725369	0.7046096812129976	1.309289749008642	0.9442244987935199	0.7938981957763456	0.9126007314773379	1.5211331295941102	1.214219831026394	-0.5868961342233012	1.369343500691174	1.613247116492687	-0.0963136774710677
-0.5720610593416133	-0.07941891164184348	-0.5812778770869842	-1.2281835466280187	0.40125982094086965	-0.751394849786706	0.4063673398013222	-0.4206776888417819	-0.41851484517344684	-1.2443215722892205	-0.2944667342309201	-1.0751631054289819	-0.5831022523539916	-0.3717873044821834	-1.0832196823418823	-0.35156894171081154	-0.28553639795810976	-1.488608149860429	0.40340613114333984	-1.2462074024276109	-0.6419512417112683	-0.0801500956694324	0.435592043804102	1.3490625655461588	1.056106834361472	1.5917570057475108	0.03237100088215705	0.6208485752489761	-0.5803484723631718	1.0116516416827266	0.35420213660442523	-0.19026425911355693	0.5137825301171498	1.150143382687465	-0.4589722460299992	0.7067190654977751	0.7124419064215639	-0.9724002783423625	0.7228617325506645	0.6862469418163994	1.330388735075206	0.9600818537391278	0.7520678975346053	0.7646122406669924	1.4746894845699887	1.1728096156205061	-0.5998262092450386	1.3407568092161584	1.7149317443918697	-0.042677174650970186
-0.5688920494751933	-0.15546664037421495	-0.6120464624413404	-1.2531146033202305	0.40799562871976586	-0.7572369568600588	0.3905984454334853	-0.37766927296954494	-0.34158666679548616	-1.3342283633869862	-0.22979757623422897	-1.1167317946584698	-0.6170651799067329	-0.415622167333144	-1.081435376524911	-0.4093702773131408	-0.2887679552333612	-1.481853561358615	0.3576901893017908	-1.3117527336529857	-0.6693709015655843	-0.10727917359015646	0.3741832249637782	1.3342643031768735	1.0096333104376372	1.6961153467948775	-0.05211070088833747	0.6524177473742994	-0.5147473057805587	1.0582034056293563	0.33237796606474007	-0.14413964467743673	0.4520233121917112	1.1370737104945416	-0.5064003980977012	0.7419997374877141	0.6811148476899845	-1.0358479633537718	0.6772884504438726	0.7078857921398269	1.3698397358391765	0.9683068738482155	0.7107202858162801	0.5957297752525765	1.4049971766379232	1.127117010200593	-0.6245945025708941	1.2609034634330443	1.7704538926276285	0.0240506547663643
-0.5528617553074759	-0.21415631136405922	-0.634543324427377	-1.2640710685976677	0.4211652942736763	-0.7583364687723895	0.39460324400309504	-0.3494258545691161	-0.27005025367911617	-1.4274888656916285	-0.1669916069617318	-1.1393362862161234	-0.6358556781944127	-0.4245977034459207	-1.0894936483420419	-0.44727176310502487	-0.3074319493416596	-1.4774887336170688	0.3354936360859464	-1.3519780997695654	-0.6852782263190975	-0.14720981224911875	0.309898092611533	1.327576519199233	0.9930046990526892	1.7598406927945873	-0.09226488757765144	0.7201682270296134	-0.41635881785332945	1.1195555030023256	0.28209493290886983	-0.06382784118422355	0.38927338618010454	1.128954450450669	-0.5535261200884525	0.7814060576790086	0.6482444223332647	-1.0953104077378881	0.6236515483938153	0.7666709422278437	1.4181363299428247	0.9523043714889171	0.6685669296651684	0.4705245333741984	1.299407059228351	1.0681845445346179	-0.672643526043567	1.150231995354627	1.7817984052019686	0.10593300917704318
-0.532306194441154	-0.24206988981391916	-0.6428938702717406	-1.2397925797189342	0.42726816839059	-0.7762478725055229	0.43010942404865415	-0.34473904001893646	-0.2279095749495558	-1.5017601882425629	-0.13042593863274904	-1.1380149943612705	-0.632387903832309	-0.4040010392015924	-1.0942144736513164	-0.45556497721292144	-0.35657563149655613	-1.4661057408192668	0.3264316927270613	-1.3566987004250577	-0.6930992315278588	-0.1689460213725619	0.23087541330464253	1.303093852728323	1.0129851022061604	1.7994628162369193	-0.09202259223558065	0.8422022127493871	-0.2777676858181168	1.2116870974261054	0.21742922148118377	0.008038152598973544	0.3295362288613065	1.1442437764685356	-0.5899671653605761	0.8267286424559576	0.6258360524397328	-1.141431468709578	0.5425813177030031	0.8469887541698711	1.461651638974684	0.9144329921336917	0.6281922923562459	0.4068210019624571	1.163228650654421	0.9819787108063492	-0.7298121178724613	1.0244186752814073	1.733038988925142	0.1734961011708665
-0.528118337978849	-0.2491773821854199	-0.6520743704226784	-1.18861420739255	0.4304618703547214	-0.7957958769192222	0.4996336373985651	-0.3561169278158245	-0.19749916977729667	-1.5665226861492116	-0.13109574318676281	-1.126539401254548	-0.6147997628287416	-0.377297601969141	-1.0925818699483387	-0.43943257469668745	-0.4335777385212222	-1.458630709735314	0.32035394106049847	-1.330000152823951	-0.7084874630153039	-0.1824455337799015	0.16765821913751694	1.2685571056545122	1.0538164433196493	1.8126001036197272	-0.06239572040863376	1.0231722466314472	-0.13260620648005356	1.3236759662486186	0.16295443314111174	0.047485980689297706	0.26595817250074877	1.1595866467672673	-0.6234479538794864	0.868363663325097	0.6112692985054264	-1.176303300016372	0.45111135765000643	0.9392665340932762	1.4903868599165164	0.858148050602877	0.5907251762316708	0.39330685942439186	1.0129370739172296	0.8817311020996621	-0.7708739911421151	0.8890373923842286	1.6417718207131364	0.22265679456715076
-0.5418396875883601	-0.2449080074771383	-0.6635778153087779	-1.125845340833588	0.42431834912190014	-0.8102516717850297	0.5996671343969541	-0.39076697226803975	-0.14374284557079908	-1.6283699036858756	-0.17304814954872988	-1.1245131635995846	-0.5754702161786219	-0.36130637781884606	-1.101561190314716	-0.4108869163520926	-0.5183235772209465	-1.4673463078021705	0.2855696193972827	-1.2779691075459365	-0.7438319467315946	-0.20426844497404079	0.15472430111773983	1.2537308374896763	1.111979341036206	1.8038378685447676	-0.005677722834683069	1.2548699975801259	-0.003787234591352123	1.4314835965316357	0.12108646119911859	0.05978092522592432	0.19940799188168667	1.1554540018168793	-0.6581526947098217	0.888213560392854	0.6170946865756384	-1.2232869840817262	0.3625349393180758	1.0279496376816013	1.5152348572227485	0.7805465986226777	0.5586246220839574	0.4405433824966886	0.8509577247903396	0.7877541359135111	-0.7902342961619109	0.7595581502491102	1.5481454217562312	0.25908222947649423
-0.5618626695522873	-0.23459645103885127	-0.6629472355004311	-1.064192513546541	0.39073802465176516	-0.8189565633305802	0.7115648471578117	-0.4624389131670522	-0.06788452927624089	-1.6579611382226134	-0.23558997054640524	-1.137371683166634	-0.5148464821400647	-0.3590340901953584	-1.1186854694205066	-0.3814670170328157	-0.6176364357125133	-1.4843522670947187	0.20743900200073231	-1.2036426235968052	-0.7929650856487795	-0.226360132587337	0.17634886276842046	1.2646250919591164	1.1855465150889315	1.8152688046577872	0.058467880225493596	1.5146908069662834	0.08419630887588439	1.5052110052090732	0.06621503365882117	0.044031509867828764	0.1399147011687148	1.1411771494735472	-0.6920035153228834	0.8766957713936069	0.6464711925937421	-1.2851655537824875	0.28560077120502286	1.0980930210909663	1.528153397105061	0.6931517280910207	0.5488910773086444	0.5193797680311367	0.6807017735870692	0.6917806500586596	-0.7852623177531557	0.6513712585042055	1.4473224776303752	0.26883916124647367
-0.579302147648079	-0.24126480772607195	-0.6567712626716181	-1.0228100739656691	0.3247677555344906	-0.8136768794013232	0.8089315123814383	-0.5523417312052319	0.027919073001742588	-1.6402929448865553	-0.2881177417682252	-1.1624608197574644	-0.44656871758557387	-0.37855141781852975	-1.144124469155179	-0.36791869695555934	-0.7328219431736941	-1.5060604321184978	0.11238754898750465	-1.107346547747467	-0.8458472314875689	-0.24240001566606467	0.21526453023416586	1.2984392895077055	1.2479969131093902	1.8674540404111029	0.11364020061727173	1.760704072062119	0.10633618159246798	1.5143192728215762	-0.006261765655125373	-0.015103087420115088	0.0902065580145118	1.1201050411222746	-0.7254344918291193	0.8505425643934702	0.6790953360421949	-1.3440464106509658	0.24498480689976332	1.1481707166867863	1.5080996422827357	0.6058495906292203	0.5743290371607218	0.5627211205755489	0.5254422835752585	0.5870770409319739	-0.7514367431992655	0.5695443152939055	1.3282556080968582	0.25367465303508385
-0.5843004502662014	-0.2690889326106155	-0.6566368008007203	-1.0135332292536057	0.23826488615326977	-0.7875064691377776	0.8740140400450551	-0.6366343753374077	0.13904462868844863	-1.585449232926221	-0.3346219889373995	-1.1942450153679272	-0.3821582912467491	-0.42267031662242627	-1.18962787944304	-0.3785689806526545	-0.8445157680061985	-1.5300810421132414	0.021585834928788468	-1.0023695797192682	-0.8924233554274551	-0.24820038419561535	0.28180894514692956	1.347113362175792	1.2873804663895307	1.944211543146666	0.14840122719257165	1.9703917200095447	0.07842546750204356	1.45678273604909	-0.08287623298960736	-0.09501094069630184	0.0636505007509169	1.0819425718513176	-0.7525500167284409	0.8229900396013274	0.6993397089017532	-1.3836802336965426	0.23945729117084377	1.182835352592037	1.4642172065741808	0.5264499234683087	0.6235554611864365	0.5647503411499566	0.39031797054879214	0.4851635990441562	-0.708154517007205	0.5266455265618836	1.2176986086557746	0.22559851615127918
-0.5772412988518578	-0.2885654134226816	-0.646904543317478	-1.0226691786423046	0.13507347232674968	-0.7248900257618066	0.892222220814381	-0.7178024764361308	0.2208253958018398	-1.4934641657834467	-0.3719518004899752	-1.2212255639142466	-0.32283222330141087	-0.46154266560994833	-1.2445946120800193	-0.4183783403948114	-0.9388162110336765	-1.5465211904022556	-0.051727370049963625	-0.9030447999095482	-0.9193046963391819	-0.23870650745442204	0.3592131048043722	1.4025312304126198	1.3041580462975249	2.0536768075441367	0.17512055491467488	2.134148502606597	0.030133035913329876	1.3587858599456257	-0.17311165104092652	-0.17938081878355283	0.06721196930683412	1.0329057459028965	-0.7660633041667854	0.7889768347907736	0.7154925183253005	-1.3851751868407671	0.24406142667406933	1.2041753020385866	1.40320939118212	0.453960885948071	0.6755791866391837	0.555667829751402	0.28070667382852565	0.40918424494397393	-0.6866911054239416	0.5113817896903435	1.1220635951100122	0.17756259865480822
-0.5705923324306627	-0.27960379260644114	-0.6327025877809507	-1.0305148234907162	0.03609774509288362	-0.6103482456228515	0.8578856239874465	-0.7879515308146369	0.23441943703617948	-1.379022329540636	-0.3836026261830335	-1.2259020896045996	-0.28356499394955337	-0.47363042423560947	-1.284625910398829	-0.4741220701672252	-1.0049530821421748	-1.560887869796332	-0.08982398825125446	-0.8116238930557493	-0.9265758471994413	-0.20652269881213164	0.4038956384697615	1.4608168921138969	1.289428783581406	2.209419774033402	0.19159663817545916	2.232359856517776	-0.011240448630975047	1.2391995507849498	-0.2871183775239471	-0.2647768232841702	0.07829773876334174	0.9950499393314379	-0.764444413754872	0.7528667799149952	0.7398284546208702	-1.3478169713228219	0.2538398956079076	1.21353168606611	1.3298186089419854	0.384189330561914	0.7245965731941283	0.5442108970370472	0.20574876823112137	0.3675508161589768	-0.6852878130653905	0.5057891490000026	1.0353782075134152	0.1295133702009431
-0.5790970551515053	-0.24237891122137664	-0.6373160209376086	-1.0348343774833437	-0.04561457134213863	-0.4669252770033143	0.7927848926939671	-0.8218795170028189	0.20616573796855625	-1.2862628910495837	-0.38899408114949724	-1.1896532372601014	-0.27343660012027915	-0.4814251823154665	-1.3101913285618292	-0.5046287331290633	-1.0302102534776871	-1.5699513889150511	-0.08586069003509836	-0.7205121228820446	-0.921146516149898	-0.15398991417753105	0.41617455440266615	1.5114569716296802	1.2424199040278765	2.3733588874986435	0.19654280515841221	2.2594265685484287	-0.021133860861507585	1.1253822922673757	-0.41285300399545566	-0.3295435080807725	0.06400613955108021	0.9688521830028292	-0.7543930611973886	0.7400517510173841	0.7751715503365924	-1.2911961088943074	0.2573504425489067	1.209122898132166	1.2632607020257614	0.3101520539623187	0.7634471373070725	0.5309253333682834	0.1567528455619845	0.3537405217218564	-0.6989689975740804	0.4922927428411684	0.9689513025600476	0.09047898764232876
-0.5997320066616625	-0.17788289062826973	-0.6580602419857384	-1.028434763585254	-0.11481918953945272	-0.3323845405603488	0.7018714142563699	-0.8164706441886063	0.15915548856573283	-1.238246173549427	-0.4132438361648868	-1.1078024811903988	-0.28664053590494987	-0.49428389567052466	-1.3234941591770215	-0.4756580294487109	-1.0047079640206773	-1.5764072573218315	-0.05331060613105655	-0.6387956012695811	-0.8970836594161566	-0.10408420228501365	0.4309215941411801	1.5244460596063534	1.1679821951686047	2.4958886565233387	0.19777516939825263	2.242334537342892	-0.010035506046024104	1.0362146137703274	-0.5290277242888	-0.35617636376887285	0.016543601392191676	0.9367012761744273	-0.7486077517253644	0.7569584021518035	0.8184186534283009	-1.2164952909460847	0.24430822876204217	1.1989012747242074	1.209435612084815	0.23310700040126314	0.7842178605390467	0.5234288794301846	0.13407027100360316	0.36367351709222423	-0.7327396128972177	0.4434450345483391	0.9188607334195993	0.04006040877228891
-0.6225667405947518	-0.09485371773007015	-0.6887870977939544	-0.9944085429926852	-0.1818637038628444	-0.2278447720109849	0.5856048303286668	-0.7813173470069134	0.09487036290353248	-1.2289480234631296	-0.4451255895492515	-0.9884817371552416	-0.2915965939784851	-0.5042576152750475	-1.3208502080474205	-0.38734037076327693	-0.9307473226668357	-1.591613867336061	-0.033509739090549245	-0.5919530391899045	-0.8603972234786965	-0.06712744465091829	0.42678748676678546	1.491511244038074	1.0837172190546773	2.5748336854128264	0.19502219301162513	2.185043618830581	-0.007610464365618128	0.9629972295867757	-0.6239371747336862	-0.3611073422801632	-0.05102269008447924	0.8872750372742617	-0.7466152712183943	0.7934087166730549	0.8659871830704032	-1.137653101493888	0.2395806922148298	1.1934148704709935	1.1578867075393813	0.15864234530580384	0.7975620525367522	0.5272400822101637	0.1436888928742077	0.38258051701900897	-0.7825436678052579	0.3423087141347601	0.8851362133256323	-0.010228388263157178
-0.6256265883258987	-0.013694937561212381	-0.7316294318316663	-0.9478092686756531	-0.24258468829725496	-0.17689227528103113	0.46311260498820717	-0.7237758675294977	0.02470524126707843	-1.273075802500982	-0.4763186706456862	-0.8568494806766183	-0.27831567800184376	-0.5203827420888694	-1.314117523750185	-0.2560593227419433	-0.8249113206970545	-1.6057802285487626	-0.05334706222502885	-0.5753056112145624	-0.8286863926248828	-0.03451879586221919	0.4006016424676614	1.425137508581594	1.0152149747854964	2.6084593184923692	0.19379400627768248	2.110626034804313	-0.010880481506540859	0.8812585871138712	-0.686448414141965	-0.36158093908633215	-0.13929732083920837	0.828405534294293	-0.7415984899419159	0.847994870297995	0.903559950995637	-1.081024432521539	0.2527633278793338	1.188022855968373	1.1062643776586085	0.09056820828529756	0.8117461950988251	0.5323387904580426	0.16262357215271847	0.3963577428073727	-0.8363524186608068	0.19718132897838744	0.8845597765945108	-0.05790490990998293
-0.5932219738671779	0.046320272623774035	-0.7802953558641152	-0.905911448833	-0.2706892655816147	-0.2003215060765064	0.35477825277280894	-0.6459948761056947	-0.04162620790385239	-1.3590253282527722	-0.5113560525274815	-0.756620055687086	-0.26234412102965826	-0.5600503917446119	-1.312651069981581	-0.10573334564231185	-0.7048734749123547	-1.5911886304948963	-0.10596882986765883	-0.6068166649706492	-0.7953798306198226	0.010336520412266298	0.3943031803714246	1.3375745882110324	0.9585696938974648	2.5920629810539917	0.19848116789497464	2.050102580839419	-0.027067634723252104	0.7901470416778623	-0.6995239859584924	-0.3816809447128634	-0.24234112290927584	0.7683337188258132	-0.7470030933170726	0.9130695274946274	0.9124852073512375	-1.039856623612567	0.27203942199173037	1.1893797086331457	1.0482540436033327	0.046161163441430335	0.8236195234385668	0.5105491598763022	0.1787326897553901	0.39663469274071217	-0.887409544030007	0.031080369263271224	0.9073082282103172	-0.12342809768313864
-0.5251279570610567	0.07564884383409387	-0.817490291324129	-0.8603540583545332	-0.2635411799128043	-0.30467886711967707	0.2748051558821899	-0.5432306687463401	-0.10781755608767	-1.4406588725193132	-0.525638927101805	-0.7068308509524804	-0.24692242257154945	-0.6144270461059673	-1.320012234465361	0.02602104832111608	-0.5932096645437068	-1.54726623346281	-0.20014012861212108	-0.6916997487927266	-0.7576090665265758	0.05931018504480399	0.412443890342651	1.256094526634204	0.9220258530878784	2.559043870937645	0.20151821468264988	2.006394083612696	-0.06912695136779615	0.7150290945218118	-0.655406889460675	-0.4382246888847054	-0.3189050760300694	0.7024937240096192	-0.7573319699451702	0.9614246763618508	0.899100606576613	-0.9984272954851537	0.3008173964910986	1.2068378795865615	0.9637587591774996	0.04874962565223142	0.8323534890354706	0.4544820286491699	0.21004323157263932	0.39520860726306883	-0.9381662256044265	-0.14209928906241845	0.9418825467841845	-0.19368998628864448
-0.4395713065546924	0.08438683073704403	-0.8324990180860417	-0.8158756294313061	-0.22800398714828365	-0.4549978528483498	0.24111023700788622	-0.4233427402526685	-0.1783138255118434	-1.516097445999637	-0.48866288556015236	-0.6978167899018831	-0.23446262864259465	-0.672626012862547	-1.334864593816344	0.114570549916963	-0.5207047246869208	-1.4971761450567993	-0.3307206492082883	-0.791275179964685	-0.730377818302166	0.10399209717789759	0.43059409309774443	1.214164249534861	0.9180223240310316	2.5540784696122865	0.2074711605869643	1.9839799136798697	-0.11090966169566921	0.6575695425785918	-0.5748801172876041	-0.5062136892056347	-0.3477778660490115	0.6712920112510942	-0.7505824422278087	0.9751073673554173	0.8790828130726605	-0.9657959422587383	0.34239503789777137	1.2261917113643857	0.8720980258500433	0.0920398417852081	0.8294763733014168	0.38706059195512427	0.25708224537819785	0.41593024929039135	-0.981327541488831	-0.29309121194185483	1.0032166035048589	-0.2515726845175054
-0.3581694330757018	0.09058758924192893	-0.8405064543288043	-0.7983193305857342	-0.15602375160759696	-0.6215105716268369	0.2426711982685407	-0.30643056702895277	-0.24476414824759604	-1.5920940223632765	-0.42082866519907103	-0.7274168091808549	-0.24713136880689807	-0.7268160150262587	-1.340636498058287	0.1571185540383731	-0.5130560388140754	-1.450832358077913	-0.4343444923184839	-0.8707985021575617	-0.7286821136330098	0.1445036397105221	0.45350018057056846	1.234871734765461	0.9103411345615008	2.584376313367098	0.23604530092767534	1.998405103137025	-0.14304904221630216	0.5915165590685829	-0.48086761230686426	-0.582481347422638	-0.36606786148596304	0.7078870933912794	-0.7302733730603335	0.9491455564058583	0.8621353340251048	-0.946927525811789	0.38565348662771076	1.2310881796763937	0.8030782106312728	0.14992543673921238	0.8177854776634383	0.3283111576698673	0.2924237266500989	0.46065146315306826	-1.010309375839055	-0.38682068215364185	1.070873636327733	-0.30617090400933666
-0.30640011740818696	0.1108528878572386	-0.8438633644850064	-0.808526825986338	-0.06799951874528123	-0.8135046056454728	0.2614800988233082	-0.20829628478079334	-0.311910730434452	-1.654129138830037	-0.3439237817579296	-0.7801567706525365	-0.2890195904091831	-0.7597520125974194	-1.3123007103373578	0.15992481926649632	-0.5572873537177386	-1.4202047624518421	-0.4574211998030931	-0.9311929478889345	-0.7345767060543628	0.17275117434322249	0.4857946312885753	1.3103361514578793	0.8809524381244414	2.6600905966059663	0.265058079387651	2.0354291788385823	-0.1860139603633733	0.5163841772570458	-0.38881125974541886	-0.6671948153496587	-0.3825898240306762	0.7784438525854792	-0.7007241755417839	0.887060930843816	0.8587727650375641	-0.9342809248005949	0.42806940409181016	1.2188411095369622	0.7604699204477201	0.21420961351337425	0.8186482323155257	0.2960395532244645	0.3156967899179385	0.5143673494776351	-1.0297942551152235	-0.42189071149516294	1.1237988479500873	-0.35387071983160256
-0.2948620105041425	0.13388311485505508	-0.8332872428464755	-0.8357122078523854	-0.0063378439141617195	-1.0177452769549111	0.30503683417527583	-0.1363836577937695	-0.3884440787578235	-1.6821602428562747	-0.2741414678700345	-0.8164634054396668	-0.3222933619576163	-0.7734993527195199	-1.2584139522738087	0.1348085039717595	-0.6350398223388254	-1.4206335136470662	-0.39572186476130355	-0.9578873179673373	-0.7353726490623339	0.17550830019134972	0.4900711304209865	1.3913513168285574	0.8502788881761152	2.7968776987521697	0.2876374987650684	2.0811695554926426	-0.23388958791326742	0.4501772240885053	-0.32195501818921385	-0.7210223425449426	-0.3724388765631685	0.8605321028132114	-0.6501863306828464	0.8135138084749156	0.8634028649129858	-0.9221807818577851	0.4702342642595222	1.192408046464669	0.7517884543282124	0.2769818380616015	0.8360591532900319	0.29895976490165765	0.36394118150230936	0.5777351476581363	-1.0583767190553126	-0.4134197125618477	1.1755236449364985	-0.3875840471718686
-0.3113454929304189	0.15536416874443731	-0.8182738794683247	-0.8783256276268642	0.021981582411422333	-1.176591813598114	0.3715528976905144	-0.10645106066657166	-0.47978992235496465	-1.6743425085828594	-0.23542959480812042	-0.8307703382353594	-0.3347458244397166	-0.775666141274774	-1.186832226199446	0.08644993690812422	-0.7278595518160341	-1.4545927169212738	-0.25155884515365673	-0.9268149040951676	-0.7213763565550121	0.16640891787182255	0.4797951918841717	1.415889994890569	0.8138421184924679	2.9551559312275906	0.31984606923683395	2.1475750695042928	-0.2686927251547217	0.3766663352433774	-0.30608945018019024	-0.7250989895627511	-0.35297527308567966	0.9573206919692968	-0.5877718788020038	0.7372446089422346	0.8569601301927177	-0.8991592840911112	0.5049227232450098	1.156811311772313	0.7794957205752973	0.3205179984233305	0.8626753243409949	0.3420538790772339	0.4402264666780008	0.6555828804130864	-1.093422388531911	-0.3540524018305249	1.2444999453295678	-0.40465202229063585
-0.343346538282977	0.18951103426838825	-0.812723849831622	-0.943367358217998	0.03057554406035921	-1.2850128085292547	0.4511391674465692	-0.12563592993640188	-0.5829934040431461	-1.6375826451675852	-0.242405939423518	-0.8473269341308596	-0.32955882579026924	-0.7648687174067368	-1.1047180390678197	0.029817475979126366	-0.8132006773822524	-1.4993726163438086	-0.03771260592423738	-0.8539589081378356	-0.6868162804407798	0.17346646642646263	0.4750535463422415	1.3720441213755201	0.7620383146034128	3.099965310433656	0.33074518212410264	2.214436601910146	-0.29896406575591705	0.2743631202528605	-0.34182754357324285	-0.6926715376579929	-0.3566942388245268	1.0281013636107494	-0.5269478533258319	0.6554376836794873	0.8348768524180985	-0.8566448463707621	0.5257477132198598	1.1203218073555992	0.8143209252129038	0.35440588764729203	0.9028789309920142	0.4027392364392243	0.5249884368812113	0.7295822491689462	-1.1163403877557612	-0.25286451473832605	1.3400993029950545	-0.4003326166162043
-0.37719341610470325	0.23228610277421943	-0.813433252116013	-1.017697056836198	0.02673729497255644	-1.356187204070788	0.5383937162819327	-0.17904636092140916	-0.6816032715478313	-1.5862065225535804	-0.2760282412616229	-0.881148923884812	-0.3167764481997236	-0.7469298181505952	-1.0416821987484233	-0.01470602294142786	-0.892643960800606	-1.5294800875691152	0.22844812815575805	-0.7588367161683148	-0.6330535986173269	0.1872390903564947	0.45727830854992346	1.2775917752993489	0.700663283108688	3.223493820604413	0.30167809608745577	2.262306988532069	-0.331686971930898	0.15111522015023265	-0.4122535379314778	-0.6186232840816646	-0.36089077666644875	1.046491390256882	-0.47383045781054856	0.5677187470766537	0.7949758995200462	-0.7865147598373883	0.5225563069098603	1.0868606407704078	0.8362578239298086	0.38841473304932805	0.9503418389006868	0.45370765941847724	0.6253080765534669	0.7898581286906723	-1.1245439689327719	-0.14849355721130722	1.4735236069861966	-0.3693147581482724
-0.40113961905148543	0.2687668931386979	-0.8209074774914231	-1.0750080835006126	0.026214689196607698	-1.3661740150348631	0.6305677960874638	-0.2653782726356429	-0.7576398981896239	-1.5217856590652898	-0.31938629380032363	-0.9219972586628202	-0.30727122735306894	-0.7472219694164718	-1.0124470342088174	-0.03637850500440447	-0.9688857014075666	-1.5367301999932788	0.48768220438097387	-0.6500832676157222	-0.5691705206731951	0.19295275681534965	0.42408204336448285	1.1364257622436802	0.6439155863610619	3.2941537458166534	0.26922305276772185	2.2910592369058547	-0.35582371490619036	0.021636360428908173	-0.4883767135293162	-0.5123704476858337	-0.3516644900793642	1.0299802811029164	-0.4459286147111543	0.46459030177947946	0.7387218279130561	-0.6914817984733281	0.4817360926007613	1.0664606559235126	0.8369963964205729	0.416391897038033	0.9738718567468265	0.4998012881442692	0.7398384858285627	0.8402547493962602	-1.1246612152917106	-0.06152400977862373	1.633190638860151	-0.3110493698943274
-0.42887672524139725	0.296391780536855	-0.8242782974963383	-1.1184779985302815	0.02946645846917755	-1.313108631358172	0.7093212497773379	-0.3816252770343097	-0.8037288774650728	-1.4748393960759878	-0.3692018282717355	-0.9627454372069334	-0.3230191751961961	-0.7692550440513614	-0.9999857891307796	-0.049608041079843755	-1.023482011163118	-1.5269743531248945	0.6692023042836113	-0.537645244038223	-0.5149233518014118	0.18612496874805354	0.40855659534881605	0.9770055716477014	0.6091500572953301	3.2876558631376236	0.2575678113129586	2.305455564439326	-0.37194645295326556	-0.11968853989568248	-0.5486433356454098	-0.40663299604965736	-0.3453290388821764	0.9834600363551438	-0.4428758499344034	0.3375458566511511	0.6863984155620096	-0.5903167969276064	0.4048402213634287	1.0503239414783978	0.8051470774328878	0.4386921844024263	0.957707559234367	0.5662104469885544	0.8421979955880389	0.8771593614090138	-1.1169229556017393	0.0045000903745626986	1.7878599048488137	-0.23226846855650626
-0.4690781625134302	0.30841108685845553	-0.8235039825846181	-1.158521932539189	0.04066183553617026	-1.2219910151395204	0.7778943234669671	-0.500734257824963	-0.8216787857532637	-1.4563626679498158	-0.4017958386114245	-1.0101385966537302	-0.3662013971682729	-0.7960071731614592	-0.9982556626402342	-0.0734347301854078	-1.0522608795911634	-1.5035371259039807	0.7734042368839427	-0.4564300251502368	-0.48618096540244815	0.17774521361530193	0.3903162111469797	0.8433843199135413	0.6044901356838148	3.2499341783133033	0.24994804055543557	2.3039605167925066	-0.3854546929386532	-0.2730711891040207	-0.5802843263906783	-0.3001062164031994	-0.34066000949146524	0.9113018163968952	-0.4610038645469275	0.21639640988063524	0.6457684682154867	-0.492774031720893	0.2965409120357007	1.0320359273010191	0.7566561221474595	0.4466430371745441	0.9130761588843083	0.6614951813629117	0.9166532537716063	0.8914863534829616	-1.0993763051967804	0.044975245211441854	1.9070812831968584	-0.15966052371026487
-0.511839948049147	0.29553383952404816	-0.8459266587108484	-1.176741922513242	0.0831554918516543	-1.1094658513190345	0.8599835923290267	-0.6073319381497305	-0.8267818580717131	-1.4259401229950748	-0.4049373163084192	-1.0394689645337518	-0.4203074749533192	-0.8034854340366161	-1.0040817462086038	-0.10306232211192914	-1.0846514885033127	-1.4659475948866028	0.8159068344424852	-0.4387591041124204	-0.4949248030842199	0.17205322267412104	0.37348075895756677	0.7351587235852619	0.6272357670463171	3.2044166516687134	0.24892455161048277	2.2793874749681335	-0.39096029537870025	-0.4088676163769649	-0.5716979891585221	-0.19566419132507437	-0.32780620714271874	0.828721932317586	-0.5104920991388006	0.1358526985517043	0.6081628627024835	-0.4058403595846821	0.1665230189663228	1.0263528777340702	0.7044550278587195	0.42845122799209145	0.8617175526567392	0.7843026775510702	0.9493887766067223	0.8923337376073585	-1.0915391188914545	0.06535345902611815	1.9602382580410047	-0.10556146512071718
-0.5535729631584998	0.24997757835110795	-0.8946018559757725	-1.162396553931718	0.1810802008027794	-0.9895683841232419	0.9565629505611281	-0.7025473545669191	-0.8422524034364638	-1.393963141436807	-0.38476299181886037	-1.0273462080695503	-0.4959790036604135	-0.7803851957499812	-1.0037638941602367	-0.11736413164802803	-1.1185328157870174	-1.4230513892398078	0.7955643340058146	-0.5022616267355511	-0.5333723109910075	0.1559223024211625	0.39653873097227477	0.6236676514957057	0.6706414704486845	3.1269677127551074	0.26103096370220435	2.185441913377418	-0.37984299492508816	-0.4990360976544689	-0.5307089336261193	-0.10692979365155897	-0.30513169335518764	0.7418633734309843	-0.5842743639120892	0.09925777368112737	0.5669779601226648	-0.34504299620493983	0.05372169913728923	1.03242921792849	0.6441080404847106	0.4012602791608729	0.8218332032338045	0.9390319125683556	0.9457140824065368	0.8937598230850025	-1.1008565404783845	0.0847753453463864	1.9723256014544188	-0.07084648823653389
-0.5938802546223124	0.16784700717722273	-0.940847466332065	-1.1169170266582689	0.33700834415338127	-0.8868577575109814	1.064601493791271	-0.7671037394821851	-0.8613952928573368	-1.370555489872341	-0.35055579022936356	-1.0033164162603072	-0.6145211678482753	-0.7395083644660254	-1.0054651250100215	-0.10332314538614393	-1.148437226609693	-1.3864564204211878	0.7482443240294735	-0.6275330000596624	-0.5902764683579995	0.1133775963307206	0.4145180636177493	0.5171336052187224	0.7204714414073875	3.012112480958042	0.2814506125304782	2.0165246188257053	-0.3504090515291588	-0.5473777588815281	-0.4738182519755825	-0.02439394241172809	-0.2695170077960131	0.6510133317890017	-0.6712710440476775	0.11236627652295912	0.5204372469777305	-0.3171189889104693	-0.012842526072473298	1.0345844505670283	0.5718056808625438	0.4000708767431379	0.8040308120867656	1.096630045639113	0.9143108192216876	0.8798544562827061	-1.1099980925269068	0.1066911837599156	1.9768182423691392	-0.04804149048084873
-0.6130927904304226	0.06436143031962796	-0.9878766648325531	-1.0435773030752884	0.5234798917427703	-0.8141379650419782	1.1831025732845173	-0.7795625266197775	-0.8868002718536786	-1.3478140254236723	-0.3051788901616632	-1.0020798719879813	-0.7459410184357896	-0.6770691466977595	-1.023001166996652	-0.07254599902882428	-1.1874760392661272	-1.3624006668858513	0.7137672751583116	-0.7756888427561519	-0.6486456222758953	0.05823074426464068	0.4347756643914774	0.43972558631504716	0.7420951535807037	2.905028830062718	0.33122559530234497	1.8541012571028443	-0.3168298025107846	-0.5488982092595267	-0.3965231878316235	0.043622916544858496	-0.22175471693412924	0.5582843726548525	-0.7668069263559947	0.16374548298931998	0.48302209947378777	-0.3084459187108165	-0.037233380697696085	1.032165713208085	0.4924026593993471	0.45279567476595056	0.8003707560076461	1.215882907165896	0.862074528758497	0.8378200701315315	-1.1129768828336997	0.12249402681702973	1.9920076473665276	-0.027026816494689472
-0.6008467836188477	-0.04463367294722529	-1.0401174199843815	-0.9595888592632728	0.7083894287351565	-0.7772713812902735	1.278776300930991	-0.7594542979941238	-0.924899249379276	-1.3686765005713735	-0.27392448893000204	-1.0329549571676997	-0.8663527015715082	-0.5907627935699311	-1.0488772132978297	-0.013112102932337319	-1.2517470112048599	-1.3411212530572965	0.6869407980079565	-0.9311804153208222	-0.7002396477877745	0.00834670788979694	0.4866964457560079	0.3732342265172512	0.7270167458886971	2.833115424059873	0.4112248332445385	1.7250653686973845	-0.26962485055062796	-0.4923961561302991	-0.3063238278894156	0.07677469297669878	-0.17797050007978332	0.4787857185562213	-0.8557071369759198	0.24226890267325701	0.4742019233990472	-0.3211861982480197	-0.019884895996538938	1.0229587796190005	0.3997571627508728	0.5556648723459795	0.7952512383144219	1.289807179447813	0.8005953819670844	0.771314883900215	-1.120934979446682	0.1363138966872085	2.0244010145968727	-0.018784006128305
-0.5703111572337466	-0.15456803864990085	-1.0640701794691023	-0.879934800530555	0.8651189009422137	-0.7793893351121827	1.3315076657333358	-0.7452800754656156	-0.9597376948411718	-1.4639241764094628	-0.26810379301695164	-1.1087732262266172	-0.9978018779464403	-0.5127949244890082	-1.0691005498752018	0.0838320440447117	-1.328438968769672	-1.3148936287133646	0.669603321317307	-1.067325880243382	-0.7575014027380579	-0.045369560009801906	0.5311226742569686	0.30941461961504524	0.6801382137928318	2.7971162644510263	0.5015049132011307	1.6088557191769977	-0.19508892102676906	-0.39053560390806025	-0.23191341247436928	0.0723823147547777	-0.1524610369995244	0.424978583948931	-0.9229320060807336	0.34278585519142835	0.49252529737412204	-0.3729982296747467	0.03688809465414418	0.9880739009623666	0.28337800623837117	0.6840034091559622	0.798295584025092	1.3426228928810102	0.7402240115149052	0.676110244128962	-1.1322162775458402	0.1345606296141266	2.06298661970174	-0.034717222129212424
-0.5365304382818831	-0.2744886750988045	-1.036482312853909	-0.8087826622313949	0.9411870749969891	-0.821981487808283	1.3679467818093147	-0.7345761087151582	-0.9832916426138503	-1.5681283679154927	-0.2749197618940652	-1.2203434186233972	-1.1285325725296464	-0.4798548692613768	-1.0845597176821589	0.19136851399125304	-1.393965545779747	-1.2885746311638933	0.6774622135750996	-1.1354988732495572	-0.8107334558895302	-0.10293539984829506	0.5520779946449752	0.26202321238320725	0.6141870554808051	2.7993280515234784	0.5887479463700489	1.541186052907998	-0.0913767087855232	-0.2765210717654922	-0.1902257310779336	0.03959734369242089	-0.15327900623989874	0.39169351189857293	-0.9673287413771169	0.44474891120285837	0.5333621215235894	-0.44769514435105195	0.10694584597125156	0.9408750927596314	0.15750970491763208	0.8131039698878155	0.8129282069789987	1.3826988330068357	0.679662318255544	0.5471549147201491	-1.1382764487234982	0.10687869895489874	2.092895960606222	-0.06809444779527421
-0.4991804483009301	-0.3924128706126921	-0.9748802295178652	-0.7485684503513345	0.9188950352873488	-0.897482994746732	1.3864280170265684	-0.7051161315426004	-1.0146063359756514	-1.6606486623136938	-0.28586776449875606	-1.3213856499726202	-1.2093251168644994	-0.48992597262119253	-1.0864740538825524	0.29033162631314835	-1.4327942571891834	-1.2577150881699146	0.6830868680737183	-1.1447980387886065	-0.8290324548022617	-0.13304702900095494	0.5765219131043712	0.22356005277311047	0.5400333178685877	2.8414167016828045	0.6744453023567933	1.548563160601573	0.04079185192423889	-0.18424994233866757	-0.18997332431415334	-0.006782641570555517	-0.17641585046764216	0.37632143562846077	-0.9882284386948721	0.5478305707987798	0.5940032948565114	-0.5189103404773618	0.16733150856485507	0.9162511665737034	0.04871927276929723	0.91375160566387	0.8279637021492988	1.4046004205857847	0.6009369970903535	0.4096265381210983	-1.1373311499545529	0.07254466675368149	2.08493875665806	-0.09498258173164321
-0.46283607314188907	-0.5063238539007949	-0.9011580313360887	-0.7027070225961334	0.8459683026191112	-0.9999960132272833	1.3744045195028094	-0.6839051230227865	-1.0507693725884262	-1.755902032058755	-0.2863253070462161	-1.3749653829438873	-1.2526869592845071	-0.5188408326300735	-1.0577481750113542	0.38391888114984396	-1.4086826378908728	-1.2058221361315258	0.6653952464701937	-1.1333223839207862	-0.8339696085328663	-0.12534355001963118	0.5862757485284606	0.18091282730765604	0.4878710584709542	2.881742391762443	0.7267894512557841	1.5680218695491805	0.1992569583559058	-0.1259098764107202	-0.22965978065490528	-0.04506040696328554	-0.2076866621105411	0.3726171449249915	-0.9871112264106066	0.6634720645582082	0.6418969166175268	-0.5838998178959999	0.22396407733789844	0.9152600741924773	-0.04237565356231086	0.9520060129163316	0.8498822311298646	1.415898747554094	0.47785670170805317	0.2854868306875161	-1.1255845303683558	0.04811612472739212	2.002407279113566	-0.12310863470567675
-0.45267407073098787	-0.631184766797853	-0.8044057603009229	-0.6587995905097002	0.7514231110191232	-1.1309696695491382	1.359595866610186	-0.6977467611387699	-1.0752318540351038	-1.8330943288866475	-0.27321694890815595	-1.3636823979792716	-1.304527619991562	-0.5604155808269576	-0.997435748833651	0.4642572796685654	-1.2875492641753992	-1.1429257415337304	0.6431778612006507	-1.0930051123047189	-0.8590398907163104	-0.11578898182895121	0.5792415956824756	0.132569223027076	0.49254960114785007	2.8598994781145732	0.7268395813265573	1.5524306583752003	0.36593310435232257	-0.10184249416151656	-0.30689625037155854	-0.07852791459923855	-0.2321952559960557	0.3782100884444209	-0.9686950137247532	0.7601270701002658	0.6544638614567043	-0.6363090499260338	0.26743103128009105	0.9191536514044352	-0.11083398092260607	0.9396442915170853	0.8991732667374535	1.4222103232717338	0.3072640255382319	0.19011684767247872	-1.1002263412990883	0.027203492607017238	1.8594212565618613	-0.1508054093037458
-0.4680957032959694	-0.7646494862498855	-0.7016722543189337	-0.6127008653677796	0.6423668990402887	-1.256597772564499	1.3439316431140542	-0.7163583599080641	-1.0961833198350615	-1.8908134638681582	-0.25656617372738877	-1.2938542421398758	-1.3627503051853218	-0.6166831031035723	-0.9217472298161778	0.4945707402050594	-1.0769027544176093	-1.097699519145675	0.6176169313124852	-1.0210932364784857	-0.8852252621379753	-0.13580415484908248	0.5821748658976029	0.0880176034641357	0.5720801713887391	2.790404076991667	0.709657499569051	1.519493431067266	0.5177672374391287	-0.09246477964658334	-0.4216061099822516	-0.10792341832332601	-0.24299143385814537	0.39651736483830646	-0.9365555915471424	0.8064108883756752	0.6434961071418747	-0.6631440443556521	0.2871709431095419	0.9193581625307201	-0.13570357391570206	0.9089819003751197	0.9536142254885606	1.4120548906499295	0.10510216373627417	0.13859175932805962	-1.055588454081796	0.011850686017859909	1.7056612155202253	-0.1618435207229211
-0.5005631686810591	-0.8763159982627775	-0.6276950422440754	-0.5813924414074819	0.5666935826828969	-1.335691693999919	1.3095449863049997	-0.7365847435223787	-1.1172494137153834	-1.9443134137829516	-0.2272315644216687	-1.1933898352169734	-1.4013796986608518	-0.6568336138793065	-0.8491902758661425	0.4510857043207304	-0.7953720858513027	-1.075232253645105	0.5797494657018784	-0.9546789805306843	-0.9024822293832664	-0.16794461245602482	0.5929064580600671	0.05065787219875832	0.7117660933419184	2.6898991785038002	0.6751680108771054	1.4954745381776209	0.6411942807165515	-0.06354254160180899	-0.543441953406088	-0.13293118693143352	-0.23687952704963103	0.42473033319219305	-0.9041350872980125	0.8254228960664559	0.6083336181588824	-0.6739053650309182	0.2952515838864606	0.9218476922026081	-0.13727142078206134	0.874017501166293	0.99237737393191	1.3706914450562047	-0.12497370978554997	0.13782291324446078	-1.0014243002007128	0.0047251086085411545	1.5498866172430201	-0.16449905672307238
-0.5532487846961714	-0.9553319589351927	-0.5725981314897328	-0.5856489632817621	0.5502837613181037	-1.3638533862060727	1.2931480667069284	-0.7709984779972743	-1.1278291609845819	-1.9954333105831885	-0.17376512343753353	-1.1035651020640507	-1.4315449367430433	-0.6599458363921901	-0.8037121492639472	0.34804119076344026	-0.4758781229167634	-1.077513069429536	0.5604225278830146	-0.9143909515735453	-0.9498696768723403	-0.18098893899221194	0.6157271104780819	0.013320545569820869	0.8745374811007964	2.5587446529424693	0.6131529358247889	1.4655735852412217	0.7277569013241754	0.001783897582004379	-0.6354261897493109	-0.1674619658282955	-0.2062996707899063	0.4605222511194055	-0.8863095027624395	0.828838252257887	0.5509433660150862	-0.6752676069299635	0.3015663131718459	0.9307989868838366	-0.13251605053451032	0.8473023133021684	1.034701760740925	1.3133041542369863	-0.3591342035537952	0.19653629911242185	-0.9472161789350274	-0.0038302721625155154	1.407274981434209	-0.1861759508395951
-0.6217430626649613	-1.0184333171235944	-0.5272102951374424	-0.629704706234895	0.5636508557207061	-1.346458803740487	1.3199620134934495	-0.8049439686282204	-1.1141332281232519	-2.0498556734275493	-0.1140393117268047	-1.0599123927369676	-1.4743019347975679	-0.6430132359407359	-0.7992261010358529	0.23416285120497812	-0.1907257090450664	-1.1224686865550317	0.5898634277725432	-0.8740319047304382	-1.0159021854515249	-0.1884583223826572	0.6518613922705836	-0.028710552393506523	1.030591319523594	2.451135348812376	0.5496799112141525	1.4154981476498565	0.7838890379703269	0.09741349018554649	-0.696310306983937	-0.21354479231093065	-0.15811061336782767	0.5163786713852511	-0.8861600667244165	0.7860591083308462	0.5082249480864576	-0.6635890173541938	0.30188119859443285	0.9269329400158017	-0.12544130351771723	0.8354727990864517	1.0907542083576056	1.2542701625838237	-0.5683477693654043	0.30324056148890316	-0.886409286030309	-0.017434499558464954	1.3180936822183231	-0.21970292477634157
-0.6878787769231481	-1.0546823414324806	-0.5205984803822719	-0.7064741186103044	0.6166605015944489	-1.280077672111696	1.3550859173119094	-0.8217613620141588	-1.091903871501453	-2.1107064572440044	-0.07011994410410635	-1.054731233714295	-1.4932940478737422	-0.6244413422751943	-0.8232203187324922	0.14271048316833568	0.02171166372284685	-1.2127137844416485	0.6738530602718207	-0.8276906453752384	-1.0602058344266236	-0.20621057135762705	0.6902217318800666	-0.06313527628511162	1.1466377989759988	2.40795900080572	0.5034140333964089	1.3625711519985337	0.8161724053407344	0.21881375438579637	-0.7216636649529016	-0.2676509058627844	-0.11201982486671085	0.5816442820976224	-0.9045122353939746	0.6948440038707818	0.5058048178678857	-0.6450445724763587	0.3054725944952856	0.9109574747279497	-0.13455900251188696	0.8393514605300508	1.145829880883596	1.1866481362697785	-0.7573578371839631	0.41862534416408304	-0.8198243459991303	-0.005653857433716593	1.2742844906530864	-0.24882064407624585
-0.7485497685306808	-1.0377674854453844	-0.5412777888030724	-0.7964469058936509	0.7165653057633345	-1.1744282578996572	1.394847195837679	-0.8169082552577167	-1.072136895865262	-2.1700939069684946	-0.04194098350073403	-1.0775283334140546	-1.4741553058604815	-0.6114000343789633	-0.8545251335415802	0.09476247125855637	0.16815723529090346	-1.3112176143674241	0.7901532080576066	-0.7859237733808919	-1.0811464412933467	-0.21507152298274052	0.7322842571979634	-0.07651084424039205	1.2218296609831891	2.384555301399228	0.4602687524842957	1.3007431390831325	0.8353378128711944	0.35157409245457266	-0.6996186384949097	-0.3254111437916486	-0.06799174140653878	0.6310267120407173	-0.9520542434906464	0.5778414715294629	0.537785344596067	-0.6249466253755436	0.32589759487928155	0.899744758938765	-0.15639656106921532	0.854716927018155	1.1831069629438342	1.1247405816882594	-0.9215527389893188	0.5193565818588406	-0.7497879662766859	0.038768492257535266	1.2400786161754	-0.29100639579794685
-0.8061112932546697	-0.9883972495330461	-0.5348375288487013	-0.8715107433020144	0.8224684628939446	-1.0523368337543733	1.4329792494908116	-0.791946919875621	-1.0500688676528647	-2.255832758162298	-0.032200515866658654	-1.1440705943491092	-1.4366916124347922	-0.5973808312733385	-0.8907385953248863	0.08465798441305834	0.26489385230142704	-1.3857922075039952	0.9088438340053058	-0.7468472260079057	-1.0881484326823117	-0.2069171932337988	0.7870196489792762	-0.07124575467675562	1.2676002396889032	2.3961762813740473	0.4380987286848585	1.2412471696013814	0.8429880615473511	0.4726231133712977	-0.6539555505689404	-0.3630110157167246	-0.013848274358875317	0.6818499699052658	-1.0221575353278507	0.45328092181308505	0.6103958186707714	-0.6180534471700593	0.3631136476622882	0.8892321004664779	-0.18364599875477328	0.8841375013985528	1.1973177102749148	1.0769442736299184	-1.039386956994197	0.6098076033712821	-0.6756186524016429	0.08444719375516756	1.2237006818354927	-0.3401071898859569
-0.8551747111448028	-0.9545146786338933	-0.5202414609319566	-0.9340052347575817	0.9107888390292977	-0.9352666829045738	1.433038411287863	-0.7541198190616596	-1.0191999501591478	-2.3700753076610686	-0.05453047895610683	-1.2359986084138381	-1.380155160017531	-0.5681778776550507	-0.9181244388558094	0.06860769292759519	0.31691892298657703	-1.4338017983069504	1.0157122694790564	-0.7016171876919634	-1.0769129473234123	-0.19321826606385842	0.8503697421205499	-0.06069877207215185	1.2919938353375957	2.4813725402708675	0.4386794020046477	1.2071670101155685	0.8320905304960255	0.5816480662670792	-0.6163018701293443	-0.3692049190444663	0.026120446225151063	0.7413668719175093	-1.1012945914636216	0.32211508172896985	0.7234392145653861	-0.643370068823951	0.41368254444633284	0.8699175977514015	-0.22031547505060362	0.9047202110342842	1.1755094010516636	1.0221786424953372	-1.1090939051421995	0.6696287889726004	-0.613822493343377	0.13657173008030826	1.23024947851277	-0.39373370948800873
-0.8916778675915144	-0.908214326440367	-0.5168289113809016	-0.9704229680756825	1.0037197594546892	-0.8307927837324461	1.418762214568699	-0.7162752138049336	-0.9936039243621979	-2.4821143151614313	-0.09618100157541888	-1.3177183909469077	-1.2999821229418704	-0.5170554637830476	-0.9192008014741442	0.025185447831502193	0.328004264971028	-1.457189824571035	1.1008737049988795	-0.6527318170100429	-1.0524271257062083	-0.1818516245956357	0.9012320780838288	-0.050420645104840844	1.2922405644538897	2.5639688373987903	0.4371420798342707	1.1714879000576752	0.7886822844167546	0.686482157519707	-0.6055520463505036	-0.3647939683987732	0.011396999898404711	0.7786775003565254	-1.1884478236390432	0.1988815446299342	0.8476572415777743	-0.7033321320134485	0.4750852018507218	0.8472365272651775	-0.24145765249089654	0.8847906647601567	1.1033344634166788	0.9530498615938585	-1.1251200615212285	0.6898502676874737	-0.5764868559187522	0.21229036581406796	1.23552060614684	-0.46136668400815195
-0.9186144514560874	-0.8446128415004243	-0.4784748218614263	-0.9616170103653909	1.0992695154906689	-0.7354341929948045	1.4184345492311856	-0.695808144102609	-0.9864375465971869	-2.5682972910990998	-0.1144874204073052	-1.401888149047576	-1.2062825664199477	-0.4376674149374457	-0.9137323014601879	-0.03894809726148061	0.32069074061125	-1.4423838509195563	1.1437200314434481	-0.6193575881279835	-1.0296946857877232	-0.1726785455160177	0.9388045166322909	-0.035297515507162244	1.2736008780078278	2.6019210009491247	0.44609447497318017	1.142862644148099	0.712289682356334	0.7773483138124316	-0.617081626738879	-0.35779680774292083	-0.04636382180234488	0.7915475984116805	-1.279660734847416	0.1119537117028242	0.9502812708733008	-0.7858629134272437	0.5438493698101761	0.8297390272490146	-0.2310917227959622	0.8199258983312353	0.9936696055693985	0.8459256747646824	-1.074845559993594	0.6927685759402742	-0.5563644495658533	0.2790551509874335	1.2361980678720754	-0.5331759714107387
-0.9400631570655544	-0.8090794457140694	-0.4062966168868523	-0.9454214637217884	1.1893319108791858	-0.665349175615258	1.4179430512249154	-0.7062232875474529	-0.9886494439997762	-2.619553841666679	-0.09688854159726533	-1.488315274573735	-1.1025829163887022	-0.3279118650665177	-0.9195728328489379	-0.12864232322749122	0.3080696585594584	-1.3897071979259619	1.1497144548952156	-0.6015237437047123	-1.008088870513372	-0.16014142609340173	0.9772170665530467	-0.03192001656368085	1.2297855111670852	2.6321420184619306	0.47363677135714227	1.1641569714419941	0.6052165139111501	0.8466009792887986	-0.6216249484869171	-0.3397026238836942	-0.12160683080824652	0.7938548701507663	-1.368002339325208	0.07534602709554226	1.0173651789264913	-0.8743227648830153	0.6139198867525243	0.8177554618299883	-0.21927456294373765	0.724898692963057	0.8796149608359466	0.6828229893311648	-0.9670935706973255	0.6833977475987744	-0.5516049801826746	0.3065448785718047	1.2404173470380164	-0.5903864662911906
-0.9591863783993502	-0.7957630626953817	-0.35544220999014026	-0.9557698544457572	1.2744005177419684	-0.6233853154404894	1.429916488766554	-0.7386152588830545	-0.9919991312370946	-2.6270925744984353	-0.06699733414102654	-1.5331236327534588	-1.0065116368093994	-0.21101483980748545	-0.928707467284404	-0.23670526978309508	0.2795609203061242	-1.3341136310632185	1.1290750976933404	-0.5786894046047826	-0.9838068410672907	-0.1358735165056401	1.0042952325357368	-0.023775931217375607	1.1777117018300098	2.6593263776723406	0.491746259423952	1.2162238817675397	0.47826937106951267	0.9041904431314045	-0.6093381478072016	-0.3217384469908666	-0.21294503579866553	0.7775920117535386	-1.439294003464784	0.07667729295845313	1.0416617101167382	-0.9469899781624622	0.6779054556638068	0.8072467362639767	-0.20437353900727007	0.616401001229947	0.763359721637478	0.5154052946302285	-0.8207206917592688	0.6538385091911579	-0.5579216277705107	0.31614096867501157	1.2049516314572606	-0.6383624844793866
-0.9827521678444221	-0.765718862962532	-0.3284431936371539	-0.9781091787423934	1.344905843648311	-0.5810161052519585	1.4644032655398487	-0.7778996045571561	-0.9932557946366465	-2.593310624429845	-0.04005892704262379	-1.5306736571858608	-0.9422075164499623	-0.09826473946131876	-0.9428627193020358	-0.3409476383775184	0.24349854198215795	-1.2939129349798424	1.099842518340798	-0.5620419766294406	-0.9560449641709002	-0.11046547468822827	0.9973275291768259	0.028880565578099114	1.152461537173806	2.666827044983854	0.49600731543967164	1.2814345121386803	0.35699834141107606	0.9560878411601743	-0.5821232899553599	-0.31840469692391116	-0.295021390321984	0.7554587531087633	-1.474105484322278	0.094757839869753	1.020744166707916	-0.9892507032082041	0.7279509618130116	0.7869765373241467	-0.18055781553315836	0.5249984493314109	0.6544017905095296	0.39042396674626734	-0.652348448339891	0.6246016901089215	-0.5787511762257609	0.30820438804739564	1.1160912351638548	-0.686624688251559
-1.0104925819778265	-0.7157915753025421	-0.3037717586355666	-1.019966213096704	1.3841245037678496	-0.5364681387394532	1.4871623537746392	-0.8138974911022337	-0.9855417493765606	-2.5057326412838825	-0.003691369919758379	-1.4960735305377966	-0.9025920433725225	0.0015049178356742465	-0.9688507362111615	-0.41753307978392973	0.19949233555742069	-1.2460193178608416	1.09862384319943	-0.5634289141671598	-0.9280216180738234	-0.08405602395427977	0.9709945467277521	0.12110365032839059	1.1622143201669382	2.668250352204152	0.48873845517756076	1.3819490475598255	0.2605271520624184	1.0051079311951374	-0.5182102915553741	-0.3086541744439583	-0.331469286784397	0.75942589755466	-1.472628913946577	0.13288393314495678	0.9575350940114618	-1.0014406214051053	0.7641585302020586	0.7666080157274484	-0.1738501951930617	0.4732372688605948	0.5762065737163663	0.3207307359838619	-0.48469357550142556	0.6047191650438066	-0.6161307810349881	0.26350545344354515	1.0111678648063094	-0.7406338978786955
-1.030211233140386	-0.6560284615289015	-0.30158791238754057	-1.0842700971260073	1.377191267140262	-0.5045062901542752	1.4810049759738648	-0.8328810592802723	-0.9547025502740496	-2.352908178138599	0.03412900271463025	-1.4165071070334807	-0.8853008259665562	0.06673580325565417	-0.9892329988127173	-0.46636016272902453	0.1282580080039068	-1.1856848873722154	1.1420742992012578	-0.5616284018817458	-0.890662283458127	-0.0444765286816348	0.9469066076633957	0.254030358332879	1.1997218011099746	2.677234979032284	0.4496453549862788	1.5081391502900643	0.19651362995494656	1.0529251332728229	-0.41229410330422817	-0.2828710071433965	-0.3423670757322471	0.788480971416693	-1.444211160715914	0.17265603245513422	0.859777595223294	-0.9900821001265326	0.7832090982685487	0.760464816126359	-0.18392242354663932	0.4639357387666408	0.50739143833885	0.3397074470107339	-0.3253006645234039	0.5773507246163379	-0.6592811050732423	0.18696643873173927	0.8854987147751008	-0.7923436396159764
-1.0349085129006337	-0.5969037209259276	-0.3184605588770685	-1.1332126831368938	1.3188452356209956	-0.49342503415304134	1.4534628839928696	-0.8347058974384656	-0.9119590127514611	-2.1738746611983175	0.05404389586284554	-1.290075270391741	-0.8804950625535344	0.08985632982464128	-0.9997437881394096	-0.4828403296108785	0.055242822261555316	-1.1425532200034536	1.2273711430701222	-0.5605213583651923	-0.8285479677539316	-0.0004925682176424972	0.9103546433807146	0.4370706368967875	1.255319647070343	2.7040635114376195	0.3996573194136274	1.617266083738451	0.1521505237140163	1.0901039942563486	-0.2970478793205026	-0.25536060443209974	-0.36155124872389377	0.8253291719755123	-1.3893396707543162	0.17232002605522986	0.7452597916378536	-0.9826112376773267	0.7675712073495513	0.7659276229419241	-0.20859333622058257	0.4838128706969359	0.43075450087324507	0.44949061252361605	-0.16961172817744183	0.5301658964212681	-0.7093526282376124	0.10799441436504154	0.7393630894657216	-0.8323630330217646
-1.0262648565530799	-0.5567837968815328	-0.3227355190483642	-1.1651996293123421	1.2114671688560417	-0.5055602001900577	1.436710993612492	-0.8305617206139836	-0.8820241018384921	-1.9910433083072945	0.07745875365245644	-1.1527841866980197	-0.8529654796154791	0.08012201195187867	-1.0039625516904669	-0.45631363661113034	0.01766471351282053	-1.1166875741276208	1.3179072484441816	-0.5567908305905422	-0.7470887763342593	0.029874832043570665	0.8521638782715506	0.6391044460035596	1.300266243632962	2.739820061861187	0.3785066070532451	1.683025090659584	0.10710537450047149	1.0968882823353923	-0.17956605257186958	-0.23112359141050187	-0.39315229639551486	0.8573437842708035	-1.3257831005828709	0.1247389678814574	0.6344657705054125	-1.0018973042193982	0.6995985081549769	0.7746114799964727	-0.2517587951252376	0.5057623851449129	0.3706125201920444	0.5815718799805613	-0.023180288375637903	0.46098628322173296	-0.7618130459653634	0.0392372802449921	0.6240579153012763	-0.8665921599610578
-1.0066421357518214	-0.5351970251422307	-0.3179968972532835	-1.2144796225449705	1.074521228634071	-0.5516434298796887	1.4253200722264328	-0.823244863538446	-0.8820325928074076	-1.8274744427046652	0.09795854655206353	-1.0230202291978325	-0.7816708246804267	0.03655089677150115	-0.9939429882567058	-0.38984717223211746	0.021851731220846795	-1.0786657775609585	1.364659584957236	-0.5230406246651242	-0.6693170696713242	0.041596952001645884	0.8047664084199913	0.8253653910558636	1.3083151991437616	2.7620309327733956	0.3819321618894126	1.6989568725330333	0.05710025722497063	1.0640975566200146	-0.06694756328963922	-0.21068928215608632	-0.43317690307670953	0.8833614371092304	-1.2656030732705594	0.05349710461063377	0.5278421230196282	-1.0463672811701819	0.5909970790299022	0.7913695936329912	-0.29059647838225816	0.516648441171646	0.33644439542435006	0.6649285292773104	0.10829861088251702	0.37143224880682363	-0.7913151610333792	-0.016192211391707602	0.5520984062584852	-0.8808615062876852
-0.9797981743050557	-0.5372381928599042	-0.32443715720765365	-1.2742044085649222	0.933301534511007	-0.6422898267073414	1.3887034707593005	-0.821336879277121	-0.9092121843071702	-1.7137443448334324	0.08415679919259442	-0.9003095818615963	-0.6952184033740219	-0.03323673686486583	-0.9692661110470956	-0.2941829913229733	0.06745370664063807	-1.0422148972587664	1.3379164360216755	-0.48256042966360235	-0.606875917466271	0.035024935042902314	0.8035228537333193	1.0070333856377611	1.2954294219003302	2.8049768020540378	0.40604054842541226	1.6595372571657219	0.006443409997861088	1.0080670355700394	0.02121000622413451	-0.19864506534037302	-0.4812389466415862	0.913803794611854	-1.2129837978820184	-0.028475697229281505	0.4218686597716691	-1.111321629141567	0.45821755570027206	0.817606011391549	-0.30562707643991277	0.5142373813553547	0.32537301083610826	0.6885747800627612	0.23394582412576934	0.2831802924367194	-0.7877574668293249	-0.041056726246330284	0.49866212701884755	-0.8502596152383232
-0.9646577169369909	-0.5629479607460605	-0.3514779031067809	-1.3406884623347106	0.7971220827604271	-0.7693974572729362	1.3380245652238802	-0.8271702348283714	-0.9519896857054222	-1.6569817862233223	0.04343551246863827	-0.8149225403028135	-0.6235535103728249	-0.1051100059270765	-0.9503755858998092	-0.1853375749447253	0.1536752564799899	-1.0309127346043265	1.2405422090210556	-0.44866401044354587	-0.5524903237235361	0.013414443921967324	0.8252660751823475	1.1875307379656155	1.272949140719503	2.883735830568145	0.4577371839102504	1.5599232137635108	-0.054099271204528884	0.9355665726090242	0.08825104558953585	-0.18797985098968167	-0.5188502900359611	0.9516547335214154	-1.170444339058204	-0.11166067405619315	0.33056703073887783	-1.2019829259585468	0.3258592980035623	0.8408376887562323	-0.30127338596804065	0.48846968355281656	0.3499178105858049	0.6656375902596321	0.35911967038705966	0.22073428284031768	-0.7732189183208937	-0.02071601547065015	0.47911676198112935	-0.7945898636762547
-0.9718260304866082	-0.5947487032160321	-0.41469816550983296	-1.4386070043014914	0.6748207177267113	-0.8922894476954003	1.282453434163085	-0.810287199782066	-1.0002863168990026	-1.6260354018270995	0.016082015224086386	-0.7938280965792777	-0.554469286664357	-0.1538830367026522	-0.9513580376856723	-0.08179073508154092	0.2650589318526409	-1.0318651245543742	1.0825831618515207	-0.4205242175095675	-0.4967935388420656	-0.023511967987384357	0.8514614122653391	1.3632671050497571	1.2439980393188896	2.9540844073259467	0.5134149825156576	1.4392746003805583	-0.1069613907097577	0.8502288893679463	0.1387684564546299	-0.16731338643812438	-0.5350216943347992	0.99742535833708	-1.1296269526725566	-0.17032143693566767	0.25584509977062986	-1.3016100383689575	0.22460661380831287	0.8559007197883532	-0.2643231657429728	0.4543116588644879	0.4078135886265487	0.6051434927678734	0.4668960600432235	0.1973340802636821	-0.7596110127865405	0.04918496133879039	0.49718835063412514	-0.740620586921301
-0.9909757153683486	-0.6214993853167797	-0.522332574855227	-1.5335593289342784	0.5849034906092909	-0.9941285717780716	1.2166473122124597	-0.753122065824086	-1.0485150203412557	-1.5817880507428224	-0.0027621340244021603	-0.8120488268225801	-0.5035413910906675	-0.1667052311494759	-0.9565592530225924	-0.0016890095338657541	0.35681314786293233	-1.0474583135151172	0.8997037704450506	-0.4272416740175601	-0.44100062557799025	-0.09289530006171876	0.896708766570858	1.531436306175948	1.2095164815002137	2.9989994544937617	0.561042727256073	1.313909948667675	-0.14087408295918796	0.7642897621482299	0.16443281561468043	-0.13617671798547495	-0.5424342230410529	1.053739338821226	-1.0835294929434387	-0.20380723929573982	0.1871685687106456	-1.3801711922431277	0.17513130558649387	0.8593774089351929	-0.19291054841962135	0.4525215074289804	0.4728318433986226	0.5399378716435825	0.5402923426073482	0.22927426138179952	-0.7425113641250368	0.17415446303458929	0.5194316772793611	-0.6980687838712583
-1.0148160641233506	-0.6510109297288825	-0.6565672515571529	-1.6029094902030372	0.5445467112443524	-1.1002036035045617	1.1723305753137603	-0.6804392433554272	-1.0953002590678083	-1.5023580484746881	-0.025540205794353222	-0.8456820605972675	-0.48383079622276826	-0.1394377796676229	-0.9605432394924692	0.06070088367038673	0.3986733201219077	-1.0847842679780542	0.7635975476053328	-0.45388173630081197	-0.3796091953109857	-0.19938278329033174	0.950518611925067	1.6906324504075154	1.1634945184118608	3.0124925686816444	0.6106756748274146	1.1947737000857521	-0.17900407425594916	0.6911156819311397	0.1690888189536924	-0.09256402386442812	-0.529600742909459	1.1217795168147766	-1.0335289062212023	-0.24234164414551093	0.12435026330864234	-1.4353907800534258	0.1790035452426267	0.8499934945637465	-0.10751688342022696	0.4842644404284148	0.5313433318078165	0.4988916375419488	0.5941244166076717	0.30266599371675057	-0.7225868110028468	0.3441885539644544	0.5299026207869504	-0.6762920575742785
-1.04871917698446	-0.6891100164113574	-0.7868051650620541	-1.6450334841174072	0.5572982921775039	-1.2139752186173673	1.1736230330339528	-0.6060366093851621	-1.1370078983826588	-1.393319729948899	-0.04847393636910954	-0.8933333149544875	-0.46620233226150204	-0.07518884711350773	-0.9653543636791208	0.08575440817688648	0.42098907399945185	-1.1405957247924696	0.6828212593890619	-0.47121010047690215	-0.3137612532264025	-0.32765849688480647	0.9917457722626033	1.829541196341752	1.0942474315274526	2.977573019947285	0.6613738864026868	1.0985191846003333	-0.2179108367159656	0.6275839515795847	0.16512242695143645	-0.04573830043093927	-0.47138267132278644	1.1894156788708923	-0.9750175813334785	-0.29448643481418585	0.06492408072317155	-1.4733071634555068	0.21859400432027312	0.8283664429591436	-0.01830510098319882	0.5352998838307824	0.5715241343711156	0.4666620169704984	0.6346094937454364	0.38365111452251577	-0.7123314185444043	0.5188120792915066	0.5417166024515851	-0.6694468977342894
-1.084120788247958	-0.727192838809229	-0.888170869253878	-1.6316039351377536	0.6056567466453039	-1.3152519195559427	1.2157507834417636	-0.5228423690364548	-1.1747035548847509	-1.2705420138981633	-0.07307274446194255	-0.9414737939926592	-0.4471882248447653	-0.0030396574113019438	-0.959307950849951	0.06532808175737864	0.4685169775167225	-1.2046237413973322	0.618382509285908	-0.4875066165451102	-0.27697484377103304	-0.4567015238049388	1.0086049564116855	1.9265532721313086	0.9898065310735575	2.9129783243669958	0.7100794276647246	1.0065420062048513	-0.24919387439320576	0.5712936067308381	0.1534621359175314	-0.0014198542065820192	-0.368008633223996	1.2615008839006887	-0.9147984160112088	-0.35445294408316175	0.0035145078364559267	-1.4985535262148912	0.2670650833565444	0.7941383596503848	0.07291508033222291	0.5957779728681907	0.5719308072687954	0.45560159862125726	0.6422712067524625	0.4573487318584689	-0.7194065035166272	0.6535089317270013	0.5533760753016926	-0.6772204968525267
-1.1130851414738214	-0.7533498745219673	-0.937917124869745	-1.5627506152724382	0.6317173546726196	-1.4250207032828428	1.31986189352921	-0.4508684764997553	-1.2051266965103835	-1.1392120495745426	-0.1066950463000476	-0.9826225974723541	-0.4518583564909816	0.05456689150058265	-0.9271471026833285	0.023755749883956172	0.5293062716480633	-1.2753009158822326	0.576369464989283	-0.49364757491995387	-0.27980486335493093	-0.5663059464750672	1.0078835048377381	1.998399340038505	0.8567031557324496	2.8473565832356957	0.7613081824890127	0.9227212074424065	-0.2946141472416884	0.5232165808543805	0.1465434862317784	0.04438902902542559	-0.23970939578807132	1.3631960762487547	-0.8741197916608682	-0.4277916574192101	-0.052434174204283	-1.5079604115349465	0.3034598809157779	0.7613339884130694	0.17599993201097122	0.6534579423194684	0.5334565106032377	0.4716114492220987	0.63439477057836	0.53160851622329	-0.7279105284884186	0.7208972049236826	0.5554262884175372	-0.7013332961721958
-1.1362010506038278	-0.7598474562208569	-0.9461378454594488	-1.4730262486908134	0.6322573806411006	-1.5580261765486823	1.4638480548290618	-0.4165116314638443	-1.2113718041480204	-1.0162862919425182	-0.15051064138620857	-1.022045631998772	-0.46655790743393866	0.07917252033777815	-0.879985805006824	-0.028080460835873004	0.5800307155660851	-1.3499633678702838	0.5644743623273897	-0.4706210697756406	-0.29640815759850625	-0.6337081362340022	0.9847780689036911	2.057939661380478	0.7105277924941037	2.7807037530669647	0.8065839914089862	0.859519366959657	-0.3548082287025201	0.4795084440387538	0.16011034978494873	0.08377649673849323	-0.11859406211543759	1.4905000378359152	-0.8607594982614518	-0.5044564087897528	-0.09320860693698965	-1.4879171102409703	0.3100724747900973	0.7545339934641045	0.2991299002372981	0.6764073611728635	0.4832647135306939	0.45027431150407704	0.6407388641510571	0.5825755711199352	-0.730097905872374	0.7097072356631282	0.5455496095812077	-0.7135327886240184
-1.1491218778880008	-0.7327633562857487	-0.9343515669828406	-1.348011311378006	0.6750239533062471	-1.6741994904930315	1.599114677425082	-0.40470926092991827	-1.191311890084231	-0.903302095884699	-0.1690198883576894	-1.0586450311619044	-0.4922656258286902	0.06011776555224513	-0.8402398511405259	-0.09434406266827519	0.6368530980576841	-1.4317177863498345	0.5535062860550832	-0.4367873133961432	-0.3196635359183638	-0.6584052210717081	0.9228566397345099	2.1084845211913867	0.5683326819808773	2.7336213971773313	0.8274882309214007	0.805997815680449	-0.4104743026507185	0.4434266168722648	0.19425287184982082	0.1087796222406586	-0.04800484083738226	1.6170543794909675	-0.8747388838183904	-0.5576432446226871	-0.11059610966064917	-1.4325257784663221	0.28252000031376817	0.7785994469590248	0.4459848900529061	0.6695289865130085	0.43118777853993207	0.4043766075234001	0.6383720292412436	0.6020406044944933	-0.7350369087426779	0.6409313500235801	0.5165910921507416	-0.710424680072463
-1.154533673442765	-0.665620323373507	-0.9066941511240796	-1.2110388104375382	0.7640353304120223	-1.7696087499823938	1.719103903659536	-0.4005169468878339	-1.1628077074335894	-0.77993221350881	-0.15160968688680793	-1.0860030916667527	-0.5521122265006869	0.01697676195774258	-0.8124566925491441	-0.1703498967986549	0.6967569655052495	-1.5149412048261368	0.5428663146285297	-0.4025023845646166	-0.3304683661231922	-0.6440126773362009	0.8257264751999316	2.170534161814753	0.44071786566072524	2.7339772239824063	0.827772301322449	0.7777939438566561	-0.4644163235292538	0.40345705582785546	0.23970411838476152	0.12476119289589586	-0.06613225853711653	1.730685078810001	-0.9188367470387278	-0.5806447966566342	-0.09701448335941083	-1.3519271166514595	0.24452524439112128	0.832665109517395	0.6151050330257586	0.6597920141779856	0.3775145574087445	0.3947156516392679	0.6106337001126215	0.6148340379823372	-0.7312593776156137	0.5565588880413976	0.4669937626874387	-0.7210834292059024
-1.1632335648297023	-0.563574135703276	-0.8624840152962026	-1.1264311687570512	0.8837991540669637	-1.8509827652452278	1.8443812843688607	-0.40801760061239795	-1.1322911651498822	-0.6479531437903103	-0.12631748957256536	-1.0882142331381384	-0.6128422665186319	-0.027430230455560766	-0.7949098146972287	-0.23443997134593553	0.7148006606938397	-1.5872701257188688	0.5635108798438291	-0.37993540691774097	-0.31281919507687184	-0.5953511401581687	0.7261803971710166	2.255066855106669	0.33390743463713934	2.754045047091325	0.8054978398755684	0.7911512421375113	-0.5183090857486552	0.35868075450616693	0.29785232659055977	0.13527782785641676	-0.15544332236660635	1.8053258063356208	-0.9878726386043409	-0.592103040217923	-0.06778246272749044	-1.2410273549446516	0.20670920722183445	0.9126564902386216	0.7886911640421784	0.6539216076687547	0.3418831703456596	0.37687250520913396	0.5978967122474377	0.6208980014481422	-0.7058901967001961	0.47330682934923374	0.39248485820494533	-0.724085050098304
-1.174136546583065	-0.4377861585838483	-0.8231840560642061	-1.0908513918358038	1.074207665168501	-1.9017781888448493	1.959223434259874	-0.4234127580237262	-1.0945700357410422	-0.5100808803551424	-0.10036963850474619	-1.0495885963200426	-0.6705847419434321	-0.07019387199830548	-0.7906802152808857	-0.29747709267509004	0.6931652346637167	-1.6211906710984252	0.6025032763541589	-0.37986856655447765	-0.2936088990970427	-0.5305543476236426	0.6257989541617411	2.3265208418761474	0.2500614324942774	2.7470619460417374	0.7521385570434201	0.8230321230386183	-0.5507137052030828	0.32225730715981216	0.36935104969485955	0.12213319493225136	-0.25713569699605493	1.7987057861559648	-1.0575454123320032	-0.6055092702495433	-0.048697256716175905	-1.1037844110697717	0.1881947954154249	0.9857849495104883	0.9454240210295846	0.6545384841769366	0.31536961768943755	0.2895833663854301	0.6105312186010629	0.6079805605274592	-0.684320530604144	0.4137051246241832	0.27195015493341784	-0.703339922999378
-1.1818605946395282	-0.3015443125358564	-0.7869628100141408	-1.0845407644577332	1.3088460451078414	-1.9358326568760755	2.0500322418257655	-0.4377488966478052	-1.0230081497179238	-0.3740648305930501	-0.06396434591404854	-0.9772834997731534	-0.7285618236675708	-0.10099959992244578	-0.7904093186487549	-0.3834811523170283	0.685771671733654	-1.6032709797504812	0.6390739466220283	-0.40029665257691815	-0.29330513340801023	-0.44773652969499	0.5251991771235079	2.3771721237101517	0.20467724089521236	2.7303178687711283	0.6916649816673786	0.8863667283703134	-0.5502059621012476	0.2938883975753853	0.44528492021986316	0.07686291198961258	-0.3331052252651473	1.7194797211235542	-1.108093931193657	-0.6198086818505291	-0.03984424305366663	-0.9687780420033534	0.21153461356255435	1.0244336194720147	1.0755078004262644	0.6545062291961169	0.27453129726353376	0.19120115508829866	0.6323305001312451	0.5948192383221939	-0.6825398515277581	0.3961349508543632	0.11953909469554032	-0.6839292193792247
-1.1835972649734223	-0.17250754456698444	-0.7387651842217152	-1.0974475176322707	1.4611682086043971	-1.9736923481614987	2.127434075998397	-0.4566055576158015	-0.8948879197460645	-0.265857822485264	-0.019361022936899983	-0.8900474200501456	-0.7542292191046236	-0.1127505730610536	-0.7728913364376001	-0.48379668161633277	0.6877076046524183	-1.554182482251347	0.6866022771353549	-0.45375223309698764	-0.2898560470401344	-0.33991816968119587	0.46407039540728234	2.39670896668671	0.19191715584310123	2.7338923107675592	0.647312401550811	0.9667356410601773	-0.5274105703054297	0.2572195610857458	0.5212413270630619	0.022919307145757867	-0.37032536597934274	1.596595596538693	-1.1405393414491243	-0.646744486035253	-0.04437254640700524	-0.8614263544691303	0.2613588488742661	1.0076558413041226	1.1682439989595694	0.6399310097381015	0.2201739535007353	0.14333953878158617	0.6689359200457061	0.595154058390858	-0.7018085578296326	0.4035089858970332	-0.025093040995552974	-0.6717197437093565
-1.1781160026053024	-0.06371981092881987	-0.6947451496595899	-1.1199759382839483	1.5000152379499263	-1.976641269511621	2.1853898825710956	-0.47527404582408056	-0.7148454148535398	-0.21611015726542968	0.03150638770032218	-0.809279121739084	-0.7467658062069032	-0.1241444724302557	-0.7449311920465591	-0.5771134530575457	0.6907040486274575	-1.4880493675650133	0.7677275022510772	-0.5344452616469775	-0.2816005415419973	-0.2349739833109677	0.42382573820005504	2.34415329075522	0.20026404839999162	2.7129308771595326	0.6155424691983106	1.026220065772455	-0.47683708388608415	0.20966218280683174	0.5890215576652466	-0.025271489434924098	-0.3531378508228965	1.450731240139012	-1.1583115559711175	-0.6826121059136325	-0.06827174278524792	-0.7774084264549445	0.3178254645191896	0.9353965543189666	1.2084249339395585	0.613957686432836	0.16357420777876625	0.10810573878503646	0.7150623603911915	0.5959311716366464	-0.7497989581228358	0.41115960585230144	-0.1505601410385327	-0.6697097891428261
-1.1580169379410328	0.019654978017193632	-0.6714276065994544	-1.1313662128464823	1.479581352110327	-1.9490622679502507	2.221178218879514	-0.48547475984506	-0.5009536623778204	-0.24522879752343893	0.08880769560285966	-0.7585808065737343	-0.7399988807603453	-0.1488718309615666	-0.7170577345778004	-0.6716473997784274	0.7181922951096601	-1.4139562409345543	0.834718178932308	-0.6123351724626003	-0.26795031121205454	-0.1573582896240643	0.37712124157083976	2.2254031164587773	0.24280387226215705	2.6472403967590705	0.5894247023254856	1.072664673364399	-0.39821268565416507	0.1436669379187719	0.6371816696471819	-0.0754588215710251	-0.2856172843348182	1.3148601936134727	-1.166932592164669	-0.697970575661152	-0.08610255294378859	-0.7009862655913099	0.37518567393091284	0.8289917750568205	1.197601175683098	0.5999832159925917	0.09623753742178752	0.07857708077124584	0.7327379810991216	0.59231842175995	-0.8098071102072829	0.4333567170583036	-0.25024209699557076	-0.6813735155595303
-1.121474086172404	0.05855914678751496	-0.6579814195096964	-1.107310190267798	1.4328778159330329	-1.9248831396293142	2.244984015831362	-0.48076168863073365	-0.2848457670150539	-0.3292082314627013	0.11915172867307917	-0.7525290587487387	-0.7082537158810428	-0.1684013315541495	-0.694378268535772	-0.7726391375664364	0.7632540101800291	-1.3642316453507024	0.8520921117169298	-0.6685729831035178	-0.24149193518379083	-0.10504226016620341	0.33764549985689796	2.0930365243653144	0.30738638226870396	2.579414955528161	0.5740849006688943	1.0950961604514364	-0.31961860044325097	0.04362996383976474	0.6592582469506464	-0.11792002541824882	-0.19689556480274092	1.2239079310716572	-1.1831784242982872	-0.6857977868443699	-0.063950316234854	-0.6383270415071417	0.41022731521470657	0.7202744469051476	1.1566816682123453	0.5973786262913805	0.02331006489203035	0.09683073619114504	0.7189908183342856	0.578648669080047	-0.8624360695760089	0.46740478858717244	-0.30645953489670247	-0.6878559518105263
-1.0776934540408023	0.054871220253789585	-0.6437238245783148	-1.0603215999256796	1.3498647917889819	-1.89494804111295	2.2632422565828083	-0.47740521173065187	-0.104242858174081	-0.41713923684096643	0.10335000151852661	-0.7877532357772287	-0.6572341772216744	-0.14532949686280822	-0.6969102490574252	-0.8578414071431956	0.8108719570888704	-1.3538748439381916	0.8471132508829674	-0.6972850966479412	-0.2186326058002673	-0.0841253856108353	0.31004523076148266	1.9503189902361062	0.3772339985116384	2.5207156631501295	0.5596223752508329	1.07908933757641	-0.25107707082314584	-0.07801087795194103	0.6493738177904792	-0.13916687821266088	-0.09910505586650813	1.1759857996976053	-1.2114645314954537	-0.6583260737180268	-0.00236670413296286	-0.5970070049934055	0.41918027371635846	0.632511643385104	1.097941399941051	0.61723156698606	-0.036003367268663565	0.15614928521221322	0.6932581987890309	0.5524872343322069	-0.920579271763583	0.4803667764403078	-0.34628715316450226	-0.6938558658559809
-1.028845052477723	-0.00030129919066032573	-0.6249965315936483	-1.013425703875248	1.2627812493233732	-1.840697008646003	2.2790248036730416	-0.4796764131793386	0.023936808580190018	-0.4993080083629332	0.05661462460888288	-0.8524734236879528	-0.6394040984719138	-0.08001340065694776	-0.7349405242535584	-0.9117062433291376	0.8547781153007528	-1.3601795951204256	0.8154381132342658	-0.6984464479596466	-0.1948119925906912	-0.09881271638670787	0.2707356127652262	1.7782345788918488	0.4614198350976972	2.44049289255151	0.536103017046418	1.059180382619336	-0.18890506474173285	-0.1973758557284782	0.6176652180906269	-0.15550596802549654	0.003801571237782142	1.1559797093017334	-1.243760505712898	-0.6030508943110047	0.08759515131885598	-0.5668659392500589	0.42504820611834404	0.5624154548510356	1.0223003471296412	0.6764234886632726	-0.08966138567470472	0.19586136509711055	0.65153846344058	0.520575988281753	-0.9823241355398136	0.47472725695122203	-0.3902270829574162	-0.7149903384586883
-0.9822427445464808	-0.09694367830155189	-0.5917102636221406	-0.9657400524596413	1.2026002908574436	-1.764587476686911	2.2968962172899228	-0.4662067444720992	0.11082064801203133	-0.5863450703464949	-0.015398798814565805	-0.9295474978334062	-0.656328743535163	-0.002739390832483707	-0.7887658790804916	-0.9343737178826375	0.8612162177980401	-1.3732635352828884	0.7480151714387894	-0.6779181013923112	-0.18111562063709766	-0.12401267323445045	0.22561641104192126	1.638670497341712	0.5528120239860794	2.339547254043721	0.5002683714553925	1.0587012746861848	-0.150062717451352	-0.3036678471853258	0.5801016829238088	-0.1720586407117025	0.11062022514386582	1.1498075140165838	-1.2799062369098817	-0.5175946843505629	0.20545582133917514	-0.5434306946601788	0.4200696122747452	0.4876981014441884	0.9572152660575728	0.7411310120606968	-0.13477927322946526	0.21494536824630756	0.6042164054602396	0.509241708920309	-1.036400354651692	0.45946352007968194	-0.4427481946033149	-0.7325807686551785
-0.9441947784884771	-0.1887393006007572	-0.5460117739819148	-0.9271940582044005	1.1266017975727947	-1.6910265829393505	2.300791794080361	-0.45836037800293716	0.18059943056281283	-0.6465524426750435	-0.11552042883920147	-1.012091643214693	-0.6583888801012334	0.07402335427669647	-0.8414173485015228	-0.9239359568534207	0.8309266213558681	-1.3894576787877577	0.6654994067386863	-0.6494817043463501	-0.18825603689701428	-0.1432995488607371	0.20503605561668947	1.5435908214451932	0.6234696565730738	2.2486982011299226	0.45137066492205713	1.0809653626158566	-0.13258726084192457	-0.39122365581962304	0.530305434240943	-0.1753831045667716	0.20742510654821755	1.1207670431402408	-1.3175320964834714	-0.4211991267881774	0.33837909286911205	-0.5444143191832715	0.39299372114070963	0.40579532827345555	0.916667204400888	0.7647900404921313	-0.13821128843138192	0.23478508112666335	0.560339678297071	0.5323360264959424	-1.0897071445330333	0.4241309694651855	-0.5076121834712701	-0.7422445237233984
-0.9195241359166992	-0.24274892369609433	-0.49353455140195573	-0.8996304836282694	1.034704475237613	-1.6228619112500042	2.27328610935909	-0.47526966971338896	0.2509725809377067	-0.6702504834951137	-0.23408055183313428	-1.0793388499498582	-0.6434253970715207	0.13922177844491232	-0.8910636712834441	-0.8460077585908673	0.8146687867667589	-1.4088920567352239	0.6056593324894951	-0.6250599066189093	-0.19626160860037806	-0.14065947080804914	0.21203223732720397	1.451849436378383	0.6644406556769173	2.1734246579109766	0.39651583497850884	1.10447051326393	-0.11508906946674335	-0.44358296282398746	0.47955364566662456	-0.1580457469762267	0.30601834306196113	1.0721683067625325	-1.3483194783170667	-0.32120957672048867	0.4567487454998499	-0.5678300474135668	0.3662880331386337	0.34300647959778907	0.8750998263242016	0.7450177372495012	-0.10784764563170346	0.266977382699043	0.49827492286817876	0.5871845140404353	-1.1374593881596418	0.3602211031354222	-0.5451934812817091	-0.7702973664317632
-0.9123822859150273	-0.2621359509428439	-0.43816408028957987	-0.8658675148240927	0.9808993072382586	-1.531794963783073	2.245693957395974	-0.4885861745464385	0.31702807361887125	-0.6949164885005297	-0.36963578615180026	-1.1137887422470787	-0.6445837656745066	0.16128325667509524	-0.9263019051910781	-0.6938270382079328	0.7914726086160819	-1.4241302959359867	0.5988368349032076	-0.6162996415086726	-0.20698184582851326	-0.10309146357554747	0.2328688979168639	1.354641320019968	0.6771402222665422	2.1112358367513613	0.34331111986457785	1.1217414883963062	-0.0945823107568093	-0.4589606824698199	0.4479216694486351	-0.11416839581643816	0.42156030868061195	1.0375981719714178	-1.3755310692408316	-0.2282846675419242	0.543962094855407	-0.5961014459086538	0.35427983499620874	0.29171744886936074	0.8318307081225965	0.6762662456317756	-0.07299539823239756	0.3226153454368753	0.4022985472572314	0.6601174188738834	-1.1610662097422577	0.28788242879121423	-0.5144878257177397	-0.8002403650901103
-0.925617367831048	-0.2561832227781543	-0.37887103183998433	-0.8361423093658142	0.9495719943355481	-1.4089536421123299	2.261430995411553	-0.47602236075225896	0.3617202885076566	-0.7041690873310477	-0.5254125142948141	-1.1179298173023748	-0.6392611352582539	0.11552100700064069	-0.9181569464516652	-0.49869258861036503	0.7652499720265084	-1.4257117552626344	0.6230020171935683	-0.6178912776588871	-0.2501780958359993	-0.03567626850600821	0.28152416163089705	1.2735869465355185	0.6734113539240608	2.072026148924002	0.30236738456058637	1.1409000333376014	-0.06871772558422698	-0.449106624323805	0.42635892020000854	-0.04494432931471454	0.5530755369808672	1.0123301390650994	-1.3994194873190424	-0.15743410286339357	0.6083697395054273	-0.6195132708670313	0.33791004823011866	0.2703853652353604	0.7911357957952341	0.5492501630354107	-0.029728442464273787	0.40141441197225414	0.27054636396825227	0.7211125415060728	-1.1563067403590792	0.22320375016202476	-0.44305126958565716	-0.7990190847491886
-0.9351111656563365	-0.22888768714320742	-0.3137636666281285	-0.8057979060390649	0.905504713961373	-1.2878654592511096	2.3313374849885635	-0.45385298399109164	0.3753015932886224	-0.6365083907753322	-0.67402893741675	-1.100379363393604	-0.607347347101302	0.01154355994372499	-0.8684672802086025	-0.28219961089100365	0.8018826251637545	-1.4166587792060925	0.6390843626488769	-0.6186306991774906	-0.30376005630015485	0.04910101622037068	0.35460435823659064	1.213380087259425	0.6697802461748281	2.058084207743355	0.2838485009157961	1.148900558582746	-0.02940552646826721	-0.42161822872410487	0.40200617475888595	0.02546372920243179	0.6893817279747454	0.9813426034300334	-1.4098871259824464	-0.11187758958018279	0.6571828137239734	-0.6441819493826942	0.3226764021103875	0.3147288834826601	0.7437116674409097	0.4152307177285143	0.003196859522660008	0.4970023632140519	0.10090530183433546	0.7300452102515439	-1.1474912797463566	0.18942757566587953	-0.3598066744356522	-0.7857813376206151
-0.9217272262831244	-0.2022833836038867	-0.24528084479511908	-0.7566365614997963	0.8605490037680854	-1.1863151470532443	2.426164743846461	-0.4128225701512368	0.3402211552126243	-0.48379211186252763	-0.8022776417764893	-1.0566804281124154	-0.5699276423567381	-0.08685460946623448	-0.8066775643970109	-0.0655810515951688	0.875087902510533	-1.4103962002725692	0.6736499477482577	-0.6119299527603139	-0.33786256131318676	0.13911510601677696	0.41410512751950135	1.184220452931456	0.6768841826175577	2.0650106999830444	0.3056634367139231	1.149714464830629	0.02589300210024458	-0.38561338638688175	0.384197976121485	0.0803591707645663	0.8044766048160487	0.9683897551226334	-1.401141559757209	-0.07008094537944426	0.6972709408723091	-0.6669380246590104	0.3304464126731332	0.41367687244796486	0.6925644426711555	0.3103496157198408	0.00033114583246682814	0.5897074217777261	-0.08676274618999888	0.6812854876594244	-1.143219115542518	0.19111521242071797	-0.24676564866870399	-0.7958311104532676
-0.8915223942473368	-0.19696496253871293	-0.18413778646662277	-0.7200037774249813	0.7762933392234443	-1.1034008017381125	2.5189805016046223	-0.3437938001096556	0.23417319893761931	-0.3010575553900386	-0.9069888480761644	-0.9847798086639499	-0.5494545770159871	-0.13429267126301173	-0.7315452864641807	0.09651095320791994	0.9270529442679702	-1.42294947297209	0.7270581254180105	-0.5980605773831158	-0.3623099315773489	0.20858080505827278	0.45882563232036205	1.1818231568322681	0.7072132428563422	2.0932989309864687	0.35535069186193563	1.1687633344619262	0.07665215577324583	-0.3523655632477378	0.364424610537512	0.11672397650884805	0.8715653241896424	0.9852805419045488	-1.3778295378256573	-0.012785474327428253	0.733372584865494	-0.6762278118215546	0.34730554840675754	0.5317191213769626	0.6539297588706606	0.22080172521845154	-0.027550652086977667	0.6370885559714192	-0.2766707472526937	0.5850102503846654	-1.1462675208749313	0.20588672190543056	-0.1270926291705031	-0.8169822217527182
-0.8441394116517149	-0.21603077016455297	-0.14251951911570232	-0.7137635977085929	0.6568256588415392	-1.0617460209488376	2.5964961084638896	-0.2501581596519585	0.07303159085186457	-0.1205720921717371	-0.9751909892486041	-0.9109723686086275	-0.5204330446430728	-0.15365986559677366	-0.6344125900471973	0.17958799610589454	0.9796082704812574	-1.448656972915257	0.7537127381253536	-0.5688680487277356	-0.36848521887590874	0.20792620442451876	0.48840514685219844	1.2069779623964068	0.7567964846987506	2.119905071638632	0.3985419253389243	1.2147230617359832	0.09847374176927613	-0.32211052534629986	0.33004771076341555	0.11575821047273852	0.8896724196722241	1.0051357347816197	-1.345359221563853	0.062212004780299354	0.7641118507760091	-0.675185638219706	0.338327058654626	0.6668655796946528	0.6193680216128004	0.14061181102745085	-0.06723356540171566	0.6147484701534032	-0.46045425798174566	0.4577042198326059	-1.1682255655349685	0.23054497004557323	-0.03409020811842001	-0.8232583381641035
-0.7820989314380253	-0.22176393048710255	-0.12314309985773786	-0.7085022697124226	0.5642141086125612	-1.0678465386559641	2.6136712332385548	-0.14068099849244023	-0.07527167223306422	0.06453682350833732	-1.0197046904896523	-0.8689491241637677	-0.48494151042120126	-0.14638854520161285	-0.5412241485940454	0.2538260280443754	1.0224289055836502	-1.4791475087330181	0.7469787767672852	-0.5224766591000882	-0.3517127386789485	0.14198927966034286	0.48818206643130724	1.2620485587684	0.8139072922212993	2.1332081419647135	0.4205072513493711	1.2495305416986269	0.08889103800404628	-0.2975475532586985	0.2909066333229734	0.0820446182218155	0.8640461038433405	1.043526984161727	-1.307875682026475	0.16755213777304456	0.7807243864283218	-0.664908323262152	0.30025996418895223	0.8109554668810226	0.5620919409109154	0.0680340723099584	-0.12379910499210407	0.5516980212253795	-0.607656749156231	0.3455560311545124	-1.1981783462951558	0.24960588961549973	0.03468404228642125	-0.8310685424151749
-0.7185004098390708	-0.18567754902424607	-0.13134991059872847	-0.7063888398619524	0.4933197317396785	-1.0963629121241598	2.5458308556508653	-0.0381618533317878	-0.17340604547845925	0.2319661580384075	-1.0620155837960212	-0.8528393791579555	-0.46960412360191645	-0.10434310885414962	-0.4834653746685665	0.35935802282797075	1.0242047613618446	-1.525863817242182	0.7325161234870416	-0.4805969939927346	-0.33852007945020646	0.060073163266926265	0.4635387995106887	1.2794513601239514	0.8809291617927156	2.1474088662763235	0.42357771818422735	1.2624491387394894	0.05604687974504498	-0.2856149047225085	0.2637323408438822	0.044101156456969805	0.8133218498315294	1.1117472656454594	-1.2687020920590784	0.30755622214831113	0.7797064212074841	-0.6603610114788063	0.2501719059556148	0.9325255327384309	0.4725216700719376	-0.021275937707884062	-0.18452639059146106	0.4536470160449908	-0.7074932617025655	0.2676214931965756	-1.212273557008849	0.22684154494467673	0.0740184208770761	-0.842818790054942
-0.6643923781219113	-0.1321029955420383	-0.16220659166160428	-0.7300740852738876	0.42588035971890276	-1.1109960476209886	2.4445913681741276	0.04024054581015258	-0.22199986058409676	0.3362671459629721	-1.0859917566696304	-0.8267409759024854	-0.4871702702649209	-0.04137639574471711	-0.4630578283813448	0.4558239938022933	1.014340007574237	-1.5694839798251754	0.7283340887070502	-0.45201438365213475	-0.35115903919514146	-0.019276571833893613	0.41972485556919664	1.2173569102277044	0.963909284395376	2.1229255559953435	0.4046536164673535	1.2931466807695615	-0.0007748781289723227	-0.2738747182594821	0.2597434125234314	0.016117156939505044	0.7742015818136061	1.180614946161467	-1.21891498539116	0.45710884282465136	0.7708895288915208	-0.6827657922825893	0.1843778734686662	1.0202647388208268	0.3649103624264015	-0.13660362162961906	-0.23216032915803644	0.3183050010443429	-0.7654441164531627	0.2096645526689301	-1.2045536170624618	0.1766062242089807	0.08834614210113786	-0.8475408521905494
-0.6295398854782732	-0.09711445328988305	-0.19776943820589513	-0.7619127205826366	0.39197485832151097	-1.0939054776657242	2.35788292823462	0.08589213253982098	-0.1744334527172821	0.36118937678215657	-1.0836427237971034	-0.8039130588999888	-0.517082573430638	0.024763404724657608	-0.48748909264448875	0.5475806556588527	0.987972301076022	-1.5901835252339596	0.7280997281029405	-0.438132475706824	-0.39215587180862005	-0.09886040252559228	0.3531234839532267	1.1147548776461178	1.0528853900506152	2.067671314048261	0.36907797624198985	1.3487924696318967	-0.06764919159379852	-0.2613069448818493	0.2664547280817943	-0.003806410661198702	0.737540302071095	1.2328352229903994	-1.1707076311251963	0.5673146887476549	0.7720979521214181	-0.7153307898864151	0.11138828355477204	1.0802808885728266	0.25120043281034576	-0.2589790188605133	-0.2727934127944565	0.18025269373626754	-0.7858867379731841	0.18902971584459458	-1.180492465838957	0.13697019986964526	0.105894777843426	-0.8644890286927678
-0.6125337479800818	-0.06446390194940577	-0.23782052926842315	-0.7737924210052792	0.3642477185420038	-1.0387981432947044	2.263974952684746	0.08989189771149594	0.0032952631456626856	0.3397575109371921	-1.0717419006296593	-0.8002149825715386	-0.5461700888252418	0.06591209899213793	-0.5646512893407557	0.6706989012093978	0.9435208801040753	-1.6009269055929845	0.7156057038972128	-0.43533771301786456	-0.45101335791015085	-0.1569724654094693	0.28001480899592945	1.0098059593973356	1.1224443797801489	2.039775301227702	0.3410594441856826	1.381371809086151	-0.11745727423276642	-0.25508079681498175	0.2708763537115816	-0.02089768363677375	0.6900015555978862	1.2626253137988503	-1.1361665583365057	0.5957816613370052	0.7851968658824526	-0.7462329936535841	0.05852582943594117	1.1072212965545567	0.13810382070124044	-0.37753220086424333	-0.3065738680709044	0.06453580737132456	-0.7835540635672232	0.20520441866783648	-1.1437943554910626	0.09939684267511276	0.149894134103466	-0.9003054873013241
-0.6028679370931508	-0.02906062043987387	-0.28242014086027895	-0.76586891295185	0.3146466236736153	-0.9377747861147304	2.170326378860405	0.034262778606095674	0.2647237050969899	0.28618923413872577	-1.048930810325356	-0.792036840857684	-0.5798690842912266	0.08609893993294379	-0.683062013222875	0.7648416130189573	0.9027212189013752	-1.625186491663755	0.7031741758525814	-0.44167919248249954	-0.5110513005500732	-0.1801089129746501	0.19559073566830182	0.8938899716106808	1.1533646588447697	2.0377292970985237	0.32766218277155107	1.4124907352020064	-0.1479142820876182	-0.251149758970599	0.2665313515636558	-0.04240455036398393	0.6488338242018818	1.2395039197890225	-1.1054396625183007	0.5613388787240423	0.8080682457635268	-0.7868894739414244	0.04035183430259788	1.1051565207603367	0.04622713050513995	-0.479921605604575	-0.315155806416339	-0.05507624952150356	-0.7721786157841796	0.22911305171910942	-1.1081038310403	0.06481904072041969	0.25243450312926113	-0.9264781572777523
-0.6083392756307912	-0.029052488297572877	-0.30748105162584505	-0.7557504040712658	0.25652705465726067	-0.7976807544832177	2.1006656382865296	-0.05891337022903522	0.5681272518840181	0.21364316540049705	-1.0140019179135764	-0.7666472355651667	-0.607087080737973	0.10358743932085879	-0.8086821994747811	0.7905230454078256	0.8528321775607021	-1.6587556016373894	0.6925706605200003	-0.4541616303219781	-0.555562586831599	-0.1825192305399932	0.09078090898473198	0.7888458336570248	1.124916326209434	2.053147110822946	0.3082785554059232	1.4739724050332017	-0.16898183168614683	-0.2639917908024912	0.25650719723068177	-0.06958529255333888	0.610882083670208	1.1767743609248869	-1.0741968565688265	0.49395470918376383	0.8394281420828754	-0.8206137433046099	0.047538881312716746	1.0930982301220915	-0.021842474491595022	-0.5566118543766102	-0.29191083966670384	-0.16450954941810864	-0.7588023384897469	0.26703039110004434	-1.0838045231502005	0.049020885543180556	0.42613212389164684	-0.9378856477646178
-0.6431686126699777	-0.057600373846949306	-0.300915603033053	-0.7444379927137494	0.2204091888083522	-0.6478532556462314	2.0544238675299384	-0.14758650116301278	0.8963796192033977	0.18978000127822128	-0.9840163717877587	-0.7413654908322291	-0.612098124662916	0.09345952877045675	-0.908798370800303	0.8216382960094972	0.7872205595696988	-1.7005588431717684	0.6677076044307367	-0.4694471858958245	-0.5709392829131317	-0.18477781948161917	0.002393598392328877	0.7237547636367918	1.028044888832786	2.0872620057594657	0.2641432055960392	1.4856037602777663	-0.1875296114136281	-0.2922211653838744	0.23787416934735783	-0.0972349884429199	0.5582018162575009	1.1251820124806433	-1.0528275031315708	0.38079711083628587	0.8572228308948697	-0.8251376354564531	0.07691684019836507	1.0725409290242083	-0.07043276993659953	-0.6122436325458208	-0.2496130576266961	-0.23735157072700863	-0.7601443582839713	0.3382271918737529	-1.0769932424855901	0.03561823698183725	0.6329837706635908	-0.9441218313038201
-0.6889571665019101	-0.07461688161281406	-0.283727666639352	-0.7291211879553423	0.23354401397720018	-0.5147059098755747	2.0285428567738384	-0.23295566852520264	1.2011247390791362	0.2887514922764076	-0.9498138871317409	-0.7261532997686345	-0.6085130471511426	0.01849026782124431	-0.992180354170304	0.8839074376979099	0.7249655591200158	-1.76037666361369	0.6316785675590313	-0.46908374142057896	-0.5680054446760199	-0.20079602704267333	-0.0626509566693341	0.6799312947581834	0.8722145031945562	2.1033955165804574	0.21185336427371904	1.4237526578234179	-0.20222384834583879	-0.3020656004262318	0.21974595499159308	-0.12426250813616083	0.5113184612874497	1.0712434510021382	-1.0325753619785805	0.25225977651344633	0.8385185409016748	-0.8292399742412571	0.12497090881012982	1.0433705631847203	-0.09110416140324758	-0.6626783269304168	-0.19479583142820295	-0.2684662862012554	-0.768601523023574	0.4381234461873976	-1.0764289943831966	0.020743594139884993	0.8215914920278738	-0.9350603970576901
-0.7179579071061979	-0.0857050576408936	-0.253158455783222	-0.738453649242418	0.27243749716948146	-0.41090590510132746	2.020296612446416	-0.32905505930199525	1.4390883884314025	0.4696924680525193	-0.8929465371092677	-0.7162609455900295	-0.6074426559104085	-0.050656256092781037	-1.076179981861564	0.9476932184252732	0.6914744198664496	-1.818282675447398	0.6235384425763082	-0.4466838646818626	-0.5602113554143876	-0.23392055315201327	-0.08757900710598418	0.6402022731891699	0.7082187803868981	2.076558897202281	0.15743717244943642	1.3471415675971827	-0.2135306051807324	-0.28721715148160165	0.21839828316355386	-0.14159522262076268	0.49808361736710005	1.0131187002923807	-0.9930602039242746	0.16548080718123098	0.78626737124372	-0.8628627585345992	0.17830994627125385	1.0173583210838208	-0.09280590152816612	-0.7150402564190049	-0.13253307058900815	-0.26176286099338497	-0.758729137410062	0.5340349283258304	-1.0735857701789266	0.01779960557866625	0.9738718140380748	-0.9276861266612801
-0.7294563186883238	-0.11480186279562066	-0.2190375968889014	-0.798096864285685	0.29920071962890626	-0.3535438112787537	2.025930635888661	-0.43414298143832974	1.6239665001215264	0.6685009239087305	-0.8066974084462849	-0.7111645341498842	-0.5848947911098786	-0.051398807226884655	-1.1458365358702483	1.0357742041396611	0.6863969730640043	-1.858796149042044	0.6548906833926817	-0.39984965764759367	-0.5397283196488653	-0.276712360143938	-0.058915546217383374	0.6260649475948948	0.5778247700586794	2.016254340714992	0.10478806561990803	1.258754812507964	-0.23183966986779891	-0.25290597538822535	0.21627986925325784	-0.14733410156610655	0.4979870868356274	0.9575689427260338	-0.9398253943791163	0.11657698963568283	0.6998388402358412	-0.9163531968856514	0.22796822845484516	0.9899892263181481	-0.09442989718037227	-0.7789857558945581	-0.08482691907798504	-0.23216422985633942	-0.727994444086335	0.6063849982249379	-1.0648985477712931	0.03064908431481289	1.0811900710207956	-0.942487911283677
-0.7316395613937905	-0.16645316462352597	-0.21965890346477282	-0.872841833330644	0.3125910409548844	-0.3285742504309804	2.045654268843988	-0.5489196126447834	1.7526343975884608	0.8716025856223022	-0.6992220791279333	-0.7210145145372258	-0.518391236694139	-0.02781976547672867	-1.2082402840480047	1.1540430688140684	0.6961166569429699	-1.8805007997117644	0.6988359006698511	-0.3303273248080341	-0.5198643506673204	-0.3474439094175928	-0.010682711385464061	0.6389028042755901	0.48716811325283366	1.9199910594830705	0.07489801092140246	1.152871959281635	-0.25513901563782654	-0.18214729418934777	0.20122560869924166	-0.14296493887389855	0.4869013173791199	0.9039467792708218	-0.8837868801205786	0.0664312243841597	0.5790293548338694	-0.985503562167849	0.26395878121481225	0.9490358732796439	-0.09086228971036583	-0.848192849116366	-0.06160095573478375	-0.1930679134560905	-0.6618987492027906	0.6435169571978957	-1.0393205217790153	0.06169691272396873	1.1456261893254438	-0.9735623413205345
-0.7154868733168271	-0.2384876811301128	-0.27070804824347505	-0.9371383018166128	0.30967025534041404	-0.3224787995990261	2.084587282211042	-0.6777129263948651	1.8133787892127355	1.008979479150851	-0.5785157514010684	-0.7516469134578896	-0.41717694714651526	0.00397197296974639	-1.2962130623438566	1.2616664798520145	0.7039754440628128	-1.8915323571036446	0.7437237683768815	-0.25727916280631885	-0.5165844502528303	-0.44421642562473895	0.033102754204425176	0.6611114001477366	0.4395354280090512	1.8255675645728409	0.08448956446267017	1.0704538500102223	-0.26758251076041095	-0.07688978637575808	0.17999188969625607	-0.13796431377346563	0.4663606363925661	0.8560051772491816	-0.8299045144106554	0.018335523496609177	0.45730698449192164	-1.0704816950736258	0.2939197036530871	0.9134863334625847	-0.07203516990194182	-0.895462523508004	-0.05704013819070917	-0.13981370178382643	-0.5506184678657068	0.6495643863393222	-1.0099686286083898	0.1163529041813673	1.1698543599726865	-1.0164202963906448
-0.6859932491320632	-0.3223138039738589	-0.35055985309168636	-1.0079307862640268	0.27706546165204965	-0.3244954159174948	2.1371457125296986	-0.7804071159831616	1.8436490933978824	0.97727580512727	-0.4729743648090947	-0.7753300106113408	-0.2941186116963786	0.07179975853085434	-1.3797323000074702	1.3645371112264946	0.717627022707022	-1.8945441585323928	0.7630819542762928	-0.19442833372500773	-0.5055143057120118	-0.5239389796295507	0.06552061111271132	0.6628477594719151	0.4284326177758209	1.7653600517596644	0.12997424867753174	1.01049608974953	-0.26868514689947076	0.037572220086916755	0.14400589680306247	-0.13786216544272387	0.43276801144003274	0.8192105209712274	-0.7800320157210092	-0.003194405570668874	0.34784945318167704	-1.1524855347786218	0.31857438119993603	0.8905417582559553	-0.06001932973056366	-0.9048648504170199	-0.07788307436713146	-0.07520051976976422	-0.411609617543958	0.6350761846026844	-1.0060408755839343	0.19413889493980427	1.165795532267985	-1.0691516541079342
-0.677382672219441	-0.4171955742764787	-0.4472286650345712	-1.0690830643759623	0.26082984221257216	-0.31243625300805855	2.194268703036217	-0.8122039362647728	1.8615735287793254	0.8375074706702174	-0.4130315741583326	-0.7651603007081019	-0.15929696976844943	0.1476251849953457	-1.39335298267103	1.4695667797041954	0.726621357042782	-1.8930365006409886	0.7422655246179799	-0.1424975489918888	-0.4920563321472793	-0.5804643946196945	0.06527379873215067	0.6103817020861892	0.4201555542141081	1.7234048366522412	0.1861073954257954	0.9436461021131504	-0.26721117625309865	0.14979204339722657	0.09190192913706621	-0.12820914818757062	0.36803666925609	0.8153163914537831	-0.7483017636475084	0.014214128540822555	0.24751091999486965	-1.2043756316436898	0.32089346978520217	0.8756832383501193	-0.06065424292437828	-0.8699004512081931	-0.13047310133160112	4.8576979122338936e-05	-0.2693555193561755	0.6173017858958247	-1.0225542924507436	0.2814037788045852	1.1512241625287059	-1.1350142712946432
-0.6972997999915885	-0.5184529441434655	-0.5561335072291358	-1.083031701389065	0.2869659377408578	-0.28037306691944014	2.2595878778880385	-0.7910366888518695	1.8369879282833665	0.6973234810041642	-0.39796568862649995	-0.7225053015571314	-0.05003275157475775	0.18906197287223242	-1.353693715727014	1.5608500956186617	0.7191777700062911	-1.8895678331845425	0.694211184748764	-0.1080872944792433	-0.501769143925712	-0.6433884224271903	0.03465482436679839	0.5245943491535773	0.40005411413566333	1.6978904373338293	0.22871795558299496	0.8674852578963816	-0.2603149639744434	0.2547079310309496	0.05854817820900611	-0.11154968406467958	0.28052412164456686	0.8547249821703222	-0.737371584866415	0.04659408705310789	0.19449135078312124	-1.2226702671188345	0.314221302993097	0.8880207653338689	-0.04981320811842661	-0.789896003156907	-0.19282327784039147	0.10071657696926399	-0.1356561873475766	0.6052110611940658	-1.0578124709529189	0.3603570516517848	1.111135067805552	-1.2156320847528694
-0.7232142293167841	-0.6056905006826858	-0.641071680090266	-1.05942061141048	0.35190260876792295	-0.24580684449583784	2.328807180437763	-0.7434946223036418	1.778362033403606	0.525692043128296	-0.41671549920540885	-0.6657167169383651	0.017838117679316524	0.22413229774688315	-1.2930381538152778	1.6424298197202194	0.6720650665723735	-1.8855895843895099	0.6247987818250728	-0.08225767160056305	-0.5095978394050824	-0.7155939069026742	-0.010160608272739225	0.44902911159717496	0.3990485766051066	1.686855762890098	0.24444626528807886	0.7917284806111866	-0.24600342893242103	0.3447320657535801	0.036385962896401905	-0.09919437915079646	0.19379397939340215	0.9050371355357066	-0.7289391227208448	0.0814324215039324	0.20745563043430337	-1.2122836605476035	0.3177403603509227	0.9375478540512295	-0.03600924507467266	-0.6896676821315115	-0.2540294492818762	0.20753754693099946	-0.020423047707504582	0.6039668532845861	-1.126507845444999	0.4293345161259385	1.0415050762740976	-1.2927191667622728
-0.7492808240426644	-0.6739923638728899	-0.676968363003682	-1.0148865659122408	0.45339845718803173	-0.1980110109980605	2.3681861827364337	-0.6609436702265283	1.7158302928225364	0.32469143308762305	-0.4616773091269592	-0.6194137195758926	0.0556940435117132	0.2485472167299648	-1.1794999573564258	1.715238153711153	0.5771593318571161	-1.8883096944313429	0.5489544823219425	-0.04647301211830958	-0.5164960121408335	-0.787274843850448	-0.07282722097553654	0.3780456221929579	0.4528820766206554	1.6914532069511181	0.2251169454991218	0.7019159464919879	-0.2397096879462421	0.4030047699559195	-0.016853835206603773	-0.0942680437454486	0.12148753076598888	0.9397046235647573	-0.7063707229785019	0.11960530048038806	0.21750721605037943	-1.191003022055927	0.30268543298455186	0.9895290762840064	-0.03965459701739107	-0.5917415603621399	-0.31945057627034323	0.2967626088314369	0.07122958413005098	0.6118123902021722	-1.2069351837284092	0.48683136278731515	0.975630837465002	-1.3431211069355702
-0.7734784306949243	-0.7242286729403362	-0.6800888057317528	-0.9330745840690424	0.5618333489665723	-0.13633700640408758	2.3607181435856064	-0.5664896970695934	1.6402267055954547	0.16690757696918107	-0.5161343061416785	-0.6048448397069347	0.061086322673082304	0.2374901028478149	-1.0030920705125517	1.7605199721511824	0.4751551764397212	-1.8829678762613344	0.5134462467927017	0.001622806772559221	-0.5441002384897521	-0.8674482486228777	-0.14246153703724515	0.32058333088088764	0.5699294383372709	1.717137432699224	0.1550935916407904	0.6022730411660928	-0.2495462632623897	0.4187048635743026	-0.09378381099581053	-0.10483575287133995	0.06169956790431001	0.9646805967572675	-0.6649164544308055	0.15104529172205558	0.20372528046375082	-1.1692930236533758	0.2602141978110797	1.0226520129295729	-0.053786814501484814	-0.49558543066526317	-0.3732074123898389	0.35776984256040223	0.1418539858101051	0.6079185568110417	-1.2792798511424648	0.5334101372208608	0.9317027929655131	-1.3541791847908367
-0.7859262220595797	-0.7546835458594113	-0.6583384389600099	-0.8243775498648646	0.6395796682352278	-0.0889161216690401	2.323455313258378	-0.5033686764610115	1.5493266378663977	0.043828083848895825	-0.5493745363679867	-0.6158312081327065	0.028252437935910056	0.19683238501326641	-0.8239065902005583	1.7839409361635241	0.3546020823588126	-1.8740203308265695	0.494499493953837	0.05521624554186053	-0.575488077978012	-0.93698330932093	-0.21715076050851864	0.3093978161377154	0.6843698509005923	1.7573620356183297	0.050476311443069945	0.5387190852144015	-0.2667678483208993	0.40624294433691066	-0.1687621416293618	-0.1366828165332435	-0.00677614278992047	0.9665741172351249	-0.6033915027762888	0.15139405785866505	0.20125917762230258	-1.1433479752208418	0.22095138978125997	1.0304509660723133	-0.07332659197643569	-0.3951918028631657	-0.41568002576903595	0.38014258250260424	0.19462220411900674	0.5887056718832551	-1.3445934009688993	0.5918211204577755	0.8889751631019684	-1.313767118141918
-0.7895980393369566	-0.7649137808746838	-0.6152039980993143	-0.7327696352761544	0.6666622608910652	-0.08825742789667543	2.2676520859168443	-0.44025640807381194	1.4611394347059679	-0.0982292012111526	-0.5573791724818004	-0.6341559467727472	-0.027510546838218297	0.14110858870370066	-0.6611085501549583	1.7938280702805098	0.2073010985708365	-1.8854068379784301	0.4546686072821389	0.0935283062600198	-0.5963748529504757	-0.9824628805044255	-0.2852567383675237	0.3258596227627447	0.7436313914746095	1.8075255281609952	-0.05263288912555706	0.5295179039440113	-0.2777525293076139	0.3627032118353022	-0.23478453941236496	-0.15902079922422188	-0.09665622869967161	0.9345205636446592	-0.5330320348739023	0.0992577736811276	0.21749736477404885	-1.1254007309463132	0.17653126915448053	0.9786231271842502	-0.12062114620957316	-0.2745823658321637	-0.4668904054264228	0.3697818953859178	0.24348636484471067	0.5480436346554924	-1.3907884663908499	0.6732589696384876	0.8326626428534354	-1.2186270501665737
-0.7911263092307838	-0.7624538078284835	-0.5783336257759502	-0.6780392176923132	0.6422623778850983	-0.14376504540628554	2.20685196217823	-0.35777984987844746	1.3880873836381113	-0.22375138042269455	-0.5406529263653693	-0.6558513278996561	-0.0953887475391469	0.074883577448445	-0.5019658086655829	1.784824837259474	0.0796295741452194	-1.914860639348722	0.42514437917781667	0.12381952338654525	-0.6099058840859877	-1.0119329143339366	-0.30077743999125683	0.33927439883179683	0.757289942931339	1.8746837941323888	-0.14367327515554265	0.5471236773911187	-0.2869487420550292	0.2748202176766251	-0.27095082285111544	-0.1557938405939519	-0.21944306473307096	0.8981104526565524	-0.4695572987232793	0.005571533545818408	0.23614911462681323	-1.106727478095216	0.10402251779129326	0.8864004079486911	-0.19853838441649568	-0.1326604502243789	-0.5348655902395724	0.34610765535116494	0.2920430810357378	0.4786904110499835	-1.403348482592186	0.7707199922304182	0.7626107234053864	-1.0879567091666498
-0.7865514233797819	-0.7598027294381982	-0.5655365649594908	-0.6478839107206054	0.5827085463503063	-0.2107896701819242	2.144786686164216	-0.27182428368364897	1.3453735645067284	-0.28535375995953605	-0.49265812821684063	-0.6715065176900964	-0.18713813919781447	-0.009917385128822615	-0.3609514697984309	1.776666864849318	-0.02565616265385435	-1.9453898330611346	0.3839437849754363	0.12823934240735124	-0.6119899474208691	-1.035286117075857	-0.2667505562173912	0.35936015540115857	0.7015943363777216	1.9557273924745324	-0.21772792220521672	0.577492193491196	-0.2928711485338961	0.17020745780813634	-0.25791130914370003	-0.12750803919020265	-0.3881174670960659	0.8747505432137818	-0.4243493392204864	-0.11019755758066185	0.2703790161171679	-1.063947617884509	0.03549664150298516	0.8227659844239632	-0.2959219747630297	0.022191680819603432	-0.6129087797812668	0.31768457268481026	0.35151651824378216	0.38493252466184763	-1.3904184075704487	0.8818133694975451	0.6589234235640605	-0.9501982833542918
-0.777911074975721	-0.7620593989268611	-0.5590174825290777	-0.6498638607910457	0.5114947992810115	-0.28093042318836264	2.0875635756934563	-0.17686268168654481	1.325793390186687	-0.31320265896265054	-0.41200328265991637	-0.6703624253259821	-0.3004493160551029	-0.09996895517893489	-0.2446103961857939	1.7710978049387744	-0.15575385624123078	-1.9576092421250302	0.301573844651223	0.07835136627647701	-0.5964209945741258	-1.0506497240031571	-0.2280105052531986	0.38602167276595567	0.5504099065519721	2.0394437353411563	-0.27335559073985094	0.6552808502037296	-0.2875095329436231	0.07036775735412332	-0.20603270465964968	-0.07379194653754749	-0.5986454756839498	0.861919386453802	-0.39562559791196716	-0.2310322641791156	0.3324781783470313	-1.0103752108231994	-0.0009194320983149776	0.7963722504144174	-0.4085564391732365	0.1786323696689686	-0.6919401464575106	0.2972570855691089	0.44303250806592526	0.27797198025750025	-1.358237945990421	0.9969898901354062	0.5074572441534853	-0.8331084466358425
-0.7651721845836699	-0.7558545743508256	-0.5425343118035293	-0.6944461073209623	0.44712138114580247	-0.3852928511067058	2.0637896350938663	-0.0764571979896988	1.2937824373737827	-0.36309836576377313	-0.3149665271305264	-0.6675079726599591	-0.42183974734587704	-0.16851494593532418	-0.16440332134437127	1.7518210329500643	-0.29752217385826646	-1.960933821065049	0.22715654082644576	-0.005186555234920403	-0.5728118638062814	-1.0366213289645732	-0.18423453244717664	0.39910037928839287	0.38406327424000286	2.110673792138801	-0.31990553895864265	0.752274230935453	-0.26784774969420444	-0.0481263295413457	-0.13338462932742381	0.0004884623359233842	-0.7945922934651535	0.8500033501304209	-0.37905598769596666	-0.35546946977401017	0.3972930090853873	-0.9655812623033017	0.005595291982497558	0.8011743289758322	-0.49031770964203103	0.3020278306682941	-0.7639136479842985	0.26270435730557873	0.5645414202709882	0.16759709786899754	-1.311108573645676	1.0870112473664226	0.327561442869864	-0.7484407743904183
-0.7411168195016143	-0.7293234600922189	-0.529074214865057	-0.7567255480198156	0.4209388317707659	-0.4965563630093566	2.0743932494884	0.015406117638098793	1.2303379176342546	-0.42068654088491275	-0.21796750706896884	-0.6757400446536028	-0.5447661167526352	-0.22251018058845093	-0.11732871059014946	1.716291106929279	-0.4148387082532813	-1.9513009765887372	0.21023570520976853	-0.084225284794136	-0.5499409990168452	-0.9922428740789145	-0.1432826628418039	0.4114509351264978	0.26287272547618545	2.1608453716543083	-0.3677003839349684	0.8237883054391327	-0.23794016534506995	-0.1691849735617284	-0.06682135990774948	0.0782094127130348	-0.9259805079082077	0.8228028554510702	-0.3783372715130955	-0.4612349273235964	0.44325906444436497	-0.9214899027284705	0.07061487653821993	0.8533718610537177	-0.4848108094915967	0.361606812115346	-0.823808584381862	0.18209998419020973	0.701324957770314	0.05849122487654399	-1.2669396718641392	1.1324977457891992	0.14804002832913632	-0.70747297527029
-0.7185004098390714	-0.6874429272395517	-0.5283972688943317	-0.8160091092113362	0.45302682641402486	-0.5626182815023097	2.103569117249497	0.10988634745918054	1.1203246788755294	-0.47588896898452243	-0.1356806025283221	-0.6711598230343034	-0.6612004899698735	-0.2699604153546393	-0.0753794641158503	1.6800076914496518	-0.5017255787081265	-1.9207506967519694	0.23622369219875577	-0.17421747888317457	-0.549829490093023	-0.9359342142655102	-0.13928145444155754	0.4273974351133839	0.1522682523812854	2.1713382189175854	-0.4205500110475893	0.8943499364612478	-0.2110752504793206	-0.2646365387475931	-0.02693658396688431	0.14389543248631873	-1.000786589245338	0.7508393419686938	-0.3870721637356166	-0.5307627326303519	0.479689084315239	-0.8962825726882562	0.19450526949239794	0.9184103321185152	-0.3915563144735442	0.3625946209029565	-0.8769041019574664	0.060682620717392034	0.8455213246057367	-0.04045430578533795	-1.2268487450044485	1.1384044744311341	-0.0072413302709225524	-0.7218288428199797
-0.7089371452004268	-0.6296030651202132	-0.5557857610112974	-0.8663532329125344	0.4859800239530208	-0.6434552079969084	2.150793884018629	0.21694351940651463	0.9677080035813281	-0.5609046939928026	-0.08509149096635873	-0.644606864563461	-0.7655709673882913	-0.29133614964130566	-0.0439951862946708	1.6393675612785146	-0.5460819538778606	-1.8837796920490137	0.29887609369725576	-0.23710172814611705	-0.5876925374335707	-0.8622981456235458	-0.15489233751203374	0.4461837227691676	0.040648931223138264	2.132912967455958	-0.47242627928603104	0.9829906764788848	-0.18830259344925623	-0.35041688475694877	-0.01015153417551999	0.19290341571293967	-1.0251427665022113	0.6207705484241466	-0.40080960523099557	-0.566838761541583	0.5238720586583624	-0.9051000639488389	0.3484927515540779	0.9415554855451544	-0.2246691655224758	0.3120107472320679	-0.9437846905600376	-0.08479616740552555	0.9695581140959206	-0.12875586512857826	-1.1798732585058107	1.1175387211095047	-0.13753980209124111	-0.7667366853288032
-0.6991456324607563	-0.5809077970188985	-0.633880288305364	-0.8963602290175423	0.4617078890256189	-0.7695950654046448	2.210720233523874	0.3170864364618938	0.8053903963007232	-0.6196430383224125	-0.07027560290891191	-0.6051607170599904	-0.8594354814644365	-0.28157748582972053	-0.04128983192845355	1.6117975751819078	-0.5378780004236635	-1.8568105389985878	0.4126555629855135	-0.2305973252960277	-0.6337957097310388	-0.7648363479543683	-0.15764999122560835	0.47696209207999934	-0.04043649797703717	2.0409155643985093	-0.517981981101155	1.0597864830166972	-0.16717441780871772	-0.43448431831514167	-0.01230149893128847	0.22487120012935713	-0.9801138138472949	0.4688556882867362	-0.42633470372564625	-0.5807766472692538	0.5641013874341042	-0.9258420509159647	0.48506366557998726	0.9207504113519647	0.007385128110746697	0.222253199355349	-1.028874343207328	-0.2499560626627532	1.0408559657090763	-0.22668866842227944	-1.1179415333450218	1.085042337819112	-0.2284147556202169	-0.8137942474567973
-0.6967837608066597	-0.5923903819486002	-0.7662881382095781	-0.8990261168464686	0.4101557325936874	-0.8741703020802124	2.2613217736323805	0.41527323203834665	0.6744299372264988	-0.5997826908018928	-0.08186982540022301	-0.5451748372822514	-0.9370755036519224	-0.2788385677121239	-0.045851731213544	1.614816363077909	-0.4971283633273907	-1.8515882088665918	0.5319971906112929	-0.20707787247264559	-0.6742426879960149	-0.6640538609775402	-0.16325073370756749	0.512557458225648	-0.09159787511045857	1.9160607906815652	-0.5481644612125048	1.120794817299479	-0.1508356994869813	-0.4932574239077086	-0.030736207214500266	0.23899088530151769	-0.888054170147974	0.3362021662749865	-0.46152689068000774	-0.5566820111242261	0.6015887776311392	-0.9536489600529248	0.5817930632318637	0.8790576719338166	0.2535845966401814	0.14789740482015679	-1.115256227492106	-0.4232328402176103	1.073000999834734	-0.3357656063470715	-1.0413283656758447	1.066633033551747	-0.26436776823140573	-0.8724456534751754
-0.7019110732210143	-0.6605539987196785	-0.9285187037556277	-0.8704058273451025	0.36425352527284727	-0.9320137490441294	2.2976425661142583	0.5156480829603547	0.5835765698264799	-0.5486741818156011	-0.11469024854690195	-0.4782627687143524	-0.9880693822473013	-0.3153168993820431	-0.05642392377685288	1.6198009856517879	-0.441421518409137	-1.875173038957993	0.6168305212853635	-0.17593861823721288	-0.7402136744103327	-0.5650531015535111	-0.18310489116691747	0.5318926594742364	-0.12616322772334754	1.8096928368828116	-0.5542469097996505	1.1809142043327994	-0.14060505489776826	-0.5292478315894446	-0.053651135554804795	0.22507549679084232	-0.7894355308627905	0.22190946493798763	-0.4905957580763414	-0.5038822206380172	0.6403699687862702	-1.0033063853814481	0.6368256736414941	0.8334044958970402	0.46485088209768755	0.11991217708624687	-1.1931511904636178	-0.580919605911158	1.0806285523379073	-0.43432258038606	-0.9614029883666421	1.0737726746006886	-0.2532371909387187	-0.9312834128970735
-0.687766306844382	-0.7404360325472024	-1.090925460718715	-0.7991832413842601	0.29991494752270115	-0.9764350436773341	2.330004069101182	0.597660773422462	0.5297183539929923	-0.4798291526095788	-0.1633076819146548	-0.4381579013648763	-1.0201481279584763	-0.37062275707514625	-0.07777419034389105	1.613748919677883	-0.36840633266678496	-1.9206663522545486	0.6474171841283128	-0.12146372217737311	-0.8165011588458432	-0.4366473348529931	-0.2065663064960032	0.5264651362964029	-0.1314609208241512	1.7522753297003326	-0.5257730296004867	1.2183827536590868	-0.12617984602697738	-0.5456889041895101	-0.07663367284969354	0.18110528351219682	-0.6714853825116075	0.12026294920888977	-0.5121181055525255	-0.4533409035486322	0.6758903874759448	-1.051226854706891	0.6512295541206252	0.7877119907975169	0.6308310122004497	0.12737517327346343	-1.2364903591761895	-0.7158417821722728	1.0545494476821442	-0.5200282508018794	-0.8889630582859486	1.0719490893294883	-0.21043230666791057	-0.9639318636458004
-0.6697578624677714	-0.8369360991678182	-1.224181811394455	-0.7066075983903348	0.25155649305490246	-0.9906678960355716	2.368359117220122	0.6365381408022908	0.5000381721474999	-0.3779651568692979	-0.19954788183358835	-0.41808042863166417	-1.0374906654924234	-0.4153868232578546	-0.09506100742895997	1.5898594397840824	-0.27313542197460244	-1.9677797827724028	0.6506774005321418	-0.07356842437629423	-0.8718980231735859	-0.2759407117147452	-0.23742734684998235	0.48941346878208886	-0.1144645433979338	1.7352279909481265	-0.48834257675651516	1.2249632722589896	-0.11777556095331983	-0.5361909008788495	-0.09760597056162043	0.11605072614713934	-0.535651683066517	0.0724527740584644	-0.5284600037105867	-0.40073676235856953	0.7144679855869086	-1.0807629133030976	0.6310556110330154	0.7449848970291207	0.7509548608152462	0.18190221834959047	-1.2053969855694588	-0.8390364629757784	1.0123221848478772	-0.5805893474191344	-0.8385727715832136	1.0269454425337914	-0.1423830591620055	-0.9698951725584204
-0.6700919647605779	-0.9352455674505157	-1.329947664395997	-0.6139911699080667	0.2821753847946612	-0.9172184735417955	2.409403751651152	0.6336761644103044	0.4755459723096159	-0.26256105034811317	-0.19716111349322876	-0.4108576233026593	-1.0427729729509767	-0.44588416929023583	-0.10852276406833586	1.5605651220412788	-0.16582370886519354	-2.0138143065940772	0.645969356396261	-0.045265708056860685	-0.9366424114258608	-0.1173019329625932	-0.28384231357123146	0.41683364903145004	-0.07149643503201246	1.7539574200515944	-0.4638540371838184	1.2198662565364327	-0.12255365088924464	-0.5014081927062202	-0.11328674076144714	0.017570449099613916	-0.4284164237088149	0.06152974076203231	-0.5373016359602673	-0.3498211596591649	0.7724361792754382	-1.1142217601759246	0.5969075635160216	0.7042753841796483	0.8319127717326825	0.2879324040499749	-1.0937253680027852	-0.958905087987209	0.968582099700121	-0.6026089339101668	-0.8074292074900521	0.9457232358273078	-0.05436057605507422	-0.9553562793445597
-0.6758841738170521	-0.9765934449824354	-1.411844217005099	-0.5245745483748437	0.3616056560080406	-0.7559246361905015	2.4459384367839063	0.6027895751524444	0.4297371950083909	-0.1360936825791151	-0.15052479218664297	-0.4355923609120131	-1.0512444597911692	-0.46545424644752365	-0.11525544836557144	1.5444423796463114	-0.05847197647064236	-2.0491827658460307	0.6432039012677736	-0.02135356809930567	-1.0050050719993968	0.018993722171245057	-0.3446673262036901	0.3303573535282771	0.03012802928305407	1.7960541571837632	-0.43768614024022023	1.2095740945507956	-0.13672877733674377	-0.4436791938605694	-0.14660443358039552	-0.11426125793529389	-0.3683947553498862	0.029266877710003535	-0.5361808656750963	-0.3090325346581384	0.8376056559616982	-1.144768766198643	0.5433089583416844	0.6521132482582346	0.8879794939701583	0.38740676489870385	-0.9216837288777086	-1.0637061671243047	0.9127345559724717	-0.6002155904563826	-0.7935355139557853	0.8455244913886395	0.033388545303076486	-0.9306910752930297
-0.6910577106200482	-0.9600038746873988	-1.4614467375175924	-0.4689208956457973	0.4409952801055127	-0.5358449130932927	2.483451567021736	0.5483857670405551	0.35418879907926215	0.017727214286377968	-0.07417178996254174	-0.4785670895788801	-1.0610246098948617	-0.4643586792004849	-0.11139426836892716	1.5197269593841638	0.04419249715160269	-2.054310208418428	0.6573905298365113	-0.030527407957235318	-1.0490241809619838	0.12427604661718612	-0.39777470555168704	0.24385305222955242	0.16611766975816739	1.8251025636343923	-0.4167860782337033	1.193532637367349	-0.16691296800254884	-0.3691963715459615	-0.20524844078647503	-0.2334265719581487	-0.3418590203034432	0.0031031950146729595	-0.5285382797305032	-0.26748683194593514	0.8937644985641585	-1.1503270254085014	0.44717103465926095	0.5741197839245584	0.9386386562167761	0.4459818100677347	-0.70853392095537	-1.134323043113682	0.8502842748572383	-0.5916425432661442	-0.7825290120103905	0.7400987608898459	0.09854372385994825	-0.9148144308610482
-0.7306107909674271	-0.9272394733547007	-1.5018131184842929	-0.4721763191698547	0.5305815235648312	-0.26872938777411026	2.515726602766814	0.4747795852160719	0.2789163596398999	0.19850306676028326	0.008341527385096342	-0.518071019524983	-1.070691122572312	-0.4518489243018906	-0.11743345728790663	1.4692479957023772	0.13737740260573678	-2.0354170409960806	0.6764935230781156	-0.06832563338280542	-1.0782087579209318	0.19074185401260563	-0.4262340715871315	0.1868052466916404	0.281247061740573	1.8422712069792375	-0.40978457834904986	1.1916508399431667	-0.2013561381195678	-0.2752267643234622	-0.24991542344824214	-0.3313218176568772	-0.35495668925801543	0.019078861359989617	-0.5229913563191338	-0.21697954082109763	0.9494866012492921	-1.1513301662911792	0.32640821988888236	0.48574737993193534	0.9979663271707828	0.5038230544231114	-0.4823097694066833	-1.1790918473725047	0.7968670069751295	-0.5825651991823625	-0.7605709673503539	0.6490788852455498	0.14151500223870966	-0.9072371683643761
-0.7788273753233185	-0.8824151049888946	-1.5387066738888464	-0.5228800967227993	0.6025385321821424	0.03664611196908578	2.541757793469274	0.39730054542995497	0.22842056749710374	0.402498671868558	0.07451538716157874	-0.568753926038964	-1.0910615476571022	-0.4485459919348921	-0.13823470668049248	1.4311436473638814	0.21689071977308974	-2.020990617582997	0.6655931509803298	-0.07846030346265036	-1.092974077489095	0.22858297276779896	-0.4494676601033925	0.17620225249593408	0.3779695305941749	1.8254300860345176	-0.3911863220922017	1.2211304087937833	-0.21134806766836597	-0.16627879625694633	-0.2620579916915121	-0.4298392395519456	-0.3933605991213249	0.033647773417128976	-0.5188605172680754	-0.15770205733420395	1.002732749816646	-1.1564278394148275	0.2016667852520369	0.41016478714465315	1.0709122382615093	0.5623537489935154	-0.2744201043851776	-1.208196001771879	0.7601737457650463	-0.5831108318868525	-0.7479230163798133	0.5809030482299449	0.16809646098413852	-0.9181954140391857
-0.8227237854771797	-0.8087134993105028	-1.533935595780101	-0.5893975204375954	0.5931896955235013	0.32392780047295533	2.557722376858126	0.32902884253793535	0.1863138526432066	0.6071889336274939	0.10825089540317853	-0.6276689045465892	-1.1375502521604868	-0.4594529725276331	-0.15449572851855792	1.3662421226301553	0.29973064001790695	-2.014949442955205	0.6372771819905252	-0.06236848600693653	-1.075886296197189	0.24979463436353289	-0.47562977244284754	0.19892055384711438	0.4526167264389803	1.7792009057797795	-0.3431658917973971	1.2689084372599182	-0.19520259485553693	-0.06330677556218348	-0.2545624122599771	-0.513373358569486	-0.40186036644521933	0.03877828905636258	-0.5042549235518027	-0.08518847363842656	1.0331436398494716	-1.1510452274412357	0.06267040243052761	0.3551827574242761	1.152401403075811	0.5803278370554329	-0.0990832745845068	-1.211335462568606	0.738301263155179	-0.5955818460493162	-0.7757287231919314	0.5138054235854864	0.1706220858369904	-0.9623877925880688
-0.849683524946205	-0.7226225748357921	-1.4848477396700086	-0.6587736361080267	0.5145317195123577	0.5461862798941385	2.5506684702866553	0.2606564891000208	0.154264690470181	0.7828516576399809	0.10983578505211282	-0.6679663800381725	-1.2085333206042292	-0.47921375953903544	-0.16553747524422815	1.2541509055061266	0.4057317215389021	-2.003710538673831	0.6258403845100012	-0.030251691458773523	-1.0515119835038065	0.26372765712435253	-0.47228831252140757	0.25261326507798526	0.4679325527145909	1.7423970923730945	-0.3043025544304922	1.3254085390632935	-0.1687052253694743	0.0335449512059521	-0.22897467658178844	-0.5633703233619308	-0.36384765926208984	0.05857993765256797	-0.47726748668507196	-0.006278008607764424	1.0403744766761946	-1.1528290227073208	-0.07123675112863567	0.32222893574852246	1.2314070639007013	0.5598862429607889	0.042089231129757224	-1.2043894638667836	0.7408096201523836	-0.606176214394823	-0.8364000499941264	0.43157063482610003	0.15667469400253453	-1.0135883902050202
-0.8734180195094264	-0.645298099762086	-1.4233847548211012	-0.7220059741254256	0.4138081662944856	0.6939920955374839	2.5279821965713114	0.17660890716654737	0.17884604548168145	0.9325615536712384	0.08387850011733593	-0.6801006929909007	-1.283874934202879	-0.4896703402635496	-0.1942163986991904	1.1695234131447656	0.5302917465446959	-1.9970684095019113	0.5927955393306182	0.03480904713293949	-1.0330976305319486	0.2763514786176649	-0.4406393711064074	0.33507913065821826	0.4458293481077226	1.6909558581212984	-0.28008555274115077	1.3878772866844746	-0.1303365190322982	0.14986902822649237	-0.1791964569534787	-0.6059522479636681	-0.290946785782975	0.07203902279723565	-0.4422211777678278	0.07352989123783175	1.0203139943081427	-1.1744141164085264	-0.17946372191333707	0.306591700400295	1.3060417577042278	0.5268732700915695	0.1472046734768228	-1.2317396253098885	0.7692311593580655	-0.6013192566086467	-0.8944846290022305	0.3423415292938819	0.13851990829556254	-1.0524563857962062
-0.9099575633345618	-0.5779273668654028	-1.3483643040927271	-0.7595879477471185	0.3095947678394431	0.7744946082707285	2.5101062320469643	0.09631165209535557	0.26399772725468107	1.0774259348687911	0.04288834818507868	-0.6749657599223335	-1.3568118332333041	-0.48310910975072885	-0.2336264407416458	1.13665968059373	0.6591238302394431	-2.012464794635338	0.572739479632304	0.11519293900283516	-1.0085502867498768	0.2661769906215101	-0.4263432386016114	0.42410955471566625	0.4511503175402523	1.6238016356363254	-0.24595115205051526	1.4373581686479535	-0.07352233941353198	0.2933976192888152	-0.1214764387933793	-0.6666004977889761	-0.1865667979351522	0.09636272929557457	-0.4111064598509443	0.1565489914875755	0.9595710244531371	-1.2033139416822562	-0.2813674529958263	0.29320802034747373	1.38026613345733	0.4811719941423016	0.22662751032560022	-1.2972111443025502	0.8079886910152652	-0.5845741195943468	-0.9386901702709352	0.25778155211671805	0.10711302041950757	-1.0782996095771271
-0.9281413287163083	-0.514805678321247	-1.2523956212017577	-0.7655945378484545	0.2340317793680849	0.7857836061540152	2.490578288112654	0.03118637279024506	0.3728986490854248	1.2183330507203687	0.0023463049333239975	-0.652719519508999	-1.4285427092561895	-0.46303994084756794	-0.27158808879097257	1.1079401400663254	0.7692519005407499	-2.027312940535527	0.6006440155615614	0.15603657847960314	-0.9898206326830736	0.22768560633609808	-0.4133618566624956	0.5014447585509091	0.496031740374039	1.5839935118186133	-0.2288400878932709	1.4676920504396103	-0.0004831153017988421	0.4724691437127671	-0.07022885121877878	-0.7376910928797195	-0.0738851843806684	0.16320059480061452	-0.3903704305748329	0.2222191030637855	0.8777922958733415	-1.2404418641570967	-0.375828824563396	0.2714511828358054	1.4427813277925299	0.4251209012224314	0.29065758796312463	-1.3861376542104313	0.8490105760707198	-0.5766541782170576	-0.9587979208289669	0.17875796107139924	0.05541793666665966	-1.080412724063463
-0.9166892283430853	-0.4642684799886457	-1.159315550226967	-0.7688722080025171	0.20947511462933396	0.7490335605312671	2.4672457855372145	-0.027099045504659226	0.5075144702779402	1.356307804481043	-0.04534189253907232	-0.6035196956892407	-1.478759454485008	-0.43410073489986356	-0.31936703078873624	1.0674690620173646	0.8321972336591393	-2.020811385525976	0.6145754514724915	0.14302777277942308	-0.9908626643505144	0.18948033888398286	-0.3818553070055103	0.5828632073775241	0.5513688914190777	1.5569264137144219	-0.2557056283217956	1.4802123529336364	0.07484853102344362	0.680915192053429	-0.02595850775723697	-0.7941326887208192	-0.011490897169224629	0.23687752527066577	-0.38977980242455235	0.25447146420901817	0.8007651662437126	-1.2929408714412218	-0.4362187423654122	0.23290870134369585	1.4804096525851416	0.39199100404773934	0.34221002893631813	-1.4945073626335534	0.8863382466380727	-0.5817715516121958	-0.9681776295440837	0.11645603753860694	-0.0010312644562635142	-1.050196850778534
-0.8989255717849668	-0.43253686072823694	-1.0875639139462752	-0.7752903607589453	0.20860410500275237	0.6987042894474732	2.453379170489942	-0.059193441313266135	0.675257806695799	1.510168558695345	-0.10951105558699252	-0.5304749838766607	-1.4900902055983942	-0.3851329366137031	-0.36741325746353565	1.0489892500331985	0.8422770911043875	-2.023960246763034	0.5867594517714532	0.10113557510395779	-0.9906396465028703	0.15321286271191825	-0.3706965395689976	0.6783853748437529	0.6034706323542232	1.5240730865413479	-0.30235583668213406	1.4751903782126572	0.14475035746115208	0.8865753518850369	0.012637190782895446	-0.8332276407594883	-0.013914321564619891	0.3188684222604621	-0.41056564371333854	0.2599028587998744	0.7340523229323117	-1.3584338709371575	-0.47323054514457963	0.17057213688962028	1.4888319704622759	0.3958777292365434	0.3931125534094809	-1.5775841194372802	0.9003294130018586	-0.5808414958659069	-0.9830239497447298	0.08747087627425398	-0.06323294759697651	-0.991468906755139
-0.8704904895180048	-0.4297028091361682	-1.0209821047707839	-0.7685718784974508	0.20252445780921408	0.6374609692431226	2.439203093735018	-0.05615642049363585	0.8348328310165719	1.674779409273965	-0.17969902575407953	-0.4276029751774228	-1.476189782362561	-0.2840283103379111	-0.4007841105870115	1.0270221342715713	0.8182255007337907	-2.045049885472392	0.5541312476660403	0.03993068996801345	-0.9889400966984094	0.12856346401309451	-0.4030621861660114	0.7800856208085895	0.6449025028262383	1.5072643134879982	-0.36153438522986814	1.450230586610921	0.18798809279726875	1.059348554964684	0.035714380614202124	-0.8622099080546632	-0.047898149197332686	0.4453059400299912	-0.4457969686776586	0.24106523417739814	0.6809703623038021	-1.4334001113757382	-0.49397043095116233	0.1045307747247726	1.4662299245899464	0.42564907653335765	0.4581004027312613	-1.6051768543743372	0.8929361039536776	-0.5590823249838347	-0.9833243935395114	0.08507068177848404	-0.1323696994512856	-0.9032239147100116
-0.8264749933983913	-0.4656672084645021	-0.9614247691956317	-0.7712637207280497	0.1832461114075462	0.5542071432914641	2.41271681228601	-0.04199970240789201	0.9506241741225594	1.8071399707596307	-0.23860880797294737	-0.2771606075406504	-1.4400494150940808	-0.11066087997873883	-0.4086003814127719	0.9590197106110722	0.7765204032047421	-2.0291158041679056	0.5092590039992844	-0.04069132069600873	-0.9952499637326172	0.1430340396122279	-0.43755896274133016	0.880043906290138	0.6493529374522208	1.4881143617967147	-0.45871152742367	1.4163524605908961	0.16928874796476184	1.1875523534512942	0.007737795207382397	-0.8664026327210429	-0.0744186425809116	0.5594915528052595	-0.49037160401930696	0.20147602442666263	0.6407705873570521	-1.5052164113772715	-0.4898598996238829	0.05566834716783686	1.424105377792157	0.4593192446367841	0.5250265995092727	-1.5697844486317414	0.881497215234907	-0.526261691092564	-0.9779383889257527	0.09984687914307125	-0.19783983828392462	-0.8039275002883155
-0.7870046116383407	-0.5357134161783754	-0.9271879948953652	-0.7866769275498113	0.16035017169014293	0.4658408402912263	2.364008449683137	-0.024622166853491105	1.025637639009986	1.8887849028401162	-0.3039383366566943	-0.0994911529356626	-1.365492266308846	0.10460185343848853	-0.386484380365576	0.8824439293259273	0.727661858456486	-1.9795388114545407	0.43927892761230625	-0.1480536541881779	-0.9974147749088873	0.17617157103217262	-0.46554368958338815	0.9825899272806222	0.6254667658351518	1.4536355530822778	-0.5758738578323778	1.3826763680366572	0.09368049532284803	1.2543848083576183	-0.06418010341533749	-0.837387863684268	-0.08063724102947564	0.6233650122151442	-0.5395538505333242	0.15451168686030814	0.60758492115775	-1.5559550430268139	-0.48382175888536433	0.01980417484880115	1.3822831706104701	0.47018514130050537	0.5825043026084761	-1.4791552593913118	0.8640704781979057	-0.48497548311951455	-0.9853139176927564	0.14365980445063095	-0.2557033893244446	-0.7169703433710819
-0.7502599753166306	-0.628049825940629	-0.906772973600123	-0.7940034843647745	0.14564752919344787	0.392604226554676	2.3054064142503425	0.017480394105685096	1.0880038056971955	1.9134850712873681	-0.3863997677360629	0.06858641619240746	-1.256323356924261	0.319150439316905	-0.3528931979812997	0.8397558534461425	0.6838257339936036	-1.9480572277920807	0.3567996190061759	-0.2659934751668126	-1.0050896649760888	0.1943746707747611	-0.49986959604908776	1.082901085786117	0.618642145373132	1.4205760081017178	-0.6748222625268314	1.3454387140998392	-0.011119196546955035	1.2708114463021964	-0.14427417827907107	-0.7924565274754556	-0.058953435328112536	0.6619120267759488	-0.5820079173354115	0.1049783889706359	0.5886704706028341	-1.5786798921277938	-0.4903577590082433	0.003742185622905421	1.361093482659075	0.4455624953170754	0.6384237263801206	-1.3681265722844833	0.847346471525881	-0.4323095263929801	-0.9937629834337953	0.19204341263587896	-0.33869839331252055	-0.6434772198581233
-0.7129992998099922	-0.7268268924056617	-0.8640140986546927	-0.7759577596590936	0.14734309459986	0.31962602345189883	2.270473648545432	0.10101159497760792	1.1496991858400498	1.8682868377386623	-0.46152165032215364	0.21516121233567534	-1.1398010063447708	0.5055591775723085	-0.32483914275778647	0.800386029221643	0.6392392479343008	-1.9071606896049793	0.2846738410882435	-0.3770236735930722	-1.0169788233367036	0.20098570366531848	-0.5265490651093339	1.1896255714728492	0.6427750461064947	1.3579828382999726	-0.7578125946918242	1.3151798733097617	-0.11279664725323553	1.2613952393726307	-0.23299064848407225	-0.7574846535140238	-0.012938855141316546	0.6899838329348277	-0.6115606728548665	0.0531908709297077	0.5945746688836913	-1.570030241559644	-0.49912774354812156	0.003329230464061389	1.3742668516463874	0.4006151795444737	0.6942215283505891	-1.2604286058446135	0.8300710167202296	-0.3857860711730491	-0.9752270668752889	0.20219736044415804	-0.462869996372155	-0.5851619155139495
-0.6975908990189835	-0.8150077774518545	-0.7831515114666303	-0.737938268980637	0.16850862852578816	0.24547230530921085	2.2320912949816987	0.23983933054240708	1.1999190214930793	1.7810675707319763	-0.5161814754764681	0.32296784163568815	-1.0390009435444179	0.6275850806100695	-0.29020410535103147	0.752095083006878	0.5885848377652779	-1.829563751977482	0.24668659116887084	-0.47470668698012936	-1.0275567905585836	0.1897404450960704	-0.5382679067940425	1.3043373100507996	0.7009938070191941	1.2574941137577906	-0.8374776321621962	1.322349175152813	-0.19488430813498467	1.2331995456540514	-0.33003654189381015	-0.7502739099848011	-0.0019546967705699634	0.7209324272747187	-0.6345631487076564	0.006294585292448035	0.6189992666662368	-1.5217740908493365	-0.5107061656408	-0.009299331584016659	1.4147069348687507	0.34452779977118186	0.741661632171541	-1.15551556971031	0.7948466571758248	-0.36857797307615303	-0.9509827182159418	0.16933063464367581	-0.6040375690298061	-0.5560142465599085
-0.6988677652073321	-0.8756125679536989	-0.6706440184552585	-0.7055397601500969	0.20089276644208426	0.17627399108477004	2.152286581667302	0.42678677926665937	1.250066683910324	1.6826939399659164	-0.5549546686736087	0.3762856275336898	-0.9650669677418016	0.672109745061017	-0.26097255276652137	0.7170191826856522	0.5225380100483505	-1.7640878215002218	0.214521900258252	-0.5383554228978995	-1.056222274251463	0.1467448882380103	-0.545767206049546	1.3932109016531598	0.8010727229076643	1.148983112155747	-0.902091115882922	1.356134943017049	-0.2605347333767307	1.1937015166888956	-0.40925620761159215	-0.7608509053225785	-0.024263410649362736	0.7566367272877892	-0.6398325480484122	-0.02860754784190367	0.6601086427941867	-1.4511443855105817	-0.5252504679975706	-0.03482389330685281	1.4527585351239056	0.2679665709224255	0.7822415062699474	-1.06755002402847	0.7477734828664138	-0.3712730679498445	-0.9523566989847578	0.0948402234370484	-0.7553670675659918	-0.5602637697080205
-0.6983351863049381	-0.8966178915184443	-0.5328623303313791	-0.6993403659220515	0.2164664185653599	0.111417988882761	2.0505692489066907	0.637741571242346	1.3215351692753683	1.592508147426492	-0.571294126244764	0.38219099317068445	-0.9175005405508285	0.6814423549431984	-0.25899320137441545	0.6791708275607379	0.4441402304543424	-1.737329529693349	0.18200827244818213	-0.5463762664895322	-1.0974498149831935	0.07560583923208516	-0.5463605050412789	1.4528016334271256	0.9359637205253184	1.0335294443683294	-0.9235802062210234	1.3996760410864058	-0.31387807209041474	1.1525338792390385	-0.47337654013896807	-0.7708335830996736	-0.05364425609710899	0.8008497002964763	-0.6321294760884291	-0.049086925253785385	0.7077724014408193	-1.3954095658072336	-0.5272887128275567	-0.06247615732430423	1.4711278263708043	0.19037721456003287	0.8183631812190203	-0.9966812447953732	0.6967620904699509	-0.3718559028841858	-0.9471575557555582	-0.014443632198501066	-0.913613806875636	-0.5783866382002809
-0.70521240082716	-0.8806951568921295	-0.3790796795706878	-0.7421614209099099	0.22257509941311765	0.0465721204310958	1.9311898442726085	0.8413401211462753	1.4031503624949	1.5285655721239002	-0.5656432399369569	0.33237097113334263	-0.886338225696446	0.699900634227566	-0.272054030998237	0.6084684000060544	0.38055959118431676	-1.7195609555699511	0.19171080145829927	-0.524055762682191	-1.122723889337761	-0.01619431322065521	-0.5012365569260405	1.4842353383538565	1.1001968619165805	0.9127828528554277	-0.912981873758395	1.456666795592405	-0.34700262579371277	1.1094656788166832	-0.5414001629776541	-0.7808951936777968	-0.10259539666239303	0.8554502637929469	-0.617876124461781	-0.05511377422421846	0.7365873847080742	-1.3547530855193934	-0.5083487801798136	-0.08636463003686304	1.4620489996129913	0.1351204005428543	0.8427597543985339	-0.9415144344207944	0.6454530136827696	-0.3750387603270423	-0.896554760027246	-0.13282666267055526	-1.0421591979157392	-0.6043030722468701
-0.7300451326301016	-0.8335693922550028	-0.2349226441197679	-0.8651370838055972	0.24241669870664134	-0.0025917693631298177	1.7744065311798685	0.9980355166628787	1.4723772320661483	1.4776107986258693	-0.5615442247437313	0.2362325430821591	-0.8518804254810364	0.7385619850786213	-0.28560608651499	0.50575233057185	0.3322763236599828	-1.705633570433277	0.23356239733876025	-0.5070783104132346	-1.1421072164062793	-0.13357157652866444	-0.4023549737678656	1.4570977224646884	1.2839262587614146	0.8281082037069563	-0.9089464030611542	1.4887381651898248	-0.36839982949567174	1.067162515135156	-0.5921880096610834	-0.7920897221059715	-0.1569370053272902	0.9009629025280811	-0.5877861108056252	-0.044136147412158905	0.7401666817748895	-1.3121527758168694	-0.4703412586319267	-0.08433131749284037	1.4233668053013946	0.09150763460167795	0.8467618717934604	-0.9366349752924492	0.6091013575112162	-0.37976344351819136	-0.8263425107663928	-0.25074090515515496	-1.1126508732205198	-0.6395937480383541
-0.7447555573440596	-0.7553137868877771	-0.12029621748769952	-1.0354350364934777	0.253466907502537	-0.015390696047682662	1.5830727286093178	1.0942005491000375	1.5289950127973007	1.4022234703082994	-0.5723648701444903	0.12289806010368112	-0.8030163321968447	0.7808021889366705	-0.29531502181057445	0.40095933506519615	0.2675851492272546	-1.7259008502927782	0.26748218877348473	-0.508114336043821	-1.1502512129805944	-0.2644483522440137	-0.27199531930430887	1.3755560481376472	1.45659008750378	0.7775969713320601	-0.8999229903219825	1.48794734848089	-0.378285663470952	1.026346120968825	-0.6116954466903599	-0.7854222219720608	-0.1874203310555426	0.9277107046510285	-0.5441863677120302	-0.03400066322264435	0.7181556466933618	-1.284439545205918	-0.4149724867576432	-0.0516252689123932	1.364708600640185	0.03419053368462436	0.8298184346172224	-0.9902903662047102	0.5985848023964758	-0.3762912353987112	-0.7828880789846406	-0.37403214585586514	-1.1371761762033923	-0.6518231901443141
-0.7335548606763147	-0.6620950396858123	-0.0257463391655115	-1.1946245052655544	0.260824035481728	0.005231485902487831	1.3874565221137636	1.131550653848668	1.5868779478969204	1.2947908335487894	-0.5908269477811828	-0.014720457431620548	-0.7467804691006117	0.811928471721982	-0.30660238148271035	0.2998613359432478	0.19269405949385207	-1.7845273047086252	0.29806885161643554	-0.5508796359644175	-1.1513816827600323	-0.38520266120562585	-0.12193813831521953	1.294882553472695	1.586020457698549	0.7325080542481286	-0.8843241832997298	1.481476505190986	-0.3442024604783683	0.9783605145771206	-0.6131963654821229	-0.7529297665841026	-0.21126337232932363	0.9500484050954707	-0.4961711454949527	-0.032218553329481384	0.6666072014136625	-1.2726828901918081	-0.3359490113136442	-0.02180990644385429	1.2921125396766615	-0.033157866267432924	0.7946051224956774	-1.07443071448192	0.6097796875162962	-0.36965270416075374	-0.7562108683773103	-0.4972343168389587	-1.1123834541184532	-0.6119535450092108
-0.721298930034261	-0.5839492182396565	0.054430028819349	-1.3530835430191346	0.29555989938979427	0.04578168790425964	1.2121282610992528	1.119940832185151	1.655153828949589	1.1625270684816584	-0.6154021712066211	-0.16098322838467594	-0.6924397850162259	0.8205428764088827	-0.32714718206354504	0.18407029237387929	0.1322549341075072	-1.8433048763490187	0.3443732989749696	-0.6452916490742627	-1.160986830749947	-0.4864620095712806	0.02892118291069213	1.2464549318054605	1.6511383233347903	0.7272070435498023	-0.8995052397322066	1.462462269868109	-0.2684729557524347	0.9284599105574316	-0.6040736638769344	-0.6967899726292875	-0.2480618270376116	0.9975957265034691	-0.4348596738947544	-0.038062512740473155	0.5934844609697623	-1.2543648350851615	-0.22945391035316937	0.006676133703834279	1.2008405287127644	-0.10048207498387578	0.7453482930196687	-1.163277921516778	0.6424224889838119	-0.36573820286415015	-0.7497623186356676	-0.6197661209999911	-1.0240876092627433	-0.557604905968521
-0.7095127273682316	-0.54070655155149	0.10823332364333241	-1.4986061654248373	0.3475707875583911	0.09818837780858598	1.0480680469692345	1.0813654164430098	1.729267251131932	1.0102093630569384	-0.6590951260223281	-0.25787668035291866	-0.6559438425753098	0.786547830498918	-0.33876684160442877	0.08754153061132013	0.060725464326068145	-1.898420491059709	0.41510332929509663	-0.7773389642242227	-1.175648331664897	-0.5662235795079053	0.142321978994555	1.2284864133797742	1.6282111365848266	0.7853847261794865	-0.9264961053376641	1.4294904082517543	-0.18494542637294425	0.8811912253882642	-0.5971279706093484	-0.6348741548815858	-0.27639099774773357	1.0784183846380313	-0.3653327782042094	-0.06753750452953614	0.5111113720513484	-1.2371514059310353	-0.11054636645100273	0.037966336025388035	1.099949798819444	-0.18167189358029517	0.6856889988618824	-1.2491022896270016	0.687328911334548	-0.3556646657365651	-0.7821333055489716	-0.7466201504053604	-0.8925174110459299	-0.5349596397015668
-0.6832708116372158	-0.5294435344639279	0.11810467961370982	-1.582843029938575	0.4051503306062654	0.15110682210528747	0.894042583800567	1.0238633219618145	1.8178407933780356	0.86851648804314	-0.7129011862169492	-0.31000029576985905	-0.6527436660233896	0.7204039723730727	-0.33746653777019897	0.011941421574163447	-0.009923581182238256	-1.9842199310614173	0.4940984769201379	-0.9261840981668682	-1.19717339909786	-0.6191291830464982	0.19367319332702274	1.2252265387776078	1.517257518514039	0.8815954420879312	-0.9293827619130202	1.4233024118139512	-0.12384953253721101	0.8442962459626561	-0.6004498239112384	-0.596874975845426	-0.2948029264875972	1.1623125374294785	-0.3154211415046052	-0.11100992748422815	0.4302192583413145	-1.2347626035178094	-0.0016172862781016818	0.03171301504860689	1.0057926040904577	-0.2651074652163033	0.6004739237321303	-1.3078937077862116	0.7288632039477975	-0.3358565451311533	-0.843790234555998	-0.8686128483808199	-0.7516469707239082	-0.5408264441730789
-0.6453683950929101	-0.5392712284352772	0.09717963053230327	-1.6252451067280063	0.4850625604796871	0.18307373756563733	0.8065377350546028	0.9517231372188537	1.9239354499820767	0.7666240227679963	-0.7560139582147434	-0.36304457810606955	-0.6734660005571881	0.6609674203929867	-0.3487250018015741	-0.08532633946533777	-0.03435035235104476	-2.0742752538288363	0.5480534959994781	-1.070826644269314	-1.2284151234445595	-0.6296851601537153	0.1995871976766163	1.223456572498768	1.3530429981881578	1.0032396875863614	-0.9163865410650741	1.4325844064706552	-0.07742135174031	0.826262549707155	-0.6047452461591354	-0.5890327699079783	-0.3117973805810971	1.2275635451561593	-0.2964071846666609	-0.12965190281055783	0.36843205319525607	-1.231620469624596	0.0839209132467106	-0.016012802594939264	0.9178420097663134	-0.3244606617976153	0.49785932967173263	-1.3431508321571797	0.7474513981157993	-0.308583177068861	-0.9035125986405307	-0.9683521805917824	-0.6056301983487808	-0.5690989176784486
-0.609030635820856	-0.5516646133027457	0.07554517916650666	-1.6591526786272148	0.5573795864093185	0.20378712326890386	0.8141013432622064	0.8764452811103652	2.010352286123544	0.7015085026290448	-0.7985654151285388	-0.4178724118381892	-0.7034882754257201	0.5867123069825843	-0.3652208007208198	-0.16816670939226613	-0.017052016348233147	-2.125662138882698	0.5945818879352713	-1.1980363881280707	-1.2539275961879874	-0.5973669633018461	0.1906307560974156	1.1999205019174906	1.1713153658717463	1.1467915425154023	-0.8713028974163975	1.4247397356134033	-0.041174556873489185	0.8137910073661041	-0.6098970484984287	-0.6053022131316719	-0.3253268966501532	1.3053585175909084	-0.31044705623899016	-0.1303834610483236	0.33357823753729166	-1.2259490155291435	0.1289367630513562	-0.06292450863962114	0.8483730042607629	-0.3596185908913622	0.41672238556264096	-1.3882834966569306	0.7490862222287638	-0.2603029498837174	-0.947010997806885	-1.0369452389162233	-0.45620234676062543	-0.6455703679083682
-0.5797454120761589	-0.5406984194091882	0.04946884944485215	-1.65927874286391	0.6135713207855064	0.23758318066635725	0.9034083513644948	0.80129433221192	2.0605551398387427	0.652421330618035	-0.8417253564611226	-0.4651268934226692	-0.7515202494919443	0.47752888667399906	-0.3796108298196318	-0.20427624268908368	0.017244511018823648	-2.152845667530736	0.6602080650992448	-1.2945622277261273	-1.2687775087328437	-0.5215199918571377	0.16637669331537416	1.124316056247316	0.9946619738715704	1.269968269367506	-0.7765194661020154	1.4022620694484726	-0.018943745093890307	0.7925383829369288	-0.623743362397213	-0.6584750623890161	-0.33451253880293375	1.3783929166905817	-0.35218596485911097	-0.14229680188543262	0.31105165232779114	-1.2212963154040373	0.12340073690561068	-0.1064735798194301	0.8006551745650825	-0.38581366718976484	0.3737328795284486	-1.460864284972344	0.7666349610652397	-0.18570007828804325	-0.9853285734876245	-1.075770260037261	-0.33822892422222534	-0.7649164119051408
-0.5689747480625217	-0.4923081066441797	0.018802269647728343	-1.6174142929662643	0.6652512252960039	0.2954063601295869	1.0873878874708542	0.7244016912584125	2.0814132049806253	0.6029241973049968	-0.8611449715940462	-0.5072233289615296	-0.8122172979990449	0.3973293065342945	-0.40153900920188307	-0.25274107108665844	0.08435184979202463	-2.174761179444009	0.7206991410265168	-1.3289432395798453	-1.286684303844546	-0.40219626706200773	0.14136795421584833	1.0253155689736213	0.8406843842387184	1.3392938440607178	-0.6548036542647442	1.3538779405849772	0.007045881290337483	0.7621630562397642	-0.6372967041594663	-0.7358106349728719	-0.324498766301203	1.4109186334850379	-0.41382833054350227	-0.1497484881212824	0.28746769679213036	-1.2127169237303934	0.0875208195643901	-0.1517649284789338	0.755891634832458	-0.4067390859967085	0.34875480211206533	-1.5540871446481082	0.7987653549749603	-0.09026809155658659	-1.0188207287082816	-1.0787189364783543	-0.26584154461612874	-0.860798565755214
-0.5826828658980604	-0.42507155409547054	0.011397593515885613	-1.5713229833676785	0.6855689765187266	0.3892955570673399	1.3538389686663728	0.6532855164171713	2.0882781533491226	0.5361574441439829	-0.8610836514588197	-0.5435761897027656	-0.8670235289586813	0.34273759638000173	-0.4286142245946287	-0.3031958844652773	0.19165355808014808	-2.1829109665073316	0.743031102591402	-1.2878531262635426	-1.3024724294036294	-0.2689698652308016	0.13842044482491886	0.9469161449074308	0.717138270704245	1.3552009196421175	-0.5135663573672179	1.2679617661630895	0.05133699410638096	0.7245559671434483	-0.6524095591407888	-0.774664145502513	-0.2871566922840948	1.4119019011881921	-0.4869523651493096	-0.15697049909643807	0.25660364804809316	-1.205253867825022	0.056713110651861784	-0.17448926093417969	0.7032111162953274	-0.4217537795683959	0.3288620362573253	-1.6502908593745538	0.8318229625606902	0.014034560203920837	-1.0488980837248412	-1.052546503138732	-0.19920664702782187	-0.9014568851159259
-0.6179488514783398	-0.35646473556896086	0.02832587940026716	-1.5321281290706268	0.7025304373136884	0.5139001512979513	1.63994086829777	0.5794255201726035	2.1073233966274634	0.4306379601272763	-0.836546163501213	-0.561176721728484	-0.915799644880621	0.2511035403063888	-0.4456879363290879	-0.2937627760478504	0.3019116910581682	-2.183069112439997	0.7487703333853624	-1.2067256353523395	-1.3078363931530013	-0.17274790717257352	0.13762305098002942	0.9075567998396942	0.636895444712545	1.3404341072315247	-0.3643082491459847	1.1884933454921596	0.09821608109073318	0.6950852121901554	-0.6903832552987493	-0.760957696759265	-0.23869328493046207	1.3737004906220607	-0.5516795176185995	-0.20093204529149675	0.21320220829387065	-1.2029665504816396	0.06754261606379316	-0.1749415451557708	0.645835695433866	-0.45236778823913204	0.3252247842659256	-1.7290199527866768	0.8733865356058139	0.10480800104174266	-1.0940232761214737	-1.0189812832369416	-0.11252720207793757	-0.9224282984905543
-0.6664267633701881	-0.28557278505573325	0.05325696491117332	-1.491739372296643	0.7484849052121227	0.6375015042444996	1.8983004360196916	0.508046778689896	2.1513448249718934	0.2939044780866332	-0.7693958984945838	-0.542031472403069	-0.9635823497537979	0.14676090416712675	-0.45979262097538875	-0.27209512404550634	0.4078827581153063	-2.1753164473853657	0.7560094720456223	-1.1002447591507087	-1.297504514590591	-0.1324487847131534	0.12195995759828093	0.9233800743261543	0.6202156253977998	1.327515168115467	-0.22150021003089923	1.1432320767712503	0.11583173542230871	0.6825366850198391	-0.7417931043643506	-0.7336794493451106	-0.1789104026230716	1.2852453386333063	-0.597727165335044	-0.26822264342927005	0.15370378301530788	-1.1998439329480115	0.11923914307737116	-0.1679449048930706	0.5817699307817993	-0.5007905781950835	0.3178666652948178	-1.7703833983804014	0.9127638364043456	0.1627484072450101	-1.1539911247700352	-0.9669505045092922	-0.024914761594176344	-0.9474229487375923
-0.716515643743192	-0.20771565466127978	0.08511979169766179	-1.4565340803138116	0.7676587304586011	0.7241197353103865	2.11642087993197	0.4547457504721665	2.2086800925764383	0.17669540305512574	-0.6675290030827283	-0.4956629882722797	-0.999924331810773	0.07428710194727987	-0.4676558472173859	-0.2634976161176926	0.5243538851116878	-2.1355480168512733	0.7229385867991163	-0.9615050526289799	-1.273576237592497	-0.14535872303976202	0.12095372250830234	0.9773920516263093	0.6357549044579783	1.3230066807557161	-0.09535206443609923	1.1013014740434492	0.09345314766531014	0.6781485497516917	-0.7832283789970067	-0.7014005768305223	-0.12400993298648963	1.165622547519305	-0.6336096044650349	-0.3247780497523829	0.09194941545701868	-1.1941100265018867	0.18842457666974566	-0.16327654514499584	0.5299230057576362	-0.5400408579803619	0.28735479592495705	-1.773154334061316	0.9213430029434239	0.18387927380069988	-1.2064552064465024	-0.873160091859136	0.06095054075608244	-0.9575991756654905
-0.7593204325443194	-0.10050555662960312	0.11354688585190575	-1.4207911614391942	0.749239780221826	0.7618831559675403	2.308874205739026	0.41036323584292134	2.271602417727639	0.10904040040638266	-0.5351954343301997	-0.4566636916584965	-1.037270722086793	-0.004569393900684948	-0.4678111612864747	-0.21965032568584233	0.6261079199969432	-2.076201119853287	0.6382146244069633	-0.8125721907095516	-1.2594030688611817	-0.20545626334257377	0.12221626276270955	1.0215179830968697	0.6564475633622606	1.3282996044811994	0.013008261046018871	1.035334661271794	0.04010601982400003	0.6837251383216286	-0.8113852549493845	-0.6483855931752347	-0.10283926326821932	1.0390730735261495	-0.6698585176882721	-0.3750854383355051	0.03210291174810533	-1.1775796699332424	0.2564142966979735	-0.1707962619422318	0.5067508337520849	-0.5599986273627064	0.24353674137025805	-1.7353595177536179	0.9089183396848958	0.17457458275671398	-1.252763854278675	-0.7470701868733179	0.12600469431884037	-0.9653394973902415
-0.7896211949414079	0.05645292193143039	0.1137508969663709	-1.3830757080374716	0.7379456887304862	0.7524131662710125	2.4889308596101554	0.3772973434608881	2.303880836061393	0.08691957181773009	-0.3846922378166754	-0.43001828127944286	-1.1001158845222154	-0.08793394608739084	-0.47212022371490897	-0.15730873308792626	0.7010190193729177	-2.0108200769356257	0.5309712119666378	-0.6792674412256948	-1.2678162249067912	-0.276348211447016	0.11834320694467695	1.047703401937295	0.6935081387361607	1.3562198782202854	0.1084935133512257	0.9731891671958717	-0.037154292462690586	0.6931124759402201	-0.8231627348379007	-0.586511563381019	-0.11015018088871167	0.8958177839031567	-0.7105015620295598	-0.4235426650963701	-0.04137119088492309	-1.1291517752585851	0.30388540175711193	-0.18849827308467945	0.49165112949646395	-0.5574021014067003	0.19088970418648718	-1.65914945677869	0.8919259290540259	0.15314609836221207	-1.3027291229302567	-0.6063915997178954	0.12733584718246088	-0.9961643469759572
-0.8044672453385842	0.24750947316260588	0.10123203312418214	-1.3495796987933542	0.6897091756104081	0.7214292245940368	2.609529907444982	0.3618234160571203	2.283005788981679	0.11361260770540138	-0.25037284006950006	-0.40392373018681493	-1.1512820521186704	-0.1365365552912053	-0.47784156058552096	-0.10753012819801169	0.7729686916483529	-1.9136376441361158	0.4168584298192036	-0.5662779846512711	-1.293171047102747	-0.32886365566747794	0.14560173582085442	1.048162696984336	0.7400747679868988	1.3976656140386243	0.18214711983471504	0.9295037595080974	-0.13001065405649342	0.685601643534981	-0.8117007634041087	-0.5216984475249882	-0.13963771797650779	0.7691758243339611	-0.7671769584501467	-0.46262573862446504	-0.1250512157965412	-1.0471010962905853	0.3214168604200426	-0.20885499596255222	0.4805293507612742	-0.5091647775904636	0.11841451272985064	-1.5506164777346383	0.8498353082351713	0.14036093203655695	-1.345784184301873	-0.4626893300433865	0.06769544477487537	-1.0426229160212102
-0.8014735564772998	0.42845777151303166	0.09725381639210931	-1.329264817827169	0.6124273948092627	0.6918184060886816	2.6426559628861033	0.3504192715960854	2.2418585536152777	0.18537291728140784	-0.1497229134952189	-0.3836305363344438	-1.1495884878953173	-0.14387279818989412	-0.4868967320088952	-0.056056172025703045	0.8587950510469227	-1.7914962688080507	0.3022040142756049	-0.4835463250217414	-1.337278594177331	-0.37015551683636483	0.19159427365998982	0.9936242107278177	0.771637473807153	1.4244698855254314	0.23765781820421195	0.8874173023924039	-0.22057459343678715	0.6756369196968957	-0.7802355559407593	-0.43824790441441863	-0.20853003412235713	0.6883775045088829	-0.8360883199840741	-0.5052517657110436	-0.21822787109094022	-0.9464630364536631	0.3244891208944685	-0.23119390360287656	0.47693582846703036	-0.4156092057221959	0.021766988289617973	-1.4301227594887922	0.7754190906274359	0.13525182580360848	-1.3710361188583515	-0.3228733127848812	-0.01746268261658479	-1.0772047833314502
-0.7776133600613389	0.563882337259723	0.09903427702744258	-1.3294872841272187	0.5870810146757444	0.6602619075172662	2.6353426545891003	0.327768522658896	2.2172220073058235	0.263698301596852	-0.052308803287512196	-0.3658065788638817	-1.1080631729123223	-0.11660940436451192	-0.49297204047882504	-0.0031621780271145704	0.9689681430440146	-1.6917835010859048	0.1912577042903553	-0.44442382489901144	-1.40136930942789	-0.4111655962754902	0.22829812248455447	0.9039272487362509	0.8018129102565466	1.4277895878773195	0.26964915836929376	0.8667810269584987	-0.30597016273571526	0.6620875897461247	-0.749487003395999	-0.341912742312483	-0.2887977113191321	0.6148417362338385	-0.899353134081284	-0.5483243835823057	-0.32053994330266156	-0.8279753141401377	0.330620876218081	-0.25971140700076323	0.4620304853931897	-0.30382553781805277	-0.08025089880876302	-1.325736854216346	0.6789986284663995	0.12712107179049376	-1.3858054961359443	-0.19894452042123173	-0.07825595848641272	-1.077926902770088
-0.7299293546078417	0.6156271587240966	0.11813713592737471	-1.3422346031200543	0.5888869079681897	0.6234713268931428	2.580813681337897	0.2940505897838863	2.1919146744520144	0.3140779904906479	0.0580202707856173	-0.33200384992414006	-1.0290265100990843	-0.08983292931559132	-0.4922315896843328	0.03401962873036255	1.1037080737079124	-1.6117757165737854	0.0816811018357875	-0.4518180400850481	-1.460684366630621	-0.4533201430478009	0.25502030907220513	0.8183751444862697	0.8455584481021114	1.4089914195046895	0.27149143847020785	0.9141145817999039	-0.3870764395624252	0.6136352628269975	-0.7212039240617316	-0.2562102928196389	-0.35620142505858493	0.5278225445046419	-0.9406437345873366	-0.5634489248235626	-0.418612682933411	-0.700135352313396	0.3326889075069605	-0.29855672227602553	0.42316256817455916	-0.17661189346416545	-0.14685403767740293	-1.2574197615446305	0.5647951840138961	0.11318676992053463	-1.4050851942839695	-0.10822935696878169	-0.07350778376305037	-1.0600269928141812
-0.6600060450500187	0.58926275338267	0.16435028997000223	-1.35186368614053	0.5734119702692605	0.574581048358206	2.4293321754424237	0.23622466311154847	2.146313925889229	0.32391136783237345	0.17040121092209876	-0.28325472915691063	-0.9245020722967257	-0.07937634859107744	-0.4980540612976073	0.05457636678697779	1.2201141693659374	-1.5327378937820089	0.0009152296463659365	-0.5038198427041343	-1.495998089264478	-0.49695296012547513	0.28005752652333415	0.7274067193766752	0.8913290268078262	1.3677721189259429	0.2588753706589584	1.006744039670639	-0.44708106464197533	0.5294812213358806	-0.6820087594576215	-0.19569204996073042	-0.4196423064533657	0.4260056606091556	-0.9553596263316738	-0.5532538951960901	-0.5040593700669983	-0.5947196876500227	0.3298464282868545	-0.3395730018149246	0.3867176870221198	-0.041245802708035934	-0.13710148949565626	-1.2375100755410193	0.46960938006354647	0.08439224401542264	-1.4321654392501528	-0.037723643655523484	-0.011585405017828055	-1.0508224657760628
-0.5756634098056334	0.5342244142861945	0.22197415657397226	-1.3693050440644092	0.590030833944434	0.5053675335082488	2.271747902635762	0.1525665550295836	2.087238009656926	0.3187014429524201	0.3007866861478122	-0.2357575613133756	-0.8621554482473981	-0.07777357428522416	-0.5074993238712509	0.07537943793590664	1.2931793792147168	-1.4959215206576588	-0.032733745090276684	-0.5816805108608287	-1.5232485631654085	-0.5455494707504854	0.3083270368814241	0.6214047832151646	0.9233805355943236	1.3250850327762644	0.2497600527900358	1.069478316989711	-0.4832141856800277	0.41512025746161674	-0.622760778923926	-0.1688688269289737	-0.4725613599176115	0.2980981089467909	-0.9510615612380666	-0.5336506863713009	-0.5810306757974198	-0.5250384773871073	0.34302906395135835	-0.37878014446745994	0.38873904331263204	0.07858145103808259	-0.0672487681268626	-1.2779638705324239	0.41499161447460364	0.03179242458640264	-1.4619496783693655	0.03281957269673038	0.04149431541905411	-1.0538240866684645
-0.49063933820166294	0.4867205050320479	0.26709306918446707	-1.391870542432762	0.6471458385247976	0.40897530023551265	2.1922663037514125	0.06138153655890879	2.0405249441661586	0.3244067377389923	0.45108233758826205	-0.19081437743417629	-0.8663930245292079	-0.07950213594166314	-0.4953234232457245	0.08631469521038423	1.3271207354261347	-1.5305097933084661	-0.020604281824274328	-0.6778094858020082	-1.5379869667864423	-0.6004622272256868	0.35000035806074437	0.5277197959370981	0.9232222565385877	1.2925107061662604	0.2351680246891438	1.097353162883509	-0.4970293450030915	0.2897552745541811	-0.5376636414209834	-0.17544810804997063	-0.5025467913256353	0.18484708725570848	-0.9401527304624047	-0.5019767666233713	-0.6468339179276212	-0.49349613702554496	0.393614981569056	-0.41750747255448123	0.4471812911051967	0.1744553496527851	0.0410402430946214	-1.3803811986039514	0.3808701511974518	-0.04324033944311187	-1.505913399022759	0.10238771003507736	0.038980575859627366	-1.0533582031596658
-0.42072595247431954	0.46696753138173197	0.30072708337381365	-1.3956228073602635	0.7075939066095455	0.2961106557785001	2.123256342945099	-0.034013300396615334	1.9997598024009722	0.3222088896475589	0.5896281077325953	-0.1509714571579652	-0.8823609157779654	-0.1006262955271581	-0.47370587200165015	0.0854742646601371	1.3119534263571562	-1.6205475443055897	0.045829137420518924	-0.8034317710332537	-1.5285933012382593	-0.6481136852801127	0.39692318871891696	0.4741167032519912	0.8857613282590027	1.26469960656055	0.2258438315253323	1.1097753348370094	-0.48236921021951085	0.20421550613628012	-0.4276323214674965	-0.20705373020284715	-0.4869240868899064	0.106132126722463	-0.9265433769996166	-0.46465453676059615	-0.6882388323454913	-0.5081451165301789	0.47752343627156135	-0.43810016980883654	0.5519203723977618	0.24835151071129288	0.15873974118204662	-1.5054231698613998	0.36398510215011975	-0.14070191449202593	-1.5635106728515231	0.16259883914381973	-0.03253323467971932	-1.0557708141873723
-0.38678976017827893	0.4820811178490481	0.32631193177425705	-1.388733767602064	0.7984402106619847	0.1894630671575708	2.0470513974358853	-0.1171681557491016	1.929904601129948	0.3350543437778031	0.6964053308960596	-0.13548961469542095	-0.8870457103178897	-0.1280560532678316	-0.4445754541598027	0.0905892988711225	1.2524247397078008	-1.7378953406968833	0.14620838816716067	-0.9525275563381372	-1.5079718406017857	-0.6694987510172377	0.4441592812447245	0.4546974846167494	0.8183670373799723	1.2464796567461662	0.23435341103907917	1.118087568857939	-0.46144185834313056	0.16361563180225744	-0.2918690333993756	-0.2464551272337431	-0.4319880533733083	0.028765508534632073	-0.9117136292263097	-0.4485347360563322	-0.6836973939570453	-0.5538992699416675	0.5894013758749022	-0.4356381704808709	0.68149449358444	0.2798081807559497	0.2538897971953086	-1.6059932074789838	0.395710450085584	-0.2608196475205441	-1.5941119725345918	0.21279196896064487	-0.18410638173112118	-1.0646126176364974
-0.38788468947450594	0.5126091800488368	0.3401290481630424	-1.3766316008793718	0.9358158489664034	0.10413182238538057	2.024943088968656	-0.17155883552891715	1.8480049604517341	0.4089897258173526	0.7797441116025171	-0.15235438361829176	-0.8999197309941147	-0.14338182175696174	-0.3949110716024057	0.08351326004289361	1.179659674497589	-1.867624206438796	0.24748862523626575	-1.118826380137992	-1.4866274945281213	-0.671163430774598	0.47942971970526305	0.43045006682847065	0.7197684961892662	1.2474986153243344	0.24597940995255865	1.1200155453600151	-0.4529996819932167	0.12649450944068102	-0.16583692752769813	-0.27716927304559524	-0.36987827720199445	-0.010020021459115586	-0.9030890350318528	-0.4546976888849546	-0.6284777063647772	-0.5974168485446947	0.7125981698577075	-0.4088472129375802	0.8011605136377101	0.2695148100017826	0.3242442084939503	-1.6528845298098882	0.44608255305279787	-0.40289082974258117	-1.5824679435124664	0.25468755139951293	-0.3627779977919486	-1.0677273816667505
-0.40845017417130747	0.5312114555634924	0.32622847268197575	-1.345011724099005	1.0688945064463529	0.04667345793453795	2.0516887721431942	-0.19644577702926427	1.800277224175518	0.5018231850990482	0.832955838178788	-0.1972051155892795	-0.9198942579487707	-0.14601118314985456	-0.34713935351483205	0.05514148388110847	1.1124823019753876	-1.9937122013753605	0.3448732682637349	-1.2871262373130505	-1.457292957292309	-0.6539270591202675	0.481266573383668	0.410246685917794	0.5953052951847944	1.241578951203549	0.26085133094860075	1.126220858952029	-0.4461981979052025	0.11160275652958844	-0.09276516941341291	-0.30359318896626875	-0.3034297076686923	0.019955040501414594	-0.883957664164033	-0.4700986910881575	-0.5295577569695888	-0.6357977213049031	0.8102083956511438	-0.33691829007949925	0.8575382137660339	0.23984022764742757	0.37572063584140813	-1.6288417646593234	0.4574482406918838	-0.5576975753171376	-1.5503717527529257	0.28069590894352636	-0.49213158878496416	-1.0633480766840449
-0.44577039266082197	0.5305202234678663	0.27350087282517277	-1.2929546098874263	1.1684799404188264	0.02651236162502299	2.0725410301499556	-0.19167581637595416	1.7778186113929901	0.5861784168985028	0.858007471885602	-0.27221443045134885	-0.9361444099014207	-0.1460882786227943	-0.31108481775570934	0.03687902462545527	1.060117067366527	-2.09838723702912	0.43310743170410027	-1.4371243675219927	-1.4086443054234543	-0.5951777360167761	0.4453031617007854	0.41505808159349955	0.4690963693008835	1.2141722002399686	0.27111546293940825	1.1510305685506097	-0.44377694535242196	0.10836458214859776	-0.06471646778837019	-0.31896651274299515	-0.23804805453588	0.05962648496038161	-0.8433359678281779	-0.5070083561307965	-0.3848950478122518	-0.6667584741508275	0.8497265161857639	-0.22750877042347878	0.8292737787978467	0.18459550924805662	0.405913247983184	-1.528808187653364	0.445448143695529	-0.7080235189851274	-1.5034915289209259	0.28981852317940415	-0.5508330530119601	-1.0640102968144087
-0.49128438718282413	0.509340058843639	0.1917155990057787	-1.246422075460409	1.248421203946468	0.02713558727118299	2.085602134575841	-0.14314037270084443	1.7002196464706743	0.7113077165289333	0.8701630094609097	-0.37281751523656803	-0.9783515494418698	-0.15024331884860054	-0.27624751086362953	0.032483669448877005	1.03836658589162	-2.186618610039806	0.4802139131300306	-1.5715737582267386	-1.3557736949905779	-0.4961856467998172	0.37408355073316574	0.40420303523783174	0.3416491425691573	1.198390472737629	0.272882547934163	1.1773064638723256	-0.44952126283288435	0.05243510368703409	-0.0541334127641695	-0.3051718449868332	-0.19657040932830488	0.0768677433988666	-0.8011451930930832	-0.5584428547895472	-0.21451722367304912	-0.6909821796679486	0.8348928596568868	-0.09239770826226101	0.7315792105604639	0.11200164304015472	0.42531192527064887	-1.3699178842398232	0.40788134960120537	-0.8520002820917834	-1.4434210897082929	0.2953502214313749	-0.5293741557327865	-1.0775175908302155
-0.5318463902956081	0.47376600234577626	0.10288266850485617	-1.2173642689022788	1.316458669244164	0.022048444598462773	2.0898344785187235	-0.0492859267085917	1.6003318881441477	0.8519699943806878	0.884294942163906	-0.47959561705773074	-1.0585759066455107	-0.1403466947170177	-0.2637393103693553	0.03068688689317719	1.0381314725914086	-2.2687279782793373	0.4759433421218203	-1.6929182602091135	-1.3111278289734045	-0.39565459582800755	0.2749788871540993	0.37428164327086766	0.19473359198192877	1.177582691613612	0.27416086473887885	1.1663966567198552	-0.4630484484564004	-0.02055613756055008	-0.06360317366955522	-0.27008853648277353	-0.17335735678624126	0.09334477891955428	-0.7750508144535837	-0.6096774509065827	-0.05172816606725102	-0.732505186321371	0.8023107288359995	0.08053611354279554	0.5909653742486807	0.04535882079353349	0.4281814396421291	-1.185230822719448	0.32045974016944095	-0.9892062393654542	-1.3845597535722172	0.3029492747080234	-0.40536894678110447	-1.0987186182198942
-0.5742939211994771	0.42622143238012233	0.01908510323823711	-1.2160887954486617	1.3873007855394506	0.0007574351255841688	2.0677625773112176	0.07961241369807612	1.5377619382029568	0.9648687818339174	0.9158936795395325	-0.5758611664827052	-1.111263349464242	-0.10415645665650564	-0.2798377942281419	0.045486192674537615	1.068255989482368	-2.3480785785823834	0.4362530718125873	-1.7921594895647537	-1.2677470124713157	-0.30406686344847167	0.16794774904548163	0.3969103260762834	0.04354916215617914	1.1078851161696406	0.26865073445972687	1.145425582971218	-0.5055851951817745	-0.03899400416969575	-0.07517331943068115	-0.23267438879541086	-0.15671346093861585	0.11402260665718493	-0.7684969767860139	-0.6748159067867415	0.09701297149099013	-0.8037008660880959	0.7842431139129886	0.2687296116937083	0.44230930414857755	-0.027557595222568305	0.38906862852040036	-1.0227205763961595	0.19374867123476658	-1.1122257463223943	-1.3298496713323247	0.30463691146286226	-0.2203743546180786	-1.1190344669428565
-0.6264535741991814	0.3751190501575672	-0.051461012820613786	-1.2589469281531949	1.4801852521180914	-0.056356381813560966	2.028683934905268	0.2307632769690425	1.4829230154596833	1.0806942374710777	0.9559027093081627	-0.6410320574459594	-1.0903980517167842	-0.031240369881373232	-0.3012639118521771	0.03539136595030716	1.1526016353306698	-2.4293796453882943	0.35575280830782247	-1.860315772480113	-1.2293494913234828	-0.22355965570386296	0.05875225621502209	0.4545854614345431	-0.09977252281257755	1.031713918965165	0.26690871450035925	1.133753821033496	-0.5711674161262584	-0.041876123715331684	-0.05107298075333908	-0.20549828971199857	-0.13938369026210456	0.11729367545183869	-0.785795977187602	-0.7412601090564019	0.22855378057585435	-0.8904042451812021	0.7901578536075211	0.4316266566857184	0.3070857512781601	-0.10565496753287518	0.3118653895430733	-0.8988914726084714	0.06654959510219281	-1.221674706545702	-1.280030960629418	0.286026028360892	-0.019340558977763232	-1.1344685220414794
-0.6789175580002538	0.3238418268755298	-0.09000984022207884	-1.3232322733241602	1.5676055849726447	-0.13124479685619395	1.9853592958340402	0.3896861128274217	1.42680195641011	1.1909225825541463	0.993241954727696	-0.6651504490005715	-1.0217390519258678	0.07918063565071899	-0.3066999042702778	-0.01810155556684826	1.262754717685191	-2.5147573629028965	0.21767795639358786	-1.8905610368568957	-1.2016222206448304	-0.17200226936459018	-0.06139790919879375	0.47062157996719395	-0.2348450758176929	0.996939935741973	0.26460690875069126	1.090154999116772	-0.6362608396070364	-0.05354894845275008	-0.010674376757635867	-0.19018996941847213	-0.11190805267237383	0.08781511500478292	-0.829776426378064	-0.7773786704233181	0.3324026518951628	-0.9768382985120325	0.8102381821100376	0.5546990927400646	0.18142044941394667	-0.17173735948775054	0.20458355886257204	-0.7832492242416681	-0.04805401525258847	-1.3126217577894976	-1.2502540494076393	0.22919017276182685	0.18051064996674623	-1.1569474013410053
-0.7309812806386574	0.27951351919011397	-0.09345484608679923	-1.3767280029427265	1.6370715060579317	-0.15989797595403504	1.9641748215822996	0.5417647115649037	1.4276637897550724	1.2609291687825845	1.0378688623722396	-0.6613329556240153	-0.938791062215838	0.23029182026912337	-0.29202091876385905	-0.08681882820112104	1.3605418409307026	-2.5866048172895155	0.05147983198626118	-1.8763532821406748	-1.173256657505679	-0.14378508045663335	-0.1805086147790929	0.43791081076332505	-0.3451469566001568	0.9822944279240196	0.2488075814453458	1.0203149161867529	-0.6987624997918795	-0.01378628413699245	0.023909857143851253	-0.195283456637762	-0.08192770181863826	0.04761309539906518	-0.8881916852413451	-0.7906317836144754	0.41055939454404367	-1.0470269341241618	0.8262973386619544	0.6279258746687986	0.06970596126416587	-0.24356920177378177	0.08583507274000966	-0.6815596166519968	-0.13504129827822203	-1.360116604566664	-1.250122147253833	0.13666079979792542	0.3480992299085869	-1.1862614572624746
-0.7879176040424444	0.25960603483606953	-0.07684185010659098	-1.4231196420463788	1.6758836950183984	-0.1360329938937648	1.9889499618242916	0.6748772465671117	1.481955045003271	1.3161259029752221	1.0636893562361265	-0.6449651157077803	-0.8436948650681637	0.40854872667526443	-0.2710137879308541	-0.17557602240421288	1.4672432599416902	-2.643959075535926	-0.0901989652178289	-1.8229603644611647	-1.1371546821344587	-0.1327565770641246	-0.29277976958269586	0.3722036132409645	-0.4281922529316488	0.9958198900032726	0.22618220950305212	0.9619676512676161	-0.7507758547089657	0.06284730184522676	0.05747995672658017	-0.23872899894486718	-0.05322257009120063	0.02905756824844179	-0.9538652659514462	-0.7891771736300801	0.47224480316801837	-1.0885499407775832	0.8226250938012478	0.6345174255852044	-0.019445353249641372	-0.3330808054217481	-0.018554439481290725	-0.599882322313378	-0.19146469049939313	-1.3432019907274853	-1.2721937743240928	0.04057801388911349	0.4696144698876924	-1.2175222407028519
-0.8420653310815206	0.26050870263153486	-0.04711186678951283	-1.4621921398784035	1.6335294002431666	-0.0756510424686598	2.0332393932781985	0.7951327683588357	1.5543193275889409	1.3551917987144095	1.0194869726046905	-0.6135815450328994	-0.7423229494131721	0.5705506612605278	-0.24532917524971606	-0.27841767341489204	1.5957451845340127	-2.6799741759347757	-0.19222394820665825	-1.7407634277377444	-1.1048094039554512	-0.14984989030180665	-0.4081740502787813	0.2671258683326467	-0.5029232435706674	1.0628608948684493	0.204964657048306	0.8950945740922893	-0.7804636696558134	0.12685056427603478	0.07600481028257078	-0.31227115397342703	-0.018644317606786885	0.020529424605238204	-1.0208517489956042	-0.7604635127977619	0.522588108976597	-1.0967585216191087	0.7986725256425992	0.5796494501467937	-0.09746625075351319	-0.4246406003517816	-0.08309760909252413	-0.5267184246375026	-0.21168282870838015	-1.2692150227149095	-1.3180664122589612	-0.04374756929432229	0.5570248603832261	-1.2542238779781252
-0.8954720787781362	0.2786596442484579	-0.008600132317951339	-1.4710166364470334	1.5275333354190548	0.045513143520141526	2.034399874681892	0.9259434691375196	1.6403498246447352	1.3463036099301404	0.9272426214899363	-0.584794332113618	-0.6614424277160668	0.6639538555552849	-0.21730401566696372	-0.3536989984502311	1.7143823553387274	-2.6779007070398384	-0.24588731853421814	-1.6482104122311683	-1.06236680046759	-0.19582799839180334	-0.5292165373761636	0.14526144957090473	-0.5907727747703757	1.1385953955394243	0.16801043987668002	0.7866372372733663	-0.7938468684295555	0.20326281887411562	0.05337834681515734	-0.372677962289707	0.02123803355434266	-0.0014480688588401319	-1.0751824228195959	-0.7101688839513445	0.5734962212948018	-1.0876209620613286	0.743295243351489	0.49098207818356715	-0.16915961200610238	-0.5173777020817429	-0.07328425001018982	-0.4853783034181965	-0.1643022098642922	-1.1488368740774308	-1.3851349935207626	-0.08884497368751024	0.6392829761789406	-1.295414635634607
-0.9590706003770911	0.3202392878359697	0.025186890207244378	-1.4711834861720703	1.4003543164764831	0.18521702576340773	2.007963653215005	1.06457865583191	1.711287624452536	1.311530920048313	0.8399652013285375	-0.5715467440995126	-0.6121897677485943	0.6728320079127682	-0.22111462829227663	-0.4004153448984411	1.814595647745999	-2.6463628937124306	-0.2397418626931347	-1.5524156391063069	-1.0184322844816953	-0.27415898416194706	-0.6542554864818592	0.07302890168510082	-0.6995710045233496	1.2024339591589301	0.12659046890034314	0.6627734055920402	-0.7924827824843268	0.31609370926672303	-0.005716386754815184	-0.42239169761963885	0.06792324690716092	-0.03223603035613608	-1.1182804877855435	-0.6485436089106897	0.6267686399323712	-1.0857864242603212	0.651242319745865	0.38590662124227126	-0.21749075920873384	-0.6128363178183878	0.026190981307369843	-0.4811705862731035	-0.06742302093723039	-1.0020823444751916	-1.4379215026843126	-0.06241470695478759	0.7353280323478714	-1.332439063626691
-1.026238393005135	0.3679180381495987	0.05164342246040361	-1.4896667279345146	1.259604967551774	0.25772907635035763	1.9645935050691221	1.1999580161721137	1.745463774338992	1.2666116879412652	0.7772205521912665	-0.5516541751827233	-0.5765919275473355	0.6202691259937326	-0.26598955839359284	-0.46589164684756523	1.904163810305386	-2.5880949034106235	-0.1901147027696764	-1.4611451230698518	-0.978335213529401	-0.3997382633577815	-0.7916730257510711	0.10125874360076863	-0.827292891969441	1.2816418146658026	0.10970916756747587	0.5549106244010035	-0.7738705875872094	0.44529831053378804	-0.07810304079598335	-0.4858675989641327	0.11332816057939207	-0.06527285164975727	-1.1610369846645816	-0.5830478804027848	0.664870093020685	-1.0906616108846987	0.5681253338082392	0.2675497398112966	-0.24407504973886773	-0.6932802399833454	0.17286687352481706	-0.4698349403057243	0.03761564833871531	-0.8537529204759021	-1.4605024186262128	0.0012607653812482856	0.8505024682846407	-1.3628179961396996
-1.083991778451726	0.4127261422308018	0.07353288771928165	-1.517823545977445	1.153260498877029	0.27062934053835097	1.8792048282946001	1.3434944468405476	1.7579667260676395	1.1908998069262553	0.7586594189515157	-0.5263955434268387	-0.5444068758567725	0.5306679558118473	-0.32833551528982763	-0.5466889011264797	1.9660986564739287	-2.495041836630693	-0.12328547450460983	-1.385523607082488	-0.9369346417089808	-0.5532269391106015	-0.9291760000750917	0.20964117238413515	-0.9565230857113676	1.3685686857509394	0.10455830279553249	0.4626101924602633	-0.7394539413635703	0.5848140673706339	-0.16212294228922225	-0.5452064929135604	0.13880205977963425	-0.1058399458977363	-1.2012210468890845	-0.5207548458078899	0.6795813323411749	-1.0880971612352068	0.5227945985810072	0.1513126948623879	-0.2682449424775567	-0.7452349503390818	0.32588990349110214	-0.4573610648667235	0.11679481619795225	-0.7406292066594788	-1.4826070212349236	0.06518000747076083	0.9950692348618947	-1.3920488585774542
-1.134609929783631	0.45986817115253187	0.09687361386060657	-1.5367072270799789	1.1201447128744042	0.264650427835353	1.7779562390029309	1.5024260349203091	1.7576780331244994	1.1220604716272065	0.7876025227784809	-0.5046539363458242	-0.5092599196370549	0.42479152552673083	-0.3965039437993368	-0.602128337078977	1.9782795263891537	-2.3800697435834297	-0.07332500172197329	-1.3223636413210835	-0.9120719968319639	-0.7115319148905748	-1.0490746067164132	0.37789439089697996	-1.0652980391326161	1.4536436400551203	0.10817602290299622	0.3899070067008119	-0.694901378741358	0.7443843722312065	-0.22541844557067492	-0.575874207665984	0.15881436312023187	-0.15071005326249232	-1.226290721267856	-0.4543234032749354	0.6560334981520604	-1.0862235907150293	0.47645537895981543	0.04983584716244727	-0.28806546388174575	-0.75627421752471	0.4551662767779046	-0.45956288581182775	0.1472220649870028	-0.6785593529426874	-1.5079652103041905	0.13878440938109718	1.1901306705560524	-1.4259219174064515
-1.1745665792371713	0.48438251412036937	0.1456508166827631	-1.5467256261255402	1.1305213408924097	0.21873947190157095	1.7079086712944913	1.6577604600119773	1.7326976025739516	1.0905503904406935	0.8277766452188768	-0.4645336603449799	-0.47115839033503776	0.33814838691185	-0.46140716490289063	-0.6328958233150288	1.9491855060906116	-2.266120327567399	-0.07561652762881803	-1.2704077914517409	-0.9007749893081975	-0.8770158221241621	-1.154012585982198	0.6129078248449124	-1.1544975975724232	1.5614268141013299	0.11167677284532256	0.35546318697658497	-0.6461883539861987	0.8993500219913212	-0.24828830127458995	-0.5980171799073634	0.1800815633699752	-0.17660114689160195	-1.241654169176958	-0.37322251677654306	0.5813673910830199	-1.0833742022155939	0.41444422675231885	-0.01994177596336977	-0.3068277966295768	-0.7191003521297168	0.528302786778432	-0.43225004336779227	0.13214752264387902	-0.6375790299706399	-1.5288130785030245	0.21608754851245465	1.419968474812307	-1.4630228834035524
-1.1936203337576115	0.49144934578036326	0.23430291915040935	-1.5506336174630764	1.1789030222835848	0.14238166305904904	1.6783732818436228	1.7915206593964694	1.7180973815230796	1.0675527001782559	0.8469038104761044	-0.4049407011771387	-0.43121300214915365	0.29932067214550395	-0.5262092512637822	-0.6738499074273501	1.895164473558983	-2.16718423209234	-0.13734190273773111	-1.2321709261422533	-0.8910275713120275	-1.0210062860322546	-1.2402402882446926	0.8722134858540059	-1.2312489738052448	1.6710821223606023	0.12279311603927465	0.3390003457073549	-0.5899577000217805	0.9984198741526764	-0.2596646346992418	-0.618795079001549	0.17444214811024866	-0.15777789833665454	-1.2577897032825112	-0.2934316299132206	0.46395659601513506	-1.063943714612592	0.40895075269070624	-0.03379740476915549	-0.3345177863271699	-0.6347858322663648	0.5573285897651816	-0.3846076761806133	0.08621140510557367	-0.597785044772748	-1.5719194351566759	0.2654274841921113	1.6596829579048908	-1.4934650429641834
-1.1972987669219743	0.5047088038029404	0.3439867128729313	-1.5336297765959614	1.2247820026810488	0.10438009926880935	1.6804257411105474	1.9021574898891322	1.7553897170016672	1.0476866587507638	0.8182295718574407	-0.3512569598091334	-0.3834229658291224	0.29703215389613424	-0.57242782866047	-0.7165428133677685	1.8194529884801605	-2.101680186782606	-0.2407626333243657	-1.1887581102025402	-0.9003366438835183	-1.1230459530341714	-1.3124139239910182	1.1051993002040272	-1.3006776160771139	1.763520265437973	0.1565348311755202	0.3273574456933168	-0.5392099137316557	1.0145337612283627	-0.2614179602547841	-0.6194033258800602	0.14588943301145288	-0.11368174921349165	-1.2541676583609118	-0.22430362968989495	0.3216023692779549	-1.0457700805668757	0.4511794409846194	0.01048318697774941	-0.3480194097548217	-0.5195912001405123	0.5623720938326715	-0.3389385510692374	0.020296272885252105	-0.5697428306268565	-1.6463122499034462	0.27949112381576613	1.899498465991588	-1.5288555509361241
-1.1751653170094287	0.5108119766002077	0.46349085978721555	-1.5000929818635012	1.2151370227493705	0.12871123384490762	1.725106550606484	1.977837948181202	1.8264930907033272	1.0189893676087287	0.7601546868643514	-0.28975718003443496	-0.3161239494296867	0.33458576453073946	-0.5879122801530926	-0.7312165375726544	1.7334565471197354	-2.074507201196745	-0.3732597028608026	-1.1159981972674005	-0.926894993429691	-1.2106453901616991	-1.3830307431830366	1.3177744907562925	-1.377610547697397	1.8647206435903037	0.19478825268135147	0.341274665293637	-0.5086695450690403	0.9833645284793942	-0.25364743774127374	-0.6149041562214536	0.10769382587395285	-0.06335012520052068	-1.2096748570400857	-0.15193040309787495	0.17305497348755072	-1.040602148548721	0.4769702591778282	0.09361695981246558	-0.3288381206818201	-0.38794249592388186	0.5509890533789182	-0.2622853269803583	-0.04711216136064261	-0.5342064339564209	-1.7266113499817668	0.2673588907004262	2.103771004090267	-1.5696070469985959
-1.1152750000662754	0.500793177284774	0.6019819501954855	-1.4905417620480432	1.1802676040318953	0.18106725499751394	1.7977799919224975	2.0119190982435726	1.907883273246588	0.9608033322554632	0.7412539344141156	-0.21934349544303453	-0.24598033165076622	0.4439923559452027	-0.6028982818425942	-0.733177542189897	1.6353492695930836	-2.084741000217183	-0.5035121186112179	-1.0099977361767267	-0.9471627016181777	-1.290467651547811	-1.44694565696444	1.5056597719505693	-1.4726384996013577	1.93735379017614	0.2375951556157458	0.37051179398531026	-0.4897655873447495	0.9407726716881211	-0.27741874617297474	-0.6185629237044072	0.03903013467106542	0.024944393945639538	-1.1324555633922737	-0.07843431967579521	0.034293178852293674	-1.032073499409999	0.4975995095656646	0.19208906711853121	-0.2964618669346416	-0.26470830982865634	0.541149089527577	-0.13287236795688667	-0.12041572255716688	-0.45284515727104546	-1.810772252007639	0.22330688351926345	2.22894691444433	-1.5910210497065824
-1.0365591767037077	0.49411668845525175	0.7427217994791114	-1.4881650804091815	1.1380410573352298	0.2538275824678934	1.87235116165161	2.0170041388666435	2.001288176805833	0.8603514254443937	0.8067862912374579	-0.17121072073054724	-0.1887657203994781	0.6258281153583372	-0.628655133625634	-0.7417992004208787	1.5163669324540145	-2.124864380511256	-0.5796584828929768	-0.8859044242551359	-0.9725944265202171	-1.354926306006623	-1.500456479626815	1.638508063727515	-1.5673824802582632	1.9710036841742096	0.30024103405862473	0.3973476106264922	-0.4792621255664903	0.8755280288854024	-0.31965180646972174	-0.6537483805392089	-0.059756162905623	0.14210901580175372	-1.044768631081057	-0.01551180473677655	-0.08523235686791163	-1.014766391729864	0.5164713588787951	0.26727050346579323	-0.2596153060065233	-0.178809264032524	0.5321224714715956	0.02748737104501845	-0.21586017032240332	-0.345202571986086	-1.899165014801465	0.15648584378740354	2.247428545720495	-1.5890011119220062
-0.9591764545688722	0.48815582814826	0.8556604978006032	-1.4527299065829662	1.0902574692209737	0.360561307966747	1.9134413051572943	2.023822119323394	2.063870863200397	0.7235040652642989	0.9580724987084906	-0.13824391112754908	-0.12386408712141243	0.8242759203617552	-0.6464873559300608	-0.7403260319276292	1.410310824415949	-2.173105918682119	-0.5989645886581422	-0.7695520619040124	-1.0065162101739509	-1.4260220039772005	-1.5383754047864493	1.7351224572202426	-1.6395949718045444	1.9848647556264303	0.3501162769720369	0.43381753739332185	-0.5013451613686891	0.7922593129308408	-0.34243602416449803	-0.742923873277293	-0.16363825643321817	0.22871445626972142	-0.9556762884122456	0.034208635957905534	-0.17769315274894737	-0.9831694055614628	0.47668090500572236	0.29676730052608163	-0.2229760636723035	-0.12510068909470323	0.5095768300787193	0.1829163372948573	-0.30896218353772087	-0.2431775234087128	-1.962056694526067	0.08100628992724654	2.1695501605519625	-1.5665222326224797
-0.8874205443158545	0.47647400573217114	0.9399727274696239	-1.4065978114960385	1.086094043205915	0.49785335762812577	1.9194712575490354	2.0343072805392954	2.06867675160679	0.5905285618255893	1.186452266959823	-0.0905156135134865	-0.046649288851478996	0.9940523247445228	-0.6840950323800692	-0.701125259825306	1.3177512202921657	-2.215643660214874	-0.5741536127031248	-0.6727839259891255	-1.0397381792023177	-1.5068283338657107	-1.5469711205786756	1.7827995235667031	-1.6771955580744844	1.9545547814123552	0.3626237296299441	0.46164043182448955	-0.5478301790799751	0.7183923692503591	-0.3732476784002035	-0.8326008214572042	-0.24568920818509596	0.2808860564796858	-0.882879589889726	0.08045842826876741	-0.23419350626420452	-0.9348937384915696	0.39494686180243	0.28321057259717286	-0.20881793136397211	-0.10274798738647702	0.48374740005410893	0.3088353050304407	-0.379440183058405	-0.16073324847654785	-1.9880670664669313	0.006600260558361648	2.0364527021300134	-1.5151153151659176
-0.8322175833024683	0.4779377913464389	0.9960896937962935	-1.3641178715015891	1.1171368262972752	0.6268610663832319	1.9008489442003522	2.0429325947114743	2.042817505773449	0.47554580442037786	1.4668032082824582	-0.03661615102632239	0.018794871493807975	1.1308927315561301	-0.748012189742665	-0.615019768910062	1.2040964504876828	-2.254111779747056	-0.5052724271487474	-0.613968583839855	-1.0787163157810864	-1.566592071196343	-1.5424430626737697	1.7381190773442274	-1.6704733534720588	1.8739317056580265	0.3595114877361089	0.4491893979473055	-0.5849712080664459	0.6553754749445176	-0.4129747001137064	-0.8665465690052694	-0.30270318840550303	0.31888302524615114	-0.8444282741061059	0.13553370513407487	-0.25405039558808906	-0.8994754491163907	0.3272550063631351	0.2544846251667269	-0.21571991288584907	-0.11755705545543689	0.467868153638155	0.38285753968491554	-0.43080294063735475	-0.09186778744020463	-1.9899979674407073	-0.045046112019574466	1.8924920855174427	-1.4501478598639714
-0.7988801287786842	0.5120195997319782	1.0175201340476248	-1.311812336588288	1.149520964213571	0.7322267355856376	1.8572649034035926	2.049168552446308	1.9934425215275506	0.37032240356624685	1.7693897740249618	0.005118181205377481	0.05942574996057316	1.2352150794130394	-0.778630733083687	-0.5268759924074378	1.0903866541661291	-2.2930578514312914	-0.4311311480354763	-0.6110276078562564	-1.1249656032201147	-1.5921301661197986	-1.54755492678654	1.6027446628085584	-1.6315692926254708	1.7836123494654181	0.33931742422631433	0.4144915932946603	-0.6110138822374327	0.6042431136565766	-0.42284560748295713	-0.8840882232572994	-0.3540625117033202	0.3206645895003818	-0.8464527766212241	0.20407901071452822	-0.22624024250656444	-0.8885111583014378	0.276932911667064	0.2477003618428609	-0.2135301102377948	-0.1531141399368306	0.460616453743076	0.3794521810198181	-0.4491178507745329	-0.04504258080036662	-1.9662042844735321	-0.06368043452091762	1.75663723902085	-1.401849050958965
-0.7804515755784459	0.5720551402727185	0.993780658909845	-1.2693768898538489	1.1984717052274454	0.8303619739175531	1.7957275326555724	2.033226381198591	1.9162214047219917	0.31291643346823034	2.055353866187572	0.05160608238427274	0.08882485184648563	1.3083665102634623	-0.7727143506379406	-0.4704319038431509	0.985381052363052	-2.348422985280186	-0.38604537581830967	-0.6577866194818537	-1.1623633891888536	-1.581829960121135	-1.5334249179994295	1.3912616982827926	-1.5675361040476539	1.6795370524675424	0.2987663744767124	0.37014813374689454	-0.640444036505737	0.6110177786319622	-0.4151742447695034	-0.915614912609148	-0.38881858358781507	0.2824388406247662	-0.877524798527244	0.26084282607049264	-0.14474720094035878	-0.8893464584916838	0.26013334885122663	0.2742553450096696	-0.19375278020733477	-0.19696478636155423	0.46565995781056574	0.2927228271821578	-0.4380547275981449	-0.020451906868480984	-1.9362112002774592	-0.05286080777045218	1.6412488678024275	-1.3770806869876295
-0.7702664175630926	0.6398040177864213	0.9281122631332088	-1.2488951591626258	1.257694553104137	0.8847599457644882	1.7512970230702365	1.9408729411733887	1.8351114241529562	0.32358681513493204	2.275908241797294	0.11594490617362543	0.11588522218586335	1.3475107222345082	-0.7646921983717603	-0.43429822024316544	0.887914083398679	-2.42302920760329	-0.3652445702002706	-0.7442112091816975	-1.192120891308129	-1.539207222167067	-1.4715414599657195	1.1214202569873166	-1.4700175846490278	1.5743700141359152	0.2570498005816341	0.3106290747261952	-0.6665549149739854	0.67632016005663	-0.41223550887692273	-0.9394340460958904	-0.4097352255916834	0.23533934411127388	-0.910379378886821	0.28970960374327376	-0.014411531326614557	-0.9158652878960225	0.28520929203099565	0.3285215857880502	-0.17637689055620115	-0.263043146443826	0.47530228623499715	0.14508886686297334	-0.42276546208794497	0.000736829822533136	-1.9288063599207206	-0.013932653292174297	1.5648026604916274	-1.3887177914895459
-0.7580601060734352	0.7120499699928471	0.8340167732023296	-1.2338564372792804	1.3341808117796716	0.8602312030566808	1.7396057417914572	1.765364645795699	1.7560392761237336	0.36545980701162434	2.412086111335184	0.178492474241385	0.14038325184964834	1.3672877398717922	-0.7537768700744183	-0.4204939069523279	0.8247336369800777	-2.511527671522477	-0.372202476135599	-0.8590262431777586	-1.2230319340186668	-1.4749002963319726	-1.3743495923360005	0.8686287440234457	-1.3288792195961558	1.5084733159279669	0.22208407621734366	0.24536649289242324	-0.6901081322949302	0.7625191110751185	-0.4110681275944409	-0.9581782647871148	-0.44988684613007984	0.19417352744998745	-0.9411774347231322	0.312268818238106	0.13925852815574608	-0.9634149463893469	0.32739968344918796	0.4121351731882803	-0.17172517960559935	-0.3532401684342165	0.47358437829339517	-0.037540984833691705	-0.4148304650500946	0.01638656784675907	-1.9331664588937632	0.052939953118305946	1.5044015993048299	-1.4384242341389941
-0.753696928605994	0.7796402707316706	0.727968086610279	-1.218991980664308	1.4609010989855782	0.8198684754362737	1.705169025000283	1.5863598379758124	1.689627162748102	0.4371859531457961	2.4655902877871503	0.22831249627872796	0.15967228852342333	1.3710410721070174	-0.7335752052276174	-0.4451368763049719	0.7989662197589993	-2.6196713746326825	-0.39566978462705754	-0.9804668281823247	-1.2516282052760708	-1.3871578007877974	-1.241013950129912	0.6633686672691692	-1.1592739008425677	1.4582046927383483	0.1984310378242003	0.1857146690227787	-0.7219443826055126	0.8560364324256817	-0.41531847720594917	-0.9819741827441428	-0.49211641337228473	0.15390822823961076	-0.972334848650879	0.3086450530138226	0.2741750412632585	-0.9961555912294395	0.36627952272180797	0.5022695191919715	-0.19111810640987228	-0.45591583612932596	0.460453024447746	-0.22739672772520142	-0.4075493976574308	0.008102871333143784	-1.938669709866461	0.11947034429794427	1.4336425048979833	-1.4959541919969073
-0.7675969071641344	0.8406598004908907	0.6179180002049671	-1.1818215696977061	1.6103605441761026	0.8063196512262601	1.6371648147438367	1.4487486611831426	1.6583167148707592	0.5296663901951896	2.423755804762158	0.282705035609686	0.19843731376575888	1.3300100498771823	-0.7248162141220404	-0.47619899623967415	0.8019026348063247	-2.7307390203201565	-0.4151790029157846	-1.0934646398021566	-1.2736608305691894	-1.2942045107948021	-1.070983951883127	0.4781663412887033	-0.9696928342018538	1.4009165771213508	0.17812835916106418	0.11508376938382381	-0.7454407630120727	0.9165416966767271	-0.44188428909378474	-1.0126279681787378	-0.48420090979151464	0.10626842125557319	-1.004851418924452	0.2567554570792525	0.3784048286006862	-1.010648439857392	0.41013370062961363	0.5647516011782111	-0.24782406097853515	-0.5689090658142169	0.43929083104323874	-0.380857116774122	-0.38887824226578604	-0.030446905955268146	-1.9408534233016994	0.17351222349177658	1.3622534899396013	-1.5491780551377832
-0.7805640456572119	0.9030048694452546	0.5189401533756348	-1.1325601153234148	1.7300895274459822	0.7898472400419846	1.579582182583306	1.3586051570569517	1.6446207820094294	0.62879731058861	2.3103607239276975	0.34146977976646803	0.25376041172862634	1.2403196112529455	-0.7496447934456439	-0.49062155729161344	0.8104267425416616	-2.8162256828105945	-0.43654748199711113	-1.180306981772398	-1.309197571050691	-1.2212230427865907	-0.8971188689537793	0.31639926502552973	-0.7584135711263016	1.343050242946107	0.16614309474037775	0.02309504621886871	-0.7553872230293638	0.9181824358504533	-0.492212394886044	-1.0371899986163333	-0.4586660439398159	0.05096691444596345	-1.0358095848015019	0.1883079761468728	0.46928613651003526	-1.0141652878546408	0.4424903054045951	0.6105384960283275	-0.3390010509202277	-0.6881476661603709	0.41702263938429285	-0.469065235949914	-0.3640825965404992	-0.10731084640969875	-1.9163855737706257	0.21951438870075252	1.2992673774328263	-1.6052138580281927
-0.7835014994791129	0.979487667790756	0.4547925677250138	-1.086409481378149	1.8320847547186627	0.8177961234909132	1.533299453659526	1.3503868211790462	1.6325338877576605	0.7269773485176014	2.1789611080040046	0.3804189982633033	0.27895126312014656	1.147143645720538	-0.7846663100475728	-0.4882161870960801	0.7818879898244707	-2.876352766409727	-0.46058246395185554	-1.2339463732914424	-1.3582345815852706	-1.1649533989049992	-0.764542649457109	0.1736425227825495	-0.5669052242186869	1.2630134727228675	0.1731153520837471	-0.061834050413033456	-0.7496580620594043	0.8968047110737217	-0.5411387416865969	-1.0387407960012403	-0.44962265730710094	-0.012789721078397875	-1.060213913010982	0.12215724782143296	0.5406849035960652	-1.0027599273130632	0.4409328991253149	0.6438974070503758	-0.44188722227982324	-0.8052775971354214	0.3946024204738778	-0.489399425567941	-0.34232235558614865	-0.22188958077142762	-1.863272973171276	0.2398082206776866	1.2264461846167096	-1.6543878623818706
-0.784725438571572	1.060435012259775	0.4290222546750567	-1.0286423987986333	1.9115440595862616	0.9455573809536999	1.467802793416551	1.390296950681977	1.6322621767523515	0.8194976429158025	2.045882263761799	0.4014017292644173	0.25998114438453607	1.0582850266727561	-0.8042322707976393	-0.46987644687028884	0.7163514079931089	-2.908864055811538	-0.47610755197072746	-1.2663931921332199	-1.3887918718478214	-1.1261412169580134	-0.693916337481223	0.029323057147809372	-0.43254958223072837	1.133306515300362	0.1752041050326294	-0.11824179406062003	-0.7173822729442485	0.8674686795716438	-0.5746232032601857	-1.0372364296757612	-0.4391516349194461	-0.08469969027990885	-1.0758513269897931	0.038006784250493045	0.5985283144510725	-0.9712410065830029	0.4008701119137891	0.6493012202718204	-0.5299760289999002	-0.8902210891247625	0.36971555940837647	-0.45334460759186135	-0.3238024824258527	-0.3420858518407435	-1.8046388018556452	0.23908628717700622	1.1489897273647707	-1.6933490346748161
-0.7744939693473148	1.1259353524271158	0.42740871222428556	-0.9615169005303681	1.9485910023701902	1.0991799692945379	1.417424247773852	1.366578430736157	1.622709836721975	0.9370825158075027	1.925491970578025	0.4193142864803491	0.2053948568305301	0.9574928399451936	-0.8127709326424164	-0.45986856123746334	0.6271384165893609	-2.9034238357278714	-0.5044860171216276	-1.2794980808555905	-1.388664982382783	-1.1079858033543073	-0.6868157351481633	-0.10272426887636983	-0.36299524776753944	0.9950071492325916	0.15246176292519847	-0.15819246882371313	-0.6676537619854193	0.8250307924389022	-0.5857471299210577	-1.056231376087898	-0.4191037676988322	-0.16971340530762158	-1.0776481174469719	-0.04658176361399256	0.6763468299459331	-0.9186249011413665	0.333229318975454	0.6387452998305119	-0.5949833655992564	-0.9314066677592377	0.33394734781896956	-0.39358289545684266	-0.31742422834930234	-0.45205977686306753	-1.7438538926432279	0.21942531898313655	1.079181456431939	-1.723282050115118
-0.7414409979639408	1.152173709562869	0.4263701101870071	-0.9027969206323068	1.9598386400147778	1.2173749664325282	1.4188122745508192	1.307273378650223	1.5747698262228613	1.066727083667226	1.8454786279742414	0.43166817271507874	0.12390215932108735	0.8604296395140333	-0.8158519303385219	-0.4661717903643156	0.5042692063808341	-2.872501034360827	-0.5557276612067263	-1.2860442589327201	-1.3589536218871583	-1.0738208523966175	-0.7295807264722718	-0.18576145268584837	-0.35583544812866746	0.8982748235757994	0.12548342983743405	-0.20468902787828908	-0.6164171782315877	0.8019690245219826	-0.5656221977732485	-1.0734898008774154	-0.4058994071042119	-0.2622671286134861	-1.0478640918686726	-0.11276226465841133	0.7664925758892579	-0.8488539156243601	0.23785307759901725	0.6287832482366837	-0.6398980751399316	-0.9463931382227073	0.2881149321823035	-0.3597578876751686	-0.33422631617299153	-0.5377489129545081	-1.6922838144536698	0.1508744515775666	1.0059026798189523	-1.734769406346349
-0.7014413452449894	1.120669790286901	0.41019759274939444	-0.8449927603361165	1.9548506582198883	1.3344653847830148	1.4569170227591588	1.254961351448684	1.518368565199064	1.1787262338187812	1.7867952585623648	0.43757739051491507	0.04280169421835247	0.7627456176428842	-0.7950145613949857	-0.4588880589288421	0.3652472122066974	-2.816844209125017	-0.5974438487381462	-1.3073788673819233	-1.3054831703468248	-0.9886620785591773	-0.8021103416136371	-0.20611606489250223	-0.3817513158722302	0.8287187701565728	0.10317972584926909	-0.25148575093917647	-0.558170708370332	0.7782095815898418	-0.5241418505042026	-1.065642951834025	-0.4036233187831689	-0.3463997968378768	-0.9994539315511064	-0.16853082055136887	0.8363840976966938	-0.7695003975510313	0.1365110340270878	0.593068526356087	-0.6657826654156569	-0.94288944093114	0.23349534141071998	-0.36352710658119436	-0.3614668779597566	-0.5915061350900217	-1.6552376289776745	0.027841044269957305	0.9370095764798595	-1.7318642898950558
-0.6733337493838476	1.0299232143445889	0.3769391444753135	-0.8037067228185997	1.94231392632796	1.4493415786833241	1.5116007268641878	1.1757318673861232	1.4939994844104603	1.2816549901629428	1.7166072883952777	0.46041301184309624	-0.016927603303974553	0.6628339423694228	-0.753625167960425	-0.43702720450115357	0.2246844755545773	-2.736119496384817	-0.6152500466370133	-1.328421049241848	-1.2401735472048316	-0.8660003240422579	-0.9013289185991162	-0.1803227271897944	-0.4144080092835997	0.7806942819307767	0.07663585337487214	-0.30860927029412083	-0.5039217681541204	0.7239689578202959	-0.4821611969712357	-1.0424692100733366	-0.418727806681518	-0.42513422801871037	-0.9534205158382838	-0.2113142177239788	0.8755002322470684	-0.6824418207134753	0.051253678257556425	0.5330091146350655	-0.6772154220416947	-0.9236170898912188	0.16270385176410526	-0.3764348153843793	-0.38666756965930044	-0.6212224495792342	-1.614824274630902	-0.11882396548526804	0.901014965341683	-1.722360266315567
-0.6553616923856617	0.8918516362787623	0.33289129021576136	-0.78732949536329	1.9603728592524141	1.5272599850788322	1.5847201571118166	1.0925988925870922	1.5205337622726156	1.3424374470957259	1.662796511267178	0.5016465629053176	-0.048639776672432564	0.5660020283570819	-0.7159524763187053	-0.42058084804373486	0.09009461720996384	-2.6522213219291446	-0.6088129420441497	-1.3537075941690113	-1.186168621857213	-0.7086404008328688	-1.0218493025837738	-0.14588119982085812	-0.45591901928348344	0.7795823231649193	0.05739008370387041	-0.36759149753430165	-0.4640108868733111	0.6820074143186352	-0.4404554865202437	-1.0197829944366466	-0.43620999398667104	-0.4940116438585118	-0.905512033648366	-0.24949985643714	0.8774704875132056	-0.6010937306905418	-0.023152896057977667	0.4611745815275774	-0.6902419403583285	-0.8980509857188054	0.07661461993840513	-0.4146914543055636	-0.39993648537019494	-0.6368308517925136	-1.5576520188532914	-0.26773915758027855	0.8956309274200731	-1.705056021703053
-0.6474325518326246	0.7494903531489012	0.2815685850790265	-0.7715380958314443	1.9960029597104374	1.5627737131596044	1.6801845430148785	1.0696593203442892	1.5938278059545756	1.3318467801266416	1.6483674117550062	0.5348136849761067	-0.03536619214264554	0.46791629849535177	-0.699171332946948	-0.41422931831054655	-0.018647785343286854	-2.5642605541810184	-0.5540454728705645	-1.406206521989871	-1.1578761162888411	-0.5326221920097383	-1.1393130101630233	-0.12327492165188354	-0.4979653849130613	0.8185089669427871	0.058881453309372375	-0.40184482856221615	-0.4161579940891711	0.6485142020362071	-0.39745168414124066	-1.0121311558428547	-0.445649663853853	-0.5340238246502549	-0.8597490260043458	-0.29455448674327994	0.8336060377714402	-0.5407413403093411	-0.08718527226180625	0.36086973989749893	-0.7102179507079415	-0.8763433836269778	-0.012024869030690166	-0.47883814883125597	-0.39266517812148866	-0.6565232321272761	-1.4784924068259087	-0.4059331684021893	0.9077955252407509	-1.6923007967800205
-0.6561489829370271	0.6270894132980441	0.23817449370901125	-0.7585349405935516	2.0220113071601578	1.579215723092848	1.7527260080143925	1.0597474296289235	1.6932443155062704	1.3124533329778765	1.6758907186048013	0.5497292595008565	0.0041356435085510845	0.38207657586163235	-0.7139297814654588	-0.43332254799518	-0.11137246901828228	-2.459033764939962	-0.45458283248666104	-1.467436472262039	-1.1560573672899506	-0.3725918450229174	-1.2366235375910892	-0.12050794905141919	-0.5285085874037236	0.8719476834867056	0.07434658014289777	-0.4022893021869467	-0.35375106209496854	0.5965205729708549	-0.36981314350734007	-1.0047114725462047	-0.4746189844042673	-0.5535285458707556	-0.8229948766525554	-0.35203284735473733	0.7433387927533703	-0.4932502308947718	-0.1278608094848524	0.22283652837417497	-0.7273433303914478	-0.8558453433158991	-0.09273233615438159	-0.5311780450263157	-0.37024124737799446	-0.7025713255213264	-1.3767775264976438	-0.5167734001560904	0.9367540426712184	-1.695588603256399
-0.6745576884763061	0.5197288706337899	0.21488013373006506	-0.7475710597727794	2.07482352418521	1.5857925270661457	1.7704426907774486	1.0093302583566364	1.775224620389185	1.2759440014693983	1.7628426703561513	0.5456536712138771	0.04168364857306541	0.3153524728605036	-0.731693376623079	-0.4705526553589931	-0.18748414694852988	-2.3516491623065465	-0.33009568759733016	-1.5223750733420196	-1.1644205365766056	-0.2479446130870639	-1.318978184035552	-0.13624720615122604	-0.561407354665042	0.9346257665032984	0.07553716932376034	-0.34517732760147485	-0.292181527306031	0.5608525392616693	-0.3582204614280197	-0.9698603193392868	-0.47828206404594586	-0.5835376814645632	-0.7854366190961667	-0.41882156251543823	0.6110788404963661	-0.45040401506147487	-0.1381924555124242	0.06855254812376979	-0.7277450101671271	-0.8194980118044171	-0.17480424786000848	-0.5592932459503464	-0.3430250859511246	-0.7545552413672484	-1.2626748355577344	-0.6109716583553333	0.9657779292155233	-1.7084669545353273
-0.6764597559848567	0.438069963713391	0.19389480863756706	-0.7287467030169251	2.140015691369406	1.5771231036467992	1.7489988148001767	0.9540818608813628	1.7965539343059	1.1423364743567272	1.9124685172425877	0.5299137338409101	0.06791556541790247	0.2591539307438874	-0.7263874145884011	-0.5082029779979296	-0.26171992088772644	-2.2349480070621492	-0.1726626497836849	-1.5614432656695976	-1.17016132358579	-0.1473832163905102	-1.3665560167805975	-0.17510804805815092	-0.578901845590192	0.9991234184094762	0.05888145330937272	-0.2162742040449604	-0.2381788803854859	0.5534956765149618	-0.33591401367896995	-0.920025863254841	-0.4159538240402469	-0.6279112873158441	-0.7438222405077313	-0.4771463189950089	0.4686852086538632	-0.4079637395075495	-0.11523135091408168	-0.08949522343152809	-0.6875036072639176	-0.7464041933938054	-0.2540674560947431	-0.5947649545659643	-0.30992843778956247	-0.7852925503868312	-1.147949273335962	-0.705305865070937	0.9726951699889816	-1.7337244961909015
-0.6431653047264838	0.39799070038050377	0.1545206635457656	-0.719562552596549	2.156379058887448	1.5409709492943509	1.6937598999843615	0.9393299917416279	1.7834438782997661	0.9582012167689726	2.0914006718338696	0.5229567277480129	0.06927554880938272	0.24044407675834867	-0.7020211655169684	-0.5425398790422145	-0.3699470751447683	-2.0839467561997993	-0.001350256193356192	-1.5642965136764129	-1.1761712700662694	-0.055934207324088124	-1.3620611836192287	-0.25031481143149764	-0.5584326394704775	1.051636176562917	0.05246062674450819	-0.06547642518192767	-0.20168579222299807	0.5377426558264593	-0.2913056254445095	-0.900195157772993	-0.34727997172878294	-0.6670618919518527	-0.7071001131640886	-0.5051071553617192	0.34456569440478185	-0.35799405242566273	-0.06702835000785046	-0.24176162276300986	-0.5974236782149391	-0.648699824617571	-0.30106288020514793	-0.6386567623466523	-0.2804088823886061	-0.7972303325880892	-1.0368656761387307	-0.8223622255384928	0.9350069045377156	-1.7619104484732084
-0.5713498514905891	0.37029668977278424	0.0887827185255626	-0.7293584853420614	2.1553454607972387	1.4849718448930531	1.6075748144033823	0.9422926186795098	1.7566209074944712	0.7970351799087918	2.2751488155071806	0.5348445022788445	0.02573775166487035	0.27426058578361107	-0.6384218602027392	-0.5771859039670499	-0.510704905811958	-1.9059376943923723	0.14938527635619478	-1.5378945701872884	-1.187814339767415	0.02292132597376525	-1.3310957226427047	-0.35894929237482504	-0.509049574080912	1.0804257998825828	0.05500890534214455	0.049180452844271014	-0.18859435627643098	0.5230433649885315	-0.22326848081490597	-0.9159445731310882	-0.30101644438187264	-0.6995389321273412	-0.6749393429810461	-0.5179391972416041	0.24347518045806615	-0.3030398871057224	-0.027016625297284214	-0.3452167223191268	-0.46881704379978817	-0.5387143718941408	-0.30489776762345727	-0.6753273438073799	-0.2806382457716189	-0.7840400753151616	-0.9341029064774491	-0.9577200690362991	0.8224175199209249	-1.7842595459381403
-0.46764913092439625	0.3129691526184393	0.005254077000737917	-0.7564808350897609	2.1722546610146054	1.4258870135119885	1.5331629264355615	0.9359866431736193	1.7211626213017155	0.6359374699322821	2.4383594308130516	0.5667904887286765	-0.06635255227252407	0.3235529965874127	-0.5299078932811481	-0.6072433712899624	-0.6430786962418097	-1.6987770656637455	0.2787002496901732	-1.500860831416546	-1.2209863220368278	0.08131083548386889	-1.3102353300933747	-0.5007370340917318	-0.4298728040822559	1.1014034074362944	0.051257505045951446	0.12509885690209602	-0.19056470264176129	0.5206087197630028	-0.11993044736522622	-0.9575375161670022	-0.24230047847497174	-0.7380664760405585	-0.6484180042329102	-0.5159741977889997	0.1766211355192588	-0.25073214014553197	-0.014591416730353052	-0.3727195358981391	-0.32701976384783343	-0.40423932498316206	-0.2807292353211472	-0.7101506348141642	-0.31565276222092675	-0.7632233609226624	-0.8407418292235846	-1.0734966382981024	0.6453623037659229	-1.8093939612378176
-0.3491122837915063	0.25372649595209407	-0.08207195322288349	-0.8057830749523941	2.185447553491892	1.3550216973559497	1.49503997459736	0.9578365638543358	1.7188870416322568	0.4852482219017326	2.5509762176234814	0.611367717137872	-0.18591745329656667	0.3635817776690313	-0.4451967104361566	-0.6415078214247438	-0.7367188210644385	-1.4382615136080956	0.36639798774779925	-1.4658406585891197	-1.2780558202219008	0.12513873222060892	-1.3271941884730687	-0.6861466029592773	-0.32560414848313196	1.1089606835577062	0.05218073384935741	0.13120026756884803	-0.19748364968617038	0.5222735166958743	0.00661097929765051	-1.0320036492781868	-0.19541204295063191	-0.7705824575112207	-0.6266750607005973	-0.46790401637485923	0.14508063246718136	-0.206781298359714	-0.040952432850947594	-0.35046321928958335	-0.20865812328117522	-0.2659057759915968	-0.22661513516069892	-0.7478381589995375	-0.3790302570121694	-0.7724784489935133	-0.7525102801733	-1.16261323471333	0.43215202501150457	-1.8269045256899432
-0.23849796132466733	0.21755472699507233	-0.16590197480316785	-0.8651741615222719	2.2101668066942715	1.2777417172321177	1.4982802207127714	1.0157981499580981	1.7853840646970476	0.4258323026423791	2.6260650816752187	0.6493115211329098	-0.30689365784007	0.3891125521815041	-0.41222678432823523	-0.6960536961600245	-0.782060671130804	-1.1474100573132904	0.39253700712610173	-1.4636391041241255	-1.3497599033747947	0.1694304850355714	-1.380928091556336	-0.8953218899316189	-0.214478285557573	1.1113786884376449	0.06294198904199963	0.0571463437809963	-0.19700621960534054	0.537121965640505	0.10525695129920713	-1.1259801135611625	-0.193644010058393	-0.7897805160322227	-0.6051384812207921	-0.37289076362220674	0.12086619524635704	-0.182889370955541	-0.11267397065766838	-0.30538818047518873	-0.1424111942557998	-0.14105077711016906	-0.13916145875306338	-0.7983867432392582	-0.4727764397287145	-0.8135703786551154	-0.6695731370188531	-1.2322891932887927	0.1902922464556735	-1.806425617738902
-0.15712585933711495	0.16407775922048237	-0.24049122022142227	-0.9244651382571274	2.2516094447270136	1.20515873039276	1.565820238407739	1.0594892390981483	1.9181446091814407	0.4538747944825626	2.6780551224804356	0.6542114722681063	-0.43196814117515087	0.3825594369816237	-0.403897615878973	-0.7630224868449326	-0.7869780407926794	-0.8721061033764584	0.36339817201520364	-1.4967292614623147	-1.420929512720403	0.2125387545855363	-1.4468080115983586	-1.079510406113129	-0.10474900253556499	1.156746606084646	0.05677599033689927	-0.052240346980543105	-0.17640473270476467	0.5741516685173285	0.13457219400678838	-1.2097045999223597	-0.22513836608996546	-0.8126195856520348	-0.5826768215056084	-0.28185429547601526	0.08775605549892365	-0.18565288747280229	-0.1990929983240397	-0.23649546126117976	-0.12367477633220618	-0.031186280564813144	-0.054254238807536326	-0.8462903434199239	-0.5971011534656584	-0.854955792574436	-0.5958801364769994	-1.2643824189099744	-0.04281401349250737	-1.7558373241620857
-0.1121808310959315	0.08077209348403187	-0.29137344681556215	-0.9767855042570982	2.271456850751382	1.1497727178872785	1.7065024408876635	1.0721449512168406	2.1170710289429033	0.4930545683612024	2.6928662936044048	0.630351175623917	-0.5537691334897676	0.332256669716664	-0.43448003966904425	-0.8235238263414459	-0.7574087914830705	-0.6317137426638817	0.2807001268452377	-1.552486656992275	-1.487288857800445	0.2627956098643719	-1.5048136674221027	-1.203374438677231	0.02361996693250563	1.227531879375948	0.043211628686857385	-0.16848463080934994	-0.14251098609346213	0.6252695951497828	0.0778888464836417	-1.2670887462698546	-0.2754663368673097	-0.8305374490941764	-0.5638194167074974	-0.22694489518787594	0.04216434864051202	-0.22352633488379636	-0.2686784215072676	-0.1796728314042408	-0.11934268154719803	0.05063251015759489	0.005880140511090598	-0.8720824366518745	-0.727887082502796	-0.8624458415178845	-0.5336992628034649	-1.271493932679669	-0.20213637185713065	-1.6988630987753812
-0.09279628222617828	0.02088293150471844	-0.3294539759770044	-1.0037484198230961	2.256330316903085	1.1277014096379065	1.8686194175299284	1.095587776189121	2.387334324051215	0.5284535880100192	2.6827673390259283	0.6021071176653772	-0.6598625009189558	0.2484782365699656	-0.5184507717195439	-0.8517555307448565	-0.7021271514694546	-0.4435868555199705	0.1583795155405598	-1.6224559847611597	-1.5516602679282112	0.29908476155411	-1.5429414338268272	-1.262427459176613	0.16860358198648803	1.2758151507327078	0.054014658938476956	-0.28519070541709796	-0.11483519791582622	0.6746746093310743	-0.06729912985347589	-1.304906844174244	-0.3612718182380509	-0.8109013010024622	-0.554461874326548	-0.19027766514263583	-0.02020079805027991	-0.29232930896537834	-0.3251237611101251	-0.1655812282219727	-0.09905137416936408	0.0912092760290929	0.046254777820013124	-0.8937367858619878	-0.8621671430768962	-0.8146079075098651	-0.4820082743062512	-1.2972772719897039	-0.2732757956535838	-1.6350470412880374
-0.07000124361500629	-0.018102558688618046	-0.3821073899740017	-1.0189762380614833	2.215038653872283	1.1255429208146204	1.9920354770858775	1.1186017423136723	2.698545316756404	0.5675194837492066	2.6694703035487097	0.5815173072741613	-0.7664947296919384	0.14667975103771527	-0.6159952310173669	-0.8404435287409578	-0.6538038646599776	-0.3245416261180757	0.017815233209344805	-1.6785350495393263	-1.6136400038967593	0.2969605608220623	-1.5446596277068854	-1.267535716285162	0.30808467222047914	1.3301191733707856	0.08909735346790426	-0.37797601767572625	-0.08410158374430318	0.7318358450608901	-0.24620143820976798	-1.3276023460228201	-0.47627016454788185	-0.7425447249856192	-0.5480005446825162	-0.1683862102020432	-0.08290417189509218	-0.37450098936280674	-0.3593952096711062	-0.1704698307214307	-0.03250210552788626	0.09408400119467088	0.06159052681196471	-0.9352168533278054	-0.9970376923604547	-0.7350819408305002	-0.4389825245243696	-1.3266187121245239	-0.264272685884005	-1.5605056798802828
[truncated: 200 more rows]
[truncated: 5 more columns]
