# Supplementary material for: Obesity dysregulates feeding-evoked response dynamics in hypothalamic satiety neurons
Source: Sci Rep. 2025 Oct 14;15:35837. doi: 10.1038/s41598-025-19800-2 (PMC12521569; doi:10.1038/s41598-025-19800-2)
Supplement: Supplementary file 2 — Supplementary Material 2. [file 41598_2025_19800_MOESM2_ESM.zip › Fig 1/Fig 1ef NCD and HFD/matrix_MPK119_6.csv]

-1.1007391412573757	-0.23925287246664503	0.30979154066642495	0.5706219157144774	0.4214505196792908	-0.135687067937786	-0.7680077829529945	-0.8657522861394616	1.113165765323622	-0.2960433976610431	0.9087239125119311	0.4482462114836686	-1.1004294507898045	-0.9042901733261741	0.3232759013543362	-0.2882194786534501	-0.06643294271511425	-0.6976577967013766	1.2202930766056392	0.5668547972337944	-0.31731326365002116	0.5848508659087083	-0.6343667997584405	-0.37851134963855	-0.6267326366363621	0.7171301502122116	-1.5029757597495503	-0.5530973010200592	0.2027839738555169	-0.11666983491994634	0.6512448516928374	-1.3710321304423425	-2.573220810276242	-0.7844425579079077	-0.981667687583655	-0.43100689032665623	0.03711458664543595	-0.014313295043566562	-0.5936536595296974	0.2058347647793432	0.7054758940050221	-1.3990447215019517	0.11683940543651575	-0.6437518344145413	0.5309959283377659	-0.5497680947934102	-0.23947143538364596	0.2582916635127635	0.4988100962579697	-1.0262508595998479
-1.1186636391254878	-0.22180809622174008	0.21590063549223043	0.5011623697859966	0.3574267760302373	-0.07566055473140292	-0.8127687462947795	-0.8491800424879195	1.1227855854419895	-0.3547016528268049	0.8837428910617787	0.4582886415201084	-1.1535940221659828	-0.8847326034173777	0.27106668993879424	-0.1878552586384124	-0.030028334599778255	-0.7044904670374865	1.0556858319135265	0.600079146392816	-0.32571232164710473	0.5693486711493423	-0.6842403280023299	-0.24403716316857638	-0.6259360019289344	0.7809734653551558	-1.3971164725912513	-0.5678308860949602	0.08469678815094017	-0.16411394554682968	0.6578996841185334	-1.3987285120871986	-2.5659892902461143	-0.8364670260485705	-1.0218693759658573	-0.45661327527593	0.10511809976307858	-0.015318115254281103	-0.5704379992775923	0.1728517200855108	0.6376103729940144	-1.427124248350225	0.10248964022252627	-0.6368331025278211	0.49997639565870317	-0.5112473023005982	-0.2988700539309413	0.13806277837680453	0.4514509824858045	-1.0408802537929622
-1.1428738644074572	-0.20670628574946406	0.13671363800292877	0.4389638397731382	0.34435562366335054	-0.07844219410062853	-0.8099866745107667	-0.823140860019123	1.1227540863584318	-0.3609921791791462	0.8699349186983846	0.4608966167234847	-1.17573918355606	-0.8533457899710072	0.283006518034669	-0.10277783854810753	0.05503323936449988	-0.745911318297834	0.915756883344923	0.5183806287312798	-0.3245098335622764	0.5556293241267555	-0.7127101668764114	-0.1543168763793172	-0.6602737048353698	0.8267078747480886	-1.288419104034048	-0.6039082592783686	-0.020941240173163417	-0.19936245046231346	0.6128053480093207	-1.3907265541077416	-2.55876764934171	-0.8602686107970084	-1.0534097249811618	-0.4847440788014287	0.17784876870816435	0.013773822275007641	-0.5549756325446037	0.16520828297578832	0.5866241894476786	-1.458864002868915	0.10963319146442546	-0.6396749197324775	0.4533480214776619	-0.47062254204519843	-0.3819308132001023	0.08699634768906785	0.3849163330055134	-1.0541000448997606
-1.1694101479905075	-0.1732431502455814	0.08509253168733791	0.384224543064403	0.35845185089462966	-0.07491773058166504	-0.75121014785372	-0.812049341453326	1.1091023835447427	-0.34325330769746226	0.8466489364901371	0.4498435346706139	-1.1926784787484697	-0.8137254340695166	0.317964109749875	-0.08286932223877438	0.1320678406080961	-0.7707726796632853	0.8323472519957712	0.44502742848409604	-0.35006958983864545	0.5257594740768847	-0.7774343371282542	-0.12817080430720196	-0.7111141077586373	0.8538689899506906	-1.1781245965519551	-0.6336608096796232	-0.11152023041702208	-0.2142370367946299	0.573285963444576	-1.3835974304906116	-2.5728058869958255	-0.8480026316531835	-1.0566645364728102	-0.5111736437212108	0.22572810416040753	0.022613847700231497	-0.5230504146725224	0.18390574813227664	0.5355822985169703	-1.4878873103945385	0.1373457838918795	-0.644842108515174	0.39648112994095164	-0.42769900219734175	-0.4364284968837404	0.11749911501261492	0.3085189176784445	-1.0737535311741682
-1.1893814641109195	-0.11182224181754097	0.05337050386607641	0.3242230963156681	0.35626270796388815	-0.05096086151419995	-0.7052610762088793	-0.8091648835324436	1.0813164119572705	-0.32168025977624554	0.8368136489128585	0.43630769966420824	-1.2184596544569168	-0.7717096352129198	0.33328156541549137	-0.08826294634234523	0.1856047694858695	-0.7762299653229284	0.8107718001775476	0.4437321210973894	-0.39263491425205943	0.48367473354380464	-0.8252759808881326	-0.1313945421408614	-0.7378659253389824	0.8731915872282994	-1.0544164201424122	-0.6438827320815885	-0.16812687691377823	-0.22600617329548842	0.5603114340390821	-1.4027634671796219	-2.6018149517724227	-0.8087112692621743	-1.0505335066253623	-0.5377173562635698	0.25347785948344803	-0.006671876583979941	-0.48518567280133934	0.19452477663503148	0.4818998775670365	-1.5033562860357226	0.1609038373075971	-0.6697413457577381	0.33718329419109383	-0.38365334620943825	-0.44971086103117575	0.1590971211468845	0.2319639359339294	-1.0861513712921214
-1.215442361295134	-0.005594844424770396	-0.03601791993993865	0.21584200128084952	0.3081432614481702	-0.010241454293313676	-0.7010024022914346	-0.8136943240872506	0.991551583599319	-0.2939503398361788	0.8099203795993841	0.4211567934354473	-1.293499653223292	-0.7191654713879103	0.30810879500007343	-0.05180814482452216	0.29661113055235394	-0.8083258146841523	0.7337093062094286	0.42740668306493584	-0.4776278736035257	0.4099849649496579	-0.8702342838087962	-0.07336119006562539	-0.7496176607816809	0.9124155847671027	-0.8237114259733899	-0.6577721225521983	-0.2731757649948127	-0.25064996758773594	0.532843094540022	-1.4270856703499781	-2.6376880331022075	-0.7587771536251827	-1.0571684194234012	-0.5870905933213548	0.321446256586373	-0.03779259396728362	-0.4433178877981148	0.19311368055323666	0.37010072787116977	-1.5360078147566174	0.19937875364554336	-0.7270323806036038	0.2168069718172056	-0.2872292828973577	-0.5038086379232759	0.15630503263232462	0.09604060375167113	-1.0857684926159732
-1.2213437096944744	0.10195821028598398	-0.12155876875860083	0.1297113297299991	0.26825916214809686	0.012055914014102028	-0.7116631143377389	-0.8411708898312102	0.8660214358071867	-0.2558170555595078	0.7781015495475179	0.39571794268040134	-1.3923247960990095	-0.6949303192596809	0.26052571624160464	-0.07627567353007887	0.4177533804343524	-0.8652104504150293	0.7272147009613146	0.3618025023382249	-0.5998355443558382	0.3272055330814784	-0.9011611489420428	-0.07407757625088257	-0.7416513137073876	0.9011356568544342	-0.5965706943547314	-0.6609099779681503	-0.3145023136073716	-0.25836316983983026	0.5103539102371663	-1.4191774395503685	-2.6931988405465943	-0.6734804603196058	-1.043005222974387	-0.6171421501113729	0.3752547960621805	-0.05704686314785197	-0.4052132507709933	0.1915009993168994	0.26554353814364345	-1.5468063070631959	0.24146930951557363	-0.8144248176864796	0.07864035300090037	-0.19380272427419842	-0.5395795290927825	0.178468092035951	-0.019940171294134768	-1.0568925829058928
-1.1886014008167538	0.19538063204679607	-0.1992974155979994	0.06439557047060486	0.22875729415339235	0.04373499328499984	-0.7401103827981396	-0.8690024657808172	0.7777458841198198	-0.25088164997839285	0.755027903991609	0.3497623629908202	-1.5093354052465786	-0.6977054141338994	0.17794263955190717	-0.13830721568576232	0.4874911152057767	-0.915545635305595	0.7627093137028597	0.36881542206625195	-0.761780397697629	0.2793546625419631	-0.951312631946515	-0.13827913480257353	-0.7207575082428795	0.832443857183871	-0.3565448433808884	-0.6465852166953272	-0.3192238971712141	-0.2505368707805208	0.51307329499817	-1.4005210444017766	-2.7543585320800905	-0.5659116703829994	-1.0186281829323336	-0.6295271671609916	0.41491428283847653	-0.0980052488798764	-0.3439283297359602	0.15157652897258328	0.15813413033627788	-1.52871526249668	0.24925828687845114	-0.913320056408509	-0.0598775323004465	-0.11404935861679535	-0.5122316005533571	0.19047727144063747	-0.11177463610406399	-1.0074212291833198
-1.1422317253479117	0.25837120614530634	-0.26628678174441645	0.026437983822033474	0.2062125967968078	0.050745988876982326	-0.8195607420484905	-0.8830070063070314	0.7141983729881943	-0.24346925288856208	0.7497515614795633	0.2936904031172555	-1.6248678720748102	-0.7406204553423346	0.07476666377729424	-0.1617758049902965	0.5193287828562975	-0.989175623725485	0.7924436509833799	0.44518720208245616	-0.9298882319566237	0.30502194958449824	-0.9761174555175499	-0.20752575199790133	-0.6854253854602742	0.7187615669938512	-0.14390245633363433	-0.6343045744328953	-0.31146247687742407	-0.23123124578884213	0.5001977103433692	-1.3506534983640575	-2.779301348708599	-0.4575554830907508	-0.9968713342333487	-0.6212778062832056	0.4503220306019752	-0.1473084272189858	-0.29476419436778845	0.061271684610201695	0.046830776361320575	-1.4933948861560105	0.2056262278456961	-1.0002665467915772	-0.19866562259028744	-0.03924681092913642	-0.4501879011801333	0.1742731047096568	-0.1746466096165395	-0.942989034055446
-1.106620140179477	0.2780594024667994	-0.3326590245704394	0.0425707927472063	0.2341710793694149	0.02100141334922878	-0.9100589655194593	-0.8924515019503663	0.6409894629479048	-0.23226086631162507	0.7301272700312522	0.23601520404494286	-1.7364514331448113	-0.8243603383292621	-0.01559492453722558	-0.1760398812425553	0.5443336630638713	-1.099008144195658	0.7840108966250781	0.4635896968935935	-1.0919817899318054	0.39096474444231977	-0.9806773209569911	-0.26501270783014363	-0.63820967045581	0.5914087579636095	-0.012052318469585063	-0.6344426188335971	-0.3000519832648042	-0.218637916305401	0.44960821684347296	-1.2433265047209934	-2.7740910978016453	-0.36245381795181647	-0.9687628366653052	-0.5741699605042591	0.49238561377051326	-0.16655312668326203	-0.2776597803001425	-0.02983950037034842	-0.06461741681300386	-1.4477093359414934	0.12340645956064973	-1.0448021944150057	-0.341117692524101	0.01995001044046382	-0.39762092476602817	0.17150386470994664	-0.17475363586235254	-0.8896317475003273
-1.078015558340375	0.267650807371197	-0.4032125927509673	0.07419376895904337	0.28666881174661424	-0.028006014810420844	-0.9499580830780221	-0.8732381047861226	0.6192097366131176	-0.2547643341683023	0.7057625526695336	0.1665789735072734	-1.8295096631031131	-0.9167096107157306	-0.08386342503375088	-0.20631942100860529	0.5370527414408051	-1.1839173490356725	0.7477037058404437	0.4368846811676642	-1.244470130105733	0.523110944123532	-1.0082124343281849	-0.35060264376033223	-0.6012403259986261	0.4648420441482834	0.05357975015607549	-0.6317188966197509	-0.28653454644896426	-0.22235880126278937	0.38971153324605695	-1.1133573676063355	-2.7796984895627124	-0.2746636996867045	-0.9343898483601984	-0.4997588814634975	0.5266318318164113	-0.177979367936542	-0.23856460843559796	-0.1129297181491179	-0.172166093081299	-1.3820862137482546	-0.009457327265648574	-1.045103864241346	-0.466881902368551	0.045197623591517785	-0.32755298288722423	0.22209504628882182	-0.12352373953329135	-0.8686877124543269
-1.042729564807766	0.24630918131793197	-0.4457500216209661	0.10176893744780365	0.33952792644888863	-0.10878735085582854	-0.9640919428909911	-0.8140432134272825	0.6588532232148604	-0.26623899733242606	0.6793028886040481	0.07501094281271414	-1.8851719713181716	-1.0054466937960864	-0.13080545398116789	-0.2162828685408785	0.492350098169997	-1.2298767927161707	0.6942902424745863	0.4240229064996635	-1.3884657834393312	0.6778182715283363	-1.0459016924973938	-0.45013175495621205	-0.5798685397096609	0.3379468932911094	0.08776771531517732	-0.6213655665671176	-0.2749527050457214	-0.21991025538657452	0.3190394471214706	-0.9773428273915303	-2.7943571363123088	-0.18737039165789102	-0.8972604841307839	-0.42920687012447845	0.5275880679095054	-0.1946785228670052	-0.16773252349879494	-0.17544233554712702	-0.26371560855799825	-1.316054393487781	-0.16412147792577686	-0.9883112404129129	-0.5704730908572184	0.04491709455650613	-0.23738527473224255	0.33213349380208257	-0.06586632255291688	-0.8584014196622947
-1.0135144986514901	0.2197304804754862	-0.4585647762842447	0.14455050938284658	0.3921924506684307	-0.18931581059494249	-1.002706164102921	-0.7534650064395423	0.6920406576507203	-0.2627340543475939	0.6325124975738656	-0.025413357551683623	-1.9206743603822634	-1.0994194220504705	-0.15961965167379627	-0.22605820410802419	0.44917816041330394	-1.2786684313546413	0.647407498936534	0.38119787593917226	-1.5309082994908454	0.7982262779821626	-1.0536140574999058	-0.48304302199249793	-0.5326308485753362	0.2526071045484838	0.10461695646235318	-0.6189869553550256	-0.26453856710450413	-0.21301700498679227	0.2549040980749776	-0.8660511740409291	-2.8314927699096484	-0.0956948423938061	-0.8395618007508012	-0.3542338335571837	0.4764321381608679	-0.20020503402594061	-0.10621323484597908	-0.1881899441356715	-0.3375000391585143	-1.2615793727911653	-0.29245474935918664	-0.8583833578160391	-0.6553877105412101	0.04117151244088691	-0.1787378164194998	0.48099156804396337	0.01236391723369606	-0.8433320007219656
-0.9736770053764017	0.1894443094415353	-0.47838828865771	0.1630035050028979	0.40533425791297545	-0.23492837434260272	-1.0701604168506413	-0.6983772159081021	0.720155479670529	-0.31914134347981155	0.5938923986883733	-0.13021550665067022	-1.954169928487254	-1.1876542484716905	-0.17316761159808242	-0.2648092689243006	0.4071190052836496	-1.3237569750855633	0.6090477962060165	0.2917303670573682	-1.652223742442812	0.8603895069305081	-1.0173251283776854	-0.45935978039342923	-0.4326174815819372	0.1937845687747817	0.10969792648095811	-0.6176383677481695	-0.2480193708455217	-0.22183855594959784	0.23941126517601957	-0.8132944876844188	-2.917364106529706	-0.012390076922443427	-0.7779845804970889	-0.26205084773979864	0.394530786910542	-0.20315729150218612	-0.046613107440670494	-0.1779939792138307	-0.40610925375088575	-1.214608639497753	-0.3996205505337074	-0.6868119231047835	-0.7257490895449371	0.05526549895916107	-0.16597165243324846	0.6290545139690951	0.11685126265971624	-0.8131017291276013
-0.904515915399762	0.15397933426974447	-0.5124497176374024	0.13184790452815767	0.3717535003214178	-0.25371708390019754	-1.163918573847348	-0.6236781719474684	0.7766875149122978	-0.40313612554034534	0.5662001264460206	-0.23194132961183814	-1.9691941122805214	-1.262186092707784	-0.18495103235174154	-0.3054609132503142	0.3570186109893771	-1.3500609857577328	0.5560014977337038	0.21295057066587703	-1.718986615256347	0.8769385288636599	-0.9747382369587065	-0.4408855163108948	-0.31534186458341473	0.13048775133261678	0.06991193193907921	-0.6249387927852832	-0.24096238035762765	-0.21840041301024793	0.2635346337483994	-0.7694442265928927	-3.038492067034357	0.049664333724616705	-0.7323137193322691	-0.1673522239325405	0.2921540978476353	-0.19892747690088836	0.02693410423799772	-0.15961790091557043	-0.466468204717786	-1.1710108962773027	-0.4920292787479898	-0.4993241260342197	-0.7924897217028505	0.10874264500380133	-0.14355788543452114	0.7376489353438928	0.19558690416266758	-0.7545727231409323
-0.8358974781494981	0.11574650315930494	-0.5319583711739319	0.13364229351880155	0.354893624924663	-0.24278018365301093	-1.2793909180120542	-0.5664541993165317	0.8280411008172646	-0.4475547757703814	0.5163111630818945	-0.3117483288410411	-1.9495790558093105	-1.3333086796212543	-0.18607452171131592	-0.3395740451332735	0.33787975684741395	-1.3901719468500187	0.4905137265571726	0.14216516039234067	-1.7329923886901715	0.8610130269411244	-0.9467386928483105	-0.4328231361920625	-0.2084115107165428	0.09174833303588535	-0.010432199128509689	-0.6616214375717682	-0.2480511019178592	-0.19208278597121173	0.2897645679807114	-0.6972297777000975	-3.162980906110387	0.09067461266432757	-0.7011764766774364	-0.06885599652800514	0.17186824127847286	-0.17792194963878694	0.09047868287090209	-0.11394294879431617	-0.5231281853623951	-1.1202633989167923	-0.5529311862216864	-0.2990350354632973	-0.8635266131778117	0.16536275523699828	-0.07874450519646119	0.7864579327645387	0.2616458814393473	-0.6949065103400333
-0.7966297702371046	0.08394529519051519	-0.5290805614043405	0.17862720821444883	0.34287766261592884	-0.21277640991130625	-1.3853752284555487	-0.5457105857486371	0.8321309418263303	-0.49102597674833365	0.47644384011229973	-0.3545447582275537	-1.8943159539140737	-1.411939749923835	-0.16201202313359636	-0.3657864744808754	0.3734535544041003	-1.4353666978918647	0.42350914303353815	0.054592109891094344	-1.698696694167	0.8359063358714371	-0.8697276320933025	-0.4288405146875798	-0.10933212924219855	0.057553191187026585	-0.08173813251035891	-0.7202743796699448	-0.2631614385650495	-0.16138831249293722	0.306029808288312	-0.6359040839260551	-3.252533204975289	0.1165228056188996	-0.6730407421931455	0.04409746630524212	0.06609340248360984	-0.17042886178173666	0.122980607223849	-0.06774811916924275	-0.6020822612326192	-1.0648921969161194	-0.5868442558016478	-0.13002779427593475	-0.9217017472004786	0.2153384833261213	-0.0024750413812239637	0.7912652602887895	0.3484025454757134	-0.6697508098564053
-0.7706570541209259	0.07593308063126872	-0.5219584545128572	0.182424636078367	0.29960212918823176	-0.2083826840894595	-1.4473644635542686	-0.5262584748254235	0.7977037034616586	-0.5264098004503313	0.453214291545878	-0.3532905637252113	-1.8114213010712175	-1.5032794356924435	-0.1364625533446739	-0.38845072296900235	0.44675622175445306	-1.4231174546986343	0.3385315370160512	-0.04563158588031922	-1.614518856509677	0.8119322774815851	-0.7251981934194076	-0.4567917180513609	-0.04674960543304645	0.001923494197196246	-0.15095514606094987	-0.7887231648179205	-0.2711068990783976	-0.1380055476011418	0.3033040399950052	-0.5795482738634118	-3.2750931764791162	0.14040719207338775	-0.6539258743702264	0.17052473889576622	-0.009686957278152103	-0.17936219194081254	0.14469277709772205	-0.06739799758503814	-0.6980995089359407	-1.0030113702782835	-0.6127928923741945	-0.038123425877359195	-0.945852669072034	0.2794913176475955	0.08562786612902112	0.7739689345480213	0.43900620845879545	-0.6646419511030293
-0.7445011927095961	0.09178269779574122	-0.5032306508919276	0.1573198821999804	0.27775934750150466	-0.23110994211757402	-1.4618293665307809	-0.5166119906168072	0.7346626975936312	-0.5250412626417664	0.41241642248228516	-0.3202733018498829	-1.7062897772783259	-1.6119545861506388	-0.12328468403295337	-0.39343893335462726	0.5125262067063916	-1.3326005038418334	0.24395347189685723	-0.14085094430309206	-1.516952094268151	0.7751789190576297	-0.5915195456523313	-0.5038485767118017	-0.050177881691225015	-0.02002256125485078	-0.2012753633822415	-0.8555897487578534	-0.26224758368172496	-0.11202721098375132	0.26319630653634923	-0.5020054347963024	-3.234578881884093	0.1737684681297151	-0.6461088794070204	0.28740751412157206	-0.06876830142548483	-0.17059154695870968	0.17398430729009196	-0.09933863483498805	-0.7946125523601719	-0.9318191214098327	-0.6196168636921136	0.0051071718451620885	-0.9097316662102127	0.3341165547429309	0.21803142747220106	0.7375346927696482	0.521131014412485	-0.6668763624817433
-0.7381792884473143	0.10230783419402387	-0.45396154008824635	0.1528380827210277	0.27804428356550626	-0.26605112573965667	-1.4419836094214245	-0.5445782256099354	0.6622324448988745	-0.5298837810413052	0.37756235569449625	-0.30384453707156556	-1.601837983165129	-1.7352002530233777	-0.08656640825766873	-0.35693872550039407	0.5543235306296836	-1.191982024178499	0.14654041227176717	-0.21648091832690883	-1.45444658003281	0.7243706187429891	-0.4940031640786017	-0.5434865886062695	-0.12031470013979355	-0.023231552680125545	-0.20912087746795596	-0.9095544906321967	-0.2166881100193228	-0.08966231735689464	0.1874237781018044	-0.4488269761304801	-3.1457319525959004	0.204116074545101	-0.6336016874658912	0.3814783260046558	-0.12652604194113387	-0.16416548246827603	0.19931812016329395	-0.12988409062060718	-0.8812431057968366	-0.8812291943884979	-0.6139333540636911	0.03285423782877671	-0.8065295729049762	0.36742158517737655	0.37976939797508785	0.7140692680196238	0.6090946966655179	-0.6730595673711768
-0.7394613055133782	0.08276531450087979	-0.4007944768833016	0.11388732263112285	0.24460251917590056	-0.3324248342340007	-1.4098668116566635	-0.5570647914637286	0.6380260291668414	-0.5568024862622682	0.371784200367362	-0.31182523699448605	-1.5209231778813863	-1.8599983495698118	-0.03974333700714776	-0.31864172404821806	0.5723596725756216	-1.0190269585825142	0.031485380466676406	-0.2575883827050272	-1.407230105141667	0.6697754354280898	-0.37910581393169274	-0.577879196568003	-0.24555666421260902	-0.06972962306380444	-0.20476379055919364	-0.9503678486396814	-0.10830111312836728	-0.08373604465880427	0.0853000283211943	-0.4473296844324202	-3.0195774929227666	0.2134570443653121	-0.6161918506001032	0.46236947777325704	-0.1656506848009531	-0.16884507373532293	0.20810469481490004	-0.15369766321901732	-0.9355020981750192	-0.8723461665175142	-0.6156691116900125	0.05560407755866492	-0.6831593792585793	0.41558945948531323	0.5249533633089661	0.7259413563352151	0.6827525373949062	-0.6545156673099837
-0.7306567650279255	0.0326452705170855	-0.3883197697639137	0.033698999737657685	0.19444682225158855	-0.38614208359836344	-1.3998681859374456	-0.53808398719284	0.6765733476607948	-0.5872199419892912	0.3677696978466551	-0.30637659012346313	-1.4655359983462048	-1.9542399627023195	-0.042571886688900426	-0.3048706308769835	0.5427374997481639	-0.8168153190706743	-0.09213482582225678	-0.25927171168775165	-1.3448788031187306	0.6161984774516286	-0.26318108669503376	-0.6234668564417285	-0.4027409330371062	-0.08554305899674453	-0.2172214741733284	-0.9786988071837085	0.0640493793808288	-0.09697402594337275	-0.037736173283473805	-0.45968058355678876	-2.881686631889261	0.2023538042729492	-0.620184782522075	0.5316307429185192	-0.17384622238978883	-0.1451935199183378	0.2083036861884894	-0.18064111058531807	-0.9472674977543539	-0.8922197255459462	-0.6297306283451183	0.08323965686732773	-0.5672846719929943	0.49325963730864775	0.6430813201945706	0.7165688955441147	0.699603225207877	-0.5955637803974202
-0.7219132729741903	-0.06468128488350353	-0.4075828334076338	-0.021868637005127776	0.130155516688778	-0.3941961939538063	-1.4194053434875673	-0.5213801449305843	0.7164889863444722	-0.6334282185843736	0.3501136819060698	-0.3013184000314716	-1.4297854540022243	-1.9987074335844484	-0.08611040375289944	-0.31474975235592484	0.4827580126292325	-0.6357955783318632	-0.20722597220704092	-0.24126865087251534	-1.2730985258230032	0.5585142959189964	-0.1804279731644331	-0.707624020001402	-0.5646171055867385	-0.050507979794961314	-0.20903814796968784	-0.988006185431025	0.26736939849157465	-0.11329955006492402	-0.16686226470503715	-0.42910912067011886	-2.7421894250129966	0.18467485888316745	-0.6337868984963778	0.5794629870715132	-0.15784952706972208	-0.11233111416979298	0.17239679833190075	-0.19824267750033792	-0.9111969663735806	-0.9484280199734861	-0.6425890205805357	0.11260655865759647	-0.4580624115441214	0.5632308516155499	0.7217146247479199	0.6669007939651435	0.6659494168022959	-0.5118733593200175
-0.7168666026188915	-0.21188751783110985	-0.4087667026345113	-0.041364882038343376	0.031373048061625795	-0.40786415830896106	-1.4522178929858764	-0.48879877726404414	0.7663759749190152	-0.6870241223541995	0.3293055019716768	-0.3111744756961014	-1.4141732500892197	-1.9835890008144823	-0.13355469853165577	-0.3484672004501671	0.4471540037795038	-0.5242212579625374	-0.3086417310814316	-0.2252969972364308	-1.192440031155933	0.49294172819700466	-0.09745671792299515	-0.8374963358914996	-0.7243231353126844	-0.045926013850483303	-0.18398489824430456	-0.981172987596287	0.46323896181743923	-0.12523691806651574	-0.283661755249844	-0.33993942494296	-2.5885077694218994	0.17048295892551668	-0.6306001792953501	0.6113496864091167	-0.12370055337227362	-0.09348355793165677	0.09194237497441589	-0.19589792386066376	-0.8193243480675246	-1.0447773583058269	-0.6378517181780133	0.1264833706692556	-0.3829886575410667	0.6060115294548358	0.7170652632961512	0.6310149165431481	0.5930883270139586	-0.4204453602201628
-0.7070174556351649	-0.36360244242614703	-0.38408176981876085	-0.044586436226195694	-0.06784724915167492	-0.43409375317923765	-1.5129110099358094	-0.4343353150252935	0.8302031979126298	-0.7323840293575468	0.3140854705703548	-0.30821055378254864	-1.4061297822128243	-1.9114974136798497	-0.20946292667329008	-0.39040319543463803	0.4419073092212492	-0.4982287887357453	-0.377241375208171	-0.18334501526697977	-1.0979134525304004	0.41362883877316997	-0.009735602848805713	-0.9535994664581701	-0.879716349553582	-0.03272930582473044	-0.15058286331874524	-0.9584540648807891	0.6093161264310593	-0.14168119383564293	-0.38256182121752647	-0.19847699239953512	-2.4193968952747165	0.17296701010700727	-0.6108969940814719	0.6332923717029826	-0.0667909996736635	-0.0650136519613833	0.013787407489520181	-0.19494835168532032	-0.6918045745019213	-1.1373105399862757	-0.6199740412542083	0.12818190295234583	-0.33435716371199303	0.6210198328279625	0.6129708307925325	0.6139333668419616	0.4836539906703684	-0.33869790555903295
-0.691640034001481	-0.48704153345846163	-0.34961102435105246	-0.03725865234812904	-0.14249354825989557	-0.41115787219843225	-1.610490190565955	-0.37989633624900127	0.8188862071722001	-0.7730438449731067	0.3228111671899979	-0.30510464758571104	-1.392475847138942	-1.7981396077026346	-0.3353598225550717	-0.4212340978570962	0.4461973128331807	-0.5598573510212266	-0.414481525968208	-0.08558069167032521	-1.0129865841271077	0.31745802759440955	0.04425798899815828	-1.0140308909332088	-1.0092821171763755	0.03387341889112304	-0.07385814780036556	-0.922668708698866	0.6569635046532787	-0.14815598604872796	-0.4448970141546222	-0.008117090129810512	-2.2412169837126994	0.19676234567008274	-0.5647140788911876	0.626965959236304	-0.0143654909313705	-0.05179787376140037	-0.05420573385073959	-0.20827949624753989	-0.5513829707157973	-1.1977732335715365	-0.6055177493988918	0.13049689096752332	-0.25819718565519373	0.6071336455948829	0.4355474953918705	0.5722622454601748	0.3622802820161053	-0.2657738042706249
-0.668862185811842	-0.5781913998170143	-0.2969729239921596	-0.01651050801911579	-0.1884933484458468	-0.35673256917644786	-1.708473356073645	-0.33656672856321646	0.7258404342709319	-0.7776324717430019	0.3521014452901082	-0.34475375869276204	-1.3703468697888574	-1.6482743378956641	-0.4783007128976985	-0.4611851872784973	0.45615696910595177	-0.6875326997266257	-0.44692445672569886	0.05295443050790255	-0.9610721443366128	0.2255145676802876	0.020797199839057777	-1.00281155474375	-1.1151026764853116	0.08467886031543953	-0.004275745632425445	-0.8767954924656584	0.5970869711521275	-0.1348388369991081	-0.46925657342220595	0.1951209266509238	-2.0657400009488294	0.24877275314368003	-0.49661634088767936	0.5865357493781188	-0.00018402344904099588	-0.06897072964834342	-0.11899290306094701	-0.2154835130861766	-0.4038920998528857	-1.2246537486201512	-0.6113015193956223	0.15562729910961978	-0.16534394340926112	0.5559734615801548	0.2577610398778233	0.5182849139806628	0.25952914013327055	-0.19458694354264947
-0.6481667674596717	-0.6420851690112945	-0.23639408376575108	0.03504270498181409	-0.19695803444471238	-0.3078895106158892	-1.7644140398113575	-0.31160583858685864	0.6223168062151985	-0.7378334106767199	0.37636385130117783	-0.41432605750191154	-1.3558243912353647	-1.4700087369993438	-0.5771479502574777	-0.4835380780312404	0.4449133328789058	-0.8396782128689072	-0.4830330173220232	0.20325003076543408	-0.9002189038056156	0.16025089978006893	-0.06660022108356642	-0.9133057790721104	-1.2172532221076078	0.10862784330138302	-0.002731461664762955	-0.8190504577720971	0.46995325672408716	-0.10727714508070059	-0.4754039150298272	0.34617867923120926	-1.9089523482300368	0.3363238400686857	-0.44617357199619134	0.5201457359699891	0.001452923083204947	-0.08807666822637769	-0.15366604440128176	-0.1995795053673009	-0.27015538219138385	-1.2258749187487568	-0.6596583482848623	0.23226455107948918	-0.09656596563810575	0.474760305944265	0.1266817989481643	0.46579730566931205	0.15925743961176522	-0.13605222294887417
-0.6479632726872809	-0.7088414839526509	-0.19672816748860458	0.12730768308206858	-0.19861900320803658	-0.21771381979168436	-1.7796981343451113	-0.2971973209300796	0.4894309924307903	-0.6737660253038007	0.3913013084959446	-0.4839338523818819	-1.363360759191988	-1.2814646311392823	-0.6406184903125234	-0.4741000466774265	0.42415313934370175	-0.9772662439272107	-0.5370002375765063	0.3319476642446234	-0.8030046266210175	0.12459585183353061	-0.15183029855657926	-0.7699860445350155	-1.3150030477254147	0.14964478403585108	-0.03698147394756557	-0.7532457538375624	0.317441030640392	-0.06583282007659656	-0.4796617310758119	0.40040453913182433	-1.7756374982319887	0.4398431578905595	-0.41972107893603317	0.4339335488720236	0.0015285575764435618	-0.12697278009736174	-0.15572228859503995	-0.18586110511346127	-0.15892444781610954	-1.216174494743303	-0.7735791917740903	0.3392065045171634	-0.056224360856014434	0.36743197514163634	0.05768897740506823	0.3801473629059794	0.0720786164946932	-0.09036965373803399
-0.6561301962192416	-0.798184960119664	-0.1655760341621963	0.1927069022945149	-0.2227551727269693	-0.09537858471462386	-1.7508412701060887	-0.2767536297773005	0.3150722252716379	-0.5893811170806447	0.3888896838020734	-0.5543048127845036	-1.3887319392206197	-1.0964363218931754	-0.7164804571275876	-0.4943642459553058	0.41932940288803244	-1.0488358105151752	-0.6243614058537273	0.3987843841586843	-0.7027391506623962	0.12208461068985514	-0.17750768897096433	-0.6240375369621878	-1.3916612827099728	0.17123548137704514	-0.0545063393305937	-0.6974067937536917	0.15813200886197104	-0.03391124624003418	-0.49036691474765093	0.351197769712028	-1.666240011612275	0.5319639616117049	-0.4048061435985715	0.3274645490597925	-0.008163462485765103	-0.18960657323196378	-0.15133121228449878	-0.21628454883185738	-0.05752029604402973	-1.2100883403926734	-0.912765648076771	0.4213853000361135	-0.053922214354049	0.22818567413323104	0.04720121413025057	0.2666130926208059	0.013701745306355572	-0.05156747148364216
-0.6667729728152937	-0.9141654077804626	-0.1324213986328783	0.2404793794221375	-0.2544942703926655	-0.005955200901641339	-1.6723110986323655	-0.2698248099015686	0.15311905718065033	-0.5157587369628563	0.3686466522807903	-0.6076909032992797	-1.424838532444441	-0.9199057894556898	-0.7622329091060432	-0.5299109207449273	0.4173958801333587	-1.0229283071371216	-0.7113072564644799	0.3865217604845343	-0.627417500060358	0.13921138969706442	-0.15244250271280166	-0.517629904173962	-1.4619079818078409	0.16334760815887828	-0.07045245012168136	-0.6640106675839139	0.0058609389280418036	-0.02644120212345309	-0.4967823647119908	0.23260945541031966	-1.571305565052819	0.6103615542773672	-0.4140558003564275	0.2148710902669811	-0.0005675983790395814	-0.24243619202487032	-0.1442603854762863	-0.2918524574227126	0.030046141450082088	-1.2050953302700698	-1.0312232732319067	0.46846546706432657	-0.0924210211146134	0.09487723769924028	0.09210706815216049	0.18427618451059208	-0.03855084626047221	-0.049310201676501464
-0.7154624886893941	-1.0626244597318784	-0.09979572594961188	0.33945453774786444	-0.2887352456934941	0.04721204249653297	-1.570316138854619	-0.28176661871566155	-0.0031340367498282175	-0.4820035351778397	0.34884209797657423	-0.6300830079755243	-1.4557770222305775	-0.7630748793154435	-0.733927586005693	-0.5415025097684778	0.4219426797361455	-0.904832857877064	-0.7756574183806835	0.3121928000473652	-0.6076838444514736	0.14771185516290017	-0.06776129793157323	-0.4701784260046938	-1.5486257902358687	0.15814107341350836	-0.05082487665768437	-0.6606976019670711	-0.12636243950295856	-0.01819644487744663	-0.45980894561402297	0.11028845617119523	-1.4659269067777185	0.6606659341470719	-0.44344443298813135	0.11399971425420655	0.030593812835463717	-0.28782535640033535	-0.14231027001510924	-0.37880462237270984	0.08704036640092273	-1.1819324904113624	-1.1203735394761993	0.4749579263703486	-0.15735668394938954	-0.0015312406664509503	0.1820896562493388	0.1615464819387083	-0.10243362320562444	-0.08403215445671927
-0.8029788071357069	-1.2027945115301826	-0.052680249590569564	0.43601770343035506	-0.3137818206852104	0.08162850778305661	-1.4514716431426347	-0.31166704724300526	-0.1719590449096537	-0.4689312124905949	0.344910418930202	-0.6343129564150265	-1.4534680991916122	-0.6247716592677859	-0.6828220376669101	-0.5586466450730343	0.43445519027094653	-0.705510057222356	-0.8171590895444869	0.21147837108098716	-0.6707125786931908	0.16174963595237676	0.04598904902609385	-0.49069864046376843	-1.6420243421413718	0.17127855508745182	0.03135998574635936	-0.6802149564662926	-0.2321347960332921	-0.03341362028828691	-0.36028329348066307	0.003404323452909819	-1.3608505497497791	0.6558712466778921	-0.4702128742767676	0.022374295670179123	0.059599640992653725	-0.318013026445118	-0.12646171261633826	-0.4609611825935997	0.1242361869460071	-1.117284334691768	-1.1491670639994664	0.4149059568094984	-0.2443626902443214	-0.07285834530924318	0.27530472535586215	0.1767590231252384	-0.17767901991456908	-0.10312465680015419
-0.8713801832954193	-1.2855097011072734	-0.0037197004470843668	0.4671399199238742	-0.3334632580815873	0.1077759178537877	-1.2908988761209845	-0.37302260416380084	-0.3182937074096416	-0.45813772199136793	0.34426244704275766	-0.6524751126517683	-1.41272208116987	-0.5014397463020636	-0.6279957569196531	-0.5774383817273288	0.43098592678665	-0.4413937164166321	-0.8173517006361826	0.09911188183419291	-0.7464307749842714	0.19591738846074713	0.12034018827476156	-0.5585731959822469	-1.7242370439480752	0.19486679574874194	0.12218318659451595	-0.7157932460471634	-0.32765801619856394	-0.09023911107369309	-0.21877953292391986	-0.08987062275155795	-1.2857612909451341	0.6074369355278378	-0.5010995373021165	-0.07532289837631677	0.07987508764453188	-0.3165345052779224	-0.08002154805108017	-0.5298926957020285	0.15776089086098682	-0.9876778066473288	-1.1045574663757145	0.30474400587762535	-0.33858857383180163	-0.12783164620727844	0.3466685076392936	0.20433718054810096	-0.2656010808497857	-0.10249033541131163
-0.9245330178439627	-1.3167937570454211	0.021393440386898704	0.48167864374573266	-0.36616835850084845	0.11397138735797459	-1.0845411563109972	-0.4491294472157933	-0.4225733134707488	-0.43582622097661555	0.34367293878425553	-0.6874091623514309	-1.3628806326722032	-0.3938299887571871	-0.5432912679686404	-0.5525103030381835	0.4107695365261977	-0.155278301274857	-0.7668454609356061	-0.01699787457418388	-0.7662084912252718	0.2574685381326152	0.1418025178894159	-0.6414129374893699	-1.7841934202389438	0.2115417058898092	0.19334434335439715	-0.7717224659314936	-0.4218993010413935	-0.1226017624583962	-0.05700805730570402	-0.15357230053472787	-1.228590790379078	0.5313874742620381	-0.5589834317125861	-0.17615476175050732	0.08606090869872865	-0.3029024444192154	-0.0328517484493276	-0.5678702778432667	0.17776541258891804	-0.8002084956140136	-1.017155490303781	0.16535287198924675	-0.4239949665948516	-0.17506442373184267	0.3816846785731375	0.2325505266837685	-0.37078409687358943	-0.09895299361227379
-0.9816336509768926	-1.3086795688463302	0.04082652780256358	0.4868781988209431	-0.4141210131742234	0.08729293704402712	-0.8577092584710286	-0.5321283849498293	-0.468234384995258	-0.3912589512560566	0.32180266959074266	-0.733991839292183	-1.3172955866926295	-0.2909231799296789	-0.45022008766926336	-0.5273941123839109	0.38248673102359254	0.1126615027241293	-0.6774919716786572	-0.12005184551655121	-0.7432749322089742	0.35938259784953136	0.12879142036236865	-0.7076240200014023	-1.8052355645800078	0.22662288874584074	0.2390868617715458	-0.8430542552941265	-0.5087345536006153	-0.10297946640651481	0.09799049053921365	-0.20227997272183756	-1.1581545997905407	0.4413804574896716	-0.6200540453240841	-0.27797005079613185	0.06519119102854319	-0.2684706051986962	-0.0005134392257766955	-0.5997737809858014	0.18146995364964616	-0.6042599307038505	-0.888815952597352	-0.0074842643846982585	-0.4956911582417372	-0.24207449822473226	0.34597074742141726	0.24335787420739283	-0.4940486025372109	-0.05511624249689233
-1.0021323577157506	-1.2719253555136416	0.049327716399824494	0.42670357266962355	-0.4951332009318371	0.041863708618428835	-0.6355624630303567	-0.6186529412778787	-0.4338751846510694	-0.35313805193692893	0.26819639381969884	-0.7857983546554245	-1.2869505117062268	-0.1993754888779946	-0.3723226224850874	-0.5395824704002784	0.32437530885774346	0.3455245721686264	-0.5521382655644633	-0.20716269382254104	-0.6786600152110862	0.48750165911355114	0.09386763614022825	-0.7414459474426758	-1.7646126885335787	0.2364383105046925	0.2237474339677536	-0.9029230499984842	-0.5895409024156825	-0.054132955370158956	0.20416778333211755	-0.28787163335832766	-1.072852300812198	0.3632593912762888	-0.6420887105688002	-0.392148405425495	0.021220538137619614	-0.22104787611106858	0.021676309944711272	-0.6492045828285246	0.18092402128280155	-0.44022920762279927	-0.730918405059312	-0.17898356065922047	-0.548235220304198	-0.3516003064682852	0.2113813453957051	0.22828242410995717	-0.5939219275881904	0.04946678216255074
-0.9631902414391822	-1.2358412546713637	0.02134306297298893	0.3670881282037611	-0.5881752503183801	-0.007662115969121508	-0.4586619738746312	-0.671133243057498	-0.3435055738888201	-0.33340881457001215	0.21568143912224516	-0.8294171096826233	-1.2793655916296252	-0.13839442783941028	-0.32241325987620517	-0.5408927675366839	0.25365570706246116	0.5351895880166488	-0.404020336050486	-0.2816400154581878	-0.5981061645452911	0.6031445997981704	0.07102608796673	-0.7474441639768669	-1.6618632933725948	0.18569209543218465	0.1348821645785975	-0.9599247686882662	-0.6658922086745427	0.05267001452375786	0.23303411640549615	-0.397286399932488	-0.9841950507379105	0.2975304596362311	-0.6427750808582525	-0.515375154290684	-0.024268207081888708	-0.17830473829048782	0.022547449957980442	-0.6782752840624937	0.17805509098765196	-0.3146456473004187	-0.6012065535616766	-0.3080785722138065	-0.5707216794466332	-0.49145442038588244	0.038258491337873915	0.1966783583706832	-0.6359297290697152	0.18242854571379247
-0.9100848890041977	-1.205271014212131	-0.030413432642484688	0.3617884211848871	-0.6259049549881999	-0.07756977084391484	-0.3632598228623631	-0.6943190820056195	-0.2438374336604872	-0.3248693863437162	0.14797081286886302	-0.8558557664324612	-1.2516800938820307	-0.1086090859627439	-0.33344328188285577	-0.5559741578443248	0.207633837328828	0.660521295394326	-0.2519839746398248	-0.32324962543115254	-0.5600708238712875	0.7004022807202073	0.08772448408986835	-0.7461995947567157	-1.526314524395384	0.08772632532669103	0.02341795391266508	-1.0359978522750024	-0.7187688676180072	0.208426937420885	0.20215697065672694	-0.48790418058828633	-0.875325109431871	0.23495580430776447	-0.6496660206690229	-0.6272442147094484	-0.05534317887554792	-0.11790068905204514	-0.01821482741419111	-0.6612943872285642	0.15759933944630822	-0.23122200085351746	-0.4938778292886566	-0.39171325254683326	-0.5616481959330187	-0.6358437537028356	-0.11037867507427002	0.16187093084956544	-0.6488858507156096	0.3375344118034388
-0.8469879432448113	-1.1676791602664305	-0.10545688783771472	0.3571814317763533	-0.6172804268070902	-0.1442153213675248	-0.32789431337401787	-0.716274626965205	-0.17839241773537473	-0.3441218028452056	0.0579319523285874	-0.8652385611528104	-1.1526931106063851	-0.09625052816823601	-0.4144270384253933	-0.6084573961149138	0.16440147698605143	0.7257963086881964	-0.10301133340644822	-0.342245565036199	-0.5546623812790672	0.768766387572299	0.12352787198474062	-0.7443964871548382	-1.3909086002622635	0.011728147528446902	-0.08026278979125334	-1.0967373885837863	-0.722195823430474	0.35516438994257954	0.15188665377197214	-0.567534792586493	-0.7481392690331291	0.1950188229540183	-0.6565733026295424	-0.7025201815058904	-0.06016757905144106	-0.05076912925995358	-0.07451169801791413	-0.6440270272802848	0.11101682463456711	-0.19202145491066697	-0.37753193814099417	-0.4228311509378167	-0.5158376421838176	-0.7546581899945544	-0.24779471798260375	0.1337672575851735	-0.6381891720368744	0.5119327914852534
-0.757796184505812	-1.1158328482366897	-0.2059787201177729	0.3661199927483453	-0.5927620259827908	-0.1768742963253094	-0.28989168037948226	-0.7219180650618706	-0.16022626626626968	-0.37219850159649337	-0.02210962766254836	-0.8757394821040213	-0.9939654410375084	-0.10782272452672277	-0.48025690613554656	-0.6449121976327366	0.10733737964565071	0.7641229869569595	0.0053925966385264005	-0.386257485184509	-0.5577576406852051	0.7805503437362442	0.19842788392519248	-0.7545958836907097	-1.2701222965185877	-0.05889658489660234	-0.16790779908096082	-1.1316307655611748	-0.6644960414916848	0.4567592518642245	0.0809209251614558	-0.6615478403322579	-0.643934250894066	0.18043791120756764	-0.6529562401517943	-0.7351883530288302	-0.0272773794200434	0.009955505474289255	-0.10746466948433038	-0.6325472832163597	0.06460700271437822	-0.18943139246048002	-0.2645385030586091	-0.4067508375859322	-0.43665677235565986	-0.8510562783959859	-0.3858586810932521	0.11443741402283551	-0.6137336748686493	0.6617583606083222
-0.6718196431705914	-1.0250107542919245	-0.31748912580688277	0.41414284973512777	-0.5416264269847184	-0.20806658870659284	-0.2239130946150132	-0.7186801271517447	-0.15359633915915108	-0.38167299411732936	-0.07162344940762819	-0.8902632910816118	-0.7915408634882125	-0.15309177674363492	-0.5012132870720896	-0.6573016408532069	0.08565070645716599	0.7696103646880319	0.06900842876764039	-0.4688946727364119	-0.5732614756109686	0.7507987146058176	0.31548554069233037	-0.7694882168469556	-1.1896512030032989	-0.12370098220298983	-0.22312973917460957	-1.1638322767248794	-0.5618269838359743	0.49737231533529497	-0.019338833186728986	-0.7589210074755461	-0.5810318815828175	0.1645212360899373	-0.6466209334324852	-0.73777423570952	0.0398806481124632	0.07311084814683418	-0.11017979622619556	-0.6045375564799805	0.034435883338584286	-0.21064429937189852	-0.13679426128900546	-0.37798071740864214	-0.32940160422301995	-0.9379943043389669	-0.5268988051332096	0.10511978966737312	-0.6216714547664324	0.7485118110949085
-0.6082817920710251	-0.8850737850989798	-0.4300574571880963	0.4306094984725137	-0.494306191380224	-0.25187108686425663	-0.16501546600972014	-0.7132998862765072	-0.11564624328944369	-0.3964792108606744	-0.09477991843787129	-0.8907365720258917	-0.5571420175932438	-0.18445491479193202	-0.5261547508546534	-0.6779161175833923	0.10602318839833488	0.7440993686040946	0.13302152127337596	-0.5738545144592194	-0.5751505752129359	0.6873198012314001	0.43644863776639653	-0.7570060982292457	-1.1393972880456726	-0.14097892428974634	-0.22466023489256073	-1.1843477984291755	-0.44866763366543605	0.4548648803433655	-0.1042334292820116	-0.8526106964508381	-0.5232152861943977	0.11659310895422455	-0.6339176356943695	-0.722544308681825	0.11440763627197821	0.12225134130897083	-0.09659089642529672	-0.6170040068266645	0.01972913386441533	-0.24410830015416374	0.030878672159001485	-0.362425047233002	-0.18927329719025113	-1.0018873895539486	-0.6971736583017482	0.1109690094687426	-0.6669792321605185	0.7571922992899633
-0.5752952894664345	-0.7211147398911322	-0.5491811495543095	0.3898059274248288	-0.47062174976763566	-0.3135349741538874	-0.10666209480889714	-0.6866435165249053	-0.03870280190261368	-0.42844478628064475	-0.1029989302733481	-0.873325749288194	-0.321097794299012	-0.1664852876539402	-0.5592051643089722	-0.7037847560981747	0.12601299396097437	0.7466908269906398	0.2007784918739468	-0.6913508774533657	-0.5751670979499794	0.5821050897151654	0.5588261375462159	-0.7097003257247751	-1.1019115045367758	-0.13983747096397797	-0.15598096308070902	-1.181417009614276	-0.33989986390642857	0.32694108170196257	-0.1516439236951001	-0.9683450181261982	-0.43739136937781675	0.02967006515812416	-0.6010154408666604	-0.6958425455851285	0.1631594696283727	0.15139591227786825	-0.07508656198606131	-0.7102477505473711	0.038001155938382415	-0.2816100408777856	0.2083771217011285	-0.37434100537344805	-0.03146817981023299	-1.03973802935201	-0.9133084457901097	0.13543976887212766	-0.7351668425483636	0.6984404236261337
-0.570140088565861	-0.5582992562158312	-0.6750806040913758	0.3847065242932812	-0.43456691318133533	-0.40599919555004715	-0.023749809594035932	-0.6504814424738223	0.08424946089119771	-0.4578652529254101	-0.10327176054174592	-0.8439054225893928	-0.10117287483755807	-0.12733463473923473	-0.5779938716576284	-0.729186358009882	0.15503597614310358	0.7910854829568587	0.240504529536181	-0.8106618120288889	-0.6027490536544989	0.44455886351999013	0.6875508574284667	-0.6540529039106098	-1.1122347915385666	-0.1590752668742242	-0.0049031109942899945	-1.1635774255235838	-0.25512078483468725	0.16701654145894612	-0.18577028738600757	-1.1055124026531242	-0.32896598872936667	-0.0897612408923579	-0.559108721527328	-0.6723895994387039	0.1791831772674538	0.16709024699761538	-0.043743209630457636	-0.8340953036510648	0.08743588882996256	-0.3150691175869517	0.36539112474346014	-0.4177355540885458	0.12425095505861523	-1.066710376570173	-1.1400520365910836	0.16852898807659303	-0.8387920321053368	0.608258208875537
-0.5889090897393959	-0.4197316473293757	-0.7966916812693796	0.4078082392983921	-0.3893802232268014	-0.5104371100491962	0.05712010762879747	-0.6176674819139277	0.2171503942357138	-0.4838365088942892	-0.0972207749462145	-0.7965595801259895	0.10807597290867998	-0.07574425123662593	-0.6197281969853685	-0.746907802448796	0.2030366855709726	0.8444298749902701	0.26427394207075	-0.9029025340822313	-0.6095729440534408	0.2957091919947393	0.8017726719547167	-0.6060186030821479	-1.1839209271422728	-0.17955681617245434	0.20007990333835185	-1.1324696507654402	-0.22545857841344982	0.022427928274345154	-0.21441319682878773	-1.2354534216138275	-0.1877557414525231	-0.2147886924347267	-0.5068955530797135	-0.6568786936477421	0.16541769949793964	0.14439566480988292	-0.013213510891308603	-0.9167293023958708	0.1437504836914665	-0.34365336192789475	0.5010935332474608	-0.4727247169986394	0.27371214239395225	-1.0604919829607466	-1.3341290571918796	0.19762428688543576	-0.9472631322366116	0.505658152882113
-0.6116055400200785	-0.3345253874075006	-0.8850977455041564	0.39114963266898384	-0.3430051413955805	-0.604538705528605	0.11461501096483898	-0.5865306385324343	0.3040651855134092	-0.5160312060288152	-0.12016774930608169	-0.748060115360904	0.3077222902592212	0.008264516628425821	-0.6905807230089153	-0.7347778240078116	0.24042819592567186	0.896563503679148	0.2735313126653735	-0.9400898391005814	-0.5617286051546467	0.1490447006901814	0.8769260097529152	-0.5764099977812878	-1.2860604846996386	-0.21314354186182385	0.3862419568151069	-1.1008150078045156	-0.2388617833688746	-0.10621403509287597	-0.23169341877253694	-1.3298530939764617	-0.019042008159453404	-0.3278786376388728	-0.4207506343702116	-0.6285437414895574	0.1316631056580962	0.09872419380378815	-0.00019063099750923283	-0.976011252448718	0.209808300079607	-0.36172963427511334	0.5956077291961972	-0.5319962798348263	0.3891923503763374	-1.0031549651936307	-1.4842258240597856	0.20663574114192035	-1.0245301358109091	0.3917088871748122
-0.6219905565711016	-0.29722488671850017	-0.9380632990534625	0.35856686699703477	-0.28651830412236406	-0.7130542504667344	0.1723736266514999	-0.5765107815213265	0.35172203897210313	-0.533456841292627	-0.171299064785233	-0.7254195381889127	0.5066241417700963	0.07779408747150389	-0.7317929562224996	-0.6965846084674301	0.24956711207080734	0.9335094869058977	0.21802922277394093	-0.9168656053389291	-0.5066583225888548	0.007717311861818071	0.9119764569039294	-0.5745461794857453	-1.3943918168450924	-0.2325105589032887	0.49046044225776564	-1.0706257592510409	-0.2651731885512568	-0.20509457364134934	-0.25975542677575997	-1.3601574344005676	0.1354457840907412	-0.4338398246410426	-0.3155997955027829	-0.5890706155437504	0.09907544399965518	0.05960319359992907	-0.006677749776526146	-1.054714340679952	0.26724818410542184	-0.37357695415182535	0.6295395975952164	-0.5906120387007082	0.42995547494047814	-0.9286900913444113	-1.5924142578417624	0.19415588233134234	-1.0678222522421876	0.2626159126347964
-0.6215496512309205	-0.3067812735382551	-0.9689950311940148	0.3176714900009915	-0.2689843116961424	-0.8290612559788038	0.22844336111398356	-0.5746439175088718	0.37421238463194073	-0.5348253791011919	-0.20421895984884603	-0.7116707267575804	0.7014206418028105	0.08398351296793281	-0.7334385376962305	-0.6438419054173554	0.229587376939182	0.9176491951412515	0.10652545797198902	-0.8586851907360293	-0.472114787010032	-0.10895529489537945	0.9006401247697633	-0.5959224147255091	-1.5006518987512298	-0.1976962324673378	0.4768996986667283	-1.0301468934452565	-0.2842752940985244	-0.24008107095345116	-0.3007313206276002	-1.305242679728075	0.2451929917610923	-0.5184803534835846	-0.21957332357846876	-0.5617673822819361	0.0870603645022456	0.025171354379409715	-0.016251445861441796	-1.1320010279569028	0.27383836767661196	-0.3943269981919176	0.6248774904689245	-0.6417319581860015	0.42361646591041957	-0.8414403664736397	-1.6526494766502864	0.16159674867137586	-1.0703492608238787	0.12540819600328773
-0.6092992659329795	-0.3646294626560127	-0.9797002316498249	0.24289971806067764	-0.29626172757918495	-0.9105885771277759	0.24997238854644177	-0.5465613860690665	0.3543452826507473	-0.5425412076508396	-0.2351851953119694	-0.6893200341639609	0.8609089612513458	0.060336863591822665	-0.6975067044726486	-0.595250638839061	0.19105287266440174	0.8668042151582502	-0.018792133562512348	-0.7839510901030183	-0.4384469564945112	-0.18758746063789916	0.831524386581196	-0.6250756898238752	-1.5907430431127856	-0.15986674630294112	0.35058554306175543	-0.9899122600407143	-0.26757205761998365	-0.254139004090333	-0.3165943984001228	-1.2022318227169757	0.331568163793085	-0.5814815157130235	-0.10434482569924189	-0.5498301751362739	0.10010191212218547	0.011563217811433482	-0.05195934234444129	-1.1721005590933207	0.2469595547171942	-0.41814966384591956	0.613215956380175	-0.6933371726093205	0.40557217677881824	-0.7473800200306389	-1.6694669219015554	0.09436270887641691	-1.0554072077279024	-0.01699981309530434
-0.5647135613020997	-0.44242078219487696	-0.9721310252098929	0.13985171402595672	-0.32160018829500003	-0.9651150306722771	0.25701406939807975	-0.5107604430892452	0.3094250695715032	-0.5725004199487498	-0.2675886616532591	-0.6870837817022382	0.9973727864701981	0.02912592453114333	-0.6312803111061747	-0.5488777961253744	0.14936128826675646	0.8160300400491984	-0.15993393009913628	-0.6953965732118446	-0.43227846799829217	-0.23278408085699143	0.7075776738492237	-0.629392220143521	-1.6372170637344712	-0.1477468810373483	0.16333421785781077	-0.9438479054065351	-0.20468741846122263	-0.2921678055165302	-0.28888986820585816	-1.0993193792447162	0.42312394935485853	-0.6309094473356738	0.002080700848598288	-0.5530306988616095	0.13323522262470863	0.011218708024902286	-0.11345652084463612	-1.1934367562398573	0.21125112133483787	-0.4381512487749311	0.5876495624617994	-0.75497618777831	0.3496073195620287	-0.6728580013779915	-1.6568645179664394	0.004682288093703047	-1.0608001413363584	-0.17115133979813354
-0.518364235310497	-0.5239341395880814	-0.9425594832449015	0.03809733926355831	-0.31756938543839797	-1.0024206077582023	0.2922617499638077	-0.458065911013115	0.23178612841972906	-0.6304062889437402	-0.27708412938731003	-0.7136111786291279	1.1251997290129208	-0.01626488687586294	-0.56580731648671	-0.5122608291203727	0.11616914764486297	0.7430514564696425	-0.3212156239111906	-0.621301566972275	-0.4736073409229554	-0.25872022515181076	0.5861782933534816	-0.5921887070650567	-1.6252840252204266	-0.12521933049481532	-0.010535611001343403	-0.8741514112522163	-0.11824563119898834	-0.31728095155872216	-0.2070849017451435	-0.9713606901377808	0.5245726914168646	-0.6595885212593419	0.04284346970550994	-0.5844212950703204	0.19354832851907716	0.010300015260819492	-0.16927139012122042	-1.2263322705376387	0.1607969433092524	-0.45772936341740955	0.5600716949042589	-0.8327217484579961	0.25523012118099186	-0.5993386142764038	-1.6031583411966182	-0.07803390536300553	-1.0856540139751094	-0.333886206375204
-0.5164717339272606	-0.6102038388969115	-0.8902551332531603	-0.038502205648620676	-0.29038231513662377	-0.9742122557911802	0.3581505613110446	-0.37461402922359743	0.07292491037071544	-0.6962013758939888	-0.2862093274713927	-0.7549818491709976	1.2394914194417084	-0.05292962299282202	-0.5349311853812153	-0.5111710770465306	0.08455806469215557	0.6591689223018942	-0.48458594424881946	-0.580468000191346	-0.5202014593854616	-0.2645149569935955	0.517512912245352	-0.5300695253061055	-1.5934680832154402	-0.12623694690316592	-0.159752049376742	-0.7912079640305529	-0.014751565662498967	-0.33231151723765684	-0.07059221404611864	-0.8098218956710793	0.656512367114101	-0.6561155364942763	0.04509323898760296	-0.6184416768914814	0.2814680244457132	0.02097981864328241	-0.2230742355092889	-1.2186879492825022	0.10281669765503039	-0.46025048884420705	0.5603411446440848	-0.9180943093123318	0.16594358478317464	-0.5200164321357781	-1.504980630540503	-0.14997016951390885	-1.1220726670641876	-0.4961753335979532
-0.5138466513634166	-0.6868515969032284	-0.8102243140808711	-0.048901315799042284	-0.25630118201803964	-0.8814066513815249	0.4340941073882695	-0.3012064879076458	-0.09725329841872718	-0.7687896120568887	-0.2745019857756896	-0.8016177702179812	1.3398702301567296	-0.07231470071565285	-0.5347593575968099	-0.5206415414977801	0.03629048884241742	0.6230159536633757	-0.6476191951759807	-0.562236691378452	-0.5586388533275221	-0.2534517670804547	0.4840809358521646	-0.4568645708837612	-1.543477881816136	-0.1818020333273866	-0.29626950976805777	-0.7052859433937475	0.09433351481988542	-0.3561636338793968	0.054473950830848474	-0.6592140335540618	0.8162874674518971	-0.6267474898844213	0.0720359965402272	-0.6168567810549296	0.3766486317233019	0.028721719123938415	-0.2776818904527635	-1.1334386484011372	0.0658882725549308	-0.4370581045469038	0.544330817080005	-0.9750115358951235	0.06963171868452417	-0.45768184155975006	-1.3785863510737282	-0.22285693188253464	-1.181721961397189	-0.6629561420065567
-0.5027222704727055	-0.7381079185881516	-0.6934746573451533	-0.013389105774928462	-0.22053128149574133	-0.7982862095029046	0.5190712041994677	-0.25203757442552793	-0.19896257926156719	-0.8460345922561734	-0.22146085841775567	-0.8557196981609799	1.4140524748034902	-0.11545804040551297	-0.5622518031017029	-0.522237249891621	-0.016629626135752994	0.5900138019156014	-0.8150463866324504	-0.5822140973734257	-0.6070614880228362	-0.2341912911561815	0.475073794243392	-0.3846067032826043	-1.4197412826387388	-0.22348661657315358	-0.40782334405711274	-0.6167676261437433	0.1630947485755799	-0.3499206901211033	0.09711594661372637	-0.5239516539575317	0.9853035019921281	-0.5691737451420888	0.13590111775878108	-0.5800178310147488	0.4457731560800243	0.008744936363284283	-0.31868737950376735	-1.0196544384070862	0.044463212525516785	-0.41098021341346114	0.468471315909456	-0.9847305507350473	-0.06785938766054729	-0.3989265936711865	-1.2319783852952049	-0.29391124336026336	-1.2321491608826542	-0.8362687463381018
-0.5129512743648952	-0.7574683424958568	-0.5589669622062681	0.03144558100522187	-0.16301589452808105	-0.7579650824644318	0.5730256289559212	-0.20187708071384375	-0.26527696989285887	-0.8928930791222935	-0.1748799620579494	-0.9112355529250162	1.4603064611027636	-0.1813703486428919	-0.6301898655512937	-0.5501491735448585	-0.07372393476919532	0.5140968160671491	-0.9690208971532993	-0.6335242472468348	-0.6509954458213493	-0.20872993732816303	0.46573592165367195	-0.3342471828867389	-1.2479593695546576	-0.22986152571329646	-0.49351042188782007	-0.5271130972879625	0.17891586124313363	-0.31290410511948413	0.06667288106154919	-0.3912269377553652	1.1490085185430188	-0.5037635219555058	0.23395946363520395	-0.5138209905063654	0.4630178205385359	-0.016586102663039903	-0.3678161386277456	-0.9355775143455585	0.006621186321718442	-0.3836220632742223	0.35766481011077544	-0.9689387911300971	-0.20653939595499052	-0.34746510069292685	-1.0675632939563828	-0.370568010678991	-1.229770799864592	-0.9896488010815295
-0.5294886162012078	-0.7459817403504652	-0.45487463071536105	0.07547070624075755	-0.1128184996431838	-0.7421729571364123	0.578917075086774	-0.16007768943171025	-0.2918798359019221	-0.8966704911730844	-0.1319189387234898	-0.9534226330957682	1.4700168850984126	-0.24344724239231968	-0.7232346108069151	-0.5869347926565269	-0.1634615455342719	0.46987917228580356	-1.096956795715538	-0.6790426041796839	-0.6718471399701739	-0.1721195880809549	0.39856938520387775	-0.31384231874562907	-1.0795837565988946	-0.23260209053790154	-0.5725653516074056	-0.44534833687229114	0.14959635040314254	-0.2752428683167376	-0.012259495862894054	-0.3076597842035743	1.3065133957893893	-0.4614362272007021	0.355332609820003	-0.42104531511021437	0.4369563351538678	-0.022796848536891092	-0.43486738746634834	-0.8654364903098767	-0.05554268389882973	-0.3572536518279262	0.20941105674929897	-0.925111411794598	-0.3171613182442602	-0.31476268818554354	-0.903133962613115	-0.4640595637385346	-1.1815852056386502	-1.1084611974366192
-0.5627464451689855	-0.7290905352932906	-0.3736095649022837	0.09045176781379859	-0.08505460755330922	-0.7569282896086287	0.5835629011785317	-0.144249130952343	-0.2574525975372503	-0.8871154964282157	-0.08987871754487199	-0.9792046125354167	1.4032954828883093	-0.3070359794187437	-0.8262651938408766	-0.6122001755590041	-0.24962918850491284	0.42998770630276095	-1.1816815996751753	-0.733610994219654	-0.6792823716397228	-0.1180449581694147	0.25905720587924513	-0.3264458587506703	-0.9038681162698528	-0.22637255517037977	-0.6261533841102682	-0.37723935332604286	0.08069549992916317	-0.2237951307144262	-0.1352573962737444	-0.31409181192059027	1.4294018164980957	-0.43035277920891185	0.48119439980248985	-0.324331546735152	0.3972428237395443	-0.02408876023638263	-0.4966564199811412	-0.7619702573048891	-0.1114561855928563	-0.3381433241298724	0.014924741052094426	-0.8607049038709208	-0.39795801390360924	-0.25469830480025857	-0.7685872806007433	-0.5561482179863438	-1.1009171458085236	-1.1846140517403043
-0.6390773342928701	-0.7053015418837465	-0.29632431478807275	0.04820433957829561	-0.030798611171418626	-0.8341061382893562	0.5908009635678649	-0.12532341447198556	-0.2321726930375884	-0.8684389804525029	-0.09812696119482008	-1.0086426872696286	1.2620951286315796	-0.36083324824180113	-0.9243127711270762	-0.6635612286583144	-0.2937477467769142	0.3523714034795251	-1.2373763006583043	-0.8002023475362334	-0.6845531247565806	-0.0684951386101462	0.08838594605176321	-0.34716034742947627	-0.7285535403107571	-0.20112597665844462	-0.6365497243925675	-0.33373943890490027	-0.016261964705770533	-0.16700356897118368	-0.25766162818043303	-0.36173099425744126	1.5074488855445716	-0.3989553096526694	0.584683786778784	-0.2539814888822308	0.34608149152710493	-0.03536667088712801	-0.5564776489126603	-0.6363508767902205	-0.16063466451632635	-0.3267194745396939	-0.17018723020837204	-0.8120311331948656	-0.436046109081664	-0.15414423069494987	-0.6667570088041124	-0.6286008585728372	-0.9912330815580372	-1.2319881446547243
-0.726417290603111	-0.6865383921522759	-0.24653883549181646	-0.031099307812806103	0.008334924838114202	-0.9328037606356461	0.5911937266432549	-0.08450948255380313	-0.24163753766485377	-0.8290981628153329	-0.12825521797643694	-1.0661344899760337	1.123797112213549	-0.3672154591225449	-0.9900170723793942	-0.7170498929494125	-0.3364564447069662	0.2721848837319288	-1.292132022569416	-0.8334637869948747	-0.6976336249159723	-0.04365730479274264	-0.05978857024193244	-0.34719677384567593	-0.5917741080613796	-0.19205896061790342	-0.6353984055416767	-0.32608859346600483	-0.11563733705283293	-0.1297947193972983	-0.3284741520156819	-0.3605640908683435	1.5523317295348442	-0.37859077685346454	0.6291398814789381	-0.23339979447293918	0.2880428228937111	-0.029691829125657997	-0.6269692374990987	-0.5182962444433693	-0.21344526490084065	-0.32768951694023923	-0.31913653987498125	-0.768007012668275	-0.42797238402547577	-0.044426208112592416	-0.5727017794352477	-0.692270530051337	-0.8776544511404738	-1.2532236246631656
-0.8053596959726814	-0.7218431230328813	-0.24658291572898658	-0.10731493694094027	-0.017788847468729545	-1.0091344736902907	0.6272269333597631	-0.04254482790007478	-0.25355931080958005	-0.7953739234241756	-0.13935843550640276	-1.1493550280158555	0.9931055945921106	-0.3269892666953452	-1.0096120485625693	-0.7390784527277978	-0.3733847152350257	0.1687672848415637	-1.3368599295191221	-0.8387020785411143	-0.7175600457903635	-0.05330184367255373	-0.10540129829510869	-0.34937628774828144	-0.48515142001255	-0.19646324750695526	-0.6347158871809683	-0.36389152165818517	-0.20440818502465108	-0.09890798134675714	-0.3393516910596975	-0.2283876786682828	1.5538254533443463	-0.3836854252200321	0.6254411082524453	-0.2536961198257882	0.24382905913166217	-0.0025521137200456524	-0.704973855946171	-0.40431575416726406	-0.2535211572179497	-0.3326628307704462	-0.4603595349089048	-0.7239828921416842	-0.39581799039474014	0.06692823384066697	-0.49802007611579163	-0.7473217417287563	-0.7808789413155205	-1.2349368819217732
-0.8703966252288625	-0.8222434552916539	-0.2762929955822285	-0.16546148623306864	-0.08627774773048454	-1.0830502180198338	0.6909443259902002	-0.022180708000285338	-0.3118603345839208	-0.7852925679837046	-0.17201524423977546	-1.243052822959675	0.8278881249861424	-0.28367343481951907	-1.0087000395530321	-0.7502743579626303	-0.38096774978851106	0.023157061564803728	-1.3673466538765784	-0.848191489043726	-0.7358727460135115	-0.11492163774926142	-0.012050719715435898	-0.3776674709965918	-0.39251104458722075	-0.1858348094641829	-0.6399554220712513	-0.44427583806683835	-0.27409596609260445	-0.07156682820242019	-0.301669699876116	0.05228070456374443	1.5189422604121288	-0.4145439025387816	0.604294366477418	-0.2902672619822305	0.18194383627068048	0.0031083734669852927	-0.7756334816925301	-0.3013057401962411	-0.2902713186880594	-0.3453078504892305	-0.6017454530413278	-0.6836509479679118	-0.37228313589694995	0.13979824817602357	-0.45818366367682123	-0.7687582183601812	-0.7161875216242268	-1.187505642936287
-0.8915804310347714	-0.9632365800401358	-0.3048632864457645	-0.19670054666086245	-0.20026607265116492	-1.1579332142209489	0.7219950525503305	-0.001296314523254874	-0.42000298825248183	-0.7966186116573046	-0.20629441867629822	-1.354995598305485	0.6941162450860843	-0.27548512928571894	-1.0022961502034542	-0.7516495212939076	-0.39214089299846	-0.08396363223311051	-1.4008910793147042	-0.8356549677723875	-0.7512719369379999	-0.23885339031813105	0.16763471855020046	-0.4276323718836291	-0.3461798688096254	-0.175917087643116	-0.6572045224600546	-0.5467472585877762	-0.3309453552927438	-0.057983901655844036	-0.2363853150151154	0.430666702324998	1.4664070456358773	-0.46888369385615414	0.5753742088051818	-0.33006965991624104	0.09527751194629211	-0.001437241771966331	-0.8402658798343896	-0.22488374713482567	-0.3410708824967499	-0.38545381846713117	-0.7307554819608117	-0.6307078934451699	-0.3809296955287448	0.12961088821939487	-0.42003469176475583	-0.7644718369744898	-0.6911077046887606	-1.117050251917967
-0.8910445614674749	-1.1178359018765012	-0.34837677771026404	-0.18439854958082819	-0.33840446641097344	-1.1967307615140037	0.7348384051155885	0.003263730359625139	-0.54282673478538	-0.7941230427122741	-0.2147180532130736	-1.4895316227288586	0.6214337214786524	-0.3101611319644813	-1.0002276080296482	-0.7427952856939382	-0.4095224569284926	-0.1740840757957956	-1.4263759343846885	-0.7728525312169227	-0.7706751378060153	-0.4049842907614781	0.3870993533114566	-0.5002666457855134	-0.3557339912663118	-0.15575320695913336	-0.682175042687171	-0.6565456511459632	-0.3922370946201543	-0.04543015605492953	-0.1613149751338814	0.8296141001652384	1.3945719708447906	-0.5386761582780097	0.5458548389754871	-0.3684759446202695	0.04397031321117691	0.0045677552015952125	-0.9055881147380263	-0.1721480097321096	-0.38741385555569247	-0.44982130202007004	-0.8430157630999495	-0.5714756788472011	-0.4134461638440615	0.045634002090426354	-0.37099923645337235	-0.7500132967779798	-0.679655896386791	-1.009067036030046
-0.9129745147721501	-1.2338527686943872	-0.40797325836543347	-0.15200774180090093	-0.42751300818228055	-1.2029199091105336	0.7327230954095589	-0.05717981758459391	-0.6919887550254626	-0.7758428453779559	-0.24405217903489093	-1.6164833200201465	0.5571129518674738	-0.396894261707879	-1.0104117086361486	-0.7471542939893075	-0.4128708752406222	-0.2808507452239632	-1.4216629817347601	-0.6666829751065297	-0.7985985634094328	-0.5732889306913791	0.5906255695228129	-0.6037723074165096	-0.37538065136125814	-0.10397860705067301	-0.703967371355838	-0.7442463207918111	-0.4427846928540351	-0.04179974854331316	-0.08681276962759955	1.1627298700602802	1.3225590717906672	-0.6148052966571782	0.5264185755408403	-0.38061949554520547	0.04041008956513688	-0.010337077924019005	-0.9520105911811877	-0.10747100435901627	-0.4118471143411864	-0.5248395556866112	-0.9189191281816337	-0.5043672585658662	-0.4490591813275149	-0.09406945734540521	-0.3376918660531034	-0.7061807058914675	-0.6704635310519803	-0.8719278946838178
-0.9679181033177342	-1.2735423660883267	-0.4406619028160869	-0.15628923739252726	-0.4574104459221152	-1.2286880047218245	0.6925322109949923	-0.13531878802063496	-0.8279967579720603	-0.765408518647493	-0.29096436929203645	-1.6982130230854868	0.5077516298895919	-0.5401896085493777	-1.026966654787533	-0.7412968765924051	-0.4193663032446032	-0.3368857224674486	-1.4108045314404163	-0.5322391982863128	-0.8440691357529857	-0.7065963648877762	0.7000623400694033	-0.7142293434722515	-0.3688867049875929	-0.041634795451249	-0.6972869643707258	-0.7915477656322798	-0.4517709325400589	-0.06381404206780171	-0.06226808792323393	1.34882284246746	1.2759157675963386	-0.6798499425000705	0.4898611865526357	-0.35771533604578637	0.053111281965500114	-0.031830660717039355	-0.9649848287392213	-0.018699268145652048	-0.43083776167355037	-0.61844126122959	-0.9366714796450543	-0.4029406165184584	-0.4984202286255215	-0.2536593083742892	-0.30108793462347877	-0.6226236870883121	-0.6817726376928666	-0.7190678691870988
-1.0298686951926515	-1.2472258831769119	-0.44879785516250303	-0.19249416502698238	-0.4309322409502946	-1.2461427917637224	0.6430889507044484	-0.17757112335825004	-0.8677158423743412	-0.7143639161316434	-0.32911188717691103	-1.7401634627840985	0.5276849724806602	-0.7070301387752408	-1.0691569846200415	-0.7183796499442792	-0.43956255264302724	-0.3351722445178753	-1.405387344486476	-0.3569561484852256	-0.9079019765308167	-0.7980535936009582	0.7141641461506384	-0.7885695878661481	-0.34831704743852193	0.00975752527735466	-0.6439195438632439	-0.8147073685500178	-0.42941321897094886	-0.08734383280897773	-0.11378957713934187	1.3676479465397762	1.2216556574686372	-0.7122972751971701	0.4283820191974166	-0.3253237529929376	0.08733048769238445	-0.05013752798464742	-0.9790026655009687	0.0923423227721288	-0.4284924807914955	-0.7066166382172333	-0.8933464679902402	-0.2807184305726719	-0.5560387403718917	-0.3687125776039994	-0.2453525572200362	-0.5349265173944996	-0.7001038552395813	-0.551012703393704
-1.0663146089278892	-1.1633598482358563	-0.4773114714353904	-0.23124462122955824	-0.3561399989800257	-1.2096084874119923	0.6373321661994441	-0.21864825249786093	-0.8293726379418391	-0.6016174551336977	-0.37832364683912256	-1.746676991779751	0.5905977306124697	-0.853998554517899	-1.1108648749040269	-0.703285286397664	-0.4494265398211657	-0.32268226475321654	-1.3944867605158235	-0.14757855403404677	-0.9688268155890022	-0.8547023886939428	0.6985916427285951	-0.8020170065131456	-0.31202346897453664	0.051522871730134576	-0.5683599354454669	-0.8391624650743417	-0.38997784226971394	-0.08836170407391691	-0.21175764739081182	1.285416405300809	1.1581783230402383	-0.7065698968126759	0.3516447313600096	-0.2893013974835005	0.11943733007237718	-0.122747750354211	-0.994267514870543	0.1932834364728512	-0.4109390839759251	-0.7638737602149055	-0.795843259811341	-0.15486309063139386	-0.6072912225893532	-0.4290834649349457	-0.18522413844486113	-0.48058817938037246	-0.7081664990908119	-0.38345470841859086
-1.0759806106164642	-1.0448956140616914	-0.5220655065174151	-0.2743016110096773	-0.3147478234387762	-1.1590458699686397	0.6767768007707698	-0.24256247445412074	-0.7869471522803245	-0.48823936130102963	-0.430916553041832	-1.6967990962644504	0.6414318002296915	-0.958067148950884	-1.095684551027888	-0.6643980025721569	-0.45843957557862786	-0.325273723139761	-1.3881847663594056	0.032309399119780355	-1.0212589678068589	-0.8738827794792379	0.6710354188692553	-0.7799850957817903	-0.23979891818925742	0.09480656647473854	-0.5052924812661027	-0.8722347178424729	-0.32989188369113387	-0.07518592603331556	-0.3407241505048052	1.1807465772064145	1.1124893423908693	-0.6868521546984626	0.2612508537158032	-0.24065255879976272	0.10983715189481609	-0.24048396990119483	-0.992410262050375	0.2775619456889214	-0.4058529997827748	-0.7821223751205966	-0.6593513009069205	-0.025912355950275263	-0.6640829070709331	-0.45648699566988576	-0.11480731645711847	-0.4547282302741622	-0.7266939314215167	-0.22677161076749922
-1.0642593117267403	-0.9333437359027308	-0.5699744271455355	-0.34086926956486824	-0.3095216790453877	-1.1234029545965936	0.7262144501602361	-0.19985719506102556	-0.7489970564106162	-0.39592188777121257	-0.4719969963119798	-1.5854005940045615	0.6656107559788571	-1.0052843482092948	-1.0416909741589042	-0.5823033463426955	-0.4827244199687059	-0.3403268393413843	-1.3847117476122677	0.1489384197228278	-1.0707665955680257	-0.8501489765063208	0.6276392920713638	-0.7426965877321934	-0.15905312305071664	0.13185534163801993	-0.4834105289743119	-0.918097315275627	-0.27334711278543644	-0.04510783015436511	-0.5085982830045225	1.0589176456614877	1.0571859965866908	-0.6649409485221026	0.18724270488645667	-0.179311382544083	0.07474814949568297	-0.33054456993018516	-0.994179074260059	0.3333214604097689	-0.4223925222027768	-0.7518147051949283	-0.5136604532103008	0.06186700547508097	-0.7393133799673148	-0.44461646150318657	-0.07121154284428297	-0.45750203997684313	-0.7653244602573934	-0.1012959825260152
-1.0067652553671884	-0.8513496456359716	-0.630011710172415	-0.406326910744452	-0.33153125257445704	-1.0679345368111495	0.789583966923899	-0.159465602870251	-0.7264235531701878	-0.31985967101733925	-0.5083370136687198	-1.426620753210448	0.6516601135051082	-0.9861529354658254	-0.9836197917907563	-0.49798377962913926	-0.5072610251341317	-0.3517759874589881	-1.3655890776648563	0.22081371418517848	-1.1020000761591455	-0.8095915739808982	0.5898585551201905	-0.6958886429157825	-0.10125590151860484	0.14656501374179617	-0.5256025730908088	-0.980732307394047	-0.25444808610113007	0.003144922644109013	-0.6760830200337674	0.9022081441364145	0.9798028047888824	-0.6292315410659137	0.16968034128967918	-0.12935862678705978	0.034521404020094494	-0.3872834178285895	-1.0147415161976372	0.3504031498209704	-0.4403247292320753	-0.6850048813847789	-0.37346512695152767	0.10198909237835489	-0.806097244923387	-0.40886459448558343	-0.09402402996751136	-0.4985790999725537	-0.8050311974539428	-0.033337874813316445
-0.9379026243900551	-0.7726769824955905	-0.6950993289437413	-0.45561001302233634	-0.38081824198657	-1.0215507003292938	0.8662569301411344	-0.14789716685864826	-0.769627696177236	-0.28897158690366054	-0.5236301246062189	-1.2249439108291633	0.5951292618104389	-0.9391386681909035	-0.8938331656779017	-0.43643873393499194	-0.5291138604343473	-0.3319435422657863	-1.3339165912741477	0.23631175322612413	-1.124790438121067	-0.7644121148630145	0.5582772648544299	-0.6947533529442296	-0.050815189457167745	0.13354598477146964	-0.619603965497413	-1.037633147483316	-0.2843197175997968	0.021811550675020757	-0.8213402975845723	0.7211623803640079	0.9489621501030155	-0.5757166422163568	0.19993510785807206	-0.0984904754662981	-0.019686917777119776	-0.41765769734107644	-1.0287107106236182	0.3794791559274273	-0.4277794262715345	-0.6238134249808335	-0.22879568175703907	0.11034403496004352	-0.8445149901874032	-0.37828173468717674	-0.1082213144006317	-0.5535023599668183	-0.8385185205882598	-0.022794424701482862
-0.9000254640890004	-0.6879004686273472	-0.7402060059231346	-0.5058028287885	-0.4031544495402251	-1.0297375707455405	0.8984073933123564	-0.12136321441933706	-0.8814217236117466	-0.28948556264171904	-0.5326481393705741	-0.9851502043979341	0.48102099050156893	-0.9095714781964883	-0.779263686045012	-0.3938021840459081	-0.5729504466379585	-0.3112331166356133	-1.3002156693240194	0.1800828590031959	-1.1676669407487996	-0.6884742420104064	0.5038896105620821	-0.7521188873891403	-0.010291205995108852	0.08360740176908103	-0.7394859026120771	-1.0630067702123092	-0.35002207598214136	-0.0036748148309824922	-0.9664890550862291	0.5191756214342342	0.9811127768599146	-0.49998120251500877	0.25220819752143253	-0.07405849394161615	-0.10810904283741571	-0.3913792564017916	-1.0356223443329593	0.4201516132925439	-0.3790577478999141	-0.5788221690733056	-0.08111842551332943	0.06152598741052136	-0.8675094347082064	-0.3375530747891803	-0.08123650597459078	-0.5832374171914358	-0.8763463525805401	-0.05779067862282254
-0.8542798392554912	-0.6298483322298998	-0.7683858718288705	-0.569090511188702	-0.39330678118193924	-1.0604810076831528	0.8576498078890118	-0.10489196505043678	-1.0050997252907161	-0.293640715897589	-0.5563551409066911	-0.7308681850599352	0.3392056427251145	-0.9064057392540527	-0.6853465843454847	-0.3834819724418409	-0.6093701603998145	-0.31279082386249824	-1.2575824079965037	0.09661256625984367	-1.208131123768189	-0.587446839189321	0.4391015224433546	-0.809320502961153	-0.013763434513007544	-0.0027230823128909453	-0.8693918972668377	-1.054108215767071	-0.42182949268224973	-0.02874272215028876	-1.1012071208050684	0.2851201079197306	1.029297224667221	-0.4141736383060688	0.2998728009556139	-0.05970223525595407	-0.23558557872809427	-0.32521423795524607	-1.0315806084338308	0.41054979408935344	-0.3129553656042764	-0.5141986337192076	0.04959602966738001	-0.03913336399162938	-0.8773124716907535	-0.2746937910180381	-0.071232902850953	-0.6027637579814759	-0.9067239686837404	-0.13572649034379372
-0.8242168782142526	-0.605680579586646	-0.801156379577127	-0.6558805163686698	-0.3852799237692223	-1.083714018323853	0.8008899325940575	-0.1312300497900798	-1.1267441461352328	-0.3110353887675422	-0.5719503139270593	-0.4956534717646138	0.215748390980434	-0.9385806052363075	-0.6192721924805997	-0.39825849163358507	-0.6245664407998255	-0.29189630556005586	-1.2000879971253429	0.01556740849160193	-1.2387808009837744	-0.502293454987142	0.3789084839109775	-0.8591457692527588	-0.05423797168288158	-0.10830213073271164	-0.9799460834518259	-1.0288779468388065	-0.4707588062269109	-0.04896443128041192	-1.2081121362804956	0.045588583922652935	1.0894314629505426	-0.3362541083206182	0.29307446666008724	-0.08212346250600835	-0.3874542386883787	-0.2765187366007119	-0.9867500629793853	0.35830740982801645	-0.22861438566529438	-0.4414700740438013	0.1530960611256627	-0.14888215842221075	-0.8796038099931789	-0.2034238311786743	-0.05832433882023756	-0.6328186944139806	-0.900361852960423	-0.2312232897036078
-0.8443764269991266	-0.5915572304681198	-0.822831261911773	-0.7645704132297843	-0.38061670184373864	-1.0821145756865476	0.7232687270948095	-0.15494228318105693	-1.2698659021123881	-0.33594153838767393	-0.5881447391440868	-0.30102851545310083	0.09905067327272504	-1.0200425767085661	-0.5864200418544406	-0.4033310280725419	-0.6473306501068008	-0.25688329539212057	-1.1381213974688733	-0.057688786356577246	-1.2734234729848581	-0.4213273794801135	0.31125640623383577	-0.925041156157729	-0.12360013155388083	-0.1978900641641663	-1.0248957775105756	-0.9969631432765598	-0.5010048643791618	-0.06324855803172405	-1.272579429006735	-0.15090107590908058	1.1507274864190324	-0.26417912894520357	0.2105411630450842	-0.1402641150363529	-0.5479398284141155	-0.2461157479393473	-0.9303603297346532	0.33733194401065913	-0.13154426839734504	-0.3762999665756903	0.23379939134006147	-0.25689307233148295	-0.8942273039704516	-0.11961837945999065	-0.004846002121558601	-0.6601318090645939	-0.841140663610673	-0.3243142394715076
-0.8451225744978936	-0.5920598148359276	-0.8121260614559628	-0.8819401452084252	-0.40867942931780893	-1.0533498958456806	0.614781954770972	-0.14486121751380382	-1.4128062233682523	-0.36769037705063107	-0.6185458261941017	-0.14451450717972875	-0.03004941374942719	-1.11267595387192	-0.5789124894281048	-0.4037786048171557	-0.6722700725127836	-0.2848299791399138	-1.0955182316244358	-0.11298186378911035	-1.289692861393634	-0.3201741285834919	0.2640815020578885	-0.9791343842140481	-0.22521226199460348	-0.24037151105245128	-1.0161471330687726	-0.9725929971526682	-0.4995706199094996	-0.042297374495061046	-1.2876956334998269	-0.28993128813546953	1.1678341805230898	-0.1970628781547283	0.08569803373027676	-0.20315945507635175	-0.7037630918780433	-0.2122676614126724	-0.875602325753355	0.33661048135229804	-0.07356959348156016	-0.2949198104649635	0.29806002115205465	-0.3488630211270888	-0.8964105602774799	-0.0385143184488275	0.03228480947258444	-0.6874951904478751	-0.730047420456984	-0.40966761121695566
-0.8194144015858231	-0.6145668539159921	-0.8023843290411754	-0.9835442920553266	-0.46678553739376394	-1.0147293619670303	0.5182071254336098	-0.143716615643873	-1.5204877304535362	-0.43066788615971613	-0.646647343839051	-0.014143355066018198	-0.14403360741835197	-1.1611462581283791	-0.5827720058162912	-0.3851555202695276	-0.6915499126889413	-0.37363345204714027	-1.0984736080626412	-0.1437554000732844	-1.2596765557647143	-0.2369141858814427	0.25494769752024204	-1.039480813717954	-0.3413396262079349	-0.25255060266985374	-0.9996012334152446	-0.9656005173171198	-0.45401749246156503	-0.0022441402197069388	-1.2683471470899614	-0.40010524486639254	1.1593519631762752	-0.14663663917046002	-0.04965854525629905	-0.2698699598863326	-0.83311428270829	-0.1979992144205122	-0.781302524824567	0.3411090132220805	-0.06209944303939578	-0.19874281469109584	0.35727003491056414	-0.4087707138144718	-0.8774475741850007	0.017887602534915625	0.026916327796268923	-0.7336583298489946	-0.587375488885974	-0.4914379243065123
-0.8128143878012741	-0.6093516306210646	-0.8151550034672826	-1.0271604635209024	-0.4982119003550681	-0.9654627355934304	0.45941049304770354	-0.1595451741232396	-1.592388798544531	-0.5350483083369758	-0.6766196976101554	0.11029403720878236	-0.22977665129993213	-1.1610447921366338	-0.607131898636252	-0.33526044317431486	-0.718901203322759	-0.4360337874586689	-1.1473065389041115	-0.1463688396464626	-1.2281952341179423	-0.1730176857109254	0.2519359345448083	-1.1574659757882675	-0.4450120188230442	-0.2738397840382039	-0.939643029545773	-0.9728266107538556	-0.3932969124362323	0.01948741128674352	-1.225577480661027	-0.5127043923758628	1.1670576812411666	-0.09773832600725933	-0.1943791760489726	-0.3333492089187453	-0.9210501860263344	-0.2074397395430924	-0.6889616834180046	0.39440706710851936	-0.0715195617366757	-0.13400602565571582	0.4362188086795841	-0.4322353798719937	-0.8606246116013907	0.0477691397457925	0.0053142410509896525	-0.7988177244956551	-0.43229445870322436	-0.5661278391908862
-0.7760564487483703	-0.5631065849513791	-0.8245000137475309	-0.9846042334591024	-0.5332451369070219	-0.8963642848987755	0.4420110888079197	-0.15726821211460668	-1.6350410776076578	-0.6440978595081637	-0.7195563610992226	0.23537627477016457	-0.3056474307859361	-1.112889032454584	-0.6320403186141224	-0.31097453981439865	-0.7426321740070708	-0.4454862381309022	-1.2295273986717052	-0.1201260261157903	-1.2340167451362487	-0.10759384753275043	0.26850063090969206	-1.3181550397831767	-0.5320704572639029	-0.28791950312728654	-0.7930532527403732	-1.0012690666984496	-0.34479279526089546	0.02487081931019845	-1.145770559811096	-0.6313911202164113	1.1861145147631853	-0.03438564710119362	-0.31290334079422044	-0.3643007758098519	-0.9698614464845592	-0.2068272777003711	-0.6552215905182789	0.5064406691815467	-0.10565147614130843	-0.10039430268047396	0.5414357989451306	-0.4124104258496665	-0.8213962513718933	0.05309919141101497	-0.03044241011406973	-0.8541476880542336	-0.28138150620462865	-0.6392633809422419
-0.704487337298436	-0.5006258790520931	-0.8427996093502281	-0.8852701973352453	-0.5758952009259362	-0.8247686806794743	0.4374774807377011	-0.14768293656213632	-1.6257123090213585	-0.7196832553966093	-0.7653723583136987	0.3384450324107273	-0.35114616188554887	-1.015897690945794	-0.6254844277629555	-0.33972323738147914	-0.74261706836055	-0.43120489505532655	-1.3184354747791083	-0.06786864705210219	-1.2547417649677395	-0.07158985719494797	0.312663772110206	-1.482814583143836	-0.5935926328073045	-0.29571046049703925	-0.5976668602067775	-1.0446096991187825	-0.3157588640719428	0.02413003522293754	-1.0606461565529117	-0.7729519662986759	1.2312522401971415	0.037061289145315424	-0.37819567642417445	-0.3672203207719203	-0.9918710840171332	-0.21239206772447655	-0.6133847597287239	0.6093498905752994	-0.1591584188304706	-0.08297293205545134	0.646565061388408	-0.38865064800550797	-0.7375678557416462	0.03498948370637016	-0.06842762197500107	-0.902623097158082	-0.14516682479765744	-0.7139647250408292
-0.6560691477875242	-0.43295908518354914	-0.8927047350045196	-0.7769809082487863	-0.6090867775520296	-0.7764756280851037	0.42352878066027344	-0.15533401858039178	-1.5769970863551435	-0.771836311612609	-0.823733675905385	0.4049528371056642	-0.3536870561644101	-0.8956046844328259	-0.6182676608179211	-0.35196348835374525	-0.7300491704551728	-0.41446662285370905	-1.352979070255405	-0.004136099906182233	-1.2893073308626202	-0.06830636649683863	0.32942549969778145	-1.6383978778014423	-0.5738525741604532	-0.33249002497028063	-0.36253583788043703	-1.0723088390595978	-0.32133084037443493	0.003586000192249894	-0.999051453362944	-0.9414710924845003	1.28706534888869	0.11675246318096213	-0.4160658847755375	-0.3765101811324284	-0.9852962855691352	-0.23773746132523935	-0.5470543018655674	0.6491576537248801	-0.20438724420197615	-0.09289986342346916	0.7318678359989065	-0.3950053884777659	-0.6398833483014488	0.015508300719445594	-0.1324506819662826	-0.9567055318058996	-0.02381095385103073	-0.7629274787309069
-0.6226553061609129	-0.3671569521578847	-0.958541717807752	-0.6920854440031251	-0.6446551379314979	-0.7685289901598353	0.4023869054021302	-0.14950083364967398	-1.503213633030771	-0.8098705162289308	-0.8875077511433161	0.4392834536013693	-0.34385794920881424	-0.7735208031655636	-0.6568297808950968	-0.3514315855557984	-0.7152607425112246	-0.3922197314588353	-1.3131507079507077	0.05856933125027739	-1.3359675402733004	-0.05002979370858435	0.3344568327058074	-1.7525096976158714	-0.43322731918555446	-0.36139248465295654	-0.05645737666473984	-1.0656136856255618	-0.3592558180323976	-0.03330617832143209	-0.9437062282974431	-1.1065738629648931	1.3079656272708478	0.18327816595470592	-0.43860170927921827	-0.404423665145713	-0.9324277747950136	-0.24384772517801895	-0.5084013330534438	0.6311900506081912	-0.23298184460004734	-0.14463217540382237	0.7940167318034259	-0.40419320210174303	-0.5233655531632488	0.007908041863480283	-0.229695672331154	-0.9862578009117243	0.07076457203221495	-0.7735795063777677
-0.5953802235014314	-0.3219025075609786	-1.0280058744124836	-0.6608964595471638	-0.6864781923987978	-0.7989247221762953	0.3466762686085749	-0.14236390434304522	-1.402849993037495	-0.8333338182952355	-0.9363297532792452	0.41695050904316	-0.3460050318478516	-0.6459374651457372	-0.7315021707411986	-0.3818538309505653	-0.7058046077891497	-0.3966591970554568	-1.2139078429545092	0.10527457777094515	-1.347098357461566	-0.03057482530393509	0.3875215630743675	-1.7907392214172906	-0.17151908271386804	-0.36008412069936313	0.2730886855595445	-1.0188113243876304	-0.4207442900083024	-0.05848152760759312	-0.9017664210678766	-1.221204547097552	1.3102714152148807	0.2311406766441154	-0.43562199064167595	-0.4524534724916287	-0.8416447730528981	-0.23611060955550928	-0.4675771472539325	0.6021830078440779	-0.2525407072530042	-0.24476320187635978	0.8055278753397138	-0.41595832532901894	-0.38374523150884843	0.018599315086704354	-0.3302016237142651	-0.9612112589341424	0.11569775756595664	-0.7489781227834881
-0.57288726799314	-0.3140286857986637	-1.0853920460323647	-0.6620398609039918	-0.7402199139334661	-0.8610690744478833	0.22808987434613268	-0.1759490939703801	-1.297459099308491	-0.8517316727262184	-0.9726697706359857	0.34446753242668815	-0.3545663890040152	-0.503144374963375	-0.8311160243698644	-0.39395786291360085	-0.7044299939557493	-0.43259267058473333	-1.0708941073704668	0.1144729720765432	-1.3254866174087439	-0.033406407003524236	0.45957869594455014	-1.7446780181329706	0.1824339588456648	-0.35969645730570565	0.5657718621807399	-0.9212245518915239	-0.5131515188700158	-0.09104775324528355	-0.9071413552668564	-1.2693568857440662	1.3136856410651707	0.29257173105129175	-0.4346686985729929	-0.5336826768347853	-0.7446543404013748	-0.23751735785051092	-0.3847702036575675	0.5718974908103686	-0.2690969418883187	-0.37180921190920724	0.7482416073981014	-0.45683458679814437	-0.24394657456204155	0.05861626243291203	-0.39868892509951176	-0.9051135852766341	0.11362858348024221	-0.6719737920209065
-0.542898921701778	-0.3279553714689169	-1.087722001425688	-0.6747675037445973	-0.7859834256760996	-0.9514217786864929	0.10368497566683983	-0.22574233574518776	-1.2335260393941239	-0.8745881118728883	-1.0059160876278612	0.27424447231915294	-0.36928307603742117	-0.35267538250552405	-0.9579117117393053	-0.40091800562332097	-0.721443987153774	-0.4312048950553266	-0.9345675881262338	0.07047817052805769	-1.316971900252357	-0.023996403173578224	0.5078654191628308	-1.6207614212914982	0.5788998236195972	-0.36544679764495636	0.7969456568399457	-0.7805732357764887	-0.6302391757959557	-0.15398612646068527	-0.9502684995047487	-1.265638259883627	1.3060806900826676	0.36392492951736727	-0.46794131546167606	-0.6300057091171796	-0.6502841026942056	-0.23667043795862205	-0.2813477537573336	0.5413202057898217	-0.2819932013704021	-0.48621020222326994	0.6513524939750845	-0.5048328793847846	-0.10404523971960733	0.11973522719055585	-0.4326299756976472	-0.8328163145911149	0.07571750885232939	-0.5484354155885883
-0.543061717519691	-0.3350352556067242	-1.0356191610895866	-0.6972432691018101	-0.809473276805955	-1.0328100178670043	0.0031993482788068017	-0.28251948518625863	-1.237479804362223	-0.9041695829657199	-1.0359128012443581	0.2221184923185227	-0.4038629748219268	-0.2184967550222902	-1.0821101560598467	-0.47493682059127096	-0.7489412990372941	-0.3747026056437751	-0.8578602208584295	0.011321995735171139	-1.2722007904436439	-0.008482767680074079	0.5564054682388583	-1.4411488340809282	0.9242272342090342	-0.3737600237533863	0.9453554826072347	-0.6294570922082525	-0.744267957348546	-0.21335064056807865	-1.0049626042753617	-1.2138657089155136	1.3006096302565955	0.4184850046187586	-0.5236571513387969	-0.711116375544583	-0.5606410208144796	-0.23108172364378549	-0.21463257923857046	0.530010217645511	-0.2971121854889223	-0.565453310608937	0.5219602224014278	-0.5361803091653747	0.04125479079292856	0.1869063461294711	-0.4254530134566318	-0.7299934280671992	0.002047776317850819	-0.43448043527418123
-0.5912085806674152	-0.34266142710084335	-0.9539006985513225	-0.7476363887553004	-0.8436725541461991	-1.0772024534368003	-0.09559739788504862	-0.34501964397698465	-1.2688302122450277	-0.934308377148013	-1.0389675258565954	0.1588053339974754	-0.4430822984043532	-0.1251683358154852	-1.1646667977057894	-0.5787486788637339	-0.7663983911999315	-0.27721845519036237	-0.7998963204512612	-0.04383983909870829	-1.1484840430413636	-0.011812021314741874	0.5810765920516384	-1.2424123783655987	1.1919514362299273	-0.3883943168639516	1.0168130867359078	-0.4883544770909225	-0.8580301978934998	-0.2556714658281022	-1.0588140827820014	-1.119473066091368	1.2887843167647053	0.46872845493118154	-0.5855503198209877	-0.7750346538946002	-0.49723230316111067	-0.23656995593755084	-0.219642739822501	0.5538768389688009	-0.318080444966487	-0.6048951361336489	0.3415980860895221	-0.5355245051950692	0.1781244256644649	0.24606160764203278	-0.3628183538988797	-0.6331294342159284	-0.08291322514987826	-0.3503157018069235
-0.6690385479479135	-0.3779807256442841	-0.8341032082740674	-0.839133535287466	-0.8944954184398796	-1.098165899228518	-0.15747441496222897	-0.3724350010647984	-1.3035522820317946	-0.940717592676814	-1.016210558290791	0.0813174113952442	-0.4530732457598761	-0.08798104984104055	-1.2183035014840855	-0.6608692815711438	-0.7944546120047237	-0.12131320324137307	-0.7395067241080502	-0.12446273807128276	-0.9782668060198233	-0.009787011372004852	0.5577002448451202	-1.0496680681150932	1.4132620519862502	-0.38849661692616655	1.0376678144242084	-0.3572122964242289	-0.9579513446847688	-0.30751504225566784	-1.1034222065141497	-1.0146977949196454	1.2326807617768647	0.5250414265266817	-0.6437882941426823	-0.8270640183238918	-0.4720298095210861	-0.255431866750125	-0.27607227134195095	0.5886768024897567	-0.3312663828473042	-0.6010248146776657	0.13455415926182207	-0.49348747069850346	0.29797655036067533	0.2901981758172084	-0.2848329695478443	-0.5904438387748412	-0.16861151853320683	-0.2973984399990197
-0.7821341592837816	-0.4229948038044136	-0.7018876854680727	-0.9563864233318332	-0.9091661509058934	-1.1249391781573252	-0.1743071181932356	-0.34716806780771087	-1.3386372212611402	-0.9404451236108551	-0.9874610687583971	0.008473558058759805	-0.4277937752912032	-0.09811242911675214	-1.2565616185580823	-0.7404990223954844	-0.8584673067447319	0.057985979060470226	-0.6984384279005622	-0.23573934312926165	-0.7440459932710024	-0.01329931675290823	0.5006808163639589	-0.886957338021109	1.5742701674064086	-0.36188783232262967	1.0062719698316398	-0.24086741363276162	-1.002888889329353	-0.3265718542714725	-1.1305075340750406	-0.8991673298604523	1.1669094943553033	0.555820226732062	-0.6847580635630794	-0.8645746832200075	-0.4703874605250376	-0.3042900532816316	-0.3463383363716554	0.6129094600147144	-0.34806215923541706	-0.5764487658394831	-0.07342970851875977	-0.4258871974394395	0.3991088734540506	0.3243136234639102	-0.22931119221109958	-0.5836898177854474	-0.2778734237029875	-0.2843691357957778
-0.8969730425031338	-0.4457494931526738	-0.6261767295385395	-1.0925930667145698	-0.8932097313218252	-1.1695592024027852	-0.19376011222720227	-0.29760129806064317	-1.3027131464458308	-0.976906438619143	-0.9420494449774376	-0.07502503253582656	-0.3862493446298184	-0.11756345973421714	-1.260731746710387	-0.7919184550701794	-0.9420015320052318	0.19060350796753153	-0.6351476269886853	-0.3661887799904725	-0.4253939942301915	-0.03122694714990016	0.452499645586406	-0.7830388436731849	1.6626087154116203	-0.3364420379000652	0.9173170768193613	-0.1623148402334202	-0.9837804375676186	-0.2843188870957775	-1.1303670963643786	-0.7686006819742683	1.140093595489483	0.5482462140730253	-0.6745714568862887	-0.8900735059864683	-0.48395844959765116	-0.3648998514203642	-0.4168697232328119	0.605535687256463	-0.39371436072814886	-0.5508682060890608	-0.2722648176912956	-0.32945778164575723	0.4788517696582746	0.3417895433487138	-0.17434477504776674	-0.5731246645192241	-0.4125718999609436	-0.2864149651399712
-0.9692476024973562	-0.47285991368859576	-0.5938281326317767	-1.2357769621725498	-0.8861280276823805	-1.2315518288905971	-0.193227076624887	-0.24700622289032256	-1.1458325907708933	-1.020216635149029	-0.8768868585521263	-0.19029852252700669	-0.32261369937833295	-0.09060394572764144	-1.2364709853045062	-0.7838880201450789	-1.0440653503313515	0.2868627341016206	-0.529608786932684	-0.5067210721482034	-0.10271595492979571	-0.02679938303781563	0.42884886203399536	-0.7192986863933546	1.6971551915517267	-0.30098160580801897	0.7980693991914155	-0.11479040059181855	-0.9075497093836404	-0.2512154516238131	-1.1202108964705826	-0.6650063732686208	1.1278948510452176	0.5255007416508063	-0.6234641072383473	-0.8993282440015677	-0.5233262033285958	-0.4055472213728809	-0.4734761359732299	0.5713404791991339	-0.460312538744696	-0.5178079793009315	-0.44768913086406387	-0.19550982071091286	0.5419176139726753	0.3334308171017907	-0.105209553460206	-0.5475983037298104	-0.5323699444407397	-0.2812718187439548
-1.0029124210099163	-0.5152809478640954	-0.5718698773438881	-1.3355950660241154	-0.8839597337319318	-1.305107224483672	-0.13119295431755124	-0.2235020989302418	-0.944077180697034	-1.0473892319996354	-0.8257409271657392	-0.29704112349754147	-0.2377715670563504	0.012992831843730634	-1.2022574299249797	-0.7368081359072918	-1.1790846541505382	0.35696663979883436	-0.4126336633072521	-0.6370107354110532	0.154581613889699	-0.004123847972826148	0.3839187064308579	-0.6716043654494221	1.696292628454716	-0.24002153715539976	0.6479567245847844	-0.07033479416581803	-0.8012886943393077	-0.25198450991287863	-1.1163743935565833	-0.5995121631708723	1.1119677245526314	0.5152926973615843	-0.593078603471963	-0.8949774634641086	-0.5925425695699659	-0.445754384375941	-0.5243471751237472	0.5264135140986811	-0.5457342419404915	-0.4520026664030219	-0.6087699450958622	-0.03904155143578614	0.58882519997516	0.317923795444199	-0.073404503529039	-0.4816940474990693	-0.622396854876941	-0.2660538200188524
-0.9963870219752439	-0.5492090346067948	-0.5772665578089641	-1.370631554315827	-0.877739787944589	-1.374053949394551	-0.058610337985450144	-0.25191515711323553	-0.7248057602386897	-1.0712798151011937	-0.793040270710659	-0.3377906128000437	-0.16389681916945292	0.17879333565421124	-1.152348067316097	-0.6831767659874768	-1.3212187174810623	0.4187863752439786	-0.28265127189574624	-0.7150087824105672	0.3592983258579471	0.012985769933173125	0.303142941956558	-0.6408726123157429	1.6402425092464838	-0.2040280678970742	0.4630562959566108	-0.03836689660330134	-0.7309472531811982	-0.27325236450974477	-1.0915488364308925	-0.5496586762101302	1.123893805126909	0.5427297456945062	-0.5930731560887134	-0.8911930307463592	-0.6952758212438575	-0.4635157778148753	-0.5761512627148722	0.4404427505589548	-0.6560515752120674	-0.3583812645676468	-0.7663667115289801	0.1324511867990332	0.6213416682904775	0.31517045491538104	-0.0426888139380259	-0.3486791334535543	-0.6885390747892525	-0.23023466267415044
-0.9562578528597282	-0.5819425729970252	-0.5897097790446589	-1.3879661865649653	-0.8995408716707306	-1.4085336337576482	-0.02073114481460781	-0.3088024821353697	-0.4760436377907572	-1.0710754633017245	-0.7762368493588159	-0.3191137635363971	-0.10772741103462158	0.3714214476819991	-1.0851700123744537	-0.6512690847301509	-1.420029786589685	0.4808468472605506	-0.1276715722401104	-0.725816325099651	0.5037015400386173	0.05259931189206658	0.24965600182508746	-0.6321970541908858	1.540586254363312	-0.22268975293063548	0.26287159252349157	-0.04260910722486685	-0.7456006623867264	-0.3371407509057559	-1.026800668283328	-0.5042548871126364	1.1601818097371113	0.6281154898914955	-0.5940318955406468	-0.8853188184768126	-0.8199430759570834	-0.4065711810161817	-0.5759434272802336	0.3381170651388768	-0.7582412011037898	-0.2855148308454628	-0.9129097723562125	0.31927006381988565	0.6304421723029419	0.34203370750881723	0.028447128274262313	-0.1766618045606269	-0.7127270063429452	-0.17892892007033206
-0.929559338722021	-0.646805091769832	-0.5754277822012603	-1.3969381315181792	-0.9830132391028913	-1.3881328377474325	0.020604363419666982	-0.36413510729139464	-0.27365320619238503	-1.0427572578783382	-0.7710287144138699	-0.2554101484363186	-0.061732369375231744	0.5473076710719058	-1.027713444773603	-0.6609795541024244	-1.4730606763090086	0.5300987175796923	0.011580227959250433	-0.6850911761176093	0.5685092223020108	0.13148889415273043	0.2408670019271522	-0.6140627699928809	1.4520554152218246	-0.2362256664258382	0.058247072683342706	-0.07019144036508847	-0.8169257667873028	-0.438017448101583	-0.9437892142173789	-0.46249239895220706	1.1566786717553021	0.7730762804430753	-0.6152930323639164	-0.8873032309923842	-0.9375277006248496	-0.3254343414299746	-0.5257931791051628	0.26441647166378	-0.8435013528849072	-0.24827406599609927	-1.0554110870860547	0.4991636509143146	0.6017464025249246	0.40617615186603134	0.07103186157140011	-0.008400771508891102	-0.7161280625987744	-0.12509732112535885
-0.9151179930413363	-0.7173854182053739	-0.5431295627084071	-1.3914297746166717	-1.059167614452289	-1.3256028491087473	0.05603159281985933	-0.42622516808594274	-0.1489243950859482	-1.0067046464689875	-0.7599888324819251	-0.15537038883914844	-0.046929367461864505	0.6716440973559011	-0.9938303274410096	-0.7103362417802032	-1.490356641575423	0.576136046621535	0.11463318111305407	-0.6387739511929581	0.5944719497762724	0.19730743765872744	0.2404166448467137	-0.5778184858743369	1.4138938657197293	-0.23321050669739202	-0.13249267969755438	-0.09695081650112633	-0.9088824144218212	-0.4929824964082952	-0.843254963980173	-0.4294816862100121	1.1207640980974753	0.9385187760194018	-0.6633008209428237	-0.9252792669651605	-1.0343668642898949	-0.27847095872438865	-0.4602807968889853	0.21742060629302631	-0.9372345978289836	-0.21966027721656034	-1.1853359918663438	0.6423387737113538	0.5333467117376607	0.4886828580522534	0.07042666138242552	0.12871316610055278	-0.7600088233820236	-0.06039082485636367
-0.871034242182354	-0.7520710234154928	-0.5057180357037196	-1.388825824081413	-1.0888565623891964	-1.2354145144692281	0.01798407261670753	-0.4841591611281745	-0.078550402565806	-0.9729370597264267	-0.7513557032747736	-0.046894396410188575	-0.08380739992533956	0.7444713129306827	-0.9684460766755546	-0.7932482120650465	-1.4512833692413976	0.6106888251087997	0.21033079820272965	-0.6174841192114532	0.5906607050982526	0.22013742263460348	0.27895735937112726	-0.5335239637756952	1.3982413672268599	-0.2610899657579169	-0.27607661806589695	-0.12011041941886372	-0.9875564351757976	-0.4710077867663321	-0.7059196500171752	-0.40610144119712005	1.122411936268275	1.0959701258137624	-0.687443623505143	-0.9936975958206224	-1.1085859120126507	-0.22355035692156483	-0.35740667877375293	0.16494480764221936	-1.0167791719735493	-0.1683415873765413	-1.2704194469211703	0.7327741412164456	0.4326359084263351	0.5617295017800249	0.08211770503296917	0.20161363757808815	-0.8434238901880127	0.019013640891025245
-0.804810260087225	-0.7573372335303421	-0.4482688923164512	-1.3924146020626982	-1.1182188763015162	-1.1212661498084147	-0.05052502953348984	-0.4974659229743249	-0.07576084372598205	-0.9528796209846055	-0.7489635664572165	0.045259319452917515	-0.1469359452570526	0.7823181278514677	-0.941931727789586	-0.8693686917468355	-1.361052307356638	0.5825722096635284	0.32094975580220475	-0.6147223184397973	0.5213147777269265	0.21060729109618964	0.3506696876015989	-0.482296280460407	1.3755565071787523	-0.2895186146261233	-0.3651280288261544	-0.12370488323713721	-1.0146420785232189	-0.4121295889299651	-0.5429480703260279	-0.3490356477471342	1.1403069846051248	1.2239409436617477	-0.6574176470332336	-1.0633276455926721	-1.1270569357543962	-0.17351988014422354	-0.2179579461927764	0.10024658277917438	-1.0614899186703963	-0.11148331529990556	-1.292639651047287	0.7892257469803206	0.3101898158405859	0.6249939941572948	0.08049434452607317	0.19389997896503258	-0.9171292981377622	0.08891471501999686
-0.7445283253459145	-0.7377582946801107	-0.386216512733184	-1.3714494618557487	-1.1505208964351172	-0.9941262649117805	-0.05617520691803131	-0.49005355471503886	-0.1264794081064355	-0.9523222978951449	-0.7443010920490655	0.10847190557330581	-0.229215604580184	0.7888220979223057	-0.9588964171191676	-0.9027034292913358	-1.2790387171792408	0.4649440725715359	0.4587088200409237	-0.622151790763549	0.4492315835854024	0.1767598791437319	0.3807802805265511	-0.41436101424826255	1.3470809369125036	-0.2852704699372947	-0.4091263336548276	-0.11011281916803939	-0.9768503713690739	-0.3223137594798098	-0.36595187016557273	-0.267289144663876	1.1139356463968937	1.2935974883019745	-0.5816118617315114	-1.126776162572853	-1.0916275781356872	-0.18830509181618074	-0.11867451686320396	0.013145881399514846	-1.0848814493681367	-0.058510136898550356	-1.243111029103456	0.8408112872845308	0.18302594415573833	0.6648550920396067	0.0434489729586095	0.12883197837776833	-0.9658143481774971	0.1348830145861723
-0.676798481935092	-0.6918555890870474	-0.3394095980343386	-1.2954675205961628	-1.1432307029927449	-0.8900107677031557	-0.030359451062743882	-0.4927406147198499	-0.17263186533443722	-0.9562669068727739	-0.7572654017670282	0.12990561633738346	-0.3169762587808596	0.7844844267752185	-1.0274887469016878	-0.9040007531887676	-1.223606029663096	0.33145564371489766	0.6406179579542617	-0.6247138745372546	0.41995880112343764	0.12048290791028882	0.38342612837412837	-0.34703285497277764	1.300183875791011	-0.284252853528944	-0.3876373464798085	-0.10124081172293634	-0.9015906139986285	-0.19973378497933728	-0.16704738714181838	-0.18868484528499624	1.075318143940922	1.2986452677783251	-0.4785800549481854	-1.165977090341745	-1.0442317631937938	-0.22338288688644586	-0.08069369669076049	-0.06732372937020673	-1.0778957433679064	0.008393244300484255	-1.1356945770081672	0.8978203264231646	0.06778351656322738	0.6754372706381039	0.01581624433025498	0.04563139640625852	-0.9835807049824226	0.1721708259572921
-0.5999452895620707	-0.6137292133029786	-0.3006567723843053	-1.1810606169509081	-1.1227292057048524	-0.8219048565107023	-0.0433823524624664	-0.4850650492391358	-0.20440562090025116	-0.973971203681316	-0.7912814898733107	0.13049130150592983	-0.3502398556459549	0.7990904562868725	-1.0684828910042967	-0.8856825397570363	-1.1756254610972547	0.2350123249085395	0.8869073532668805	-0.5772668220241992	0.4016020402681737	0.05386923338157886	0.40160225866745697	-0.3058285071817303	1.2613960065879009	-0.29509127590994766	-0.3044321535971311	-0.09533144949289432	-0.7957484491091533	-0.09526060931405937	0.07455654345553955	-0.059995084175252525	1.0762546850595782	1.277708934518475	-0.351323734853796	-1.1366499319257743	-0.9736755859293306	-0.23315356722111802	-0.06144901984939607	-0.08608706336008819	-0.9939391443810905	0.11258663107987435	-0.9872089715449798	0.9783202637781322	0.010705414793844379	0.7208102445601829	0.016321764488103758	-0.013719905765761228	-0.9504917573186311	0.22030496161690052
-0.5467924550135274	-0.49837517514408514	-0.23326438692661117	-1.025265922586597	-1.1194142178383015	-0.7603990169125053	-0.04572209821157615	-0.4723030444326851	-0.21425601431025698	-0.9978679792616459	-0.8150128512548204	0.1704302971913521	-0.29529503987057487	0.8486058602583022	-1.0325841015854074	-0.8562073408073945	-1.1341201796733673	0.20731345821956904	1.191172687179899	-0.42618376617474973	0.45879824833355565	0.003993352899328245	0.38814080405997076	-0.24706662678250382	1.2738454841536584	-0.2734198153617413	-0.1729680867249975	-0.08245615442743978	-0.6231441080212559	-0.028363847846116487	0.3498910587410295	0.1493094243210935	1.0780210727390684	1.2680070742435943	-0.1906204816067346	-1.006034319645304	-0.8494783455669468	-0.2467999826542644	-0.024830185078409568	-0.004280624723403037	-0.8347051568925927	0.24370977363887145	-0.7719060968779611	1.0944041245618625	0.054451602430954794	0.8360868980214764	0.060885858403297834	-0.019308652497850548	-0.8417471456702794	0.29454342253984694
-0.49961558361420105	-0.35733106357568156	-0.1131583349891589	-0.7974953647092518	-1.0744221183665	-0.6720503574012697	-0.014031728928668021	-0.47251115386358167	-0.16374156399125367	-0.9857121434326255	-0.8125135311175352	0.25700521392375847	-0.1710771382462352	0.9444201962628526	-0.9292098629826349	-0.825804555271089	-1.0851325680061343	0.28630337559742114	1.5152047343781867	-0.19009544979770088	0.6434122968989483	0.014684718952926978	0.37883107878777833	-0.13214128367295178	1.3344776264377254	-0.21979843011960778	-0.003186473905235898	-0.06222203092457501	-0.380337942493534	0.03961864297109436	0.6374372713218251	0.4121930751771091	1.1022110999873918	1.2752483177820921	-0.008966592381632433	-0.7811898449274127	-0.6722613254439632	-0.2360149123925837	0.03158608034946696	0.18919868465712872	-0.6318467167024988	0.3988180762641454	-0.49503082352419076	1.2432060454241203	0.20244827872865648	0.9905752765988509	0.1732038934747467	0.04726278036648449	-0.6509550248013248	0.4131786660746288
-0.3998692293471859	-0.19752380227580607	0.06466134175858736	-0.5210342702206993	-0.9438449547928702	-0.5476668242432332	0.0015048561535511208	-0.46418065576210477	-0.057534214016446816	-0.9216323731021625	-0.7619814678350423	0.4004270880759872	0.017833765909115385	1.106852029147407	-0.7253163705025978	-0.7634032758046374	-0.9907625589746522	0.5074623993780973	1.8490960618326469	0.10963982072614573	0.8992283269635479	0.09093149162730749	0.4590509337409109	0.04609924186076967	1.4486381270285764	-0.13733381154660737	0.2211000900231895	-0.0014559476156558837	-0.08634955728517842	0.12301622861177215	0.9633485130426059	0.7282270665449934	1.1967780430699075	1.3136808077598787	0.17252387534598082	-0.47893133063634663	-0.43878304727870365	-0.16087350006364637	0.10034865500093984	0.4703993654984102	-0.3844000860611757	0.6162060554482911	-0.1853766760069355	1.4136560553461541	0.44942104231155533	1.1724983558039448	0.3439344267855729	0.18382378391658	-0.3845369694605348	0.5881713648955388
-0.25337334270286604	0.014945560172569473	0.31277010526383603	-0.22818164095250998	-0.7469332855877379	-0.38050926387567946	0.03528809153818118	-0.4258885204771395	0.08860389420214483	-0.8031702541978559	-0.6493707745539463	0.6479944340170138	0.26529852675823007	1.3215540676792612	-0.4003702039088294	-0.6596822302049945	-0.8435731392751388	0.8389920606709611	2.188512919980126	0.4848966474749222	1.207493031983048	0.190179860289661	0.5777974295596929	0.2915768606294779	1.6263426071099594	-0.003746082935043149	0.5038764092268346	0.13962542990156573	0.2541946572569821	0.21361808087207482	1.3293100364313164	1.1031264132159309	1.3013209273087396	1.4027691942839955	0.3776341968439498	-0.10502323171225089	-0.12989717935407508	-0.05613295524191653	0.1953382926915049	0.784882816329094	-0.084120572081589	0.8829775637444637	0.17478989831816688	1.6064230743776755	0.773737281800855	1.3954150389956577	0.5687556169862751	0.3301868003369393	-0.04783834603600503	0.8027377179302434
-0.09068605533529711	0.26011204185408665	0.6263946955586432	0.07942670801547616	-0.5174485595051994	-0.17029319045402652	0.1333441987598724	-0.3509446418919221	0.2751187876876918	-0.6267031866382109	-0.49859307551166243	0.9805452895153058	0.5286721989202161	1.5697500300860514	-0.016361540806112584	-0.5330115248597889	-0.665925700974012	1.2038708175939514	2.4937413093516225	0.8874005789440641	1.5551699724301715	0.30577131767065124	0.6815273314775997	0.598827610203241	1.8133429901221731	0.16869413246306936	0.7923334873115244	0.3428958099349407	0.603972613849399	0.2990287896811883	1.6831683825738686	1.4880498817715284	1.379510255765644	1.514907701016741	0.6086141413943676	0.2970222561771072	0.22935045614017974	0.05772752920659363	0.32653993834482886	1.068141787695701	0.23170130213774395	1.1298065759888156	0.5809571828772857	1.8139128925425492	1.112774289063285	1.6289658506071656	0.8355349802884708	0.4581110652740752	0.330671864086059	1.0252473748432402
0.09027506259298786	0.4999176236123272	0.9637785336886106	0.38433095450454113	-0.28195932709834265	0.04336200073321648	0.2658231840889716	-0.24308886889697634	0.4904213236178284	-0.42046268114380886	-0.33352101919297705	1.3340092467389675	0.7950399184808599	1.8514805027644763	0.37047567197835785	-0.38031650213210877	-0.47600240726691123	1.5785631300463152	2.731296995475166	1.2570767421501141	1.8541654219682993	0.43807196726275005	0.8180066373386536	0.9192890067187044	1.9678461711037358	0.34985677421847217	1.0776537385869	0.5673931712762282	0.9162952126544504	0.37036460083233746	1.997442444906597	1.8446232216028349	1.462826850473419	1.6140494644923649	0.842170698221856	0.6693147272124194	0.5937142248556785	0.18593780323575032	0.4701321135269908	1.2899862502693036	0.5170400956288003	1.3204125215863307	0.9802440996613122	2.0167596185976615	1.4126856139918451	1.8603815245633073	1.097622262125558	0.5749309519945489	0.6811590355128042	1.2389565368119417
0.25640819477304494	0.7543637065197366	1.2888387969409179	0.6567108572887937	-0.06786809813196733	0.2147299516005551	0.38743385403191744	-0.11507708543313866	0.6998877093464886	-0.2260436176247506	-0.18582727657740147	1.6895615561292634	1.0579874109230363	2.145118009574146	0.7674639415646359	-0.21974023672753282	-0.30415050201429783	1.9267885806164267	2.908643658153962	1.594022142492077	2.1047547595481566	0.5492473012657959	0.9521426790155502	1.2106031992051685	2.1068232163391247	0.5225985055894294	1.4012708534353355	0.7988830124530635	1.2009038928797957	0.42564066535889167	2.2671275341040857	2.155033582179885	1.5438435847125953	1.7035362365833244	1.075591070468104	0.997335481860509	0.9426809717332205	0.306994714336242	0.6054462475678306	1.456713087693101	0.7702802942447962	1.4773082627466194	1.3569536347571276	2.19084934055489	1.6608851082225045	2.1136628783039724	1.3487020205255313	0.662198569609198	0.9468100694252686	1.4375391337692485
0.3804925238180302	1.0319213865148626	1.590914365096927	0.8830459039736255	0.1079166043764894	0.32841049509472525	0.48408162508328034	0.019129014032678936	0.87793564917186	-0.05929254925803991	-0.08826609577987926	2.0189473453126836	1.2954720137766231	2.4313383523872747	1.1799497555521092	-0.09881018962846182	-0.18258025881420678	2.198027891741451	3.026046137639095	1.9026762035243905	2.3395373453564554	0.6306080821006466	1.015361554182125	1.457550016760591	2.227549085725685	0.6604666841726271	1.7334504713544725	1.0322842376396162	1.4506972405362681	0.44847491073569207	2.474356143250725	2.394066008944276	1.6094903751500311	1.786175463813608	1.2964497769407264	1.2760137315030455	1.2599892807264015	0.39821325003662844	0.7228069376803758	1.579892226863313	0.9831214977143261	1.600168810645134	1.7093437642653904	2.3243185645914117	1.8525739311596183	2.379178414960426	1.6159370639700128	0.7147638628710352	1.1452724045774734	1.6161548934957968
0.4639389468165218	1.297052850111739	1.8568567331262074	1.0743361163714413	0.23882735163480318	0.38732435255341724	0.5466431720918553	0.13527243906979938	0.9990735647527764	0.0759264172027251	-0.04764848957219122	2.2874692050617056	1.49140139660883	2.704058644998767	1.5665094003771558	-0.005681793651346556	-0.12164408074895264	2.3779572374214424	3.1067080513832765	2.1620115784628577	2.5336189222477405	0.6946304303467026	1.0126594116994938	1.6485580011722507	2.325546142804418	0.7452088251833647	2.0299047342717005	1.2548967619713216	1.6505903038345473	0.43578544896611787	2.626654456931547	2.5629014643620844	1.692872172087586	1.844864688143101	1.478599378041544	1.492002984884857	1.5288320869447363	0.4498275148603838	0.808581063758486	1.6587173271617701	1.1524942291585005	1.694390949398614	2.0101248691874445	2.43055880778086	2.001175866631546	2.6294726539764293	1.885842108248206	0.7632164234600352	1.31875600313748	1.7615230690756518
0.5195540681109966	1.5574352556244078	2.0908724150902183	1.2460549697782937	0.3330716922182294	0.41650627829966813	0.5739009295239319	0.21806326737293977	1.0490210315677486	0.18106851426891485	-0.04567047012630865	2.521908920810768	1.6538729740960292	2.957825090352344	1.9002782628240567	0.07794370477708373	-0.10800871715609976	2.4877826774042204	3.2009911807683102	2.374516170481944	2.697816375406453	0.747149120415237	0.9721202376306344	1.7947129251035432	2.407357780241174	0.7890040202390443	2.3135772897065783	1.45763089260197	1.8148620653265772	0.40927555735481447	2.7357745581160544	2.678045304804407	1.7917602447618748	1.8872341648990996	1.6177255462368567	1.6562833652392286	1.7389771239457368	0.4555023566218536	0.8736335548001462	1.704482462115319	1.3016786045063165	1.779316438140776	2.253575842256752	2.511347298882762	2.118169222549495	2.856244013908488	2.127986263858026	0.8071404084059435	1.4747705400198192	1.8788725260114298
0.5519504358756528	1.8134837814436657	2.3065633127445784	1.3716538531279752	0.4026864374157939	0.44262207883211346	0.5598792877325036	0.2843828463071796	1.0280426419186575	0.27494649244922253	-0.06662968110213638	2.712883697839523	1.7835934493179042	3.189745907683279	2.1870456174750936	0.12617172066409732	-0.12384446992549558	2.524233026513327	3.3125009646668766	2.5508092176726658	2.8408316796754733	0.7991129348779932	0.9200969580105891	1.9119634877804992	2.451084784630345	0.8071057470373226	2.5593045819360323	1.6386389583221692	1.9268219809627525	0.37108842039851553	2.818728560391277	2.7384641881134284	1.9063324174359337	1.9236231712634329	1.7223425415458222	1.7784520534489907	1.8980580730827483	0.42823345004629243	0.9286259263992273	1.7200098238875505	1.4591912338177242	1.849720835313353	2.450123761777276	2.5614638382934887	2.1977229752617733	3.048344063105951	2.354566094607866	0.8258579117703256	1.6211764983891872	1.9765808783215308
0.582189759052963	2.0189388142369915	2.5000188793345464	1.423315564067874	0.44118060469634857	0.46580451421155555	0.5190431496940823	0.3545340871161624	0.9387389601439828	0.3740695001492346	-0.10521567620407835	2.831298590098362	1.8854288236322732	3.397091661813639	2.4180350298037028	0.1389309011953354	-0.15250491659112297	2.51206166868144	3.419008879277972	2.6914385152294016	2.9328468022704035	0.8271827760898761	0.8672433325234852	1.9865101485328587	2.4574303921274545	0.8124630397691147	2.7378486274473093	1.790620534094805	1.9518387583937578	0.31935228593780524	2.9021740946538186	2.727708994225959	2.036802079225407	1.9360949829501268	1.7809945169944883	1.8626973892040888	1.9941354893516	0.3821744055303499	0.9738854088145217	1.7099199564154683	1.6211381709251313	1.9113751545886246	2.6032464092746777	2.5885223101082824	2.257935454897681	3.1764834923207443	2.5704944020317546	0.8388724258283722	1.775817531783596	2.0373100080442734
0.6098175659845884	2.1940275538507743	2.675729001874825	1.440900576176172	0.45476024052704034	0.49899452941255673	0.4832399899217313	0.4231122654621912	0.7994273333139075	0.4621637031566911	-0.15402306243277133	2.915524850144778	1.9774296963110487	3.571597947715817	2.565311267322101	0.11213467609388963	-0.17085324189849233	2.478337307219383	3.528821277930971	2.795182936364683	2.9638544721219295	0.8064006825250154	0.8183092210020744	2.0189539432279164	2.44455787406189	0.798894820991107	2.861032850367823	1.919033683147624	1.9082339187873558	0.27086202984417823	2.9726546748093203	2.6818693737421753	2.149726413728667	1.9230654314698534	1.797075192347369	1.927594702932364	2.028273658121442	0.3272729431601115	1.012640084328702	1.6872257119120158	1.783252230185654	1.9915538368631425	2.7208518212992012	2.6191286814024273	2.3303882205123485	3.2431299180645454	2.747853657412407	0.8666653592908167	1.9210937686693843	2.059471254403998
0.608393102577851	2.3730495624300056	2.863328194097791	1.4334225643826097	0.46148056184140956	0.5565934300785219	0.44139950059052585	0.49386947196701864	0.6360529265728194	0.5329065806455973	-0.1938708975260518	3.00302266471853	2.0556741349959884	3.7350596604165816	2.645270665919145	0.03408767042441484	-0.17452894921857415	2.415802442547351	3.6514904669546566	2.881666102677114	2.971895537483072	0.7678740103093981	0.777931894008997	2.02927476115112	2.4074127205658247	0.7544373676379296	2.9290502861935335	2.0301488069125053	1.8348526408992991	0.2205622248351041	3.0155392448197054	2.671838222319026	2.246830316297161	1.9032305171300983	1.7934690246361196	1.9805767609808567	2.038549144274352	0.2818502847776226	1.0517883205595369	1.6657197588458643	1.9407314350664382	2.0795420990730156	2.8080595429075403	2.651951670116205	2.4131249879890806	3.280606519149257	2.8768467376906597	0.9002846640397809	2.0331205185226615	2.06215711974414
0.5798088702159877	2.5339712499367573	3.046576037194307	1.403677437114467	0.4768184616767922	0.6192119254244107	0.3724359154530913	0.5693458658607066	0.47030474889486007	0.5791396271557672	-0.21908820947651247	3.0850422523622427	2.113839574729924	3.8882327215544294	2.671064659862799	-0.06991229981317623	-0.18127613799790335	2.3516178243122985	3.757890037826674	2.9571420093025127	2.963953608544192	0.7155154905188204	0.7281674366205267	2.0267613384333516	2.3533898993371887	0.6791122165647849	2.926402942248969	2.120870525173711	1.743124456985612	0.16517306350133457	3.0344919522267957	2.700863186738217	2.336068458964032	1.8884855642678893	1.7906200431965686	2.0152337353125436	2.0388732921025197	0.25478712710234996	1.0728106536716333	1.663274212628919	2.0688584191216948	2.1555993321634914	2.8718690010621497	2.6601492197450205	2.4777472130372047	3.2933861751886786	2.9706456469794884	0.925637376116341	2.119264754596877	2.0527165888038956
0.5428135205952936	2.6935235771370207	3.2062283590508684	1.3975514765603658	0.514249330962415	0.673637228446394	0.29033159999331776	0.6345759307155461	0.3304185787807007	0.58676876100261	-0.2498693101146526	3.1824257226596413	2.1619115681883834	3.9942291698305636	2.6457531054676693	-0.1649477619195159	-0.2006566824842003	2.3179713482115845	3.821596156405021	3.0039899108217174	2.9295918230728466	0.6298358325462127	0.6511282285479919	2.011116192675649	2.296543145421527	0.5761552802659524	2.882239178423761	2.202104345586683	1.6497335648814313	0.1061252204541446	3.021380176876792	2.749500563540441	2.3978268255164155	1.864558995812207	1.7927935491131675	2.0472916560840133	2.0327847153967724	0.24406425999657114	1.0703785368833174	1.698668321868525	2.1605472030593242	2.2307209913651156	2.920470214599138	2.6487185565425997	2.5310964859653766	3.2825494424658195	2.9967048551165085	0.9779970327445362	2.1947777169203535	2.0199033147973107
0.5111090350567674	2.9057889923057068	3.3600306037171683	1.4229733782603537	0.5728419152452009	0.7252429606532067	0.20796918308400195	0.687252100194832	0.22799867861281142	0.565280859664506	-0.2883042741751597	3.3163169017964327	2.195984367053116	4.0561082048960895	2.587173048507244	-0.2502857278925559	-0.23079244729336792	2.297529981102419	3.8647229836550068	3.03721711308071	2.8942551961159384	0.5414904835190433	0.5610427388014996	1.9893696222045238	2.2407567397716166	0.4547681801269935	2.8399506165592854	2.283301000199466	1.6080072047574177	0.03041256286375692	2.986672911746326	2.833580873401894	2.4324136446769065	1.8421462925105274	1.808280459691839	2.0923755767088035	2.0471714765036078	0.24019330975624356	1.0472336291195998	1.755106860267831	2.2420303941800297	2.307339568788902	2.9444575077166717	2.639196282893768	2.5793767133094088	3.270398379264109	2.9396878773128856	1.057217403429333	2.263595592977985	1.992507488327862
0.4836304576248961	3.1364533656349893	3.509916004451989	1.4574840688478308	0.6343325077886824	0.7552277686719391	0.12447897505820901	0.7290820958050387	0.15886449002148045	0.5323059102047353	-0.3365513839598222	3.445930804399296	2.20293810957	4.085041232442101	2.5025346471656182	-0.3249142850922992	-0.26787177428663606	2.2757999652873746	3.8887090836677336	3.0708380431356614	2.8742186236612572	0.4764556303016197	0.46644664142123904	1.9585832294465455	2.2052103497228748	0.34363262306475134	2.791126424331668	2.354776143362828	1.6354799671873568	-0.06856410797085008	2.942683990647552	2.937913283648838	2.4398052065437676	1.8234784135371704	1.824366582427969	2.1319672405703636	2.0953614536245118	0.22263766521759876	0.9980252734461862	1.798850838803471	2.3191127019353592	2.3690726732337613	2.9480480821566792	2.612714918572842	2.587871958147647	3.2689437842677513	2.8358497648893026	1.1225321679769678	2.3065666306718247	1.9937304142486927
0.48601812962095126	3.3306912980453722	3.634631589762178	1.4832648483459474	0.6775663432557943	0.7523007254265932	0.04327801467183272	0.7469917485933714	0.08123310864976054	0.48710700764945497	-0.4038040451198227	3.540551497184461	2.20148694065065	4.072855166833558	2.398367357250204	-0.39535897272282616	-0.3059833204588319	2.2354695090858465	3.856627298707172	3.09166567292191	2.841657816527648	0.42116828257126643	0.3665095905401513	1.9254594749824285	2.1773171468979196	0.2460868216357197	2.7386966048045513	2.4139547160636763	1.7033527309175966	-0.17041909254909077	2.8970545017469513	3.0045954857511497	2.4127403537096965	1.7908342315011605	1.8217681806178994	2.1506303768617245	2.159375247223794	0.18793787394088848	0.9305583537383073	1.8231153255633565	2.386579915148108	2.42064741487494	2.945347318485399	2.5632869733309365	2.5639209879675766	3.2746894345033617	2.7011179628191266	1.1826283317330677	2.311186596949411	2.006874010594069
0.5126488121678607	3.4854144450158353	3.7341521709407814	1.4808612016980174	0.6989504473760804	0.7286188593422217	-0.03919100935794573	0.7300185882440731	-0.012750076978170034	0.4514073675300965	-0.4809321876019995	3.6040835479422384	2.209859484006899	4.028463795445237	2.3104047491564246	-0.46802208421796043	-0.3424282102982226	2.154383767439096	3.7894000086087645	3.1060795339739817	2.806122916726218	0.37857442936896757	0.27336308001255233	1.8970772256936201	2.1428805514071136	0.16251305501975524	2.7060873942373904	2.4633639927148607	1.7960391932158821	-0.24265967815796397	2.8643325151626664	3.037472637262062	2.355540215766468	1.7516424655018619	1.8171270100892223	2.165763717439547	2.227835268532773	0.1446061985683178	0.8608052442494113	1.8247598360346213	2.4525708826750026	2.4556772709027554	2.932720778351692	2.531244391341823	2.5593599277618058	3.2755621915011766	2.5451471941170554	1.238401556479719	2.292653218716161	2.018806110232828
0.5335952074059798	3.5757630899184627	3.8106817598463474	1.43040966007739	0.696080237755776	0.6854402300426347	-0.1218508040243422	0.6861564652498181	-0.08270828159535688	0.4265507577401392	-0.5497438788671287	3.630954073553732	2.214720090684721	3.977258982711258	2.2459098511558837	-0.5402895119243784	-0.374714012128863	2.0448061445151415	3.732435278239767	3.1402083158237217	2.7958567894432256	0.3495550072234851	0.18168726682576086	1.8477437160207084	2.1196572761774335	0.09888780053574206	2.6815167332519017	2.499255536897324	1.8979530513499558	-0.2770920011147096	2.8523761591594736	3.071755696470683	2.276100189992877	1.72125267708528	1.814092817619183	2.1863410215556627	2.2898987726992472	0.08295330135369988	0.7915739343623726	1.784909633905136	2.5012034292316283	2.449133177753899	2.9118728880167826	2.520423625831787	2.585785975636477	3.255405660837372	2.416680994003321	1.2662036293481032	2.2505205532811874	2.0281494928522577
0.5302307605024477	3.5962597915272996	3.849749444333316	1.3394383112494601	0.6582393385243955	0.6205332041247924	-0.20249628520409485	0.6085561309878621	-0.12668352216788584	0.37714716209881377	-0.600967761758772	3.609922651592293	2.2086402863274452	3.937606073137416	2.1855916900685863	-0.6108444720861865	-0.3979414612624793	1.9201683249021673	3.692829622509842	3.1795982140194674	2.7865544884877673	0.3026193954151505	0.07944213590742608	1.7814840649537422	2.1085428485006785	0.04600405258431765	2.624102461454161	2.522016934813037	1.9787657463794908	-0.27918994688855653	2.835108704280329	3.09896703995983	2.187674111460537	1.680889188830561	1.7987420916217522	2.195380635205136	2.338483129677755	0.013204424155602388	0.7244828872490517	1.7112514794099425	2.5214363512354843	2.3947861829578625	2.903175301066119	2.4992936219085515	2.621301719324072	3.2117158611253642	2.336189368869709	1.2659294471699138	2.1796989080658387	2.0421217072281035
0.5471343929290646	3.578137618960568	3.855171313505347	1.2216512795055514	0.5849412734751075	0.5378426519668706	-0.29634982751911093	0.4948304478685105	-0.15353586091872404	0.31673953168002045	-0.6266917584934	3.556211180428323	2.192213485734807	3.917343314585993	2.1412997742575777	-0.6645277349618997	-0.42746292977979755	1.792861161541304	3.6698667689217475	3.2109195454980197	2.759484737631595	0.23166396228040478	-0.01310624412271475	1.7191402536282283	2.096466965142544	0.006936197245737581	2.554788930155591	2.530910179858247	2.0292879597555027	-0.25199581959360023	2.800650396909675	3.0792702731149353	2.113313932134339	1.6262916186169964	1.7753292384148824	2.192807923403975	2.3626699601228545	-0.03600784187872787	0.684600593951197	1.6300391864919082	2.5202386424714893	2.3091122351046196	2.8979993595522524	2.4694545412596636	2.6548179460968164	3.1587426283473192	2.2722873489162225	1.2505569663794396	2.110084281067157	2.0541795282232087
0.6108214735283849	3.5336843958195865	3.8343339556769487	1.090685921174552	0.4985500488019583	0.44903249319665006	-0.39492213763988576	0.36227086125302177	-0.1309169989979739	0.2593847932957186	-0.626141225987526	3.4848877421253377	2.154029940711916	3.8936002725177254	2.114540901216878	-0.6877563193454097	-0.47081613529474015	1.6905764406341277	3.67082380528361	3.230828477093696	2.722705124972893	0.15015445190173646	-0.08268641305048477	1.6614408103681562	2.0950055525068465	-0.018084244286564362	2.5141273817570466	2.5323808836657236	2.0492023807546134	-0.20941487167698095	2.7601021997221244	3.020376799657928	2.056451660290878	1.5759966125253346	1.7560727386274742	2.197013824266625	2.354193494416274	-0.07129138584928203	0.6668107651522985	1.5516119516300475	2.5011254388935074	2.210803115678791	2.88106162358133	2.4572500293722834	2.67819608170128	3.100615973296466	2.2238784538004834	1.2272012145006905	2.061042476874713	2.0574425688811253
0.7152346412422341	3.4886484661652046	3.786469115285999	0.9529519606509416	0.4056956402380501	0.3575987427486359	-0.46676972593089927	0.22963170338454247	-0.055107524619201674	0.18890819239399853	-0.6148138978799482	3.414433957557467	2.0806461087047983	3.8492342676273408	2.0925469448129634	-0.6924461452346249	-0.518046456750044	1.611338706197452	3.6918725861479786	3.243975561758768	2.6789419021238285	0.06822735472696764	-0.15196399831483523	1.610893086821926	2.1154708234390815	-0.03624519743665142	2.5017386393914673	2.541029896309693	2.0396259431231094	-0.1870782522519286	2.723645846740685	2.942925344591169	2.0060503366710565	1.5167215270681322	1.7272070547877338	2.2032085279380214	2.321508588409383	-0.1074553437187491	0.660973684860341	1.4797786732707094	2.479354993080988	2.111587966802707	2.8603954551639768	2.4693233804656023	2.687172291419036	3.055388458874023	2.1969078853788893	1.2064456236117689	2.023963828603122	2.045950493989581
0.8575928008479364	3.4650925553610206	3.7182266109685793	0.8412157755033869	0.2973782379570032	0.26636097143799875	-0.5221549304619877	0.11138882144161259	0.008319030031565158	0.10965065659388262	-0.6013575192850535	3.3520318650541574	1.990344560225261	3.7973191929511487	2.0629463045686327	-0.7034409652653563	-0.57021128940217	1.5348127984330353	3.7316166811000593	3.264078504152453	2.6350685276944756	0.023711458189190914	-0.22524553949745982	1.5744241731368185	2.1566760669268037	-0.06650986321092883	2.5183190096692742	2.552471653367861	2.020174795780128	-0.18976430142329592	2.705899626938829	2.8400199306573994	1.956496642038373	1.4489772331487512	1.692844961249126	2.199841173071996	2.2826540687397037	-0.14362887130450877	0.6848084293858351	1.424857328402958	2.4777506204110784	2.0235356916425435	2.8264071903077843	2.4973917903946665	2.677007179751908	3.042130864478655	2.171503717446406	1.1804165954956747	2.0064055783872776	2.026663695004519
0.9940835278496969	3.450000456663967	3.6597321362426847	0.779430372258142	0.18824772544453822	0.1848083626583963	-0.5809571737489709	0.005246890818756849	0.0305145442693076	0.049044866854391925	-0.5830048117662383	3.295439296141885	1.9082860827820305	3.734892241530203	2.0212780668502783	-0.7247105905637445	-0.6382269804702129	1.4678951120635404	3.780858910511383	3.291941878466494	2.6009435681207536	0.04480245157582475	-0.2883307149057793	1.5425753432396863	2.217846624392443	-0.11313177051202614	2.5613383487684462	2.5506292915584945	2.0032050182939516	-0.189860433709429	2.717543189859184	2.72649991360593	1.900262682590973	1.397501131023626	1.670941033202401	2.203467555235408	2.2475974811233868	-0.18330013019518754	0.7489190279258381	1.4002904639112597	2.49496420218198	1.9506791060665578	2.7608557082538345	2.5440391268024785	2.6574497426847428	3.050323351297423	2.1365516265325706	1.1420219511432488	2.0237616679165873	1.9973534751543311
1.0500649397344752	3.4355056321431485	3.606741393986423	0.7370994840695865	0.0827935831236984	0.11548232328807775	-0.6356185720411266	-0.09672673032055323	0.0018100594053080733	-0.0032444238945866454	-0.5591224193432939	3.2638951212056284	1.847822509369123	3.653349097264548	1.97859207994737	-0.7584734449943974	-0.7134430297132119	1.4130921396267735	3.819995076705299	3.3357198444172047	2.579700835861901	0.10769216714204417	-0.3712878964884535	1.5013588533099052	2.279039157987942	-0.17471102375173686	2.615746782129129	2.552216802166565	1.9936095420190447	-0.1892384012697435	2.756310381534246	2.637716842495641	1.8432522238616484	1.3758477037434584	1.6619637456070264	2.2241677875604533	2.2234430654611046	-0.22913428637825492	0.8424095972686956	1.3987891849971692	2.52680654308893	1.8857404300341103	2.6700260808403935	2.622453607531875	2.65461259030556	3.059944458201899	2.1159463400985437	1.0983812877814696	2.0639202937065684	1.9534767217892035
1.013028891159303	3.432803330687256	3.5505579831236362	0.6985910617308642	-0.03545488343680516	0.0625173809349373	-0.6929227047405503	-0.178244418575856	-0.06227419611013252	-0.0452418149248534	-0.5405212414014751	3.262847987116408	1.8312554470965465	3.580004405131868	1.9508815453315012	-0.81329835289985	-0.7705071270536127	1.3721598419966763	3.857728793387806	3.3947162456117304	2.581711102202187	0.17991180139923207	-0.47665737965233224	1.4496576265840226	2.3349354442871535	-0.2502676960183155	2.661220429676908	2.5708262492611715	1.9985405506603164	-0.20932439423120855	2.813647268678229	2.6036165512877227	1.7849969952910734	1.3720278891907889	1.6535039594203647	2.253003233140707	2.213227006410025	-0.27888724138311355	0.9558302581841691	1.4091549058386246	2.56727795783508	1.8231160683582932	2.5874491349932507	2.706193216500151	2.655801492254932	3.0642770732981908	2.1401187476464094	1.0461587222423687	2.0994054400960573	1.9110286202007465
0.9287956217075666	3.4331456707638788	3.515463817158795	0.6678944909979169	-0.16465601431111138	0.03358200958732186	-0.7626549833255337	-0.2235327032583144	-0.14061619680690238	-0.0597074453357504	-0.5392447855029011	3.266687478776879	1.850077485608113	3.533598933807415	1.9350866066880652	-0.8754401675868158	-0.8089107157252116	1.3418128730220016	3.9055444969012583	3.4503060454412178	2.590424092203096	0.24697738492646198	-0.5644770103378672	1.378474338260753	2.3895900792492686	-0.3347890842632199	2.7013649187112803	2.583420146125195	2.0288944944585157	-0.2319607201953821	2.8886346226395263	2.618575409191341	1.7230904418528268	1.3819172250265361	1.6325860077418213	2.29151488488096	2.2150800514943825	-0.32688893830643934	1.067300803638466	1.4194463584652486	2.5897391752138104	1.7716545803983972	2.532951358545186	2.776797071943213	2.638135490107222	3.06632389625735	2.2086060490316557	0.9951060006635414	2.1148766785185527	1.8633230800741398
0.8212961166124526	3.438564841338496	3.4891164296840236	0.6157820963115315	-0.2737100805625028	0.03638893658717799	-0.8351702688447112	-0.24221358511408714	-0.2053354738468563	-0.05075312103174445	-0.5443554810662772	3.2737334488348466	1.8705826642789247	3.4888067717517024	1.9376772409760268	-0.9142106922615543	-0.8364332036862662	1.3042013239801271	3.9488218015666305	3.4807257973290233	2.5711640883894575	0.28681974156815015	-0.6302784018875826	1.3054515159194067	2.437640887188418	-0.3973267275594724	2.7346980123882823	2.587917207948057	2.067060628266245	-0.23927808362222214	2.95548297291472	2.662671704129966	1.6547229401909411	1.404911102566904	1.5999343925435954	2.344865727556241	2.2201205502223873	-0.3550095496320357	1.154666860705292	1.4266344606864219	2.581433204203967	1.7328824288151783	2.493599163984551	2.8520243453769267	2.613876486240269	3.072708529294931	2.306805119694441	0.9644387240330807	2.1023664995635447	1.8111030003332516
0.7310394018979397	3.4620406299970874	3.441471990478931	0.5343669121081852	-0.354770915940799	0.06916170588279488	-0.8940903410543118	-0.24450278885394955	-0.23351833388715004	-0.026261867489321845	-0.54212899119739	3.292717930712276	1.8901060111901764	3.438621692234758	1.9690225941081685	-0.9341700204235373	-0.8509497299928371	1.2513030026525964	3.9743006375399994	3.5027346105031483	2.5278194415454935	0.3009833704331638	-0.6961642353898797	1.2546366653210463	2.4658912021236015	-0.4295350945158377	2.7632534775403292	2.605114354635483	2.0839669436077464	-0.2502880578046466	3.008759933514105	2.717171716031634	1.5653484655890748	1.421446447035396	1.5546285060564997	2.393049195163318	2.225928198810388	-0.35084672304478565	1.2123301387409964	1.4260986685651391	2.54610358103534	1.7158057433071001	2.4713100308552227	2.929369865634726	2.588417772224404	3.0945378442045457	2.4096179517978777	0.9570723628457316	2.0624516557779144	1.7658204536198792
0.7017497209917876	3.497549308157383	3.39283259734912	0.4595534101913431	-0.413884724730905	0.1450878168473694	-0.9297756719040455	-0.22716237656777477	-0.21889771926324278	-0.006037231820661629	-0.5389232355437186	3.301219239673903	1.907196357422518	3.3957979704188928	2.025183844565039	-0.9424015405527401	-0.8502145885288209	1.1986454178964927	3.9813309423868914	3.5310773056122704	2.479892488961483	0.30629759144107943	-0.7398207248749002	1.2379169402854573	2.5016903176657346	-0.45410864630267317	2.811457198530941	2.62689882294623	2.086917933335148	-0.2667040593719697	3.073227226240345	2.78369223874871	1.4504265718643787	1.425828688270668	1.5139583427148313	2.4256471219954414	2.2436969022577697	-0.3252573016785635	1.2285811009174696	1.413520815896208	2.4765640531239583	1.717238648578972	2.481204475952554	2.996012665097144	2.5520697971722486	3.1241856072195793	2.4991306197483216	0.9591287291821506	2.01169148574992	1.723086621676088
0.7456164107602202	3.5349007956663065	3.35078634826474	0.4029425240353931	-0.43276000155596084	0.24376647347068844	-0.9406159327848137	-0.19330786885339762	-0.17495271781092914	0.007468564380608557	-0.5306896078010054	3.3035738123716962	1.8910500801897527	3.3795989248368463	2.084960087255365	-0.9239017017753678	-0.8488097634023786	1.1456833721824067	3.975155349259399	3.57750294833581	2.4190667863255575	0.3002397227140814	-0.7438809754282296	1.251625414915218	2.5702338666994438	-0.47536013817441714	2.8919943650944875	2.6434163664302006	2.0903512353620823	-0.26635911410996255	3.151565934660625	2.856693995952221	1.3274077466961125	1.447374317103336	1.4903766206272229	2.458859689872211	2.264869157900912	-0.27852837702214417	1.2076870066905756	1.3921580943872314	2.3697618558062463	1.725102393318418	2.501601194630082	3.055179299298083	2.524735860536238	3.1473708124650845	2.5537481568027167	0.9701234345275376	1.9574589086355552	1.6846501742765245
0.8551033814656872	3.5662722575814643	3.2900941588570354	0.3742072621991951	-0.40888791912073746	0.3492158931950112	-0.9327550603759338	-0.1669759049793696	-0.11916910079447943	0.024559805790743464	-0.49717046054073266	3.309501656198802	1.8548086199659923	3.4072484075872866	2.141511254607616	-0.8834187095560198	-0.8491118763327965	1.0978334383674615	3.9582356686732565	3.6533725827571666	2.3678738393859597	0.29528588483156837	-0.7378926336242724	1.2935036514059566	2.665357544798966	-0.5019581543503528	2.984189496788914	2.664876961339301	2.093911461678367	-0.24295372985672384	3.2321197287899865	2.9231723414383652	1.2147442211119723	1.5062416432156525	1.493672287493243	2.4954176611491254	2.2791640771230997	-0.20804741652766795	1.1805092070887782	1.3673631203785508	2.2831814390155163	1.733734293461342	2.500441934121528	3.1132245087098	2.514387009476933	3.1589504276325124	2.5633743998085246	0.980866806209584	1.8846751155803052	1.6658891191452778
1.033412284193809	3.6092541467761117	3.231524118010275	0.3916503923873035	-0.3728956294753158	0.47139308058063756	-0.913588222296894	-0.15292851839385235	-0.05005003176325651	0.04648737312164495	-0.44267261442831873	3.311294207775263	1.8336398956554778	3.483048576720189	2.210044105541688	-0.8362739591233611	-0.8392176778616163	1.0610715478129786	3.9381920769436762	3.745191046014843	2.3821825296655805	0.2982375942396246	-0.71431221836568	1.3574198696974178	2.7715352162181293	-0.5378277866912597	3.075322933255575	2.693430914684462	2.100378254220781	-0.20206357920797538	3.3357755263232747	2.9882869564577326	1.1227498023680433	1.594552006162171	1.526351139607718	2.5236472462710844	2.29702462245513	-0.13292514363131544	1.157240482470383	1.3538516101517413	2.254336155387772	1.7373928797740592	2.509954136564688	3.169105565019508	2.5132575526250305	3.1481188898917827	2.520832386524727	0.9680122317554807	1.803905975406911	1.6614088671736371
1.2770497920185386	3.6514493821776695	3.1855169447572456	0.45566417637906775	-0.3410036392874731	0.6046652159048846	-0.8874470341791406	-0.14907849392226563	0.014608767036268311	0.0677028053937899	-0.40030109935236097	3.3165476262567695	1.825671953299048	3.5927840467921173	2.286566948450619	-0.7782446611912529	-0.8235229111264161	1.022964364653459	3.9330216729509706	3.840758482634044	2.481654914246117	0.3015725682413629	-0.654611757890032	1.4189258734503434	2.871026650127351	-0.5922891092863171	3.1670492644598203	2.7204823078219844	2.1204894078683845	-0.15482304283407938	3.4732512779969347	3.055974382563906	1.0641804175994385	1.7259911218862	1.5796102056392602	2.552746109441901	2.3126215354537907	-0.07853566108272676	1.1295364612362042	1.352122221720669	2.2486484314434056	1.7282784204674115	2.5493313962174	3.2414669751029876	2.5281350392914863	3.103758937485024	2.4293973179740114	0.9333830226501861	1.72976057066882	1.6624260672386264
1.557709782100281	3.679790770223149	3.1385777893468876	0.5613244769443526	-0.3064777279226423	0.7193635865318859	-0.8581300760518042	-0.16387874697837979	0.07159438908126092	0.1012350779430217	-0.37090850990160157	3.3358101606889625	1.816776125983035	3.7161159597578397	2.3382011976644956	-0.7035317779381763	-0.8164131868305852	0.9559971148722001	3.96225040611579	3.926990576149052	2.666571879657307	0.2992729806792724	-0.5840464328488026	1.4756660877504948	2.945619128905058	-0.6632907366774219	3.2450011342025027	2.747937215361558	2.152423559068999	-0.11741061900720698	3.6091375301271915	3.1246037668275437	1.0418575451129928	1.8882371591497402	1.6433554844263216	2.5901514073017915	2.3123406073360457	-0.04173531707980643	1.1155363125965536	1.3620211137831848	2.267583371391398	1.7134027956346831	2.5914846148176216	3.320353634691005	2.5625591548255673	3.0388788056653717	2.316979602871437	0.8931056606741942	1.6448828118367231	1.6707922520428127
1.8349578431649327	3.7112350704524824	3.0998249636968542	0.6785690189934146	-0.2697974219275594	0.8068398227864091	-0.8328754103042175	-0.18725433276055417	0.13419692770617192	0.14940637030876075	-0.3558443815107932	3.3615625600695944	1.8119640714251912	3.810550358274662	2.360538809637221	-0.6378742154891712	-0.8212721697948036	0.8565587498977862	4.051363131508118	3.9796302706088156	2.939483434982855	0.2921511236772754	-0.5282232653625565	1.5419196677480929	2.9893955795864144	-0.719431933978328	3.278134298258691	2.7771813907102283	2.1827267331514575	-0.0861563163332155	3.722802706311311	3.193605716631075	1.0550935977583011	2.0288157084660483	1.714966784625836	2.623710808339467	2.310422732686054	-0.023098294600106067	1.1123612946801704	1.3877179161148172	2.3187394624600683	1.7026683162783947	2.6261684359789457	3.3934167550227117	2.6050948241142264	2.9783780437811798	2.2199410925710383	0.8493370456292592	1.555706165464479	1.6766211512916318
2.070401294821383	3.7618285634784137	3.0892960841897277	0.7686223083377602	-0.24291613667007877	0.8684404909994665	-0.8136468523133307	-0.20744094755751963	0.21953172495263842	0.20313850861156615	-0.37564893581500935	3.4016731200973185	1.820973187021154	3.847392659877175	2.37577200360087	-0.5976377148103349	-0.8263627726723423	0.7682155086712295	4.211200242132454	3.9764690358412595	3.274917027280788	0.2675707063780173	-0.4791906382297988	1.6025028689572967	3.005311791637605	-0.7388043352335939	3.2833393625246976	2.8196778285262694	2.1908498876698963	-0.06709384947705002	3.8220347159587407	3.2968415188738076	1.0960287431091755	2.1087131056186488	1.781648202984443	2.651835026425202	2.327553945404707	-0.03865386843361189	1.102933525602554	1.4245390360536816	2.332248503170242	1.6848924123902282	2.6676323645470545	3.4661388572898586	2.651413363241796	2.9129888037128016	2.166391555850127	0.8009895882085655	1.4948082315969953	1.67414101180733
2.2636602801611665	3.8002507742057086	3.1135905920476787	0.8078317942821286	-0.22911411171626414	0.884112500081996	-0.7763119165469577	-0.22628097191927274	0.2982441548720413	0.255235832518619	-0.4195551211507034	3.4738662121354182	1.8293942824973808	3.841264113975792	2.360684202377872	-0.5886861799180586	-0.8389709523017752	0.723488069797449	4.425353680614973	3.9404857390105525	3.627115690098799	0.21646494697574292	-0.4431761454534714	1.6348191711956552	3.002647185892066	-0.7421533162176899	3.2764383435442057	2.865312121758262	2.176247248180108	-0.06527299088088077	3.905499400818191	3.4443563840558675	1.147455519979171	2.1229003186872775	1.8233915008262858	2.6766094508176157	2.364387943612143	-0.08083239299293339	1.0886194127956847	1.4233030007639886	2.2786022920201496	1.6637090499174048	2.6918953736774336	3.519803296179936	2.697483313779951	2.8439215162964926	2.159186113600218	0.7554250798964927	1.450065314944699	1.6579229568385572
2.4357897249676803	3.8098362963511336	3.1802525050036827	0.8043264762538958	-0.2144294799300553	0.8542161987704671	-0.7305045201543117	-0.23297107803603606	0.35943301462690613	0.30198285476684716	-0.46385593598175817	3.5611924623668694	1.8359865814544267	3.7881263740990763	2.3041396437865584	-0.6066411426585099	-0.8647411852664068	0.7350434252259768	4.659117335870756	3.88610565356865	3.956490945480803	0.15425595509083764	-0.42856768765674313	1.6637721010049233	3.003130660748988	-0.7207564505733242	3.2430500968683567	2.9088810583797557	2.149548723915207	-0.06077739279406637	3.964112994422739	3.595168102789054	1.2198596324119726	2.09427748743187	1.850644759224138	2.7027799884400108	2.4089366601299647	-0.13851864280429846	1.0674732628289103	1.3527375869292706	2.232237036007458	1.6453914979883257	2.6900342905907286	3.54391720816806	2.734182555317149	2.812304855054246	2.2076377287292965	0.7210243559396888	1.4033067373295949	1.623241006308086
2.570537180085957	3.8083649624047977	3.2842314873132934	0.7739637453331613	-0.20804274230036945	0.7888919269472404	-0.6973216511849214	-0.2304492814028186	0.4154812239452362	0.3551143226287895	-0.503611203662547	3.642354228299073	1.8537890254464493	3.698542049987652	2.239790138526669	-0.6514053037393813	-0.8850381389749703	0.8033347261500875	4.889630678954177	3.811828048930954	4.211684619116767	0.11219409602603743	-0.4303761528078791	1.6887241961016095	3.0022076632948633	-0.6505678394661396	3.2000445460188955	2.9537667262079434	2.118154000944333	-0.045102175314004164	4.003244047439062	3.7406654904249024	1.3366605358494157	2.05742447905439	1.8816294751479805	2.7446809465121698	2.447456227043871	-0.1967790755932151	1.0094208461070757	1.2237071734048497	2.2204103583053145	1.6253308241821238	2.687590444113237	3.5555511706012743	2.7511892572929346	2.821312954067401	2.269069107911323	0.6873410753491467	1.3596578667456076	1.5714380928859861
2.6677398496980844	3.788181465546914	3.401018927109445	0.7322421148018918	-0.23764829431610507	0.707914611764456	-0.6826884211760988	-0.24949741519546748	0.437487743681634	0.391105009250422	-0.5485161426593395	3.711784542824939	1.876139184676434	3.622726660955988	2.1816528685491345	-0.7157525690519801	-0.8881448669427658	0.9073541664690221	5.082651069219709	3.7507717095575694	4.366943271534977	0.10991738993222766	-0.4330853321198932	1.6864779004359716	2.9918788822606066	-0.5484831458030366	3.164670791384625	2.9950526208178303	2.1028850089354547	-0.032537120032366765	4.034242480301584	3.8594014250348687	1.4924405177443376	2.0378988993900657	1.928199154548988	2.797592759869846	2.4753383427300806	-0.24168975415405375	0.9268040498232522	1.045357360359953	2.23468816091982	1.5966579465253938	2.684582633064017	3.5615583349692708	2.744012612798546	2.8406227026440396	2.2947153559193962	0.6365579662455394	1.3239408301568574	1.5053429470900663
2.7512269716510547	3.7486156932870736	3.5081087147279804	0.6918975734960002	-0.3060537986566893	0.6284482325117742	-0.6819533931350115	-0.2812341034071914	0.4135988387118566	0.39824493727429394	-0.6030529645243813	3.751776782616593	1.8839291025929437	3.571410235631089	2.11857885415041	-0.7772716682681791	-0.8733765798608465	1.0031956438468117	5.197736196507878	3.7265203598064587	4.428330747230379	0.14556099714462678	-0.43786333927017224	1.6792047593347967	2.9772537678386977	-0.43010043696492223	3.1168945061350644	3.0310450436008067	2.10495387485187	-0.027221570093240333	4.0560613937126435	3.8805954835778236	1.6639698018688094	2.0366849951334496	1.9941778604683944	2.8587890564507163	2.48924968702227	-0.27860493475248427	0.8575373636920199	0.843358425763773	2.2876213175499527	1.572111442125807	2.6741618210330715	3.559630271296572	2.726600603340019	2.8895957991821026	2.3063636795566005	0.569410750807007	1.2878670394153975	1.4380248753733162
2.8092229817825056	3.711519139877763	3.5881773169607016	0.664138793110523	-0.39252841925100884	0.5801172484714598	-0.6802532901086797	-0.3101919186298846	0.35739187401239814	0.40038134245056173	-0.6683032463931065	3.7445651642281264	1.8813126827941153	3.519657506541688	2.068173834471127	-0.8258240151295506	-0.8333768278735401	1.0516261776281406	5.22946887386474	3.709219161584019	4.415354891072264	0.19414979503615584	-0.4382714753743199	1.6947345547745347	2.963634061357889	-0.2998832261926565	3.051379637631949	3.0716088598070237	2.1152791657905423	-0.027662647641380995	4.064276999786381	3.8090066636105093	1.8379471333477433	2.0376645549389822	2.0695805394096447	2.92475321142077	2.4796116915980884	-0.3212380208357008	0.7897476357558737	0.6591414237472025	2.36690406698797	1.5555271639276507	2.668484577677668	3.5543772814944283	2.7072539261638786	2.9666841390068948	2.3407390502903542	0.49354911180502814	1.2523818930259083	1.3834275190760477
2.83164132254092	3.6839644056253738	3.6416277531188883	0.6501675969694258	-0.5034380447484572	0.5724045211295125	-0.6932032497944008	-0.3519423429871019	0.2932773793767416	0.39742133759764764	-0.7292856833490409	3.702886861072476	1.8795162543549195	3.4755705331286015	2.046649100093859	-0.8766012724750164	-0.7544951417414729	1.0485674070735294	5.206253218218796	3.668796441198874	4.349610920376406	0.24351084248211907	-0.42546444589934573	1.714022342152192	2.9361803811301352	-0.18073057478102797	2.9735587562615233	3.116526384035372	2.125134836858617	-0.033928210761116975	4.046071165658722	3.6913392188508007	1.9905203510325844	2.014347282056118	2.143970005066466	2.969692252370751	2.4554140562253837	-0.35502868906462043	0.7111946855237993	0.5084724353444315	2.4390339882726435	1.5418776332966264	2.658051233100684	3.534027684295856	2.684664789125816	3.032400662949453	2.3810809828871737	0.4042845339925677	1.2344312132420836	1.3387050038591304
2.841992423296545	3.660306521181346	3.67060736047044	0.6230347662318471	-0.6222702827571588	0.6069221369385539	-0.7360424795173117	-0.3891021181333663	0.24358694508359563	0.3720074047182288	-0.7846848437409824	3.652648088837161	1.8746340689571077	3.453917690490276	2.0558286690376795	-0.9408836715927436	-0.6371293034896957	1.0133773847207226	5.153513893673873	3.6053149668503766	4.266705333471429	0.2834390046298551	-0.408104587814312	1.7213561939470323	2.8806027487138963	-0.10329481189797123	2.8713188846524327	3.15756273684399	2.100467101223326	-0.03547198217960796	3.9844381612749364	3.5555355647906524	2.0892898741981822	1.950704016030708	2.1978446254052146	2.981295797235034	2.432896587095347	-0.36456969620827157	0.6356133398039945	0.3883648173447435	2.4947915092904283	1.534634321767681	2.621086488560367	3.499597975854832	2.6657288235321865	3.087467473525825	2.422498035819701	0.316322321526506	1.229496114129604	1.322212647749237
2.8523503072112497	3.645469356583906	3.6793667333139886	0.5928389552172194	-0.7111564354053425	0.6676503818948987	-0.7928921292294987	-0.40450833688532634	0.23725940917862703	0.33516834850486127	-0.845345730737735	3.585483606832036	1.8644812812016576	3.4451002958076593	2.079454989393447	-0.9997302835802337	-0.5019035558347242	0.954042900351199	5.082843680311404	3.51607570596623	4.18136539664205	0.277867367103795	-0.3799009756518421	1.7151879874705762	2.808817720525819	-0.06902967526970147	2.7631707480420618	3.197372618246373	2.0202001806379988	-0.03470292389054276	3.8852763704828375	3.44207881358558	2.1293358982338773	1.8480658333449103	2.2101175798666097	2.974767431282257	2.3989258947033907	-0.35946425256620723	0.5635475083509365	0.2945852815027543	2.5371681165820945	1.5362444936711244	2.57143880742917	3.4607153584554347	2.6550881510853097	3.1531372426292137	2.461458687985214	0.25808602687912197	1.2210350948078474	1.3342133226732757
2.858339836678627	3.6181331372740417	3.6810921597403956	0.589066565339218	-0.7584836206699342	0.7242377773356907	-0.8600714478244468	-0.4217018483967503	0.271172582499646	0.2916042603453321	-0.8887306153820272	3.4889520422343407	1.840577454132368	3.442233881540871	2.084755215666265	-1.0689425135082007	-0.3784350363885093	0.8780409486540066	5.004011571938333	3.4019517071374734	4.088832561619759	0.21437129262816867	-0.3401921474500414	1.6811717858095725	2.733313232358917	-0.05841200565453074	2.657263202009772	3.235026883237798	1.9107660583599002	-0.03508745303507529	3.766855462733113	3.37649321948748	2.139489663653231	1.7324543418470988	2.1894120761348024	2.9512837530836	2.3467110820494073	-0.32659706195951643	0.47955103854355885	0.19422770377570664	2.570041044099924	1.5504996852933521	2.5142152022177493	3.4235312733391274	2.63571985751009	3.211637936393415	2.4779414931319907	0.22451241915985554	1.2052011563300984	1.3521914766309073
2.854025747503937	3.5624773814129496	3.6938565369897645	0.6145886189828706	-0.7605407200588212	0.7764124812316644	-0.9569492658199674	-0.4408234325767749	0.3279238513629726	0.23380985596823328	-0.9079115576441925	3.3828128744677626	1.791113633234532	3.4448466308282972	2.0773666209368247	-1.1556296963345687	-0.28395928783138125	0.8011893384694234	4.937705203622095	3.2824239369641752	3.995853612697295	0.13400013529640672	-0.31728023098272523	1.6204610921436717	2.650589585532966	-0.05174096475534366	2.545302614354234	3.2827159142802365	1.7991488383049714	-0.04092890312775353	3.648504773838719	3.342055510432111	2.135933178392512	1.6270883897506825	2.1489434659733697	2.89915341191126	2.2935616431575396	-0.25173317140306256	0.3974118215563494	0.07634813222095829	2.5958168508487796	1.5700728758627318	2.4491650220053356	3.428430128997307	2.6068511565394363	3.2422935259416397	2.4789026934321265	0.20584061282517116	1.1823867282643359	1.3642721560544395
2.849528513034094	3.499443104325934	3.716368943830659	0.6439665224575799	-0.7302610510136185	0.8261026754183055	-1.0410286184588453	-0.45630922258172396	0.41151989919708243	0.16714782198993397	-0.9179867896985889	3.285234175780849	1.703843894913637	3.4525428263021354	2.0851715676054012	-1.2286430852820107	-0.24320425351803027	0.7244368551083694	4.896510506385681	3.19108479450158	3.9071099920369683	0.04782280538871995	-0.3279691748137613	1.557467676395932	2.566992387545076	-0.04801508880519253	2.447909312518657	3.347819777411208	1.7096100983825822	-0.06673193969395962	3.530326440316501	3.3357570439463773	2.1105991483853237	1.548934515314147	2.093418288509985	2.8445601162671585	2.2340859191526032	-0.15563886525163292	0.3478806576546683	-0.014046894973718438	2.596156665893448	1.568487324324785	2.388275647077678	3.495833661065279	2.579041659123677	3.241192189730112	2.472444851415657	0.21301047678481871	1.1468123933366687	1.376095678158171
2.84098851575275	3.4480993766640005	3.7321118856774382	0.6715166529604246	-0.6796188778824758	0.8652795371708001	-1.0714172586918898	-0.49346287686237283	0.5163211300818958	0.09854134967729442	-0.9111514170814144	3.1929207275990485	1.595367669522244	3.4612435350942463	2.104535237155723	-1.2764624441413335	-0.2760791755629849	0.6423952476633009	4.8624604768318545	3.132156867706352	3.8303012951010205	-0.047764528348912365	-0.3643284722298002	1.5029434024145853	2.500162976640456	-0.06160484443840329	2.373501022951772	3.4419395116896885	1.664786785598413	-0.1197404132358437	3.435237343133604	3.3393772562679764	2.06801616486365	1.5059463692072868	2.035425446434524	2.809995338092169	2.151449832825098	-0.08088502643254276	0.33403528008336536	-0.04286826720075351	2.546955904016229	1.5365153176915816	2.3522696423093	3.5911350940300357	2.549302898090074	3.2036480538777115	2.4789240534387966	0.24381941420734363	1.1002440846030097	1.3917937038802348
2.8258688541640953	3.4024151860134624	3.738566491834618	0.6607920489930941	-0.6259466529487844	0.9047472066755343	-1.0715406985155838	-0.5512254856673948	0.6064185887622109	0.04694561655075626	-0.8579056670221817	3.113048652240006	1.5015056322443026	3.456479706781831	2.145978777002161	-1.2844344994910495	-0.35783093453401993	0.5849158509912489	4.815276778463028	3.0864844433750833	3.797696427335295	-0.1134171812098824	-0.4297569118222763	1.4612412269354773	2.438558390610079	-0.09458853818208333	2.3038772560346987	3.565478631517729	1.663162154694725	-0.18803957511325842	3.395659442856084	3.3229421952817644	2.0030628890520537	1.4896781774130317	1.9870363410281429	2.782476980464728	2.042217417196448	-0.026720432216828637	0.338355603905519	-0.02275749559893344	2.462163694263835	1.479341904936596	2.350126576936731	3.6946668668221236	2.51833200230894	3.137822435310427	2.503210381022233	0.28838772727199624	1.042348831520829	1.4204467439131538
2.8008796961144733	3.352535508466444	3.733736557276025	0.5816386295174879	-0.587216197224912	0.9469649060112072	-1.0553420271062781	-0.6103346849076303	0.6526542035708032	0.007796765755511399	-0.7746437154701383	3.0595324094655543	1.4463881867090003	3.4517310983681773	2.2282578506886797	-1.237555700457364	-0.45764904674403395	0.5724825151257502	4.757138324254011	3.0649891881956863	3.8357482907463436	-0.12544711315783258	-0.5249581765293756	1.440963855251065	2.372970631042555	-0.13762994330565145	2.2553357229261612	3.6933873875679852	1.6893022120864838	-0.25262350687364554	3.403996336043574	3.2999696635012086	1.903552431457139	1.5006783059469175	1.9435716700794188	2.7501863741549286	1.915448604063935	0.02728147682191252	0.3360163497582115	0.03028061953559551	2.357951890319414	1.3893396968291436	2.3683363663305537	3.7909585637820413	2.49897451693326	3.0666407901672703	2.4982334994681943	0.35263775102766337	0.9903816432761685	1.4695980796377517
2.76433881815212	3.3101654611108664	3.707181362968877	0.4492043760127535	-0.5715238647245523	0.9576552518597576	-1.0346658566375242	-0.6697560482942105	0.6758324892155299	-0.021914747391528152	-0.6876449636348634	3.012464619556915	1.4286504788769485	3.465012996687564	2.3201394540190945	-1.1646331241827432	-0.5574168067989793	0.6059236570920105	4.69110281528547	3.0643044442027145	3.9204713787261007	-0.09699400735226821	-0.6370548685823066	1.4383897218396298	2.317717146541752	-0.19256507671517897	2.2327229933996735	3.8084473955529203	1.740947705423249	-0.29873873001574835	3.4703148531376335	3.259753673808258	1.7810018768482003	1.5416089077732593	1.9127394808865663	2.727738805145818	1.7825750068342674	0.07338358506117115	0.29582009229313855	0.13998007771392434	2.226382189909977	1.2804438202400028	2.3807247880895313	3.837396042919356	2.4825568618323905	3.0133454684971754	2.4537192455685624	0.4219464359709212	0.97133097152149	1.5404592077606463
2.716843138276047	3.278320550153572	3.6493292002703313	0.28121618250737773	-0.5554006532981433	0.9223094661476063	-1.0354345500850743	-0.7121920096002635	0.6689833284868532	-0.018855662878264103	-0.6025414077711363	2.9512043173316815	1.4416570523511207	3.4954781607089194	2.391586768527123	-1.1135639689603547	-0.6344455336244847	0.6942314958815932	4.582602579694648	3.038033099672335	4.0317189672395966	-0.04550498335631229	-0.7335509098956674	1.4388450520421237	2.2794072581631006	-0.2529867239877184	2.202506044157419	3.912755868483198	1.7956393817044272	-0.3211205881636875	3.608294903863217	3.171125252544717	1.6592456039474885	1.5941395599282628	1.8916635550937833	2.707828825592461	1.665822361592132	0.0955614025691071	0.19468383217392118	0.2739758518870669	2.0812533121444314	1.1778852257295518	2.3876740848678346	3.82195841745837	2.430515381048528	2.9869549592775555	2.4176635543101272	0.471308367450915	0.9674423512569582	1.6214351904623736
2.6734648359613535	3.233095240882335	3.574751736153766	0.10363844039619577	-0.5342180893206876	0.8604116682746541	-1.0635283317776245	-0.7282470401073713	0.6202227471403159	0.009834091271429488	-0.5383580871306084	2.86599008331408	1.4696824149385632	3.525359895277743	2.4520503223550714	-1.0902705183819736	-0.6857845909334699	0.8220696957970759	4.4308792113079924	2.979322008474881	4.145169587358883	0.0053490798948880956	-0.7888885361545658	1.4297991586859047	2.2570465460304305	-0.29672807690539005	2.1462775618348466	3.9599033407228843	1.8404753869175312	-0.31900002302839775	3.7833313596067066	3.028270971380561	1.5382184105252246	1.6402679216796496	1.8625963180738072	2.679564118125093	1.58760549065531	0.08114940983255839	0.05547831127177606	0.35918271378852784	1.9542571879919237	1.1058657325804326	2.4075444366117473	3.7704974799085194	2.334776349525484	2.9881342202210304	2.3860151444278705	0.4918720308151044	0.9588326843715727	1.6743695960915974
2.630690234804754	3.164940430308819	3.5036314220667544	-0.023788215925349847	-0.5293255286119832	0.781027473821517	-1.0852481298466998	-0.7281858314512253	0.571023698550662	0.03600350656100547	-0.5025686022797414	2.767062533935968	1.4735504004968298	3.557184703588478	2.5082644428994505	-1.0978598631819474	-0.7161771517334924	0.9550129271243042	4.275201296444959	2.9089075011975387	4.218987668889968	0.030919120697234802	-0.8160366239097577	1.4112823971178057	2.2507393967605767	-0.3247044518143287	2.066140254512926	3.919987271319961	1.8866250585254143	-0.3080126682074157	3.9405960614191264	2.8530878427075996	1.423752932408987	1.684437163819973	1.8105356763571823	2.6561770263763096	1.5585132230772758	0.02872650398208445	-0.09010819967680447	0.4061414450518659	1.8612091438756218	1.0812847596691513	2.4402167841339057	3.712327667742445	2.2311149077398085	2.9745129770765733	2.3455236917843623	0.4820471694299918	0.9467862858150873	1.6860673968389819
2.5720701740379703	3.0891812997354373	3.4255338361532486	-0.07177768893091005	-0.5300413436020348	0.6963075893055911	-1.0745313087896258	-0.7271024382374407	0.5330131244405241	0.07314599423419064	-0.4914264089971477	2.6704185651140064	1.4434966382302967	3.595802660046523	2.5475799617236348	-1.1329005816515707	-0.7206635287501958	1.0689379693087475	4.124386811647243	2.819913606910874	4.230245160395566	0.013695095449837501	-0.8046862181168277	1.3949572915910449	2.2529644799089135	-0.34924031410455847	1.9633902176645186	3.8314530258698754	1.9238963760932215	-0.31280797283335027	4.053290940693216	2.653146679477992	1.3247522377014422	1.7109977639058407	1.7372901611827818	2.650118421793369	1.576611476816629	-0.05357305613366516	-0.2235916130806211	0.45130182454178874	1.8150277222313576	1.0925362667008576	2.483930304715911	3.6641457500441197	2.1428173215998774	2.9285529701738215	2.3174566430203916	0.45726110052168883	0.9098206096918545	1.6824386213262368
2.514433671337744	3.0077844836449126	3.3399992845113244	-0.07282928433937927	-0.5262120808882622	0.6181245573073477	-1.0230232369027454	-0.7465851534887272	0.4922356708307219	0.1223762004699063	-0.5061007798616745	2.5817079681205373	1.3872732832954895	3.6306257884133153	2.582606394698618	-1.1588081398832764	-0.7070785173124121	1.1503423328882714	3.9642066125158237	2.712631341811901	4.181943692438571	-0.06108726325465495	-0.7521140658049981	1.3840293667311825	2.2421247538554097	-0.3598256784369247	1.8735046177967287	3.709166924448204	1.9263840921644928	-0.34019436470057257	4.073616107545415	2.4614371058184665	1.2516427556919303	1.6991165002358788	1.6586789735075051	2.6598912144032423	1.6283724825111787	-0.1617299896718277	-0.31905883006780045	0.47264863143330205	1.826308467566657	1.1156547899016724	2.537218690471268	3.623715435274802	2.0703699600849794	2.872478333064258	2.292985195379152	0.4449091933942654	0.8391000448197733	1.6648833482945
2.4539278923468038	2.912468265715553	3.2613412498680745	-0.04261678133413947	-0.5286792102229062	0.5610314092539689	-0.9216566980456227	-0.7815965048042642	0.4518588855637676	0.15258311191868815	-0.5473712299258852	2.521187167370742	1.30494507185238	3.652806254208714	2.618928144817582	-1.1524901725027852	-0.6876174093780036	1.1765613777117019	3.818971830280666	2.6304734750550787	4.087780614027994	-0.1825764190846869	-0.6910836445761808	1.3780918608906574	2.214868858796397	-0.34840037675163404	1.8217917872545981	3.5550934450649345	1.9041406104557985	-0.38369139675563724	3.9947220318147885	2.3222170960528876	1.1987281824878677	1.647387306103583	1.5833253210155014	2.684459295016381	1.7019756493604157	-0.27930830889998515	-0.36313763033313007	0.4693012568934048	1.8902939692561644	1.1555988708825047	2.57501058305012	3.582642432614585	2.048083452634029	2.817982970522168	2.2489764616373686	0.4502511761659843	0.7467126110731448	1.6136233225475354
2.38508561084691	2.822418257901042	3.189074849614617	-0.00860685046498324	-0.5537952818155983	0.5266275877827601	-0.7890598837939062	-0.8093607512321099	0.3925599708223356	0.17487603549712546	-0.5998764406851811	2.5136442523212805	1.2064166363765287	3.6704359702743616	2.6374723280115075	-1.1202322137931524	-0.662632670032458	1.1571183593252203	3.7109230269360056	2.600339033164345	3.9606877206898377	-0.3067713085387712	-0.629785823830853	1.3732167921892855	2.175872216359617	-0.3193040853721293	1.789947824546413	3.401980967086549	1.9067679432453564	-0.4349072859031571	3.8635404429917153	2.2478164606901565	1.1563348781800988	1.5719237059654931	1.5198306218579218	2.726307569570428	1.7941957064740737	-0.37269917019877535	-0.37438285395619736	0.482605877093185	2.009000834614141	1.202687781930298	2.565253995959211	3.5454058831806528	2.0829236838503915	2.774204856113952	2.1820057207256696	0.46964956527286966	0.6519408704059094	1.5437165338114573
2.3060346749320644	2.7462949357567843	3.114182526661117	-0.034070482141498486	-0.590656278973219	0.5058854087590487	-0.6622310758493476	-0.8234571047425445	0.30158557765578853	0.22141251346711321	-0.6602547534753782	2.5509210426951285	1.1215313466145644	3.6898768542926526	2.6504915870606993	-1.0904780902055624	-0.6415451874893014	1.109799462064895	3.6160259496961897	2.602672868940393	3.808496789782692	-0.39987028260100715	-0.5725482536388544	1.3434503390848929	2.118261791931316	-0.26497736812209255	1.752423102957184	3.264366627786953	1.9731493465757262	-0.4703292059230383	3.6974090148106695	2.222453885823495	1.1310779053535605	1.4856287052982977	1.4852560803725794	2.7616143072921693	1.9092573805459359	-0.4302945077053611	-0.3749842501074902	0.5104829820173652	2.1692097013291467	1.2437102349198583	2.5098476099233613	3.500942373993958	2.11663986231462	2.7599706050781725	2.0950206535644726	0.4967936009135993	0.5902105101821034	1.456237328222322
2.217602630009991	2.673595014378751	3.0538114932670872	-0.10898413600200285	-0.6281774938401108	0.49356401073490624	-0.5661163404003001	-0.8188113677410597	0.2061660338176504	0.2853622417433689	-0.7210130798537007	2.6202330369849243	1.064579709880084	3.6889585870673622	2.694743850306076	-1.0764929385912518	-0.6283378172145401	1.0309582349223363	3.526973415270015	2.62254185713648	3.641187554480797	-0.4440543978487316	-0.5519373803794043	1.2729591526694144	2.0473558089376445	-0.1994730230216008	1.7077629621423704	3.136372921336266	2.0996674782004168	-0.47428759417557964	3.5148399909498473	2.2339331221752845	1.1102072643485748	1.3837966675242297	1.4944185789984414	2.772546137300518	2.03212021234903	-0.4594582181068435	-0.3724504266171177	0.5218354091415798	2.343813356165838	1.2904889293624013	2.433530670822409	3.4323059304618107	2.14983724720094	2.7783816217463486	2.0016418244068146	0.5110967712091357	0.5879807967276699	1.3477283684805859
2.119898006625965	2.591520801966399	3.019365936506334	-0.1675312930687864	-0.6610493861017142	0.4927484846471102	-0.5063378003259186	-0.80154440584226	0.10387464991067352	0.34883514915419644	-0.7726315922407048	2.7211187862699946	1.0433678281295886	3.668533482929148	2.754903401130845	-1.0935138281255528	-0.6219581991672198	0.942091037628555	3.459734086978377	2.65591742059395	3.476312669103302	-0.4378249181096366	-0.5691846491943278	1.1669157840431832	1.9801143455981474	-0.1550155696684234	1.671031064911539	3.024636597768227	2.2479658178776725	-0.4630174973365596	3.357185893666954	2.259689351197304	1.0798526626483393	1.2790212634445455	1.543690160491261	2.758189878614855	2.1239620969964923	-0.45518055492408277	-0.3678426708108903	0.4997936639541446	2.520962838468323	1.3410690082375378	2.353021595071606	3.36144631147033	2.20372152600633	2.827001459499582	1.9224531596800527	0.49793602665605496	0.650014397981279	1.2283559406290414
2.023061627604142	2.507997107101965	2.997464355809093	-0.21405187090061117	-0.6965829981806947	0.49012489296931605	-0.4951608853805308	-0.7956194079273236	-0.010928169985220315	0.4122647092136223	-0.810910653290699	2.8147929171665993	1.0573724174033132	3.6592036849882192	2.803312575006648	-1.1302864739982466	-0.6307597558733897	0.8683123589733708	3.433520921217917	2.673024608018381	3.3132112241684704	-0.40587666802437816	-0.6036580763360291	1.0390226367665945	1.9282781492905936	-0.13794761191989838	1.6494317717388292	2.923296079453038	2.3775618635191154	-0.4521941328860404	3.230677050489549	2.2975223273426377	1.0672093575464836	1.1918263800851872	1.6133404027209113	2.7266983056630956	2.1756636755892114	-0.42598335051557673	-0.36180217711481855	0.46365156769373783	2.667696088903778	1.3903836003261765	2.2795307451023175	3.3059259473442895	2.264074512236255	2.887050257938478	1.8634924212694866	0.4535779199280142	0.7803723653812716	1.119281234783743
1.9318620537775513	2.4156017055710213	2.9782201836955893	-0.25713389866664527	-0.7353899001656408	0.4615625141734833	-0.531856178424125	-0.8105420782957292	-0.10689957776728123	0.46062796842128684	-0.8396601428230929	2.8718587670231512	1.0758222229950456	3.6658294142491505	2.8113686545908934	-1.1599951912494262	-0.6459812123509362	0.8290156539315028	3.444072397584871	2.62710111088969	3.152004386414621	-0.38639309778437925	-0.6587423767371801	0.9149299789134909	1.8891990963668377	-0.13809836990632024	1.6517688800648895	2.834225584600227	2.449439088578367	-0.43850376437260963	3.1164501234627804	2.3624893220537455	1.0864025230034962	1.1152847954721108	1.6844124119787125	2.6806748622986314	2.187743584652254	-0.37192402317908074	-0.35038891633183156	0.4390210447321838	2.734372257258446	1.448005103733191	2.2135343576640034	3.256701301333178	2.323108898122331	2.9375350942763268	1.8178389670141375	0.38655865617263674	0.9849292506422611	1.0489287066933424
1.8549342466546535	2.314451138676247	2.9499143742550786	-0.2613736642817458	-0.7678934604420721	0.41338325591694514	-0.5874826517015252	-0.8421073822702443	-0.20401251233745527	0.47056070437123526	-0.8675326779213519	2.8996936025586146	1.078972716113634	3.6648147543317036	2.740436823436082	-1.1787934145232075	-0.6678642589441925	0.8157822229903768	3.4687567128049954	2.5320529384651596	2.993534815430967	-0.3921535074237452	-0.7149525698394281	0.8322116587936994	1.8669702410133275	-0.16485252828247782	1.6946365484172379	2.7677943714625077	2.426751371856945	-0.42839290980754774	3.0346962252604874	2.443518812211172	1.1159569155200697	1.0358373396655918	1.7340653102990053	2.6279825635997573	2.1550478737177565	-0.2910503507909179	-0.3339699169954381	0.4260081925192411	2.7047192165573093	1.5104374265581382	2.1359641639592093	3.2099883845283363	2.3811867583491404	2.9860354474405733	1.7680915114804308	0.31613496370474364	1.2376479465190122	1.0331792495073187
1.8166500968088173	2.225289758294671	2.90658979829274	-0.2503736424693413	-0.8182784961496032	0.361739592264187	-0.6428846889358446	-0.8827927760105201	-0.3240693793706901	0.4379758810740865	-0.8979094051259736	2.8975224262267303	1.0625243368010042	3.660649575370582	2.5896050725326756	-1.1907482542380385	-0.7184178226340912	0.8100895111248521	3.5037998933003784	2.427195808341298	2.8316230075632625	-0.4033883083489827	-0.75143853018434	0.7974244313231379	1.8498233656899692	-0.2327097748139177	1.7594206396856553	2.7078990297580146	2.3384501437557237	-0.42442321187428467	2.9838705410653867	2.5397461645808272	1.1579471514982906	0.96798056040969	1.7395671673811228	2.578455666280811	2.0897645011248196	-0.21604769934822193	-0.3183911034586443	0.42811422689695694	2.600568690735697	1.5813490032599335	2.0357413932899733	3.170299128245464	2.4293697118973148	3.0268160571598677	1.7099495733255363	0.24934875480082672	1.50725895152655	1.0471228908476304
1.820496148007009	2.1719211254986743	2.841968170600079	-0.2762295359252057	-0.907984708689303	0.3077378570552447	-0.7034263115566978	-0.9180856871443298	-0.4455852839542939	0.38348826036112316	-0.9290315435996105	2.8555897345635293	1.0104494907843382	3.6607206015648037	2.3962855975545203	-1.1887633486749682	-0.7985029252723217	0.8070449015450315	3.539288486945307	2.3477027369571273	2.6825769042733856	-0.43964971520492896	-0.7789525330673884	0.7926282865235323	1.820144602313879	-0.33350764137863054	1.7905476134088545	2.6405599092156793	2.251405466119073	-0.41479301873988855	2.9371750022702137	2.6524015483982053	1.2072341097364199	0.9217444002108044	1.6974970265443023	2.5369673957672	2.009802634379696	-0.17410363283806726	-0.3051824982828277	0.4665692475621107	2.4371845031114963	1.6865862935363574	1.937110255967616	3.113158928312769	2.4823785265399847	3.0457102071661195	1.6575178769536727	0.18624115678761463	1.7441912761459126	1.083330641475587
1.8415239411540842	2.1595313282575135	2.7696513929327127	-0.32466134668194746	-1.0144604510444886	0.24891882821141534	-0.7702970305924101	-0.9407573733808248	-0.5639412004754397	0.3116864690022392	-0.951622864216745	2.8072440861053347	0.9317357149396084	3.647266211059452	2.1890811158442074	-1.173954396385789	-0.8772889423097563	0.7973517143013705	3.546204428956505	2.3220647806202472	2.566906729811262	-0.5224749100096674	-0.7999082109665488	0.7982197414101613	1.7746100612437137	-0.44307639222484096	1.776518069327635	2.5856766411366663	2.1947718482108303	-0.39992644343141703	2.9120238849970796	2.748073567227266	1.2307009849817305	0.8737975255190051	1.6125287426167183	2.5004708885947506	1.9235360923767146	-0.1688163645864451	-0.3019721041222513	0.5337501527495154	2.229384817927619	1.8198070912356201	1.878470473053854	3.0289209083270605	2.5466711015021466	3.04672322868144	1.60645322100867	0.12603988986320824	1.9290672239824374	1.1422253823170836
1.8497247804814438	2.168024275690314	2.695029848578977	-0.37255066774384427	-1.1069326283030287	0.20116945967557612	-0.8265968119990509	-0.9515668220562162	-0.700750540107733	0.21639660566196445	-0.971120484469014	2.771712519213519	0.8628672300904683	3.599232210567495	2.0215688523315825	-1.1624795665130085	-0.9570719320175692	0.7530703461334709	3.521261292581915	2.369837086529964	2.495583581573736	-0.6288108134715982	-0.8121734045791197	0.8126992418494783	1.7193730588403056	-0.5395722719627178	1.7405169493315011	2.5510487341606263	2.1609909486001655	-0.3907938762487685	2.9193266459515126	2.7946583187908356	1.2143885725859005	0.812197743107048	1.5028184439693573	2.4608836150263667	1.841505081995122	-0.2087412209588762	-0.31585727996827206	0.5918809454724772	2.018036572359255	1.9607685318468495	1.8507798125819668	2.9400266801521857	2.610347609090543	3.0348319145862215	1.5584644060241015	0.07407779739338721	2.0567554811396556	1.1937654238122763
1.8360702812540048	2.173516284579105	2.614274854081736	-0.41043314043466755	-1.1797372674853874	0.18894289026629302	-0.8609186938870736	-0.9497672875655226	-0.8592110898138989	0.11295744025801598	-0.9965326751826161	2.734151760273104	0.8223316045886315	3.5172020295414654	1.9273675739116922	-1.1410996686833383	-1.0412305240009325	0.6790650918816504	3.4900823721136773	2.4740380036605605	2.4536378597994513	-0.7332303939651198	-0.8465342424507118	0.8438134723532533	1.6655040705206907	-0.6218269061974873	1.6927199817073728	2.530007581853659	2.1331691443745107	-0.3904772051885649	2.934015153780315	2.7910662246231905	1.1629262308632984	0.7606044687563808	1.3842561475413626	2.419930960280233	1.7689391881960208	-0.30354840026896124	-0.33510195680963595	0.6202354889205729	1.8255954130466976	2.099100517423098	1.831323034857321	2.839603418179345	2.684810699819602	3.0139740613348884	1.5276347963975172	0.02939981145745892	2.1126707486742995	1.23220187121184
1.816785759990412	2.15028086235729	2.5307742905264163	-0.42199234393252877	-1.2368495741673873	0.22035012750792587	-0.8791260678819462	-0.9397719140168739	-1.0037692040012616	0.015023388482187094	-1.0125809413272877	2.6992472906324587	0.8071240016754464	3.4349942830298827	1.8689196921700393	-1.1197522039511039	-1.1049662818880577	0.607077776537385	3.45320336715057	2.6072606536933103	2.4166544667172145	-0.8464936619486704	-0.9169025362692498	0.8817758691025415	1.6075640041444896	-0.682867738057118	1.6504658904671765	2.5287227070471276	2.0916585555423928	-0.4080298296684042	2.946577945352277	2.7165039098752217	1.0680273491564491	0.7213517731998005	1.273053265883605	2.375584608909018	1.7008357294980256	-0.4419456372915153	-0.34925245448710995	0.6296781619491248	1.6653141267320088	2.22153267096198	1.815293908474184	2.7344190193820888	2.7486763508999434	2.9775364566761446	1.4951319862484735	-0.012741989330219814	2.1095015826177317	1.269918278115962
1.8016593152426776	2.094355604733751	2.44769563781259	-0.41292859303095775	-1.2776371292801465	0.275148423081693	-0.8824028341109165	-0.9202830778999733	-1.1116699447081022	-0.08450832281676275	-1.0137161101225847	2.67492065009647	0.826134853986928	3.3517465101029176	1.8197637283081662	-1.1126558422321537	-1.1418945524161173	0.5366552489073996	3.42819402071321	2.753094005596637	2.3696582949866514	-0.9449068570188217	-0.9869682464243681	0.9123801297795223	1.5332846852172892	-0.7134069987352364	1.6385252662172136	2.5491957535512078	2.0159545631592204	-0.449304509461685	2.955329768139452	2.576067789951124	0.9350029454546942	0.6760576776942733	1.1849690787372376	2.334710979440053	1.656865076607102	-0.6056356344752244	-0.35374081546918384	0.6200816476184224	1.5585620660602315	2.3016719606517047	1.7908993076104012	2.6545420957989103	2.765320978191148	2.9152278410107657	1.446587811090493	-0.047051319227627064	2.0599959980267655	1.3099433862911838
1.7937298022785058	1.9987990203676127	2.3623248127658725	-0.4241706487072171	-1.3014049668139065	0.3565682718004903	-0.8711417556493728	-0.8979235558098224	-1.1871770278847251	-0.1707323972351391	-1.0256134586123498	2.664307324920992	0.8601914688116681	3.2583115516047796	1.7782078395257703	-1.1062016558424315	-1.1614563646606644	0.45607222186568813	3.450115570586825	2.887486426617381	2.306789280536354	-0.9743724677957543	-1.0453528198056095	0.9274242396699337	1.4765697880807882	-0.7317187098717459	1.6624961383402614	2.5801442463085418	1.9172645819746514	-0.4859252556380499	2.9421350068695102	2.3896584883119614	0.7880371195309203	0.6479269697861425	1.1175849479394295	2.3003130324057515	1.6358278825590304	-0.7787613719233661	-0.32956999662384934	0.573345720999579	1.5216002165295088	2.3360173705187295	1.7590791732188553	2.609934309738748	2.739721757581267	2.847142405216997	1.3912155538004358	-0.06156469585977468	1.9665204641143734	1.354563038580181
1.8019984731966623	1.878659504967424	2.2860219222228997	-0.47330352306960427	-1.3177227687230495	0.4682953458285441	-0.8628712874618714	-0.8762679332653521	-1.2245223413501354	-0.21226535235752167	-1.0487650556735146	2.661443975208099	0.8676523112483249	3.1711015317001823	1.7312856368611698	-1.0783935181009887	-1.1666023549087796	0.38613116737855746	3.5183721262064815	2.9874305185916645	2.2265768997694564	-0.943676978098798	-1.1011056189980377	0.9081121680148108	1.448715043483088	-0.7537239916756013	1.696008479263511	2.619704585909657	1.8082302712080078	-0.5141768380804711	2.8996653664588083	2.181668503512972	0.6482850312109714	0.6471489462085434	1.0632745369407115	2.251141748834064	1.6187939141888275	-0.9547006059615117	-0.27456435893319536	0.49187348932963476	1.5430587009895453	2.331127765931209	1.742222898797182	2.5759374319181245	2.701206738521392	2.7789270948699825	1.3098980084089291	-0.0569355867513471	1.8398192267796518	1.3945881467554035
1.8256309994303428	1.7699701725555403	2.22999594077858	-0.5634653103529196	-1.336035123080201	0.5812488699421212	-0.8762252320251369	-0.8606842094105691	-1.2066132224028565	-0.22831006485522481	-1.059751345945595	2.6596632556552455	0.8485875121368676	3.0982946093237493	1.673485413691509	-1.0347191090939598	-1.1548854084240792	0.34754251107618145	3.6034701141562793	3.0568350284793735	2.153342621613907	-0.896358101696781	-1.1345375953912247	0.8334258726670187	1.402900306757206	-0.7687782534626288	1.7058188189330814	2.6670431965503143	1.6905904936233935	-0.5569104666868316	2.81907327113563	1.9885530221557388	0.538857907214086	0.6501532420714409	1.0267280427190058	2.1869776140661883	1.6159684256199676	-1.118404957719659	-0.20969317114302816	0.3881154883378102	1.6106428997094746	2.288106139263367	1.7513904562242857	2.5345299692330516	2.651110733654684	2.701417961492673	1.1970459731707377	-0.04445572794076925	1.6989786331925494	1.4014513898905316
1.8337707903259848	1.6832343080359908	2.1995616856003855	-0.6837060647165891	-1.352686508674028	0.6552088676252654	-0.9146711262047557	-0.8656359896927835	-1.1393992179451713	-0.24428046760766636	-1.0739580077785824	2.6555812075108323	0.8040490340768244	3.0389623706510167	1.6379963674508187	-0.9680561206244448	-1.1244475306844939	0.36316206626939934	3.6817364274474955	3.1085617309485065	2.112514938379561	-0.8367690379298798	-1.1209283673667196	0.7290702613247004	1.3412242983047822	-0.770915786341545	1.6673702846131957	2.7223883824316752	1.5960065131993173	-0.6110046695779847	2.699624614685151	1.8475264209986044	0.48734814568800805	0.6550791624332277	1.002144002113467	2.1314184539233585	1.6249581253878134	-1.2584912496678444	-0.13566395813722099	0.2688354304462425	1.6921595152608038	2.217686969871493	1.796438692959383	2.478019341111849	2.5793659051098694	2.6331143364494514	1.0800572166408497	-0.02993778160565134	1.5366079264894388	1.3649921965498808
1.8215950197779196	1.6097841520219547	2.217307129650076	-0.8051152584230035	-1.3742513039568514	0.6918632882224844	-0.9595751675240042	-0.8918088110608323	-1.0309995317547838	-0.2531295197725513	-1.1169336470202782	2.648736381854183	0.7298883681500549	2.990035469431707	1.6374676665757242	-0.8680324481324814	-1.0843974265421177	0.4581043217480321	3.7410666627863804	3.1212751444180302	2.0994234230621402	-0.7698750654147464	-1.0641270805963956	0.6201674190268053	1.2849544177979486	-0.7695428118223416	1.5871640360427204	2.7871843003610803	1.5499012650927075	-0.6760240240461506	2.5668279921894617	1.7855750982990806	0.4955102793613572	0.6647388407069126	0.9742316103424102	2.0804032472177334	1.6186966698403775	-1.3878881685172748	-0.04820061639886246	0.1505420788374337	1.7249154572714525	2.1433925549505366	1.876302342589208	2.4189838677049726	2.4881987419921363	2.583855515894247	0.9826911862381827	-0.01722486794361243	1.3709253520686766	1.2863363443334679
1.811569510658121	1.5457665576935773	2.2660157917240125	-0.891337735922211	-1.4412112789971363	0.706789312201449	-1.0066955147686687	-0.9279341599182287	-0.899066250257144	-0.25413889381235333	-1.1664036210436515	2.6256580198087334	0.6418687693094953	2.948540952107699	1.6534212154816885	-0.7599394209984945	-1.048279825710679	0.619022558772634	3.779360155454127	3.077890906263278	2.102138659516279	-0.7311539007187543	-1.0031036961969595	0.5211118512415195	1.1950995168323888	-0.7650685301538795	1.4694192776333028	2.8472229958663013	1.5228600452465595	-0.7634195818218945	2.4336930424817234	1.7963232626480607	0.540019692399254	0.6591286345479601	0.9491518578611565	2.031451478304849	1.5946827182369678	-1.4820254676868827	0.023529140734355213	0.040333352900261424	1.7070111039343392	2.072042735742911	1.9243771891925827	2.3688410961354354	2.383769918039139	2.5426125527653967	0.9063291623940435	-0.0028303035886803043	1.2396873910920005	1.1640208938219807
1.8115220285445635	1.482601171641047	2.3036477199145553	-0.9232027459979028	-1.5578474244149993	0.690459824722557	-1.0513134001329907	-0.9707679774892307	-0.7727876842396922	-0.26547112996472544	-1.1954746605352282	2.582240409182853	0.5735343577801146	2.9138243630322385	1.670009205437766	-0.675217683876735	-1.0177059971524054	0.8093814623853598	3.8117910480183865	2.9916930499479184	2.1062418058820676	-0.7187750263795418	-0.9528185134342321	0.4483318716748362	1.0501724344373726	-0.7527817542604625	1.3330810644882334	2.880358961434756	1.5146163126532368	-0.8508434137994427	2.319766141473189	1.8370805268046293	0.6008059529803739	0.6349161658619548	0.9264852961594847	2.007256572611673	1.5624138019428915	-1.523548466680166	0.06349987464269327	-0.07602902512293316	1.675753690563294	2.003430701178449	1.8980463099658647	2.3317422655352686	2.2735803237314585	2.492673189551182	0.8463573836677796	0.0020455694801173267	1.1436789026953718	1.016584030469506
1.8284053114939418	1.4055673705696035	2.342709107224785	-0.902346103729921	-1.6764155753399919	0.6313879195724332	-1.0947417744689871	-1.0155482303256769	-0.6627550855576998	-0.2818750062311913	-1.20615888872444	2.521867508728145	0.5283269394003717	2.8927346566480963	1.7123383192499861	-0.6454246405722222	-0.99749464210746	1.0058579071073064	3.849476611927969	2.875457757140829	2.0961574287065527	-0.6963454670985574	-0.9113223305694407	0.3861580502915859	0.8987678877660861	-0.7351592224904553	1.2175562142823313	2.8785750030256865	1.540090017525905	-0.9013694124229478	2.231903202857093	1.8538740942537568	0.659393120175283	0.5994176684117413	0.8966935571673089	2.02047574536474	1.5335538403083768	-1.5446688305377774	0.08692337032943616	-0.20061926037493905	1.6268593193001206	1.9439725185054268	1.8179696070533868	2.331440595708928	2.1714158175820364	2.425611165236994	0.8019784098103886	-0.013715336062791442	1.0562979188917647	0.8696157648997792
1.8683309858370667	1.322903167812435	2.399711151063606	-0.8319142493483698	-1.7655936137122743	0.5514221096148227	-1.1460927411257118	-1.0487784097473645	-0.59453563035287	-0.27520570659397536	-1.1992601805092442	2.4423740581245266	0.5089600382090497	2.854360218570238	1.7799128998479499	-0.6680824024408624	-0.9980132693046768	1.1815531213251294	3.8735469792933133	2.738115230750362	2.066895661402617	-0.658991470132265	-0.8779747961288351	0.3051517717331727	0.7808714450990152	-0.7094280647364484	1.1465674106438417	2.841950761639499	1.5630188903970934	-0.8971735208752538	2.1706851280729906	1.836504104648569	0.696896257249563	0.5569591407643312	0.8519487511549244	2.078230052095592	1.5294965899924802	-1.5518843966223448	0.10699054484830355	-0.31822828343280235	1.5435377844951432	1.882160628890981	1.7194449963723564	2.3717922140018084	2.083112827342336	2.351660594618629	0.7499525535652493	-0.04384338774281376	0.9684531546896349	0.7321794639840031
1.896732072903778	1.2345794280438713	2.4416566453201662	-0.7318624576282559	-1.8248394660442346	0.4798897244720943	-1.21656565865286	-1.0676674010340341	-0.593560418725939	-0.2556622435902125	-1.1625839972860852	2.342375710609981	0.5278845756405696	2.789685795432146	1.8320097623275338	-0.7294717692673177	-1.0118651471643292	1.2925751636776504	3.8639585583848373	2.6253378951077844	2.027720251872616	-0.6088124101953104	-0.8753148746224942	0.21508138661044138	0.7056416585553646	-0.6740214747824101	1.1064918628580265	2.7648423450474993	1.5684512499812995	-0.8422763306528716	2.1368268727388013	1.7717620551690945	0.719385099048176	0.511449448363806	0.7829576422984783	2.2006489870163883	1.5471572441638068	-1.5227493953697402	0.10546052228692686	-0.443959066269718	1.4637369563824665	1.8086983823237919	1.615117816875538	2.441038555226338	2.0153075875297586	2.2648420532646343	0.6929569357682954	-0.07269192259128632	0.8792170492919382	0.6302480170220612
1.883050441040019	1.1378719983137684	2.4493140122344395	-0.6325534594903148	-1.8582464821333524	0.4085975718203442	-1.297957389675854	-1.0821004021532712	-0.63443614947644	-0.2422307571342039	-1.101245906587418	2.2253865771957857	0.5782223346980139	2.7369184064252976	1.8702480531187136	-0.8362220661674634	-1.0314420650553981	1.3539275869547285	3.8306729541011775	2.5461986081199828	1.98303175574912	-0.5339213645164896	-0.9128774698628298	0.12281327437700422	0.6687602186176212	-0.6408008756314949	1.079570305296766	2.661696630723133	1.585065639457295	-0.7531560465670918	2.1284389112928888	1.6755628209533935	0.7231964657525802	0.46556480484154655	0.7074895947582326	2.3886457311077463	1.5802365300283017	-1.4524981080662847	0.08711351764197763	-0.569339727522429	1.4211375195533127	1.7236350195348522	1.529564391344271	2.5194923841939536	1.9706589152310798	2.159222871582726	0.6666271675467919	-0.10079559585567818	0.777512386257051	0.5947545922824401
1.8577085587182527	1.0589006980852702	2.4478908502914907	-0.5498196080287296	-1.85652296642915	0.34403825082365463	-1.3615906187901359	-1.1035785195949184	-0.6571079298575669	-0.2269043721740283	-1.0419101951800256	2.1211523652299347	0.6331401770734061	2.714078411683558	1.9111496745681802	-0.9833904890920856	-1.0513563423854326	1.3964246722991054	3.770776923680438	2.4843890503543284	1.9316295208069707	-0.43133802185239845	-0.9778062945691947	0.02332666066669049	0.6800010090410719	-0.6256120084994473	1.071187049472312	2.5665681104395244	1.6054052568257302	-0.6408339524810608	2.1290261962647485	1.6007474428198378	0.6990657132586022	0.4276666202122321	0.6623743666848736	2.612427754877035	1.633591262544675	-1.3434320514803317	0.06986317656703264	-0.6555386005791377	1.4090713000983697	1.6332979744566534	1.5051133940233155	2.578691808593406	1.9291608330982364	2.0594220698862453	0.6898454947967435	-0.12916888159528978	0.6575359647009007	0.6213903760066991
1.8328821964865436	1.0117087543313095	2.4506867967634784	-0.497707213342344	-1.8329983669988057	0.2955618629072212	-1.3865647394838736	-1.147061148921069	-0.6406200495603889	-0.20318098599930895	-0.9959529108622711	2.062944725095307	0.6685886193375229	2.7099233793216113	1.9235477100891365	-1.1361503780146376	-1.0680329761444904	1.416342083341047	3.6828018075484352	2.4578438082267597	1.8845727657072484	-0.3293038344270153	-1.0775885352038812	-0.04889478051826669	0.7422429028373922	-0.6323368915366421	1.0568127991483096	2.499621885499187	1.6106028064746376	-0.5364738736229985	2.1424890658914086	1.5693535239300083	0.6632756165849008	0.39354138124537075	0.647072667136689	2.8330399869732203	1.6691340719032433	-1.1972689896863904	0.03938654219417434	-0.7041206228237892	1.4321675816589388	1.549943265033141	1.5529814536170572	2.5957886180992635	1.863965773474506	1.973507455422844	0.7699668798147478	-0.1346708039709527	0.5487497317347326	0.6911314411366835
1.8062243813033156	0.9804465498874139	2.4495596021272483	-0.5028233084645022	-1.8120173431641795	0.25321772541840093	-1.3667470368799015	-1.205515415540542	-0.5893496212360146	-0.1805474760884237	-0.9638856103874003	2.0446169205280667	0.6778782582933605	2.7349093797887525	1.88324087712415	-1.28628318604489	-1.082604889821639	1.3951714260302024	3.5955489830102936	2.4735529766655384	1.852535178580014	-0.25516215683434895	-1.2169107201352047	-0.08095002677386262	0.8257412082409127	-0.6588164550089597	1.015454944139346	2.4698202231476825	1.5955749706155244	-0.4776635338709615	2.1691339297234045	1.5733955085609197	0.6371295224431827	0.36749633895188827	0.6471816148016813	3.013415182110968	1.6728077472891418	-1.031717682683785	-0.011714442543601516	-0.7376739413100757	1.4817917196573835	1.481109647179214	1.6382215654973629	2.5627098658370677	1.7785755930107665	1.8893279649908117	0.9087072431366023	-0.11126478535953548	0.4791826719564115	0.7983774727078421
1.8002077191996204	0.9502987716503956	2.459805108681133	-0.5341458288453488	-1.7849067191234789	0.19903897679505286	-1.3119565878629749	-1.2658671505005423	-0.4890388997031148	-0.17486278057592158	-0.9502148651530508	2.0503732000128707	0.6318778219539729	2.809877527789348	1.8061166369697994	-1.4321996914084905	-1.0980932127210543	1.3433351778119118	3.526702555922319	2.4934162586616835	1.825454412565812	-0.21295156822573139	-1.3595965095110536	-0.10605996967408	0.9047179249257141	-0.696640556959556	0.9148696624956084	2.480242575400667	1.5679308603949613	-0.4482470543142215	2.172006519259676	1.6063359259182284	0.6118132748622989	0.35500109282008624	0.6850627179195439	3.1265925498961935	1.6835424428652896	-0.8601805181402028	-0.07196460843596897	-0.7504268547711084	1.5528409176852418	1.4344934471489452	1.7311942582833733	2.4784062654543297	1.690353664267614	1.8317311981172044	1.042940645051153	-0.07683207348194324	0.4503034232945911	0.9235730852010988
1.8142013763810454	0.9307271166315824	2.4971536639184335	-0.554051027648524	-1.7508186363447973	0.12600829953753706	-1.2331683149397095	-1.3292854391334596	-0.33963496650131336	-0.2061286058946794	-0.9604849759705875	2.0734574780701247	0.5342610873977137	2.907340686159751	1.707196703239695	-1.5436917071537477	-1.1236318257723656	1.251267600215621	3.4460045275984448	2.5076018717160986	1.8115202376591761	-0.1987078542217392	-1.4547696269006258	-0.12856542381603023	0.9661686780470703	-0.7242777263990453	0.7447571316827764	2.5073948471387015	1.5376086476690998	-0.43281499496967235	2.142335861116141	1.6472618989985222	0.5802909605014602	0.35267639586533245	0.753874063128753	3.163277839675213	1.7250171574793227	-0.7218789782805736	-0.1417928924437763	-0.7274461471533065	1.6166760094369454	1.4108332759072169	1.8286097386400038	2.368086921569583	1.6041798893372423	1.8084784581040108	1.100776423110448	-0.03782965863453062	0.4479191163739835	1.0181384036025234
1.8063261286895114	0.913165799083998	2.553765282799453	-0.5616792673575817	-1.7335139827017965	0.043260850210699586	-1.1453296585792399	-1.3795316249637486	-0.1747939624298022	-0.25888233255154214	-0.9898337176996398	2.091507230082601	0.4165275911304688	2.987199494962443	1.6027386278429798	-1.6080000527494236	-1.1768037015258848	1.1099410718127936	3.3254480414867955	2.540366871779834	1.8346300392039367	-0.20943354247775758	-1.4817769780681809	-0.14532157526781905	1.012873448032287	-0.7383520612743274	0.5338244875997199	2.524623850226289	1.5069120082896548	-0.463486849086504	2.1011748448275194	1.6751340191055923	0.5630716443641467	0.36105655343609866	0.8060654420433695	3.146230331272636	1.788571741655367	-0.6525081048760308	-0.22389673318679176	-0.681707536562197	1.6280848817563005	1.389492343095219	1.903328778121058	2.2751594989773314	1.542075974781879	1.8088576917994892	1.09469594121181	0.012916892845318726	0.4839334480899913	1.0774674545841283
1.7659527658471266	0.8829743178584744	2.6123731067066447	-0.541123080920592	-1.7217829564570635	-0.029769827046816542	-1.0670295340496736	-1.4107664021950748	-0.03518750417763041	-0.2989476702050111	-1.027742509099666	2.0869933130765324	0.30118933278215027	3.0325649398715138	1.5240679376289785	-1.6255074387452602	-1.250912003357352	0.9473376787881989	3.172659292999199	2.56856691189042	1.8841321593860894	-0.2406209837427226	-1.4327936087410966	-0.15885398888594823	1.0576608006872088	-0.7356114964497221	0.3104272657776721	2.5366921164876413	1.4593915543567864	-0.5333580565842132	2.073221356873444	1.6955477988763186	0.5623010725576576	0.3895247173537908	0.8295436638492346	3.1064893974430907	1.8749787477172213	-0.6467710599586595	-0.3034490623173377	-0.6205052226687114	1.592671697511115	1.362695537289291	1.9127093888308142	2.2054540949735886	1.5288629508445435	1.8455186806898165	1.0463867261271953	0.06894602095827973	0.5517999797403981	1.1233900372934502
1.6932305173536442	0.8549388507325297	2.669431825136114	-0.49763209938459685	-1.6832053932553386	-0.06837139520249397	-1.0051974041811094	-1.4406423472599588	0.057865828503692554	-0.33856714938691085	-1.0724769291787104	2.0634594181222123	0.1993108010278004	3.051528933728604	1.492352493884272	-1.595785748255106	-1.3364754204671574	0.7916094390240822	2.9931276982489794	2.584298905128964	1.9220077802686728	-0.27416521624047685	-1.3088398591797414	-0.16932051247394972	1.0903612819190651	-0.7116409766085757	0.10507196870282542	2.5382371518954967	1.3790992489135894	-0.6120338505236458	2.066314374921787	1.728945136235383	0.570967041642942	0.4317489005501168	0.8448017843314227	3.0434008845033453	1.974551558066479	-0.6805378038968474	-0.38596415189910477	-0.5424546337534956	1.5568072834525175	1.3368589257377095	1.836530307736285	2.1734377451432882	1.5605850164936892	1.9112715695072837	0.980370065513409	0.11683193837902164	0.6121806200864539	1.1538031763152286
1.587860924209556	0.8462201045257857	2.697044945135365	-0.4916229827647706	-1.643029408231167	-0.08179912706666995	-0.9502610717361808	-1.4660072143668799	0.08298697762222602	-0.36461271510105175	-1.1166218409992525	2.013895071232497	0.12151412078265991	3.0485153937737843	1.468342865394062	-1.5341239434101905	-1.4257497914055937	0.6574129614279512	2.8193684171530142	2.610570249659344	1.9312219599598985	-0.28292881859152763	-1.1457120804496075	-0.1940722622815383	1.1171721603484095	-0.69801891569256	-0.051362618396423906	2.5236522300213506	1.2821989002088645	-0.6890867052795361	2.069404004556355	1.7884431500024054	0.5757920066466505	0.4697361360708433	0.8411683797039264	2.972826921698446	2.042703638938699	-0.7361617798471721	-0.4708936701470908	-0.47261068257713906	1.5371982841536265	1.2999726941514897	1.6950127978704583	2.1764347692875825	1.6009752581737087	1.965283798711297	0.9466283749775231	0.1482120886727742	0.6585051468157616	1.151688771685755
1.4979501506081083	0.8625213192381436	2.6746144015920725	-0.547891683113203	-1.604041815083684	-0.09491076354798018	-0.9024056964504288	-1.4694961077672044	0.06059490910308744	-0.3555283487428392	-1.1492591618563117	1.9299527797526488	0.07303752632438096	3.01637604088864	1.4296882226637446	-1.4589440235540392	-1.483413079391322	0.5696078372434107	2.68313820345463	2.6611614183401318	1.9138345330111832	-0.2487267438807376	-1.006988026015742	-0.24849332808365204	1.1667503093128373	-0.7174397748720336	-0.1530647482667747	2.5119556217618877	1.2192825299777659	-0.749949752082534	2.0747789387553333	1.856292255493815	0.564500165943868	0.49901513178928614	0.816213917037414	2.91324625300636	2.0442379386586924	-0.8027957143920522	-0.5347920112219317	-0.43401243035481124	1.5290650060353363	1.2463396899548391	1.5180908454460986	2.1328041311431756	1.6213973512040531	1.9859598275880859	0.9677463015716224	0.14865991956381644	0.6973437822407181	1.126641648737154
1.4731509210127192	0.8798058511918632	2.621988895586658	-0.62987439499731	-1.5520027602729258	-0.11248566683536772	-0.8837718939737048	-1.4608167203256948	0.010889355249834146	-0.3449392100430818	-1.1653707635990043	1.8313920231063534	0.0457350508566141	2.979127875319148	1.3832550683086051	-1.368157297211788	-1.4849488201209453	0.5313590443359922	2.5710626244742074	2.7212705285232373	1.8554156424045865	-0.17921284324760062	-0.9309128635685207	-0.32731402167009216	1.2223993641511222	-0.7551185030500083	-0.22392256353300732	2.504925976126151	1.2104295607955597	-0.778286157130367	2.0892184888243257	1.8943572064092713	0.5342937511294961	0.5163425605024411	0.7870159428194463	2.861884213139827	1.9834656233410868	-0.8563956953465073	-0.575417205647853	-0.4119070266975216	1.530273856276206	1.20367752062324	1.3433558223054431	2.0253703247277706	1.611243047736464	1.977346547216801	1.0286080805757902	0.11972456035891714	0.7128566419810293	1.083919246007576
1.5094543884072822	0.8973234657509428	2.549325773198661	-0.7195437685576117	-1.5232381171289984	-0.13491579520358635	-0.8990559885074587	-1.4485505056340275	-0.061813049526856456	-0.3621109536772499	-1.1755385630658923	1.735736028255576	0.01962479966831327	2.977793597527705	1.3153698759465242	-1.2685552549864894	-1.432960220011563	0.49211190270588767	2.4840926974769917	2.7815907681041763	1.7622494357956309	-0.09833829361368925	-0.9311872999144132	-0.40853278765633566	1.2345301878339068	-0.8118950375794078	-0.2499892496121689	2.476993222584148	1.2263585591090618	-0.778834676645362	2.0982894882266416	1.9036643153681019	0.49056083737352274	0.5143178244450747	0.7661470175901491	2.8398054287575043	1.8812672155836716	-0.8784826005496644	-0.6132874750571914	-0.3964857623750496	1.5252657624211765	1.1859705537584624	1.2166141842189124	1.9606621469777525	1.577267472483282	1.94793255839761	1.094546421165122	0.07098410848281858	0.7054718310199457	1.0116008930724758
1.5936944410180973	0.9165819160188038	2.4447422619221335	-0.8238854018646574	-1.5702734166694912	-0.17918811452789324	-0.9479213259870708	-1.4328994522574845	-0.13819706718971125	-0.39431184329054825	-1.1941348690386329	1.6595969563445425	-0.03257412398829698	2.997472926626595	1.2207720718703132	-1.1773533849970597	-1.34573518178446	0.44633655169765685	2.435801485330915	2.85744328392571	1.6890757410092405	-0.044955828117603444	-1.011604186090239	-0.4800074873092018	1.2198556271198129	-0.8868594463278991	-0.22239206781505563	2.413731721262542	1.2673868356416471	-0.7648502564331704	2.087884330573035	1.888501600848317	0.44887883011789764	0.4964514034944263	0.745942673117306	2.8671613455374305	1.7522833922920136	-0.8749130963725517	-0.6528690702793993	-0.3859237612515402	1.511695443588194	1.1865072777262764	1.1478355715600688	1.9694630362592485	1.5293763403226803	1.8867408638901484	1.1319477928437482	0.015932896805399357	0.6968978395498312	0.9317449733636582
1.7156759907483756	0.9237637737964555	2.321619862326838	-0.9169015195423895	-1.6848177143979792	-0.24728770381269	-1.0374600853738722	-1.4297533273315772	-0.19230241303423265	-0.4294479678416735	-1.2196347551956483	1.634761538793453	-0.10730123131481258	2.99601688964506	1.1334042522610146	-1.0832260496189217	-1.2418184041517786	0.40109223724404586	2.395937008446525	2.9432474124451105	1.6795751672092618	-0.030923767695196964	-1.1424821757633374	-0.5174113456767643	1.2030658639066822	-0.9350481598450289	-0.1627992525629332	2.328908746431324	1.3486691505417787	-0.7406645042101448	2.0942295616820443	1.8278718313846394	0.4233551208968042	0.47963015879561227	0.7045044287374405	2.920709751405633	1.6354983322670598	-0.8470365128124149	-0.6833678148048788	-0.3554207444458248	1.4913232531234084	1.2015798654829741	1.1241741246395338	2.0201829153226547	1.4706121594250976	1.810509696116781	1.1171809082327697	-0.03259734873408669	0.6895843794192896	0.8586551484691561
1.808978343889675	0.9128088913445399	2.2146245323593843	-0.9570457569609534	-1.8302810499006479	-0.32731673284687457	-1.1253885161515733	-1.4468244215307096	-0.2273344338032027	-0.46101103214147676	-1.2424599303285522	1.654343537863035	-0.1958602981551298	2.9752163613373894	1.0874271024106452	-0.9863678474366904	-1.1472016695604554	0.3377785189585706	2.3310330896416964	3.0259701929961347	1.7503916181774541	-0.05976013809444332	-1.2876730763991262	-0.5114677687668729	1.1828093662081172	-0.9451058712249167	-0.07657443299348643	2.234948294153653	1.439496172001077	-0.7317637854822892	2.1226298968973167	1.7503079037020632	0.42120937478950343	0.4820673410868862	0.6421918117450287	2.9670185638265396	1.5532242110143413	-0.7938097507933684	-0.7125001518983772	-0.3028918970701381	1.4632021654924983	1.2272244381836865	1.1304967941159156	2.1790579851688014	1.4222130418861283	1.762996389557205	1.0580208097599537	-0.06906357843324934	0.6754331313618193	0.779650705219235
1.8139368331769365	0.8846277475902452	2.118095110131669	-0.941914467472418	-1.9782879609990343	-0.4145717023333916	-1.1826870379499197	-1.4729850011675292	-0.27393291805437425	-0.48487065284917613	-1.2590197532264689	1.6911529633044058	-0.284872518115244	2.9607067245178933	1.0679114313587348	-0.9127187697795076	-1.0735918540641776	0.25664321390005423	2.2802740478832697	3.0851720173885524	1.8788063304790867	-0.1270545363044681	-1.4320899258029107	-0.45635460105696735	1.1717883370832678	-0.9415415216887897	0.01730286516571648	2.139538375668613	1.5047669877996295	-0.7411338559600896	2.125668458273462	1.693129637636261	0.4231772966337674	0.49782466197777897	0.5811048559837824	2.9835611885138715	1.5120142171266444	-0.728687831422708	-0.7493002899208565	-0.2382944647843641	1.4328639239635883	1.2398793060486686	1.1507243234219238	2.4572303552531745	1.402623180220344	1.7406683563631247	0.9592877389304271	-0.09569580734135934	0.6330864134352208	0.677119224511092
1.7376398598484506	0.8383681342577244	2.022875500665607	-0.8835258843164361	-2.13042297019539	-0.5014347135451536	-1.232057356526462	-1.49285945181815	-0.31948815265813124	-0.5196476136315383	-1.2718135440266836	1.7403268534150897	-0.35493862192384834	2.924955182326637	1.0529293703107556	-0.866683231279153	-1.027167167089988	0.17974912079110145	2.2569500484982465	3.1466620279574866	2.0285408811457732	-0.21154435792654117	-1.5701102972985908	-0.3778860294937899	1.1833477813896904	-0.9318176315645512	0.10619571105429418	2.0365094681448412	1.5750386205985958	-0.7582623674128702	2.086760828887738	1.6575461138072594	0.3990583990906592	0.506565710003214	0.5307492452242887	2.9396626470466125	1.5176543893367591	-0.6766142202169114	-0.777924093504071	-0.15381967528623955	1.4003196700135527	1.2225121002277375	1.1654625975631046	2.7430559576710087	1.4051360866133344	1.7295043397660845	0.8362113804996778	-0.12133641070501806	0.543755173596802	0.556986753914358
1.6216478395855511	0.7670667085118501	1.910319763637871	-0.7931053711786552	-2.274850806343518	-0.5816217902707709	-1.2740100638792082	-1.4996780961128189	-0.35769528104966575	-0.5771262015912757	-1.2803151300687152	1.7843952253393547	-0.39248020002702644	2.840428937903688	1.0489971575522428	-0.8368642414966919	-1.00566679687526	0.059947274068866505	2.239085369743473	3.1813956670010186	2.1528965077137334	-0.2921157281057482	-1.7140838264513192	-0.2945120338824069	1.2114882156755722	-0.9189439763668468	0.18269292045243757	1.9352167344298947	1.6598684693860772	-0.7693854384025102	2.0353542432530802	1.6182299050408422	0.3228903397569297	0.48810405414681135	0.49926881742473006	2.8467201405097726	1.5666223212452655	-0.6482304416932707	-0.7777516343136264	-0.055727278111546166	1.3434814257389536	1.1719418694987995	1.1667973137161969	2.9733284057642866	1.4178789538706915	1.7504608976778855	0.7362679092922018	-0.14360000357397995	0.4197295924074	0.4276994827327153
1.491458667368834	0.6822756269807722	1.7790425201659446	-0.6914511483599213	-2.383717231772274	-0.6496518385713361	-1.2915216861405325	-1.485447083558864	-0.4099711601211866	-0.6514607167678201	-1.2987165572783153	1.8032613869807133	-0.4015594464629582	2.7321850179104077	1.099712788995643	-0.8325506395377327	-0.9886578388927418	-0.12531367861950785	2.2357086565421835	3.1175832330559192	2.220573638643672	-0.36439256603363485	-1.862589073725961	-0.18627700921483648	1.2418042868176054	-0.9122352459710541	0.23489523385931768	1.8393979921427772	1.7110379966377764	-0.7828665778225927	1.9941293916414307	1.5726995842505533	0.1821542905148492	0.46144971628051	0.4983373148890454	2.7330554501820066	1.6367895211159271	-0.645751885173506	-0.7541424133448666	0.04787157670563991	1.2612461849292276	1.0962834863293605	1.172650012716138	3.1480476995330076	1.4451102126110746	1.8034133505274106	0.6809739720265993	-0.14745683288050843	0.28713001974788377	0.29525203382107523
1.3689887301848178	0.6113456766371904	1.667003151630783	-0.634022354664051	-2.4355616961003	-0.7046271475595075	-1.3121922457082094	-1.4552161282883322	-0.48331614620244273	-0.7204511227643112	-1.3415216776022616	1.8169628703176168	-0.39423886570623873	2.6161637296498923	1.173988653185424	-0.8421638096176999	-0.981804910587767	-0.31196948732468444	2.246260132909137	2.9915960445489134	2.210037639988971	-0.4313036996499783	-2.0041278599125683	-0.068079359716692	1.2571326373950389	-0.9190408922152609	0.2571012100193232	1.7459790986678587	1.6957816970578334	-0.7885496923851687	1.9645289523532263	1.534585426565678	0.016220543200574866	0.4403399681268577	0.5185307645953887	2.612493609274676	1.7035639737184358	-0.6609964432275046	-0.7203227238957055	0.15499286685482477	1.183116578347707	1.023047747124735	1.1934791042319903	3.2547010992237473	1.4900398980977863	1.8610101174010185	0.6573498046499233	-0.12587869545701913	0.17093519221045206	0.17770256563656364
1.2839075658481174	0.5786558412354655	1.5861725910126772	-0.6711036118055649	-2.4320590674111147	-0.7489373983297579	-1.3416550872635482	-1.432458749933232	-0.5550886980325241	-0.7665293573051867	-1.4040923764777968	1.8340542284179258	-0.37307553607572236	2.478357692961784	1.2268917844995264	-0.8497466677981865	-0.9955560841372803	-0.4841032163828567	2.2597549475210656	2.9073154714138765	2.1287457737352353	-0.49316374914362004	-2.150022443486543	0.010765618147215144	1.240205523370283	-0.9430329489116103	0.2642297351200522	1.6659186556608525	1.622863692825907	-0.7929604678665712	1.9559175672767135	1.503205566752825	-0.11848726352458772	0.41235455377839897	0.5543146251621469	2.509795871300667	1.756772839712133	-0.6820163250640449	-0.6702564943005949	0.2538969095201744	1.13636694138285	0.9674648099807956	1.226383303855859	3.299603997070546	1.5412653598163988	1.9108092160977272	0.6749931701590863	-0.10526476536016174	0.09970922562203235	0.09461217830536238
1.2251518418997402	0.5625221546457103	1.5363241399490337	-0.7913777501504562	-2.3779420642311764	-0.7788400215489458	-1.3274987838462717	-1.422022674060331	-0.6371652300758359	-0.7864691389503443	-1.474999014446693	1.864184476533147	-0.3428329600092733	2.328517789652749	1.2622552642823823	-0.8508104733940808	-1.0207674081806388	-0.6487245483150076	2.2694035593956956	2.8596744081028125	2.0272080470242697	-0.5470896495113439	-2.29581147461979	0.04884336521446917	1.2089115144494744	-0.9719354085942857	0.24028643949642658	1.6191587696231369	1.5237104379852089	-0.8137872449152983	1.9738042247892316	1.4675447180004502	-0.22541299288810096	0.3836286109645144	0.6120459928416275	2.452585960923645	1.7917267805161976	-0.6876815971092222	-0.6104529534911725	0.3397403561201898	1.1254315818306562	0.9205827100031694	1.2761500441744211	3.2952953649856402	1.5948199885358254	1.9316462894205415	0.7542103148947407	-0.10181006991497818	0.0818417884738397	0.056301452262145626
1.158826112418415	0.5640954622318898	1.5585216879529935	-0.9408378340780335	-2.267039388393825	-0.8118087699819403	-1.2625806583853558	-1.4174442665806075	-0.7366443758028269	-0.7787656953582396	-1.5487265225120568	1.9440151398095644	-0.3232125088580652	2.1956024137667365	1.2610722960743592	-0.8464774115766591	-1.0417843977066987	-0.7612405735078605	2.260561506467541	2.805716581456577	1.9589636354558397	-0.5693876403497226	-2.425725418667574	0.07435399869288126	1.1697170868439533	-0.9958305494422209	0.1596113904357672	1.6232045324437039	1.4143207392083836	-0.8571542156420655	2.00612404883844	1.4144365547195137	-0.3086525304152265	0.36534505689093516	0.6808246537513388	2.4339667275640444	1.809603533239636	-0.6316461233583182	-0.5641896701468829	0.43639513285064824	1.1600871456483846	0.8756259226073361	1.3578685106179313	3.2364304006110416	1.6502390316758575	1.938908874438067	0.8525233055930969	-0.12673322991237554	0.11880746459707256	0.053198420603215744
1.0872705672866405	0.5804695152584222	1.683212084556228	-1.0803661835922864	-2.140096897051236	-0.858394907508831	-1.1972192717393564	-1.4239813510570052	-0.8433506712611795	-0.7406819509117428	-1.621742723091956	2.085259921618105	-0.3188374233800261	2.107631398924052	1.2065037570037098	-0.8460233482125581	-1.063873888135741	-0.8056352294740787	2.2197219359314415	2.7736192067859893	1.9235554099717433	-0.5606411990998821	-2.539750201971133	0.06318930212772185	1.1085575174432436	-1.0099156527451048	0.07555132607099055	1.6640656750514313	1.2972838519981842	-0.9149862680116891	2.037722533737428	1.3382363575037153	-0.33520762036192764	0.3717051652933566	0.7491566292345806	2.4253354111799426	1.7997062195529216	-0.5014070694751445	-0.5464440616532261	0.5455375794177424	1.2502216935620383	0.8323236237728387	1.4502521737401366	3.1348857138489796	1.708841089580344	1.9736373299760903	0.9283086092571544	-0.19616072713284788	0.19297665294534422	0.07876557279852511
1.0287319044288137	0.5610508206993765	1.8663402812947083	-1.1978110295286755	-2.0362898241735263	-0.8792761685010035	-1.1652820228090601	-1.441480905849159	-0.9714511442715793	-0.6851168388924885	-1.6891610312006269	2.2729868081667393	-0.32992888545505644	2.077506145975041	1.137039070777285	-0.8655091531519776	-1.0752887216900238	-0.8227275260454423	2.163425325286764	2.789647922421488	1.8786686410037254	-0.5222346545927322	-2.652620945256068	0.009211424389368134	1.0271249682465746	-0.9913347309185557	0.025403461871089793	1.7133475261019684	1.1841371942565808	-0.9639062919727349	2.0608564548028694	1.2344171035664335	-0.3156232415262353	0.3917369289720226	0.8109680869680271	2.40626397762321	1.7535799836046837	-0.3489184252118408	-0.5549034060460406	0.6526641744394157	1.3689954077812607	0.772609389298658	1.5412635230711356	3.0260353708577172	1.7531925363916803	2.042917611659723	0.9738267834702625	-0.2957985306867993	0.2694171760658655	0.13391724598514246
0.9664421545999117	0.49580954269285993	2.0890399366592556	-1.293764937553879	-1.982589800599444	-0.8684657064069633	-1.1472261431432673	-1.4678557157824907	-1.0949174721090442	-0.6229381595449641	-1.7508011839821627	2.4701319855065433	-0.3702972758769674	2.0946741917782497	1.1026008175258444	-0.9144766436605269	-1.0690450544613905	-0.8075469610707107	2.071706331059927	2.8126324957856	1.804778960945453	-0.44929425408474044	-2.7652242890244922	-0.03881073430036032	0.9596967078032657	-0.9301969832105101	-0.02117324565359175	1.7508371996925558	1.1118347728280045	-1.001748483667027	2.0655483510454467	1.1087922212376942	-0.2807519035448863	0.40802386832236504	0.8242542547138528	2.3633356909478573	1.6783776874698204	-0.20766462787596635	-0.5768278333850763	0.7492977316799223	1.5053726554619882	0.6830306514777382	1.613626443896966	2.9223199729539444	1.7694102398010643	2.1572799482661638	0.9621428598219428	-0.4016237120618868	0.3289713359581443	0.20869859458322323
0.9008286568219566	0.4222501292075614	2.325108498240087	-1.3648227415833278	-1.9767798847578586	-0.8570420192701615	-1.1518888019382558	-1.4966115424399025	-1.173652581368607	-0.5556197228168552	-1.8171476588935573	2.614541833629958	-0.4342889700082936	2.160758992201594	1.1024884685898872	-0.9795244638777394	-1.0692011461421063	-0.7529918056927647	1.9224628304788527	2.7790172719305897	1.6804178267984788	-0.3407216870984885	-2.871909659282777	-0.07065349312812609	0.9126677899026119	-0.8474577697336692	-0.07257584057721796	1.7675299533774176	1.1098357152707319	-1.0155689135087558	2.0570008012919625	0.9485187436989303	-0.22229514080953755	0.4282290468948333	0.7754729377134995	2.2922919667731207	1.6032780381472094	-0.07026742620598121	-0.5998179700804467	0.8468225074984049	1.6525849894030409	0.5725442992775512	1.639662808291781	2.8339503879553143	1.7643141737180752	2.334324939251332	0.869867631008885	-0.5020612136355567	0.3712645407618364	0.2902174649600858
0.8521527072660164	0.3360168490558192	2.4940680473164654	-1.3794783093394607	-2.0199372739638966	-0.834207288811873	-1.1960409825131861	-1.5172939473516507	-1.197435649417631	-0.4989151947035923	-1.888229687749281	2.65351651939141	-0.5132940585728922	2.24329142988676	1.1262667904472448	-1.051597292999543	-1.0994930026319893	-0.6806079830543824	1.7565825468525649	2.7097097674418853	1.4732667649058302	-0.24999094500318036	-2.970178981600365	-0.13106063332569845	0.8691495587471121	-0.7609280697410667	-0.11593988591917195	1.7500991930888046	1.1702135997148186	-1.0064363463261077	2.033432800029929	0.7826497535232861	-0.13950609141543643	0.47013452163768565	0.6831288968659288	2.2163003821889844	1.5459903119824034	0.019046735952191786	-0.6251075626484066	0.9325863810111015	1.776979578705383	0.46803577181981126	1.6147481067674048	2.7755051381217117	1.7475884849303227	2.5272977454466092	0.7364815093588988	-0.5831048958053116	0.4077307610712758	0.35960993905656286
0.8390883428785108	0.23960077258241733	2.5570775977640166	-1.327599602521624	-2.084562163211391	-0.781394072242509	-1.2449343744981842	-1.5305211379448107	-1.1786117970838519	-0.46537053719681654	-1.9479210528994055	2.5970304386916014	-0.5986217120946575	2.291837833637027	1.1616104439472856	-1.1232679517131423	-1.1614865759537056	-0.6136902966848881	1.6162051755861078	2.6560886065921934	1.1958169644723504	-0.2028322388791198	-3.0761254847735557	-0.20435665378854137	0.8370149628591532	-0.6900610476949822	-0.14157224213242894	1.7194320985329008	1.277661356864579	-0.9884369894577679	1.9754511761233615	0.682155471291086	-0.042034685370001004	0.5201201930539163	0.5597456662620195	2.1593846214547563	1.4996101602354348	0.03559277542197451	-0.6528956024625454	0.9836510835801132	1.8349263999289822	0.3838932107004247	1.554786140246589	2.735881462235869	1.7327001900643264	2.6728143898857395	0.61475083134834	-0.6378864950075114	0.4501250462182357	0.41240719411522625
0.8745032164336333	0.1792396616256229	2.531359927963117	-1.2334400834870627	-2.1170587738277242	-0.7218227363874561	-1.278167741577268	-1.5208868954674233	-1.1336462253242854	-0.45758039890190716	-2.0066428962029037	2.4771010474110673	-0.6757980041400755	2.286186177896846	1.1926055327496772	-1.189269304994967	-1.2436612930273256	-0.5750803989203283	1.4945291375039782	2.6056515053098246	0.9201846651136487	-0.17410455545420095	-3.1908539510152996	-0.2521602539810722	0.8084405000085342	-0.6439829459877655	-0.18002077645231396	1.6965114186163777	1.4253885372397561	-0.9861128500694905	1.9151906311846845	0.5968028149632065	0.0643457162535355	0.5677342986251762	0.42147473723689705	2.1346760514599836	1.4727275003527422	0.017319402161390017	-0.6680101027942966	1.0174643408183093	1.8077244841402078	0.3256020333519173	1.4719084132945244	2.7018452361770278	1.7372828666691782	2.775368532111038	0.521642562275164	-0.6763314060926049	0.4943625611541938	0.4438718208446346
0.9458077846794588	0.13971030852286845	2.4274124315371997	-1.137845053259988	-2.0948129118553367	-0.6783975526892316	-1.321831773758499	-1.4835190108902625	-1.0986822425757992	-0.4674388251065939	-2.0786944469052537	2.32304810004795	-0.7502661668267072	2.24134835614485	1.2040519066954638	-1.2448272009024677	-1.3469939856612003	-0.5807589498110622	1.3790888835154955	2.5219814955685207	0.6862777843686525	-0.19250697631799232	-3.266619492969719	-0.27740983147672144	0.7702349982467183	-0.6182302513785557	-0.2374350482500552	1.691499344990898	1.5918814737954219	-0.9884709184999327	1.9055578809397198	0.47220424525379495	0.15711070680395328	0.6296340419345208	0.29536236762492757	2.143535663089239	1.4743806542763962	-0.021189136199747455	-0.6719368658997952	1.0460469937833872	1.6960367492130843	0.2997309532886419	1.3761096313768504	2.685725574586925	1.7662758619345387	2.8311730301498494	0.4652806246760767	-0.6975942340111763	0.5430238275837475	0.4441289781644353
1.048097823601363	0.09019482254672703	2.269082516795766	-1.0747576747471137	-2.038736104527878	-0.6580662976632473	-1.3853527848512415	-1.4473202116454917	-1.1063100606500098	-0.488840031741894	-2.149791091668212	2.150809332400877	-0.8450560890642332	2.1663294751483813	1.1994588178430834	-1.2919978978130746	-1.4563387256103872	-0.6192201573403288	1.2916916006585817	2.4358578198523997	0.5100352559052694	-0.28860342272484374	-3.2836345464150414	-0.30540960339543527	0.7370895003851944	-0.6340113820286903	-0.2883136896846531	1.6974140166209666	1.7312189586445244	-0.9864069017682502	1.9306515464221286	0.36724620608137054	0.23302388469399804	0.7077082392576872	0.1865508872137538	2.1749657719365345	1.4592375482371707	-0.07217658460634223	-0.6710966801001949	1.0472883339455676	1.5172940357175637	0.30802801646081895	1.2759119257996911	2.687647080219919	1.7979168660871365	2.793691234083007	0.4559605417658689	-0.6999750492584522	0.6060682322700333	0.4176417742249499
1.1808917289046859	0.030933570133974318	2.105154411933618	-1.1060301191561273	-1.9502460825052563	-0.6655387925142155	-1.4523581655128015	-1.4435620001581246	-1.1699482891422814	-0.5124581457774933	-2.1991149066192297	1.97406847977134	-0.916217312912347	2.094724924774124	1.1779340834658154	-1.3264094141924432	-1.54992827623829	-0.6784555148863236	1.256425713588426	2.390402231118906	0.39928334950307687	-0.40964066955635625	-3.262721089492172	-0.3461829052614548	0.7002959649668907	-0.7097134280678904	-0.32985768606471855	1.697775055822802	1.8290775857338464	-0.9793779351998093	1.9550430233512262	0.309111922781126	0.2878530324634144	0.7864526617109541	0.09530177039935735	2.195569417811706	1.4036840129530617	-0.11040760119499511	-0.6432909521639594	1.0096131295361428	1.3098731607474148	0.3360755368339473	1.1893872279504465	2.711662621612496	1.8263856636748201	2.6750742071122224	0.4862134312123718	-0.6975576763874172	0.6576370450441685	0.3788453065776648
1.2954592857608485	-0.03904948212533328	1.9377187796280075	-1.2696199731356017	-1.8209476563895834	-0.7039443815325166	-1.5248453965265931	-1.4780347152995774	-1.2908896504418013	-0.5175359783703595	-2.228780326338387	1.792766382041306	-0.9479326366181355	2.0599119430065067	1.1279388069647296	-1.3635907170928285	-1.624535064404947	-0.7679103926338844	1.2560164150185726	2.3821054164040554	0.35793795384137017	-0.5193859117919329	-3.215447669704878	-0.387247618457071	0.6357740476975835	-0.8259693724546905	-0.3704089284655724	1.6887968603771586	1.8975468936240343	-0.9729823107517748	1.9645417194178312	0.2511252597891408	0.31654794104198236	0.843520222438945	0.020046170805847315	2.184273193469746	1.3772281477107897	-0.14166707946454093	-0.5847521120844612	0.9602512910357633	1.1050816743196181	0.3802297003146089	1.1335171377111748	2.779846560405132	1.8464727025194325	2.5472360868609605	0.5277016841671315	-0.7045995886639098	0.686575752731441	0.3227164355758038
1.3622462700595928	-0.11272543691331087	1.7837654027199785	-1.4678123236509115	-1.7104133125374053	-0.7656967755293498	-1.5904368301167493	-1.5421752660750176	-1.432900118751058	-0.507144998991299	-2.2363172625028698	1.591539156557087	-0.9747441962061216	2.057684764487709	1.0607277082183928	-1.417501011650592	-1.6746606347767539	-0.8782456277090975	1.2623846192377606	2.38256191239937	0.3461847802244688	-0.6351032172484604	-3.1393654704282747	-0.4279723517681579	0.5777680529318006	-0.9690925437074649	-0.3661966181787789	1.6632958120475176	1.9372868886197114	-1.0099875860726724	1.9361733018640723	0.23454960803315808	0.3299499629994583	0.882154248644663	-0.0621330528979309	2.172559891276063	1.4127007250399217	-0.16107924896393594	-0.53017983338518	0.8996802569683442	0.926389097470033	0.442213932487528	1.0960510913293218	2.8535064623498165	1.841387444635983	2.422660415387242	0.556993373313499	-0.7118334284651348	0.7139685257569728	0.24414630246599028
1.4225485542781424	-0.16591925775528887	1.6802083312518612	-1.5922678056437654	-1.6459969130928378	-0.8464591458517852	-1.6509335655289867	-1.6178108024746862	-1.5659824868168637	-0.5142477721425397	-2.213336184359453	1.3885844556262472	-0.9843521212818166	2.082488126169708	1.0013149473796943	-1.476289244062698	-1.6818912042447511	-1.0085336762632264	1.2884653648726787	2.4055807229631307	0.3432602557677798	-0.7349121818836618	-3.072269302272299	-0.48776631395970405	0.5320686908876844	-1.1314265898014824	-0.30448041247112034	1.6285935734711003	1.9332887735051674	-1.0742096080499692	1.853538476203991	0.289133974396689	0.3400088888118581	0.9083164631636876	-0.14960713312034046	2.1834390377662984	1.4665794965451657	-0.16181133226031413	-0.4930524651039095	0.8228285692354046	0.7731158001093228	0.5071526085199755	1.0624012052161675	2.874236425851165	1.811459540110435	2.3053369389667884	0.5895460234781061	-0.7110931365840242	0.7438407401438348	0.17729111392488167
1.4894712017584806	-0.17629871752522136	1.6055427066609547	-1.6224469246677835	-1.6051815593396888	-0.9313497218744592	-1.724980627042185	-1.6846016880612495	-1.6744502110277348	-0.5418290725920837	-2.1757635588258446	1.218576024429093	-0.9699159576082854	2.134560473133105	0.9469975412247147	-1.5486734309198844	-1.6589306215330049	-1.1524375020778082	1.3423242413880827	2.4774217802258334	0.35094883607199456	-0.792716491124762	-3.0211185894956047	-0.5548334172524255	0.45577855607828316	-1.2600231522197085	-0.20729393438121116	1.6182455528184936	1.9056573557135388	-1.1340943674705533	1.735928277056726	0.3639001457608247	0.3628830165137153	0.9111848392449566	-0.2210441170558668	2.191934255061942	1.5273302020075605	-0.17108438734777404	-0.4642562023302507	0.7387993890262682	0.6290397919084061	0.5663547393918379	1.038482841101845	2.8545688647817107	1.7748737846684048	2.2409191605566927	0.6463351612105862	-0.7130946664848055	0.7710551360930123	0.12932841647847385
1.5430242426927259	-0.14108139262162506	1.532111328710835	-1.5416326521264208	-1.5975577822126326	-1.0092545899357799	-1.80715788421596	-1.7267560895490308	-1.7299087575018746	-0.5705002493054627	-2.1461224989520806	1.0982265963105107	-0.9479650046981212	2.1979665713743883	0.8912460339460424	-1.6417888536580256	-1.6187143552788992	-1.2872216601277184	1.4102196512108096	2.5758251982159295	0.35495835359453604	-0.8168335586913607	-2.9503632700610654	-0.5797126595167125	0.3874492743107104	-1.3203748047128376	-0.05103859452820769	1.6396265067271891	1.8664567889476018	-1.1990402090140293	1.618675555718418	0.42135256382768016	0.4071731129605345	0.899992548261182	-0.28842824785367505	2.1828419578943565	1.590944213285435	-0.2033917495513519	-0.4578884783753878	0.6544094774879511	0.5070350493956163	0.6153591148752264	1.0418102320750453	2.7974024326902027	1.7315923496115033	2.2348462264469022	0.7204615043566307	-0.7127108114353408	0.7881852813256056	0.08546309232755908
1.5839470414205685	-0.07505346082201894	1.4796936295377974	-1.3418796004890177	-1.6324311765823416	-1.0997274104198798	-1.8784107169928106	-1.7419786823325527	-1.7125590622785722	-0.6197118781048624	-2.1276382482681453	1.0309378780575118	-0.911809859354322	2.24435682280008	0.8197061967848729	-1.7274187175079878	-1.5482817607675141	-1.412036491925566	1.4834961334077845	2.6627762729235585	0.34216424754389735	-0.8447603907264971	-2.8431290271109946	-0.5616087306655405	0.3613800902641443	-1.327912704033953	0.13270362112421785	1.670967895086521	1.82097346985881	-1.249928117420625	1.531846749335379	0.4622925959849498	0.4668924279634382	0.8866349145493906	-0.36799272759763507	2.183737577702269	1.6160008404027835	-0.25928846241601394	-0.4848584425425476	0.5579828102744742	0.42609779064175424	0.6570118492214861	1.0658351228306946	2.685968222055936	1.6769082640401733	2.2391632565968047	0.8291412182920093	-0.6932073191601499	0.7882863616688731	0.045386552688376935
1.6023701014810385	0.0031967400961470382	1.460235353415178	-1.1145263423769383	-1.682788413649483	-1.2167585649724373	-1.9285721726212106	-1.7574338680094286	-1.645413095841371	-0.68460286315443	-2.112822590300342	1.018502421246557	-0.8721805400920793	2.2794488360449963	0.7370504237248496	-1.7663773541478534	-1.4763637776815755	-1.5266979047990816	1.5947109815721925	2.707678360262733	0.31992464348342475	-0.8858898299589079	-2.6903524244015675	-0.5134955059353135	0.3684948623063576	-1.2958174055674045	0.2819476359990387	1.7129280834998362	1.7801355797602505	-1.2513870662337043	1.4871492561509911	0.5150422528029714	0.5248572102377214	0.846707306973688	-0.4350554627837158	2.179926803225463	1.593278077648241	-0.3370759012998358	-0.5199605208437299	0.42036380819206143	0.3735211612716024	0.6915640701586778	1.1134462652306483	2.5478493478699513	1.6259367950107453	2.2357657382838845	0.9753291039393621	-0.6597159660943406	0.7774767108417806	0.0019669678917835554
1.576248155865106	0.1299499744234233	1.4432329762206562	-0.9195805840353952	-1.767824454603602	-1.3448214483870418	-1.9410732602207723	-1.7860244312952456	-1.5704729961687778	-0.7221726318628676	-2.110557124678827	1.0271516305032726	-0.8492423607423575	2.2991078719455382	0.6659071122200004	-1.754876577797124	-1.4384385344831376	-1.6242032967146791	1.7639980738828485	2.7128710022094418	0.3011878596761616	-0.9216592852468448	-2.486038083299442	-0.45144917700876225	0.3896963335889071	-1.233909715285845	0.39537667224882733	1.7507469398920972	1.724326969732786	-1.2308543408837378	1.4772994658077307	0.5625759920624936	0.5734091615219687	0.7682347240836787	-0.467096971057985	2.140945390115373	1.5616628594743025	-0.39940346351307704	-0.5449228831528978	0.24868752473700675	0.3752425194486924	0.7229451880199755	1.1968754242084032	2.4355888242331005	1.5939445243731059	2.257943116996199	1.0859810584905756	-0.6235193488703977	0.7627368184323405	-0.06270524073457148
1.5129612816514881	0.3185356536538274	1.4383400698946767	-0.7461341096003441	-1.897254924261129	-1.4781125494342606	-1.9192636877344635	-1.8197075547724146	-1.4817665370183486	-0.7237021741194992	-2.1251681599453325	1.0389304100040389	-0.8003611652842608	2.278997312381732	0.5946184079745012	-1.69994139736039	-1.421449717362648	-1.7148547768319833	1.9828102931457559	2.699084823150927	0.2788381040353986	-0.9755508634121497	-2.248636570443841	-0.40722143667315286	0.4135239523897403	-1.171145935009959	0.49209434984855227	1.761689613347727	1.6357084309081888	-1.2076468760431267	1.4985374777792324	0.5862163299994614	0.5738122298515174	0.6784995468745691	-0.48417451754554597	2.0915062986599473	1.5523219995592759	-0.4417159641004944	-0.5779244969550807	0.07701124128195144	0.4704018734326871	0.7581818551179585	1.3166740317896495	2.3777797042506945	1.5726685835791216	2.3283403198377486	1.1357213940220585	-0.5781696165979057	0.7391018558153466	-0.14751001019777807
1.438319399138449	0.5481875744160783	1.4826470054282537	-0.6262772710207194	-2.0218553801508308	-1.616284163192941	-1.8944354504687286	-1.8589484242276437	-1.3548529494763837	-0.6891543350516935	-2.1449824581877053	1.0535192951114678	-0.7376587996723568	2.2177017067687395	0.5193314033611018	-1.61102281743044	-1.421001583182528	-1.8222940925626687	2.2195895158059002	2.6617891003336895	0.26101007076552457	-1.0487486804382864	-1.9968447415023498	-0.39687633447248294	0.4196388105233179	-1.122160357850311	0.5505220580000711	1.7453950646648895	1.546658349499799	-1.1863903311269817	1.5462990664689762	0.6125489811775413	0.496411255627405	0.5722009038628378	-0.49366385916638533	2.0780851724207823	1.559890851346988	-0.49314361945654533	-0.6243735055813869	-0.07975304560947445	0.6348667843137024	0.8083975525837532	1.4405707819254592	2.3678180419417583	1.5555592037077086	2.4308840720987877	1.185497329564659	-0.5236210722471664	0.7166322900972031	-0.23624642935038379
1.383776016978566	0.8196559713461775	1.5646173550360667	-0.5837210409589187	-2.1099492715478894	-1.7250715501603349	-1.876138302056625	-1.9004050470353597	-1.204080696084857	-0.6131106957341355	-2.1515108967529333	1.0596896954225177	-0.7001711683691548	2.1343727610483776	0.46714201822837553	-1.4927457977016154	-1.447255196835828	-1.94002135647819	2.4294332811117263	2.617109554792232	0.24866207861505854	-1.0928755920153121	-1.7519771526726022	-0.42000103768982566	0.39954713379870477	-1.086312262364607	0.5679021467611307	1.7091584094806713	1.4684349099730167	-1.1997583737398483	1.5776932783342743	0.6351981541876246	0.36666474584094594	0.4342798206218236	-0.4845231500735216	2.1013361650811087	1.556227980888695	-0.5266950447781523	-0.6680764332521589	-0.20364834256555886	0.8343047911033648	0.868983347996495	1.531694924170803	2.3918401413740393	1.5693936991185795	2.5537453994696575	1.21545829892001	-0.4683002480945274	0.6924443585435106	-0.30205584479096925
1.3696534797746267	1.0771758311117694	1.642614186121752	-0.5751330117897495	-2.1605983943391296	-1.7796549008737526	-1.8644844605196915	-1.9192083462034248	-1.044448380470363	-0.5153004935337421	-2.1376404007863643	1.066031660075868	-0.6738343406209559	2.046224180720141	0.4139745364767256	-1.3745595906456116	-1.4947825960060424	-2.059136395923118	2.5897037666923777	2.5819650693529166	0.2402575130389608	-1.1360186004563193	-1.546332850817307	-0.4786354256323535	0.37417569187519784	-1.069228151974679	0.55338311981516	1.6789266857269816	1.3761228743283167	-1.2290108629261263	1.5368259045315829	0.611213368864718	0.22525889187476303	0.2832635694542318	-0.46380675157521367	2.131607236529929	1.5218304938563185	-0.5300922940620002	-0.7218262142739371	-0.2525804863944149	1.0559867564727063	0.9143439093864639	1.5756340305814995	2.4221382848021404	1.6175496321679046	2.7012205521717396	1.2021438947625698	-0.4121934350310794	0.6520241130415425	-0.29780989171070177
1.3878323461082274	1.2402389650552654	1.691392117139814	-0.5864001054519249	-2.165296364565101	-1.7865584240355603	-1.8728671467287328	-1.88136915497394	-0.8733705578545269	-0.42616595409262475	-2.1085693612947867	1.080336576616729	-0.6331962161991651	1.9565231707182107	0.32280667932768825	-1.297102867349468	-1.5418769666426586	-2.1924478125948825	2.696217700400088	2.56510895472591	0.24355104528962035	-1.1830915010743315	-1.3904037485448089	-0.5564422506345726	0.34777686588073	-1.0780259573251807	0.5068615652893241	1.6958265060128965	1.300932925317014	-1.2577091777570486	1.4405813880018747	0.5797421250515145	0.0919618243030182	0.14527218287789226	-0.4403775562185947	2.1572597195575507	1.4419010418940121	-0.5312789388822738	-0.8125707026612595	-0.22403496753675323	1.2364508281453168	0.929741485967709	1.5675380058406807	2.435411757161119	1.672644429321745	2.8291625720655986	1.19958781396443	-0.3535458671164119	0.6053249944518895	-0.22086270701918703
1.4272560666794538	1.3326707857432976	1.7043894899285157	-0.6622318187960149	-2.1455871285283337	-1.7615236697125198	-1.8811768912237739	-1.7760963872683573	-0.711553465804506	-0.35803630264541225	-2.0685022875929726	1.0829337057984656	-0.6085209498902214	1.8728035809296322	0.23247152605692328	-1.2535257576347463	-1.5786894272140581	-2.3553981495018297	2.7268067494000086	2.541707828766073	0.26022799454546836	-1.1981646683034552	-1.2717839156548991	-0.6161269335775209	0.32118025471752154	-1.0970376162557938	0.41840304926665184	1.759597709737093	1.2706043663766855	-1.2980338443697195	1.3098274958430902	0.5777457361207684	-0.012711464395373509	0.021542999594528617	-0.40106379130608183	2.1780872703847014	1.3137275881727732	-0.5273410006278979	-0.9305991193829606	-0.1587372920825702	1.3309082690862275	0.9067411405212755	1.4931385462836064	2.432421291056527	1.750766095595008	2.902713129059965	1.1703388448314027	-0.2967216106867022	0.5594285727058331	-0.10616482778091055
1.482484547906386	1.378828425435973	1.6785269850626257	-0.7717980451641869	-2.1248145944966352	-1.7041902891681626	-1.860635382380869	-1.604185755616576	-0.5887372790516616	-0.3221570806416719	-2.024961499938168	1.0722612205049533	-0.6269168086819787	1.8174893955299907	0.18346095493570075	-1.231776122494308	-1.5891223937444834	-2.5230711715011958	2.6684636459060647	2.4883434469137464	0.27842503560931287	-1.2115846494493847	-1.1771807814452568	-0.663718046342222	0.30738473919783227	-1.1247286278332913	0.2822096127435517	1.8546412796202703	1.2577152047931304	-1.3301589924592698	1.1180087336754727	0.56221045606109	-0.058353025241265434	-0.0832511520412425	-0.33794496159272674	2.16762520174619	1.1692170839118916	-0.4957752914369912	-1.0377493410151044	-0.0783525592726561	1.3699981406999546	0.8522218031667668	1.3697242991702763	2.4182952735361525	1.9213519089307727	2.9341427709455363	1.046735606236134	-0.24200398732607953	0.5222666817986105	0.029597093252606666
1.530332952054602	1.3363491206091322	1.6170791344462745	-0.8841935639408618	-2.117260313970554	-1.6171312988190234	-1.8297361501498166	-1.3810067535768669	-0.5076737575355509	-0.315865522209536	-1.9926067532876632	1.0524366649514274	-0.6672905937838874	1.8022542768695193	0.19411427756884728	-1.263729210088044	-1.5673148753838309	-2.657897812475476	2.557664115408125	2.424319883570813	0.28934105721601383	-1.2583372095114835	-1.10472958612969	-0.7117219918238501	0.31285679553300216	-1.1738595787655606	0.10410679122303641	1.9790192846525756	1.2437344943211601	-1.3352257294225223	0.9140676436647883	0.519604423282036	-0.03732234239954825	-0.15791798104564642	-0.27307207447299386	2.099869807160311	1.0307897538929538	-0.4296581215719081	-1.1159617948968144	-0.012285677307719876	1.37127383980207	0.7657156869597568	1.2365534649660366	2.3908105291406594	2.2388427704107245	2.9274152690873856	0.8565105068381053	-0.18198093881749602	0.5119208113700392	0.16157022977439167
1.554982952150239	1.261136277392062	1.5290194149321277	-0.9737127095856681	-2.133911699564381	-1.5016490116425127	-1.8073991529622706	-1.165944019342124	-0.4538103246527476	-0.3231850321177904	-1.9770505560199236	1.0254951471982932	-0.7179628230011822	1.8069166391901903	0.28733085060887487	-1.3302365196898671	-1.5394802040613451	-2.7768287592481347	2.4144878642154666	2.3642507167872973	0.29121914165995155	-1.3161014761830938	-1.0412573851053697	-0.7556765340379634	0.3126919745590513	-1.2527436951610316	-0.08043514291264338	2.1033123392844493	1.2517434169791841	-1.3377817172655913	0.7991640622139209	0.4894828508586325	0.02196426689663584	-0.20063897447827075	-0.20279538316963705	2.0081960953513467	0.8957821834611831	-0.3332193056339471	-1.1514839660977967	0.020148313083610182	1.343097044786788	0.6566474678121437	1.0936448424899452	2.36956248050277	2.6629024793525433	2.862493577410693	0.6565381243964753	-0.12426559030867175	0.524038560757066	0.2546783233636113
1.580840354562063	1.197679538082832	1.4329056063691683	-0.9807316916374372	-2.1607304378809826	-1.3654877645188648	-1.7960763545888807	-1.0163194593931175	-0.42758544764637	-0.35215344781221536	-1.9667609573260727	1.0378122837731782	-0.7808809758129898	1.8146128346640285	0.4521665659413352	-1.3756558293389411	-1.5089970093821967	-2.880026863029257	2.24290749609431	2.2903040717462044	0.27298905512202026	-1.3874230128103113	-0.9717475844714188	-0.7842591286158701	0.3318386776996795	-1.3570574533376647	-0.2278935794498535	2.1901210297257627	1.2653877780843747	-1.3366224749916327	0.7182847079371159	0.48205965821473207	0.07308281504403605	-0.2248420693862327	-0.13336848365322104	1.9307293722600587	0.7719198958545722	-0.23032093119852898	-1.1384920404176668	0.0380204284955154	1.3232317915197858	0.5702939978712099	0.9762274186559983	2.3545248954636717	3.118716678542127	2.739543935343617	0.471232946534698	-0.07474828892770417	0.533016873600251	0.31411023727313625
1.6087123552205576	1.1087658079694518	1.3449529388595791	-0.8726844364148316	-2.1847623624984513	-1.213983247510868	-1.8093966337456837	-0.9489470915731657	-0.4303220880258186	-0.40784860188567773	-1.9484033778381793	1.0995222028954776	-0.8478613226629766	1.8235519885367393	0.6600253149845778	-1.4188048221675102	-1.4773053629813777	-2.926828884709752	2.077665236709263	2.2000434010725405	0.23273966768419502	-1.4861279466010267	-0.9076842897790227	-0.808446268972365	0.37610409727042404	-1.4680422524134844	-0.3406400973389342	2.2559735182605403	1.2396919557053434	-1.3413442666928783	0.6264895134224784	0.47897369081826147	0.1250371372277045	-0.23829344087845766	-0.0822175549392826	1.8652261980734899	0.6679872972164613	-0.11934571621221683	-1.091808664173577	0.05456102091294494	1.3200731828259016	0.5430983421442452	0.9227823760751608	2.299666893347637	3.53714531552374	2.592853224943142	0.31512689779038605	-0.04274208932708633	0.531625532404684	0.3800968055340285
1.6307440559114295	1.0354176255952605	1.2800983156275856	-0.7180832193791813	-2.226641014246532	-1.0573706291157454	-1.8437914573477072	-0.9585384879912509	-0.46289718027732657	-0.4775325655046091	-1.9170522568178519	1.172247735995892	-0.8917416497633145	1.8184939088482643	0.9120834571856872	-1.479603906620635	-1.4915499876505733	-2.9108553051467867	1.9564285926800629	2.1102848759937234	0.19314017457007837	-1.5981384541962753	-0.8834564862172998	-0.8244010392677641	0.4164357895962067	-1.5670579442101336	-0.40508637648942497	2.314499034758069	1.1860474048113074	-1.3445957999003226	0.5931674748017268	0.48592590438342953	0.20322646568460906	-0.25231661283132806	-0.04115518000364105	1.817385173334144	0.5764641579333634	0.016773928332715182	-1.0414948008691105	0.07495295075662685	1.3015226238300754	0.5572550523044885	0.9166978249735079	2.222898480583706	3.835192226031693	2.4174030934718367	0.21735502726099507	-0.0195874043790095	0.5144834953669999	0.45580392048339197
1.643543877094827	1.0279516983923263	1.2389903458772742	-0.5620297991604059	-2.2785966731361187	-0.9110563982944193	-1.8703197976397739	-1.0296384629704969	-0.5070462957910904	-0.5606727854946353	-1.8763713150121426	1.2437959827474105	-0.9241528871887915	1.796587401230577	1.1972118391239313	-1.515345179994871	-1.5397772817762558	-2.8501472062226463	1.8770126319352887	2.02097714071028	0.15247771870616741	-1.6934226084792052	-0.8695798586762843	-0.8202423567516497	0.4530095637159082	-1.642571542766305	-0.3716154003153094	2.3547071211624777	1.1321553515530378	-1.3313634734561135	0.6102306566471808	0.5210103309797435	0.285031554156578	-0.28004893517261625	0.0058285005243376795	1.8013518226552327	0.4882149117147577	0.151692573482935	-1.0203353848107637	0.13181057408248012	1.2539150931458916	0.6002471345337351	0.9413932069422122	2.1852159844499672	3.957854482608238	2.2026737021167624	0.20839806446417125	0.0010905015594252026	0.47691133718416123	0.5343511951647786
1.6499132634706668	1.0321544691202227	1.189192272227541	-0.40336408241106686	-2.336529039709634	-0.807889187234394	-1.8858676045241467	-1.1256381192699536	-0.565196123964357	-0.6688863520316322	-1.8340680075032842	1.2990574490038953	-0.9497830118573066	1.7618454456571802	1.4626923747914913	-1.51970418829024	-1.5740167472235975	-2.724652647634886	1.8292511002913745	1.9426310155143387	0.10776168468759866	-1.748034952895314	-0.8223556966946628	-0.8129813577892074	0.5080432869181102	-1.6766266950563433	-0.2524918169347651	2.388703209535305	1.080744668151572	-1.334462325973817	0.618778206400665	0.565985318229437	0.34454933499470863	-0.31330241278144494	0.04600839937354011	1.8001005891000605	0.40806936120033976	0.25643311830466525	-1.0553490225014623	0.2500349623489454	1.1832391345933246	0.682434838632733	1.0039870081310958	2.201866847256018	3.9511317824945182	2.0101996142059506	0.267643602963666	0.0005055795792880855	0.43267382224820305	0.6210303557589778
1.6401522975549754	1.0308725147907427	1.1480528165935362	-0.28060283746519177	-2.418806065605009	-0.7454982805641696	-1.8967415308113764	-1.2189201112365255	-0.6392441695906108	-0.7850634462691487	-1.8011968321304561	1.315864838537636	-0.9581016084135794	1.722228049180449	1.6618936470050696	-1.5318536265896856	-1.6239409089751256	-2.5169040669802096	1.8073114931279128	1.8866703126886584	0.10373013684899854	-1.7732388902051888	-0.7620289584040301	-0.7987022026389876	0.5498308978471258	-1.6547183291009027	-0.11587783879547117	2.413115830859412	1.0317392000333	-1.3773033965470323	0.650038364087604	0.5803326062845517	0.37279968291568555	-0.33872878572406584	0.07180175906049405	1.8091841056812945	0.34125709135121174	0.3378283402307712	-1.125433784279674	0.404703824607631	1.1121787950885924	0.7597427862904087	1.0707228157856767	2.2541606558481577	3.896863812605468	1.8896604438471223	0.3459849874258632	-0.019756483388893235	0.4013983748606841	0.7070237635003749
1.6196942897705946	1.0232317756337876	1.1380214140487683	-0.19212694123354973	-2.4847861385715344	-0.6824498954975828	-1.8893183086865026	-1.3060445123948066	-0.7011209693303643	-0.8818952368235988	-1.7940691413685694	1.3047841484296816	-0.9549241418950032	1.7082054491213274	1.7854510415145595	-1.5390343143619687	-1.6779989826578703	-2.261588772006386	1.7973438691326618	1.862236364539422	0.17998807588349883	-1.7689657760039919	-0.7004989222891009	-0.7609522933175301	0.5721421636876107	-1.5982810000409533	0.01175998878178432	2.3821407911019423	0.9801127453399381	-1.4347791939739274	0.7335349666085678	0.5659501705369944	0.363469836581733	-0.3554750401985328	0.06978622725813463	1.8535216764661577	0.28729728288892586	0.3754851738418727	-1.186223437895995	0.5610543314449975	1.0660530808287008	0.7841021759122253	1.1161532951749458	2.331230738438429	3.8338628174883054	1.8237309256372398	0.4263199725105641	-0.03307259784294829	0.38446444441208116	0.7710045046668211
1.5812405609477653	0.9693896937956531	1.154992305359596	-0.0779871094380655	-2.526630042019128	-0.6349217937297492	-1.8485102251534649	-1.3878927273932977	-0.7469710353562172	-0.9453805291919704	-1.8205970130011546	1.2966673802352813	-0.9465408091787596	1.7168402050188045	1.8105709418424674	-1.4859802535765096	-1.6694290458650212	-1.9978830994695689	1.7765057566498368	1.8420307105467906	0.34212018691178214	-1.7393113931137527	-0.6033836399901371	-0.6856831753105445	0.6268517389743753	-1.526154071965482	0.10930496136418648	2.3002963896858657	0.914042306518477	-1.5188270862560944	0.8372673665294901	0.5361238387301095	0.3262630732791786	-0.34503733834724865	0.021729412229980517	1.9356860132558118	0.24143576766702496	0.34282851699361744	-1.2347110025939625	0.6946204109466161	1.0326732161130878	0.7711173951495953	1.126480113110603	2.4547055099674995	3.7724182031048663	1.831632493456737	0.4928919932977619	-0.04595002081190054	0.3711872440287486	0.8010576234408786
1.5182046636200965	0.8839284997741659	1.1949478917667236	0.08336601779958558	-2.581240471065995	-0.6268171081130477	-1.774552938057499	-1.4696430085419552	-0.7862214133951666	-0.9805228462218679	-1.8653898967091411	1.3062868154277703	-0.912586693273974	1.720224095843491	1.7356738541244507	-1.3464595550272462	-1.6556678018844937	-1.7392328949327314	1.7246933729836988	1.8110574572646658	0.5874993547439411	-1.7096112472869542	-0.5043684137580723	-0.5768228304982158	0.6945437129760059	-1.4517173161694694	0.10671277041846734	2.2029750871911085	0.8321634474583967	-1.627835443890713	0.947153491590336	0.47301264217997685	0.2691281375657303	-0.28704646048198645	-0.06026460044331018	2.0435203942457916	0.2062279110642292	0.26674927246801233	-1.2635293755202421	0.7837316589992093	1.0215595929309038	0.7395146939988333	1.0943967952522506	2.594260594848454	3.680780883307155	1.9357866901780287	0.4703429462567937	-0.08693111704524503	0.3519165738798994	0.8076637092562061
1.4538189176355665	0.7993632170170298	1.2647520959153447	0.23028891915434743	-2.6447186663973876	-0.6443856894927771	-1.6735230532649976	-1.5491652946068961	-0.7944615736537286	-1.0036641393920398	-1.9225770697529025	1.3315718498759257	-0.8482659236627953	1.7223244418726071	1.6040868150744703	-1.1736884449868152	-1.668703974832018	-1.5099950350344384	1.6345092483938128	1.774537777639463	0.8810257783206901	-1.6975241116683057	-0.46128894428236356	-0.4437207057050929	0.7409792753704361	-1.387165976911719	0.009002338839530022	2.0969038934518704	0.7290818858622965	-1.7072633315981278	1.0477898783443866	0.38721009538882983	0.19539627063559326	-0.19143861132871018	-0.1612046120587821	2.1600870683629223	0.19080387690725814	0.17450677712432489	-1.2616677006695494	0.798060119589164	1.0807932547334926	0.6881516875009211	1.0263952004477894	2.699038395184121	3.545802683355073	2.0689756420230325	0.3515385891599829	-0.13923593723780275	0.3100098527416423	0.7944115353758033
1.3934623681443803	0.7183524439916328	1.3439894708185562	0.32368060662081855	-2.682302428205157	-0.6710325302684377	-1.5622027758972736	-1.6169049143637246	-0.7410744069143101	-1.0081536865015859	-1.979886042023627	1.3693278372058573	-0.7871927514101611	1.737950204601296	1.449633463176669	-0.9842013165279798	-1.6383768718335863	-1.3453878640770784	1.5231318846207873	1.7334702566609341	1.166345909165863	-1.7166472987829031	-0.43771556585315363	-0.3117963683690877	0.7749763482640392	-1.337609673089187	-0.11143112826358506	1.9788387650516577	0.6084213101911377	-1.7640096546184831	1.1248582638364053	0.29494037318822364	0.13126098643396228	-0.07114960458726086	-0.2731428904552381	2.249600755929273	0.19391569605766645	0.055421227580093615	-1.2328537497737941	0.7352716488217815	1.221097873012435	0.6599712171541137	0.9175563043771401	2.7747837537543765	3.4002594683528935	2.1732337383869216	0.2562159993953829	-0.15807682258236952	0.24105522092547224	0.7475003256370253
1.3185084603136754	0.6541017670578962	1.3970935622561131	0.3531837000251056	-2.7103373570388367	-0.7386706202942483	-1.4704589323872106	-1.6676713737712539	-0.6515288121779168	-0.9935022817275353	-2.019485406693903	1.4290026482677531	-0.7437493933896276	1.7499130450279996	1.272327015952926	-0.7527068402703148	-1.5765293197615713	-1.2585173642286673	1.4150770621795112	1.698154585223375	1.3844900987714144	-1.7544417640135748	-0.43029171085529755	-0.19947551401780253	0.7952932803197186	-1.31850109831016	-0.23163708924646437	1.8825899613623533	0.5064122588400514	-1.8118326395495388	1.1714388990501263	0.17604275919301973	0.0860284213930527	0.06754950223135221	-0.3861270664356219	2.275586901238275	0.2130728327023665	-0.05163040372628168	-1.1819827106232772	0.6452320480837967	1.4066925947856928	0.6702231373466798	0.7919112640689707	2.8257593963662027	3.2681022084806854	2.2341916586985406	0.20465294329475353	-0.1443540045640006	0.17205302188894114	0.6919486299529397
1.2249347808091888	0.6153080809283098	1.3921439813394862	0.3030826902073015	-2.723715452726699	-0.8343716584109633	-1.4086436352218779	-1.7218043092668154	-0.5433105607088187	-0.9871859533803121	-2.050890119374094	1.515885197613941	-0.7298796711158422	1.7636008073143632	1.0801706828999778	-0.5346396663510653	-1.526217446416006	-1.2237521711195551	1.3215162243883343	1.683849141970191	1.4824038384908522	-1.7793024792992571	-0.48600932590081547	-0.1211587191887892	0.7895355342963677	-1.3476350791862706	-0.347099892328666	1.850462781799027	0.4361850495423577	-1.8344520009926302	1.1621636266141198	0.04942671193739661	0.056823749927116286	0.22329482442182041	-0.48681105103836203	2.231587383027967	0.24537956624306245	-0.10234990007668503	-1.1134456595285391	0.5670010935039899	1.6178180108165687	0.6875017098518256	0.692070736053907	2.7998485814994423	3.1401655505287476	2.243828350549406	0.12661771892815593	-0.12314144337809707	0.14089649255232573	0.6634098820621542
1.1541592989715803	0.6118191256793285	1.3278749955441924	0.17411202475427245	-2.7031653078181233	-0.9055184071865943	-1.4100126950846663	-1.7877749988610225	-0.41139995855134137	-1.006165900815843	-2.0785434158638187	1.615073051511407	-0.7583797655430715	1.7941319242303535	0.8984495833691991	-0.39258269958232256	-1.4589268263809658	-1.2129473473548904	1.249034262944604	1.6947365714584541	1.4571295583934	-1.8134702318076286	-0.5644629366791034	-0.06981568555553581	0.7823218696697835	-1.3862398921379822	-0.4248587265753911	1.8393820639426952	0.38036374708595827	-1.8474977177049332	1.0771477434050838	-0.04819248905299005	0.04235478239142456	0.3907901773896439	-0.5670510063052756	2.1209519949916706	0.2904847365325728	-0.12965708551741648	-1.0285647836163192	0.503719269595228	1.8416168567920412	0.7163567782132255	0.6163553591627993	2.6968086616850835	3.0449507166833807	2.2179988993998094	0.0520499356442707	-0.06922808774016259	0.16770062122588744	0.6494605261147363
1.098944384062808	0.6408816130351398	1.2307095584658678	0.005005467877984737	-2.640632266260003	-0.9479700171055889	-1.5048874213956966	-1.8336753701049424	-0.3109607207575281	-1.0269788219678226	-2.1089298870065982	1.7287787983746596	-0.8225171160343325	1.8382239709430273	0.7380549553875282	-0.29130710952933775	-1.3673614323868617	-1.2152697472204284	1.2023200541117864	1.7320779438752236	1.3381548365225877	-1.8637236565164923	-0.6286388206416096	-0.02824707360249278	0.7816790678713751	-1.4035339868661407	-0.4707460216145084	1.802014506552728	0.3538492630406159	-1.8735891511295388	0.9754963750148832	-0.14014588202161193	0.049864893766975386	0.5531112048775305	-0.633367449986158	1.9667605083558475	0.3364488985667268	-0.14409778740284238	-0.9220248021965167	0.45110023938724647	2.0310442466100826	0.7544247873432571	0.5292666967418261	2.5544205036524104	2.9888399487728043	2.1861224890510718	0.028909928418773607	0.026735674626053647	0.2761776672597077	0.6182301982767023
1.0201579913520713	0.6863691402374061	1.1229081898758586	-0.1663461617354322	-2.560002309807757	-0.9681242587171681	-1.6599222290543452	-1.8375682406358311	-0.2664789749214	-1.053841794879839	-2.151437817216755	1.8651961145515465	-0.8944497791221007	1.8818898604903729	0.6073072289767584	-0.22155649018393686	-1.303781766180452	-1.2227042589851058	1.1719597307832543	1.7831199023513864	1.141286424649975	-1.8990354824388382	-0.6965794083234078	-0.005456279200313737	0.7755367395754723	-1.3877259351470017	-0.509442744429197	1.7722393912013588	0.38481244342769727	-1.8818056341737417	0.9135697281451678	-0.21543926877238834	0.0844517129274668	0.6827130601050604	-0.6855588289007739	1.8174071248000243	0.3789716911585022	-0.12322623616883703	-0.8135302832850133	0.41207229249339433	2.1519961195582447	0.7515146601416209	0.44719105273622095	2.390653136187786	2.928838229027921	2.1760130538263907	-0.01015752378008778	0.11909394134908177	0.4813410345803046	0.5959775182032707
0.928951634366401	0.7565852751020725	1.0278649013584804	-0.34558475691237234	-2.4977403049934432	-0.9561884970601225	-1.8159221116982374	-1.8218437368719123	-0.23391900222999934	-1.0895166650841106	-2.2017311540143987	2.015232089900088	-0.9496805129373522	1.884188065203391	0.5170712071200741	-0.24284557534078682	-1.2831122065243736	-1.2369289581615226	1.1331786912896522	1.8234399111375859	0.9047854741891594	-1.9286097801900985	-0.758426101760521	0.00010482033948322478	0.7671418579689069	-1.3147536855048052	-0.5320623680805407	1.7595870909370384	0.44804612438217156	-1.8617535702544417	0.8612183797296922	-0.23675985900813723	0.14745484932110187	0.7628869837099403	-0.7143972758242663	1.696717965390588	0.4067241477134444	-0.08733980007185338	-0.748539700670692	0.37056697014766965	2.2412616322756973	0.7163567782132256	0.4178084985491477	2.2556821210592655	2.8648374754533323	2.2016814605299624	-0.07134682288652412	0.18714595797563893	0.7353440454068088	0.6005434892815117
0.8748152417513004	0.8406625411542358	0.9421666231213509	-0.5097171005866928	-2.439377059493877	-0.9027494116326823	-1.9563461329523713	-1.7818255174836282	-0.21046856450333945	-1.1099270751159236	-2.2602581185547557	2.1481589591129095	-0.98557131896127	1.859531829209421	0.4655691331249708	-0.32645810053024255	-1.2960527103772663	-1.2671059954387192	1.0670769722583413	1.8563646847996822	0.686883618060245	-1.9747044980391621	-0.842488065556147	-0.032023278748512254	0.7529727482415953	-1.1772893229566679	-0.5308558962308043	1.7152748383117662	0.535211380093705	-1.8196759031299308	0.8222277644240317	-0.2330131149937446	0.23519926817847153	0.7753822298417428	-0.7340950136548943	1.5984939361629673	0.4090472071486452	-0.06201833076182147	-0.7454663894563663	0.3076564873130644	2.322889662595771	0.6814647962321878	0.4260235824773312	2.1688667914702586	2.828478692201636	2.2533663377398043	-0.09561179046329134	0.25039521678091525	0.9737271702471894	0.6005834915312586
0.8404110588990532	0.8813354557895371	0.8712604130434544	-0.630074698884638	-2.3957401437411066	-0.8390498700773896	-2.0704943044629043	-1.6957171800173723	-0.18869639794860624	-1.106861798123888	-2.338360654852638	2.2330064003986942	-1.0050676924725341	1.8591107453436801	0.4338470806193248	-0.4121139108581534	-1.3355690816759038	-1.2899688892369514	0.9668409563205872	1.8764961581930746	0.5047424724723537	-2.0174184789499283	-0.9604605101429255	-0.10354654695631169	0.7368587510216635	-1.0253844989947938	-0.5179845651253305	1.6897684805820987	0.6503761340359827	-1.7575970656493667	0.8372099147387644	-0.2248096435776156	0.31859884754232937	0.7132668896374007	-0.7642027008755476	1.5220633222612268	0.39948484621770364	-0.03381637684773895	-0.7942679183215526	0.23072522649280577	2.383788975191078	0.6182987865154574	0.45197848532289686	2.117209112729315	2.8046033794183436	2.31270861860904	-0.0801044256210969	0.29632987103354386	1.1600479724021864	0.583719685959431
0.804202555731605	0.8813573072837899	0.8189686574051912	-0.7063404039846047	-2.4069846937790076	-0.7927735060257091	-2.1186414466046606	-1.5960266417523088	-0.11196463040327997	-1.0906313112630313	-2.4114304470924006	2.252653475598115	-1.000158533674734	1.8873233643483025	0.42242053295635296	-0.5130327368393444	-1.3714047104389524	-1.2757017071361652	0.8319469820708412	1.8829156331271921	0.36557696593445543	-2.0304437547680365	-1.0720435136509807	-0.16952085776304746	0.7115367553903414	-0.8947203984770619	-0.49660588394800104	1.7153544793121718	0.7395721783771253	-1.6830153761311337	0.8640399010075418	-0.19499034130921947	0.3960176041927452	0.5963665036586269	-0.8227511760424715	1.4725803278740408	0.39156483428281036	0.005620423993772697	-0.8625661797679827	0.16734261000677284	2.4225557439754484	0.5302957520862865	0.5473323618562076	2.102066599054967	2.758333477188704	2.369500163252522	-0.09299162964514299	0.3110763025171526	1.260040215504069	0.5506435400259377
0.8024525006890414	0.8995158990076091	0.7512299272268675	-0.7301181446094459	-2.433143214386339	-0.7636042240947725	-2.123001116741491	-1.526628267413923	0.03873958496776243	-1.0789461038206678	-2.474366543648825	2.20420725493926	-0.9980492137956787	1.9511962061516115	0.44501588660568636	-0.6075622426256853	-1.3942343775475183	-1.2315336267665846	0.6636710979915886	1.8819569915370302	0.26679302873072896	-2.0280011580291992	-1.1703620937742412	-0.20387703930858092	0.6870333705963094	-0.7853347109000781	-0.4626109542848564	1.7269448995710945	0.777192537740647	-1.6055949567517935	0.8717192903678415	-0.14060280202336786	0.474029108386614	0.46067169270291125	-0.9051646372259837	1.4419053494530245	0.37044660327769635	0.055000160063223	-0.924678020511043	0.13018197822867944	2.409364235356194	0.4673808700976162	0.6989824351940959	2.0849894636682196	2.6843351390398538	2.401303843851442	-0.1328707620974529	0.2993367355876859	1.2596537318386336	0.49301172735501886
0.8023439701437656	0.9074261399270105	0.6489448854599701	-0.6927614696228567	-2.407408623044961	-0.7568966800703418	-2.1316475153011516	-1.475837324543935	0.24096370140495274	-1.0874855320469632	-2.5426228304390026	2.0828580208258853	-1.0191046498262444	2.0801188952624687	0.4921429608593854	-0.6346827987014895	-1.412668301518506	-1.1682199084811098	0.46319906611607947	1.88394274911665	0.1704544566094322	-2.026531023692241	-1.2353823972625702	-0.21829582905423348	0.684791805350578	-0.7239815946400003	-0.4117874658491042	1.722447837748232	0.8000833333250297	-1.5436914193224127	0.8970619136100602	-0.06660987989297185	0.5434991204793229	0.3208852276312677	-1.005085988173776	1.4212402394733878	0.340581783375863	0.10243724372528921	-0.9744302859389349	0.11162022939334064	2.3089628165028087	0.4337839193416716	0.7958464835250358	2.015684100086362	2.5962429086911776	2.3966855047380093	-0.14953156729981062	0.27171745083809473	1.1968352714490635	0.40277236653335524
0.7641073024114868	0.8648885644488301	0.5439142746349939	-0.6203098843774185	-2.3717916150448093	-0.7778727696773744	-2.1568124066315066	-1.4333707589098086	0.4869816236933818	-1.1219404839331923	-2.591167130337456	1.9012837865528902	-1.0251197180235498	2.2340225115408794	0.5633589687345604	-0.6057524757887683	-1.4038617095968298	-1.0726404091369337	0.258880831503272	1.887845789876593	0.04444104875811368	-2.0061436354552016	-1.2253338049052833	-0.21859938252256295	0.6993674734803014	-0.7202664871174503	-0.35840625709191	1.7414767274449705	0.801809503660197	-1.516593424313589	0.9475109693992938	0.01434228534108135	0.5972139028670471	0.17871313604758837	-1.1139464950341968	1.4100098695290688	0.3308843608498516	0.13440488100048198	-0.9926932720039238	0.11402333663038196	2.1725354321761463	0.42349260656431165	0.828437369497944	1.9100012902716728	2.5047731159863322	2.364024652087664	-0.1532838084714525	0.22067843836817697	1.1162385624494788	0.3313340630926849
0.7205458548016417	0.7914529760976298	0.44320352705277505	-0.5275274545682332	-2.3482809149346595	-0.8072443526533464	-2.1756874778545416	-1.4126271453419137	0.7341713118901388	-1.1704028228012067	-2.6059389405835525	1.7141662492200163	-0.9899895618792911	2.3660196202016017	0.6528085480395416	-0.5662554497314681	-1.3696524554425298	-0.9641531812717978	0.10053645683957704	1.8934663968189092	-0.09932879383589051	-1.9596084493417583	-1.173817177000732	-0.22788204758407882	0.707410737009105	-0.7508219004369712	-0.3220328543535714	1.752599920501518	0.7579190844027555	-1.4965130861924847	1.0018603634255538	0.08482043822720624	0.631984473766009	0.03880481186138148	-1.2221587632879127	1.4095971819705202	0.3432506004944423	0.1641810532446863	-0.9796703921101242	0.15621298752705237	2.0601290719906253	0.45872927366229455	0.8620621905190214	1.7783224110740847	2.410131116716572	2.2973834213259936	-0.12478243957186383	0.14105136411906669	1.0364267125858546	0.32194496361640124
0.6680849024792275	0.7049720456776931	0.3363719236805275	-0.40747865809658546	-2.2641066318326417	-0.8322791069763863	-2.181573313084317	-1.3953540625775	0.9370606889720572	-1.2174223141153941	-2.6040973362718693	1.5518368013438044	-0.9249081423884535	2.4767088705959313	0.7326820327443823	-0.5149787226854914	-1.3455941957502648	-0.8932350195241666	-0.007759129466318326	1.9034351281166004	-0.2415289764107679	-1.9115001622840981	-1.1223990647075266	-0.24580991542361935	0.6899726779651016	-0.7973468918896549	-0.28894105504651624	1.737616793625347	0.6771190818021553	-1.440993863530417	1.0693789845925448	0.12563393869168282	0.6471351009766717	-0.09630882485564597	-1.310074081553541	1.4129557562501938	0.3888473949900061	0.18729191809114448	-0.9695439422096828	0.2117815268383345	1.9625297345711434	0.5334028422118907	0.8763116953647039	1.618627586265056	2.345779096656942	2.197177411023385	-0.02705328905581278	0.058865256206857175	0.9711347567375	0.36896475089020625
0.5906754910616703	0.6160728832271474	0.2487341150078742	-0.2899586982024486	-2.1451006523215006	-0.8729795484742994	-2.1839691678441975	-1.3514429726583272	1.0547362252883672	-1.2399010120569844	-2.5785048827023616	1.4017061698064077	-0.8374711689876332	2.553878830617388	0.7844881097426655	-0.4759811663287029	-1.3248692487236093	-0.8540870047175915	-0.0811800699820658	1.9036633761142583	-0.36521267833896054	-1.8593818979104555	-1.0840624182351877	-0.24055236935215246	0.6591841200310754	-0.8695599673859388	-0.2554493964978344	1.7489364344828933	0.5899411336616877	-1.361209720880273	1.1580015635526781	0.11223563833252144	0.6498676671519908	-0.22711521056174808	-1.365223389572701	1.424383689387435	0.4665348244741539	0.17653077212019513	-0.978591416662217	0.24275137242298986	1.902649867109842	0.6275461957957826	0.8556768583124464	1.4942937115348864	2.3472436076945775	2.0795422356751407	0.10891027339898243	-0.025103035863582097	0.9004736508908706	0.44815206156754134
0.5413144424386802	0.5361983879028799	0.21709080189584745	-0.17916561052439417	-2.0735400022966104	-0.9131046963753946	-2.179878820959063	-1.2903628546901893	1.096330135143972	-1.2421798442450023	-2.50543021849352	1.2778840427591718	-0.7324583281546877	2.6001168830554624	0.8158400716357457	-0.46400686675541036	-1.292382038272691	-0.8112358950034683	-0.10570788869018766	1.8821909457346286	-0.45167616128729293	-1.798276936870037	-1.0606016290760867	-0.20260211474159676	0.6126386769873436	-0.9557719987642942	-0.2553459846249993	1.7932221401080306	0.5182289101785923	-1.2624535888197368	1.2629723687403485	0.02151944413788409	0.6534004425109716	-0.34913367935219786	-1.3971123711159807	1.4651080488884145	0.5393006094339581	0.1357063624162663	-0.9823191883941262	0.2675039074517672	1.894845262559345	0.7289624053472157	0.8263694994016035	1.4373961590712039	2.3947780692703673	1.9532937799556112	0.24564991609610928	-0.11331201229001428	0.8169039906187081	0.5309567185434081
0.5404597643946374	0.45702314039469183	0.24264474510154016	-0.08932931705798597	-1.996648962976868	-0.9411107472973821	-2.1709799318509377	-1.2285237493858407	1.1194630621083772	-1.250155756903065	-2.381326550156177	1.2085128883513412	-0.6410292915556555	2.634417461564769	0.8334854633420102	-0.461723576695931	-1.2762391373573703	-0.7848115160455852	-0.10218069807351045	1.84290946533777	-0.498776977019132	-1.7428523003300058	-1.0620864000756574	-0.14033722731784776	0.562560571068599	-1.035059931194825	-0.2891340905424741	1.8363291589271753	0.44805881681110626	-1.1349425935246704	1.3867873612859611	-0.14027944325289324	0.6347111124658937	-0.4460304229864362	-1.4190108517794562	1.5302512190345476	0.5744274290797107	0.0737472342802875	-0.9675186522295942	0.2879382762753536	1.9113012239027896	0.8217319425364273	0.7965232410111088	1.3941327711501679	2.4569900658211283	1.827590797359716	0.3829093189555317	-0.18478673644096638	0.735326207699172	0.5725762021013956
0.5502207303103285	0.4091465164874862	0.315427513847572	-0.007204723253688668	-1.8730423084811225	-0.9902572574254922	-2.1729886344365044	-1.172934047874003	1.1201207629730514	-1.2800158895406268	-2.224712232157816	1.198065211506362	-0.5990047343744862	2.6494699414401	0.8474960365320033	-0.49434478609684473	-1.2938724620627515	-0.8038792686001355	-0.10503374986925262	1.7956678360226064	-0.5310624052020178	-1.6851967206327223	-1.0907825902948576	-0.06348963127554917	0.5318104713618278	-1.1059269532409093	-0.3102163243510111	1.8772380861351454	0.37623870768206263	-1.0052262104889027	1.5397367952616714	-0.35223408775942	0.5779377527539511	-0.5175242281231627	-1.4312674640911025	1.6056545043330945	0.5964478715398905	-0.03528054344049506	-0.9460187398208827	0.272628414275128	1.9230443405283766	0.8824605360690463	0.7460170804762806	1.3511907271745809	2.532155689520271	1.7023086083163381	0.44205517742390094	-0.23761250277208337	0.6616624210672386	0.5516493108767149
0.5861782565918283	0.4297306240733315	0.42962051682737395	0.08336601779958719	-1.7643357252346106	-1.055600494971691	-2.1984452926228633	-1.1305103282991786	1.1073144955620389	-1.325703997918879	-2.0598496705095073	1.2236637945801028	-0.6106140857292836	2.6244991608717205	0.8635421080911092	-0.5572001289273971	-1.3261230173848433	-0.83122411091936	-0.09749182181004348	1.732534439870539	-0.5917559259415951	-1.626688806242028	-1.083893534330023	0.008828947019272993	0.5231024299047558	-1.1764763066727473	-0.31389778702392074	1.9328009574176133	0.33515966143373677	-0.9087263597323145	1.6921436289916414	-0.5784868135516412	0.5384785487862753	-0.5741090392819203	-1.4333265749594593	1.6845875853451804	0.5995056660522708	-0.1719408769559562	-0.9317400032582069	0.226131206918241	1.9375505434188072	0.9035601892991826	0.6824896046075345	1.3504890169263533	2.6116932299332403	1.567358557529316	0.3980962836976809	-0.28461646751965025	0.5970780276217579	0.48275972220562613
0.6489903096698669	0.4826185239957745	0.5673145833960482	0.11545636974852203	-1.6797166638863472	-1.114444811446151	-2.2311119586931696	-1.0977269720673566	1.1284894394925273	-1.3774173881420817	-1.9040684592235746	1.2651941974406662	-0.6509986601911875	2.5982194690098344	0.8640840264880806	-0.6200619583774376	-1.3607250183486863	-0.8134379265832932	-0.06951506074124583	1.6610015174046737	-0.6707786696413649	-1.5726828207353254	-1.0219061043052728	0.06037839701098996	0.5285305339802054	-1.2446296849632308	-0.3233496322009978	1.992276856519973	0.3047549479197973	-0.8324482181058496	1.8202483552447528	-0.7873273725077438	0.550363137032511	-0.6234666675692454	-1.4400214089732433	1.7412443187820217	0.5826229666685461	-0.2660638215511251	-0.9230241810949884	0.16791023136298394	1.9723342342205896	0.8905951048289495	0.6228346854646607	1.378891886880273	2.6595303210961427	1.4370787956770261	0.31632305816388756	-0.31388998474431606	0.5566696739248798	0.37233636908315015
0.7207290000967935	0.5275379123474757	0.6932770097005017	0.08665433994987928	-1.6017345279312831	-1.1837898165394423	-2.2764592611975014	-1.0650048244916812	1.161087211084197	-1.4320598208243402	-1.7826102700958715	1.3238692025077703	-0.7142566778428426	2.617051557077658	0.8526971313907419	-0.6987316795176799	-1.3974720211184948	-0.7537706593062078	-0.03665681231728576	1.5819820606156425	-0.7422339997752374	-1.5011496305265224	-0.9558162027509022	0.08013972779924125	0.5340025903153752	-1.2914561923887582	-0.3358211040648441	2.0433639035796864	0.26059164144025176	-0.7729197136279936	1.9220976131363414	-0.9891383929753044	0.5763373343866277	-0.6799249327244181	-1.429491617151727	1.7617162558619124	0.5892031675803466	-0.31108933670747374	-0.9072596422761784	0.10732328267810057	2.016983702794628	0.8559739468683688	0.5609489731269484	1.3901979473283355	2.66219454228269	1.334716867790531	0.2389998340196132	-0.35123816711665345	0.5475486594206109	0.2533468199077534
0.8052539453889578	0.5998517906603817	0.7828165657482465	0.06563077777579136	-1.548903211869399	-1.2654878291951623	-2.337960347902523	-1.0218404801774905	1.152227148861228	-1.4767075927689324	-1.6980816065834108	1.3901936108367992	-0.7991257835648138	2.64464016023305	0.8428963389186857	-0.790692483987107	-1.4245514101149366	-0.6827462902476524	0.02429857910778165	1.505644517799088	-0.7949195006277593	-1.4270651566045547	-0.8736823302059049	0.07293943953046543	0.5284536175256952	-1.307813433915578	-0.3439561713944953	2.0997815882665	0.2668236240473674	-0.7427172112611057	1.9937974479616827	-1.1706691949034205	0.6088198997678609	-0.7564337091143429	-1.3719291183529845	1.7570844965611865	0.6116287948257365	-0.31223770266257744	-0.8956827663637956	0.0584654070640751	2.042425265237252	0.8248735011737269	0.48198766681189015	1.4123903536834646	2.642755995410462	1.2554154655784244	0.1597826892839591	-0.42177610215879185	0.5424768045495935	0.16900493362018854
0.887486182912183	0.7011116150264198	0.8267960480914105	0.027681537122524903	-1.5231408218876308	-1.3224545390953948	-2.396577431453965	-0.9593403213867641	1.1299257977027342	-1.4877178200251715	-1.6437006877288816	1.4524123069741985	-0.8868432803255084	2.634270335876738	0.834113295631186	-0.8605598624832769	-1.414450767807971	-0.6076223189874321	0.12167552415317802	1.441934795452934	-0.8211796373688036	-1.3748954089272831	-0.7609734339967523	0.08288992222230647	0.5147240303955866	-1.2878864586388306	-0.31691741371068866	2.1740654040441405	0.3577775697960162	-0.7404722396378786	2.043410261019247	-1.3067962077340414	0.6755632731606858	-0.8388010967813688	-1.2888292868800202	1.7416350548746895	0.6168745871782475	-0.25741279802267936	-0.8927730702788652	0.02571842919595686	2.047037836663241	0.8263802675420868	0.39317577931063497	1.4684419190254527	2.6143844716186364	1.1869144312142692	0.10219611130247688	-0.4948319435373013	0.525685575762074	0.10938443767614314
0.9275136046415031	0.7874978556379294	0.8314307701711021	-0.030823889967732186	-1.526177823350278	-1.3481657375377707	-2.4504028054856475	-0.8891401136528657	1.1059537351523656	-1.473215034741644	-1.6187415901395827	1.5244870787762277	-0.9760982608855148	2.6127240325297443	0.8144324055558083	-0.9246087432994669	-1.3644259017463034	-0.5460787225506901	0.23078368850216444	1.385118162636037	-0.8080991372094122	-1.3329937201404392	-0.6831531378628306	0.11952882584967847	0.4795457405220017	-1.209766900603073	-0.23812446073561847	2.2648561445056976	0.5030106878854547	-0.7447925376735086	2.0857330801869827	-1.4048582696492065	0.7309733135226857	-0.9121649706377454	-1.1990782004592693	1.7305715160710597	0.5831091884107973	-0.17950095282705442	-0.8637380178568993	0.030100253871004467	2.0613434929699315	0.8599476738594355	0.3137883664302711	1.539458930969808	2.6138278493423397	1.1324554335470887	0.08044450451051033	-0.5531642019470512	0.48530695157792214	0.08090283585642488
0.9262655033708386	0.8625868737209015	0.7924134630980426	-0.03946199510873225	-1.5580837128583167	-1.3548922472851737	-2.5015068924949846	-0.8501379579566055	1.0562103823988434	-1.4588051366396928	-1.6262833982731444	1.6309989552864255	-1.0696150386436112	2.5800469098883534	0.8094890523736791	-0.9868867769956629	-1.3057303945816472	-0.5363005694582902	0.34196844118349584	1.3453231242444499	-0.7801977419220519	-1.2941753092042583	-0.6782273572955332	0.17797501064184312	0.44781770303645574	-1.0768468145028072	-0.11574685042321406	2.3658940270193485	0.6899003577397635	-0.7513578073323659	2.1256556912088564	-1.4757230471522012	0.7320639690026391	-0.9728508096904745	-1.111380777523625	1.7273095282412592	0.5051624406641154	-0.1254655497812893	-0.8012060842140392	0.07601923012670438	2.0970686385676	0.9005958972934558	0.2801384803171163	1.6148239232372856	2.6486680805587013	1.0955450855145297	0.06323545913696357	-0.5943235165962186	0.3997156844404065	0.10221260575725377
0.8999807619369943	0.9813278934889311	0.7180060227534233	-0.040972620258993196	-1.6073220546497466	-1.3504416242944102	-2.538791330151665	-0.8481241931694005	1.0122956200667446	-1.4388282001219044	-1.655500596837077	1.7529397905801498	-1.1649336395208998	2.4786823841353653	0.8482626528008913	-1.0172895625319691	-1.2466219997454204	-0.5755972745001575	0.4623022207203714	1.3400277706987955	-0.7698985691649731	-1.2631308771160399	-0.701399636449978	0.2632978195199017	0.45339414598846056	-0.9262665071359292	0.03416589456260286	2.471301545755213	0.912773063624971	-0.7801183254072567	2.1578478446120073	-1.4884113641240204	0.725401486614226	-0.9979444135125555	-1.0367189427043233	1.7141781613517129	0.41634593574621637	-0.1121588592765278	-0.757918827412543	0.13082917267220956	2.148781803479989	0.9288699250291484	0.32456008975029194	1.6814470485805946	2.704341116387918	1.070806580612201	0.05064017520407005	-0.5957995306554704	0.2738111980467355	0.1441749657416427
0.8615405994323238	1.1459060643672665	0.643648959822713	-0.07306297220792858	-1.6806965659601083	-1.3396754155539714	-2.56519061971896	-0.8725403261060576	0.9848233793515011	-1.3980754973247669	-1.7135647243149734	1.8560795403623538	-1.2629981325169588	2.352113706032986	0.9054482612032565	-1.063007256677453	-1.1756304963127628	-0.6270511763991229	0.5834726546867994	1.3543959821513356	-0.7860137453613443	-1.2277332456876453	-0.7030814386722412	0.3833107187586563	0.48517162976619177	-0.7923234204135126	0.1888562680733767	2.5625276570189826	1.1331199761521016	-0.8194025013935458	2.192178481336605	-1.4390569743959656	0.7181462566823592	-0.9820230515059043	-0.9966098598373658	1.684157336613928	0.36470378425532823	-0.12429325953545409	-0.7524531976846183	0.18248271608738426	2.21527413746623	0.9324004854412854	0.41789622637141727	1.716552235111034	2.7931899207043753	1.0566866191832784	0.026061927529481388	-0.5524741767986089	0.1556839521821281	0.1776225611370704
0.8458036703674161	1.3011900663568752	0.5837250259771306	-0.10319201526011476	-1.7629457932150931	-1.31933783862033	-2.5999501518909893	-0.922921170979867	0.9708604655922676	-1.3724262502520213	-1.7966561569492683	1.9316861712110729	-1.3490972252783795	2.2761765578112287	0.9346788108350219	-1.13917962931514	-1.1022019485747354	-0.6811531805837925	0.6807894087660414	1.3577055781173697	-0.8185415070208674	-1.1873131319718992	-0.7342968138101451	0.5153989749675592	0.5336235020752876	-0.7039253982320337	0.29002755032984384	2.6270634143470657	1.3091639654814011	-0.8333529925635721	2.203509251174121	-1.361865612253283	0.6758952117850188	-0.9480102978755637	-0.986837254287547	1.6381470641289924	0.33692971784517445	-0.12794410630105407	-0.7598512547516224	0.23951009533285247	2.2912255853188106	0.9007780879981265	0.5035687110900489	1.697553594091292	2.9032660289168883	1.0636478952372728	0.0365140907931825	-0.48404744452852666	0.051487955980820455	0.21480750958026987
0.8825412599430813	1.4229101731746607	0.5247204799353999	-0.16592051597486002	-1.842693142834945	-1.3068583929047541	-2.638031337500603	-0.9930846535200788	0.9794332561731949	-1.393177246616283	-1.872678362450619	1.9885035485718785	-1.4054824206131138	2.2587142606319603	0.9439442936710455	-1.1970013554236592	-1.0568598329345424	-0.750768532650756	0.7657790529767599	1.3797029788916126	-0.863097821248016	-1.1465612369661007	-0.8183024829707157	0.6186496516851584	0.6084082719892705	-0.6977066312921132	0.2816442945053903	2.6598701971138468	1.4237765987650035	-0.8350268253103612	2.1925870274039854	-1.2693779743595324	0.6203666219143278	-0.9013195094415748	-0.9669488580431815	1.5755590446113161	0.33967416945699325	-0.11915432188636602	-0.807640138626765	0.27703676331261434	2.3213799924792937	0.8388480206292988	0.5570826826740969	1.596310577155569	2.9881590322018003	1.0837316961512586	0.13743300230524028	-0.40674634909105467	-0.044865394763427276	0.24274050911774658
0.9553109905501215	1.4870224573114654	0.48426111938917665	-0.24871278940358282	-1.9289592736263372	-1.3206085420594538	-2.6728694222877096	-1.0596368253476738	1.0214883126120766	-1.4388158151643609	-1.9264064374486254	2.024520228431581	-1.4247306388444891	2.2807526740389163	0.9284467492698495	-1.24395799389119	-1.0038088023531904	-0.8504617951713869	0.850359398617625	1.4363198947105589	-0.9239841072531008	-1.1114038609546415	-0.8822039305873298	0.6901486356154909	0.6677493166440558	-0.7817595929363488	0.1845267576640383	2.646102922843858	1.4806323341796106	-0.857832796485358	2.17382582596598	-1.1632670908749863	0.5721881015824558	-0.8481701879357093	-0.9377127521424672	1.5133002970818439	0.37744279390231217	-0.1093645021191088	-0.9233425672927311	0.2830153546065346	2.2799838351525716	0.765996359126412	0.5679296012703484	1.410029459390366	3.0516463962982505	1.086329187216182	0.27066248390631514	-0.31069576236841157	-0.08742021927910679	0.2511924130285336
1.0055267172171536	1.4778448297254194	0.47168565744196905	-0.3098221670290982	-1.989247574972935	-1.3418122203421508	-2.697669605048059	-1.1138432112306105	1.0581003274122747	-1.4967340691168944	-1.9776887839692108	2.0442087157136264	-1.4118643270502547	2.341571389490709	0.854355930386351	-1.3059181832325146	-0.9208687325225118	-0.9833058996750867	0.9293118889230069	1.4944546597139274	-0.9713878398307365	-1.1058036215932323	-0.9500671131459274	0.7433737007523868	0.6925988254833851	-0.9364211343642308	0.05308337316647153	2.6199435089108705	1.483761017912104	-0.8967494078481968	2.1436444852382195	-1.0451708442674752	0.48020553778939645	-0.8013434797200917	-0.9477141477887709	1.449983488896945	0.4161730569045276	-0.07653080551944196	-1.050480366894306	0.2738432300748683	2.2004448317464433	0.6985217854478686	0.5220792815887935	1.1824917138532616	3.10888662106073	1.0905994625269155	0.3564371506895638	-0.18772962515352998	-0.08291322514987873	0.2497351882163285
0.9855977958409907	1.4214097039026563	0.46463281949461177	-0.36575702756531736	-2.006100500709592	-1.3610118538974727	-2.702803579533516	-1.1688759139715195	1.0568151648031425	-1.550435245025841	-2.037092702943703	2.066299103787892	-1.36721795539026	2.4349353217946246	0.7500498564912246	-1.3522326463708165	-0.8460202540115217	-1.1209434941451542	0.9972915660983507	1.5884643037491153	-0.989959396267565	-1.1335645629833415	-1.0396318775181617	0.7968780350801461	0.6880497666023405	-1.1217834628842547	-0.09820819679047346	2.630965823366905	1.4252108432346662	-0.9447081089479109	2.101711061540956	-0.919665464093041	0.34530212437489427	-0.7616642772625382	-0.989468340397114	1.380761736390267	0.44195361417145074	-0.0259117911901101	-1.1450852879292648	0.23954192456778048	2.068150935340172	0.6428797594267381	0.4449602595413821	0.9478712854368603	3.1139502625451003	1.1214888262709823	0.43808221618333887	-0.062460357641858956	-0.07335815975981354	0.21879059073362886
0.8855326330972291	1.3629278214515772	0.4675295207944193	-0.4313899346463126	-2.0373670214886532	-1.3872414487677487	-2.6716799112593845	-1.2231435085106028	1.0370009812823249	-1.52923839019001	-2.1045597307431585	2.098263315562197	-1.3137836500142033	2.518132361725718	0.6484269395372012	-1.3765899025450916	-0.7830750249589892	-1.233211702279183	1.0615755179517836	1.7255386387423353	-0.9891332594153928	-1.1959108436779236	-1.0602216402894657	0.843564558509225	0.6457731867839375	-1.2886294801433396	-0.2735120036196009	2.6637088933333635	1.3275235639359668	-1.0058369332478654	2.047419119305421	-0.7920863700644877	0.25232967218426766	-0.7348037162792828	-1.0141885655838927	1.3198420282794874	0.4478639095717057	0.01326184245335758	-1.215541500271509	0.17268992147462775	1.8870239457935374	0.6065154795890347	0.37454614962452504	0.7281638393051993	3.05672084598216	1.1519937613374411	0.5131127996117344	0.03191314809085988	-0.03204602887607166	0.15380407871640644
0.7407393193819142	1.311234469881604	0.4672587421946548	-0.5007034256569518	-2.080545259674983	-1.400915735030561	-2.6036870120082716	-1.2544150109356167	0.9665665105217528	-1.3984656234873885	-2.184932604631635	2.1554238216076054	-1.2832605505878802	2.572350714414516	0.5673308340587061	-1.3967568025306631	-0.7266201886949311	-1.3049087176402563	1.095384783640991	1.8341219174279566	-0.9643050932181139	-1.2876826925799492	-1.0235105014043353	0.8787949740435478	0.6059359573800079	-1.4199935284551752	-0.43428988937790197	2.690340843868753	1.2339613240411635	-1.0925934940628417	2.0084029698705494	-0.6483323079737983	0.19848448533698385	-0.7283311225403413	-1.05113816616607	1.2835167425409038	0.4360217089159857	0.04941623060653196	-1.2335480085660944	0.09745621985051324	1.7444910321397202	0.6007641622091519	0.3036746017772666	0.5457847551633137	2.9551724072065038	1.1756101500997238	0.5175272009901376	0.09542744966838557	0.07538453830980074	0.0811885662117592
0.6273927311600976	1.246867251645187	0.4529011792303919	-0.5573810797753449	-2.0734149084148545	-1.3870265039073992	-2.5111913077538897	-1.2713820504193003	0.8295076981476885	-1.1968075522841093	-2.264574683158332	2.219364077179825	-1.2860549948266278	2.59417097593922	0.5221467355209773	-1.3799888911563616	-0.7045760152054514	-1.3251093481779956	1.091418198971383	1.9077889586719188	-0.9215222194336278	-1.3863819060035951	-1.0047925352486042	0.8803005992464618	0.5926074346198454	-1.5073362447316976	-0.5614727047146854	2.731488694077938	1.1382413712273993	-1.1960940371860667	1.971882781566082	-0.4911377682930166	0.15792277093848534	-0.7358676400872052	-1.0715930902683959	1.2650819014946972	0.44736148043804536	0.08618786546057455	-1.165966116064586	0.017856608168815492	1.669620307543953	0.6129118505449151	0.21855981535734476	0.3957827130353976	2.813671458832188	1.216738823621718	0.49075599263079417	0.1467315049105527	0.21554729900675512	0.01145321568888134
0.6002533116822113	1.1670947299607644	0.42844924195397366	-0.5957392741985714	-2.0334891111541973	-1.357787680992232	-2.392391699250522	-1.2931662111416782	0.6491313460657693	-0.9453309893617954	-2.327647194848955	2.2887588956348686	-1.313950885094128	2.5896709592053417	0.47911709304925754	-1.313079411146336	-0.7075568627855727	-1.287873064968052	1.0962154189739284	1.966619880068143	-0.9000151233820803	-1.4891940633504812	-0.9888681903574685	0.847990368077469	0.5915251102242347	-1.5422959449402698	-0.6621476099815464	2.7787529731182175	1.0108982317219295	-1.2594678331092477	1.9051940195984585	-0.34382675972712484	0.15529689932098806	-0.7649216651326075	-1.0248381998369012	1.2537505548073287	0.49774485786288236	0.10576750499508907	-1.0482870397542974	-0.08195987256446205	1.6289984828599997	0.6118482507554843	0.14969347487623239	0.28197449202862634	2.6445609647335986	1.2250456000473429	0.4908485526596963	0.17761812728356494	0.3568041057720174	-0.0644081936523628
0.6435637824061067	1.0907674605368174	0.37273811934659007	-0.6428691096876842	-2.0045854748083176	-1.3225304019872828	-2.2525456008073186	-1.2901241409312196	0.46033339900399695	-0.6928945922298536	-2.3563138609070133	2.3861127858732503	-1.359654614033649	2.575151175786671	0.4232532368346284	-1.2119919330584783	-0.7237199045629209	-1.2148803204137064	1.1090782284412306	1.9776784955546496	-0.8980434100948965	-1.5840606308373095	-0.9592220281717193	0.7972544413808748	0.5824709447218662	-1.5465279369876967	-0.7231192502047961	2.781827115733846	0.8771073383174495	-1.2873631606089404	1.8364752943585372	-0.22301008172454875	0.1730793256245819	-0.828302465372803	-0.9426698708996224	1.25893110075506	0.560559304497944	0.09290102143978365	-0.9213438094957876	-0.18377098535320915	1.639983979058129	0.5816144419263043	0.09703798269581529	0.22964789323797144	2.4740183841959933	1.1594953155329404	0.5330345658323324	0.19211322510383327	0.5121705392769347	-0.13933812203521745
0.7204644568926858	1.0172808853656936	0.2856166791665111	-0.6780808638808072	-1.9598783114005172	-1.2856989679756583	-2.1201507789943745	-1.2572673343120229	0.28143876381260713	-0.5039806423389142	-2.3410743416293776	2.4853361358415382	-1.4058708375729398	2.5681601689554587	0.37229308123649524	-1.0884023719696725	-0.7725463893339319	-1.135047825035857	1.110245933184636	1.949039078048573	-0.9080616963222372	-1.6484834047782566	-0.9439591452424786	0.766899094547923	0.5895637406342198	-1.549085438543075	-0.7343084148454938	2.773533832891685	0.7527786506840574	-1.319680573270757	1.780134238253795	-0.12168631395070004	0.1828003853372138	-0.9072296764979152	-0.8737550254086702	1.273361994424715	0.6391759577561722	0.047162562419641244	-0.7956829680892998	-0.27520576755552434	1.7061866346456362	0.5256375789344284	0.0311919858099624	0.2301200720965917	2.3309718632874943	1.0769782193824584	0.5965093856524246	0.1962076789647918	0.6855471115911285	-0.20227309010114017
0.7755640580971033	0.9480699192366409	0.21469787473513752	-0.6865770871016179	-1.888894483163727	-1.2519968782544129	-2.0282947174627717	-1.2466231490082254	0.12541246328374064	-0.39095551979623844	-2.287867567322773	2.5444430097702977	-1.4302979486019947	2.543767744540024	0.29552571417283263	-0.956970487920894	-0.8285128096938144	-1.0515547176748288	1.109198610373541	1.9295809362482697	-0.9290235420513504	-1.6959624514582294	-0.9367815792729874	0.7863508007984782	0.5949314103525535	-1.5438735195839035	-0.7229813677076826	2.8116606344855124	0.6232270285438875	-1.314167103919004	1.7129794784280652	-0.045211964733848184	0.17557479278251978	-0.9843243140155499	-0.8241838378371217	1.2695424393615573	0.734556456194464	-0.020638877512926375	-0.6823286376316893	-0.37790279404975813	1.7754531963735958	0.4298988256663905	-0.050883658195643444	0.2701109982058047	2.2201121606083496	0.9984976243468671	0.6824406924845846	0.18919775460908841	0.8567831589890664	-0.23162902680818154
0.7595151037145288	0.903390897321717	0.15595781011643317	-0.7316120777690961	-1.8477733443662838	-1.2137303712045737	-1.9779537129999079	-1.2639390778319417	-0.003791737614503005	-0.3300339136393875	-2.216722202869029	2.556795642416003	-1.4421284818366933	2.48847892563832	0.19603742700200139	-0.8621815173550662	-0.8897410302584724	-0.9826898972717275	1.0923030061738603	1.9194866685518654	-0.9470002799546154	-1.757976950862758	-0.9179439870177648	0.8292671901509037	0.5686919112995719	-1.5376978263543897	-0.7154943481144621	2.8739983002024205	0.5010814386873259	-1.2468405745836428	1.6472035615797462	0.003158289605811701	0.16073832176988748	-1.044222755712636	-0.8091000336189224	1.2589398813414123	0.8445668266107159	-0.10518732095742005	-0.5929638227679203	-0.49462059852964585	1.7983266483966773	0.3051622059170751	-0.1501915530040751	0.37487568246206615	2.1034052219782042	0.9234093526420661	0.7913838465022223	0.1578404528301844	1.0118641891718165	-0.23112614138279347
0.679100752824663	0.8709778475138578	0.09291047660844962	-0.7943238864932316	-1.8678856606887109	-1.170096564553658	-1.9768820308942003	-1.285429437004818	-0.11284912466956457	-0.30692977534184607	-2.144207815104218	2.5056280563275393	-1.4414325681170055	2.4486332306801635	0.12840336755558948	-0.8344966253838791	-0.9662813411798025	-0.9588782181625742	1.0450470786456487	1.9239489169060708	-0.9590123097851981	-1.8400642183154836	-0.9107523473895107	0.8912649505225222	0.5327939031730684	-1.5402714805511704	-0.7215336014880002	2.9262587246680996	0.3985012280341607	-1.1526535535346105	1.594481968290707	0.05131062825232584	0.15299703885238874	-1.0708536591338291	-0.8374645581996975	1.2847504149233717	0.9570515254486471	-0.19688434247243286	-0.5296359236307023	-0.6007233531611444	1.7769127298441378	0.215317568148798	-0.2788757357265604	0.5472340819376883	1.9872170769259665	0.8897146985478818	0.9090774832522094	0.10500097739015765	1.1630803827002159	-0.2090849017723096
0.5813554304861595	0.8200492982427219	0.07605923165565628	-0.7922791176434301	-1.911995153328118	-1.1377663287940547	-2.0380576853367556	-1.3463320498701328	-0.2097655049583406	-0.3149923827027144	-2.0963796946603095	2.3874912166234656	-1.433086998160745	2.42741669180634	0.07454196590537845	-0.8410416244464212	-1.0226153322716933	-0.9894021993221228	1.0006502220097948	1.9613530575221951	-0.98067361804915	-1.930085634894127	-0.9379074719740839	0.9501786076559136	0.513240641630028	-1.5329866392786926	-0.7370109117889045	2.98056326814417	0.3109869305269134	-1.0556221477841092	1.540215560184383	0.09782508443100964	0.16471565778645783	-1.0723534636207668	-0.8685418796387838	1.3379783293897232	1.068104571378838	-0.25910185294830973	-0.48067520166664446	-0.6789702223584148	1.73764459460042	0.173753467118324	-0.42286842343497477	0.753641823551558	1.9364996005857216	0.914338913843354	1.0167247968652202	0.06462308194882986	1.2776222493300946	-0.15700768720908867
0.5060759310196286	0.7652384668260603	0.10547964137891823	-0.7681675372063763	-1.954527073125373	-1.0994176369446695	-2.1347896199042737	-1.438487802563618	-0.3382288474113186	-0.35154658489257956	-2.08515954987246	2.223327805088169	-1.423619334764987	2.4098681485340885	0.013886758010209069	-0.8280618988526198	-1.0550975075071054	-1.0713375994562664	0.9639096562688438	2.0387120101282683	-1.0190283983059936	-2.0268113216786654	-0.9890511479213971	0.9713120001210143	0.5034832399721352	-1.5094414723278091	-0.7478553701868206	3.0295159363930324	0.24130549567342735	-0.9719418201253929	1.4685093418267394	0.12517701868992767	0.19088546182991434	-1.0551197726880452	-0.8570533483653338	1.3894457362924806	1.1869803848954712	-0.2750306457172244	-0.4216853144736771	-0.7255310881851567	1.6937973123613357	0.13452830080997658	-0.5523358902848614	0.9787793265573457	1.9269181316937392	0.975852697242866	1.0713779339307319	0.07845557283847435	1.2986350689246744	-0.0673226432767728
0.48819552368553465	0.7241722252942141	0.1295915311114463	-0.7792259809859176	-2.002305986296308	-1.0489688138391489	-2.229552128193764	-1.4952404685422307	-0.45593462284784414	-0.4237261174565415	-2.1042771565366034	2.022733592866925	-1.4171726921678758	2.4208214023429333	-0.03139647194159968	-0.8025046180732206	-1.0927860955767166	-1.2012716236406489	0.9317917567285893	2.1630558130521407	-1.0795677068331657	-2.117084434408383	-1.0473442425206738	0.9508039278006724	0.48789666986884617	-1.4751494146305357	-0.7312818940338703	3.0371189972316843	0.2013243445279842	-0.9297227819918632	1.3513076887468547	0.13215735040905022	0.21573343885147014	-1.0040936119090016	-0.7493585815203321	1.440987778179231	1.3116476396086976	-0.26488196158899746	-0.3609354591320733	-0.7356846141270943	1.6468749825049254	0.10419601051881155	-0.6303321905549616	1.215472095519912	1.9083658571837705	1.076422356294564	1.036767603123612	0.12869945699164279	1.2325285244276336	0.03715180384764396
0.543206943821916	0.6884086130343057	0.15001327527508873	-0.8104650414137102	-2.0671810633073155	-1.0245978598201284	-2.306819846925161	-1.521468377700811	-0.5068043828293719	-0.510823331381741	-2.143413684144419	1.8407156577086679	-1.4170108517679485	2.468124847694327	-0.08129261702860467	-0.7861453637266103	-1.1199561184522835	-1.362458919186258	0.9402124728936601	2.3047749947976905	-1.1706630637326765	-2.1869472774327816	-1.1028014948790632	0.8969656846577511	0.4554873723576365	-1.4265784219335498	-0.695949504148732	2.9998576278422577	0.20109588080715257	-0.9195893080653583	1.213627664039504	0.1245865374568901	0.23940184826155395	-0.9281847573138521	-0.5477618222183686	1.4953220465259451	1.4195564516056638	-0.22322498656761852	-0.3237329163318907	-0.7000040417731389	1.6068269438800022	0.10796785051281048	-0.6584990877763083	1.4270082241815687	1.9069283666449848	1.1942237710709631	0.9493410958245739	0.14658070471254794	1.1340287028645852	0.1444435522756564
0.6430414791569674	0.6772497833027008	0.18103316788998358	-0.8853202733070777	-2.145309142124429	-1.0174793917979708	-2.362070389830402	-1.5328531877439748	-0.5394701924415253	-0.580315328158747	-2.1792421447479136	1.7172958194640688	-1.4196434556067685	2.5013143735940284	-0.15210549048652017	-0.7662768482374478	-1.1343417291556737	-1.5317958557234326	0.9821595572070091	2.4225794925886746	-1.2745580342618403	-2.2269784061877766	-1.1461202165537547	0.8221943943388267	0.3946134926451077	-1.3617740246271621	-0.680237793602736	2.9281117052775194	0.2366791053265967	-0.9191821595593831	1.1061162129953086	0.09859130412626146	0.24246042558577297	-0.8472749921325684	-0.30024906950535224	1.5300273140825693	1.512246523070165	-0.15144732951550507	-0.30394432973604957	-0.6190463827345258	1.5738258893781178	0.13182498467850762	-0.6772603091958216	1.5756921003291722	1.910343757699544	1.2965337491361597	0.8584898674561628	0.1494184902568062	1.0196652133110613	0.270753513154717
0.7394573023158495	0.7041416888960981	0.20314885259633925	-1.0243979390748426	-2.243799725027483	-0.9924383155672729	-2.393497046762691	-1.5094531184993423	-0.5943541956315814	-0.6357937454751965	-2.1964060918115678	1.6133219120175717	-1.4220656669256826	2.499858336612492	-0.22503977620575027	-0.7694488051666675	-1.1602881946630492	-1.693960258529542	1.0451433841914965	2.518683312002371	-1.3660554444294086	-2.2438820908792616	-1.1904100206831427	0.7690239688262299	0.3132578599029487	-1.3004747505050926	-0.7069594215431831	2.8430710450451935	0.3003252902214614	-0.8949398589327504	1.0199002257133405	0.07208994402445752	0.1991661450119549	-0.750148590936268	-0.048678016271368196	1.5493050914185764	1.5897664761764265	-0.07651166608685718	-0.2989032149384494	-0.5185986221751825	1.536618927356159	0.15846914421836017	-0.6902001629804889	1.668645755080237	1.8744443229282872	1.379970357123624	0.7458799122935611	0.1696622744131079	0.9065741469022004	0.42778520183931645
0.7940210339529717	0.7548225878990393	0.20731758359736624	-1.1933375760450238	-2.3837241814323713	-0.9756030754757941	-2.4040511516885323	-1.4750232494171918	-0.6334458182894023	-0.6789429375570162	-2.1974633091016087	1.533207280174587	-1.4361026242793933	2.4900212087128404	-0.2937444549242277	-0.8479369009612696	-1.1835055733656512	-1.8349823259743867	1.1606137336630566	2.582900886143312	-1.431722309019062	-2.2378585443546815	-1.2302877327901085	0.7479695002628951	0.23162752553753857	-1.2500623566882343	-0.7534258230701736	2.752269685783583	0.39269444179636936	-0.8426552049570448	0.9831183125844568	0.05143013040663117	0.11673867161935991	-0.6384319042154732	0.17176668907428289	1.5971153841056904	1.6186804624489688	-0.013078801641828428	-0.3265409057147645	-0.43763565826408124	1.4747168818421592	0.18513300005060984	-0.6785762265298556	1.7317144229044914	1.8499637509707694	1.4468973119024362	0.6359257179602247	0.16890827342308773	0.8142461721810236	0.5981776419393452
0.7805835958160825	0.8275807799284133	0.21408704859148142	-1.3398598696251305	-2.5387919471899094	-0.9859014630495903	-2.384485939633026	-1.4645320857537598	-0.6687726704804675	-0.6868755028636764	-2.1848351652500635	1.4949720958885717	-1.4530095513918178	2.4637516634501293	-0.35502088634763257	-0.9653122805813785	-1.1985860438090028	-1.9663961720243097	1.330821747755882	2.573417181840642	-1.455013860671301	-2.1923759057820953	-1.2534107541388797	0.7460571134124191	0.15667793464960467	-1.201319069149623	-0.8194646450623164	2.6496283644617806	0.492234815719587	-0.7742429462724149	1.0179851660224921	0.03707581281302783	0.027470891575315615	-0.539126099624091	0.3184810621363178	1.6750518685668148	1.5901392461788197	0.031329466813651716	-0.37229565554877064	-0.388342783106045	1.3771955347607978	0.22220634641460024	-0.648604642678977	1.742751603724728	1.8691212846549639	1.4766281946315476	0.6036934678956634	0.14172768015859952	0.7494596180490076	0.7566036947579755
0.7214480149592416	0.9196192737199003	0.2292506501782999	-1.446913951406404	-2.6605430424396	-0.9982165391660756	-2.3377359118594434	-1.4390876473938494	-0.7595807484858332	-0.6620808178614368	-2.151340377835184	1.4585649592498382	-1.4493573530334536	2.42910610056889	-0.3818788908024122	-1.0434436123041866	-1.2109978500336642	-2.0840597115532766	1.5262798721506883	2.49562455803902	-1.4240282211358328	-2.1366252083190815	-1.2796159067569035	0.8018198855445497	0.07228959598674978	-1.1507559173463418	-0.8998570350038948	2.5498275721544186	0.5746721416528097	-0.6848399201685962	1.0603782040455594	0.07082462709651935	-0.07208105834764075	-0.4535013240869962	0.36714798408842975	1.731151034770298	1.5016630964804967	0.040698219064037346	-0.40931247306693636	-0.37209926354794065	1.2665216742292416	0.26099327021711705	-0.5897580727555803	1.7239431458563748	1.9115488719482254	1.4593029292285098	0.6216643535070953	0.13875280352524685	0.6994129563264326	0.9049891828901601
0.6389919331863865	1.0028297638333812	0.2516497078378982	-1.4994352998627503	-2.7261478337608547	-1.0160063873138119	-2.274557165732398	-1.3815821149446401	-0.8546903413417691	-0.6198666900741573	-2.100696259263885	1.4133252169884805	-1.4315117516014502	2.408234546066999	-0.3742788157229345	-1.0714268887717826	-1.2302676197788078	-2.170257565099169	1.722953854061823	2.386179643162242	-1.3529198684798727	-2.106267220279247	-1.3248204987059324	0.9010393722027334	-0.007599130087245482	-1.1095559133426467	-0.9391535466810235	2.4651426417239017	0.6377598596745319	-0.589046924457104	1.084731379780841	0.16608893269324376	-0.15273028910987657	-0.3630443659685478	0.35120349331678996	1.7669626562072849	1.3476226460714904	0.008764075795868487	-0.44808925873373723	-0.414633731156328	1.168175857859177	0.26587795073153775	-0.46497151185104324	1.7489489512441132	1.9866442423503603	1.4109376455996392	0.6040352280023787	0.1527269552069558	0.640792303133743	1.0368423126627044
0.5139579618702428	1.0519737744072308	0.2758749467517231	-1.4729534567589866	-2.7378927593257822	-1.032822661682319	-2.19603821606083	-1.2996726912900023	-0.8942809094831361	-0.544547570772899	-2.0425298204353397	1.4011204846378615	-1.4008376011351953	2.3872970386704724	-0.35880770636549375	-1.0632861813154004	-1.27053927340349	-2.2448221778551893	1.899638416112915	2.2569113896889097	-1.2844000779607179	-2.0806914591098304	-1.3777304188280908	0.9653319967949233	-0.06568753534000316	-1.0769275777098195	-0.9164718759059791	2.4070790430287223	0.6634429896246284	-0.5299312233255845	1.1091037061130309	0.3010631012117443	-0.1669443752018826	-0.27470588168789944	0.3135838645949096	1.8014527993982825	1.151621259306199	-0.05924311303698895	-0.4985269388928814	-0.5118296048805574	1.0905531884754402	0.24693011744575816	-0.29610172025636783	1.8047906593156036	2.104691397723434	1.338509204745319	0.5600122542561492	0.13932401639647432	0.5984753147198704	1.138670896696726
0.3816388777024988	1.043422556323089	0.28861413529413704	-1.3769494727619507	-2.7075644426598977	-1.0090396450754304	-2.119511136271597	-1.1893318468555276	-0.8878928953377374	-0.4381793629098943	-1.979374485270381	1.3986416756921953	-1.3582681812742698	2.379545036901174	-0.3431978130283403	-0.9963248083494769	-1.3064605008301566	-2.3472414280228686	2.0411594157363155	2.1166529951283684	-1.2546646588615367	-2.043434708383726	-1.4051740534173198	0.9796657915694429	-0.12355068526169519	-1.052074046805342	-0.8572030845220716	2.34135928949462	0.6480661119698014	-0.5304005750755287	1.1147403651364263	0.472070684022513	-0.1465716421333979	-0.20686316309906322	0.26121272203305607	1.798818623492656	0.979758080811782	-0.1664095809388753	-0.5401692003393712	-0.6162082759534726	1.0386729014099356	0.2503720445421093	-0.12110977992192402	1.8213890578040288	2.244144192284969	1.2446462676232535	0.5261780036913615	0.11270092689430437	0.5992126066354692	1.203383107572828
0.288709598310584	0.9681514424546794	0.28728543100226933	-1.2503407239803257	-2.6814754186535423	-0.9554994091254733	-2.0531846746403537	-1.087982554008906	-0.8380739447836774	-0.31164225168717613	-1.9261628389946988	1.3769713244559778	-1.3221346146504604	2.398382198268583	-0.3315399587325156	-0.903922913754923	-1.3102520181068982	-2.4719712939719765	2.1500749689936063	1.9774103041574018	-1.2700087739958794	-2.0406088470512067	-1.4035555826594937	0.9646945345114318	-0.16416257324319433	-1.0558591491073024	-0.7635119277339705	2.2582884166723085	0.620675850327939	-0.56253137800544	1.0979197575184798	0.6326886089472155	-0.11900888136282643	-0.16424059433589383	0.1879617594754059	1.7350979083355607	0.8645505402172434	-0.3090701265697509	-0.5655295453957182	-0.6868108238956065	1.0108024970086984	0.2892476016604122	0.049288982289439065	1.814909714577413	2.3988689727961607	1.1703424382200596	0.4522652606120139	0.10389510927146209	0.6242983694734807	1.2407966403002946
0.1803214993760295	0.8725438712686191	0.26158035555484715	-1.1190081418558926	-2.645358035126364	-0.9028189526169136	-1.9782398689548348	-1.0089254537306744	-0.7519604901916754	-0.17196470051072393	-1.9079026988883758	1.3566616559345654	-1.310638551575612	2.433311865926708	-0.33276257950617116	-0.8547543380422713	-1.2894112611235826	-2.6051411008958425	2.2241339337505943	1.828695321283649	-1.3021620202824178	-2.054389211322538	-1.3667318545042533	0.9198475451004301	-0.1625363396335457	-1.0887405427887675	-0.6447744153453417	2.212516079039614	0.5831126068946261	-0.6104844242647933	1.0985964119425793	0.7028574621398448	-0.07416160222516056	-0.15633381255631756	0.11974962642365508	1.6664029910100084	0.7887215582812552	-0.4694155079092205	-0.5757886562118865	-0.7129532355162268	0.9858455888101101	0.3458399737896906	0.19135165790793593	1.8044496412510447	2.5762261231435746	1.1583939793214129	0.3339664236730517	0.11322644273583378	0.6773536578839046	1.246962701368408
0.052207973837701385	0.7785023238373205	0.18542859725360358	-0.9995435650556166	-2.568856176772087	-0.8479953694125182	-1.9085693102816985	-0.9419019752507554	-0.66593775296032	-0.054412875985870746	-1.9227281007943364	1.330838264412292	-1.3292286188472822	2.474101194608091	-0.31942609993192334	-0.8412232497920618	-1.2362746318786129	-2.764409584357425	2.258093676855189	1.6825652469833678	-1.3125713446197862	-2.026079114693721	-1.2766956225634343	0.840304394259365	-0.14848260458800022	-1.1452424824143268	-0.5294426006353976	2.212197515037995	0.539063532275496	-0.6948150585649985	1.1384488041091214	0.6725812398696936	-0.021359651054354094	-0.18677046986311613	0.094664426559152	1.6170341442453995	0.74074227724866	-0.622038128200619	-0.559157399410331	-0.6920573427861897	0.9612396371330634	0.41162066632210437	0.2847253921671763	1.775076181421073	2.742926388744801	1.1892313932441811	0.27509824529138827	0.10745033818198124	0.7717983739111571	1.2069604516216128
-0.02486906278495021	0.6854440936473838	0.07066884836731785	-0.9288279468336847	-2.4888308407483315	-0.811568537490962	-1.859810579922549	-0.8839006526867635	-0.5736706374045857	0.033631787191412466	-1.953889215020601	1.291212817352455	-1.3732168395475717	2.5037799971934254	-0.27235850452667165	-0.8409702716320627	-1.1466024789151263	-2.9417616326256613	2.263769684963596	1.5604639806364806	-1.2793551355834532	-1.9991590672628825	-1.1588990987112016	0.7523103148600067	-0.10560168119844397	-1.231551429641096	-0.4171786714862116	2.221451799285041	0.5007768203928833	-0.8020591060070551	1.1801141194496665	0.5694297920888239	0.03375994301135392	-0.2493919940817996	0.11982588978914994	1.5608208304193385	0.7154047220135661	-0.7591817323888517	-0.526770447851014	-0.6214813192064957	0.9178602969227037	0.47969597691875243	0.35157399273610374	1.740364477272817	2.8541265497094477	1.2361576668230847	0.32618426124306193	0.08536039402587228	0.8524842714489191	1.1288874893300809
-0.04561874640975751	0.6177117452960832	-0.04246622892037975	-0.9202148796786002	-2.409090440788577	-0.8145019026439645	-1.800806344196793	-0.8442252017728968	-0.4906340132944509	0.09293715638882616	-1.9949842741979846	1.2545157961353501	-1.4161153348883493	2.519466639517162	-0.20074597099517671	-0.89105994731189	-1.0598759270232123	-3.0793001002722002	2.2345590090886227	1.455321540515547	-1.1952433888743041	-1.9947486642520083	-1.07477380345114	0.670375162688505	-0.020801290100711235	-1.3298402525746376	-0.3132635275372023	2.2615696258889897	0.4510605762542485	-0.8866328984427735	1.2021947576851413	0.38668288000219003	0.09001761236049244	-0.3428063791729287	0.18060234470516806	1.5121939432014808	0.675966736253185	-0.8684104741517775	-0.5049831034582294	-0.5132778350697681	0.8497580195281162	0.5237221144988341	0.4006827743876481	1.7253465663528273	2.8798662769133454	1.269701666435503	0.4683707056409593	0.05670835640510179	0.9042909203248609	1.0336935641469212
-0.04584259065938753	0.5868064485916445	-0.1508217490633958	-0.9597248214539601	-2.303816989630275	-0.8250152350781101	-1.7287848179723926	-0.8215657572676314	-0.46580013581795904	0.09623774757418871	-2.021434194325314	1.2370162332205998	-1.4524323206320764	2.5149716960828705	-0.11742271308034817	-0.9594743230429368	-0.9818401570963152	-3.1527955594315866	2.1643281897790856	1.3777058089121097	-1.081517389804292	-1.9852871771184333	-1.0144541019898896	0.6243261015429186	0.07959116513277509	-1.413010203155542	-0.22066853660114738	2.3620553307998335	0.38393031961670987	-0.9579800192746442	1.2144319891096593	0.14831122985572134	0.1387414604323412	-0.4562431541646802	0.25975827070540675	1.5002830778148748	0.5890735084490795	-0.9413460668752872	-0.5072073848119072	-0.3987721624173558	0.7683416772686568	0.5140216904933805	0.4089918524111195	1.7505556709713612	2.810964004847483	1.259394821889887	0.7062357399146185	0.004887924727344617	0.9290793880356155	0.9436770730024179
-0.03262899677212871	0.5743365292048902	-0.24727560517024583	-1.0007370423842774	-2.2144096124747725	-0.8074340098830655	-1.6838190567412972	-0.8391938502376923	-0.45383300399291027	0.04518076010079585	-2.016352730576409	1.213926039151543	-1.4793679578600067	2.4746643308622756	-0.042604930493595	-0.9853624214161811	-0.9029886822572901	-3.18390014055752	2.0806868232102382	1.353534345960179	-0.9865667275946446	-2.0023052691513152	-0.9582439088876413	0.6119714753819082	0.20477269484847493	-1.480808223335173	-0.1341679520374752	2.472257237760071	0.31402676725685996	-1.0470720291586202	1.1999094531207306	-0.08315741349499906	0.16835512770325994	-0.5694690191504559	0.33136957090492064	1.5146744588459453	0.46409831329909423	-1.0030085338061978	-0.5452456913811657	-0.2886483144399904	0.6657565289478935	0.45620322416239745	0.3909073884776813	1.8248320286481317	2.6685497636120585	1.1828363702423395	0.9913135089305143	-0.07997145942220905	0.8946704500067995	0.865072652249965
-0.0015824776643335974	0.5789690459864175	-0.31891228774983194	-1.0096672573609644	-2.1635103019200193	-0.7664743701712018	-1.6607975296223567	-0.9007820000518432	-0.3924627095167562	-0.017202271046197197	-1.9939368008461016	1.183576898599592	-1.4755161563417325	2.4236218637150873	-0.0027739283161935377	-0.9786357970079989	-0.8376315849769227	-3.1459487281206884	2.0061041970477023	1.3662591718295856	-0.9297064818491458	-2.039378968131184	-0.9170784570037966	0.5770081868997152	0.3407609864228878	-1.520247589426008	-0.059056461735314925	2.5584128719980646	0.2411024168104655	-1.1495660106976282	1.166625715693796	-0.30302028880113624	0.17670694059051478	-0.6856241897747823	0.37494318951863653	1.5240257833109179	0.305617037644193	-1.055125208735311	-0.6134555122171121	-0.15398943120585376	0.54973475951664	0.37973236893158785	0.3718265871341879	1.9231370437968862	2.495521297180312	1.038078193194167	1.235045425036114	-0.1621758461462976	0.8055651544650967	0.8063664934429889
0.05234363701929582	0.60610860184801	-0.36204165123326887	-1.0010792281917953	-2.1234733100978	-0.6993673203886072	-1.6260436083514052	-0.9749362869727763	-0.3147632901245516	-0.09206314691834365	-1.95207684252339	1.1621136077764969	-1.4529178418318587	2.3803111051388486	-0.0003419042907606293	-0.9578461815516601	-0.7942330625224173	-3.0410088244404134	1.92517744305244	1.3424814366736144	-0.9100223944513915	-2.057747066792556	-0.8815917264311086	0.5481523942003119	0.44225774218184455	-1.4963309117228694	-0.008556997167777278	2.6000120212095443	0.17420697010822556	-1.2441601802526365	1.1436194652744107	-0.5160223345424558	0.16070868439271363	-0.8032885386640898	0.3891499650336473	1.5312390349991574	0.12662800939389354	-1.072833968734636	-0.6827133542872962	0.005087780090318605	0.43984080236629025	0.2969242316220883	0.348672708328209	2.0165366452477587	2.321109381207479	0.8626020868122126	1.4156585214327826	-0.22672290059500258	0.6987232316311951	0.790022717117869
0.09159099545445044	0.6350035610812192	-0.38327573119620517	-0.9732286418579597	-2.090170538910146	-0.626564231806755	-1.5886525635742623	-1.034045486213012	-0.23317058400467902	-0.18463451207780326	-1.8980808092260646	1.1488144132422309	-1.4456134451151317	2.3272951244522257	-0.013182726794608548	-0.9254974101692074	-0.7837799551299642	-2.9145725610291264	1.8240867153952862	1.2708971584082769	-0.9226237352365235	-2.086040002320164	-0.8508407820324078	0.5524507113118584	0.5289206102852216	-1.4231648303838447	0.01445559160033813	2.5834997871256005	0.12992943176826494	-1.3045764946671339	1.1561503391848578	-0.7055668103475095	0.1204137063887684	-0.8999087558460488	0.3721922609775782	1.5381405758718976	-0.05418164915794656	-1.0568525425261124	-0.7456786469215286	0.160515239114781	0.3205044435649116	0.21928144699366575	0.31929015414113593	2.1302137054604673	2.1582081977444707	0.7115631763690564	1.573751050797376	-0.2741838356395515	0.598950986923483	0.795988766937248
0.08916940766299652	0.6502559040694577	-0.39427689895873475	-0.9117937704155377	-2.066673738120192	-0.5778602552146579	-1.5662931227824086	-1.0565274256154542	-0.1457266081232222	-0.2425341885940217	-1.8599186754339545	1.1301908080848162	-1.4393340375979455	2.269261650473825	-0.03406641136082485	-0.8868047249283146	-0.8140818820508615	-2.7731469058027707	1.732096861820753	1.2063942742702636	-0.9287867161537274	-2.1206482230929162	-0.8333542610185007	0.5412313751223996	0.6078918329375573	-1.3443937824781909	0.016496252557607054	2.5148811011767607	0.0949935211245089	-1.309202154082246	1.2155491072626532	-0.8639423124943674	0.06701308019907434	-0.9831244704259996	0.33632124227882587	1.5460738356410082	-0.20929718986370832	-1.0497422433207633	-0.8067336223693022	0.3019802737509577	0.196795055090343	0.16537269470345942	0.2953279261156789	2.24140526862572	2.023057066599754	0.6077362635219447	1.6983510897038965	-0.28298051385645473	0.5168380727748828	0.7671985763337688
0.07701398659217054	0.6419887554105989	-0.3994909612983882	-0.8589970041141157	-2.024551848268695	-0.5542542520221746	-1.5474797714712198	-1.0599183851659453	-0.08224713501207886	-0.23438488653034845	-1.839256654571917	1.1144187206166873	-1.4214614627659536	2.217463261688139	-0.0677644833871351	-0.8703157381919615	-0.8730140443443449	-2.5990377207614133	1.6508872102845618	1.1867649464717172	-0.8942541957329337	-2.119881693905552	-0.8481949341848305	0.480733168884328	0.6637661431069091	-1.2765849938709581	-0.002903814786154664	2.4205065156969843	0.07106194636745095	-1.255288906082638	1.3172770780404874	-1.0086523918194992	0.0064164988318584915	-1.0578053600974688	0.2936464419012971	1.5506221793713888	-0.3076598483211412	-1.054986447849069	-0.8617702142736254	0.41187070733885267	0.0935859840646152	0.15727259445525055	0.2691035735302873	2.295528770295012	1.924280931006042	0.5636412552038076	1.779896475166547	-0.2516232120775512	0.437133249157071	0.70129201257237
0.04731731614123587	0.6104424815414211	-0.360511437285762	-0.8591138480483895	-1.9426709529988826	-0.5409466364034878	-1.5211702563211567	-1.0468442162131497	-0.0814533581064377	-0.18742112752510737	-1.8334005477395265	1.1000783080050058	-1.4194222737268678	2.1536868125769875	-0.10678260796907876	-0.8661124087642836	-0.939841424552745	-2.409620521972213	1.5619670959839282	1.1991074569450475	-0.8213834177923391	-2.109579312812705	-0.9097671912760517	0.4491393239005922	0.6913736562436832	-1.2267540951445857	-0.03973222976496533	2.3387470646813404	0.07499659933731999	-1.1547797735102618	1.4308975694984873	-1.144139716647663	-0.04147750267915581	-1.1134481065628687	0.23260851258929702	1.5644428222895734	-0.3503123000441834	-1.0679581982835926	-0.9227721253551083	0.4612007166043045	-0.002598385791822061	0.17983962146895338	0.23185684670410658	2.284025968655858	1.8700183652167623	0.5843588439376358	1.8653649818541964	-0.1998256289146439	0.3623992000670095	0.614115681159889
-0.016078088617657294	0.5571248355653464	-0.26429687389498346	-0.8967626328706653	-1.8398437821949325	-0.5371092384554862	-1.476047389859905	-1.0163561845868045	-0.1368967850204704	-0.13089618129622546	-1.8551587616442327	1.0555898992426929	-1.4325691088809767	2.0706977779289706	-0.1144685969407585	-0.8523088824956128	-1.0071270093722782	-2.232353439552715	1.4813112013363625	1.2550396287710213	-0.7152358474462523	-2.1127941591059756	-0.971156490803344	0.49129075851282844	0.690027618289751	-1.2194961749411122	-0.085550583555526	2.2854513072103986	0.10285648084977952	-1.0354343676961504	1.5302317156627634	-1.2556071084604776	-0.0725315464806657	-1.135542101411075	0.13435950829913815	1.5977870989616239	-0.3600205274978009	-1.1130746257447204	-0.994939663510223	0.4388035449601773	-0.07875038022814193	0.19984120639796485	0.19806910258452876	2.208274052045899	1.8732013799812173	0.6352748637922614	1.940979405464896	-0.14614075842520075	0.3054017782691474	0.4663759436307604
-0.07774378781122634	0.4896328536508233	-0.12647056661479641	-0.9502103868059013	-1.7521668704037299	-0.5329936765705621	-1.3929387231073476	-0.9977487531184067	-0.21318252554262704	-0.07604320433572667	-1.9004096104456003	0.9937734919079307	-1.4516446973524286	1.972641043506861	-0.083790728663424	-0.8247018299582718	-1.0649363186077094	-2.0876990820742707	1.4301849946843905	1.350264693393736	-0.5841114062694961	-2.1209342414464096	-1.008346134086441	0.5388333027225959	0.6742762272125108	-1.2569918398498596	-0.12471610686039716	2.2436344725978126	0.1610956910183077	-0.9457599092550145	1.6016187574052665	-1.320904491480547	-0.11197889549747249	-1.1170054553303257	0.023461680103359427	1.6283347588805348	-0.3458174501602616	-1.1951205883787177	-1.064476093503432	0.35981929848708144	-0.07595944027111212	0.2206355670959498	0.17770371527209777	2.079008531459035	1.9150723449981815	0.6890169539255231	1.9332043630371287	-0.10997155941907666	0.2537437769568351	0.28299991618434317
-0.08498141854926834	0.4241949121960336	0.07643076508323954	-1.0231293477884358	-1.696444495741249	-0.5084077776911918	-1.2792674781883595	-0.9919706559782201	-0.2677414581903724	-0.048492866280041444	-1.957825766036052	0.9432980792004757	-1.4882476011360273	1.8697494545781161	-0.03144934202910914	-0.7909649220055682	-1.1036571258562478	-1.9745316520410854	1.4100872310852688	1.4535982681332338	-0.4782667527692059	-2.145394531037201	-1.0654359308614203	0.5849187902843815	0.6511683266645967	-1.3287041834626696	-0.15838011853047104	2.189882106724549	0.2564158323206172	-0.9063230525789848	1.6216885829653518	-1.3006313024795904	-0.13252945282899295	-1.0578100469864913	-0.06835941195224722	1.6311006435814428	-0.31039349500535496	-1.2587592017240357	-1.122953025155591	0.2523903257335952	0.030536366432554484	0.24233103317109123	0.19196575266381816	1.946896821641045	1.9729880822318946	0.7275585263468545	1.8658491420053758	-0.1124711869435681	0.2114684098607781	0.12747688377590877
-0.06258342726809295	0.36268295587527466	0.34136558483432583	-1.0904147619398834	-1.6765962665025298	-0.4722338220759298	-1.1521581251899513	-0.9312210647532705	-0.2647175461688819	-0.07893509192215145	-2.0305934961929464	0.897579139983035	-1.548166311869179	1.761525827783185	0.049488153186858085	-0.7515522220016008	-1.1353538074725733	-1.8992377490833863	1.4293483402548364	1.5172794594796806	-0.42295964430579025	-2.165633189730423	-1.1177195731685938	0.6869613241980297	0.6110728777348104	-1.4387575135509523	-0.18732854879928845	2.1524880023344464	0.38379070289842426	-0.9064022203440354	1.5975652143929726	-1.2027730971805934	-0.11025400014602302	-0.9844086780179406	-0.13628828107501748	1.602721788491498	-0.26501279906190256	-1.2553428130076028	-1.1486052242265359	0.13715788555033392	0.22327277488228328	0.24325183484064455	0.23691372903060795	1.8348330391952856	2.044749123076019	0.7461150025146661	1.8348842523365483	-0.15482319406785797	0.20514196955273256	-0.009136513716504396
-0.03943250532907029	0.3142527607803404	0.6154564995634997	-1.1168047990952892	-1.6716064105524602	-0.4441582301697117	-1.0148930412421695	-0.8517967125381629	-0.2279089770872869	-0.16386493827722512	-2.107439064468568	0.8617162764302231	-1.6219169821161323	1.649532739394936	0.1701773454489625	-0.69943872104178	-1.1699155267123604	-1.8820746476380734	1.4865056817155295	1.5170626238819058	-0.40070351750827404	-2.167841251419395	-1.1448746977531674	0.809481575085187	0.580020606242463	-1.5762487971680936	-0.19840051331744007	2.141226764877197	0.5452447451668702	-0.9298584981605209	1.5551466422406937	-1.0603687064797038	-0.062140682043930806	-0.9128914384361064	-0.19029908599500672	1.533469303932588	-0.2090216642097667	-1.2294615152944577	-1.1225064000726461	0.024524832886168458	0.4764238416832841	0.22711564729451683	0.28502617327209834	1.7384823198780404	2.1221898727782778	0.7764277232423198	1.8169133667251167	-0.22996282000060492	0.22906233549189423	-0.1341206857468138
-0.007382078677479231	0.28842429457389684	0.8479671562869593	-1.1193503276634094	-1.6436270789995604	-0.4399478396699278	-0.8864314610842037	-0.8481792809599318	-0.19178078821052688	-0.26625757476874135	-2.19070588798969	0.8597639925350682	-1.7094672437969023	1.565868955901816	0.30701834944519046	-0.6382698992778882	-1.1927250529588984	-1.8825844427305085	1.550849824535117	1.5136503163169255	-0.4025705867941836	-2.1657361563376814	-1.183943174481219	0.8982223960166354	0.588190232517962	-1.7281966948403742	-0.20332291846436426	2.1368996038551993	0.7438368344993055	-0.9542817536786995	1.5081191597657742	-0.9118907945247139	0.005319915876472214	-0.8202925720347494	-0.22338649185320322	1.4147074832274356	-0.13043742573435507	-1.2307629967102414	-1.061208212946041	-0.0723421387438081	0.7326053901941132	0.20990108773966093	0.32791254581556795	1.6857228904669845	2.1596564964827967	0.8280658456129937	1.747927665184244	-0.31400422731856137	0.2587977941202172	-0.22966320196348144
0.038716270428173806	0.27778261687293315	1.0113537039495784	-1.1205104210108476	-1.5947153712327167	-0.45921701420948063	-0.8177596428027739	-0.8562894278992831	-0.15943248936062945	-0.36908987725305437	-2.2779531102479695	0.8772043953317835	-1.7880785207216778	1.5191743065008898	0.4217332218187309	-0.5672349292740297	-1.1832135308662468	-1.8469412691844247	1.6282192924306256	1.5190997372609985	-0.4244521982187154	-2.1590547676000655	-1.2413214812608548	0.9833023621200304	0.6091774365343753	-1.8975894452272357	-0.23600107028008255	2.168081710213721	0.931697475167147	-0.9597839133497317	1.4777526966012307	-0.7844312026504657	0.08907514376640199	-0.720424340760765	-0.22166511874632322	1.2842718729671834	-0.024570745054843957	-1.219681265243493	-0.9920962978831559	-0.14555998882250107	0.9268458980218821	0.18246907650393418	0.3720083090517452	1.6713148772393782	2.1516206001249976	0.8804156805354568	1.6568699567513598	-0.3919816387955669	0.2800781793293287	-0.3096791306712859
0.08170114951624442	0.28382091311803814	1.08931904915157	-1.1197759734239812	-1.522550100779336	-0.4910478192641549	-0.7961071755466224	-0.8188358512035185	-0.12105904580791264	-0.45810675959750846	-2.34695968027624	0.9042109892147572	-1.8322663445818779	1.49870354266639	0.507587635173073	-0.49927461690708314	-1.1430828632757597	-1.7941562356552125	1.7128959436173385	1.4823575158380797	-0.4406499881003033	-2.138003816782921	-1.3046810930150663	1.0627787311980625	0.6351861862238254	-2.077874460133108	-0.3110298310839751	2.2417655637883116	1.0802242785652336	-0.9545644956967385	1.4801975894732136	-0.707429638046974	0.1630559646647896	-0.6390458866773135	-0.19703205169153848	1.178935568794372	0.10193874981513477	-1.158884857637056	-0.9326420974851466	-0.20421596392176955	1.0287458455148717	0.1418257771430133	0.4217625168242691	1.6448925352757804	2.1252431891482546	0.9332798186887746	1.5730604105817225	-0.4626292467089811	0.28236735180921374	-0.37295697516360954
0.11589505443702179	0.31110614560798144	1.0972660861958246	-1.1200096612925303	-1.4351581250521346	-0.5335626482597225	-0.7742527158516985	-0.7858015394814983	-0.1274621795134195	-0.5297351615507818	-2.38121449486737	0.9555028115510942	-1.8586733031700455	1.486248592179724	0.5632400110376656	-0.4470054370795708	-1.084936194601362	-1.7491314163108451	1.7679285439727639	1.428856185187158	-0.43983486640616054	-2.109756644191872	-1.3622634678467762	1.1078442791062617	0.6543383833969187	-2.2504438966624396	-0.40272169166394123	2.308557816127866	1.215125759501532	-0.9666206153459059	1.5118854438244418	-0.6851249124228294	0.2119517095242401	-0.56822699355971	-0.14609901830758437	1.090119937843012	0.24724881871882926	-1.1048351000168524	-0.9077062673591236	-0.24719073594665705	1.0532292409463	0.08909387832351953	0.5258954418574915	1.597818926287271	2.0886087968082956	0.9790164413599435	1.4729175793119964	-0.5231549625442449	0.2572399676533857	-0.4000670712777237
0.17688922088170025	0.3248944384813023	1.054224883186729	-1.1232896374475183	-1.3936061073286408	-0.5843654981940544	-0.7431683238851059	-0.7411192204948853	-0.1699179042951482	-0.5950534276356028	-2.3793192988958225	1.010415233111173	-1.8809209634800765	1.4835901831960123	0.5730870648362929	-0.41854863738941256	-1.0275246673909817	-1.721043122815153	1.7853959623509155	1.3948871769357782	-0.4326639985293063	-2.0979269250913672	-1.3911003946536127	1.101797494017138	0.6473060218416805	-2.4052185065801384	-0.4947513643618344	2.3478686139277114	1.3297955087153428	-0.990715890123159	1.5593597735605584	-0.6754171197701527	0.2496445258124258	-0.509453405227827	-0.04993636180202991	1.0112439306422147	0.3942984809670223	-1.0570200125612312	-0.925602224890603	-0.26541297294276756	1.0247293431016609	0.02410103748698037	0.7044090276287307	1.5559327267038765	2.0377075810758756	1.0028821892644584	1.3587981836780707	-0.5758847651129958	0.20616466479049836	-0.4212511198222052
0.25971837640393897	0.30811977472680746	0.9787784086802208	-1.1304671934100903	-1.4273258581221502	-0.6166704463230281	-0.7182054249935227	-0.6436321938510796	-0.1646033789173778	-0.6513306747136126	-2.334175633414182	1.0315294792378618	-1.897126582192815	1.499205799325527	0.5474715074379846	-0.431865667196546	-0.9840606871348856	-1.748380884646982	1.7740379270374862	1.3355141665451176	-0.4146321848358963	-2.0925955429822425	-1.4187199499773893	1.0314520132664569	0.5810315082160283	-2.5343265693094392	-0.5944610921489065	2.369530966037838	1.3893610777075849	-1.0241868902185733	1.6037508571944101	-0.6445152685745211	0.2920852499236713	-0.4982939224672037	0.09389089813770586	0.951663261950128	0.5059782126983372	-0.9409824176561715	-0.9728074007365496	-0.261078892120112	0.9782415308433523	-0.030708820180382013	0.9054874625421432	1.504320954240854	1.9739067791927727	1.0311896468899915	1.2560138315835256	-0.6272527961967403	0.15306775506225875	-0.44536676181241663
0.33420424625814454	0.25588013580052216	0.9187411256533412	-1.1514406796123462	-1.4587730700637487	-0.6222526907844532	-0.6849440034090534	-0.5354397732473309	-0.12000067660039093	-0.6860457107082567	-2.2587624240476476	1.0099715322259109	-1.9224438154214707	1.4999515743648508	0.5279029662985657	-0.4703118608969272	-0.9461354439364473	-1.8552325199238893	1.7279436851560643	1.2914052409978034	-0.3868244183917834	-2.0665221098777464	-1.4654515339022804	0.9576885204623867	0.4697443866043887	-2.6251474877012764	-0.6946189380515937	2.369599988238188	1.4139018890535255	-1.0814082198292334	1.5958544277358142	-0.6018108222566267	0.35788615472240537	-0.529592967353991	0.2563645509408933	0.9031636932343756	0.5621422263921623	-0.8147578597577141	-1.0346981399533992	-0.25353536344224603	0.9310573762803948	-0.06637880571109597	1.0833618884654224	1.415348029589542	1.9025024089334608	1.0752586802974788	1.1831121288198758	-0.6786893728250323	0.12176852406455976	-0.45885894919130027
0.4018255591236925	0.1579053194037754	0.8866884960532978	-1.1907670094909886	-1.4589815598666762	-0.6175491914873974	-0.657759187690977	-0.46822042706774436	-0.08023623351778866	-0.709416125592985	-2.190282026679858	0.9530240026054285	-1.9682338592409525	1.4810839731999175	0.5145202253977464	-0.5076877623819273	-0.9218505995463696	-1.9967502214863793	1.642484551409338	1.2926491925850372	-0.3634061924222108	-2.034419409881601	-1.4609690735860394	0.9119915813400631	0.344694713667849	-2.6638761375704063	-0.7345703915900076	2.338332931479235	1.4324962974433901	-1.1504312012728266	1.5142473507764866	-0.568800109514432	0.43295763110074637	-0.5777366913847006	0.3971140393445935	0.8513582337570623	0.5540709454707908	-0.7742253264007072	-1.0895490065757054	-0.24420939760842933	0.8973878331660483	-0.08337670604958612	1.1904712931827692	1.307186280767099	1.8242456401659506	1.0995192468438622	1.1773734070279525	-0.7384839361851248	0.11788584970257336	-0.47943724938247295
0.4928691202914505	0.051852733965024614	0.8647239435886709	-1.254780793482753	-1.459634827915849	-0.6127571854831386	-0.6413753565461311	-0.4268372546474031	-0.038846437723634254	-0.7342293880315399	-2.1370119167752337	0.8633313476525786	-2.0178649152187136	1.4735805631103944	0.49168034759368123	-0.5266481511428871	-0.9080238977642521	-2.1198020119228884	1.5306316790036871	1.2797588869173293	-0.3627177450454005	-2.0107428105793828	-1.4212109875785655	0.8694698114964645	0.23533050341896872	-2.634758309335699	-0.6935503486989707	2.2714982039394633	1.4399530994427387	-1.202382219667247	1.3890662823180695	-0.5121139111428272	0.49990253865834494	-0.6232932526754424	0.4895343435576587	0.7890292415367729	0.4754218774297456	-0.7634546107134659	-1.1126320059120842	-0.2229686881666754	0.881934604741297	-0.08116579722803852	1.1849632391988845	1.205346482218399	1.7475506562319343	1.1000751099317554	1.2229841412699618	-0.8146563149890514	0.11833179239346073	-0.48852347468210217
0.5848758900485259	-0.03938453837053783	0.8429609007796834	-1.3459941761745389	-1.4671265615010511	-0.6091663419337735	-0.6065989916708717	-0.3867027388124418	-0.0023100207239722726	-0.7446451373256874	-2.097558711177314	0.7620433095648704	-2.0654621768373858	1.4502383117095188	0.4630908477729682	-0.5363002409397769	-0.8915939895650355	-2.210064065233472	1.4261341426621659	1.2386285977394451	-0.4029230718511103	-1.986900320632138	-1.4111061005862235	0.8625730766960175	0.17902216468488039	-2.545471891877089	-0.6102900028174477	2.204137845797021	1.4356630584626882	-1.2340153966454104	1.2378212514672142	-0.4404969730215578	0.5380221331778172	-0.6457481379783172	0.528374186127454	0.7290490561656668	0.35091669663060265	-0.7261757808959188	-1.110040696024897	-0.20303828222944512	0.8560251002699493	-0.0760792297165495	1.0804355389654514	1.0849802215085755	1.6818530153296063	1.0943450446425351	1.2812186394537584	-0.906936896761593	0.1065113381336914	-0.4460753730936453
0.648359475875455	-0.10654874787127358	0.828093266499585	-1.4356051277677029	-1.4419826912679685	-0.6017507442517214	-0.5659255697636831	-0.34762713272880696	-0.001591841618869022	-0.7412516589587476	-2.077115928923811	0.6865904950230426	-2.090401782466211	1.3915960417806512	0.42202400730003475	-0.5318115002546641	-0.8728730583101509	-2.2522283676702877	1.3516718984319396	1.200020448935677	-0.48818590257428635	-1.9490257702624874	-1.4053147900049578	0.9063819132453327	0.15655706593537425	-2.44051202804436	-0.4959026832127254	2.163074945988267	1.4147967052934474	-1.2445899481200553	1.0884402120487842	-0.3880214682045894	0.5258293162089857	-0.6476416411430771	0.5207587443444843	0.6939179301709674	0.22747580120061003	-0.728099293870717	-1.0956646747906882	-0.1846144600787928	0.8381318884097106	-0.08736028118685113	0.9305838859840756	0.9515634617896784	1.6300547190353878	1.0929891543066454	1.374156028473577	-1.017002762492673	0.08495744140750236	-0.36405361729139424
0.6772896493503833	-0.12196133515069658	0.7963554957364775	-1.498016480660847	-1.3867259438320256	-0.5835815816445452	-0.5189959931556372	-0.32514519332636393	-0.04230125720818754	-0.7569186302513714	-2.0536184220580695	0.6447879556195174	-2.078997428951321	1.329184310258466	0.3501008620044215	-0.5139603234260074	-0.8676465046139243	-2.249027987367778	1.296344362342355	1.1776806761649479	-0.6112802935479296	-1.8928174434338831	-1.3621719890648123	0.9679061302063576	0.12087332507500656	-2.3296026079617516	-0.3642938397186235	2.1092270109145184	1.3780077000251727	-1.2204720539813592	0.968895802613762	-0.3503923486754218	0.4588429163233447	-0.62877691283081	0.4915553227432679	0.6748640577869385	0.12968580390627313	-0.7621866233047054	-1.0681065805638088	-0.15375601681638462	0.8567103010977222	-0.09143741371300118	0.7841473517981701	0.8539863890479629	1.5756570507518606	1.1054519164361474	1.4770685406081394	-1.1324060412925028	0.03224701534469714	-0.25215589553539386
0.6677864434797205	-0.10228042266062103	0.7267402068900174	-1.538169064074716	-1.3496286582310872	-0.5584646425219588	-0.44391091494319374	-0.28958296410551154	-0.1072851265500225	-0.7925935004556426	-1.9949891461670641	0.614580799350851	-2.0404524403685924	1.2800798435536023	0.2515708451696987	-0.49677726840452785	-0.8602195617411553	-2.2227522986451875	1.2489620337852172	1.1505990512428834	-0.7595663509338081	-1.8433019460770343	-1.3136741609650762	1.0355742693663716	0.055395446156784135	-2.19914310756845	-0.25025812048153934	2.0476432800014424	1.3365669195521976	-1.1729713949508676	0.8654059769203467	-0.32191568825833683	0.3510280656446518	-0.5742402721745269	0.4727781926818248	0.6601960882857771	0.06595293842473667	-0.7564878572525047	-1.0264068327205045	-0.1195024551616882	0.8841461879008582	-0.06520687631348285	0.6665544723196859	0.7982430515720174	1.523194050185948	1.144196093160542	1.5264813560373534	-1.2275015600944532	-0.06267337288616799	-0.09843296436556644
0.659429591493528	-0.09550645944234946	0.6478176908237412	-1.5671296677841577	-1.3107592093052638	-0.5356425558789846	-0.3921559634089249	-0.24344387910262322	-0.164195150794477	-0.8232276929396776	-1.9022073670355772	0.5939220861330324	-1.9636321972030146	1.2367487917790139	0.15888297300476556	-0.48575650189584785	-0.8450585278496927	-2.177026511048722	1.204216069545665	1.1139994848185015	-0.912996487119212	-1.8094430933904366	-1.304695166673831	1.113593581796422	-0.01114827505965409	-2.0660076529161526	-0.16620495024161827	1.9937316321273684	1.2948024821413786	-1.1149188038071736	0.7854969195535707	-0.328945226746879	0.2236703284583077	-0.49034964557545413	0.4783944448121832	0.6699293682570657	0.05273851196310797	-0.748712462764825	-0.9784675998075386	-0.10434112959112514	0.9179438579992597	-0.01608432307571348	0.5636810681633243	0.7707386330574154	1.483230732387748	1.1969926965461715	1.5511877637519613	-1.2755062897924108	-0.16322453082729588	0.06218749758203068
0.6720734000180923	-0.0928478609749631	0.5785172608142162	-1.5972587108363432	-1.2405467933393062	-0.5079146688939197	-0.4127199158561378	-0.2300453042722542	-0.22561836373100688	-0.8644819865173299	-1.7794678500402217	0.5654424053109877	-1.8355085472604245	1.2032548679040775	0.09835333156743045	-0.4828894160825243	-0.8427322582854757	-2.108388266242259	1.1491533737071624	1.0893258762717246	-1.071455042944836	-1.7747319060104272	-1.3312803080784745	1.1956440842858893	-0.07655473155583185	-1.9507908617929062	-0.13537442388721138	1.9412375940605027	1.2310801426729034	-1.0508155334774527	0.7416484361654587	-0.3659768355045199	0.08781851897428075	-0.40905086860537077	0.4941918562360833	0.6904627694414209	0.09577453861614886	-0.7578228326753129	-0.9276628911148848	-0.1225580617147474	0.9893718662408469	0.06533522561980683	0.48466963166411237	0.7599375416664881	1.4255311591448294	1.2374616073376756	1.58517865436566	-1.2636844682094863	-0.25027848999092	0.20227537619530872
0.7023195063544827	-0.08511971584099916	0.5154132527155842	-1.6395895990249003	-1.1678116507579228	-0.487349503284614	-0.43272838909672745	-0.25416151479379545	-0.3309638987796891	-0.9416526569713533	-1.6355450114914263	0.5138133703018509	-1.6717044838138233	1.172495452506662	0.06474117343332234	-0.46714639058719404	-0.8287393943916281	-2.0246119393854327	1.0990323561899773	1.075026139218481	-1.2325572366974111	-1.754327356672178	-1.3670977696321094	1.2657102958457074	-0.1475541131014096	-1.842315106348258	-0.15423674949223293	1.8952104052265124	1.164152964898326	-0.9937695039179761	0.699497972369899	-0.39046774759860153	-0.05058803242202918	-0.3348011727238959	0.48361848534856966	0.6978516328567017	0.2008578620442544	-0.7422529042673683	-0.87148983736584	-0.1655487483570988	1.0674401946995584	0.18275467274368887	0.41891136260052864	0.7602392114928281	1.3511004930143886	1.2495866956287371	1.6071438612243238	-1.2138609967295406	-0.3484929082318013	0.32154494111893295
0.746939126780762	-0.10316905009355537	0.4620068967945684	-1.6989379716409936	-1.1440994105049438	-0.5106330891865734	-0.4317464814082516	-0.2997619636225993	-0.4678639557726263	-1.0306014220493174	-1.4978144456414404	0.4477729305393905	-1.4943975363332718	1.1371142611852736	0.047565003753702574	-0.42042327042120087	-0.7994948627271932	-1.9194879430328897	1.0861635276260604	1.0485037218906779	-1.373347479044582	-1.7560777889955599	-1.3710383940859479	1.2737544627564392	-0.21993249679570964	-1.747945991061696	-0.1531543718898978	1.8624460976599473	1.1414144784611637	-0.9560008251483744	0.6950039656287099	-0.3911988196014109	-0.17683733170211477	-0.27994113672511706	0.42355019025500235	0.6933779241103135	0.374855013740774	-0.7357981306280572	-0.8216004889916974	-0.2130326619967438	1.112780434839808	0.31057868632621205	0.32729845105968597	0.7485790169008009	1.2916824160446514	1.22444817710241	1.615189463736573	-1.1488524022808837	-0.4615601910304812	0.4113899940502358
0.8099004093585546	-0.13322213852214623	0.4423911912534811	-1.7635025913229085	-1.135766768047932	-0.5743263088342082	-0.4439558021518085	-0.35622694891732626	-0.6251527395704637	-1.1250429157978572	-1.3871963877134617	0.3757218227845742	-1.3117822237350993	1.0865943438955714	0.05887259371977736	-0.3409038021281414	-0.791685243475895	-1.8086853957896125	1.1173906008672234	1.0163949348202077	-1.4990139094179888	-1.7601106477798225	-1.3593291099945433	1.1991956598653453	-0.273186153479242	-1.6832923517417306	-0.13054164236340982	1.8495761119945198	1.168195503514143	-0.9458730060622305	0.7693657334243303	-0.39576099008047516	-0.27657896083897604	-0.26805987305515516	0.33527534469489845	0.6802289960480634	0.6063992098646335	-0.7498799681525139	-0.7793214551497211	-0.25722755469385966	1.1430963934149694	0.4245709785730399	0.22005118833591553	0.7126671914868864	1.2257794193510683	1.186493637661752	1.6019533796035894	-1.0749785840707766	-0.5801750009037914	0.4691132404348622
0.8593157232541817	-0.14229779246834734	0.43264316166195504	-1.8106574647979372	-1.1041805629043826	-0.6448029353981618	-0.4376098730337187	-0.4246949516822916	-0.7943481769529219	-1.2367923877135456	-1.3091864188280709	0.30019210008930086	-1.1379170820930058	1.0023420576503332	0.0765510292307361	-0.2227565147890605	-0.7953408099339494	-1.7314089563613329	1.196114365501217	1.006620214320525	-1.6142434775589536	-1.7765738642069266	-1.3335391303100494	1.0752547787464068	-0.3170285325501786	-1.6412308735299082	-0.12335796426383638	1.8548005616210799	1.206945489052885	-0.9651051181292191	0.8711958407190101	-0.4276188585105487	-0.36349946061094596	-0.29697797831892836	0.24982769104134778	0.6701532732090434	0.8626002507844351	-0.7613588428454022	-0.747443037100688	-0.2773754604030963	1.1709612270777692	0.522072550010597	0.10712041598372282	0.6772996833683254	1.1218585807764385	1.18115319603227	1.5247654355015559	-1.026366083877833	-0.7139578081697937	0.5076182631197061
0.8683576743074244	-0.11914249239212578	0.4086761069944174	-1.8466537425497602	-1.0996980321414367	-0.7126812579149521	-0.40248002139060784	-0.48851109658015773	-0.9337429613635898	-1.331209111546999	-1.2425866015245937	0.23245968095103922	-0.9884574727599766	0.9014392021597839	0.04389053267179892	-0.06655223091882931	-0.7771586467383103	-1.7015363800421177	1.2932505466819937	0.9908425714824493	-1.699902853971172	-1.8127723470251038	-1.2571473105406448	0.9429236797628402	-0.3713040792722061	-1.6139329095598698	-0.09068670657297442	1.8284818656872819	1.2543580573398063	-1.0098009763407672	0.9509516933105175	-0.4930287141464351	-0.46533941605163226	-0.343996848984435	0.18488943532261964	0.6713825552983356	1.088752788033108	-0.8132267051509089	-0.7255097657006043	-0.22913825487016165	1.1765653899455772	0.6006312122354742	-0.03182165567120906	0.6793589078350839	1.0078536920312293	1.2297938137140225	1.3993323563349171	-1.02264177595743	-0.8437984820483575	0.544346042994371
0.8513319450173729	-0.05932038496022618	0.388008772937965	-1.89079571171957	-1.1346200741318295	-0.794853413644973	-0.3759685138017727	-0.5306042894117928	-1.0396176810160322	-1.3766061734229769	-1.1651563969595482	0.17439994111149892	-0.8574530636986777	0.803184609053772	-0.0554854055630742	0.1155401513246467	-0.7836742156043192	-1.6748287815884375	1.3454842671112153	0.9335523240704136	-1.746766843805388	-1.8481814191876382	-1.1722901850248697	0.8273790875778954	-0.41509151801849226	-1.590059305567137	-0.02150416364666146	1.763553212757201	1.327802797372538	-1.0559275091635913	1.0228238835080348	-0.6134798561476069	-0.5638066379700692	-0.3909313556475514	0.1522269253578935	0.6732572104845064	1.2512859115401036	-0.8850474259263393	-0.6995480244929644	-0.12387367009175884	1.1620257626245245	0.6391423879444346	-0.16469170877052636	0.7322494980402012	0.8869153432812746	1.3141707134669889	1.268929515616465	-1.0236242620959413	-0.933034587446054	0.5831139376061227
0.8287575916001245	0.0537902331220784	0.376491236682861	-1.9438011279036238	-1.1269129010836019	-0.8872164845186145	-0.3379378263018517	-0.5491321496272007	-1.1116321458078329	-1.3808913687330544	-1.0838188731935232	0.1357861320700601	-0.7392448355916456	0.7008967427759071	-0.2131373977551941	0.30382725517835807	-0.833261017916881	-1.5911515815551411	1.3302679908672563	0.8413458392167197	-1.767657091007313	-1.8734711620035611	-1.1461835480181912	0.7218274755703584	-0.432991075789559	-1.5580609229490032	0.046368495557080745	1.7176640683239128	1.391740908132909	-1.1058823689106587	1.0779073837491204	-0.7841992278803442	-0.6422212104934869	-0.4224366236512928	0.14588617125533493	0.6788504439907858	1.3488706152099348	-0.9176992979164484	-0.6666967597286049	-0.002211724453101549	1.153017878571596	0.6208642286001484	-0.2703786695125129	0.8373945485992399	0.745879147487168	1.424356284441033	1.1420012359829497	-1.0029874834842352	-0.9715759277437526	0.6162586588248966
0.7971616366068737	0.21150703480513214	0.35918659500488015	-1.9763672015849623	-1.1054870990027306	-0.9621563778886457	-0.29324699922352915	-0.5438559634674113	-1.1170222689861407	-1.3697325219862926	-1.0037285735116024	0.1232086909758213	-0.6520722015107063	0.6024544375851675	-0.4077257548335752	0.4522021893275913	-0.8855517309566814	-1.4521970164296154	1.2562812552696534	0.7359066766988313	-1.7701410091428436	-1.9015924865190725	-1.1816280576145892	0.6234336543460304	-0.427041038629932	-1.519800699680542	0.10184551827038815	1.68102920813767	1.4359169070413897	-1.1867748602715138	1.1106995891887372	-0.9649356919592545	-0.7155322266677724	-0.42324276856302195	0.15596927765038307	0.6953886783849416	1.3742675975468597	-0.9391641715605907	-0.6544742673596875	0.14280226987751415	1.1551793250852234	0.5570137727226275	-0.36729284802760676	0.9639319246696358	0.61074422864176	1.531850854671816	1.0319331216140408	-0.9807421694271528	-0.9644170610793852	0.6533064566975364
0.742794616583064	0.36449662989823084	0.3459625238535852	-1.958256391772429	-1.166602409900942	-0.998311367780936	-0.25802176226210977	-0.5117091772595088	-1.0678383399565943	-1.3412904669874695	-0.9197309546287011	0.10729461922440875	-0.6026083806128707	0.5283436772148148	-0.591568266625669	0.531695711142702	-0.9410498762744167	-1.3103748539091442	1.135682635481696	0.6288298347977502	-1.7485127463529775	-1.92158516942829	-1.2780607674635138	0.54251237075875	-0.40041695730439847	-1.4821542767853721	0.1562401633813609	1.6396052691270815	1.4680477908904972	-1.2975475280986921	1.1190237153116225	-1.1472959794290183	-0.7429527280279145	-0.4087274732628753	0.17733936213864512	0.7099425002635258	1.3238788176582192	-0.9776535704891426	-0.6791934179900239	0.30643106176834867	1.1531014396481534	0.4831969928922947	-0.422918553619129	1.0711034094969176	0.49222151248893775	1.5749899862780612	0.9605194993150459	-0.9464876759653833	-0.9017769777661699	0.7140584448487053
0.6822210060013264	0.4724502953369482	0.35778232459214754	-1.9204824170205748	-1.2115458617520596	-1.0161897226358743	-0.2128764521965496	-0.4724132200137478	-0.9925807295217439	-1.3178333573999363	-0.8489217560413751	0.07327163534248529	-0.5940955755766854	0.4629894319320328	-0.7284092706218981	0.540634272796005	-1.0203897670176167	-1.1619678381113867	1.008715811474551	0.5445207306630062	-1.7066441306848958	-1.9137368258084202	-1.3943021520223562	0.4517802390750599	-0.36043138902391236	-1.4565254190935797	0.25210296949898775	1.604536681948802	1.477084800292261	-1.4221123515657965	1.1196939862034199	-1.3343941758400593	-0.712426229540077	-0.3836854252200326	0.1897866328640286	0.7264807346576816	1.2402810927738166	-0.9933479052088904	-0.7234048791710801	0.4410103719151657	1.1369240152265685	0.44205143807525343	-0.43588973876889237	1.1385921960810292	0.3780761171497111	1.5327080267232405	0.9222637273696318	-0.8797608732000747	-0.8034852627922021	0.7766048196313735
0.6299838979285429	0.5125113681331792	0.36650391437526336	-1.9091068254194306	-1.1712308835259364	-1.0250277495408262	-0.19465224549844629	-0.4536344043081414	-0.8956567894529132	-1.3235737852213847	-0.8077682332350493	0.03019715340120822	-0.6307146634002765	0.39665603982891384	-0.8057846436919187	0.4658889564454934	-1.1099007930848803	-0.9955976257926876	0.9118625278347021	0.5044746194739957	-1.6554787216403704	-1.8999335800688086	-1.4559236669192503	0.3234014062491434	-0.34222416543480366	-1.4552170551399861	0.429805931777876	1.5698025869722225	1.4509510891149695	-1.5784460681797223	1.1423874435399661	-1.5035459604898522	-0.6608631207350879	-0.33490428428237384	0.2026315625666349	0.7461360772068283	1.1430205369321533	-0.9880367126665363	-0.7794320059128265	0.519527789609321	1.089288630850199	0.4417559936893012	-0.4435784557634623	1.1291355028292283	0.29243734809655725	1.4341799956485723	0.879771554101396	-0.8028482025150373	-0.6895558241244745	0.8172756784096509
0.5921406534228864	0.5079444058344091	0.3552760482501407	-1.8915969272688797	-1.1470460663863211	-0.9921917611686368	-0.22096176064850948	-0.4601959722469974	-0.7827363547903975	-1.3405040221834534	-0.7846945876791411	-0.01940268955932791	-0.6974792230503601	0.3389878434207951	-0.8324443853185379	0.3302602295885232	-1.209799468743007	-0.8805397056250557	0.8475845950778844	0.47285656559848854	-1.5881265378722855	-1.913931318288796	-1.4675977668637459	0.207037219699709	-0.36247516910090294	-1.4581837569442253	0.6520104699998979	1.5216834945275968	1.3767130722737964	-1.7385911471968094	1.1540182393957141	-1.6480592127373044	-0.5871490362312539	-0.2681770452806981	0.24637949744433887	0.7682236421755033	1.0226050212317235	-0.9854193952605295	-0.8440688260852106	0.5669374350341343	1.0264284183250028	0.4616443249370308	-0.4488421250995982	1.0352178162418155	0.2509987110611819	1.3025807083353016	0.8244918568402403	-0.7338136997499689	-0.5494584683555169	0.8423742328222111
0.5706244728220721	0.4689030694366275	0.36773186383931294	-1.8385330891176892	-1.1230419404092438	-0.9262100109490466	-0.2582574201073431	-0.5101361147965553	-0.6784340693891298	-1.3530252142600092	-0.7629461177125924	-0.07692998833655262	-0.785034879411128	0.27219278105523814	-0.817997633906592	0.18826812901465267	-1.319516814639709	-0.8411297127848691	0.8203662401826385	0.4246905318928114	-1.5019494490327059	-1.9373791029082195	-1.4453121282114147	0.14457198698686335	-0.4182725628157436	-1.447210729218202	0.863722150191642	1.4756563056936067	1.231955920269423	-1.8350401043901503	1.1321865589200486	-1.7794694052421132	-0.5168610325285797	-0.206047644409291	0.31911840597652447	0.7954258986942686	0.8922813869169739	-0.9983002333902737	-0.9103904398873188	0.5872444869180093	0.9457474135392516	0.4875154050003063	-0.4491742375696157	0.8963054192517603	0.2434653959819811	1.1658228037670926	0.7777419222425134	-0.6609954829258898	-0.3911131376754768	0.8370596482129937
0.5619352460409737	0.3968222737290811	0.42264954217761935	-1.8056999435865808	-1.020909735615053	-0.8489436555611167	-0.32442116560735307	-0.6200729821004662	-0.6113410214123048	-1.3687603028191226	-0.7496407701591329	-0.13293687208027918	-0.8966669926011072	0.1718074021225866	-0.7985282241812524	0.04530952213719584	-1.4113188637626406	-0.8355007253058989	0.8210283408103424	0.4092324362514567	-1.4145221397568395	-1.9642877096049176	-1.3880323370431238	0.1198384503873751	-0.503693779582024	-1.4327864204458678	1.066643821192449	1.4247019936345677	1.0360482796567534	-1.8738775479879384	1.1229623547424652	-1.8974742678492724	-0.5039569185076049	-0.15050332261334626	0.405230640386529	0.8281423634421445	0.7654099269722086	-1.0158845870777953	-0.9726747398208232	0.5715102351187482	0.8226842307233962	0.5070098104000988	-0.4626467245609163	0.7296525143177939	0.2784029009942008	1.0554969682755426	0.7556129553327152	-0.5834293447161683	-0.22422354503804773	0.7858281955015624
0.5619827281545312	0.32193720292579875	0.4745445756813442	-1.7704464594169316	-0.9274437569625575	-0.7676249573648364	-0.3992200878648696	-0.7261904292608644	-0.6073116586436694	-1.3862107079980208	-0.754502995299504	-0.18451857899498844	-1.0137531272686426	0.0544518360706287	-0.8079853610844985	-0.10173565501717001	-1.4899437539038527	-0.8312665938437303	0.8263732986048972	0.4567764941635167	-1.3219507516814473	-2.0024597190622018	-1.3333491359167382	0.15491708918753294	-0.5990372189801485	-1.42090346058751	1.2266426708420615	1.360113142306214	0.8450208779696144	-1.8763826422677607	1.1306225935058565	-1.9978420183886798	-0.5372634029742369	-0.11101159571666022	0.5112421658073976	0.8794034265656286	0.642066275890666	-1.0509432427154752	-1.0497816860714808	0.5451715432160733	0.7250236151811047	0.5077779658035764	-0.493783835193368	0.5611568002272695	0.3489858480884927	0.9747357760849497	0.7326509481628	-0.5143262964065528	-0.04504971774232726	0.7108354064405343
0.5468766328840353	0.27934864062769627	0.51245357964839	-1.6592193799830022	-0.9333440183854125	-0.6669612217371157	-0.4305850248853117	-0.7620831852249051	-0.6614170044881917	-1.40463333234409	-0.7480671241467685	-0.23296479965384279	-1.1309633395761225	-0.07237050701111304	-0.8410357745388184	-0.22588955200135832	-1.5465697874951474	-0.7848256770203769	0.8358232802912162	0.5037214010817255	-1.2249788079734854	-2.0350829724617063	-1.2902485559528838	0.27377041417726966	-0.6587738339724163	-1.410371938393152	1.2803547975923257	1.285314314725956	0.6962973419230346	-1.8341466396131483	1.1129146748978174	-2.0858588698037175	-0.5757919932986912	-0.11177555862719438	0.6297390936363967	0.9511232558894754	0.5203055467033415	-1.120127506652314	-1.1512717086326352	0.5350551513815518	0.6965794247208377	0.5015293170406719	-0.5318263786929889	0.4400363649515954	0.43713752353463714	0.9125050851515185	0.71801222359184	-0.44627427977999623	0.12432526215897713	0.6369341073368832
0.49151927163458914	0.24503451081986977	0.5728183158656817	-1.5277949919102105	-0.9619210207067047	-0.5618405412109746	-0.4560977920824415	-0.758600412690195	-0.7288956012477568	-1.4171854868145046	-0.7132520331116069	-0.28857531060673447	-1.2521979831617993	-0.21479831962319434	-0.8853541253935809	-0.3322052453958639	-1.561010785569114	-0.6639759181636904	0.8455982931947723	0.5335248833758557	-1.1347977091903785	-2.0570491820100316	-1.2381267607214927	0.4249400414053651	-0.6794808423331125	-1.3984459048243874	1.2151777412071374	1.197172964877868	0.5899094025893514	-1.7871096774922397	1.0878465435446205	-2.151493670671237	-0.6197086587931344	-0.1495612579199883	0.7296767867339379	1.035140296399419	0.4095118190356849	-1.1747275229593381	-1.2667088154671493	0.5237557729822175	0.6696059092079878	0.5101710653297943	-0.5449730194872904	0.3880573422652021	0.5403666373387234	0.8667217076411813	0.7307000675536347	-0.3752702350349361	0.25553349362292677	0.565747246608907
0.4086765497941903	0.1854527698247478	0.6362812630384204	-1.4723191611157829	-0.9547003238653072	-0.46084174447741494	-0.48786671398042875	-0.7634175339288883	-0.8058617219747488	-1.4097730897246745	-0.6663934345143244	-0.34743962805155143	-1.3660527045107824	-0.35474528873711647	-0.941832596375507	-0.44064854998215763	-1.5710661109365174	-0.4762792778114592	0.8471331628317221	0.5674596544275872	-1.0482405973987998	-2.063364467255175	-1.2103101741750248	0.558388217152384	-0.6897711651401128	-1.3805810834333443	1.0807009417730897	1.1140118322550983	0.5135454039015553	-1.7852266156521028	1.0542500130348476	-2.167823288580121	-0.6851124227377545	-0.20347922922540937	0.7994468713950807	1.1322140688149165	0.315103764081896	-1.1915462993434573	-1.3743675706095768	0.48630337321728634	0.6508436621515488	0.5144500848530125	-0.5362942313556853	0.39312670695566115	0.6549551688590793	0.8245644276574774	0.7262429461618931	-0.32103243048614455	0.3766693661753835	0.5027437032577045
0.3269530492019429	0.13724837350375557	0.6731071526064075	-1.5005620092289678	-0.9593218478302047	-0.3649067957773794	-0.49264159079695685	-0.7426739203609942	-0.8982044353310211	-1.3862974027008257	-0.6043781401137412	-0.3901177372019936	-1.4680499192250784	-0.4709695089811207	-0.989296717437079	-0.529599563009544	-1.5917407058081035	-0.21357195399732626	0.8438587742728958	0.5425007358837373	-0.962058000980206	-2.0357636961430217	-1.185012772547261	0.6522773049067009	-0.6996549295447014	-1.366458290633855	0.8967450082501394	1.0475646909172982	0.4570387102826624	-1.813636533624626	0.9901338145852634	-2.121280714247483	-0.7757316671808718	-0.25529278736009536	0.8245375186428336	1.2422348158065666	0.24153301201547528	-1.1937856129559095	-1.4600532560772024	0.4138069857969544	0.6909919740683413	0.4925675040001008	-0.5563651038362133	0.4295631755458203	0.7654473927538719	0.7907918488313458	0.6822342124201105	-0.29679929563719	0.5017771016280033	0.4609013500225564
0.2665286681199599	0.12839123450007947	0.7256507953142195	-1.5975090906955043	-0.9855151167380244	-0.2745161600928255	-0.4765607483102684	-0.7014437695810187	-0.930764408022422	-1.3483498927873085	-0.5183537820941725	-0.4112615633876991	-1.5571106913051713	-0.5555515596995301	-0.9963879179242785	-0.5926365311857371	-1.588749787796968	0.06961921985034278	0.8511057665979456	0.4622487399073556	-0.8879039571292375	-1.994434044063165	-1.1268955986825306	0.6831304794277122	-0.7182082771791062	-1.3514955604814418	0.6676187686730581	1.0011499158813373	0.39691467441727707	-1.8693027821360737	0.9166210565859194	-2.019661705857115	-0.8468732273461189	-0.30274753870461796	0.7916298764318743	1.3568961026852941	0.19244082343950514	-1.1494060536493058	-1.515912345659029	0.30968825347595	0.7431842224863283	0.43903790533853426	-0.5770500710726237	0.4906119671415345	0.8690439853423093	0.7709937719345007	0.6173425121575948	-0.3007201007852954	0.6128227775613302	0.4456890659045604
0.2313308556553876	0.11589217978765527	0.832671313988628	-1.7425207591253478	-1.0005819798296005	-0.17005927987070427	-0.4497911392718909	-0.6906037165775539	-0.8654781474784379	-1.2764861766407085	-0.423023963134615	-0.4246021700045892	-1.6346592162704234	-0.6032862355158389	-0.959240072687979	-0.6466570982747816	-1.5720781892534168	0.27732531758064954	0.874459861466047	0.42409708709890237	-0.82768959576392	-1.9772672224864667	-1.0812265759942996	0.6437413813772752	-0.761402360419169	-1.3165789339832759	0.46426276780634596	0.9805175873764481	0.2995891293432279	-1.9595879633361721	0.8679976910352935	-1.873967491143588	-0.8807606044053357	-0.35734510891818305	0.7168100674983333	1.4567972239061633	0.18075529423406603	-1.0431247845044784	-1.5418254445309019	0.19268929075420088	0.780006803556122	0.35532373857877964	-0.5725571533178504	0.565052275810882	0.9584872406334529	0.7432110075040814	0.525836243584646	-0.3420302156324665	0.7139387962442472	0.4565411048001553
0.21119165634775294	0.06365254086136925	0.9536337819625448	-1.9093989352551166	-1.0195893001965108	-0.06793518357413901	-0.4243681464919935	-0.665379629379769	-0.7202396530862394	-1.186837661461532	-0.3315137679326236	-0.4196386361014537	-1.6908717818452348	-0.6221183235836614	-0.872440606519406	-0.6713776051403373	-1.56088490518144	0.42931506000024244	0.9034297734763997	0.4427506547074625	-0.7643028688862612	-1.9673023430507421	-1.1009226614341079	0.537655515265479	-0.8244299008579892	-1.2807093016423687	0.36280882643079826	0.9699518813227346	0.18106722794762595	-2.053090748701551	0.8487768752714843	-1.7190786400870466	-0.9132846621146108	-0.4348615664477696	0.6425567864227535	1.5159256924011175	0.19111721980782106	-0.9534086942620199	-1.5484761784393144	0.077265875161373	0.8125956234136543	0.26746350226948556	-0.5514523457891528	0.6156541101596342	1.0390731764017764	0.6926170765415065	0.4022401249916011	-0.43474491918714075	0.8161012937751121	0.4942860847398104
0.19289069315071766	-0.007823696838525351	1.0421720869088342	-2.076201997427137	-1.0611691165603958	0.02296120472300204	-0.4230495847388978	-0.5678313940798179	-0.5174183140248052	-1.1306656865226417	-0.2636033909470223	-0.3864912219664479	-1.722301187511152	-0.6241019837222709	-0.7526303794621461	-0.6554399810603918	-1.5252506850386698	0.568305027562742	0.9256462590841732	0.48032598132182996	-0.7024417413956139	-1.9410859007694996	-1.1248056603561194	0.4093920327575275	-0.8782384548204896	-1.2656711924967436	0.35865166914284974	0.9484594300134723	0.08738440997793898	-2.124409595331618	0.8607076971454664	-1.586396101115811	-0.9234028626813565	-0.5319457856428756	0.5777819522015131	1.5279507054103008	0.20219227060354483	-0.859013012752514	-1.5451419674240596	-0.022842373558741406	0.8250685067745114	0.21284568345299176	-0.45130477039614725	0.6421551485996687	1.12305288682558	0.6371554473232655	0.28291600773249354	-0.5625366627381521	0.908435214398834	0.5428659597537401
0.16160676347513286	-0.07315966465346987	1.0779148620777632	-2.2032113539834173	-1.09773127833382	0.12296114004670303	-0.4114237977073497	-0.42305455969757766	-0.26371965520178947	-1.1240149643217414	-0.22745338038434496	-0.34890679897881827	-1.7353347343853123	-0.6150867303557508	-0.6445242680272811	-0.6176878556451368	-1.4789770545296885	0.6777835236631681	0.9254235525094003	0.5593511443108028	-0.6600939663532716	-1.924634125076535	-1.106721008844755	0.2946973902839054	-0.9072139820410554	-1.2531421269822896	0.40094023100732396	0.9370973139557102	0.02172012888240013	-2.173979925934153	0.8897400020587192	-1.4907381413637282	-0.8527592104526102	-0.6401238711523008	0.5232481984895598	1.5031016460338946	0.2094315720992863	-0.7209842098072221	-1.5386194724008497	-0.09455894472334518	0.8336697269215255	0.2082416751052257	-0.22165213051513932	0.6655214440616442	1.201450162187107	0.594598153715563	0.1837201367584566	-0.6895606961902336	0.9815638698017036	0.5703817929724287
0.118594751750743	-0.1517667733110927	1.040175881882663	-2.301744174557963	-1.1137154965582778	0.24149058671404838	-0.4128657992841397	-0.28889742715667666	0.005143922409001678	-1.1626002995487528	-0.21702249458721648	-0.3070924275516864	-1.7187299093527528	-0.6114491745517021	-0.5621064103610504	-0.5549233254874044	-1.449324670409189	0.7461173075116492	0.8778064791842594	0.6801913404706317	-0.6482361487350949	-1.933924001198014	-1.117951788538194	0.17166716956995548	-0.9007749759920411	-1.2340335522032624	0.44368380511227085	0.9365238987527953	-0.01459291030080993	-2.202446392310283	0.8989003709132742	-1.4262772734237952	-0.7333146529713662	-0.7581866056084519	0.4939249344568525	1.4468619904487776	0.1916574661881008	-0.6064586300763818	-1.531486737165298	-0.14124182261731044	0.8556964267021548	0.24001179474136114	0.07598957162429106	0.6666822170890851	1.2749459190573598	0.5688518222800438	0.10070803083782065	-0.8029715844952218	1.0461898845650004	0.5489348725010397
0.08464504055683503	-0.25470916273457195	0.9448429232353037	-2.4112686709496094	-1.1172181252474636	0.3505498157107086	-0.4622529505639131	-0.17075859992919545	0.21358973783040852	-1.2504220334902512	-0.2316091700083296	-0.22903656781631904	-1.6604188132588813	-0.6150004842627682	-0.5129372289772997	-0.4830515815697045	-1.4341636365177266	0.7438444710578761	0.7936534894030943	0.784500675400115	-0.6673860009684447	-1.9333920070605153	-1.1710165189067538	0.039172151713490824	-0.848394870470449	-1.2232543561740674	0.457327278201576	0.9347771061439152	-0.024163001717846754	-2.218319529202973	0.884901284573177	-1.3733940553744919	-0.6208052417485239	-0.8803128728464003	0.4680062849551576	1.370097714265657	0.12019907746857217	-0.5378485491170951	-1.5296427504367025	-0.17135758373140503	0.8617072534758773	0.2995389144377717	0.38296802056234325	0.652392248576134	1.321885929658464	0.5531993411228168	0.05774593742285229	-0.8960701430993611	1.1258828163777213	0.4639643794317395
0.07143144666957604	-0.335967586028164	0.8568650670187605	-2.5398470746232893	-1.1060430718105378	0.4416548269605417	-0.486643537545642	-0.0673098501767648	0.31218438929111325	-1.3882728034290257	-0.26110407080973824	-0.12221705869233934	-1.5757061532568397	-0.6043972881254435	-0.5010745030923764	-0.4388777028621641	-1.436771878150333	0.6677363120497607	0.7098736836120897	0.8570550076554969	-0.7128290354169253	-1.9091204895830303	-1.1977353600696534	-0.07081134093165734	-0.7605782555494154	-1.2246757886174777	0.42371841953034817	0.9598799494715318	-0.008773431634084332	-2.217527851552465	0.8293071017478658	-1.2990566858581574	-0.5153732361945119	-0.9910640604287282	0.3894659132621261	1.298083735299016	0.013376160695967643	-0.45950606668830607	-1.5205333675568287	-0.175728798661476	0.8668991816993339	0.37300116100496084	0.6591289387919235	0.6639147243343965	1.3139743275953724	0.5413547818667668	0.07792402372348582	-0.94808707200482	1.2208329341213118	0.32185924450980175
0.08441441314812509	-0.35510949499334454	0.8239119411450805	-2.6834816538277573	-1.0865214765964064	0.5051457455631414	-0.4712416140892703	-0.014933603112593657	0.3286647098082383	-1.5315605697294306	-0.27961268133906586	-0.016024646819529996	-1.4918620367344084	-0.5784372141375541	-0.5145563754072757	-0.41696590223454716	-1.470719301098271	0.5588525768905088	0.6520662797169241	0.9292441431146272	-0.7592028507188529	-1.8757650291985815	-1.2106479419853553	-0.1689623193813205	-0.654455524454903	-1.245765754075198	0.3424780522315261	1.0140145921467378	0.02019703741019287	-2.1800023309183763	0.7366437468400437	-1.204938195035065	-0.4124011329458311	-1.0867234653612425	0.24719660493178136	1.2479421969354232	-0.11445153534189272	-0.4029490433994596	-1.4917326827526463	-0.13907743464222538	0.8801463977029602	0.47669721640133067	0.8237501972795759	0.7125557048119362	1.262554318285045	0.537801414089952	0.11321787474403648	-0.959068068241297	1.2978680474963489	0.13057420082773188
0.12276639458475924	-0.33491871430404435	0.8424634238173253	-2.8581216055914687	-1.0641227221018719	0.5277655311610812	-0.46865498869277233	-0.04252034443761574	0.32675964523469886	-1.639997065502212	-0.2860826562753505	0.09450420170524405	-1.4225565828054632	-0.5416405722313271	-0.5356449315625912	-0.42438010830836853	-1.5267562144752513	0.43741513758004374	0.6403049649302561	0.9996130007924389	-0.7705594786467124	-1.8200886965074758	-1.2603279574212432	-0.24337541660761622	-0.5404323746756788	-1.2871326687067186	0.23825956678886812	1.0813908784892619	0.041513971806627775	-2.10693613861683	0.6587008174225384	-1.1012735909445315	-0.32748411987073306	-1.1750572627528688	0.07088115129130797	1.2115773985582547	-0.26457519949387553	-0.38263732056856653	-1.4495199793685334	-0.05671928926679316	0.8518971830879943	0.627624980965371	0.8655023744065679	0.7819069746717148	1.1738838492609924	0.5207203128470166	0.11202883437275694	-0.9692447967550859	1.3526654853525033	-0.09814723401023202
0.17173401998112728	-0.3096438192853319	0.9194401122713393	-3.0492198600972613	-1.0300485386433844	0.5011123684777635	-0.46655651168997336	-0.1275146843620135	0.2996049152817129	-1.7176135944278037	-0.2838512944373846	0.21622022855043496	-1.3782177079053306	-0.4885637119496572	-0.5477587903631845	-0.48346023859739545	-1.5846058054347378	0.3231502320006435	0.664838802734993	1.0483895978918496	-0.7325186303936941	-1.729867067081387	-1.2966168865434629	-0.26086009638339613	-0.4415288022402154	-1.3357036614037043	0.12938754706865557	1.167472181126877	0.0513886815181057	-2.005646638074668	0.6249766162667091	-0.9987055948582115	-0.2576466043010834	-1.247943073929034	-0.10941633950463883	1.1842434332442078	-0.3954877023631294	-0.3396214458336487	-1.4063521173911908	0.05382894850960851	0.7646817021154249	0.7682860531175477	0.8315955710996249	0.8677451563449665	1.0558312897881488	0.48643862577215946	0.0985649101686299	-0.9956302617028253	1.4031818733761459	-0.32977168925839156
0.2071488935362502	-0.26858486158490347	1.0561203333850808	-3.2340836561099833	-0.9750697776113455	0.42865066290940684	-0.46977155800709597	-0.21096044528591676	0.27390166309904185	-1.7714633898272734	-0.2819707143730732	0.3426927288856386	-1.3764806209461087	-0.4200234345260901	-0.5524245755858899	-0.5726772030237546	-1.6253759453946095	0.26207394773196735	0.6913830188093033	1.0792316085753213	-0.6306834944159456	-1.6288453846273718	-1.310113525297858	-0.24139017692474124	-0.3683373017410903	-1.3929055488233675	0.025251791124265115	1.2670128128329157	0.07075732807300997	-1.86796258497057	0.6353562397911043	-0.9000671107869861	-0.199142421762258	-1.2979146846781993	-0.26186680712852484	1.1796116739434823	-0.49785898896223363	-0.2714037232423557	-1.3712013967542422	0.1778833916403311	0.6747699837392576	0.8763202169143257	0.7478656310169479	0.948277883898449	0.9672256699613346	0.46565350227064356	0.08302194531531966	-1.0349891133818834	1.4331789517164564	-0.523451153318162
0.24558227288184073	-0.21225899323340175	1.1721143289121538	-3.397698548075374	-0.9313216672970126	0.3429319169836219	-0.5164879203742163	-0.29563037933274094	0.2914252332635783	-1.796326192096003	-0.27423402747637055	0.46884576458345395	-1.426262727963802	-0.3597221956321953	-0.5500255953651507	-0.6798556168100526	-1.6447867011739483	0.24812538756395336	0.7181078077820788	1.0922931002412726	-0.483107914722935	-1.543165726654765	-1.350265673750715	-0.18866901054527213	-0.3119575405849562	-1.4603805161749501	-0.06572308047071529	1.35057215045771	0.10617555101629786	-1.7038591177009423	0.7070560746164455	-0.8146300999972438	-0.1425943061168276	-1.316662240764924	-0.3638690584776728	1.2041709739702693	-0.596372916406145	-0.20109980249929085	-1.3484588937682278	0.28174218520942607	0.6042110106938718	0.9588033653992769	0.6187177440910409	0.9951744258149763	0.9392000085547807	0.4545985802983302	0.044524093294316315	-1.0946328765439717	1.4285589854388707	-0.6780598485895267
0.2956555532081996	-0.16642912595451356	1.2104767296043868	-3.5181479523216765	-0.9518023156046109	0.25635971352409753	-0.5486103290400544	-0.38001875356129355	0.31944177814268887	-1.7944003311979766	-0.23898045922414157	0.5865743994730861	-1.4942303012533464	-0.31072426821866356	-0.5145365491244593	-0.8130778078372867	-1.6459599063870705	0.21500994801785955	0.7536565923931625	1.0974857421879811	-0.33480533460001266	-1.490160805385291	-1.3913537205113595	-0.12075195754122758	-0.291635114496812	-1.5203229684192188	-0.14686693002155723	1.4026732929225791	0.16779094728155286	-1.5321216159442714	0.8311455590510797	-0.746745846813391	-0.0950263157547121	-1.3018376107893463	-0.4181522325601432	1.244333375944715	-0.6817156370988492	-0.1282311977898289	-1.349975650238032	0.31512044290361085	0.5395960155609625	0.9612604778757851	0.4501988637854402	1.0208032449745048	0.9392324331533999	0.44051498374431636	0.015688084290235514	-1.1651571024772012	1.406814819831236	-0.7889860871373905
0.3295509991294695	-0.16133772779368316	1.2436880397243533	-3.5814773646984053	-1.0289921903085497	0.1738651405035518	-0.5284054742617695	-0.41952894110356553	0.2687912517827197	-1.7727452329330333	-0.195088889795683	0.692607079027201	-1.5460354132701333	-0.2539286793395494	-0.435601508472911	-0.95344176691988	-1.6236387960447083	0.1323240162198532	0.8088637465504374	1.12379703011795	-0.2167558860036328	-1.4754995045851982	-1.39093854757783	-0.09845291975774169	-0.30991925454043023	-1.561856793678564	-0.19762147720875337	1.4345084554844205	0.2820926160562469	-1.368419642340259	0.937954821541964	-0.6685773788208007	-0.08612324765204574	-1.263808193267425	-0.4635016981132355	1.2899485220438074	-0.736221094405217	-0.05210888954090711	-1.3854757112863936	0.2690635399632244	0.4925956953664323	0.8552944247806773	0.25668382040621357	1.0401691362176184	0.9531209695619699	0.42544953556776155	0.032334649488146364	-1.2013034529684754	1.3613167735557052	-0.8482579920479278
0.33990888304417427	-0.19687554127964887	1.2657470498400614	-3.579148832008223	-1.1285808195070235	0.11045640670049661	-0.4939601525500522	-0.4096498640015936	0.18694907292107293	-1.728859135877371	-0.16051739721444838	0.7888250949993104	-1.5896136382906065	-0.19184671229053507	-0.33360189214538327	-1.080274637752264	-1.591443628093193	0.01022809158166027	0.8980005483292286	1.1646534216986448	-0.13682439176647435	-1.4711577459791616	-1.365120420575808	-0.13523145798054503	-0.34730614546495664	-1.5917014907763793	-0.1637161711687324	1.4452015871387818	0.4259295669628279	-1.230040043871787	0.9931596088968027	-0.5672887587393947	-0.12027736110581588	-1.200211796132232	-0.534072548112072	1.3390319997519733	-0.7742760494320834	0.0032567040695194076	-1.416416658864294	0.19866788204812044	0.45822980994743767	0.7272636001279873	0.06553116195522887	1.0466025731663127	0.9927708495735171	0.39420171805673526	0.060515618287689574	-1.1689956529718493	1.2740309241928205	-0.8869630259815058
0.33559479386948354	-0.26393049330912316	1.2247776179780014	-3.5031585447533318	-1.2301014542126267	0.049355169192368493	-0.4603452441977317	-0.3770317711413663	0.17305419718232407	-1.6761054092205083	-0.12617001521082583	0.8509136388770339	-1.6189229347174738	-0.1367506787731453	-0.21262191440197714	-1.1709770380411824	-1.576690446657794	-0.1091064429725109	1.0145061824186528	1.2027708373074497	-0.12129852652465307	-1.4710891015743226	-1.315187079282174	-0.21192120621931285	-0.4135916471555391	-1.6137552305044416	-0.06431667900016408	1.406734983943228	0.5640930021354372	-1.1149696973704208	1.0186235192527757	-0.46257675341406906	-0.1770922131458003	-1.1018996120134459	-0.6259590087666741	1.4193392425281606	-0.7958156726138151	0.016998816665590454	-1.415496876515258	0.13515264374988906	0.4114133241213345	0.6108486639163451	-0.06290863611950746	1.0565380033164378	1.0361009215283474	0.33793486660836797	0.07769618365234222	-1.095958090405219	1.155969083256209	-0.9145988659494352
0.3304802919233881	-0.3490274957597359	1.1845953332082808	-3.35636083332815	-1.3203566899000365	0.0014034996114941078	-0.4425138005750188	-0.33788883553597077	0.14835639574680032	-1.6242372070280109	-0.10489412624489458	0.8728324626089986	-1.6289516448329802	-0.08062983873913374	-0.09090175543343923	-1.206335600865677	-1.5786088637659468	-0.19777538661923474	1.1357127309647743	1.2410023769150829	-0.16936316858402622	-1.4973684678933343	-1.23705012582607	-0.3299974343301254	-0.4978810932340238	-1.6518916168554838	0.05164939519649887	1.3372614845900423	0.6830464461148311	-0.9982933762065953	1.0537457139829243	-0.363692235495744	-0.24541229500421072	-0.9761925615629332	-0.7124689021539006	1.520215008834112	-0.7945460936201589	-0.014150609866592098	-1.3999357511005617	0.08754141317053392	0.3387876071157525	0.4694095882144923	-0.07264015811833938	1.0844424622529258	1.056085282477333	0.2772990351887997	0.08317858536422924	-1.017203829423344	1.0355705026193516	-0.9250108800978152
0.3104496231610291	-0.4246482335361851	1.1739908875802905	-3.17407594986477	-1.3650499539876422	-0.02820831585545569	-0.46510889921210685	-0.2959486643447009	0.07504920856581243	-1.5638791164393921	-0.10524490801854887	0.8680286610245576	-1.639012723028472	-0.01384492297275106	0.008242876168579872	-1.1902747310154762	-1.5537651104545962	-0.24250282549301483	1.2306519418808977	1.281436509700111	-0.26062926043298645	-1.5291565477006368	-1.165541865647672	-0.43066183549755727	-0.5796872366383143	-1.717896693839449	0.1877945728456097	1.2786616364921357	0.7579762003329649	-0.8723600813721839	1.1122954722644447	-0.24061907563834542	-0.3242892106115211	-0.8228141183284139	-0.765847810616934	1.6149882676253626	-0.7713803288337869	-0.07335844456846931	-1.3683138108219324	0.07278325790905515	0.24280378384305337	0.3558703106927919	0.044501549702762	1.108549816201346	1.0567013498510982	0.23250270428313352	0.06963634113564633	-0.939262975570097	0.9378733778998992	-0.9416403867782688
0.2801153357566027	-0.46636273606418815	1.184658304975668	-2.9734966446921396	-1.3531590855606639	-0.08872793785910874	-0.5468541170029517	-0.2703267208819665	0.03375768991235743	-1.4980221047014262	-0.09701615224491504	0.8379516570155676	-1.6543120355016168	0.05812997827137443	0.06168792587965388	-1.11494561891112	-1.5139013092859774	-0.23084126275356304	1.2741098194447353	1.2842040166717095	-0.3864443954397838	-1.548760245649103	-1.1071995132427221	-0.43285349153889624	-0.6694981853441536	-1.8111297400140427	0.30968270029326367	1.1894637160386767	0.7844081835902292	-0.7521268656214313	1.2015372538579514	-0.10634786096869972	-0.3869959732334295	-0.6394723935782864	-0.7645567807867741	1.7061219733736732	-0.728122801164832	-0.14975348973172803	-1.2989409959581182	0.07275673354661522	0.13493200474540162	0.3254099945010477	0.227746171603504	1.113625738931509	1.0753184735583055	0.21935420451249224	0.04883881464159283	-0.8796283518139486	0.8791813738766674	-0.9598528396272744
0.2653958805536495	-0.4658455840335458	1.2613453232997007	-2.7473201719181093	-1.3022736743261054	-0.176020838791569	-0.6767072006280149	-0.25974986509993025	0.0018780974257921635	-1.4338618321469296	-0.07014724277683367	0.7811046995957447	-1.6844305339281214	0.12403721320916536	0.05538316794415736	-0.9929517662161553	-1.4881461819678665	-0.1683984444176655	1.2854859120480113	1.209007713843442	-0.5215177707699228	-1.5837116884460474	-1.0618401110472928	-0.3469964285565779	-0.7620286801201829	-1.9428060727263243	0.3489998943449587	1.0584277233725232	0.7680730275508059	-0.6417161075773421	1.3012671790250017	0.0021249474479960785	-0.4285475760294951	-0.4538059718734053	-0.7163637811773796	1.7821530705963948	-0.6720236170366405	-0.22825865733748935	-1.2205428167943915	0.0630859510010818	0.04382814834367702	0.3416348153629612	0.40279450839512065	1.092449828730353	1.1215505470895566	0.24188484200963653	0.060166738178751136	-0.8444233601344566	0.8664511965274888	-0.9502923019377902
0.27740207212472234	-0.4185516666397405	1.3944550452025932	-2.546106571102275	-1.2272937915331998	-0.27116554903443707	-0.7873990570751148	-0.25693426691721255	-0.10525154571557009	-1.3670821410719671	-0.015532469406534615	0.7071190559811844	-1.7441604308613567	0.17446581110629777	0.02372720304789764	-0.8745644739560504	-1.4692993703253079	-0.09236109028349884	1.2902169219877866	1.10395086672163	-0.6527138104738672	-1.656783657396647	-1.045542814198919	-0.20115112916298203	-0.8349729491583812	-2.1043163341088196	0.32826926090405945	0.9409360101752251	0.7029608671139408	-0.55777565726203	1.3631682917655046	0.07578045173094214	-0.47054373948315026	-0.29864182392162586	-0.6448886655591057	1.7973083626400972	-0.6124668560746622	-0.29796447081227023	-1.1704677431382322	0.05549467847082441	-0.012714846793751	0.3697512727594794	0.5263215484227974	1.043533410585285	1.167879894416665	0.2844525255815984	0.1017190711535205	-0.8021947349903517	0.8945099106380792	-0.9351257346766481
0.30144837106226513	-0.36368256457173914	1.542029382074307	-2.4016958143344134	-1.1208527974785025	-0.3832592937066167	-0.8576868148667212	-0.27893877880171525	-0.24667991096068934	-1.3003581823059505	0.06923492059077421	0.6476217252733935	-1.8231493353859627	0.21685322915765978	0.0042644020834960005	-0.7859442785225085	-1.4491685787284736	-0.04990648786349096	1.2695112296305011	0.9987970142008141	-0.7854684950389105	-1.7238778427592258	-1.051946328936405	-0.007356523912056712	-0.8989894154409065	-2.2643728577651006	0.28651844077832417	0.8243415855824889	0.6355513770398303	-0.5231906536155432	1.3743330897631467	0.12479039407305781	-0.5130733757259126	-0.1773029540393197	-0.5746283164054978	1.755613748347212	-0.5475076313098919	-0.3660864962406377	-1.153699403390426	0.04110255941101406	-0.040975202885590804	0.43614747442929486	0.5711629981482597	0.9570984472990546	1.213571557970928	0.34764948319118094	0.14344228418164678	-0.7188981892564761	0.942766855694563	-0.925805210485645
0.34882195407490246	-0.35357989039567184	1.6928845480268886	-2.2540551573833953	-0.993896406815718	-0.4643187936889476	-0.9340119022171823	-0.3303662916956219	-0.34722498567525495	-1.2417154083371174	0.1442193966783982	0.6368782478382389	-1.9003364167913765	0.25733308656422116	-0.02086210700535022	-0.7319366846724376	-1.4583226005201304	-0.05467873636767402	1.2322470024840029	0.874578747675654	-0.9106117054059407	-1.7610831101817008	-1.0775885352038803	0.17503054199904589	-0.9644727883915948	-2.40191798352025	0.22371296334347518	0.6956204913281036	0.5894588213621562	-0.528964245623892	1.3571230866747273	0.1339920599545595	-0.5588097761787576	-0.08831299218465775	-0.5303247484363325	1.719995299809971	-0.4762221214320522	-0.43495017468167624	-1.169242840683026	-0.007803060055401592	-0.05196069908371946	0.5582349428512325	0.5360781355137061	0.8360435924204115	1.2500546355173308	0.4250339369973742	0.18807045811685077	-0.5915451371905682	0.997938885411062	-0.8819627447631568
0.42552591694817055	-0.37286747598920256	1.7809127816573427	-2.11668842065322	-0.8803320111609902	-0.47929539292917067	-0.996713721752682	-0.4003339065361658	-0.4034243905946596	-1.1924418547499995	0.18537291948472395	0.6811832602346437	-1.9686114868407834	0.2900152825051999	-0.03616138857838534	-0.7312166699093633	-1.5001048187969015	-0.10057445566161823	1.2090794996109817	0.7512734731411229	-1.0167592757520276	-1.8149403661445866	-1.125811926957724	0.2879949297031894	-1.0194625593340767	-2.525550300814141	0.17732239718989692	0.6264390089764025	0.5509182609008432	-0.55916674799078	1.3352275708760348	0.08356215083775773	-0.6415928980974253	-0.03488714422651308	-0.5137211242914885	1.6920379128649263	-0.4142612640778315	-0.5047373307449442	-1.215691849309333	-0.049764601435090094	-0.0573977397984123	0.7095320128977138	0.4611711078420767	0.7142607951347293	1.2581121482742088	0.5071666044702466	0.23035615132061188	-0.43388581502881446	1.0674345943588415	-0.8156847315398232
0.4866625297335231	-0.4003056689389122	1.8032299760193378	-2.0274697308394045	-0.7852815100062441	-0.4600451841125904	-1.02773078290635	-0.47960523711090797	-0.4584671491658433	-1.1512556784388375	0.18916818339689756	0.7603040020946411	-2.0106522280619457	0.3152650945508767	-0.015099267466824981	-0.7737234874087047	-1.5588708189786553	-0.14414069460262982	1.2036442553671942	0.6710043585649161	-1.1214418300802627	-1.9000937503467656	-1.1771667077864933	0.3370188148384054	-1.053827732402837	-2.6344998670732607	0.1913243647716947	0.6310741151999659	0.5501059454489989	-0.6081772493975979	1.3324635013889115	-0.02272447110900184	-0.763206911587708	0.004721754895715302	-0.5173436341524864	1.6489032824102992	-0.368756311466915	-0.5582703236853517	-1.2769988804969867	-0.042215767884736716	-0.06616608209854144	0.8663932855463077	0.3792270555698746	0.6103486560398647	1.2228936300739561	0.6038971717279884	0.25885752022020114	-0.2690200712836546	1.1293730611717279	-0.7624817393765853
0.5269002293943145	-0.45276382280772226	1.8506854999222704	-1.9202320371614152	-0.6941019695258557	-0.40144742203676664	-1.0801534316687813	-0.5750784989675088	-0.5117257996443477	-1.1179401426466176	0.13348644879840127	0.8531143952679352	-2.023896167456011	0.3519399772670102	-0.018185558825186472	-0.8195514540854699	-1.6292883078435196	-0.14849519435051323	1.2192999256640835	0.6219652762682	-1.230701182569531	-1.956542332592305	-1.2459235676765865	0.339769009261471	-1.0716338916219974	-2.7161676220037436	0.23859737890679464	0.670262796799191	0.5984831383349849	-0.6652119692763522	1.3418919786001855	-0.1665277399691116	-0.9058101155916665	0.05945993177993074	-0.5184004265029133	1.6051627914973778	-0.3320465699269438	-0.5896302839759696	-1.3303197245579161	-0.028905842812468507	-0.08279473633353909	1.0188918294289973	0.27294479889106277	0.5194083194776381	1.137568298807455	0.7172360968548495	0.2901285699846266	-0.11824272179444958	1.1456886177556345	-0.7013868747990147
0.5482943131316951	-0.5117701411208622	1.8950742987534503	-1.7893167548022475	-0.5959658192877787	-0.330439755229597	-1.1321945391579769	-0.6601830144729698	-0.5007263196661766	-1.091182441873721	0.02408151117097629	0.9216277279642583	-2.019909498937797	0.39794465792407213	-0.061605118192288755	-0.8384275167930977	-1.6832356067851104	-0.10062401907338359	1.2777393347038752	0.5816395612820588	-1.3279650279652602	-1.9867916336578113	-1.320380259365982	0.30816302213900293	-1.1035926784710748	-2.78068665597869	0.27931408030418425	0.768677835699508	0.6523561529498527	-0.7419029142491538	1.3088827330622728	-0.3334371018410593	-1.0590116456725676	0.11341539819752518	-0.4835262789388414	1.579031766513567	-0.31310012937055254	-0.61282727626906	-1.3647717643720398	-0.03086334076052203	-0.08969131051877412	1.1558204541719692	0.13875882845771204	0.4555854770875326	1.0099180581433203	0.826455401152742	0.3493812284863441	0.003187995222572476	1.1236590488258327	-0.603141349420885
0.5248924143067236	-0.5493328597408926	1.9179141587847581	-1.7001564869555696	-0.4942644934196375	-0.29515086668636065	-1.1301409493637942	-0.7052264645308444	-0.44516949605133893	-1.0670503521000634	-0.11690353002346668	0.9379322564947017	-2.0042811109848007	0.4330721842660982	-0.07147199827373232	-0.8182995365244485	-1.7115133770722095	-0.024381330804764713	1.3771868489850003	0.5632256540710385	-1.3950473403616355	-2.0431715714985117	-1.393788463477481	0.2511131833011551	-1.1469351005876933	-2.8430358517919143	0.2883178073656454	0.8921107675270095	0.695624643189476	-0.8597045486447736	1.2233880849305248	-0.5352340632316429	-1.2055388384141856	0.1387855284718858	-0.4171662561919615	1.569109703935709	-0.3129218480650602	-0.6123631450288725	-1.368968271339516	0.000875711334885776	-0.06292948306653746	1.2811528867662894	0.007449077340177923	0.41821120881983653	0.8829865627485779	0.921731373414126	0.45487830142793867	0.0918722207578661	1.07522967259554	-0.4813745011916394
0.46992169312481946	-0.5681178609666168	2.0036187341986276	-1.6380038599168905	-0.3920697416845683	-0.2935830335873416	-1.1209783479050501	-0.7040512583328403	-0.406652416677601	-1.0541266489033414	-0.2679296994887558	0.9092632632949451	-1.9995283979069298	0.4542329168444623	-0.04526165239094302	-0.7671590284877012	-1.7164076065449763	0.03505228038828745	1.5053996259915525	0.5613996700897788	-1.4475235532116077	-2.0884768786919308	-1.5214506221230724	0.1757469281843043	-1.1816189275394247	-2.8855119144663988	0.24718056435206243	0.9561739882526906	0.7223104750254422	-0.9936224780685956	1.1433960416438125	-0.7438074997251813	-1.3093526431745697	0.14264283813672946	-0.3486980961274786	1.5771000375161082	-0.3163416076522274	-0.5761417688616499	-1.3516383337151354	0.06197723265109991	0.0023038640329001324	1.3820176001306104	-0.09696582997890925	0.40550172787532085	0.7748991632513774	0.9850893754697342	0.598965786419439	0.16437969777999725	1.0010129170269073	-0.3516186322272482
0.43679274417955616	-0.5876021100084201	2.105658186072714	-1.5894218212446536	-0.2781300643845712	-0.30046126911852056	-1.1171012152608424	-0.6671608012736193	-0.38084332757417805	-1.0665054139681458	-0.40437893747108955	0.8628284866492804	-2.0208050158173956	0.46875777356272136	-0.015039788618376803	-0.707404289772009	-1.6954157930964517	0.0455951261193399	1.6533309635104494	0.5594025001102761	-1.4842205521850924	-2.0751713048873985	-1.6752757124103959	0.09348393826700706	-1.2166763486987784	-2.88862937425706	0.15434427904606046	0.9907116354282712	0.7115790263608482	-1.1173503851623052	1.1136743152418553	-0.9174300708536869	-1.3400391834991394	0.1238202918256575	-0.28066027933971566	1.6044647348823866	-0.31514226068800777	-0.5273744946349218	-1.3409547079686428	0.08306410079070299	0.10121232498512067	1.449836858926099	-0.16521180943111946	0.4210180498127426	0.6967504764792649	0.9969651046185627	0.7750434413999104	0.22674243420912799	0.9181567650601629	-0.2232799858253149
0.4320241833465257	-0.6303654842605427	2.1281391070299165	-1.5922427676578497	-0.1616954591095389	-0.3149068281155277	-1.1040502593557349	-0.6073048564284019	-0.37265608577599185	-1.0972201086762143	-0.5098375801449062	0.8182158416390936	-2.04536699384639	0.4656427676161581	0.032886945708903145	-0.6499912206911809	-1.6453657509572488	-0.006389812334243983	1.7823322421736307	0.5433623720748939	-1.4908351545814837	-2.0207534529516655	-1.8019245676250004	0.020989298960553914	-1.2527721419940228	-2.859527698663754	0.025010496754318427	1.0524121731419414	0.6658926284090956	-1.2348749323802477	1.1263520103952676	-1.0801498277864632	-1.3023760045881263	0.07961355457315969	-0.22935682389478745	1.637431446341297	-0.3109175339942244	-0.4779564797003018	-1.341396911021064	0.056895164807642895	0.22100548433834882	1.5379531470365515	-0.20096089700570965	0.42316252879564054	0.6850289840784134	0.9511609471797058	0.9724668630456241	0.2799383464808007	0.8560874883912835	-0.12347437270706027
0.44384044646336485	-0.6934944511559855	2.1520557842835437	-1.6453566817808727	-0.07793120595327943	-0.33283575823172545	-1.1023389345272496	-0.5513111777860001	-0.4160038646040601	-1.1065769441003863	-0.5981712515076969	0.7828913351604004	-2.07018252183527	0.4429549718620356	0.09370737262754014	-0.603800003323135	-1.5826622122490508	-0.11650555230021391	1.8556628962401451	0.5183463915316304	-1.5016245018708512	-1.9628290160020978	-1.9177367055915497	-0.013712933538876097	-1.264622770021092	-2.8047863969510543	-0.09845638528527659	1.1141286390556924	0.5888178537009362	-1.3237690228515964	1.1494093290730747	-1.249639030283706	-1.2408784469548622	0.032889957916019466	-0.23048987961070808	1.6464052055931304	-0.3116900863180241	-0.42193536052383707	-1.3274719369003254	0.031171838113570965	0.3349048024250352	1.6545551980259638	-0.23647813247858887	0.3843061435550553	0.7382755791109574	0.848876944025158	1.1446997168255517	0.335195194791862	0.8119629456036833	-0.08997534584767264
0.4836236744658158	-0.765852032457396	2.230613064098974	-1.7213052390592374	-0.028956951245558426	-0.3256983244865968	-1.1231441557207735	-0.5311368047202637	-0.5222565732591893	-1.0890398442186826	-0.6573802917190474	0.7542519220196612	-2.1086843529780177	0.42027224940750074	0.11422757534212954	-0.5908721706852309	-1.5342435799341039	-0.24341620836696123	1.8644929109750685	0.48920482843070834	-1.5337281799462592	-1.9011062553181328	-1.9939948256026987	-0.010009581225256182	-1.253816008162379	-2.735556175900412	-0.16975542454226974	1.1813403339973791	0.47713082528686507	-1.378400435577023	1.1703217808971325	-1.3984754487016116	-1.1825283787773349	-0.0008087741498689516	-0.2927153384711259	1.613600934981734	-0.33164138514173497	-0.3754217544839998	-1.2923875467212387	-0.0004929457670058562	0.41446051804647527	1.7094339927167155	-0.2967722114694219	0.30450135840861164	0.8095718673748727	0.7150905692352217	1.2645293542425091	0.39733858547844203	0.7750805121160825	-0.11439386201453834
0.5445364430015391	-0.8470449012682308	2.2460537414622954	-1.8004920425160633	-0.0023884006924691364	-0.29738250008940004	-1.1524050048373398	-0.5527740646678911	-0.6810195141675048	-1.0750200722793544	-0.6659939330498846	0.7192705442255709	-2.1362835358456516	0.4059858377698422	0.08885654209855183	-0.6105006812533684	-1.5064391199046596	-0.3175347504171008	1.842661647550686	0.4502999572299851	-1.5528890473376373	-1.8338690607788073	-1.990187900907116	0.03539594656747151	-1.2514370921050213	-2.664866832909753	-0.17253375685909136	1.289853851749034	0.34922287269378544	-1.4164179273224988	1.1490965359902359	-1.5182587845463718	-1.1164725925349157	-0.012151045582337617	-0.39450514187353897	1.5762658818126596	-0.3601555890928708	-0.33533421293459553	-1.2473447438016312	-0.049334906763566735	0.465549760253899	1.6894619522262988	-0.3813418321366727	0.16474297429686294	0.8698816208066397	0.5892265421933011	1.3524400216927273	0.45102802567085487	0.7639795120642768	-0.1614707953594101
0.5949353149637231	-0.9122133409605737	2.244139399733728	-1.8553168856766764	-0.022792602738994017	-0.276817334480094	-1.1680369752378674	-0.6211869796423255	-0.8580620032457313	-1.0765619994935292	-0.665039027110493	0.6896727371726648	-2.1300904432084264	0.4025258474513459	0.059269119376098814	-0.6438678518953047	-1.5073807052044619	-0.29732703939196686	1.7988727196729972	0.39853331136126036	-1.5363828330312388	-1.796938370975686	-1.9626387138771588	0.12240651272944203	-1.2548598743307355	-2.596745759902075	-0.1317274318385788	1.386458385240147	0.23893201146257104	-1.4334898903716717	1.0512880540463354	-1.6085813245856513	-1.0760709199731486	0.004703007339628288	-0.5162105784365649	1.5639467191606822	-0.3814953211138993	-0.2864186081053338	-1.1868955865356745	-0.10456923910810718	0.4897824724556538	1.632047259889451	-0.4870037277865831	-0.012166704732677714	0.9113418742410943	0.4905374666726079	1.39874139615039	0.47452086863869847	0.8080743253391514	-0.20470179812148254
0.6313608792217215	-0.9222213253282137	2.2938619072625968	-1.8785604826019786	-0.10552830620081033	-0.25094808834628607	-1.165169804787519	-0.7181843370369622	-1.0230315235781566	-1.0936284709885773	-0.668444533496384	0.6670262439888701	-2.0985207758625726	0.41082576557606476	0.04940884805559349	-0.7033890723094588	-1.5276524828354907	-0.19938265725788434	1.734028991834324	0.3357765244053271	-1.4955386270598499	-1.8125664138105875	-1.926054237920901	0.21614382374959468	-1.2356472428005272	-2.529959971916994	-0.08160025001324525	1.4289919888563767	0.16999308370178606	-1.4344116293504778	0.9177445582712161	-1.6439258441060418	-1.0797815195951657	0.024833195687749	-0.6628051090671079	1.5531202561885589	-0.40279723588830796	-0.21675585835386926	-1.1143212215723322	-0.17195172945005474	0.4750924351967966	1.5510068648225708	-0.5932922507384139	-0.16321147517337947	0.9304021341294313	0.4283587255604755	1.402614677359827	0.4695901591342624	0.9002893279119701	-0.21151360979265146
0.6691634247729004	-0.8969027273209956	2.3160783467967723	-1.8746128268225655	-0.22417290338687734	-0.2099252295578493	-1.1672065618784704	-0.7970394487499118	-1.1804941823172304	-1.145496673181075	-0.6621743092923186	0.6411969364547929	-2.0508425940439365	0.4251020306145487	0.04755839499276434	-0.8127599634824156	-1.5321992824382773	-0.06760062586342525	1.6658627226638998	0.2620866583615989	-1.4128698660524945	-1.8332341000340513	-1.875895718087048	0.2817417282556013	-1.1910027349896963	-2.454123320532774	-0.037691568807696266	1.4601050730145475	0.14285032442415735	-1.4515966892068668	0.799061925697076	-1.6327980846786787	-1.0685963734502049	0.02854989868194202	-0.8234593358649225	1.5518821935129141	-0.4191342864279501	-0.1260923661984496	-1.066218373529971	-0.2633387677999791	0.44487674991350434	1.4834830504130347	-0.6676290475652962	-0.25326647637569466	0.9315694196797235	0.4160206430020902	1.412824760547938	0.45146671715595693	1.0184641409969388	-0.16597390575947774
0.7231709373654864	-0.8702584719957931	2.325996400160245	-1.84914919514605	-0.34065615628259377	-0.16898455556895672	-1.1850941145119536	-0.8441639931167509	-1.3066971505341445	-1.2468923205903324	-0.6780666724264768	0.6362393185634613	-1.9894565303514427	0.447399182300454	0.08190412559106479	-0.9648128108808672	-1.518342369363118	0.08877901874102553	1.595282795750665	0.17528394485244625	-1.2778075058803842	-1.842466772484832	-1.851301999397469	0.30978399765988096	-1.1281674856871526	-2.3631462599407143	-0.016995405991075567	1.4783747185074259	0.14839056965431116	-1.4947261566384813	0.6862329922446271	-1.5721612856765126	-1.0407787312359482	0.023680220988415768	-0.9623240296642536	1.560689121624057	-0.43749185842983723	-0.04126161612332639	-1.0607394777104744	-0.36449207640021963	0.4140037174946247	1.4405303607685822	-0.7099765206291143	-0.26277563394512043	0.9251007122551869	0.4311536259463333	1.4234406838627742	0.42571187121805243	1.1536501812635982	-0.0864037164059949
0.8032393471422861	-0.8526971544482086	2.3851268897367492	-1.8097143673284375	-0.4415930195399997	-0.10566432847310492	-1.2035259245499064	-0.8692166960773269	-1.374145508173495	-1.3705561216629405	-0.7218266986898154	0.6640445740399068	-1.9263010116197414	0.46535866283927235	0.2042587256097149	-1.1515106929602257	-1.5055126402513792	0.24949900211856907	1.5021011610462647	0.08091481022094785	-1.130033653342852	-1.889882895127036	-1.8566359160689139	0.29172863736364213	-1.0309670633158485	-2.2791040667240803	-0.04590247151075927	1.4595900612119288	0.16049914685835956	-1.568222116807446	0.5820920462563237	-1.447386977504888	-1.0419108790439435	0.010735033510532326	-1.0649037036378615	1.5432289256629326	-0.46636262499195763	0.00256768449645606	-1.074677717922786	-0.46170916961440067	0.37309778515037495	1.4177614467578121	-0.7425674066020229	-0.211622924261312	0.9139790749287909	0.4465047981400298	1.4043092378889552	0.4046364011212435	1.2602839975084201	-0.015736884924727086
0.8882255472518701	-0.8440293950613867	2.454842933411029	-1.7649631405013395	-0.52197973788883	-0.037027377037435576	-1.2489686123725474	-0.8557997586501139	-1.378915729387397	-1.5047904839989912	-0.7423230726031826	0.6886196870716421	-1.8802466284803778	0.4674590088683882	0.3819947422944715	-1.3581484433431048	-1.471323526959107	0.3544035033618695	1.3941907969237604	-0.005614005691015023	-1.009626960928275	-1.9632637638994095	-1.847072864938974	0.22171099435875777	-0.9024012096016897	-2.219457746238856	-0.09931815089223067	1.4453343221394561	0.12926942546364126	-1.6949583989730865	0.5201590158543061	-1.2781156907007896	-1.054405997259936	-0.009395154837588886	-1.1355780539184415	1.4896497877424975	-0.49391519038619636	-0.013715187775281806	-1.0933121545518083	-0.5443803024666217	0.33048720684434685	1.4544999561510557	-0.7751958902130459	-0.138035160753361	0.8793279872043748	0.44747625979831085	1.3825576310969883	0.4001580922108202	1.3109609249007816	0.02832273586781487
0.9685720665509383	-0.8598134577431017	2.5071598777562474	-1.732288568881032	-0.5500355157028027	0.00266155923530439	-1.3082477822510765	-0.8017157900794691	-1.3463784360361566	-1.6451492078403405	-0.7557745792289987	0.7113608364442928	-1.8614947208087802	0.4466990669574158	0.5683287569604467	-1.5326320209281452	-1.4190932365053903	0.36667398801728535	1.3114703521370814	-0.057922740554175546	-0.9096644018154502	-2.023419144006229	-1.818186680326464	0.1217933347234164	-0.7718355280702605	-2.180185290775846	-0.1572977409281345	1.4436724799310086	0.041583780165770336	-1.8521290319604062	0.47948953155300184	-1.0829124364124592	-1.0480221062169455	-0.0210092658333146	-1.163920788966218	1.4270134749998848	-0.4961139931539327	-0.08122953621907344	-1.1086433343792461	-0.5894611088692253	0.2938428894045435	1.5222404297769567	-0.8218545591140792	-0.07295973277997284	0.806507742805356	0.43288874997770216	1.3649071455856019	0.407396501715015	1.3228646217961835	0.03271726873285616
1.071201263426827	-0.904142855749986	2.562751354005596	-1.7058651477444056	-0.5252252291544036	0.0317992316279542	-1.3749557851555558	-0.7329784692274608	-1.3167062993252792	-1.7793154529099007	-0.7779469105053793	0.7526605148445199	-1.8577939703304387	0.402769365831534	0.7508891691304374	-1.643319695856995	-1.4025072366254576	0.33057058279053153	1.2509001828954056	-0.07112118101872143	-0.8096798123865675	-2.0787865768755607	-1.7794278240912136	0.01411077736820653	-0.6555543309479087	-2.1420489044248034	-0.2407097575564821	1.428737137655081	-0.06920843200837903	-1.9976167647623697	0.4337834402647678	-0.872750324220511	-1.0700841697842718	-0.012226035806683603	-1.1551613967008272	1.3610932229615922	-0.47140312371996285	-0.17825688970902479	-1.1225506203778879	-0.6096302340684125	0.26094210819452845	1.5624651829244447	-0.8723983172870223	-0.05104932213207487	0.6994309099651213	0.4013604034316643	1.3282177741292986	0.40463183141827425	1.2978085884708976	0.004801413016699713
1.1831912198327046	-0.9386682166689202	2.620849106596952	-1.6730486942039082	-0.4929093097006067	0.03312683223599346	-1.4523469437106475	-0.6684094578589985	-1.3085946553276302	-1.9032083756970652	-0.7690750548133798	0.7904815783042896	-1.8598978955294965	0.33419864861044396	0.908184288231868	-1.7055977295531908	-1.4159915437531019	0.27660310786636594	1.211445004580869	-0.06567746627458985	-0.7257112627317944	-2.1505428614000888	-1.7448699549969295	-0.08831423391553639	-0.5666498975987995	-2.09863060433518	-0.3291062264554537	1.4268841570456607	-0.17811581848567168	-2.129776038833991	0.3931458736249771	-0.6715860212938971	-1.1122581575009634	0.021125866471599492	-1.1336987066973216	1.2980881255921919	-0.402618954582816	-0.2744086141582102	-1.1533323748569166	-0.6310194799398293	0.24116598674252168	1.6007793957094365	-0.9105285886089121	-0.07381227794136988	0.5670845066009678	0.340205073799111	1.271727676490194	0.38640328627166287	1.2346809411489799	-0.04066971573119289
1.2724168943671026	-0.9639868146761381	2.6982414087157203	-1.6638764453633672	-0.48630018294779837	-0.0259766824524173	-1.5011842266848747	-0.604795301526414	-1.351246934390756	-2.020580618337537	-0.7599790885437682	0.8352776196803855	-1.8713993532843425	0.24313292101954592	0.9973496908164872	-1.7111632490731712	-1.4070691418747647	0.19697594662296924	1.1771903257421155	-0.06459899448565865	-0.6533416744815183	-2.20275837201392	-1.682080326422648	-0.18733944635398897	-0.5006445915639333	-2.0498496272999627	-0.3864584511294945	1.4311688428674438	-0.260946609715881	-2.251400345313493	0.3602515316685152	-0.48677242489163247	-1.139488979647201	0.05855536219874598	-1.1023762530120023	1.262157966239452	-0.28690898485461847	-0.34298041625232667	-1.1875633131448298	-0.6596021329049072	0.22869867412010195	1.6505174580846078	-0.9236501643111368	-0.11755440276072944	0.41696942319347646	0.262025787727051	1.1835749289643869	0.3543513896413465	1.1465626654297734	-0.09110683805479519
1.3625311627409415	-0.9951470454801894	2.7875983466380414	-1.6590107301003685	-0.48556351897745387	-0.09162969347382574	-1.5134777109445858	-0.5378269108370265	-1.4668435311922907	-2.1162544153616625	-0.7785510346711166	0.9160252647863448	-1.9004227316713376	0.14341721763241042	1.0186827711265338	-1.6564875334159228	-1.3885546544556657	0.11004172238800417	1.1218808469423784	-0.09014565162347568	-0.5826298675146003	-2.207672167326944	-1.5642345447647432	-0.2788911724021693	-0.43017263713499865	-1.9897187275726662	-0.4354412082287932	1.42745226284855	-0.27846850786073307	-2.3427882203839436	0.3220971590945244	-0.31217977745170755	-1.1718707779460462	0.08230382887160534	-1.0661947334680213	1.2600901381535357	-0.1682060501796739	-0.3885083415140337	-1.210403100802377	-0.696640752615778	0.20575280249733646	1.6514333356810618	-0.8867042185898786	-0.16473294038448855	0.2726313224399778	0.19628848385597358	1.0574725695887657	0.29903970489464743	1.0243208550039178	-0.1286346629243962
1.4667340525233206	-1.0159642356713952	2.8920685087332716	-1.5914332061132348	-0.4978991656506772	-0.11657594108966376	-1.514566225753524	-0.497533252496085	-1.6225825600791155	-2.183876283549588	-0.7910963550483262	1.0260039242133936	-1.9534416466875804	0.04956624856812024	1.0342530118980544	-1.5778956517095268	-1.3646927681681724	0.04514905541346001	1.042591287226529	-0.14980397201120832	-0.5210000583425611	-2.1931996386401567	-1.4482042650873572	-0.37722428293283106	-0.37667174899054023	-1.9214522807923657	-0.4820041275037622	1.440444364714598	-0.22187296723929517	-2.4175961035166074	0.3002910127480708	-0.17427429138348502	-1.2037605957838255	0.09922818512889633	-1.042732853811905	1.2820372137405773	-0.07579150436911504	-0.43573489141766447	-1.2254247384931198	-0.7563895314475653	0.18398235668481697	1.6113070639955585	-0.8053366634354443	-0.174556883859661	0.15642156098866042	0.15674427988358158	0.9299889297818368	0.23676379282194276	0.8643285093188696	-0.148692933868861
1.5502822229080078	-1.0129050264760462	3.0219225902622497	-1.509625760130539	-0.5361361955076209	-0.1182512466188568	-1.4946194724247817	-0.48482633548016596	-1.7671255547063704	-2.2532939705813333	-0.8016733999178107	1.1394730306045067	-2.0251854959754327	-0.032017482094232524	1.111178989224245	-1.4913900942287985	-1.3273818212615835	-0.015410353275386696	0.9568372177456436	-0.23419866914507406	-0.4736569091340854	-2.191077382457233	-1.385928325057951	-0.5038485767118022	-0.3120564331693268	-1.8809253035137694	-0.5092979678072267	1.4489128577576493	-0.11872159728405265	-2.489061975996054	0.3134410892918922	-0.08149844241170431	-1.1668442787775637	0.09959844936160915	-1.0384130788949562	1.3115312032972375	0.004548534842203922	-0.49404795764618975	-1.223470201001419	-0.839681334380877	0.17841161824763202	1.5761639542864607	-0.6963035129011999	-0.1181774165325197	0.06401145492385776	0.1459231321071109	0.8193369752306234	0.204899254013389	0.6862725117016383	-0.15373893194406407
1.6007557096200689	-0.9912574795032452	3.12692801238027	-1.4672948719419825	-0.5811282949794229	-0.12408004547891797	-1.4629796012515661	-0.45821893265348035	-1.8651381031029377	-2.3196959204512178	-0.8160993003593319	1.2489843250990786	-2.0986988003024925	-0.10118177536702981	1.2381002430515216	-1.377725060955343	-1.2793257244631382	-0.07708139848523736	0.8719077645010801	-0.3218687250453248	-0.42642941908491333	-2.19259327973075	-1.3526370852524003	-0.6207105909492971	-0.19712127400090754	-1.891494515204733	-0.548690997232334	1.4349544450866887	-0.0038170381349433512	-2.5290530070274393	0.33799853806086366	-0.011863834144204444	-1.0342822181597018	0.06987888607512886	-1.0522385375824934	1.3290133507242428	0.07046939816387121	-0.5603660915534153	-1.1814388008687984	-0.9180289961554188	0.18841666448081598	1.5295329820368946	-0.5801894738552484	-0.034136137737903784	-0.014477690133756294	0.16045869210642127	0.7155558228248269	0.20617877084493821	0.5000408980848181	-0.15325890494710276
1.6327993531125802	-0.9660481389672897	3.199805238777384	-1.4204404542979459	-0.5989402738095475	-0.10979885608100146	-1.4482173205179731	-0.421053036641602	-1.8925498655777506	-2.351791537925395	-0.8029352399091494	1.354425403472843	-2.154107558557665	-0.14491869110859681	1.3710685131376859	-1.2294603993373916	-1.2374075553676795	-0.11307151591367245	0.8152439889628573	-0.36726154557946245	-0.3688146350144305	-2.194812782153863	-1.34223665142602	-0.6704083647842046	-0.08393321715636744	-1.9067587613299914	-0.6160190205724813	1.4218349176199923	0.09915663781520812	-2.5201070495766964	0.3494569785444359	0.022601993065119015	-0.8579042591297827	0.0258783719395853	-1.0818831972269292	1.3119307199762573	0.1019765670617538	-0.6445987343602559	-1.124478625686444	-0.9767380199795669	0.20469993293270763	1.4916865561963282	-0.48817552084117627	0.04843614016322888	-0.06838898943799507	0.16701475955428804	0.6704007687251033	0.2261986395557189	0.3189405983644672	-0.1426011626931351
[truncated: 196 more rows]
[truncated: 4 more columns]
