# Supplementary material for: Obesity dysregulates feeding-evoked response dynamics in hypothalamic satiety neurons
Source: Sci Rep. 2025 Oct 14;15:35837. doi: 10.1038/s41598-025-19800-2 (PMC12521569; doi:10.1038/s41598-025-19800-2)
Supplement: Supplementary file 2 — Supplementary Material 2. [file 41598_2025_19800_MOESM2_ESM.zip › Fig 1/Fig 1ef NCD and HFD/matrix_MPK119_7.csv]

-0.2717983695383865	0.48707351576164937	-0.8570598888364337	-0.564773619201028	-0.48584838490610044	-1.164533537488321	-0.1753938894455339	-0.29901520580484015	0.2112249342785666	0.21049180461012199	-0.09585463043963674	-0.2218645203393077	-0.33467202678561314	0.20619825208087783	-0.36814778233739426	0.14906221842843742	-1.130383971665292	0.40502880418609105	-0.017577143814842332	-0.7556585063891623	0.1613527718845264	-0.2773959647051257	0.14472206073743485	-0.9434559428566924	-0.05049426600557474	-0.7470147715633557	-0.2841499695543967	-1.009124013214084	0.3301895740617978	0.8794767762209063	0.08452251981276362	0.01151773060777703	0.0894262053769321	-0.31050192690003414	0.2913442516165555	0.04054224403198549	-0.8697062229942185	-0.5180520831056935	1.435079002236224	-0.3133341634835157	-0.47290489513092576	-0.1626815712584532	-0.7547941236845765	-0.02427906613018257	-0.5406221960414783	-0.3966234608298958	-0.5794321812002939	-0.6475875067121093	0.25459874986991177	0.7723057851763644
-0.2793475499098238	0.481833599707721	-0.9483326719637761	-0.6233880009478067	-0.48583093348237893	-1.13757486175883	-0.1943468156841035	-0.2739188149767542	0.25026201954820676	0.21035044829964647	-0.10563885202173826	-0.22997167266039437	-0.3509722223212599	0.20412813910400446	-0.3790983901772359	0.11564861010945236	-1.1170100937876586	0.38528266023087376	0.02460835042748455	-0.7952246602035797	0.16753634548957436	-0.20912337922232105	0.11038410373104461	-1.0056287429624144	-0.06055769548651818	-0.7301594601608496	-0.26657224486520664	-0.9808026169333874	0.3522646352041412	0.8464442391836902	0.07539992929193784	0.004236897209993748	0.04517102104190396	-0.3276086055384406	0.28443631996615804	0.06738394800427977	-0.8533158889230983	-0.5452325614684084	1.4499374212028822	-0.2933970014145446	-0.42843240922430087	-0.15660553604781668	-0.6568187720700127	-0.06357176931080255	-0.5679273217598932	-0.4244025513505035	-0.5806626261781878	-0.6469292255159649	0.2397146050012734	0.8266333508286843
-0.27876054311783166	0.48093532838419123	-0.9906214032327817	-0.6625103514654568	-0.46339421972106115	-1.1179585311346854	-0.21454070733115171	-0.29197807641708523	0.28900453363635065	0.19383060748198747	-0.10545041516163839	-0.25010188483878754	-0.350279072716863	0.20672518992953695	-0.37713774594108673	0.08648876373513509	-1.070235603473528	0.34575794843874075	0.05565814309099967	-0.8285504952729329	0.19620922182380962	-0.14463730169324693	0.062031159404937086	-1.0684245170170914	-0.05915282926268253	-0.7377222251815447	-0.23147990247963238	-0.9417056205659176	0.37119620763981526	0.7783039502916944	0.08295164719543367	-0.04322866737291783	-0.013667107330296144	-0.3282738652632678	0.2813993683875714	0.07748250375383779	-0.8149101724932741	-0.5582228476724697	1.4436998402186074	-0.27316447398158933	-0.4107836083373637	-0.16062867047299953	-0.5306113588085015	-0.08207967337518395	-0.5921011793171886	-0.464410664432898	-0.5578823045735862	-0.669708127087044	0.21694776149824202	0.8105578944355539
-0.2697779740682732	0.4823725625018403	-0.9743034454538868	-0.6688748947705081	-0.4393926949662781	-1.0949657761458433	-0.24272331379527423	-0.3067874819946284	0.3184232294579934	0.18281423901887028	-0.09258597567406049	-0.26443471828191406	-0.3498385873231012	0.2162100712053934	-0.38026153764208975	0.05064003082463786	-1.0109392917214697	0.31489041306047094	0.07809089359468183	-0.8484170450784845	0.2348565568553594	-0.11751990174412505	0.008865205961745018	-1.1150930529681926	-0.04202206255367015	-0.7667765179272726	-0.2182298611818839	-0.8912658872650014	0.410295555935135	0.7407913906777385	0.10582657895559167	-0.10777513547165896	-0.07815106299466432	-0.34020696157734975	0.2652219352771591	0.08374434320436719	-0.7686511427912237	-0.5905768335930273	1.4181970631768301	-0.25702275683982284	-0.4073488681824034	-0.157525208043984	-0.4478275121933297	-0.09173208204145017	-0.6174200528438488	-0.5091906665735557	-0.5580531997094046	-0.6949214829916113	0.20279568063130093	0.7703655149744961
-0.24749901861404888	0.4957388397959742	-0.9595875360529673	-0.6534360207108153	-0.41496768232924885	-1.0627030708288268	-0.26616486832382663	-0.2967458836766272	0.32182744772068106	0.16282645671752663	-0.06370440307800504	-0.2712049552957107	-0.3552196642196834	0.21919103389209135	-0.4079784906460423	0.02353925182643578	-0.9473458889326837	0.29863307877615985	0.07910656146461602	-0.8647028953827169	0.2664341373512017	-0.10884094845261798	-0.049264182478331656	-1.1433371343789462	-0.015614591449061747	-0.7839435922495147	-0.20564292874703072	-0.851991660632946	0.4509066044174818	0.712358506247922	0.12606273295214276	-0.1753884409997378	-0.129500241981108	-0.3635255028963263	0.23932807022068864	0.09978873750895684	-0.7147830698696567	-0.6183990007923288	1.3623787432092194	-0.2528315223248794	-0.4179864375784218	-0.15841594653914887	-0.3959993396397469	-0.10049650163749199	-0.6455944559920667	-0.5430146008239582	-0.5693425323815725	-0.7170166023832718	0.1896497540794893	0.7435135212327986
-0.21173801879304005	0.5018830156489233	-0.9742232568106404	-0.6559410101295857	-0.3764070164798773	-1.0016024903594676	-0.2930994584396507	-0.2702927667504417	0.3302649909541588	0.12493731125746899	-0.02208015019628223	-0.29269961650625637	-0.3764702895106008	0.1999051086311835	-0.4559039487913962	-0.022943885945730536	-0.8359950635209217	0.2672208221853322	0.08633929808928271	-0.9088802072366153	0.3121847048647286	-0.05872974806983873	-0.1451281814328949	-1.2069116258698172	0.01814348378752457	-0.798666847555761	-0.1671379543657369	-0.7776116631918762	0.5078143460375525	0.6386175787777023	0.13770160199577414	-0.27605673015374765	-0.22102846990330086	-0.40346246973423694	0.20100264785163277	0.15884416067702206	-0.6117570473329678	-0.6643780057769864	1.2922146293651102	-0.25495106417683344	-0.43990646635873737	-0.1627229048313144	-0.26544023279953427	-0.13290647634707006	-0.6976529575543129	-0.6042300575679826	-0.5746231920783632	-0.7506636671980789	0.16128869258433803	0.6969470363879531
-0.17040728010847542	0.4861453020606691	-0.9445068976617979	-0.6314363660046439	-0.3388445720672305	-0.9438893573577708	-0.2903185677742892	-0.24347461141221133	0.3190303022407304	0.09456266726232952	0.014836080211564743	-0.31627460359541937	-0.40272232459220864	0.15622948866093148	-0.4905676345407272	-0.059945449991956334	-0.710427846823943	0.2404581502302654	0.06846091826569624	-0.9381498351216768	0.3545165832768657	-0.030995886155078912	-0.23458143795446396	-1.252232980656303	0.055286999916161164	-0.8255709818421482	-0.14337088999725264	-0.6815386813655919	0.5735662401536921	0.5704284613017641	0.13204646057338573	-0.3248526704917843	-0.2899261291159566	-0.43827456076339183	0.15719439469234003	0.24146002270482053	-0.4936123867247616	-0.712770734623924	1.236272971029942	-0.27912376556534496	-0.5025137572014358	-0.17159308956738592	-0.17720017025264362	-0.1537107917066108	-0.749388985231309	-0.6654942139593765	-0.5752896831080546	-0.7855347792100407	0.13514255838152683	0.6079772360562594
-0.13229825311949678	0.45426265855082626	-0.8796265250842146	-0.5702182176538133	-0.312081068651863	-0.8900180153720323	-0.2514481467296509	-0.19922587189883756	0.3079646717705964	0.07455792220372866	0.038840037159654	-0.3241064186678638	-0.4331332573001957	0.09977186201893015	-0.5084895619829289	-0.09408034837981885	-0.6002712637180732	0.2236690642860763	0.03582828079033991	-0.9595718592122067	0.37322484736857126	-0.03938161596480281	-0.3214198841209762	-1.277108330438082	0.09015291251782884	-0.8555002221368124	-0.15519034431187348	-0.5874577677132438	0.6402788409307459	0.514441606953099	0.11432874685094889	-0.2942116420515409	-0.32327111087502625	-0.47852515004300605	0.10665226800297456	0.31899047497250194	-0.37998765442012666	-0.7625755267101791	1.1697087957889098	-0.281959273059598	-0.5912468810958298	-0.17949606869849905	-0.15044264940509175	-0.16661102852899068	-0.7924322386102735	-0.7276674304350095	-0.5705627236513153	-0.8101295880086813	0.10388377245880301	0.5222374809161154
-0.09492639745069448	0.4157986804772504	-0.8209491320713009	-0.5044405144303304	-0.3056589447232936	-0.8476317881450761	-0.17608770192391027	-0.13985845815327164	0.29878941983910895	0.05025029105423051	0.045009170056457715	-0.3144390219378147	-0.4739172856362995	0.030050456957834586	-0.5030048015795547	-0.11030012762100798	-0.4997585962193784	0.1969258466600298	0.0014104306453748626	-0.9797573330569437	0.3701212448203056	-0.04985454284170495	-0.3840861913802314	-1.305920875577257	0.09835503760588679	-0.8896774836345905	-0.1606660895340241	-0.5046983233625915	0.6896210175961124	0.44467044335741795	0.0638388832954053	-0.23837687911598643	-0.3206313279497793	-0.5034581341584818	0.07421762514366677	0.37667901054608477	-0.26310350187017717	-0.7792072666373073	1.0886061104720703	-0.2508962884600511	-0.7047973656019345	-0.19025933107162588	-0.12185094366073106	-0.18738281681636193	-0.827722098139542	-0.7850437316447033	-0.5325214664181239	-0.8247185226259305	0.05625450887915958	0.4398623561838357
-0.07063250705465424	0.3472905208693247	-0.7558100864509877	-0.4628513683388853	-0.30861172561653805	-0.8272956009707858	-0.09036519595738002	-0.08953791305288475	0.2808538771187652	0.04289410865704575	0.019868793890536147	-0.3043739158486184	-0.5220317064338668	-0.04649855708516699	-0.4620468804431785	-0.1267295125232393	-0.3811032613613001	0.13911406558917397	-0.021088499617200062	-0.9830732219842104	0.36403219718119423	-0.05862815883205541	-0.4079834780626671	-1.3467256692338179	0.07348718519964484	-0.9519737491188882	-0.17253214593564187	-0.4013021870036514	0.7422197072811978	0.3816010029078686	-0.012721701037662897	-0.1583000173742955	-0.297744207446996	-0.48740636736944454	0.0682017413599347	0.41325427698553907	-0.13254022636849488	-0.7828521983486475	1.041390641641575	-0.2004596989060167	-0.8334202064524348	-0.19442575521606204	-0.08060253218047796	-0.2159545970099523	-0.8569550568676011	-0.8575088069311854	-0.44951769895109306	-0.8321410878970482	0.009707728562689902	0.3295652852401566
-0.0786267204823468	0.27254835827609675	-0.6785185812832113	-0.4286981687555248	-0.31641600230364847	-0.8215846751042507	-0.010069093277012196	-0.05694606683081037	0.2516529078225763	0.058901297255378106	-0.024370382803647263	-0.29303002120462446	-0.559375923958991	-0.11393154634637288	-0.39760661959359256	-0.15920606023992012	-0.25197785697210723	0.06854672945759299	-0.039531321681912625	-0.9587567031842541	0.36128306700519214	-0.08278792665390391	-0.40608922624295285	-1.3955294483949634	0.0411259483799004	-1.017834168756556	-0.1971963004788188	-0.2914761366455644	0.8056899230776642	0.3444155948063283	-0.07133110250700277	-0.06404706536627511	-0.26853105983179126	-0.45208820376390335	0.08690211066234947	0.41411409337561655	-0.007421748988276267	-0.7900238101700062	1.0020919542786586	-0.14206242206186537	-0.9314995620610051	-0.19168947269263223	-0.05932266758583689	-0.23229619806785307	-0.8646944301135905	-0.9448110414497112	-0.3401003792919599	-0.8361477075016879	-0.04220983409798771	0.2151678513727607
-0.1100083766086775	0.21233423722210326	-0.6078077183224903	-0.4049837421128443	-0.32323601869300994	-0.8246788121799773	0.06984343827709931	-0.02700683306959594	0.20308708520365237	0.06101598766010281	-0.06224329265507774	-0.27783752368518705	-0.5773155301073584	-0.1769457853623978	-0.33259896973676195	-0.19268748215512382	-0.14374351319421558	0.012440444564150294	-0.05278258778463618	-0.9125138688527457	0.35534368547881523	-0.11371723186620195	-0.3938917302116949	-1.443816159178476	0.015453021615183526	-1.0546503525168738	-0.20832837401023374	-0.18728600870128317	0.8586488777605925	0.3168762734626624	-0.11562971031571068	-0.031355097940740935	-0.25502158250846685	-0.41185899783258684	0.14346012113544676	0.37784013011559087	0.0888765914860011	-0.7956651071507259	0.9288135466537293	-0.06350468693357163	-0.9798320416655846	-0.18674597737840043	-0.016721441000698403	-0.23797542486862855	-0.849026405471573	-1.034337226531465	-0.22412068641739774	-0.8409869638625315	-0.09363611589307111	0.10897114335279971
-0.14920950925717685	0.15683304637889958	-0.5600928888604819	-0.41239598209646094	-0.32803865050046255	-0.8133834864983299	0.14290245632529977	-0.0022998165476918278	0.11838122084789256	0.04542721374078078	-0.09679391571151845	-0.269008375912111	-0.5881018323383546	-0.26139886713527904	-0.2796350972070657	-0.22585449557876505	-0.06287040580818076	-0.02832934428525739	-0.058814243826440606	-0.8519988959301268	0.33935304290779983	-0.12676683122869173	-0.37925770634958755	-1.4764786833221937	-0.012263555444125404	-1.0648198578212973	-0.2000506783073872	-0.076687234389605	0.910682445880434	0.3166785176976946	-0.174273699805982	-0.06595033674462493	-0.266330115500255	-0.34799406424920737	0.23390507190931328	0.32769887174380086	0.20108418455354235	-0.8069059652528751	0.8616018449830207	0.023991985570355496	-0.9977020367030901	-0.17653658488161703	0.06048031424866031	-0.24446782847363818	-0.8191204577656019	-1.1218504928552613	-0.11314480311960026	-0.852707927430634	-0.12329615730403139	0.008507765547840357
-0.20362367374280135	0.10588908538373949	-0.5312404976743575	-0.42488932049102246	-0.31300250382422273	-0.7631929023721918	0.1931164293537955	0.002597782147243157	0.0226865706780418	0.020294061738101388	-0.13815145796048517	-0.2799973914356348	-0.5886599295682172	-0.3749916119389848	-0.2470669681911611	-0.26449591567902203	-0.012671330251581462	-0.06529256942310083	-0.061728340978302175	-0.7792289501804841	0.3034568073432086	-0.13392425479976694	-0.3737383765376353	-1.4893867035445443	-0.033986801168117024	-1.0647233118848631	-0.19883319878459	0.024950777744651043	0.9522965851410887	0.31507449871517823	-0.20679508648733114	-0.10931539064961153	-0.30618341117221076	-0.28937517878160535	0.33348807400024133	0.27447844185540793	0.35072662936304033	-0.8148983823069402	0.8176625515407642	0.0974883398214065	-1.0035590085773078	-0.17049361652927017	0.13490174397570756	-0.2347032014083875	-0.7578854710774501	-1.2026837908814794	-0.04091768291728216	-0.8719582045719314	-0.1479851024987242	-0.08639275664944894
-0.2656498146752849	0.07383876456017134	-0.5145353925748428	-0.4229690920091268	-0.2921655039038076	-0.6729970812595257	0.23299090422892893	-6.699826068487097e-05	-0.03328707678338949	-0.014259074794716484	-0.17781596749717118	-0.3020855573821389	-0.5791508113824836	-0.4935225171529778	-0.23969091109696658	-0.2901294550499328	-0.016589426583927244	-0.10656168605068632	-0.06395985681531335	-0.7053606162236845	0.24453562190912154	-0.14029667062433684	-0.38134509757052754	-1.497180107645973	-0.03993884663889715	-1.078062742102216	-0.22135948258677796	0.09565147489293399	0.9620661242002446	0.26803792380320435	-0.22431391908940795	-0.16202452257158362	-0.3655481458568636	-0.2608355365865326	0.4282572812009315	0.21555529813197055	0.4769489836226789	-0.803031486315439	0.7928098704779859	0.16507974971567424	-1.0131108573891963	-0.16936934334743814	0.2054224184923486	-0.18619883138939594	-0.6645783534106722	-1.2554579754147128	-0.02273785836891396	-0.8888102031932222	-0.17184969505453832	-0.1759278148896644
-0.3176122019552846	0.05518466340818836	-0.49544014856050067	-0.3990650131707035	-0.2696322255979111	-0.5707295246042029	0.27690979818532896	-0.017807865086066754	-0.055679609554203834	-0.056377601064224216	-0.21708620914195645	-0.3173881898010329	-0.5706666602246705	-0.5916007061554616	-0.27297016766861876	-0.29023425788045387	-0.05634297183487648	-0.15716888060783285	-0.07431015232992288	-0.6485345697326494	0.1799980186656081	-0.14033361216534884	-0.3986905014883039	-1.5159440829885011	-0.040881540545829737	-1.15196865644275	-0.2571673611831183	0.1492317284822978	0.9505800283866606	0.2064992594602577	-0.2661827184276403	-0.2341355372944053	-0.4142119702179442	-0.2334434674167863	0.5052018490170918	0.16441459506744077	0.55398168910005	-0.774261567311423	0.7961554236979751	0.23647782842097714	-1.0300711525398556	-0.15947408600440233	0.27628337165500455	-0.12135936572693726	-0.5687124755674571	-1.2670079084492856	-0.01281226888057721	-0.888511307947405	-0.17904404535747745	-0.25798890745054365
-0.3735498538359396	0.046118111516019876	-0.4623351725518928	-0.3508617467527252	-0.24466272854085114	-0.48120659203774546	0.30365260273802513	-0.06647356938518352	-0.06094346849312247	-0.0916488276542617	-0.2529066067326077	-0.3244980094214866	-0.5706398286270813	-0.6645665428275846	-0.34950716215268224	-0.28322479798032724	-0.08425225092875288	-0.2214070750316007	-0.09721600606865832	-0.6125226343621456	0.12873343647242053	-0.15397427618402998	-0.40259043170536224	-1.553253992791424	-0.0437165032440512	-1.28838806462456	-0.30507430661606205	0.15990807962090325	0.9300802436074346	0.14875457608965653	-0.29751081838683413	-0.3019477839040581	-0.43829408196821823	-0.20536713110150323	0.548368262857686	0.11103249030228038	0.622026748363223	-0.7222239067531449	0.8284546587020202	0.2850926044099537	-1.0484769981956408	-0.14475106735114682	0.32035360605342383	-0.06659678702255498	-0.46343877263717886	-1.2379585687931114	-0.014083728691066916	-0.8706701083935299	-0.1968467316395194	-0.34467973145264386
-0.43247987522368214	0.032398514167964555	-0.4296233795682352	-0.2636059323613623	-0.23458976677027876	-0.41933535289153223	0.3096317997061449	-0.11743293170664888	-0.040733323953918585	-0.10832887229046166	-0.2816069900401057	-0.32053315304106145	-0.5723785161508835	-0.7027770645388911	-0.4483917183354637	-0.2727568446730143	-0.06728746639162021	-0.31135740764336	-0.1298748966715086	-0.5776021790968672	0.10068285608060375	-0.215177174255662	-0.36573051982527416	-1.6204853413626616	-0.03829429303483202	-1.4457257590338233	-0.3783968652450092	0.13797406207585244	0.8735680870830344	0.09116370275847478	-0.30035568310849464	-0.3352140142454737	-0.4184923343473737	-0.19074804864843256	0.5643326560812428	0.04785435777666343	0.691563533139126	-0.6410198365275949	0.8688479740770074	0.29072108678604713	-1.0739236717427727	-0.12532428810625654	0.3361226164784702	-0.017637037993191752	-0.35858568781809574	-1.166532419317188	-0.04233269464185953	-0.8352367886572933	-0.2196205141378277	-0.44631848681341735
-0.4906454226497593	-0.006861931145808101	-0.39846362484095893	-0.1700125737622583	-0.23521103745467312	-0.3952723983843972	0.3284098626371569	-0.17299786199341294	-0.029660009018179313	-0.12571004422662307	-0.30765186313450593	-0.2954040401484598	-0.56484420354774	-0.7068420136571152	-0.544454459855543	-0.26133333614624765	-0.01853620513737051	-0.4091802587318469	-0.16723309709583062	-0.5442913115816989	0.09894988003842503	-0.3297883052453948	-0.29509349804620133	-1.7117634843635678	-0.021429017371384345	-1.5858863222524653	-0.4781311566795214	0.12237779879236506	0.7870267833854812	0.05176635980433157	-0.3121156102253878	-0.30753454169999034	-0.3475490121517253	-0.17079738468639197	0.5692280407153827	-0.02323849485248795	0.7520380854251953	-0.5580211243525681	0.9025887262518774	0.2631103325607534	-1.1136700798125945	-0.10820392222703623	0.34643886908811905	0.01805166559106117	-0.29293421096239436	-1.064928721687687	-0.05474993521042944	-0.7831365006900338	-0.22310944096297983	-0.5409767556213418
-0.5571819599560639	-0.05663215094488794	-0.356046419294065	-0.0953765325626186	-0.2169568482446617	-0.4136704364982419	0.3602913921313229	-0.24657743791459202	-0.060167337467090964	-0.1422487325523459	-0.3330241615897813	-0.25298374804122636	-0.543110609500211	-0.7038309402362091	-0.6127378355808728	-0.2675598572536597	0.027515741315888475	-0.4826073812293562	-0.1968663147549688	-0.531000123464904	0.10701609579838542	-0.45858498798373565	-0.2251473210484359	-1.794861979414693	-0.009263449287755233	-1.6634288001986952	-0.5859159586427702	0.08551390375866702	0.7014744424271049	0.06140512227461457	-0.3297382068902614	-0.2384671204313396	-0.25911290847445145	-0.1371328666825633	0.5528828953536149	-0.11045474201010315	0.8077540333256563	-0.48992906992067564	0.8971387121354428	0.21943642838051408	-1.1198572852073796	-0.09731665913532522	0.3521987076328465	0.022032979224594358	-0.2773853614518824	-0.9599403985659748	-0.03410922070627452	-0.7326445538074076	-0.22557417208528308	-0.6071298756138368
-0.613217901346076	-0.11661870993025447	-0.3132825918699124	-0.0354859495819869	-0.17540849865460809	-0.4412128574195302	0.37470915387709175	-0.3247443298804692	-0.08841543302835066	-0.1255517251588898	-0.35791522129464803	-0.21994327820435014	-0.5051599978695627	-0.7167785559461087	-0.6390949462641263	-0.294259919546929	0.07544084864619918	-0.5283509935315227	-0.20879836120110634	-0.5369134587185304	0.1039046160862909	-0.5691510202326545	-0.19376959678775565	-1.8319912267724188	-0.021105611432509833	-1.6438058386184036	-0.6975978601311459	0.004831598108951446	0.6162823664665721	0.07977443555384639	-0.3335947712241835	-0.16166355731017296	-0.1852800029232895	-0.10966951968515655	0.5049788370504251	-0.22561134741622305	0.8836604860409156	-0.42625406059699184	0.8399636701247022	0.2006511912310851	-1.1028845284144349	-0.11397408899849756	0.366216527952795	0.017453167463144088	-0.28774658759098837	-0.861201863523406	-0.015191129171169878	-0.6899167667625472	-0.23848070330004667	-0.6658180022747497
-0.6420221881159369	-0.19027695845975434	-0.28178656218708614	-0.003395217627329325	-0.14403781937743995	-0.4474356386759162	0.37364869252802857	-0.39484387294015433	-0.10099490322252387	-0.07547201148335878	-0.39375301305700083	-0.19705969353955094	-0.46269094520483567	-0.7475065602064612	-0.6305387200348609	-0.3256082956174152	0.12786481397816057	-0.5686214546027528	-0.2077088564100947	-0.5548054427219075	0.10426696562238295	-0.6459617193818573	-0.22186395122759742	-1.8432483660300385	-0.04691615774568443	-1.5457553946745652	-0.7960855457384878	-0.0912980974019999	0.5266470221993079	0.08405181950722451	-0.33279924674274647	-0.10059479808415583	-0.12908840883931755	-0.09377456411697145	0.4419262829627022	-0.3585815846988224	1.0044902525720363	-0.36582749232139206	0.7585295129450529	0.22573834378649335	-1.1061432478721112	-0.15387752023896006	0.38001026233512464	0.0343802558200937	-0.3182133594452198	-0.7790212085866193	-0.006249895665147172	-0.6504981770820866	-0.24721551055442514	-0.7202711807956302
-0.6622152217604764	-0.26343816352356897	-0.25369466974658883	-0.0027867501659879237	-0.1132046439508159	-0.44009712769333864	0.36316253482639144	-0.46358060592820555	-0.11322088799890176	-0.02846255687137224	-0.4346235184983249	-0.18387409863242754	-0.4217620262417485	-0.7941480874963062	-0.6113080152826134	-0.3430733790800874	0.1485186620766478	-0.5971285313932719	-0.1988287360351638	-0.5936911484960428	0.10710274460049458	-0.6668983377504089	-0.29810201564221817	-1.8530788949445505	-0.06431814964811493	-1.426223479874073	-0.857402241704826	-0.18678267474986163	0.45886069044829014	0.07927638399763107	-0.33818633100291146	-0.09143120269787636	-0.11025210612463723	-0.08551346389117435	0.37685030322620083	-0.48278463434584423	1.1034513230865368	-0.32007107858628286	0.6513099282979732	0.25512837896443136	-1.1073395655315257	-0.184224629433851	0.37110492118455884	0.0699583673589707	-0.37441494940273773	-0.7187229285347291	-0.011889435147157085	-0.6011377622014814	-0.2627866159554627	-0.7562144058993786
-0.6783565434081945	-0.3271435657883511	-0.2177132495028212	-0.015406523357711314	-0.0876557596262865	-0.4320684746120859	0.3394149695096121	-0.5215304538403309	-0.11519579565919669	0.015476638677069231	-0.46427478319217225	-0.20188727329905015	-0.39159794423158545	-0.8481742723509249	-0.5889755839574227	-0.34812240956223706	0.13610181399209265	-0.5987821493599648	-0.19882217275329012	-0.6616668715050125	0.1042039483117585	-0.5998956177398922	-0.4191855633337626	-1.8143236855800517	-0.07838286750045562	-1.3065869736424438	-0.8821712509437465	-0.2871446289791054	0.4136085811113769	0.06351451710093717	-0.3525144186740087	-0.15017009523660302	-0.1263068472914869	-0.09484373153187178	0.3020651439653222	-0.5946342536362808	1.133733350994953	-0.2668717699444279	0.5309316815621334	0.28653871323202484	-1.0685776272022633	-0.21113278536666677	0.3403719498140608	0.11957516324615525	-0.4447493078964107	-0.67585912224128	-0.03398617620848499	-0.5290613086387981	-0.2943784736514708	-0.8045484432518227
-0.691166942794374	-0.38605818766097083	-0.1834597651844907	-0.00874498998224304	-0.09031535660105264	-0.40433051342950677	0.31415004194337565	-0.5555946216576527	-0.11511895100315486	0.04956612651152501	-0.48816277899558413	-0.2505301872255619	-0.39101301540413325	-0.8970063555544792	-0.5495609609207543	-0.3456009767573545	0.14064157070284927	-0.5732645544621727	-0.1975292062241977	-0.7407991791338486	0.11144306186977027	-0.4788197170730597	-0.5661126485970169	-1.7319727592676724	-0.0888763580703282	-1.1966613795171752	-0.8729556882400844	-0.35824232192005934	0.3560368216521447	0.04022328256028389	-0.35416599667351367	-0.23544813824499128	-0.1467094662175671	-0.12587096991227967	0.22782391633045956	-0.700788507949708	1.1338750649186624	-0.1796090441452567	0.4234808374758843	0.3281072530977815	-1.0234851745919322	-0.23558572707151182	0.3003518612511281	0.18032272322970475	-0.5075826434071041	-0.6373945174269162	-0.06730047398493696	-0.4434562869261686	-0.3320239108269197	-0.8883053095382649
-0.7083348437620411	-0.43694825237671847	-0.15619562648073038	0.010409881787786644	-0.10698495653738485	-0.3675804466750625	0.2911921818865365	-0.5650795363972855	-0.12613847467966477	0.04631493137057118	-0.5240817435592107	-0.30329092267063257	-0.41102938720593196	-0.9368804953308361	-0.5020364576738544	-0.3433261388478152	0.1521750066707174	-0.5316063512541884	-0.17529280723656593	-0.8069787956405481	0.13690993252597453	-0.3523688221889802	-0.7150454122576166	-1.6884268802357087	-0.07406161367889537	-1.1008314921113287	-0.8426701569528909	-0.39500696800558954	0.28315733179436536	0.009497896114359593	-0.3349091160196013	-0.3130064469127448	-0.1663086729490064	-0.1580457813180136	0.1840918135988091	-0.8009975361129404	1.1380444377267431	-0.09215155100273136	0.34502221841355263	0.33555046027019675	-0.9887421158997659	-0.2217059133046307	0.26204146539743656	0.24092065868127546	-0.5661677359947273	-0.5922337110991853	-0.12111193435145642	-0.36348757556322725	-0.35743728712850575	-0.9720532034769527
-0.7326942604976528	-0.47457384388166685	-0.12538249363071183	0.037127134863061906	-0.11946621478117185	-0.3318195835953867	0.2548488176737084	-0.5684865615763715	-0.10969371828654853	0.013706857669906545	-0.5706865276048004	-0.3551889347366286	-0.4286523805027431	-0.9711615662278597	-0.45866524195999325	-0.34438033202540685	0.14044525689914095	-0.453594491884318	-0.1524132066253249	-0.8629896861036302	0.1516008430653558	-0.22712776277304453	-0.856913730896458	-1.6775248361289943	-0.051822294648188924	-1.048004773892306	-0.8169341544087828	-0.40059326594531103	0.1951396480076121	-0.016972079240961887	-0.3033216059034173	-0.38466625505880286	-0.1859281337693864	-0.1783956011149501	0.15520360494112306	-0.8804901334759265	1.1254318985166116	-0.006335668325618116	0.2826746736133817	0.31013013558421365	-0.9414626450683177	-0.1848694331704893	0.2400478455940826	0.2730183734980276	-0.633831169482311	-0.5390536961712028	-0.15416988942418078	-0.2894042539214884	-0.3591192995835909	-1.0339803476771703
-0.7590631516467822	-0.5098639299454348	-0.08109249525445078	0.0683249210627638	-0.12223750086773888	-0.28845565506197485	0.21086223469502868	-0.5743210921955556	-0.0629491140158338	-0.018923833040434036	-0.6144502636058101	-0.4012742715535448	-0.4422720994391943	-1.000007649600146	-0.4047330255245984	-0.3522898632935351	0.13381966602398238	-0.3320243898388526	-0.15094303148564672	-0.9138195001178575	0.1450627970880436	-0.11498247964586295	-0.9771578650365204	-1.6353806484821791	-0.0488084265369735	-1.0154205203456954	-0.8028952757009288	-0.37226478045403055	0.1153939311321179	-0.03581014692604345	-0.26427173027114553	-0.4350947428291314	-0.19835739301588307	-0.19245158872950657	0.09474560470949445	-0.9441312440577384	1.0955899296344505	0.1153452294348372	0.23468833998565403	0.3010210677589238	-0.8855285636695417	-0.17780965892575037	0.24584088205549462	0.27106674916786433	-0.7108884074532519	-0.4934464764092466	-0.15201661071286757	-0.22880680110886514	-0.35947735173987116	-1.0929017553796958
-0.7802117777434026	-0.5469026508523426	-0.03794065826620306	0.0990880876472206	-0.11898455548652856	-0.24828363373493462	0.16641875081595386	-0.5745948710045891	-0.0012505396792304002	-0.03978802446673012	-0.6564629863222005	-0.43164702938136934	-0.44667784776339703	-0.9941736948471395	-0.3483118626440859	-0.3617282829127903	0.15642029267590996	-0.20236777169744044	-0.1618446426776352	-0.9441115270888261	0.13457829203286029	-0.036860355790734094	-1.0486788709981265	-1.586869667077043	-0.051595222393234275	-0.9513140185532526	-0.7946933083894518	-0.34361728048649687	0.055879566292359274	-0.049711644774521405	-0.22956265126584446	-0.45371726881557084	-0.19387448799704815	-0.1956804743225054	0.018062124073821528	-1.0088379390546045	1.0423204115748672	0.24284132358972105	0.18813581488077885	0.3155034222858236	-0.8241861295188284	-0.1843568968670076	0.2615766945638558	0.24464826115188734	-0.7822252391119396	-0.4585856455002591	-0.14469546309440456	-0.20646793976079442	-0.3548310005025561	-1.1408679264742134
-0.8055322474593931	-0.5891393684847468	0.00020326861478785208	0.12115886192679577	-0.11894965263909074	-0.2226276012166914	0.09206235984070871	-0.5941426779695927	0.10577869725690499	-0.05255532642894641	-0.6939474263389634	-0.4510736019243473	-0.4366696618624977	-0.9512658985992186	-0.3247538710632445	-0.3549962422699243	0.17092297492486758	-0.09049241028023337	-0.1997541587793362	-0.965305583815606	0.12448764516908135	0.020472915859891368	-1.0566495855179445	-1.5565619844603755	-0.0648686278419445	-0.871333755712054	-0.7902136827768628	-0.31518245683646556	0.014731652323030276	-0.060654130436073796	-0.22031035566652432	-0.4654322322995518	-0.17767796820761525	-0.19602973567803944	-0.03255071372692606	-1.0732653774461454	0.9736786621066018	0.34063539788310954	0.1346917584886445	0.3286672658278954	-0.7611177579115636	-0.19212760856496375	0.2554433794564295	0.195792598753466	-0.8329447730202142	-0.43042913271253447	-0.13603107970840864	-0.22457956834659862	-0.34453908270807376	-1.1623925887367925
-0.8365425876614863	-0.6415265520730455	0.03609674002402724	0.14127779902518406	-0.11031468818295861	-0.1975581894823228	-0.011169039889071452	-0.6355988736308232	0.23185772442600155	-0.07085814150941248	-0.7099790545905259	-0.46129167315167763	-0.4216707988099436	-0.9018842944963484	-0.318845460201126	-0.3183830651838637	0.17259164225638857	-0.0035574986665614108	-0.2712742413555539	-0.9911211607347644	0.11196295468242394	0.07614381816497628	-1.0008768691947472	-1.5001205446850405	-0.10976700552615233	-0.8126096898758292	-0.7936156351276458	-0.25644125794238454	-0.0054431875561808665	-0.06574451031209726	-0.24230833697930093	-0.47383287838330324	-0.16570780164377083	-0.2026229347365915	-0.08173845066751285	-1.1475108901722484	0.9152477737729724	0.45520728761114126	0.0774010867583195	0.33689732632996605	-0.7200691082228989	-0.22340885650652317	0.2114146424538667	0.125280411704666	-0.8923991430376403	-0.42930904082302546	-0.1174000920014792	-0.2611301869779117	-0.3536069617357366	-1.1910592398117994
-0.8547152258359121	-0.712460044254503	0.05562655475015503	0.16843757389052655	-0.07885326150245178	-0.16759452003151715	-0.10082879065159	-0.6644855799706415	0.30571312334854545	-0.10567702790592573	-0.7121127396525784	-0.4711059164143349	-0.40523376212659035	-0.8457955243484084	-0.3119460098730178	-0.2713574186419426	0.1726652599327792	0.05706867533584213	-0.3348461895828869	-1.0170472672848316	0.10061983876997938	0.1243432938003842	-0.9036980366241467	-1.4065249385940206	-0.15764484643446194	-0.7656964102634125	-0.7910233940384362	-0.18368468972491475	-0.017889990030679558	-0.08881601622500904	-0.2936629010581448	-0.4481223072636987	-0.16099535028361042	-0.2111477629247304	-0.12516051237233444	-1.2426639040075032	0.869668100731511	0.6005176377063738	9.105624386439582e-05	0.320763288687664	-0.7100312553618732	-0.26036107064467684	0.13847881949844193	0.05001276670470143	-0.9649697878225003	-0.4517676948684657	-0.10986361651188492	-0.28356156352111633	-0.366921505872773	-1.2462302061530242
-0.8578222664372497	-0.7765546974261485	0.04985297243641758	0.16137302959910477	-0.05395357014026826	-0.15509144567718894	-0.16427032678408765	-0.6810887437451494	0.3382337817857743	-0.15727208122976188	-0.7254946557482767	-0.48827472351845946	-0.39101838172365067	-0.7638943272997454	-0.3283095088419835	-0.2393925553330988	0.15798262336375662	0.09874633287284565	-0.3565115830475191	-1.0435536543971706	0.09902077451287783	0.17937695452301256	-0.8091191575315859	-1.2775132635049018	-0.1961370341379809	-0.6814118077561808	-0.7913612591691646	-0.12185259501646954	-0.0359668160989219	-0.1547858745607534	-0.3547972280555229	-0.3902530128547355	-0.16030671125963272	-0.22303690457842204	-0.1283588303333058	-1.353227473141841	0.831524679371008	0.7306917828323757	-0.09554243050080916	0.2558159895317875	-0.7116824229647112	-0.28288786785417724	0.04131681684264325	-0.02821484186267742	-0.9985000615866022	-0.46582565974259077	-0.10753602476203805	-0.30039221248199177	-0.34861088513647287	-1.2989965832960946
-0.8466609465969469	-0.807065980048734	0.01558914119637907	0.14668288660385537	-0.03148311695976047	-0.1574264264443727	-0.2008336803193275	-0.7171058670669115	0.35814423216641283	-0.20314503110551901	-0.7502813504229341	-0.5024392953096388	-0.38241080521692555	-0.6996304928140439	-0.3726793292085969	-0.2468828752791441	0.1294271446660073	0.12823261089070037	-0.34641725552597935	-1.0677734597700819	0.098556021847021	0.2462503791399872	-0.7283497456266685	-1.1049930878207572	-0.22787898298966708	-0.5561997736954651	-0.7975768125223929	-0.061452520845871585	-0.06453371122200602	-0.23226218870258758	-0.39116653206556123	-0.3347792151805917	-0.191342726879484	-0.23228876660869263	-0.11775760294226231	-1.4620273163478146	0.796222995112255	0.8295640334907588	-0.1960015308761591	0.12552442017083895	-0.7272158600736727	-0.29842102453551705	-0.06894176394511439	-0.11627863705407919	-0.9834209023002579	-0.45926744056343793	-0.06769011489460393	-0.32119389828014755	-0.3069019723269567	-1.3236346502294176
-0.7982206000689012	-0.8212586669605159	-0.042772670704402674	0.15844132273991318	-0.002269433654254597	-0.15698933644854543	-0.19109210186277728	-0.7491501556709181	0.3505212422869866	-0.226757189207474	-0.782489558356904	-0.503993421113077	-0.3699233796987526	-0.6759182896244035	-0.42390320878273907	-0.30322980886503315	0.10433169675861831	0.13677306133044426	-0.3150382048884744	-1.072325898943142	0.0948537548478201	0.3104455420335914	-0.6522825352977469	-0.9208980561650264	-0.23407874364767062	-0.4089109021700826	-0.7837418179451503	0.0017123454522539661	-0.09817963641272069	-0.2976387797434281	-0.40418027494124004	-0.29630359981653775	-0.2527396218211686	-0.23519690197722132	-0.1291040166609462	-1.5614573655593524	0.7570875762857867	0.8848153552143792	-0.30223440858278094	-0.056522249728971984	-0.7518836809779568	-0.31589685914134613	-0.1467991780489878	-0.2131897958755542	-0.9606654624846037	-0.4470600622893711	-0.014719458596310775	-0.3238626058320835	-0.2616541719262952	-1.3249894747403175
-0.7330437343086992	-0.8314690176713126	-0.10568195469638146	0.1825982711726611	-0.019986119013723352	-0.16807761950058991	-0.14499587768968497	-0.7745629131227756	0.33401501016903573	-0.2503410760473342	-0.8173242862178023	-0.5096286568019218	-0.35410346975995904	-0.6536438739932457	-0.474990914995142	-0.3962392385160508	0.07868820614921042	0.13799868405869928	-0.2629257468123829	-1.0646302733911097	0.09374307474805968	0.360722979350925	-0.578614710607131	-0.7362921858711519	-0.20578416448484077	-0.24192665961208254	-0.7484815138710249	0.05809283722206228	-0.1326096677752107	-0.37826453754956446	-0.4101726495677157	-0.25879602765354065	-0.3027267133263626	-0.24290203514726985	-0.1566487142023739	-1.6404134962857946	0.6799056982571426	0.870673854891564	-0.4393018781787058	-0.24779140775384265	-0.7714796134720144	-0.3354393723902489	-0.16850231608135463	-0.3168275532216593	-0.9214918957286342	-0.4320037546441625	0.028479413835882112	-0.31051906807240404	-0.21671446291592159	-1.2946091052442386
-0.6570277198777539	-0.8245463400046379	-0.16535782565423252	0.22579155875309861	-0.07680097407310701	-0.21205692473865367	-0.08281222922123573	-0.8188238205832178	0.3346067140205643	-0.28376901634876106	-0.8534113944412102	-0.5101548568771019	-0.3379776796086443	-0.6249332889249001	-0.5247698438974981	-0.5042909567829952	0.050991600342684795	0.1428363272083192	-0.2056414226199231	-1.0604715960281625	0.0865354698453606	0.4070846133209864	-0.4842586846698308	-0.566606541654753	-0.15666774764041516	-0.06921402482564118	-0.7056658464425064	0.11065933369799943	-0.1403659612581846	-0.4383896143873704	-0.40793307521236677	-0.2193195540646645	-0.3261539428675597	-0.26024393061695317	-0.19781345965923128	-1.6978595195442274	0.5477313592017111	0.7810739209721438	-0.5971518627080208	-0.421203957333652	-0.7897109961358014	-0.3634470013611802	-0.157439110346309	-0.41828599673241484	-0.8566466035860577	-0.41368457062516795	0.07420069847275572	-0.3097362471905027	-0.1751387788157192	-1.2206410703577433
-0.5703909779079682	-0.8190848503575724	-0.22919315913918575	0.2974958930935457	-0.12159528847488255	-0.2647895322615788	-0.016048290245132105	-0.8587894427285987	0.35168928105883446	-0.3098125029909078	-0.8811261080189556	-0.5004262740918001	-0.31692560813989	-0.6207328415027351	-0.5633598615769688	-0.5914314279248485	0.03338061620167808	0.14258342093106083	-0.16555946021807272	-1.0564648969077148	0.08265990524194236	0.4566416905885853	-0.3544690070461097	-0.47386440987380263	-0.09712665000034569	0.08192863866241493	-0.6490326602193693	0.1541445514165968	-0.11639774287227309	-0.4382211557727679	-0.40094629498409484	-0.21986100195678157	-0.33242595907614	-0.28823473353904416	-0.25837480689980274	-1.7488973385962698	0.37590695601792035	0.6611876651611659	-0.75581125527443	-0.5776601720978254	-0.8228091180462724	-0.3992418754592123	-0.12509604001662214	-0.5225417684497378	-0.8159588116297858	-0.40478065176436234	0.12321342342549321	-0.3097575968509183	-0.14740222689547605	-1.1137265745174383
-0.5051376647516006	-0.8375353433428891	-0.2756249703092528	0.36010482421315837	-0.1544528290529037	-0.30938996538845054	0.015365056844925515	-0.8636870414235341	0.3840869880463957	-0.33914676454094195	-0.8897536171829067	-0.49715282013573947	-0.3005422346517157	-0.6317157318054922	-0.5872204606283418	-0.64624947315961	0.012186905142993861	0.14275202511590007	-0.14430755351147476	-1.0469662567514817	0.08282532568233207	0.5058293524460643	-0.24234415619603777	-0.46500572031966075	-0.04120494648470473	0.2247683516171116	-0.5821644906395103	0.18500388508615198	-0.07293989450500961	-0.41754469190224464	-0.40289187116152225	-0.2668931347674685	-0.3205098034161362	-0.3263754991199223	-0.3346992926623054	-1.7834590179341752	0.2035679075322379	0.5492938264042532	-0.9043183584612862	-0.7066970293925671	-0.8897343679409208	-0.42381055116806987	-0.08100920665986082	-0.6239286524017212	-0.8268528207097388	-0.4101538461908471	0.16087529345716733	-0.2878243790507415	-0.14877614796027336	-1.022800802375306
-0.46968791504355545	-0.8547162795242821	-0.2839128545983277	0.37532441292152396	-0.18342219242634428	-0.3633360727682128	0.00892895897641127	-0.8431597147195431	0.41718398140394386	-0.3949033476451993	-0.8775950911635484	-0.5000163275216021	-0.3007032242372528	-0.6148461929648632	-0.6134262675763299	-0.6691211497026786	-0.019468695704983986	0.14978800744477042	-0.1300455420002215	-1.0260485241019741	0.08096631501890406	0.5615741378331737	-0.1861405904393372	-0.4882114999182394	-0.003311403816975507	0.34911951774462086	-0.5345837598155454	0.19233412882939108	-0.012464823004336023	-0.3961943935733123	-0.41344121754579455	-0.32443427893878474	-0.29809527832196514	-0.3580584935148025	-0.42916933746868724	-1.772207916282818	0.04135021665042704	0.4445229076328607	-1.0167566977856293	-0.7897703102054592	-0.9775951768753245	-0.4380127668032707	-0.06629423008954106	-0.7085055454565647	-0.8513958874979725	-0.4181243551437285	0.1804188611893671	-0.24152408216302262	-0.1630149662681742	-0.9774366121295369
-0.43884685121868816	-0.8611658676272305	-0.2724381184228169	0.3529691603483335	-0.17614843902028982	-0.4305214060742232	-0.006317993292294865	-0.7922368562392824	0.43398222321485624	-0.45135540379700023	-0.8516197947559544	-0.5070098936370739	-0.3222275318235828	-0.5856011423643065	-0.6442468384499164	-0.6577654547721308	-0.06148802944040057	0.14553399416574814	-0.14090777350096853	-0.9937531475707818	0.07353027236519034	0.6197293587713156	-0.16559352952431797	-0.54345682971158	0.0161135954477783	0.4364935902177544	-0.49963801982864975	0.1714209576083503	0.04716256614847082	-0.3529444753460924	-0.43253380510028017	-0.3999826674009537	-0.2823375971262432	-0.37526496111193197	-0.5300414575132715	-1.7090812257634453	-0.1064275712681583	0.3505546204410705	-1.068142545169153	-0.8221376282523629	-1.0587890071869488	-0.4411541183407427	-0.09030462333146684	-0.7594299296449586	-0.8480449632121185	-0.4298772033756756	0.20050587545347026	-0.18050675269556196	-0.16991787876948958	-0.9420855619775728
-0.42756539975583846	-0.8649685495635095	-0.25982522085929355	0.300593545624012	-0.1406662043149396	-0.48343230030597306	-0.02791643215166479	-0.7163575383222193	0.43569585904460634	-0.48088756418170114	-0.8043366380140051	-0.5361099815156266	-0.3646160896955416	-0.5648172080764977	-0.6696356052274713	-0.624197724643557	-0.10509423308912588	0.10958239413693982	-0.18271587903556602	-0.9491820739067702	0.061123739335953595	0.6669221774141464	-0.1753322124092021	-0.6154227802948771	0.015363568908685944	0.5084766313243041	-0.4812651470300716	0.1440424263352457	0.08994933265700714	-0.3082296996005927	-0.4523440940891052	-0.5154341247609392	-0.27985984691252014	-0.38542917933625115	-0.6189035672554323	-1.5895006078203449	-0.2057466559057132	0.26721506541517354	-1.0730529539275246	-0.8180474086919022	-1.127739273953002	-0.43302793791617794	-0.13009232647760988	-0.7723561881250738	-0.7862701832812663	-0.45101285033423294	0.20578653515026085	-0.1160450113477359	-0.19426542539656572	-0.8924325895052452
-0.44677553830680966	-0.8696575258723389	-0.2292604141302958	0.22108186255881587	-0.10154011233707524	-0.5312648989283051	-0.051365037620037766	-0.6405390601404969	0.40654099654204306	-0.4767429971585372	-0.7351484210426165	-0.5942183781898507	-0.43560176427843383	-0.5271336242138511	-0.6906668244293788	-0.6021213166379698	-0.15664296604622024	0.0532426572952576	-0.22739213874891084	-0.8885289389455148	0.041052725901988496	0.7019981706050415	-0.2298272373089057	-0.6712910840371731	0.00544119946491174	0.5635480425654267	-0.4727602661531143	0.10519355233819445	0.1052429350164222	-0.28497508649789627	-0.4559585422765034	-0.6264473501567557	-0.28642217172924733	-0.38251391618495656	-0.6850075777651027	-1.389435296679553	-0.24575473415712862	0.1705339473695226	-1.052779209760308	-0.7937329319286786	-1.1708254021553568	-0.4155686367394937	-0.17165611816636303	-0.747219266752571	-0.6170625274493343	-0.48720480493799945	0.1769736152512667	-0.03543581017233007	-0.24189468897620947	-0.8325421682452555
-0.45375409347114665	-0.8698910764164562	-0.17355776110877957	0.1335178633493717	-0.0724101958654199	-0.5846071319717264	-0.053914657459274415	-0.5672028431606801	0.35841318846256215	-0.43737809181710724	-0.6529087772378583	-0.6709395728721811	-0.5240870068092256	-0.46493237502147045	-0.70461702882086	-0.5813333669605496	-0.1990140286799476	0.0023177086974530137	-0.25496448589974985	-0.8294992079382342	0.021139255744585573	0.7095988926682606	-0.29910485484089033	-0.732062192757746	-0.012820914615377665	0.5821894537919692	-0.45579128122532186	0.052230060069587324	0.09379922332023091	-0.2615373662054143	-0.4558028961823088	-0.699354129205871	-0.2936528814810114	-0.36587767120910747	-0.7363819198422719	-1.1330189421275219	-0.2656319766142541	0.04715579133126773	-1.030832688983096	-0.7652998805300515	-1.1815299528786603	-0.4000437467727259	-0.1954590244290118	-0.6989100591665953	-0.3347366409133351	-0.5462855938056407	0.10634607352021005	0.061683795057718795	-0.28000642663425646	-0.7392118069049688
-0.4468301435897849	-0.8597286335095815	-0.11990897204654076	0.050497614662932344	-0.06687460426177214	-0.6354360975391393	-0.051133766793912704	-0.4987642248757993	0.31979106433555166	-0.3635957520009165	-0.5602674187555945	-0.7619048812175204	-0.6124112597544803	-0.41448936753773	-0.70371677159603	-0.5548305805835543	-0.21673134946463027	-0.030462835701108658	-0.29087220103001415	-0.7996907481024915	0.009362895821595928	0.688440625053637	-0.3392704218573433	-0.8022713568049895	-0.03067705102771765	0.5442066732997352	-0.44289415364889473	0.019789832439932903	0.072684868838802	-0.25032388190298027	-0.45339902872753246	-0.7576007963881273	-0.3005190176318461	-0.3551717414945724	-0.7669073626942648	-0.8656748356776667	-0.28516612220345156	-0.0706575834682996	-1.0257758159132515	-0.7534545479728078	-1.1922656577076782	-0.4010522859505456	-0.18392274838121456	-0.6398864340080233	-0.0018524574116853376	-0.6278493865424081	0.00389102169432175	0.13943214173744978	-0.2946699114530939	-0.5793335422709979
-0.45760922644925595	-0.8356070542350432	-0.07397898657937127	-0.037745971581257504	-0.09275157535221737	-0.6805023765826165	-0.05148913416088592	-0.4247709387543016	0.3019400507368556	-0.2656867171126375	-0.4761028199492019	-0.853365796610413	-0.6867562503555831	-0.3791393655762851	-0.6999039174673386	-0.5508850622580654	-0.22170463249190958	-0.054411114724627216	-0.3310329228143475	-0.7927411975590953	-0.0008852943187446328	0.6534015734037539	-0.32731806429687166	-0.8478356714315682	-0.04584272526771686	0.46907784376436457	-0.4450553254333817	0.00035830623082419577	0.04990340573990319	-0.2577140880827038	-0.4305968759280859	-0.8141821011143282	-0.3141230140368929	-0.346896385703244	-0.7629638584056521	-0.6078401515249089	-0.32492060711770276	-0.1643406756216071	-1.0523398168258857	-0.77640798113879	-1.2154256198954083	-0.41556863673949307	-0.14850887075822902	-0.5980436083693219	0.3549999481262316	-0.71447794260565	-0.09231952186876068	0.1896750092485618	-0.2904065927550561	-0.40876921146164913
-0.4790745631871374	-0.8131802135242318	-0.019445535710995575	-0.13062813444632487	-0.14643913528116595	-0.7285822761236405	-0.049492308003608265	-0.3381412396025175	0.30417623022769585	-0.17296263169262782	-0.4132112931337611	-0.928581814333508	-0.7418737181240198	-0.3383167376723425	-0.6973998406486941	-0.5636093588577672	-0.21836729782886674	-0.08294413062050703	-0.3549035789884972	-0.7922990790354599	-0.011913323678065487	0.6244024637093334	-0.26017240861687996	-0.858195728202692	-0.07408225661116352	0.4593749771527074	-0.4427718231705279	-0.03416614931035048	0.014470283599104478	-0.2665105574799759	-0.4046990952552216	-0.8429936919796924	-0.34599619866628545	-0.33920550809872757	-0.7451065831235612	-0.38866780949350394	-0.4217858032868177	-0.24292234268842564	-1.1068322493422564	-0.8373855698027116	-1.2345667024460425	-0.42071879991803235	-0.11054705302972309	-0.6099875492699212	0.6957216490998168	-0.7866345867921224	-0.16180890199526696	0.2313993622538947	-0.25958080013760204	-0.2944435563762874
-0.49631345102267305	-0.790681511107538	0.021580008866010573	-0.19311853294359776	-0.22915190313945716	-0.7804349524707549	-0.06322753877471461	-0.2539390458908318	0.326353597961591	-0.09886930799338907	-0.3659397325062799	-0.9826947615996806	-0.7649703573290981	-0.32255376831389554	-0.6740461091104611	-0.5739108606107236	-0.2176556602904242	-0.13512712582826603	-0.3778225592909797	-0.7981018846581772	-0.030637342097427245	0.5968163679586216	-0.1769738973196227	-0.857585213732716	-0.1194623027149726	0.5133200191354292	-0.4390786077760131	-0.06390538770772801	-0.04261405851010437	-0.2762738328393128	-0.4043705090563673	-0.8248223725700168	-0.40527316563219634	-0.3460909462506854	-0.7400534583178769	-0.2307335014665149	-0.5706823853399507	-0.30764074849436324	-1.1449900568052689	-0.9180770243204307	-1.2359810988454547	-0.42004092932310416	-0.08381443061968404	-0.6525394650819146	0.9270826411626778	-0.8533774535126352	-0.20093705229226355	0.25617920144280326	-0.21119379827373663	-0.2452212565961669
-0.5363445839724089	-0.7790039839016419	0.02302340444444504	-0.2145334267128963	-0.31915238554277764	-0.8242819804732395	-0.10710694746811658	-0.19887300143386136	0.34041617001738655	-0.037384967188633746	-0.3396803312942275	-1.0082827699066839	-0.7557832183144386	-0.3514299624203912	-0.6543161020318374	-0.5883489917330598	-0.23192930976838885	-0.2362247889684383	-0.4227350971517726	-0.7932523971020494	-0.06617122812592574	0.5653883519426619	-0.11808123682277802	-0.8369710057617912	-0.16167709920426257	0.5373760482970009	-0.4603990625771529	-0.07402169121024514	-0.11078891133722735	-0.29715537676239584	-0.4068954345844065	-0.7491427240127886	-0.4898474896848121	-0.36275570235759813	-0.7451392190211221	-0.13011293725333034	-0.734995950567147	-0.36286424631179026	-1.1437952163695586	-0.9843003018487213	-1.1733426538970426	-0.42285987899225647	-0.06839399831982311	-0.6897569410581287	1.039450769568447	-0.9089112847301657	-0.21039097120574168	0.256606194651113	-0.16341465239611505	-0.24802960144326497
-0.5977209220374776	-0.8024368884948074	-0.008715777898547678	-0.2092626761062089	-0.3768398117881081	-0.848511719320887	-0.1677506706796828	-0.17394087789119572	0.32596937468137693	0.021453183484006055	-0.3442260081655569	-1.00108117120335	-0.7259786797119754	-0.40827902860710985	-0.6590367785721216	-0.6108384461883467	-0.2640184369328891	-0.3632939813502009	-0.4687502663673242	-0.764880822468123	-0.13101604075873471	0.5473331737730467	-0.08342757117976847	-0.7759631669406151	-0.19844216157464173	0.5704671680098923	-0.4806534946382362	-0.08871762474964037	-0.18921365655396374	-0.33765868714284025	-0.3945907461378333	-0.5956176353298659	-0.5675691803125534	-0.37058200783466855	-0.7675437626967028	-0.08588016074156038	-0.894140686892734	-0.4115630381268556	-1.1242923369995743	-1.033340403961836	-1.0512185594984662	-0.4183462528357843	-0.07310810248899528	-0.7382287840049513	1.0883055631837564	-0.9404930060495763	-0.1999219351855025	0.25064963939519225	-0.11745074768289243	-0.29548434871578716
-0.6423279777006041	-0.8392360703821067	-0.06382348292178389	-0.18814806498017034	-0.4006156314627926	-0.829964150418997	-0.23816981685893954	-0.1720183422544262	0.2964456578298092	0.08320892840487668	-0.3590516405124799	-0.9673615361531607	-0.6894877069901982	-0.48083084268385806	-0.6835025925645567	-0.6197158624206967	-0.3025695601361239	-0.46979994795791075	-0.4924830936221287	-0.7216844610885407	-0.20533708147673185	0.5457723936652896	-0.05323096864196897	-0.6718766795491913	-0.23489757996099175	0.6530863531136318	-0.48344379459718284	-0.09498448690536901	-0.2696587113664467	-0.3873613027380837	-0.38652309025543496	-0.36168753466760595	-0.6133771781330213	-0.37095978032126675	-0.8248959133437829	-0.09482372096997481	-1.0217727217619026	-0.44693417887526427	-1.0977514620308564	-1.0680186606165565	-0.9183649910920153	-0.41667637649218126	-0.10057937854525963	-0.7986055353657703	1.0624095081378448	-0.9717419464452925	-0.20765323112993017	0.2331571509614368	-0.08538426270995438	-0.3775095518856486
-0.6877049678536931	-0.8815506381958833	-0.13257877767946463	-0.16664624728782318	-0.4112819416398092	-0.7759950383026123	-0.3239938563588907	-0.19073264484526029	0.25123026221434275	0.16218752619417492	-0.37309453513283564	-0.9201503759195802	-0.6733136199632221	-0.5579293776261743	-0.7355359471223692	-0.6014678401653104	-0.34314925931101214	-0.5422478692280845	-0.4998602224480135	-0.6661502296587537	-0.261099524215757	0.5455599798044706	-0.02870969312480396	-0.533838111939713	-0.2508752095368891	0.6843350545395663	-0.4921933364308745	-0.08252165469974569	-0.34215674416768654	-0.4486436170153314	-0.38136082813132827	-0.07767350398454591	-0.6200677788463713	-0.35997586707885737	-0.9108207923054603	-0.11664248047544845	-1.120703957766148	-0.4720035183555525	-1.063278388298616	-1.0795520873494326	-0.7930569470894765	-0.4192555914387367	-0.1411140348167995	-0.8320823980425045	0.9509597292748516	-1.0034373002752335	-0.233225979253806	0.18479305356688752	-0.06857246495343329	-0.4561432076043831
-0.7405519607179046	-0.9237753788773059	-0.18610340368119274	-0.1608618553176658	-0.4207126910175248	-0.6991822227200855	-0.409654314054997	-0.23329612368969324	0.18722634819646028	0.24761197174119037	-0.3867663540902261	-0.8685154638911733	-0.6821251166116278	-0.6219372708710986	-0.806179661117841	-0.5656437667443475	-0.37963090783348796	-0.5705863418337647	-0.4969920682692666	-0.6128887637645307	-0.288220599275859	0.5408776394811996	-0.004856977073420787	-0.36942282733147425	-0.23664534822639954	0.6096004542446372	-0.5077409577052578	-0.05456180815880263	-0.40104947528567714	-0.5243181564096812	-0.36648797913055164	0.22439699352501422	-0.5881743401280384	-0.33098717456952637	-1.0077602866939523	-0.12063291038837261	-1.2074328790762627	-0.5027211107931088	-1.0438680127042999	-1.0780634459149498	-0.6888090785495492	-0.4158827718932406	-0.20278746453707291	-0.8483134070550294	0.8256085218368607	-1.0112535936781104	-0.26889862990455354	0.11073819813903571	-0.06873900084007542	-0.5078598200602005
-0.7723103932967694	-0.9475795689508637	-0.2129847062817125	-0.18644119521848404	-0.4487466580796301	-0.6071460226776193	-0.4720917963569994	-0.283780936075501	0.12751036598575477	0.31951144550183685	-0.3933007645927612	-0.7995343051984065	-0.7004618304043209	-0.6708822693279366	-0.8671172404960297	-0.517619410876287	-0.41273432298381474	-0.547338418654963	-0.48447588973638156	-0.574307014475395	-0.2904892224583483	0.5562822620832042	0.015816367296245862	-0.19474716178394416	-0.20185512637638342	0.48298850410562244	-0.5188613807149237	-0.027225812149198725	-0.442981495426782	-0.6082032221939909	-0.3539325275322215	0.498090699234091	-0.523644812763554	-0.29691637294803563	-1.110911480251542	-0.09231776038009085	-1.273799747137615	-0.5291886015596172	-1.0305166344162313	-1.0755327554763288	-0.6128740612824347	-0.4056320458235959	-0.2842634515595359	-0.862813975828143	0.741008199071821	-1.0008156359251508	-0.30952382159132014	0.015212700886676256	-0.09572614127042997	-0.5362662730503318
-0.7751935522379042	-0.9597840819998981	-0.22930180181713192	-0.22253042763338673	-0.508130362710441	-0.5224943430909761	-0.49846231128715146	-0.3201265939681034	0.08888055739313913	0.37544331043108486	-0.389862516653095	-0.7197538077534016	-0.7105344121394352	-0.716304311882315	-0.9074169903840016	-0.4636521180304591	-0.4531831462895637	-0.5060757868037177	-0.4673129076370136	-0.5451548243231742	-0.25996521262451266	0.57239800934969	-0.008794049483023337	-0.03279885401356774	-0.15825037244767434	0.3428440318763855	-0.5300633573768339	-0.01878965155494902	-0.46836251772580323	-0.6758942881137141	-0.3608501317186296	0.6954976784462935	-0.4530120532649936	-0.27766423169706317	-1.2159392379188856	-0.03853881728104873	-1.3298662505335677	-0.5489018390976685	-1.002619037404384	-1.068748803796327	-0.53156807619024	-0.3852380609737466	-0.3682873786875196	-0.8452753785144088	0.7067979260279539	-0.9732922185532352	-0.31995184277896305	-0.09419719218922158	-0.1341293167301007	-0.536176549572789
-0.7701753267324063	-0.9765578018479569	-0.23845882752978032	-0.2538467464554267	-0.5772170589289832	-0.46559787823937776	-0.49362818694594496	-0.3544097848326514	0.054684685454181536	0.41293665822180914	-0.3905292932349867	-0.6499282814981371	-0.7094128513601927	-0.7500208065129174	-0.9293787275577922	-0.42411679143458353	-0.4884950917316102	-0.47433280661955185	-0.45733015590732407	-0.5263578789667307	-0.2191772583226804	0.5755934526472283	-0.08997202550591862	0.11336329389028561	-0.10332641065834913	0.19578847969738575	-0.5508828397427559	-0.021313410522640554	-0.47657797248053785	-0.7089195008633387	-0.38097171289584336	0.8072820569005789	-0.4081965058026113	-0.2766805976753549	-1.3138142947041243	0.03547153198793858	-1.3987615933389967	-0.5723434800656404	-0.9317611452427655	-1.0706982151986266	-0.44543943553353016	-0.3641331386706804	-0.44590410789543194	-0.7857963743454656	0.7053958656573037	-0.921613776085826	-0.3056684273272554	-0.20146500267009876	-0.1714999696925902	-0.48527642076261346
-0.7512818988226964	-0.9755816803430545	-0.25224610070729847	-0.27406841182650915	-0.6290338262352615	-0.44173046399353477	-0.47150515816390026	-0.4004107087238407	0.017207546702204472	0.41532275274264824	-0.4029371357153998	-0.5929089966074248	-0.6904751097814945	-0.7807713938239275	-0.9381770397634824	-0.41003005803811127	-0.5048791145994392	-0.4517139067457269	-0.4584459138258299	-0.519187269161516	-0.19475017329178396	0.5729336616943641	-0.20913903606222245	0.24869815456129868	-0.042980238659804215	0.048467426193191436	-0.5636226852755681	-0.03340051456734341	-0.47012852261719085	-0.7281897015163132	-0.41889747784782366	0.8339934862450047	-0.39419417898173464	-0.28023023349282383	-1.394136677917841	0.12303317547319181	-1.4626820315594724	-0.6026089340275533	-0.7872394130576014	-1.0799207033236864	-0.38867665492276343	-0.3630667324908542	-0.5205164256434144	-0.7066254806851746	0.7178531720505318	-0.8648299872524667	-0.28123384080793024	-0.2919804462782909	-0.23346797311211936	-0.4102317041456014
-0.6984622085999728	-0.9490287800194948	-0.28767396063962347	-0.2731912704211984	-0.6417454432721377	-0.42669686861073125	-0.4462797158606616	-0.44189124027920795	-0.01701137863356641	0.38344973185646025	-0.4243899474805996	-0.5400993123181518	-0.6572307603680518	-0.8127791042881662	-0.9466803096854047	-0.4055481958152515	-0.5250012794795488	-0.44613051431701106	-0.4793237134656342	-0.5010258691827987	-0.18282414725606094	0.5650558780735547	-0.3434972033687841	0.3786442905738497	-0.011699315295450229	-0.06645442014255784	-0.5659120127992968	-0.05880115608767791	-0.4411095302419114	-0.7388611885369831	-0.4784839909084929	0.780742906430916	-0.4080884839949287	-0.28402934170710264	-1.4439825721259063	0.20778020633109734	-1.495156895971602	-0.6472802154211184	-0.6151053038355666	-1.0747600796841446	-0.349684176211218	-0.38685833702991584	-0.5923484178690858	-0.6102412604328433	0.7461397400284016	-0.8035820640768623	-0.2385066389505964	-0.3739916084876472	-0.30685201156096487	-0.3398974700995992
-0.6464452160369967	-0.9238113097302488	-0.34018458831384923	-0.25433668129442916	-0.618130176695668	-0.4022370823968583	-0.42399874602662874	-0.4719764894052395	-0.05799263370108546	0.34078274310230516	-0.4570619999932772	-0.5064041516900637	-0.6264227200157395	-0.8378312351501108	-0.9610314689753394	-0.39776812686717833	-0.5734498902864148	-0.45878231295629723	-0.4991382614419214	-0.47000849150899054	-0.16758971241254134	0.5407391087024046	-0.4487656054753411	0.4934334704083227	-0.021910685790984808	-0.14277398289395202	-0.5762052487647646	-0.09599115480821288	-0.394458745031019	-0.7278454599995164	-0.5553212794090168	0.6721990115733897	-0.4497781503974913	-0.2879781333594682	-1.4594900627836094	0.2752427230910328	-1.4924494141659976	-0.7127568226708274	-0.4721638444847297	-1.0519980432740241	-0.33901701041477095	-0.4176518488117109	-0.6773765819767693	-0.47648993967231884	0.760419724903475	-0.7355892397405207	-0.20265967526131368	-0.44802511425508296	-0.3508258124288132	-0.25562917999116114
-0.6155986916838323	-0.8833471808429447	-0.3964925362553541	-0.23748924457260417	-0.5811680612589518	-0.37369395543249173	-0.41253109750192307	-0.5130007229455501	-0.1087562134828276	0.29353015563629964	-0.49970091289092206	-0.4869041558807819	-0.6174126695451708	-0.8341953639943656	-0.9778413139633383	-0.38905099731680076	-0.632245874497077	-0.4729515492591371	-0.49910544503255333	-0.43246295750962604	-0.13525395489824635	0.48872541895750715	-0.4845335368946532	0.5836774766539634	-0.04987497803751674	-0.20605179873199936	-0.5862188722082511	-0.13340800826741656	-0.3452084006200042	-0.7062314873172935	-0.6368884797719966	0.5318245436641517	-0.5020336998640231	-0.2818268568324084	-1.4360574883348591	0.325677935784217	-1.4463178026848265	-0.7758057941051586	-0.3500203173632279	-1.0059706678735538	-0.3785328781023102	-0.4411789184844597	-0.777360407550734	-0.33073612928129015	0.7165282250002671	-0.6895761895838156	-0.1882122004792207	-0.5129209653646909	-0.39768901092990283	-0.18361711691510466
-0.593325196757905	-0.8198932945487509	-0.45630291719542593	-0.22789600433794432	-0.5472843769662565	-0.35700401901286866	-0.4179969860510817	-0.5575719130562302	-0.166343598721153	0.24048195944076772	-0.5325353110061469	-0.45638455152034946	-0.6318909996044877	-0.8078559992449836	-0.9995458347871768	-0.37310247246048844	-0.6923178984318441	-0.4987090808815083	-0.4832223028985302	-0.38668296600754887	-0.08345372556474885	0.4209376912004855	-0.47986104907269167	0.6494323769661776	-0.08319267071903909	-0.27223403815778113	-0.586451882643236	-0.17855919047311314	-0.30043664461354863	-0.6927547981491167	-0.7173402164599182	0.37170363520453464	-0.5397805702861649	-0.2621613041810085	-1.3847429787365517	0.3596811019114742	-1.3584700872401636	-0.8205535912407562	-0.2456143892260477	-0.946403744188023	-0.43403080202109157	-0.4594896912620906	-0.9090814414748971	-0.20311290891747827	0.6531410756431668	-0.6637410266540585	-0.17824559615828733	-0.5693054185219912	-0.4695658996046371	-0.1543134291495427
-0.572465978661058	-0.7716261820977115	-0.5187931508581822	-0.22855978702304441	-0.5235364795695225	-0.3476813494966006	-0.4302261360764447	-0.5639357493728789	-0.2267588673018465	0.2079247740118749	-0.5476624423292302	-0.41717040870839817	-0.656264822854827	-0.7670183159739359	-1.012641173074408	-0.3405704408923556	-0.7529461448104519	-0.5316387751358895	-0.45116067094617424	-0.3534549957155626	-0.017490355668351654	0.3657654996990624	-0.4619139416357118	0.6922244575199061	-0.12640520893464519	-0.3344900761685642	-0.6018189208305056	-0.2199034665955224	-0.25892846564637667	-0.6810359380028761	-0.794497444154063	0.2152908244303227	-0.5396995539304028	-0.2502579069617849	-1.33958577514474	0.3718949039653974	-1.2478959336090614	-0.8638406333011979	-0.17067862228706882	-0.9041334162174388	-0.473334821789776	-0.47272470129233335	-1.05960079572155	-0.07571087264441807	0.6239922405373469	-0.6477269592772406	-0.17053480763015819	-0.6118837579439435	-0.52110875652037	-0.12918188308973322
-0.5852599964623443	-0.7543434418329843	-0.5720953180431622	-0.24245181036120922	-0.5219239680178923	-0.3485842854090337	-0.4325049998265579	-0.5322382472603147	-0.29913116436276876	0.1992737678107277	-0.5500338477378699	-0.38457047846934705	-0.6779769516242844	-0.7064957402137104	-1.0195860145230955	-0.2823062319951744	-0.7767573732519144	-0.548246287342559	-0.38195086358945063	-0.34132436872331134	0.0573505778622991	0.3352240806673906	-0.4148473552446923	0.7226941133633016	-0.1710008236122471	-0.3950726512811512	-0.6408306929078921	-0.2659124432818113	-0.23789181538016851	-0.6634356749207408	-0.8627914914843732	0.09423620176252287	-0.4801187756303841	-0.2517119746460496	-1.327211330652886	0.38068413817507957	-1.1289084480861629	-0.8826078580286725	-0.10095390137738196	-0.8854048892178946	-0.5211002966703617	-0.46839294285645144	-1.1722330275522364	0.04419692620081503	0.5915625841642054	-0.6337095774425906	-0.17633840644255394	-0.6343649503614509	-0.5459559108073729	-0.06024733529340378
-0.6247068528842356	-0.7434683703427749	-0.6181132523448607	-0.2675728241223164	-0.531243028283806	-0.3776105118424731	-0.4130387651690272	-0.48636508681334156	-0.3981147658112444	0.18678352421704547	-0.533636941880576	-0.3780725194014283	-0.6906468320060661	-0.6519802559281936	-1.0191094077570086	-0.19433966795392194	-0.7494779342782696	-0.5621431630391205	-0.28594317634296795	-0.34716862295761913	0.11726428593872569	0.30595714480063335	-0.34173666344222703	0.7482298155309723	-0.20702962139837977	-0.4523968010390771	-0.6690715576280907	-0.3220306342600332	-0.24405164044132804	-0.6491166926795531	-0.9196282568809455	0.0126006263920106	-0.3673980193134309	-0.25290231436797234	-1.3443941307187182	0.4054718363266325	-1.0174094246371679	-0.8556534489037793	-0.03668690323210188	-0.887531519838585	-0.5886673211427167	-0.4415674540693578	-1.2430026864440102	0.11850176986456588	0.5220414206855096	-0.627102658616068	-0.19239571340405776	-0.6350125567273873	-0.5815696101657883	0.040556991726219585
-0.6819550315563159	-0.7410849570976741	-0.6559467715745763	-0.31127975306622463	-0.5482407149860542	-0.42289533588386397	-0.3781225111759484	-0.4253975880283122	-0.5011788184955817	0.16513339170450053	-0.5055163642964613	-0.4052819581726478	-0.6924713806421549	-0.6286369092326141	-0.9994247917989647	-0.08139304101441798	-0.6664044763423365	-0.5824016043251949	-0.19470699501856614	-0.3725628056589373	0.1404152704294725	0.27243269633224265	-0.2583970118133045	0.7631126631715105	-0.22993639523910397	-0.45636322992759065	-0.7008949577861853	-0.37714215733541184	-0.2688887332338017	-0.6508964945642634	-0.9619467004912948	-0.027835686641981643	-0.22564640218173798	-0.2543207431384068	-1.3865651496837041	0.4647330275196734	-0.9283161183893756	-0.811385614150019	-0.0025375927146986084	-0.9140860475222695	-0.6529070871248248	-0.40952566838714677	-1.3023107646005265	0.1486543657655889	0.4446687191311723	-0.6256660190186547	-0.21515894549507708	-0.6057137060838678	-0.6124869975208964	0.15037852823892023
-0.7601661783628987	-0.7796746931565439	-0.6985347013296721	-0.36476167226571193	-0.5828852813528946	-0.47154460265629555	-0.3359748133025583	-0.3549573424507183	-0.589919027293577	0.14075225527355378	-0.4731690029888792	-0.4579631517458888	-0.682506125297399	-0.6228857589986826	-0.9665010990051878	0.0559356562021309	-0.5260891851417654	-0.5886269896115687	-0.09526014807033682	-0.4133758718720465	0.12603944644321458	0.23220335817017404	-0.20572938278673703	0.7482173560519932	-0.23477372236737953	-0.36071838889991037	-0.7448815026505045	-0.4397469759974488	-0.3020119209766653	-0.6562432245059857	-0.9905250527863914	-0.009303401970894354	-0.07384875693554918	-0.26243928770888275	-1.437205184065752	0.5596802733299521	-0.8448466173245752	-0.7596957524191582	-0.00855804678108479	-0.9482397352905527	-0.7128226632338408	-0.37697961311602574	-1.3463809989989453	0.15711790994406388	0.3740048764503964	-0.6223869094290782	-0.24244406287985415	-0.5397005560791828	-0.6015039557968496	0.2627033497750721
-0.8626439129240324	-0.8348764602252388	-0.7526077141819881	-0.40898224257308946	-0.631993587697993	-0.504263089317645	-0.2841645074986112	-0.3005848709766338	-0.6685387948907622	0.10769184137936524	-0.43551062125510126	-0.5202199629662982	-0.656393614523257	-0.6377152955966483	-0.944456144777001	0.20451524551870687	-0.36686233085061914	-0.587323549567234	0.010953442489536568	-0.46233359026275445	0.08625976911137768	0.16592099820939127	-0.21368524042953715	0.70632235798476	-0.2213282924830971	-0.14828514676541588	-0.7701573095855168	-0.5102066399858967	-0.34754659109620095	-0.6551665542300493	-1.007732593200081	0.04539103888883884	0.06558714269394478	-0.27335192312363227	-1.470972459408798	0.6824282490860731	-0.7455051568043289	-0.6776500090312563	-0.05713794630268219	-0.9629489304169925	-0.7797603747707749	-0.33373642918835633	-1.3556930146288935	0.1423376083502935	0.2912062012616425	-0.625008573779161	-0.27522516783255296	-0.4487367696022654	-0.5554984171119662	0.36165937315730895
-0.9826335617355824	-0.8708671979213605	-0.8102452415631263	-0.43952414826251385	-0.6771369305741483	-0.5194174595677166	-0.23954051956012204	-0.25870888114155177	-0.7403501259625721	0.06660238905012449	-0.411286338132126	-0.577887820042697	-0.6230902355951173	-0.6845374872917482	-0.9451218812121691	0.3185468899977204	-0.2108255758697349	-0.608191559829266	0.09165555640686962	-0.5232423249954864	0.03919371523855999	0.06378687269646191	-0.2699630905713247	0.6538741812222276	-0.17735196577355333	0.16984980477534303	-0.7736408155885444	-0.5722443218012607	-0.40678545917290343	-0.6539873439278339	-1.018567290757042	0.08588477821441874	0.1835672107724518	-0.281327912038789	-1.4740021585657046	0.8257309807656729	-0.6410172432651648	-0.5897403774130877	-0.12006363970077767	-0.9543218988657255	-0.846230774722	-0.28174706124320065	-1.3562158818166714	0.11547024673837866	0.20712464083374357	-0.6516716307142078	-0.325345293265393	-0.3523572859332866	-0.4926311199045698	0.4131247598760054
-1.0916038644425683	-0.8944677798282514	-0.8569150319325047	-0.4564506067325637	-0.7095686564134279	-0.5291829702639678	-0.22999636741855692	-0.20941652756842463	-0.7903606281150966	0.03241112467212548	-0.422876654542568	-0.6119378597912551	-0.5898405198621571	-0.7311413761638322	-0.9532015006753483	0.39356105716107864	-0.05717730550063614	-0.6390072169968155	0.15001625882659292	-0.5927309223275213	0.016562623560467137	-0.0425678238770886	-0.36134774110515167	0.5988406625715312	-0.11035188860709558	0.5486156043969056	-0.7735534366754249	-0.6080093891945314	-0.46267598197553517	-0.6557451729497703	-1.014667491396955	0.08804236602694471	0.28068556724222704	-0.29358057061354703	-1.4393754712535545	0.9811078861965339	-0.5451515031895794	-0.5109639430029146	-0.1648971363078245	-0.9392369989962968	-0.913648259486928	-0.235891595510687	-1.3730555250547862	0.10056634227036494	0.1532434607896526	-0.6943162885944917	-0.3634173116230313	-0.27169115233010616	-0.4259834580703973	0.40342565195360053
-1.1658506677050904	-0.8749633151566595	-0.8781572622015064	-0.4409149310312941	-0.7209539652476652	-0.5433078785501823	-0.2503369186138789	-0.1487471434865653	-0.8272844853435665	-0.002153320365529876	-0.4603900848455001	-0.6175119094248471	-0.5600306149401766	-0.7647148448069426	-0.963656588782196	0.45306440540735826	0.06322849410717488	-0.663461308574852	0.20548255394007525	-0.6507175299430995	0.015522837935159486	-0.14497901094760812	-0.47541141440598966	0.545495403322503	-0.04472112594778904	0.8976935285648903	-0.7685378870623694	-0.6161123568913615	-0.5117144057995832	-0.6499663100401554	-1.0185845847675075	0.05544063991676371	0.3482262024958684	-0.3124264282468569	-1.3697141479097426	1.1139605417505758	-0.4479432101525368	-0.4192563481893411	-0.18952626657940527	-0.9141214913659462	-0.9933529235454268	-0.19345854961110256	-1.3920364339190392	0.1073384786960316	0.13011647497577564	-0.7331217909404447	-0.37753666774435357	-0.23283477037392003	-0.3572624244475306	0.36793104423756773
-1.204893445032959	-0.7830342279065482	-0.8657202623070391	-0.4003372633171445	-0.6891365295232931	-0.5576858389392445	-0.27166460138412635	-0.08930672205859028	-0.8689727112466784	-0.04169916178436901	-0.5032957083759013	-0.6116013364873613	-0.5484393647814945	-0.7952019631936229	-0.9632480686969783	0.4868787304312748	0.1303678149754439	-0.6871891052028116	0.23114498606570724	-0.6871232271237162	0.024368892914100833	-0.23705580192002063	-0.5826929233483993	0.5171438589055546	0.00892297404088312	1.125928122295815	-0.7595320337501941	-0.5892088027273452	-0.5563166253364662	-0.6491459898299184	-1.0243607842631577	-0.0123469954250652	0.4025881772122137	-0.3278509501524858	-1.2961365168586183	1.1851048363859715	-0.34374618308835514	-0.32145531791940524	-0.20835078492782494	-0.8464024836344374	-1.0728395088639282	-0.1433043923009961	-1.387621111000026	0.12971710434857062	0.108300415608457	-0.7798491025919094	-0.3987618436130078	-0.2526828380068507	-0.28743392717849353	0.32788745621010157
-1.2146732512139677	-0.6619053341662055	-0.8315081656755462	-0.3584715411069074	-0.6081619234674092	-0.5722018277480421	-0.30212466141039884	-0.05024152799625327	-0.9027075152493806	-0.08183869970720868	-0.5443169633053053	-0.5946160875489976	-0.5731941967176059	-0.824838453338898	-0.9460675295575787	0.4931175812834536	0.17783485676376737	-0.7143278941855968	0.22313121889808646	-0.7025628349413021	0.054963797222389	-0.30028124936205963	-0.6613080880857989	0.5055752326734579	0.039742871917905265	1.2170031223322675	-0.7752194612855685	-0.5447098278953213	-0.5850106728117302	-0.6637432949995798	-0.9946583212877694	-0.08661559796041307	0.45671385422425337	-0.34500039548748723	-1.244403179908279	1.1880590773159816	-0.23550657988467522	-0.23438735946358819	-0.23620983869981022	-0.7075618591783146	-1.1304746044346847	-0.09273689926227498	-1.3466880797282745	0.1551792964427678	0.09452517246681777	-0.8275909902302476	-0.4284155675802291	-0.324254016273034	-0.2604301331594755	0.27646693123017585
-1.1985428506228462	-0.5469325932297926	-0.7971305182967057	-0.30923308978716524	-0.5027623047744958	-0.599698239196085	-0.3461620111557898	-0.03146030169654411	-0.908993408113665	-0.1162787511916455	-0.5744668609212631	-0.5499380300029115	-0.6361142930650818	-0.8490173729087787	-0.9064864724121178	0.4924887643003289	0.21537169198117515	-0.735338569527108	0.20426834679346612	-0.7013953657148273	0.08170676841874332	-0.3384972735389745	-0.7098157915475032	0.49836119434455756	0.04787618723173424	1.2049187892885613	-0.8106020958380615	-0.5016712304434785	-0.5892985326880192	-0.6741291348041856	-0.9571649065974397	-0.13250740869527866	0.5139519095701522	-0.36776653364209777	-1.1941330190319215	1.1393728928350915	-0.12853494336681565	-0.15511705071848153	-0.26450057675824573	-0.49202784577137015	-1.1518400901332924	-0.04974171677177491	-1.2756528375030265	0.17793523613247197	0.11010206318474232	-0.8598788564365224	-0.4341576441437292	-0.4290950820200175	-0.28177170703266174	0.21576002632454414
-1.173948631170438	-0.43255869984240025	-0.7717546928048752	-0.25538767054583833	-0.40055978690689165	-0.6372879788372494	-0.37658822667092196	-0.029677697451057534	-0.9018391706360986	-0.1480443412818715	-0.5820739120120584	-0.48374695542970325	-0.7180526257840255	-0.865781524179677	-0.8517599113665788	0.48602797804234055	0.2293754099790411	-0.7406625709022256	0.16706766513411025	-0.7002209883864203	0.08554294720302112	-0.35425284078059277	-0.7401535344169673	0.51804717113154	0.03823593786229691	1.1251798912884485	-0.8481575526967908	-0.4608515559042412	-0.575961663748261	-0.6775861985473267	-0.9358932737242359	-0.15672489623359195	0.583963543674537	-0.39001234365479054	-1.1214256785824221	1.0485557052403998	-0.03933721633313238	-0.10018570391608553	-0.2673450678600339	-0.21201439194510047	-1.1328672397535136	-0.01633592318513525	-1.1823417931826081	0.18492205123445643	0.15482077870663366	-0.8880840688716173	-0.4195563637393994	-0.5309400787553612	-0.29945781819405376	0.14606282896909883
-1.155617637675381	-0.3656255092883975	-0.7557893926075689	-0.20057818597615062	-0.3091771517450311	-0.674630417559722	-0.372650981874933	-0.056112562456641854	-0.8979431465747391	-0.1720692598104177	-0.5630446881706019	-0.41020131701502754	-0.7955798438592482	-0.876478362507448	-0.8084643475203498	0.4699376611212059	0.2425611537947885	-0.7445988301405889	0.10877259553312195	-0.7166691790860501	0.09102545322736973	-0.3426254907470655	-0.7863807072565059	0.5446481587519245	0.016161762289738507	1.041345836484577	-0.8920741944306145	-0.4353091301722383	-0.5680640898739766	-0.6803401306816937	-0.8939293573284403	-0.17702098843202912	0.6513083894017534	-0.4242257009316012	-1.034869838934567	0.945392436147157	0.01112039913495558	-0.10440798168093987	-0.24809657387313636	0.06719094224530749	-1.0934946809522588	0.0018260487301943996	-1.0913961004259465	0.1695757785849388	0.2285761645046933	-0.919860588780508	-0.4182438890963141	-0.6021838955618403	-0.3253541485669021	0.06743814559811934
-1.1507031622075377	-0.37941696834233574	-0.7479567728736997	-0.1467959841334044	-0.24588432820117684	-0.7013331655942887	-0.34767937340524624	-0.11003481988920494	-0.897950831040343	-0.19068871302635104	-0.5367331044434449	-0.33464265738251275	-0.8505685199592555	-0.9053395012468393	-0.7919798055631719	0.4452966662040513	0.26162813197996543	-0.7604735626208418	0.03469283302621427	-0.7519833961614417	0.11476722500522214	-0.3156951073493167	-0.8427551270989063	0.5540924438180846	-0.0031118554717122467	1.0010620445073228	-0.9426957114311352	-0.42111653058426446	-0.5873417992683626	-0.6810872080160164	-0.8452121298456644	-0.18698034814460104	0.7150615100235188	-0.4645333124733437	-0.9469813668029744	0.8934654052728973	0.02320337578806792	-0.17022543178151858	-0.21066337931952228	0.30675588166605144	-1.045349125981963	0.012457043670164598	-1.0328515743531697	0.13133044712817205	0.32953853179522186	-0.9306313274571615	-0.42098162917212567	-0.6389551273507802	-0.38119363135800105	-0.013321956538385204
-1.1449641469667555	-0.41837798988159836	-0.74873279200189	-0.125760394755592	-0.23723540260606982	-0.7259137266754301	-0.3211621989268189	-0.16529555149926622	-0.9048822190153849	-0.20944952255276084	-0.5131524056734257	-0.263666833288482	-0.8786665689550238	-0.9482698805454162	-0.7850047033674317	0.4027528818849905	0.2697506156084002	-0.7846617783689395	-0.04815547406377353	-0.8064606879956628	0.12409378697767617	-0.2929668242416832	-0.887830891969599	0.5626458761372388	-0.016743071746412066	0.9737797719699014	-0.9692414252368164	-0.41394933868444356	-0.6220755834721716	-0.6602569341060738	-0.804752792360412	-0.17699637716420513	0.8019515515783334	-0.4927308210956479	-0.8381624057023025	0.8894455799278337	-0.0035507212827423527	-0.27423814910914	-0.1473599621707828	0.4998752083309229	-0.9683735615840033	0.024733114810021266	-1.0106421680913673	0.07789497296830114	0.4372658403741382	-0.9267272390596707	-0.4118148140868225	-0.6452034612990459	-0.44410256253705793	-0.08240006189878374
-1.1332403927117998	-0.46100994689635605	-0.7321259826586127	-0.13555118936081775	-0.2751957394795094	-0.753542415359052	-0.29113083604165646	-0.2152632261346763	-0.9049129568778025	-0.2296691292032854	-0.4808398327092466	-0.20903992315818032	-0.8745988987604493	-0.9754372904855474	-0.777023431332176	0.34959318732141076	0.24836877048782843	-0.8129094641058596	-0.12264872332871624	-0.8727370179294077	0.11504292573920502	-0.2718362627828185	-0.9436630358008656	0.5736039878993593	-0.027952183968262535	0.934895896070946	-0.9827560304659542	-0.4013234546354024	-0.6485374007647219	-0.6303005978572461	-0.7387588484220822	-0.1758806663562067	0.8898475462171934	-0.5023248166986874	-0.7088372223008444	0.8671270980759902	-0.06607639614881522	-0.3995918024871288	-0.08734042905825408	0.6201928800808352	-0.8752913245319457	0.041233477096319957	-1.0156882514273822	0.015039658708175063	0.538725939096248	-0.9318488186414102	-0.40817474769389006	-0.6148584772951673	-0.5053627884383586	-0.11830739761151425
-1.1274249300748513	-0.5085344883866092	-0.6970447446035468	-0.15494312637552496	-0.30288765863672495	-0.7818957532462834	-0.2696395714675638	-0.27583526663999103	-0.8753200798357967	-0.2482263856426094	-0.4451701846066755	-0.1804537981437575	-0.8544859332073281	-0.9926154643518206	-0.764767828775669	0.27999794298321595	0.21222249138002067	-0.8431804000608517	-0.16752844478014123	-0.9428957011488279	0.10687430684947952	-0.24141490375943597	-1.0018722799549107	0.5618173207851277	-0.025179150066846945	0.9061171615187913	-1.0099774745330923	-0.38055915683661334	-0.6744764806094214	-0.6054419657720327	-0.6550039557351507	-0.19434732097976398	0.9347913695761989	-0.5019327886465574	-0.5828082645530406	0.8068664621902094	-0.13920823941039762	-0.5390660882582877	-0.06720544055453924	0.6736138412725714	-0.8044281956750583	0.05554316002095997	-1.0211161108052662	-0.06145750961979245	0.6345006830153708	-0.9301524475913571	-0.41693141445322873	-0.56206788364114	-0.5533334505856183	-0.12379847443714934
-1.1424523039498578	-0.5388840821709595	-0.6614616808455838	-0.1974252182219262	-0.30646869078385186	-0.8200893672237891	-0.27959549849466997	-0.3495730258730564	-0.8231041360548492	-0.25459872811887896	-0.42392610290189287	-0.16795960566099813	-0.835054490232982	-0.9990742168396656	-0.7212982656338844	0.2002984728083403	0.17637886271959738	-0.8637436258349052	-0.1810947484127962	-1.013095832979839	0.09060796354448067	-0.19651246065934885	-1.0325814447498092	0.5388856497240889	-0.004357312385251	0.8707652577943946	-1.0398261112546883	-0.3549954634728602	-0.6956120271495466	-0.5843260446460252	-0.5776824349415784	-0.20063139803069524	0.9681971136020904	-0.4882189346047691	-0.48048384706699443	0.7302693148929545	-0.20207701114439844	-0.6700401706873517	-0.055765806963608486	0.7164654482794773	-0.7447930065174677	0.06404960931585012	-0.9976202852719471	-0.15068577399485814	0.6952028867626756	-0.9270924864149455	-0.42809770262760727	-0.4991789006105879	-0.5789383431568426	-0.11117438114684224
-1.1660690888369944	-0.5377163294503704	-0.6185219557523746	-0.2371178423559422	-0.3045071507578429	-0.8660815869163215	-0.3235143924510696	-0.42201489874336273	-0.772548036844422	-0.24293400537837787	-0.41971091529289284	-0.14738273527925477	-0.8132565003512378	-0.9676386103253994	-0.6391932936920492	0.12555556002985888	0.12389763919488832	-0.8681338194170667	-0.1653297453524972	-1.075538166341432	0.05957193806181958	-0.15232114222374288	-1.051211968529588	0.5126771356915463	0.015432378682914704	0.8179385395753715	-1.0678689171051494	-0.33462107225615856	-0.6967210782213377	-0.5570064519301019	-0.5043990655918222	-0.19938442712763887	0.9925695339605112	-0.47669330987214387	-0.3996773647061236	0.6276131170041169	-0.24460610551232714	-0.7869562245121802	-0.03627063624159704	0.7627551081231656	-0.688142380687271	0.06869550290547907	-0.941673496179717	-0.23999860875756457	0.7178461617486784	-0.9445594266049667	-0.4256573200881196	-0.43078882174631233	-0.615501297069118	-0.10433745215806142
-1.1803920545616096	-0.5224756593278033	-0.5542830923207623	-0.2304958198545865	-0.2774993274104106	-0.9087438709827478	-0.37781226982382904	-0.48643201052221635	-0.7186030883025166	-0.21929923026674691	-0.43126644335993236	-0.12106661291473615	-0.7978122327786974	-0.8972773521623616	-0.5395370884594127	0.051657234767928606	0.05571131137350778	-0.8747807151655383	-0.14014643280363556	-1.128592389177701	0.04972548327671171	-0.10049216018390579	-1.0588929739475668	0.47152347662356975	0.03513949802200592	0.7568732347806131	-1.112228278665445	-0.3305022409072011	-0.6995466860475579	-0.5222234101585406	-0.45749770920797816	-0.2208536564256626	0.9579417932352084	-0.47545307567085954	-0.3338725165907622	0.5149036813236025	-0.24833541929415165	-0.8735511765627093	-0.04160502063844689	0.7925704694252409	-0.6416230700352421	0.05198020604030011	-0.8743066237480847	-0.3358168579541482	0.7274572855894864	-0.966855748492508	-0.40799018094720657	-0.35436415401234195	-0.6615567965199934	-0.13716727259106556
-1.1877037019521013	-0.5000068992885596	-0.49427611986821607	-0.20004083808821202	-0.22709961571011003	-0.9382992063585045	-0.4367637674783801	-0.5355600968099232	-0.6754163916065754	-0.19415476975922946	-0.46490097337342673	-0.09748550722004759	-0.795048578226975	-0.8220607381081113	-0.4364387232494867	-0.011810126420991046	0.001381466197211359	-0.8801630795277159	-0.14069118519914117	-1.174241126743074	0.0823684501803024	-0.0438146008862433	-1.0301969159885216	0.41573615949463766	0.05878253644697713	0.6695232987915886	-1.1605255165769888	-0.35038038738306426	-0.7216923873855571	-0.4944863330499071	-0.43653736852316294	-0.23641618144604876	0.8724830406321905	-0.47515370879468743	-0.2927676036127666	0.44001146909043315	-0.21559950291729413	-0.9034966556033975	-0.08362486073559486	0.81492844601743	-0.5947112176512181	0.009241291701541065	-0.8041843242316549	-0.4461942246537502	0.7134156509774237	-0.9773424058928365	-0.389646297068452	-0.25792773791558854	-0.6982696327302458	-0.21326175389533092
-1.1959818628512688	-0.4556263074306631	-0.47149219826454225	-0.16796591048320036	-0.2035262325505645	-0.9429289096037822	-0.5011021831560957	-0.5545664301303933	-0.6500346017157039	-0.17056522866695062	-0.5054757778958255	-0.06654371907836568	-0.7921024688116431	-0.7463698799900683	-0.3240049175736778	-0.0506488224375224	-0.029161689763085162	-0.8847218772947165	-0.1741901758818077	-1.205320677334268	0.13507455335403007	-0.0018859518376222197	-0.9894742160839176	0.3497320696028418	0.07526935835216662	0.5548267263075202	-1.1954537807812602	-0.3940499245768301	-0.74908665526076	-0.47686409710499744	-0.4188801838373576	-0.20871209763274173	0.7924051243243697	-0.4748828530495791	-0.2865994189737506	0.40828644895398014	-0.1459060869625542	-0.8843051163064732	-0.13420900872999666	0.8449564703815746	-0.5417180838318357	-0.04032592887393188	-0.730385355442438	-0.5438925386217247	0.6548656098990664	-0.9805890490508327	-0.37731108616507497	-0.13793552982708177	-0.746814843686421	-0.31205627501798966
-1.1971121922088723	-0.4180007159257162	-0.48058714244693534	-0.12429849241340588	-0.19456318132851563	-0.9302705532772514	-0.5607700562964493	-0.539137473247963	-0.6354802238612348	-0.16732534203083493	-0.5273866361824998	-0.0374864614384908	-0.7904335434415731	-0.6794186624762071	-0.22232880747524816	-0.07229368937626013	-0.05941037501781947	-0.8974839171317821	-0.22859321933177315	-1.2181697469274269	0.19215248245234542	0.03175855663905756	-0.9766230174638947	0.28878029843707154	0.08718033027115006	0.4049391599931117	-1.2205956067161563	-0.4581080314084641	-0.7568429487437345	-0.4621203061835084	-0.41325098343066824	-0.1605396427462325	0.719240603708245	-0.46245912768843744	-0.28687682410301885	0.3895836052552837	-0.031639912687445426	-0.8396616588191008	-0.20149008823245582	0.8858515772174458	-0.4897156505741562	-0.09792839601367531	-0.6544866184229388	-0.6037488568278329	0.570882193697113	-0.9771232574796714	-0.3730352898668967	0.02222250605642747	-0.8291668396309442	-0.41110202187776873
-1.193371730325014	-0.42090512653846446	-0.4916790425192053	-0.08948941231976786	-0.18079051772952734	-0.9208156065254041	-0.6112378631584972	-0.5069897570938778	-0.620702996504242	-0.19231713772303832	-0.5274330206403703	-0.02456396656895716	-0.7843213055106758	-0.6418555215503958	-0.14813702088780004	-0.07554257712240503	-0.0661423025366534	-0.9133327105066753	-0.28441393166642825	-1.2121873306544828	0.2580764665296024	0.06766573450272248	-0.9964346629665544	0.24810009957030132	0.10204324150454278	0.21763199781566978	-1.226560673851776	-0.529801218038424	-0.7379113763080607	-0.46232538623606734	-0.4076650180501435	-0.11552563389707134	0.6285765502475139	-0.44044140672425636	-0.2508141572981873	0.376370358508621	0.09412000666324685	-0.7649544706897184	-0.30991993061119005	0.9098612369250375	-0.41589911249558853	-0.16318584084736273	-0.5708776652535091	-0.6262380745257478	0.4727800295627107	-0.9568479709579834	-0.3728507231202126	0.23700720638969583	-0.9189047021480452	-0.4679328725535406
-1.1994001535655685	-0.4501648177835976	-0.49341732536635236	-0.07942994377057358	-0.18143971069187154	-0.92915482355106	-0.6466222995556832	-0.4835482070670615	-0.5942376969631703	-0.22541147713174103	-0.5103693382011849	-0.033215674781798196	-0.7539533033588318	-0.6300069476391277	-0.08545188336729552	-0.05690000303447029	-0.05504239288530814	-0.92645789781878	-0.3195603060993589	-1.183401269904648	0.3172418440423605	0.09123443766837872	-1.0566570139564528	0.23183424976308326	0.13057177389974958	0.03900592442262076	-1.2164480209734212	-0.5954331296195735	-0.7018283643672311	-0.49356347281339036	-0.38993001031724084	-0.08837940548776309	0.5404105010894471	-0.4117021866117357	-0.18304027669664902	0.3546324364415308	0.18105776954514444	-0.6820670541394651	-0.42234285263958904	0.898682248628943	-0.332941959800556	-0.2212264438594377	-0.5015106183416479	-0.6147299963922185	0.3571871623044459	-0.9256233803859516	-0.37334290111136936	0.5038494953693929	-0.9909814338867505	-0.45715708290062
-1.2163387123447365	-0.4968030649013008	-0.4992478157494906	-0.10702433825116087	-0.1922595933976147	-0.9604470165418153	-0.6666864539100259	-0.47431881921586044	-0.5628697083665806	-0.2630405269805224	-0.47476346872818553	-0.06881372172826919	-0.7037513842687984	-0.6350429679355938	-0.022539790243892063	-0.04163577901273495	-0.054396193281435204	-0.9304006418334829	-0.31893023103949686	-1.1455241470125568	0.3379981707293686	0.11876512110757179	-1.170482977225013	0.23778365097560497	0.1665455238664991	-0.07057371343042522	-1.1974518452612581	-0.667353170988202	-0.658469412273885	-0.5336639473763083	-0.3750917493373963	-0.11189137001513619	0.4802761110250543	-0.3906823552347946	-0.11695258413575949	0.2914836993480539	0.20159882985543484	-0.6163608996636604	-0.5172748524187812	0.8554903807227268	-0.27475855196923427	-0.27319101166087684	-0.4466759594583422	-0.5742598131990657	0.23145038826452602	-0.885397471658375	-0.37558846319602407	0.8077619113838466	-1.0578289387848943	-0.4166738498331933
-1.233320955350285	-0.5852288939896424	-0.5028433710434397	-0.14948272357309383	-0.1994216576918681	-0.9990949740676156	-0.6797786389694661	-0.4909098150433005	-0.5430053647795687	-0.3131032778987959	-0.42462186976995325	-0.12426052499896738	-0.6524279043995225	-0.6455591418581106	0.006283571324189748	-0.028553919814785715	-0.05127153190574365	-0.9238121090720712	-0.29677915471622135	-1.1139403049803405	0.3280650671421511	0.1643048057901157	-1.3234493829958276	0.2632819747063383	0.20573957126715087	-0.12093046477566856	-1.1749197361981958	-0.7438457531831257	-0.610589487658587	-0.5649093582412225	-0.36584810074330887	-0.185905656116308	0.4518933810564104	-0.4039685423106224	-0.05683726082852024	0.2071482045401	0.17404665963531385	-0.5480323420291233	-0.602216444425839	0.7720413951668463	-0.21297372951738325	-0.3239734392784781	-0.38968343599055605	-0.5251894721243263	0.11092226850157232	-0.8352936511225945	-0.39010771393516075	1.0919401246209193	-1.1373498246565013	-0.37602014215843427
-1.250073856167334	-0.6963989529897766	-0.49391397760839356	-0.18075162934619887	-0.21118391727843436	-1.0216856254309101	-0.7019806382775048	-0.5403116801400409	-0.5324008022456899	-0.3672653618208809	-0.38343826923800167	-0.18142053781676276	-0.6040559002650965	-0.6530642423597209	0.0005264641973371592	-0.013789050456119842	-0.05474792217974668	-0.9158877123846247	-0.27610481681449744	-1.091212649624699	0.3121925820285566	0.2085792426929988	-1.4928697800633763	0.2908361124686238	0.24328906506373665	-0.12744731548499055	-1.147861399435547	-0.8015731949637809	-0.5701762317240753	-0.5917675208388873	-0.34672092516789144	-0.2951140552050691	0.45359472452741373	-0.4451457433498171	0.015342465943743833	0.13922270972396952	0.11346022793578973	-0.4977058517017414	-0.6772447151404858	0.6414450087502654	-0.13640939931484752	-0.36552194671882676	-0.33541314169088376	-0.4824423938793164	0.0175871096273812	-0.7809935443051027	-0.4122864846616815	1.3154568360641217	-1.2066204267052867	-0.3468151502181693
-1.2740401148655176	-0.7929451548428345	-0.495264250891445	-0.2253277975205938	-0.2354762990952005	-1.028483525102859	-0.7463395108787283	-0.6008472168041499	-0.5190605699566945	-0.42270530678967183	-0.3668790177781601	-0.23331854988275946	-0.5712676880106761	-0.6268679035978322	0.009793817982350324	-0.004270487495877294	-0.09868949524314065	-0.9094094208209922	-0.2646518899451299	-1.0691205396467838	0.2891046148484347	0.2396932556103562	-1.6715682968282706	0.30264769854081325	0.2621842290669297	-0.09326200849250882	-1.1299603727678136	-0.8427189731898551	-0.5524031584971516	-0.6194753007971551	-0.3409706666879401	-0.44959077957716664	0.4782979616718639	-0.4835288535447392	0.08955649699730572	0.060178392701109286	0.025127701699489968	-0.4919880389789899	-0.7386209702961437	0.4852298121231035	-0.07557789249784266	-0.39553838733082564	-0.2701626364478761	-0.4353366879636084	-0.05240374407548225	-0.7381865542669184	-0.45123006821199463	1.498907351460928	-1.2480545553018438	-0.357429437611512
-1.315987893247712	-0.8786701814850948	-0.5265740359835054	-0.2829109454530207	-0.24781096537974828	-1.0129553278826715	-0.8050653784590107	-0.6376126688706039	-0.5262301763654682	-0.49380753095923247	-0.3598401762962812	-0.2822796312965892	-0.5663575056517904	-0.5629729256061917	0.03757318377710001	0.009440188685197009	-0.16739932654107684	-0.8872639096199864	-0.2686292387605095	-1.0194927353686905	0.25231825977127065	0.25925380157621064	-1.8469463015797847	0.29299160233200844	0.25930798050417153	-0.054426405561770495	-1.1212749088037426	-0.8824752661415817	-0.5541055872124493	-0.6534380223584793	-0.3613430110169103	-0.6219680994128819	0.5002871508982842	-0.5293177300335373	0.15921782034111756	-0.0390238419113484	-0.07918866340571044	-0.4974206566632585	-0.7900145263276395	0.323747660325366	-0.01730102234937931	-0.4066488517159884	-0.16831142806041868	-0.37617644910192494	-0.11541934743436033	-0.7071973453238417	-0.5220729378141832	1.6375449296456264	-1.2864577307615144	-0.4169699373090836
-1.366213832529074	-0.9524122686714586	-0.5826026170388614	-0.3208808954757053	-0.2524809663669369	-0.9728983302387444	-0.8460285184424906	-0.6569597047089821	-0.5555540971113244	-0.574861239386322	-0.3562859672119385	-0.327086179558708	-0.5769452540606245	-0.48750789799471816	0.06216004075774736	0.03694784926071495	-0.22239991054671018	-0.8590421629884256	-0.295158024093452	-0.9263784294298792	0.2234484543413331	0.26618957590121467	-1.9910134380171953	0.25588104419275104	0.24873879918264788	-0.06349367809190154	-1.1153622690159952	-0.8954414322986268	-0.5694486377088241	-0.6988412811375705	-0.3862636800984439	-0.765468198335703	0.49828874745615337	-0.5771095134795827	0.23287160181988384	-0.12991451808638907	-0.1665366508036092	-0.4798359479490057	-0.81354902858715	0.1561337235713047	0.059257077032013515	-0.39945681003809225	-0.03859886809565605	-0.30763540262659006	-0.1650382639516743	-0.6870438079205784	-0.6026260690335764	1.6968400531729046	-1.2928194016312424	-0.5126061920222273
-1.4175427985265516	-1.0061588361960339	-0.6560916284785046	-0.3612689109941135	-0.27464427448999146	-0.9324387497039227	-0.8544388794608564	-0.6704174541663701	-0.589135211801941	-0.65294646529341	-0.3610461722009203	-0.36679592941821226	-0.5900390736843211	-0.41572390764030187	0.0903630570112403	0.05611443750125413	-0.28322447072902585	-0.8373246470258573	-0.3407465799872216	-0.8024470807732825	0.21183751485873353	0.24977829630663315	-2.08839283842753	0.2031649886321678	0.24180277394039723	-0.12437393650849496	-1.1094845807934954	-0.8775340863649495	-0.5998309858602546	-0.7444129985312646	-0.41727184086401675	-0.8794593871381613	0.45200815422707397	-0.5959910100267225	0.29103964990598713	-0.2374503577103681	-0.22724987917171546	-0.4448682538404022	-0.8134333988675649	-0.022404005804368	0.14549164164815087	-0.3696966375778347	0.11138931948404732	-0.2324913605008693	-0.19368936762591335	-0.6988047727604203	-0.6659222094380215	1.71024763991383	-1.247238529457297	-0.62899548709108
-1.4859359154540424	-1.0399458149117604	-0.7597315697787776	-0.4517962257620399	-0.31566210079898993	-0.9041889331314928	-0.8370428007347407	-0.6624474488367237	-0.6247757632744995	-0.7229065304743225	-0.3763936296988895	-0.4101462495652985	-0.5912250302977787	-0.3511288550783004	0.11690173217681255	0.048420676766551055	-0.35180342615782256	-0.8139081196622164	-0.3833160262191523	-0.6609829694137627	0.20744993460648908	0.21813786642985447	-2.1343674443577734	0.1447611809176244	0.23393093576863694	-0.20504611189414024	-1.12046519754217	-0.8554795522399807	-0.6321771314509077	-0.7941302627016913	-0.4652627199072207	-0.9909484303785646	0.36704900248458866	-0.6004316186899419	0.3115839474205947	-0.37078803789471004	-0.2828017372657759	-0.3789951559274364	-0.8029342203292575	-0.2017923874283162	0.2533409248086073	-0.31333417762393545	0.2959033404154313	-0.16446424176581054	-0.21809923867893516	-0.7215312748663958	-0.7159808126219682	1.7217124075569465	-1.1797914953672426	-0.7538098167012249
-1.5680677215783043	-1.0520724777794221	-0.8914892708238197	-0.5657376845293884	-0.35656823799618687	-0.8996282440960821	-0.7995092378801452	-0.6183203887940316	-0.6708825569000604	-0.7740379350997963	-0.4027979823417878	-0.4611631824356454	-0.5725931689316008	-0.32168055702183246	0.128264642695253	0.022207639391583905	-0.40327854143852643	-0.7930919876109047	-0.41537765817150857	-0.5293559952051343	0.21019906478249167	0.1993715635957584	-2.1325920475541977	0.08397761271807215	0.22424940053466366	-0.3003771786284094	-1.1552886070506982	-0.8417973758140118	-0.6479722791994772	-0.8373289109157718	-0.5156315253895019	-1.0968671233349188	0.2732658193270184	-0.6151790012328006	0.3041538414092222	-0.49557899618452	-0.34143400854362393	-0.27997682976153737	-0.7725775646142388	-0.3756231743635269	0.3890918250464528	-0.24734099519331396	0.48902392124722205	-0.12719472247412567	-0.24695364110691842	-0.7304676601587811	-0.7477980690086502	1.7203317961834117	-1.0934093309659807	-0.8687186743906171
-1.638169983862944	-1.048563231142163	-1.0150263425708974	-0.6705600335514339	-0.4150654103020755	-0.9212757012578539	-0.7511510722125092	-0.5609059305529059	-0.7152065545054336	-0.8082235452253759	-0.43825890038394083	-0.5002977833757674	-0.5469260626774445	-0.34427866304573707	0.13410496687650164	-0.010194929856493968	-0.43643921478160175	-0.7811016361582949	-0.4493098254578299	-0.44426199560915014	0.21561855349621517	0.19738595576636359	-2.097039540851637	0.03499317111173021	0.20734971998410195	-0.4014607740752275	-1.1944984379978216	-0.8311706491494902	-0.653559918675827	-0.8538158822840144	-0.5444087588049583	-1.2070107506009715	0.21853927100974319	-0.6253788583709496	0.27481416950194315	-0.5981764032090787	-0.40038700080670886	-0.17921255348199994	-0.7014498697735891	-0.5555290361051767	0.5409680904018249	-0.17696645403937633	0.6746334734291878	-0.12484626786349602	-0.26886083439832953	-0.7409624341670049	-0.759702624169765	1.7019995544399802	-0.9746858973788199	-0.9622195103382353
-1.6833449344690208	-1.0317895112941033	-1.1204563013268627	-0.756022054258062	-0.4911187148692182	-0.945511191289657	-0.7345559802500474	-0.5339539277969256	-0.7471431935567385	-0.8201653263344104	-0.4861682473071444	-0.5148417087095183	-0.529174277712203	-0.39716064000041074	0.14629248275213882	-0.048164378866940895	-0.4727981671767595	-0.771361502095656	-0.494832748532864	-0.4153515890245427	0.22146340905665526	0.19262049697581493	-2.056881402273693	-0.00477125605007569	0.1752981271483866	-0.4884245263185144	-1.2421432466914069	-0.8319291946819145	-0.657748882278198	-0.8478465878970229	-0.556341626026512	-1.3573035594430762	0.23235255966717522	-0.6334546362448303	0.23210465822720194	-0.677147231651591	-0.45498415457262154	-0.11966243825149259	-0.5914089199686382	-0.7314580985861361	0.7017544299913786	-0.11571836577325163	0.8303980985119608	-0.14851947098837642	-0.28046989426731395	-0.7561810739701136	-0.7587592830200472	1.6762732136393186	-0.8704344323408595	-1.0205487430889757
-1.7059952058474832	-1.0105483887303524	-1.2179501711318657	-0.8003848637122468	-0.5448830610625313	-0.9795697038592674	-0.7744304551251804	-0.533972179717528	-0.768321580762079	-0.8070700777318892	-0.5514717659318615	-0.5069181145541933	-0.5139178313227888	-0.4853098143974551	0.17417776116157432	-0.0837295276477932	-0.5107112705179422	-0.7617964569941964	-0.5510538210618066	-0.41658123116840384	0.22830866442326253	0.19491087251855918	-2.0182460935900295	-0.040529960720100414	0.14129921770200035	-0.5535769424223297	-1.3002676996984488	-0.8500563061436776	-0.6496393878169469	-0.8204391037300024	-0.5686549614783178	-1.5321502098170814	0.3207211497146477	-0.6570404694175321	0.21313776242803945	-0.7226366628873203	-0.5134970878094507	-0.10899892620285719	-0.459344362906753	-0.8844975268197336	0.8533253851107541	-0.08558619115724035	0.9233273667905099	-0.1968677110609552	-0.28790081423176017	-0.7589001376149356	-0.7513561057363909	1.6543684620530292	-0.8161020993238715	-1.0376948996474533
-1.6953471756671543	-0.992882386034253	-1.3050971192276617	-0.7753428716993669	-0.5649312566308498	-1.0310370508679552	-0.8326317327827877	-0.544929416052409	-0.7891695359464375	-0.7913229847448338	-0.6225443515042478	-0.48935771669644634	-0.5027934509621644	-0.6109393252012358	0.21657306778297344	-0.1061141792725592	-0.5236434423372323	-0.7509993043881419	-0.6210643488071049	-0.4300105813238345	0.2400850243462521	0.20311189462322327	-1.959539144055902	-0.05849029966847733	0.11941770949728303	-0.6019705930600734	-1.3437590973884244	-0.8765345076726898	-0.6338654321270736	-0.7560732643767751	-0.5733156972989099	-1.6939118694649316	0.4829564021281829	-0.6795927740891632	0.22433731460769984	-0.7516205589767739	-0.5674975513702725	-0.10451927730571364	-0.31802171963010417	-1.0154908842855102	0.9837489332715188	-0.07953495609032127	0.9771494892149448	-0.26172018755228144	-0.3063028565965455	-0.7521308866305129	-0.7271573545044953	1.6202018888347787	-0.781187850689353	-1.0281662663323812
-1.6498172907217328	-0.9792765697205107	-1.3622586882101764	-0.6755937189134426	-0.5566941846355091	-1.0710825461435716	-0.8741984332149361	-0.5847490228329718	-0.8161112723549733	-0.7845096105798779	-0.6800668773211547	-0.48710606986311866	-0.5020314335906214	-0.7331286846216307	0.2657165209972155	-0.12940506713771138	-0.5098851165940022	-0.7284841609357565	-0.7064395194184147	-0.4539609707214054	0.28352758285814933	0.2062519256092429	-1.8763332043201362	-0.08020094178956354	0.11667219950555836	-0.6437267105679523	-1.3548795203980897	-0.9142916432398966	-0.6147925793000886	-0.6657794469499898	-0.5625155877628808	-1.8258446725107134	0.7052450282503482	-0.6821017536227961	0.24698118819872747	-0.7833308813971576	-0.6200435825561821	-0.09491307369242899	-0.1727368312956797	-1.110331521199555	1.1018790713175703	-0.0903643521800263	1.0296768928886908	-0.33517282192519393	-0.3305444804050894	-0.7388845825458873	-0.6979753011121335	1.5457769726263917	-0.740919473299291	-0.9971578324935011
-1.5957580605754533	-0.9583468478822498	-1.3876189933194427	-0.5384988879158198	-0.516821171722474	-1.0974172183921787	-0.9091767354784392	-0.6488254320939166	-0.8543414887361674	-0.7716574948313764	-0.7256106168929521	-0.5080806496040098	-0.49824281201097753	-0.8174688511412285	0.330580432305545	-0.16376190093138326	-0.48069161803420035	-0.7142630464221967	-0.7805980413078053	-0.47147991722046456	0.35008961720548093	0.21103585517029622	-1.7462463891560678	-0.10717571377932063	0.12678035533975016	-0.6798831637626355	-1.348250373522763	-0.9535516914507844	-0.5653161862629763	-0.5710031655172675	-0.5468299202702016	-1.895929359516068	0.9629715586554376	-0.6735412865208275	0.2952170447937872	-0.8135199902043269	-0.6660931491341536	-0.07958210137984459	-0.02829218559023914	-1.1280817981135818	1.1968492471758911	-0.12252187186624915	1.0734649449952929	-0.3971238835790108	-0.33408468284098153	-0.7177570521952251	-0.6744840557425265	1.4405231467780422	-0.6863789704240001	-0.9271824923576721
-1.5580367310956054	-0.9258473913969165	-1.3966673763541437	-0.40663529665077175	-0.43759170803848424	-1.1158957730842014	-0.9222802020415933	-0.6773227641275537	-0.8902125741768542	-0.7508555001816895	-0.7406855657009312	-0.5326407321827537	-0.47782933256485416	-0.836641861148852	0.42834534084736176	-0.1796857662981616	-0.41811659310215177	-0.6946984762044994	-0.803051028597265	-0.4560541256067422	0.42436339494050995	0.24679526686991266	-1.5265057496306955	-0.1095803932222877	0.15089818120689913	-0.6535824415789641	-1.3149240560590139	-0.9738055660875681	-0.4691607519367101	-0.4501157988212026	-0.5031279558225705	-1.851366557243671	1.2404390744145495	-0.6408675303214731	0.3807938075148142	-0.8070676928497272	-0.6531375130560954	-0.018084312715797364	0.11410195975456232	-1.0425770696243672	1.2488641420758557	-0.1477188178826007	1.1386490544049324	-0.4330077495962801	-0.30361791098675056	-0.6767762989334145	-0.6321670022111572	1.3553451182737222	-0.5728930904717346	-0.7912065621411705
-1.514674675884332	-0.8683700036419447	-1.3691652584510718	-0.2591016927124689	-0.31962008369844497	-1.0959449152483391	-0.8771880316989977	-0.6339683687236899	-0.8897361373093908	-0.713232104585327	-0.7071554007176462	-0.5443884547914208	-0.4386337348060514	-0.7617790482215586	0.5567416905936833	-0.1541262053958538	-0.3065367349193967	-0.6285796966421389	-0.7487858140666447	-0.4045956743167207	0.5363924189035574	0.3353626114461852	-1.2356972388927472	-0.09228663639929305	0.18724350395448291	-0.5365526756310631	-1.237261678078468	-0.9512902332746783	-0.3420225277959411	-0.3007735748325465	-0.40053123873291085	-1.6972179831092202	1.521457807101232	-0.5562607488890267	0.4869583822805298	-0.7261126727378056	-0.5652226699633602	0.09906824431167545	0.2740718224762667	-0.8554264862348999	1.2874142324862627	-0.1311936554525854	1.2639545909298535	-0.44324727191520347	-0.2364381883270413	-0.59232299378603	-0.5530083753000417	1.3195203880965356	-0.3645400426937913	-0.5916705204331684
-1.4302276057618866	-0.7702608096859438	-1.2760067488422266	-0.07311610608730058	-0.18439947215460645	-1.0341656950486162	-0.7859770741758814	-0.5353836615774354	-0.8483706589616583	-0.6467720216518068	-0.6377178672852022	-0.5228754377642993	-0.38002279303145614	-0.6112479602268792	0.7132956654729176	-0.08833468731832607	-0.17220901473193206	-0.5290124407181999	-0.6230858396241622	-0.3242544488498189	0.6862081977499366	0.46224756943715545	-0.9190080483905447	-0.061393358270607844	0.23797006951585944	-0.3510074767935495	-1.1266691003736482	-0.8816245608715721	-0.19742204728913287	-0.14046689231956463	-0.2505835209872902	-1.45623265233756	1.7739182743817863	-0.43081177220738753	0.5989103895470509	-0.5747482437939734	-0.42503776490456957	0.2456793620214513	0.44889624984064325	-0.5852735097198967	1.3398092074759378	-0.0808906972801774	1.4144407472598215	-0.4111690733417526	-0.11979377579078858	-0.4679359777952892	-0.43446525538820174	1.3363581536108833	-0.07676603057622544	-0.3482596982066121
-1.3209897371683184	-0.6278488740534194	-1.1438610382330887	0.11275094791552798	-0.050540071660843934	-0.9507447688712765	-0.6798519687436053	-0.4070848276907276	-0.7864492351225305	-0.5528661974762155	-0.5387508283608214	-0.45677002366844555	-0.31330870878481887	-0.4295070962245019	0.8645615748046213	0.01599961290132188	-0.022985984688093698	-0.4180838566466293	-0.4480365487743584	-0.2151893355504686	0.8201672458103773	0.602551542200735	-0.5738307962075397	0.0036513517397974648	0.3036077131525893	-0.09301259815672003	-1.0066920273998026	-0.7696079444432137	-0.04750942406903081	0.020938433332127103	-0.07022428583717497	-1.1289274015529838	1.9873018527331054	-0.2869873715549942	0.7157740993964925	-0.3437001471782487	-0.22903249115942748	0.448140015438007	0.6476329032151741	-0.2570068071101675	1.3792253820251923	-0.004266519909585509	1.5320111691972986	-0.330118114910071	0.045810584888572495	-0.3400994034491766	-0.28251555432656783	1.426574701973258	0.25313323406746224	-0.06282239909888847
-1.2009072593757084	-0.46072250007282534	-0.9830905687154299	0.28686746795712165	0.08861060050450113	-0.8510594939018297	-0.560127010584784	-0.2750686859746962	-0.6965179341558734	-0.4211786586365277	-0.4232245379765989	-0.36034691919449574	-0.2341018327004909	-0.23527027752536162	0.9826768357396503	0.1497095300287112	0.14992557766989117	-0.2800424226976331	-0.2564740407306696	-0.08953096141092075	0.9407981326736952	0.737462049976563	-0.2360671256562014	0.10036805731508147	0.3663278223620233	0.2149206661008029	-0.8967518789129413	-0.630234064373501	0.08511047925460484	0.19150644276066098	0.11372345648463882	-0.7626050875122369	2.1582058552131813	-0.13550773221191478	0.8324093579630075	-0.033828199280708834	0.023076579119485574	0.7086413371740756	0.8707520101261718	0.08550123188945033	1.4034445838071958	0.09408258335699413	1.6110720077809781	-0.2355489052847914	0.22099802820132827	-0.21309883971624793	-0.10104542750365167	1.5857221872637681	0.5913176590715945	0.24298212941110853
-1.0501311520222667	-0.29379973425889855	-0.7765142767911118	0.4880173280668968	0.21615956618149448	-0.750235484469569	-0.44291782775405864	-0.16060480790448983	-0.6000010461663661	-0.24794932727407612	-0.3263795879998023	-0.26431540547416893	-0.1393540952923	-0.06314979310278113	1.0550756730642028	0.2908542832506944	0.3161624707017907	-0.1423057732366154	-0.0739229186993827	0.026614956368530673	1.0668800169060488	0.8500413962106356	0.03844339099369544	0.19342167607050967	0.4179833198754871	0.5049285681603395	-0.8078875242704855	-0.5034293546681626	0.20084737581657594	0.3486856544721145	0.2748517519965409	-0.4188431023096871	2.2648233793960593	0.00768229577430396	0.9405266472661191	0.30404289772961446	0.27762462061171245	0.9679531869203741	1.0979258658706126	0.40353175244492456	1.4420071358598896	0.19138181387289258	1.6709776484378118	-0.13799371043436232	0.37612198761007837	-0.09234806406246282	0.07088875074059489	1.7688880405217007	0.8888673277350524	0.5145930406294463
-0.8932501740321029	-0.13297922496948938	-0.558980594776743	0.6675863487360981	0.30477789582627457	-0.669345079320704	-0.34816447806492373	-0.07957844837759395	-0.5389095446124976	-0.051922050158012656	-0.25445468801404186	-0.18815712250017	-0.04919456107192109	0.07519397522077856	1.0763338478690083	0.4108720188141608	0.4536475712322324	-0.06328228875771011	0.07415128365007684	0.11609560069121125	1.1594288147222385	0.9182631870745478	0.2643422060427666	0.2679169008865644	0.4524294928543604	0.7378778217871442	-0.742341688909167	-0.41476459790153514	0.29486241221448106	0.4605421745679822	0.4075227532866073	-0.10965174464319864	2.3220681861049384	0.12322365441119972	1.0347682407895742	0.6205582132906601	0.5039790499133446	1.206932717215817	1.311802303862792	0.6919808410665983	1.4854733441519545	0.27299082013057785	1.696979916680796	-0.035702573876069996	0.50225133855378	-0.0012147906175011213	0.20819615656530216	1.9475277657715495	1.1113009847285864	0.742607314109614
-0.790439347244815	0.019960450574813094	-0.3666313202025839	0.7776320353158948	0.36096449963177635	-0.6050065821717278	-0.2663961391499522	-0.02063082880587935	-0.4979743963386036	0.16448315267630909	-0.18847859475019893	-0.13669353142647334	0.025037736819306333	0.1996416397068539	1.0680499683632207	0.4993872564975511	0.5760001493934856	-0.03699949025180093	0.19258570505852438	0.17086303280656784	1.2024617607150754	0.9391536285168343	0.4627112279786559	0.3270433583818958	0.45622091141436005	0.9242517065790533	-0.6972658202612928	-0.3642327048630346	0.3483794244430881	0.52323807635037	0.48489615611157716	0.15351654219336536	2.3675453671393774	0.19192835249269513	1.1200349624837724	0.8963755530546992	0.7034451268480202	1.4271867586430766	1.5117723409128947	0.944737979104356	1.5038916514500253	0.3329079673505639	1.698050549493864	0.049921690902627644	0.5989374217138248	0.055146934605318734	0.30527826532105773	2.1280249114775454	1.2602590085356216	0.9352615650900631
-0.7270316926530375	0.1647378340259682	-0.193599748459514	0.8643900126934323	0.41271844181266565	-0.5493811290185233	-0.19580212966313754	0.04242955687487408	-0.44026405965060933	0.3886572983344062	-0.13217366095239838	-0.10628406196549733	0.07869556567887273	0.3031171778163141	1.0585783545355993	0.5632984884980882	0.6605950393081592	-0.0481143968985139	0.2972963040693513	0.18585361399858696	1.228086174647841	0.9185956609436557	0.6190947154634647	0.3631945366397624	0.43588074215236483	1.0651685462997649	-0.6705744749337456	-0.34811892920695847	0.3658063607113003	0.5387362688937737	0.5074302517488002	0.3740335018918245	2.398446355499625	0.22137322309905022	1.2005259645015538	1.123484661763744	0.8706899327077305	1.5967804228686326	1.6862113358786543	1.1498160586262414	1.5033121850837468	0.3817642504728201	1.710308880229545	0.12198216658669025	0.663291992726674	0.09862760309878707	0.35639300044436195	2.298622931304228	1.3344174388573524	1.0862482330995173
-0.6788534514832776	0.2971011077859311	-0.0534713877517228	0.9474497722539844	0.45578855555101183	-0.4954235192704495	-0.14271137318771596	0.11099593860397088	-0.3801023784348575	0.5876021696986996	-0.08301773172391984	-0.07650480887363166	0.10122337501505174	0.3718900947498244	1.047782833024404	0.6112057117908609	0.6919316302251105	-0.0842151467831412	0.38271741765377637	0.16951595292986613	1.256018597582236	0.8731021531873765	0.7271710673263033	0.3689508159281085	0.42249036008746543	1.1664693701035607	-0.6441569168673056	-0.3665437875132241	0.3518196019715113	0.5198396069079607	0.5035304523887134	0.5724659505966724	2.391458694815147	0.22752449962611024	1.266211147659192	1.3106894713435457	1.0054822500380025	1.7018295807019594	1.8110066379026364	1.3187485063651299	1.488208674633637	0.42530503612509163	1.7410833489958986	0.18892288111129157	0.698084120824362	0.1392106425737432	0.36479078741848137	2.4411319145776016	1.365110002765493	1.2018030998272193
-0.6553731798035802	0.4234399752027495	0.04446222622592215	1.0081542792413454	0.4930508354756939	-0.44079302097616857	-0.08590336123871783	0.1788809152972508	-0.3397435650812831	0.7493250973883832	-0.040448395513081395	-0.05434321966082299	0.0933617169213158	0.40332570126409006	1.0274930021252973	0.6323512240665277	0.695448919208219	-0.13510118672290578	0.45155311794370656	0.1432927979967313	1.2742699861719122	0.8150485214870177	0.7971023874470516	0.3536443460022813	0.42242843129065955	1.226392214650512	-0.6120073021002312	-0.3918806261383082	0.30109287747129737	0.4750515882865468	0.45400040641403344	0.7378618741264569	2.3611045668562927	0.19815090684741526	1.3089043409851528	1.461598271089217	1.111267964773242	1.7719388683328758	1.89755933733591	1.4574119116028619	1.4540326206654637	0.4603641726261893	1.765143539112851	0.24024409558015244	0.7199142007953874	0.15576040607162986	0.3500357013919143	2.5523849950027033	1.370564053053022	1.2978879719280783
-0.653008771050718	0.5324481945509203	0.12534411322679392	1.0684241666134622	0.5409654644384169	-0.39243131341151816	-0.027944635910948895	0.2470761746407685	-0.32995355590145553	0.8631960868556423	-0.018033106247063436	-0.04821849552995	0.0690361905466372	0.3837687793953008	0.9985712931292927	0.6339787503757918	0.6613557552975285	-0.18678485415248683	0.5049651058307636	0.11081781081531253	1.265668123271642	0.7413593825533284	0.8319194787372526	0.3239035696791631	0.4249262260951602	1.2485173250833956	-0.5937392839973967	-0.41543807290695794	0.2222089709828003	0.4073165766412756	0.3728309682917722	0.8733058847150564	2.3176933028937863	0.13270360548998295	1.334572474416827	1.5705450914558876	1.1867119825795556	1.8282127186091057	1.9587120417003696	1.5545209545123093	1.3926465707667508	0.47073063269984505	1.7758747656810534	0.2662137100001919	0.7285579029804465	0.1319219286840403	0.31910026390605467	2.630937512224751	1.3517871318341246	1.3975528107829045
-0.6835658874041106	0.602070210600024	0.1935768884381599	1.1446485449524488	0.5785348894205521	-0.34244777191498127	-0.010548557184833838	0.31246672218507465	-0.35772521459525153	0.9365317407307288	-0.012768470278738403	-0.05234243565403403	0.028048242068852647	0.32259882284958014	0.9569930266783281	0.633374592882201	0.5922287571667124	-0.2279761534639931	0.5291442362529705	0.06902379412788695	1.236396582486472	0.6667559404795925	0.8310800651857713	0.28350370908942313	0.4357431226039072	1.238299546810754	-0.59799754969675	-0.45376943453142077	0.1340711988634323	0.32388561668763327	0.29673732224128774	1.0159609967759384	2.2532042837071824	0.053863200315232826	1.3434004847070597	1.6613549301925452	1.2463959203438777	1.8622274439305848	1.9974325804653623	1.6143359851035874	1.3120446684636906	0.4766413336190352	1.7878094167290626	0.2740397235641461	0.7268684202338127	0.07517872289015555	0.261484677816216	2.679778418701913	1.3122598391396196	1.5028343393319266
-0.745062357091727	0.6367973799677136	0.2377116829887816	1.2076367804635477	0.5901714987563422	-0.2873629300724052	-0.020673706767640552	0.35980612025376135	-0.41007947875707573	0.9870129063280124	-0.021552526988002564	-0.062107730072488286	-0.01392174288070958	0.26032982450522874	0.9003146474478638	0.6305387515857559	0.5285658265724462	-0.2629874609235049	0.5325637061090969	0.035208635171697394	1.1996811218837609	0.6127843490610593	0.8025697181894429	0.24747089588185806	0.4529662090933437	1.20152359052395	-0.6133762384057688	-0.4958509885545041	0.04616653938972749	0.2523639483576074	0.20804498956630785	1.1588047952234666	2.1924082600707333	-0.0297314359644411	1.3420624129070613	1.7394953376771187	1.3088320916791865	1.8798469325275793	2.0259468693149953	1.6566275793803782	1.2261403373681208	0.4949686398258111	1.808964789136138	0.2662332262434929	0.7290346035064676	0.0013744073009994862	0.18590459504913945	2.7001317616313436	1.2654132942271938	1.598300119437738
-0.804603957648801	0.6505888390216521	0.2596316366297375	1.2653700697176034	0.5917002434741206	-0.24148573406298598	-0.031949569729218155	0.3931462952205277	-0.4883918677300897	1.016392401897399	-0.05334327480113663	-0.08330257961229157	-0.034372786563458324	0.2132818023035611	0.8278325930689162	0.6184124476072613	0.4716511829806554	-0.3005797093663258	0.5353990438784759	0.01629425208241308	1.155419338333742	0.5823352838819176	0.7719496946566491	0.21680188837479664	0.45958570937414206	1.1650774995199638	-0.6329199886401471	-0.5248316814194578	-0.04239507390357289	0.18187500457796912	0.12170464231470624	1.2809751286992648	2.160386545455777	-0.11030389235133087	1.3402348026436492	1.799572252112028	1.3591256173408746	1.8996297298311142	2.057166893602915	1.6712020879008413	1.1380988346205758	0.5093279230378858	1.8250657787280276	0.2472048890244007	0.7250317211482609	-0.0879163961517991	0.11691764662194062	2.7001317616313436	1.206201459731592	1.6730487485788579
-0.8444166694666315	0.6419354919383086	0.26265811122968036	1.308168248556909	0.5813899423409706	-0.20666231400067697	-0.055448941964301654	0.4137162097392573	-0.5808436734149431	1.030228357566816	-0.09006816932026637	-0.10769745984185186	-0.041987593959369976	0.1916999335592126	0.7418315499439949	0.6048127391290918	0.40834816102652133	-0.33198548118081317	0.533023135840246	0.011354959201171739	1.1050606299807844	0.5569749159771783	0.7489512490337644	0.1898458056035081	0.4524845406737432	1.1413191536623983	-0.6454967268684697	-0.5559107806170989	-0.1294167309315839	0.09603435400675563	0.07818426497696901	1.407099672538704	2.1520216067233435	-0.18123958643858482	1.3318147410729286	1.8403363676313487	1.3934203868785344	1.9266745666511365	2.07693957565193	1.6445412286861227	1.0494093264741813	0.5267458906417088	1.82177088549711	0.21915354198552012	0.6980771105225086	-0.17732894872302196	0.05614391842217652	2.6980466114640977	1.1290703638332984	1.7326161653196923
-0.8562769369290274	0.6163706900706307	0.2445096105517311	1.3088952486405914	0.536260560603791	-0.17831472729760237	-0.09226612933309478	0.41876590777254535	-0.6589408973510391	1.0516636284874366	-0.12084425711747873	-0.1324533377974078	-0.05279536146843733	0.19979972106145222	0.6579260635525006	0.5826315282929838	0.37032872104166376	-0.34918310803442015	0.5246746412970736	0.012280644860033583	1.067384155391046	0.5266182046505667	0.7292213163547	0.1695430846070606	0.4378693446275733	1.1241902954399952	-0.6381976749925602	-0.5952204533020713	-0.20698672978088858	0.021875942143825232	0.050366849142377504	1.5318049666003204	2.155728104999458	-0.23237430000188436	1.3169654076827038	1.8672331880389041	1.4285356054481957	1.9532324851127734	2.086475173193698	1.602150391647033	0.9682341886259849	0.5423286476104829	1.8092635703862971	0.18819427469469643	0.6662924019198659	-0.2577482997465954	-0.014463115892582385	2.7113332167960023	1.0546787832702675	1.76643294400567
-0.7960418492781574	0.5954589336588401	0.20480329849264897	1.2635604716832245	0.4766325360409146	-0.17245427064302105	-0.11439479886699563	0.3916496377311451	-0.7054242297912088	1.0751627015410101	-0.14937069870796232	-0.16280162120313083	-0.0649017783008388	0.23237953547566276	0.5718871944937619	0.5349770647679376	0.3473927249750666	-0.3635274332984392	0.5119024947711199	0.007666032769587568	1.034244927166286	0.49821939499759155	0.7246973973029117	0.14850525435084558	0.4060861099113501	1.1073832570057065	-0.6143898337979538	-0.6401164239267659	-0.2786229521951308	-0.02562206288640721	0.022143024061834066	1.6220873007328183	2.1582868715689427	-0.26330887720633467	1.3037533084867856	1.8852966810885683	1.4584969123713751	1.980326013768634	2.104251315417881	1.56682705703737	0.9025364104964655	0.5344752687668037	1.7779579349529944	0.1528308418321382	0.6350054247488048	-0.33063543864361655	-0.07751316730144878	2.7245771228070756	0.9864323769243313	1.7815244329284123
-0.6597634445548538	0.5891291150656943	0.14498774409172382	1.1976010184388202	0.40392292425832005	-0.1980988007929537	-0.12053193688710402	0.3293862525833567	-0.7153679282831222	1.0895471196950741	-0.17183237243185093	-0.20044328239506765	-0.07925668301124378	0.27569382663540576	0.4816799075284578	0.48663213553593093	0.3175693862950335	-0.3687865869101567	0.48765773153017744	-0.00856109866822439	0.979931882571629	0.4604466693128205	0.768569755135198	0.11922547874995441	0.3590546292260529	1.089361348871285	-0.5896149992981594	-0.6965394509600742	-0.35204637155945717	-0.05423805450600876	0.01554535906904737	1.6748866739701427	2.1490442556490876	-0.29911885782273007	1.2970303135892336	1.8888608772354718	1.4777849232509719	2.00578488793563	2.121194923661053	1.5356293858318462	0.8523346845490511	0.4987961286727833	1.7377469583691254	0.1069091213433957	0.6083031849897698	-0.39230542542976005	-0.103311497004605	2.726391843942392	0.9175947681808152	1.7965172260258566
-0.5006764131324581	0.5962074930951142	0.07596342936960317	1.1310963151316566	0.3047290318398611	-0.2388171846147773	-0.1312042394000124	0.2535616904281011	-0.6817407067988812	1.102744144841138	-0.180297535993254	-0.24751371470156486	-0.10006727010169256	0.30003082755988386	0.40806307513501905	0.4700362990793433	0.30880070306272595	-0.3657452268067092	0.45780136228733836	-0.03486715082454096	0.918237935470055	0.40342740076079764	0.8712233468866977	0.07728064276680532	0.31301400928964834	1.0535186699700136	-0.5712246507169578	-0.758626757249522	-0.4059307128054728	-0.05825176410609604	0.01498330372890196	1.7079724216808523	2.1257925615453748	-0.3508950718349698	1.2923089870754185	1.8800348987356155	1.4971773549164604	2.0248303517250386	2.12280603108727	1.5317022079523053	0.8163828465551848	0.4365725680871274	1.7215048776313275	0.060232772780323095	0.614079673716849	-0.44110247209444803	-0.10555705908925986	2.73245514750039	0.837973960777223	1.8086837295806952
-0.3542195836624222	0.6036332027029664	0.015035580884937718	1.0530781431079377	0.19626494314190138	-0.29306235357063165	-0.15896237928691725	0.18224535266159908	-0.6057567109039572	1.106345903632073	-0.17562430186278064	-0.3050836740895583	-0.13147097192049273	0.28893502200384263	0.3523908657440699	0.48505392820573545	0.33669362267295966	-0.3665298847438462	0.431049425370695	-0.08079221246718618	0.8681312963595964	0.34905868777638566	1.0268045630125688	0.027666997472018416	0.25996167335934284	0.9990667618210114	-0.5614149114040835	-0.8219263185487318	-0.44012763152230006	-0.027211433293740882	-0.022458228930030286	1.7217711391738881	2.088221226560717	-0.4063777328855317	1.3046290384046708	1.8632354092679453	1.5135415837911073	2.038109310955858	2.1208326172063545	1.5712575374971411	0.7946372807668671	0.3489040600479519	1.726052992217078	0.02002280616452549	0.6389171731829194	-0.48821938092487266	-0.0951085304853185	2.767383191940126	0.7543229849168916	1.816256391085329
-0.22610466874403728	0.5992436501686474	-0.028954356761756027	0.9673790571566304	0.09548646144976244	-0.358499326893331	-0.19314533553862287	0.12291444275723692	-0.49015929481907206	1.0792959600593355	-0.15736042157619085	-0.36169301241007173	-0.16207509213112464	0.2520870110154967	0.29239136952452727	0.5339167067179625	0.410532152092778	-0.3647206321449942	0.40986315148283275	-0.1456938301165019	0.8197655104551451	0.3209554104515059	1.2175222932845138	-0.008116626155964719	0.1990099753475862	0.9345418943040199	-0.5630343339272306	-0.877923992947036	-0.47241020093686303	0.020140085984663707	-0.09679653291821463	1.7112621278132587	2.04476945442033	-0.45064126386240577	1.3340067855257707	1.8499707205150386	1.5249980357288733	2.052988144792799	2.120878869094187	1.624990404513245	0.7913037914554775	0.2670470523530985	1.7328668646165322	0.004025992071620512	0.6597097284796635	-0.5283722401813945	-0.07319635617067435	2.834371309770452	0.6725954985472763	1.817817579594578
-0.12245838112721488	0.5731159316048908	-0.05397838691547359	0.8858839282109565	0.006316666815463845	-0.41482067332936623	-0.22728316577547467	0.07300152388363337	-0.36200546193682515	1.0298382141499	-0.12631762314622183	-0.4055634140268122	-0.18555274002197372	0.19946097530160015	0.23615933631309588	0.6089123792641709	0.542046041093756	-0.3493517122192595	0.40586611282183255	-0.20115898052697068	0.7687608746682848	0.334873136027777	1.4084628767117193	-0.02471888189561895	0.1454002802460285	0.8637656774029014	-0.5663314315822705	-0.9168508482605044	-0.4823987246025509	0.05948615892566715	-0.15375435638804974	1.6881275360591794	2.0144018237355157	-0.48511834910155816	1.3644615172663817	1.842180930998096	1.5392514730030076	2.086919398395697	2.1222972603210954	1.6839264277813044	0.8056222184415963	0.19834238754276443	1.7191063281508865	0.011721897346897566	0.6723633233247821	-0.5631032053640623	-0.07271443188766576	2.924381478082144	0.5918755542918455	1.8197556067095078
-0.06488257075727835	0.5178542797812946	-0.06852098537776403	0.8088851367393544	-0.062253467260997494	-0.4600537367133558	-0.2694477859044357	0.02624618727421788	-0.2590182539085305	0.9816526750347514	-0.08397441116750294	-0.43011125939450645	-0.20304694165035492	0.14019552269460298	0.20912135882114802	0.6728051166475572	0.7114975726613804	-0.33452751350608273	0.40478973459456824	-0.25770179483880157	0.7289260571896505	0.39829252656012953	1.5689320053763045	-0.0253667748025325	0.10407312984428904	0.7906482215432484	-0.5552168338334795	-0.9427973589957614	-0.4565302849535069	0.08771396330292462	-0.16493493415433055	1.6678478513726247	2.0041465033686343	-0.48950906328541544	1.3816225600671725	1.8531674737601986	1.5481869088242597	2.158204246063287	2.1316093070716655	1.7356460844764878	0.8377358706115071	0.12271848263542051	1.6707286640626795	0.041841966175751234	0.666040031053149	-0.6053744992811765	-0.11543138003685012	3.038801424802209	0.5269348852957549	1.8175035474231769
-0.03799492941987677	0.4376446390655116	-0.07821605101929148	0.7334509758826298	-0.10262210060765056	-0.49883972265889137	-0.31473738256201794	-0.01935927833725621	-0.16741173944014495	0.9375438519137379	-0.04372429785019957	-0.43341530637819503	-0.21124131155420106	0.09873304168871777	0.20134434682850003	0.7123527729881997	0.878380665297153	-0.3207019703492618	0.3858021601343499	-0.3485709676497758	0.6807729547085571	0.4983486903911333	1.6906692556566125	-0.008602545836150078	0.07735429451129608	0.73124028865728	-0.5261487820690837	-0.9518361024896009	-0.427638444930407	0.10904961305667416	-0.15031284830531133	1.648864360124774	2.015893874954134	-0.4576193631903214	1.3703305395110896	1.8868546389919572	1.5536690000835418	2.2614100701112987	2.1548431720602554	1.7559341405978715	0.8827909382949812	0.048375918486782285	1.5953942916268138	0.08323591821851489	0.6381881017901809	-0.668716507293688	-0.1597273992409977	3.176364403412662	0.48442660023035583	1.8179701095064007
-0.0026926139758659123	0.3481648382908939	-0.08632286417845565	0.6794712196693171	-0.11943829250322109	-0.5209875328422032	-0.3600156977158865	-0.05691564696314032	-0.09543903459064461	0.8979414679707075	-0.024718266237678126	-0.4175925924896465	-0.22163587246038957	0.09427665302577623	0.20573972033796345	0.7347805787196509	1.0364459962496892	-0.29978856665285025	0.343396795949258	-0.4558054339371978	0.6090198693985163	0.6136986522011061	1.7815636292488661	0.022720584317313827	0.0720834658053798	0.6921713663801589	-0.491942850213266	-0.9393094673887272	-0.4168163669559843	0.1193109399722263	-0.11394354429527243	1.627887356183221	2.0455121043481492	-0.41574363944005804	1.3325218521867486	1.9457704338573598	1.5720843515381915	2.369672889109968	2.189293119848579	1.7498945096351115	0.9282198552470234	-0.011681762880932289	1.4999585806385984	0.12377766097044071	0.6266351243360221	-0.7427724377275886	-0.1740005609845567	3.300007403432218	0.4502867434687226	1.8192262381920035
0.041630494215786275	0.2746682785996287	-0.10210191978499632	0.6476649660082745	-0.09901314618257255	-0.5295050365766839	-0.4052601683586148	-0.074559170211976	-0.08934525336646604	0.8730118690551134	-0.027292603649502166	-0.3870423951015872	-0.24961586242676376	0.12908466177145753	0.23737733138198402	0.7306747737121891	1.1662830381773248	-0.28255851591754383	0.2749023863167526	-0.5345992445713751	0.532973729802168	0.7264349999844797	1.864866138685245	0.05659167792200441	0.08287971938185817	0.6761688774161567	-0.45629807892141505	-0.9127603737538813	-0.41224594629707345	0.12161809056351754	-0.05624207837539935	1.6116849381994238	2.078769318388477	-0.3921007840052286	1.283780139179495	2.03743274012606	1.6054244167477036	2.4790208404501817	2.224806861057085	1.7388431191762581	0.9639473836797496	-0.060331378138881855	1.3967545571462558	0.16070889871156438	0.6306520272979352	-0.8058952973269357	-0.1715191636124723	3.3891351191134027	0.413515619698145	1.8149823177042168
0.09918446247253247	0.22599993829074672	-0.1308508417540278	0.6285100942382454	-0.037961085444230755	-0.5544306687071622	-0.4427429644465005	-0.0589963659117958	-0.1424218572950909	0.8753923093235333	-0.04752782339559673	-0.352319308745241	-0.2853126198598906	0.18469918785560419	0.2990562990629738	0.7136843854230522	1.25082066989925	-0.279419884168997	0.18317395885183335	-0.5844688324170816	0.47181542984090336	0.805923960857052	1.9689608475074287	0.0773491699011893	0.10054318842635793	0.6802157612516984	-0.4242707946327081	-0.877810565577702	-0.41132762375355164	0.13235549617251086	-0.010317833582885105	1.6001668648580314	2.1138291463445102	-0.3902546882688343	1.2322154210332203	2.1586668511270024	1.6515112764634936	2.585134262695408	2.267335471920406	1.7234817573261396	0.9808329089766954	-0.09883773461662677	1.312548041476509	0.18677609434811232	0.6272169793898422	-0.8468760505887465	-0.14478774646774753	3.4661575773390076	0.37330552986840726	1.8364262288370075
0.18523692791447402	0.20311797344268037	-0.16382130778041631	0.5932110793056042	0.03157934779100367	-0.6044717220452547	-0.46308351564182243	-0.015860993555159065	-0.226643600317782	0.8929770343467807	-0.07775889381282805	-0.3127686426293951	-0.32274269849730175	0.26241499284920733	0.352481647985229	0.7049919153622095	1.3038908348350842	-0.29142968995062585	0.08711376535036283	-0.6063675155409062	0.43020825050095	0.8446109896818701	2.095615724080485	0.07683833126304604	0.11479369266911528	0.6974813928840502	-0.4065270500085898	-0.8427544192427717	-0.4300331475631281	0.12687692905414374	-0.00894295975083707	1.5836280928806463	2.150887377742675	-0.4146958553734562	1.1751896293617494	2.2952674242788182	1.7199740188702308	2.6707066861933284	2.3161928827690064	1.7126359411606207	0.9751566309156189	-0.130267783420488	1.240691150813324	0.18592388505727425	0.6158392594820148	-0.8513564181467819	-0.10395748061799866	3.5396004091682824	0.31667500161575796	1.8968998527010263
0.2953102573375756	0.2081902121828826	-0.1994612796077797	0.5056391779213374	0.08281672782981338	-0.6681028235430885	-0.460714399862001	0.036619362149826334	-0.33816824963240927	0.9014584129753566	-0.09565749649368599	-0.2685923107363864	-0.3526921277267486	0.3683370281131534	0.37895980165669585	0.6906400924532436	1.3438979520824894	-0.31447658506288834	0.00723862494909904	-0.5820164562312906	0.4097985190223777	0.8566631674370356	2.223503721445984	0.07690685839743093	0.1247917528645418	0.7336941645416534	-0.4053153957466673	-0.815241192968583	-0.46265478991683845	0.08691561595546313	-0.04456862131083711	1.565136826989265	2.194170365808558	-0.46507502396356043	1.1176144667480032	2.4247175585627234	1.8055990633009262	2.727154435883267	2.373922947433754	1.700854407521997	0.9508003510684746	-0.1576719422276425	1.1573062835815129	0.1636558514501109	0.5929926857422682	-0.8127781808218888	-0.10643887799008298	3.601884485153729	0.2437322832665144	1.9974529539835288
0.396188057107511	0.2365456436289949	-0.24234409663158826	0.37855640242397315	0.11299372972460431	-0.7296692499290531	-0.43229629200786013	0.09006098567319679	-0.43981836064556196	0.9010908865681188	-0.0998378957592841	-0.22463013003676613	-0.34438506511302663	0.4747333074408919	0.39014114769281805	0.6666094199020627	1.378441001793345	-0.34311335738020676	-0.051299286081210996	-0.5298741028500201	0.4104523236201092	0.8314782718521043	2.3304509506555027	0.09278023461680798	0.13609031779288988	0.7714194892033952	-0.41640669245195977	-0.7930023393684459	-0.4865735601657907	0.028541043852001503	-0.08870293602011821	1.5568592372446313	2.25624914841124	-0.5082123652634063	1.0599577143903545	2.532201956180459	1.9007413165028377	2.767353024356237	2.449436862970658	1.6751434433178534	0.9248302885453488	-0.18925905860837752	1.0929272236514689	0.13942968809835005	0.5525993264638329	-0.7429510031012785	-0.16599241492010358	3.6544331159897134	0.18744315358148178	2.1332494372449444
0.473760322103273	0.26595504676138276	-0.27971200438438976	0.2404105821749421	0.09395073616249631	-0.7870948237229682	-0.3964831584695635	0.12969807324773655	-0.48352760100259334	0.8932880182298295	-0.10769426331113499	-0.19888303798610454	-0.3093215333830132	0.5633266151675201	0.3875084626991978	0.6596616087257713	1.4047143325229845	-0.3790390183036541	-0.08399099309342947	-0.4842737219981701	0.4298695324563429	0.7578353098446804	2.41076722781139	0.10507151062969282	0.1527766880433425	0.7875265695985348	-0.43964365808085226	-0.7655245591471738	-0.5023475158556641	-0.05191625533953281	-0.12374924822950602	1.5609283001914485	2.3348687703153432	-0.5344568614078266	1.0110256253139953	2.604485323811256	1.9900732988326666	2.799587019681335	2.5332915356136176	1.6512259376038247	0.9141257378220452	-0.24384417492923377	1.0557621559233863	0.11140436271720482	0.5151012218507908	-0.6695200514752925	-0.24732482795882973	3.6985201647476926	0.1397805828245099	2.286299745237889
0.531450803567459	0.2757222502859041	-0.3015595295733803	0.1103328824198057	0.011831316710649648	-0.8298663802883512	-0.36834708820825846	0.14599095437200593	-0.45379640357971096	0.8679060791207117	-0.12589436496815223	-0.2125825957573571	-0.27477316832671883	0.6347944428127418	0.3808132724136988	0.6774657601695397	1.4427092332823794	-0.43849793256486275	-0.09503699648663641	-0.45228230195197716	0.4661359947208533	0.6597093415315533	2.4588440818395916	0.1092267468692237	0.16357982259724402	0.7839221879716507	-0.4727427903704908	-0.7250309882947734	-0.5110150678625942	-0.14711002116496488	-0.14164854906183616	1.5486800925712925	2.4086881731405456	-0.552361851716024	0.9776717380067218	2.6375845804002265	2.0601918565585344	2.815599677695659	2.607248304260111	1.6475185115550883	0.9293538646950106	-0.32905746874043873	1.0184310986118816	0.0705568654868869	0.5040039140170931	-0.6148628139104211	-0.32661675307588317	3.7165890940126665	0.08262546652893825	2.4127111527483005
0.5603916035447603	0.26166729831039653	-0.30712099999207904	0.015040556233839814	-0.09143922828855319	-0.8456936390846309	-0.3627119771033982	0.1546423647374701	-0.35343728278807385	0.829230992574406	-0.16487470375124508	-0.2752309977313893	-0.23545414521900407	0.6670957329355192	0.386426640992049	0.7146276108977387	1.4997792919687722	-0.5140001834911636	-0.0904033194839007	-0.42437357014748145	0.5178101894331013	0.5626731486782799	2.475424356590974	0.11217964338727096	0.16630468965669962	0.7690380227713474	-0.49713315765255983	-0.6652618538660982	-0.48691969712450306	-0.22333388212866961	-0.13119431973512757	1.5037645287934258	2.465696682145118	-0.5644505712871636	0.9609621584555242	2.6391057940134406	2.10522704978785	2.812358192624123	2.6683239221448485	1.6679696093573917	0.9733808468899257	-0.414477430415951	0.9851335881775208	0.02406917394239746	0.5067659729472742	-0.600902248331036	-0.3883030613009185	3.698271085376178	0.03351403355818037	2.4961180974723254
0.5569733128304605	0.22235295671721214	-0.2971517409252582	-0.019420828167603255	-0.1759599636441262	-0.8544584437378038	-0.38407914513664265	0.16869025962766385	-0.20886174690952403	0.7950227654391503	-0.22065201434076692	-0.3737160722673812	-0.20141558051691066	0.662985617715982	0.3989924162058498	0.767935262398524	1.5488577428958692	-0.588445415874049	-0.07979705597622283	-0.40583913266444627	0.6037342924698699	0.46318034334770825	2.4787374401658466	0.10674108081289262	0.1735503588829783	0.7538722652564435	-0.5036982266582658	-0.5942066961886446	-0.39905742176819203	-0.2624675507295229	-0.09413325530644787	1.4264113140242007	2.4937958548685946	-0.584985713436016	0.9736357653416865	2.6220270479404464	2.1257755687257043	2.8062786691208563	2.713149710103923	1.7041648625215384	1.0325487244618072	-0.47556018439063036	0.968443335564485	-0.008457898226990657	0.5055952525377811	-0.6192295489579263	-0.42341175800346453	3.6553084520667474	0.00536946871566341	2.5327432210054006
0.537042384544206	0.15980333022203894	-0.28753427719654967	-0.00454103297661102	-0.23953899053696975	-0.8797579028383975	-0.41616938244950646	0.1750845158119833	-0.05607151730002049	0.7686060981373457	-0.2639345115913672	-0.4938304173354754	-0.19047365501989538	0.6703552199136509	0.4054152597678705	0.822038182436791	1.5687590547468087	-0.6610878804344221	-0.052651322147165204	-0.4015906499763857	0.7359524873243036	0.3602057977767558	2.511407712727037	0.08817645713402966	0.18613566658940234	0.7656750059855492	-0.505072988224678	-0.5238321027271982	-0.2260807746665694	-0.2599040500725328	-0.05651013553762354	1.3144710642070332	2.489407468931483	-0.6285721050501193	1.0268268390497475	2.602288015258835	2.1397828712902376	2.80193813975468	2.7527182001458703	1.7342566858043036	1.079684886406972	-0.5197209736358238	0.9529814058687688	-0.03449256679136877	0.4803441452623689	-0.6362825421453027	-0.4418171641311133	3.605791473009762	-0.027529695690485828	2.5334251194347277
0.5177284959555809	0.08722300728077538	-0.2899192426505214	0.034709069367339584	-0.28216234782811006	-0.9213792225726554	-0.4462120268383815	0.17490199660596134	0.09010238742421504	0.7623864204763902	-0.28639618531525535	-0.6000922394941834	-0.17300628498910378	0.6815488853558715	0.3938556543935844	0.8623996019320659	1.5511562503476228	-0.7259810372685279	0.009726108779179472	-0.40107254233150014	0.8608606741462725	0.27018849771576375	2.631874700022361	0.06265944418482748	0.19761313693074478	0.8027888730498727	-0.5043681316588481	-0.46678522516255017	0.03490649220224107	-0.20711790940130986	-0.02947959717923525	1.174088392541854	2.468998098642423	-0.679029679250649	1.10000740001388	2.5839673121779514	2.142259135641369	2.798348855855727	2.8067404051359293	1.7348450536093616	1.1093062101197693	-0.5423469714201918	0.9328800673164199	-0.06582264270492384	0.4086357676054585	-0.6463227861114066	-0.4474361961968243	3.550986894723208	-0.06018738306100363	2.522703163868333
0.4875372349981286	0.02630224611893775	-0.2969241086476545	0.0994199789897687	-0.30903754035527925	-0.9713052522276355	-0.4719000107938708	0.2046100393728813	0.20137344937390145	0.7932756014416634	-0.30776202622194876	-0.655245349699665	-0.11661699949492255	0.6905294118337258	0.3426544703797321	0.8687925745938351	1.4900372194597442	-0.762607054036693	0.0998005892119606	-0.39792935595252915	0.9392226999080784	0.1995932128418308	2.8435703406428283	0.020776905596573844	0.21237971448021722	0.8641438156539344	-0.4980418983490017	-0.42469658192888327	0.3381577881317376	-0.11561558452194365	-0.02568356188194293	1.0320485621765587	2.449007312858133	-0.7121239746331975	1.176723516547114	2.5880312306712243	2.1262603795173414	2.815251878868241	2.866705977712652	1.6999754001987788	1.1091005930220572	-0.531575442332493	0.9229538902278117	-0.08471436622090442	0.28305322020631074	-0.6331657647136256	-0.4461852438026326	3.4983315155851455	-0.07377671141100005	2.49050140777813
0.4525625512519752	-0.014239732949738607	-0.3054189313709138	0.20413959973912074	-0.3446803281588428	-1.0251765942133744	-0.49405688408705506	0.301193119226423	0.2503542331354554	0.8414159065374595	-0.3220310450744238	-0.6600423364315371	-0.014581800181412053	0.6975527405879909	0.254315784544958	0.8407362403761782	1.3935980633879979	-0.7734431153007872	0.2011179714941554	-0.40159064997638605	0.9716844920436234	0.14093004571477333	3.0971698028907797	-0.03273655661867194	0.21762990025386478	0.9432632105619261	-0.5071759074004188	-0.3996858469906358	0.6284536721780152	-0.009948087440809406	-0.0553341428259327	0.9356052073322477	2.437624514873563	-0.732003360767578	1.2486584740876707	2.6307060492796053	2.1030565891668282	2.8555269830832435	2.9213911264283303	1.6289459374677282	1.0628679001425965	-0.4955491002264368	0.9262487834587294	-0.08891686394518934	0.11435030610781265	-0.5822502833883454	-0.43979718362573744	3.4520525683578427	-0.08613367419984455	2.4317684193784457
0.4304583327032746	-0.03729536358702175	-0.3131222145834188	0.35279531250223545	-0.4022072013059589	-1.0772420643742464	-0.517488567299858	0.45740522368749625	0.26410942656708136	0.8877129253446455	-0.33204428991726187	-0.6436567108346565	0.11573926931099321	0.6818048265966481	0.15402410362420724	0.7982232804190353	1.2729550512673722	-0.7761926604689353	0.3021793857832815	-0.4124363700093211	0.9459419206534363	0.10301878925120747	3.3410974382004257	-0.09259812337377041	0.19175054416646184	0.9921637273659499	-0.5382886257318091	-0.39840269987503985	0.8722541794438424	0.08056545861371758	-0.09299185061568974	0.904841122552887	2.43552484098673	-0.7311979213150197	1.292771328957532	2.699094522151932	2.0799199264643873	2.9077733229379725	2.9756214649136425	1.5388264205316156	0.9914751514885717	-0.4548189975287443	0.9269957365841266	-0.09083596120318352	-0.07101609549586452	-0.5083323352886598	-0.4136912426781083	3.391191803066762	-0.11412002995005073	2.347069456577801
0.40226016457444747	-0.04461926911154019	-0.29527377463503723	0.5360704531632454	-0.46905313471899	-1.126213397459393	-0.5556313313549796	0.6416887820348209	0.27571296962951436	0.9298710313810865	-0.35709769522467594	-0.6176709931685063	0.25827408202615815	0.6277410033242685	0.050108698243848025	0.7530347658474199	1.125253453202272	-0.7690529217186258	0.38113566672224647	-0.43072902392474255	0.8611284977164276	0.11575438551509402	3.52611755613621	-0.16021571579336097	0.14501494551034805	0.9788564791274084	-0.5735489298059345	-0.39760161907911507	1.0322330305448533	0.13096388153014424	-0.10386978319881572	0.9282628457649068	2.439487891056091	-0.7056733312299655	1.2875060708177013	2.7785136309345706	2.044536197302435	2.9533697492124698	3.0155368441143455	1.4517763404580328	0.9307433378098512	-0.4190985238618626	0.8954079188590075	-0.07947750760163338	-0.22869881508105108	-0.4457208219866973	-0.36957979022064513	3.3102694735385954	-0.15443836810610503	2.245672954606394
0.35810633276002146	-0.03787624570957142	-0.23172815495794227	0.7368884219304702	-0.5164721432480958	-1.1615256681749302	-0.6187344223760741	0.8412248620320877	0.28124578486458185	0.956140688119995	-0.3892537206435416	-0.5847284210200356	0.39393463943888285	0.557048527084931	-0.033206703580110915	0.6899126375119817	0.968987665450394	-0.7494105341848487	0.4166364583763499	-0.475583329767958	0.75926889225544	0.1908934799335032	3.6000305192976136	-0.22293673297416375	0.09168048950570473	0.9277997697430165	-0.598842212523571	-0.39640354249051973	1.0948626280130198	0.13403275803094133	-0.08201015396976781	0.9926131073673888	2.4409191800078878	-0.6760003715750981	1.2397379954210153	2.857146411907479	2.022048435198032	2.964047173214202	3.0264831242350487	1.3679020287780146	0.8814014651801412	-0.38527939454660853	0.829983124553408	-0.05711189277796223	-0.3315539638719576	-0.4017125739800549	-0.3082010932400844	3.2161601704271305	-0.20139316134484755	2.130701290482722
0.3332827711191138	-0.028516258518383852	-0.12868833511680386	0.913628464013174	-0.5353964671289148	-1.172820993856577	-0.7051451000691243	1.012683404169568	0.2828364692446631	0.9527368281637265	-0.4104630140049208	-0.5513208348516391	0.4960664325037151	0.4822760463602645	-0.08944630197830512	0.6158601904404615	0.8179241934967895	-0.7273039316418823	0.40838641306128115	-0.5448301435323794	0.6975434364985534	0.30395306620073165	3.5704356202790173	-0.25317588845644573	0.0441122925814245	0.8539501738654021	-0.6152869239726467	-0.41343182631185493	1.0944246587999555	0.09191078009279681	-0.03656149446506969	1.077579407650013	2.434188071116657	-0.6629066346339522	1.1712080498593156	2.9132035009973247	2.0309242019987748	2.944813898057988	3.009539515991876	1.2763931131697182	0.8305579646550194	-0.33912632708949186	0.753229541179288	-0.03110975128575345	-0.3959926585070459	-0.3838235701794944	-0.22437702912112562	3.106152486859599	-0.24824803305160487	2.0225575830000775
0.32302789897621353	-0.026857450807597345	-0.002745604072335639	1.0268982379205984	-0.5256515921242586	-1.1660288453687842	-0.793716185723297	1.1053909928818995	0.2909282115259491	0.9330374127357548	-0.4057086070731737	-0.521841393430515	0.5496491328900308	0.40712718145798477	-0.1311758721645356	0.5542237963494643	0.6678750095290111	-0.6968838458310709	0.37193394553551107	-0.6161562959782751	0.6902491827937445	0.43150297192991777	3.4925038718844172	-0.2630126471104471	0.027955757592532892	0.7592064282444428	-0.6320228984654539	-0.43287044173154704	1.0690365724813686	0.022923315269395384	0.03643652371199763	1.1148736821585392	2.418396633106034	-0.6585871982777546	1.094801974352911	2.911417728494856	2.0633692319006487	2.9197862944369897	2.9642049572666287	1.194156307067631	0.784393810808129	-0.2898732416677653	0.6740691088455556	-0.001471083125006828	-0.4402697250121828	-0.39654229475094543	-0.12886373771218293	2.9926719251978153	-0.2723541026430504	1.9388814678434236
0.30865032796862163	-0.03243870996446681	0.13140740934838904	1.0829088530633246	-0.49885318586145344	-1.1421844358595634	-0.8677623353464237	1.1323490796114144	0.28179906638808855	0.9189809412219947	-0.3688445591804318	-0.4989822831878172	0.5711251436007003	0.34711648817931334	-0.15114796521958396	0.5052870393686343	0.5476000857903387	-0.6524955517839585	0.34249762633257996	-0.68002169833782	0.7111866842487992	0.559588530003778	3.4075225353450755	-0.2734225417974875	0.05095198413975473	0.6706496680499887	-0.6566404509216335	-0.4395910133646133	1.0349456140580247	-0.0479318428898124	0.10816343211981275	1.0536162365458759	2.4070475919363643	-0.6553298015536916	1.0200657689383739	2.856911248450364	2.1268570697224325	2.896984603311467	2.8786929253096187	1.1281244262952028	0.7396752074663651	-0.2428604358951308	0.5977802963050156	0.0216751814307298	-0.4711571149776092	-0.411760934554054	-0.04436292885538216	2.8921221411943443	-0.2790321916973994	1.8824364281210872
0.3040853263118256	-0.04444560332232407	0.24803791085457094	1.0917513866898363	-0.46774078765532556	-1.0917005413414873	-0.9137513852342382	1.1334989506093556	0.2503234952730391	0.9113646632135335	-0.3187899310807082	-0.47443443782012346	0.5862796299192737	0.29842743096325136	-0.1292013584193204	0.46863070817588853	0.48540132898206495	-0.5971609552749721	0.3463108931011205	-0.7204686351485431	0.7457831877817556	0.7004189197267785	3.335934673436891	-0.2813903786046231	0.10520161014163909	0.5923026406334715	-0.6985182513493371	-0.45309595952599724	0.9910497964776971	-0.11431918561826618	0.13585978988114317	0.9239312626279734	2.4073716573594117	-0.655130223636244	0.9491098883246449	2.7596932055073164	2.2071641127002457	2.898980968580846	2.759733069800687	1.063389790201395	0.6926013537326279	-0.1830838228228743	0.5439664733597522	0.03130319479286871	-0.48639751120657804	-0.4067042878354745	0.022142622199733807	2.7982192181335614	-0.2810972366917615	1.8320566954806616
0.2933608487353311	-0.050919145327233316	0.3207922908528602	1.0697912428577765	-0.43563714858196245	-1.0452654804689716	-0.9308259411045208	1.1114627984689127	0.1971469932915591	0.908758052848351	-0.2711414967330277	-0.4565008050253304	0.5984236109883001	0.2587339555921479	-0.06411805669485712	0.45204103659168393	0.47430959907254133	-0.5400624996015134	0.37747335543679855	-0.7119647616704898	0.7959055812198708	0.865769257296494	3.283393327864971	-0.3124269407415678	0.19498460355520947	0.5155244846840136	-0.7600213556636635	-0.48463585741155973	0.9470409545843204	-0.189957103574659	0.11490809620156113	0.7575426846293071	2.4214279950841298	-0.6502191813104685	0.8792527495954674	2.6272594348612612	2.270808581700866	2.937426650963629	2.618387300580122	0.992232729633103	0.6391845240755358	-0.11051033559270693	0.5094655384455844	0.021252329492528105	-0.46474268878188374	-0.3742297396476145	0.04051726720293593	2.713318735214642	-0.27222920072806944	1.7565364444326712
0.2537010317098326	-0.039894361949769135	0.34866172447660915	1.0345712496733621	-0.4073099976013782	-1.0342749675475722	-0.9279096723945983	1.0730729254688596	0.1325206375597324	0.9082604786354747	-0.23376721980370846	-0.4585383006652711	0.6126765556278653	0.21619501583828843	0.040811083711781396	0.4543405339907576	0.4981290072558259	-0.4827305919798154	0.4200165485412352	-0.6686440544561354	0.8430346524033127	1.0397731508482708	3.2516441816788566	-0.37704802846668384	0.3153397796585785	0.4490767439330371	-0.8277341880703443	-0.5283053946053254	0.9028201921039777	-0.29258502130536174	0.04738363233698857	0.597175663491455	2.445145533233474	-0.6497630032134443	0.8127407903662854	2.470890433595695	2.3000687776330624	2.9809223723205216	2.4573305184943193	0.9163545490868789	0.5943599967743444	-0.04332674626367474	0.45795897070988045	-0.005992346156551409	-0.38315679581374223	-0.3150353182694433	-0.012238061224225594	2.640124982756882	-0.27555991846091177	1.6595812545996451
0.19399561530383028	-0.036205461047804505	0.33796300742928886	0.9999281152509998	-0.38182393840223766	-1.04451782652874	-0.9117658405806741	1.0378953904948018	0.07132155348740524	0.90662074543395	-0.2253252484712404	-0.4710875605977588	0.6333207868132588	0.17511644669356835	0.16889726080080808	0.4564489203459409	0.5564014879899318	-0.423557007877566	0.4820658153739016	-0.6348150792960817	0.8689426442338896	1.2205742879462556	3.2355913260615914	-0.4393018151857704	0.4559525532948678	0.4128961542542453	-0.8638682812756644	-0.5854656995393078	0.8472687422404925	-0.4328744258310458	-0.07160780667445693	0.48750785406998914	2.4591748655062715	-0.664439107928643	0.752679860221648	2.329770312752445	2.2813401638207393	2.9811101836873277	2.3065570728035985	0.8348124423208834	0.5726642775551689	0.028006733780649322	0.3852472336920746	-0.03185787394564925	-0.23798045473475646	-0.22638572684034872	-0.12493656749107399	2.556455663588589	-0.31548689728335794	1.56442053431748
0.11174367755702075	-0.061896020900776616	0.30678773231944756	0.9624322957176703	-0.35878107852374863	-1.0683219777488713	-0.8917580937448978	1.0056016589758976	0.022801837662106007	0.8971216013699452	-0.2492828209614589	-0.4637758269949683	0.6554407558660771	0.13933736676964434	0.2652474794178919	0.443521182957581	0.6207187979298922	-0.37103031952378857	0.5456968331380968	-0.6241282456075783	0.9045237932453564	1.4047555760468389	3.2314759711277814	-0.47787013236558257	0.5880948437236078	0.4066206683860093	-0.8250312670245169	-0.6505162958526183	0.7852395864353974	-0.6207570511256509	-0.21120505915616472	0.4390482677255399	2.4574060084054663	-0.6871410960383597	0.7052055079030101	2.2383578676569296	2.2097970082302143	2.9252328240743544	2.185893606092783	0.7496905073433929	0.5613054906118726	0.10785492983443552	0.29950531437567784	-0.05251907018764429	-0.06080909599753044	-0.12603198682667666	-0.26036754472449497	2.4523547194026762	-0.36816219822825724	1.4704441639388832
0.021890684419946516	-0.09414994989101197	0.2809307749681394	0.9060897892323938	-0.3366526732481322	-1.125465743519161	-0.868873563462197	0.9716713385763264	-0.004516437561038822	0.8769133032242585	-0.281421452208623	-0.4337701854986643	0.6721890390814693	0.10393467102333317	0.29318571413467065	0.41090900804846153	0.6552782071243899	-0.34485776221565934	0.5841248485078092	-0.6286185118632528	0.9700539191312085	1.5538885771122863	3.234425061215729	-0.49705772999340103	0.6659118173988117	0.44116802264011934	-0.6900424967767532	-0.7220109845862426	0.7217411145606685	-0.8326267182820921	-0.3203302651967469	0.41846504406916185	2.4377865475850866	-0.7076477270561481	0.6813105915721469	2.200364271616748	2.1111566587009514	2.805513511700537	2.079583641906438	0.6701474333608463	0.5405257021006865	0.17254197136263444	0.20339734557460573	-0.07785765940759719	0.10734701455641424	-0.036952215179147686	-0.3830941775611709	2.3371163690333505	-0.4052913741551155	1.3843903766273389
-0.03845361379687461	-0.12895496944007362	0.2673452667639501	0.8412761513372701	-0.32007382071513785	-1.1979651709849688	-0.8268725251370812	0.940174607590387	-0.010917597409387608	0.8477090894798633	-0.3022190835063993	-0.38463166452459935	0.6900642493956223	0.0661607549580582	0.2647633074650432	0.37129970298398324	0.6693555427986451	-0.3479574853061663	0.6050879708119701	-0.6542337538263884	1.0743633225427307	1.6570201242325395	3.2354204719758926	-0.4741821265877683	0.6718569818921689	0.5289121878695843	-0.48524380020744323	-0.7919531362021014	0.6460289528571037	-1.0168032540554484	-0.37945848698006646	0.4010484702060732	2.400964613891228	-0.727712435542444	0.6937176719615619	2.2203752120456484	2.014440635083109	2.62027585621772	1.9822080007200185	0.6046472102435899	0.5103124503793246	0.22004251329503505	0.12493406949124422	-0.09781627089073378	0.23398110723354995	0.043158704744416264	-0.4688766999366097	2.2125055177416266	-0.43520954619037033	1.3326109577372414
-0.06340276758862648	-0.18649823042543728	0.2620942039965277	0.7854867970895782	-0.2912021853145227	-1.2555805338560186	-0.7694722342431272	0.9143116360970073	-0.01262354877353387	0.8059467811127558	-0.3004390799356112	-0.2965849310148503	0.704735766957584	0.03634360040752893	0.19799296909236877	0.33995749178588075	0.6672942478597066	-0.37488876144607264	0.6135349145832458	-0.7001588154690339	1.2191613480306183	1.732270043273985	3.220556166520017	-0.41608980584770244	0.6199468882140591	0.6425708915369837	-0.25540230713810597	-0.8478657400734051	0.5593958169051982	-1.1532034618700997	-0.3821909406336977	0.3954042861185532	2.3502888833620568	-0.7357311911541963	0.7384016550387396	2.304357961667929	1.927749006910813	2.402797249433257	1.9277078595556751	0.5674453519189838	0.46758147898210894	0.25208429897724566	0.08659877520003981	-0.10877138879738357	0.31515339239234946	0.12430043387064407	-0.5252823484648537	2.0898232524407683	-0.4436029548771326	1.2986595938349486
-0.04057229877634433	-0.2560903040970894	0.2744536019781755	0.7439055531729558	-0.2299965520474537	-1.3010493957903901	-0.7107745704221287	0.8858143040633703	-0.017872038781243854	0.7621319791175334	-0.2787137594804202	-0.16217140483401904	0.6970833953250468	0.01663612486769366	0.11503313104628354	0.31773929171547144	0.6750486431061887	-0.44294648913408424	0.5972842286643035	-0.7317841061128412	1.3760823286499313	1.7657483148161117	3.1707113441267487	-0.36084447605436154	0.5170556328099268	0.7427373005876753	-0.04014144203796345	-0.9065714929145698	0.47250131222936753	-1.237923496439829	-0.33328347903579536	0.4180220412483397	2.295737870482266	-0.699714504837587	0.7981416655240278	2.427127983998155	1.8623219259224804	2.1818197864449678	1.8853334216518003	0.5363256571695517	0.39707350693036	0.25621765626339216	0.07823290019559435	-0.11691616766859844	0.36433065989290947	0.1936487317254493	-0.5638055299810532	2.0015139404088433	-0.42471778533191734	1.258616005807483
0.050842405453844476	-0.3163343675285343	0.2903671675669358	0.7025218636268983	-0.15788726924079158	-1.3348433538888425	-0.6498544503695836	0.857085781035438	-0.027646679029862398	0.7255772372283722	-0.2669205110667937	0.004811458558235715	0.666726125812239	-0.0034251517990971612	0.06767506190817543	0.301692128901022	0.7409610027012802	-0.5474810837344415	0.568747079078051	-0.7219193365542226	1.510065008201856	1.7504729876076497	3.0665720646735117	-0.3304620365638197	0.3770208612771583	0.8165708054758835	0.12191731549419785	-0.9667943368205826	0.36936662657233776	-1.2506384596985	-0.2678688844480772	0.49492404944080076	2.23152565717785	-0.6065900229997678	0.865115966635323	2.5496334474391262	1.8223809753191382	1.9667409915696887	1.8194861506721935	0.4861867959024142	0.30492589304972023	0.2442722537064276	0.10215199916663853	-0.12012984239893403	0.39218959945773124	0.23135849200557873	-0.5997652844599755	1.9531783092281814	-0.4042921588352623	1.2200259381162146
0.1922537067768954	-0.3848065962835189	0.2930211529853473	0.6733944472307242	-0.10030455153777455	-1.3468460752216314	-0.5800614276464221	0.8295192969525151	-0.06450906053349832	0.6979392514040532	-0.284563999229363	0.19597505098666398	0.6204255210117257	-0.039287036242095806	0.06707741215387633	0.2930119885849461	0.8717877933892787	-0.649019711665732	0.53826063477535	-0.6819974154903159	1.5962805663002642	1.6846246907537576	2.906400073549274	-0.33385724458562493	0.2534522687173108	0.8608692993098688	0.20418164956569962	-1.020679426465033	0.2642469514173878	-1.2022029458565688	-0.21960130123741722	0.6152895566095431	2.1490375042861074	-0.4678833703733643	0.9333467498027141	2.6650619605925354	1.7807021644934657	1.7849465444783092	1.759975388325839	0.4411234930499902	0.19704545578354937	0.23700581159738143	0.1633772570116737	-0.11840590757395679	0.4028592788783801	0.24703977845870212	-0.6623129041695355	1.9281138079004	-0.39405852860110524	1.1964824976089161
0.36119699177646575	-0.47093285078362357	0.27313954292110626	0.6690482510782833	-0.07035092786658559	-1.3329914725907313	-0.4848906623198904	0.8019284769754563	-0.11896886827089011	0.6645904706364932	-0.3213004898629611	0.4076053788973789	0.5637249889855053	-0.10394231027251497	0.06653271870692032	0.291187186359407	1.0327569326883363	-0.7247294754349122	0.49762079341424686	-0.613586482059643	1.6001797623951675	1.561701713036325	2.712413830333508	-0.3663328765446564	0.17045391904268806	0.8580614216585684	0.21809819779518663	-1.0783785114033542	0.189848697353015	-1.1390016682303736	-0.19195682550748566	0.7616117475761243	2.039442629028974	-0.28053672815176195	0.9873428423172783	2.7731342668530585	1.7288870788087933	1.6672931571393548	1.7167838337368981	0.4333187586720573	0.07799938702950956	0.2381300847792131	0.23062793673491036	-0.10540158412063524	0.39605928608072605	0.2530054852615206	-0.7254142241191477	1.9213317324417467	-0.3896203472220931	1.1886855274104242
0.5354533708096045	-0.5489267555680312	0.22949622715167087	0.6801587088788856	-0.08512181290229615	-1.3111254704310458	-0.35444827563330683	0.7802877831147289	-0.20276796568534658	0.6094445467934937	-0.3635103465253011	0.6293497617414937	0.5180683425271407	-0.18379597739496095	0.04988930782771346	0.29389973020818055	1.1878857363270698	-0.7927353249122049	0.4519403515742472	-0.5108008334163038	1.5344763389050975	1.4001748249613513	2.5138293836808674	-0.4145572899332729	0.1007083318845073	0.795274380997396	0.2128962398341438	-1.1482355924922119	0.1488561918141284	-1.0646162034521103	-0.18083677677783505	0.9165478822809268	1.9054820847763998	-0.05911215652590265	1.0233728732245484	2.856690782709318	1.6850228901069706	1.5937893529528389	1.667903296944381	0.4636870439355122	-0.020073737757918216	0.26097928385703345	0.2907825617668765	-0.07843013587777883	0.3690906548512675	0.2322513188740279	-0.7536221752373439	1.9307753988988634	-0.38962867401642537	1.1975143176006613
0.6827019768827937	-0.6069730484945716	0.1704515184180817	0.6838332201714037	-0.15614910743838487	-1.2931875270496511	-0.19339352862031875	0.7736380000419774	-0.33042999276891927	0.530844783916272	-0.39868136170576246	0.8487568372749255	0.4988944828896537	-0.27327002409720347	0.022926982203397284	0.2997871833344956	1.3043734396025346	-0.8577192686150708	0.4183560382272242	-0.39291407395003713	1.4552478251222025	1.2377798106725955	2.3292401151785866	-0.46336729883390737	0.022918882118994642	0.6722346305064537	0.2108806995715225	-1.2219492041384412	0.1378575133505672	-0.9701109206602702	-0.19050412862833999	1.0519918928695262	1.7723857149852873	0.1508438126294594	1.0594518579781602	2.9299148041685763	1.6523242668679317	1.5573887276752725	1.6255057330965894	0.5403662553488628	-0.08706752668513736	0.29492241389087187	0.34057943679333846	-0.04838162660769784	0.3308144067325139	0.17291891516164198	-0.7495104382695514	1.9447950092383661	-0.38676425676618054	1.2209949516736789
0.7842568821616334	-0.647335373298542	0.10033560345564066	0.6717033818186832	-0.26161155125668617	-1.2660649425717243	-0.014937062129358147	0.7699815319479943	-0.4818831253632824	0.4355140881310794	-0.39359066745445215	1.0414990299288942	0.48660561119364354	-0.3664853295249232	-0.022433877629206032	0.31130932981940057	1.33705150817816	-0.9117374555270427	0.40618771363363815	-0.29083995980567423	1.3816908692955296	1.1214231918700457	2.1903208866276933	-0.49231066850236277	-0.063127740553959	0.4986611277868058	0.21782441053407986	-1.3115213798597445	0.15608268382968632	-0.8846584573314009	-0.21571014888256315	1.140863180980144	1.6503480777556967	0.30747683891235794	1.0887643333041386	3.033092770977889	1.629858880646219	1.561798816806932	1.619778207653151	0.6697788173865927	-0.13126897187205042	0.3167134735034383	0.34893701231861296	-0.015698424491896457	0.2884651732370213	0.09702051473557886	-0.725752596488068	1.9637748573477338	-0.38373330362929414	1.258696756937271
0.8564123030861724	-0.6634084415142475	0.030571483831312217	0.6432871611565444	-0.3746897963859335	-1.228302667405891	0.15031440426502732	0.7498253276295825	-0.6381851557539336	0.33507194815906494	-0.331841357914077	1.18286329198652	0.4614858695303141	-0.43537868939526936	-0.06246884598046254	0.3304204342084883	1.2751308625918054	-0.967824286091466	0.41237032515853433	-0.2233892525435226	1.3211942510958246	1.0542449995397223	2.113681686533604	-0.4979859611773443	-0.17817080208687436	0.30262460385675344	0.25019538521439	-1.4153286904325217	0.19174185459658327	-0.8307663492338762	-0.2514828095315237	1.1840723635222483	1.5393691730876287	0.40407967873998574	1.1017153453195687	3.1569357265812035	1.6333346010908794	1.5944501707249326	1.6264384795012408	0.8256041317332944	-0.13979896601652236	0.3219876374005623	0.28858319978654123	0.016087030432029865	0.24022728618479708	0.016576813888320073	-0.6833740207078037	1.9814594927252287	-0.3911274969962037	1.2911587111123488
0.9050219259914428	-0.64789230151913	-0.018612608513403565	0.5668099132232353	-0.4746375903090495	-1.200380668330332	0.27150595790659493	0.7210542167869122	-0.7909830698290418	0.24659986055818037	-0.24220919113617495	1.2620869963287185	0.4139778428382712	-0.445894863317786	-0.039500938967156465	0.36120164201968585	1.1608680490917025	-1.0281845842639303	0.44829116685254533	-0.20741081277525555	1.3061173595288669	1.0100629164893689	2.06550826280479	-0.5031441854746929	-0.32849951584425263	0.11176937851534763	0.29897611977852784	-1.4959826392399032	0.21699572454342428	-0.8031977307398451	-0.31330024994230943	1.199503628447576	1.4596153222028563	0.4406950988089394	1.1032437931886723	3.26189211703495	1.668785457900905	1.6389753766109822	1.623987129446041	0.9590360256441294	-0.11467006434767253	0.2995765741950738	0.19056635077612222	0.03095190241344025	0.19351764493658227	-0.07966992253048655	-0.6412722950475657	1.9787765520663494	-0.40067000330079655	1.2896423843418716
0.9248108805419595	-0.6066556592935906	-0.039782410330441456	0.4354994741957702	-0.5391240912352788	-1.1757540977759464	0.3426753240827951	0.6993587671643778	-0.9396313724778501	0.18070520286656502	-0.15122607702278892	1.2721521024179148	0.3398045744617414	-0.4074284003657024	0.08240448053627439	0.3906450725236468	1.0512349694623881	-1.0560107595387525	0.5044662964083726	-0.2336201515045267	1.338468871370818	0.966130188840847	2.0135834776290915	-0.512725524809623	-0.46929119489353666	-0.055842412629476465	0.3374111910293256	-1.5357743782445468	0.21744075777605326	-0.7821916739277086	-0.39621638312163854	1.1790926836659625	1.4129363985579464	0.4523062569347571	1.0847936324342249	3.3264518348711185	1.72387488108602	1.6904217791626501	1.5951799119734593	1.0411594114464464	-0.08405804007317223	0.22855722930449715	0.07518699133980906	0.026866502148965483	0.15075480363174787	-0.17642800524667707	-0.6183655110424585	1.9384612766484395	-0.40436709998425124	1.2451664565237788
0.9450257562996898	-0.5465493307984202	-0.048122029228062885	0.28211826088872816	-0.5748366847337192	-1.142863075589927	0.3726446386975328	0.681441465106508	-1.0725879963627594	0.13787424079225674	-0.07739941426432959	1.2221692138813516	0.24962894128280907	-0.3416966675873089	0.29520561900046677	0.39524406732179485	0.9534216167646836	-1.0222639834655345	0.5355237462340738	-0.27971791569546717	1.4066220928114235	0.9043085199572637	1.9571867724711645	-0.5185378717533744	-0.5486151026243489	-0.1863966551728958	0.34556655625380517	-1.5235242223564258	0.1908941722487165	-0.7673013972543914	-0.46011775179357955	1.122716472838291	1.3883749400360803	0.48643408081837586	1.0372757655855058	3.3443756996181206	1.7806797886107737	1.7487337305675488	1.5384519715451137	1.0745687784974884	-0.05917214042889083	0.12119740715411757	-0.05769596966830529	-0.008080584189825202	0.1071787673119365	-0.2501105717174078	-0.6196882393936934	1.863737465194236	-0.41513364505566425	1.1652407827284244
0.9933514317334847	-0.48190373788167573	-0.05305233742250015	0.15351036565059895	-0.601739799538838	-1.128588636515666	0.3626717894148562	0.6659638364358054	-1.182737126334224	0.11382670525403438	-0.038442267710172597	1.147840393959432	0.16604314847186777	-0.25156018473246644	0.5631645341557042	0.3753808485019113	0.8756895302379833	-0.9349529548241433	0.5174025249811662	-0.3328826681626447	1.5049527288774285	0.8238590790183784	1.873334558585143	-0.531458351454704	-0.5599205485301193	-0.2832965933742233	0.313213057356119	-1.4688522303372182	0.14454713987914278	-0.7628628789740024	-0.4864565297333268	1.0554046553410494	1.3704365685977629	0.5621739004899158	0.9716232183254284	3.3008410646196618	1.8158397589458173	1.7995123593705742	1.4620901047312551	1.0680400224919702	-0.034255086678895715	-0.00826760976257589	-0.17994729785826974	-0.07382430245859266	0.07207818593270586	-0.288258628823867	-0.6338998788883574	1.7624475596296947	-0.45274577505378505	1.0590620194039722
1.0589651397574946	-0.43460675846005026	-0.07637947241590726	0.06636518170675285	-0.6271141696261784	-1.1341730363307783	0.31514281427015717	0.6625933150979245	-1.2813979802273192	0.10148347222324736	-0.03039456426960561	1.0887958506398299	0.10855376747651499	-0.13783194162481877	0.8405874979518002	0.3348529774522793	0.8510685073562236	-0.8135190330818164	0.4659726482199251	-0.3817091326166484	1.6263319463044141	0.755572640457695	1.7489899263882869	-0.5520227215097131	-0.5308552998959287	-0.3510637952564705	0.23983807137929974	-1.3909630736573642	0.09427251263112282	-0.7496938098846648	-0.4855658881943271	0.9926213111233302	1.3475899562728604	0.6867889265879328	0.8983665069336537	3.204277070041715	1.8073443821508206	1.839272721320998	1.382089756074458	1.0373172987917334	-0.02269068263788783	-0.14907455907245695	-0.26734911300888164	-0.14892280668327626	0.043910793086341576	-0.3100111379824436	-0.6435793793811155	1.6456364509430947	-0.5112331784424937	0.9310176446022768
1.1304652972863214	-0.4153657867100269	-0.13567768073137285	0.023337839797590763	-0.6596575845772594	-1.1365482753870515	0.2411981981804519	0.6566310210345239	-1.3652431844354012	0.09572178900823473	-0.04309810766894472	1.0817105054414775	0.09827726559972046	0.0027400210302113703	1.0747073327149046	0.27434475500747635	0.842283464640273	-0.6827664877389497	0.378109993778535	-0.43462519341428185	1.7583768435546296	0.7047226092546761	1.6088598623604777	-0.5693974649460719	-0.4636694363390541	-0.39256245693385716	0.1443620456441409	-1.3078349903563748	0.047438062911526614	-0.721993354213988	-0.45795600048532725	0.933267136889017	1.325364469342134	0.8415972404827349	0.8158629578996145	3.084858126975381	1.7493833873537015	1.8636603750995469	1.326464152306155	1.0051909988818408	-0.03328307858062198	-0.29206392102942313	-0.3409986911730194	-0.21672223591314932	0.009223819516452611	-0.3379728521806884	-0.6645584662541902	1.5358209143193027	-0.5748998479057722	0.8089309087094406
1.2164194732189064	-0.42875601790612106	-0.22414386134509345	0.026878014118123728	-0.7147691806816742	-1.1468543973939311	0.1546465016909841	0.633079959484095	-1.39262293538338	0.09555781568808222	-0.06377397976481125	1.1400391719146143	0.1428016186398061	0.16180750217316106	1.2127946867049817	0.19721603661655124	0.805850894568724	-0.5706122809391242	0.2639220157422824	-0.5120995565794841	1.8808509867537204	0.6452097866843428	1.471634317789564	-0.5841619475363083	-0.3849028877794945	-0.41697248786235513	0.04425493751365232	-1.221970471770192	0.004806704833432607	-0.7040927953406051	-0.4089620688350948	0.8880316266294448	1.302625878824914	0.9893846883530248	0.72442261225014	2.9678055161962695	1.6484010287694524	1.8727379244951567	1.295513930697267	0.9829535313581577	-0.06151492917857833	-0.41542810259176405	-0.4014188995384599	-0.2656884903569465	-0.04147468348626237	-0.3705772660948687	-0.6970422136705643	1.4504151561038843	-0.6340533948410496	0.7163721692760243
1.2871715383709617	-0.4445296623473167	-0.3292116778412361	0.0346853628428722	-0.7789485365504497	-1.1768640763179823	0.057038931562350945	0.5978659206688329	-1.387351391978858	0.09901256391612193	-0.07864019851237183	1.2531844252893387	0.23500572059650815	0.31684014493209595	1.2564458143290853	0.11896531145181535	0.7241925319678556	-0.4859016476100626	0.1628606014531562	-0.6111755544854434	1.978961062232539	0.5633750379575082	1.3498599253167123	-0.5960981283982887	-0.3419518267059577	-0.4209308712561654	-0.03449676425044858	-1.1388849237327026	-0.021012286678652927	-0.7032358536924113	-0.37165888825989113	0.8593430921031981	1.276498104091648	1.089088113683864	0.6227291554502721	2.859130603576889	1.5158612169634025	1.8803338508859657	1.2833573928449096	0.9696833562850513	-0.10645784208148272	-0.4973016437157625	-0.43297351934689426	-0.2856991451555543	-0.11661109874941251	-0.4021346375905953	-0.7131200280483665	1.3921732824904367	-0.7042399442663664	0.6374783154724157
1.3267712895851862	-0.4212285042149352	-0.43829409996055163	-0.002628706669536235	-0.8326849604658116	-1.221976364834704	-0.04792417898744117	0.5496686823318406	-1.3839548581817753	0.1076579158648507	-0.0906073886430135	1.3854503209307725	0.3602287865469006	0.4563356488391528	1.249198365409867	0.06227930988482962	0.597774622121474	-0.40923862171890724	0.07882434034405272	-0.7288688870976195	2.041671163467936	0.45999413543542406	1.2615952189565331	-0.6078785657730303	-0.32569207705572245	-0.4011389542871136	-0.07608912689529501	-1.0460375327218672	-0.01833502326330952	-0.7060044344019613	-0.3555841055317265	0.838981369857232	1.2643051425494574	1.12814123545879	0.5123110353691146	2.753483420467866	1.3769815717282514	1.888479299424095	1.2888844934410673	0.9584547466078073	-0.16297762066768104	-0.5250530045349532	-0.43942221466282083	-0.28514618492867505	-0.2056629631912668	-0.43515299850741995	-0.7146375768544342	1.3459441511374364	-0.7612951390299528	0.5615991705142539
1.3493778767372666	-0.3449473034207252	-0.5356224190182081	-0.0706427253678206	-0.8769906350034578	-1.2824270614944777	-0.14834648429257627	0.48624325823904213	-1.3659424708053896	0.12048741460367615	-0.10565334716482275	1.5034843401202487	0.4816417656395783	0.5774861879293344	1.2251032455688329	0.033094804020978835	0.44606495056399503	-0.3408825943192565	-0.007423746756441035	-0.8598810402343169	2.0669962451752353	0.3409407841389986	1.2107772711186284	-0.6264681084098515	-0.29474832158508907	-0.37317281469994845	-0.0974445332616826	-0.935814486571109	-0.0007738706233514914	-0.7179869689014924	-0.33933638269890104	0.8305068899700107	1.2776188303463565	1.103414957043529	0.3940331032920326	2.656265377524819	1.2563382708862225	1.8894879160236067	1.299622640066517	0.9383013770924004	-0.22010801972587174	-0.5039480822318871	-0.41427479277445756	-0.27090583273291713	-0.29333379816803057	-0.4691210025479582	-0.7269317729252147	1.3093294835248763	-0.7691806132624568	0.50299179498313
1.363143868575526	-0.22683660132744593	-0.6160128272378922	-0.13319634126367547	-0.9083682948501128	-1.3562895196051685	-0.24304342646314342	0.4229821014316645	-1.3448486127216963	0.13211255757724466	-0.12452602346096557	1.578290411273146	0.5746722808020387	0.6528081895533161	1.1798558635376784	0.013015814667670478	0.2885640217971192	-0.29056721469740937	-0.09577208405647519	-0.9751841695780877	2.054778764077872	0.22276479444160838	1.173337941034863	-0.6546763688185396	-0.2596071698865067	-0.34992133500866307	-0.11075525436020858	-0.8313691470458254	0.023151963645166456	-0.74245008945677	-0.31967309279903744	0.8192923555984407	1.2990071482675414	1.039357573325467	0.2684175335800008	2.569761969596584	1.1616733698483845	1.893021552110173	1.3033921689249837	0.9043887074611284	-0.2644839279047825	-0.44399786815361225	-0.35597925107681255	-0.2362254683859149	-0.37712793621994606	-0.49113324315917434	-0.7493156178147178	1.2769847479954144	-0.7481554575738902	0.4576006876940978
1.372328477172096	-0.07158537424392589	-0.6776701337030564	-0.16964117154559538	-0.9322627842060867	-1.4357996405566833	-0.32407846763674175	0.36771528584806923	-1.3570054373076361	0.14810843767073895	-0.1454280197889518	1.5853879936825492	0.6254805939975955	0.6912294864040854	1.1199168888122424	0.003139689109181415	0.13557831051553618	-0.2402712894045819	-0.1722474444472335	-1.0445346048714867	2.0112574339276934	0.14954666015582263	1.1239611102676428	-0.6842053339990131	-0.23006025283271522	-0.32444929877938666	-0.11993586549862272	-0.751388673243867	0.04925351593987356	-0.7674185858558539	-0.3013846767312225	0.7990700972034741	1.3388131843986364	0.977352991044014	0.1449559331069902	2.498911629282582	1.0849017163357413	1.9014869755695265	1.3195803296668682	0.8624444628523837	-0.2890022091016399	-0.3541469474673498	-0.2896747119790778	-0.18903519208256658	-0.4449666272538614	-0.49059754703810465	-0.7718942831590542	1.2316024865055617	-0.729270288028675	0.4262782216838167
1.3863128901422597	0.08909141163371939	-0.7099835702009104	-0.14670115803553138	-0.9612321475795275	-1.5158733775554494	-0.3899173233083443	0.31842901624847614	-1.395919571127609	0.1619613560974127	-0.1497533704853949	1.5265881945839606	0.6204845505264225	0.7195787426619222	1.0569518393814958	0.012707571048492516	0.010109250720412638	-0.19293890689912185	-0.23273465019399206	-1.04435499422126	1.9259477496695148	0.15642702216930732	1.0569937371118598	-0.7138464344902983	-0.18441872958683803	-0.29492233321986566	-0.1300019162899806	-0.6940794948876334	0.06413740516448721	-0.7860442492007852	-0.27419849227864024	0.7682649936444069	1.4038963235274955	0.9344865054892765	0.029941590786001216	2.4626229683064866	1.0111881001241936	1.9016400070535902	1.364282779258385	0.81559479027858	-0.2966972732129789	-0.27220727262677336	-0.23089780048951042	-0.14486342807653735	-0.4803476207072217	-0.4704845926743161	-0.7868749507649007	1.158543948563766	-0.7041067155570526	0.39929837198661955
1.3961582226628395	0.2099448355015115	-0.7123530152723189	-0.07878196543511769	-0.9907529759424871	-1.584024909799605	-0.4425398973796587	0.2915865250161083	-1.4370621999728181	0.16775131057452036	-0.12551169319071834	1.4212258074374788	0.570663640122161	0.735191158349323	0.9815193621648699	0.020056098929716153	-0.07482918835074971	-0.17109818018609363	-0.2775684286723019	-0.9701688875755969	1.8144780043382613	0.23115975963658567	0.985034453278241	-0.7552866615747935	-0.13161410884375607	-0.25851646968939307	-0.142508751387808	-0.6597393588216266	0.05761025108591931	-0.7863518692796239	-0.2382961265511841	0.7316926496587025	1.4770000818767988	0.9192900726321598	-0.070669442078096	2.451776053847047	0.9371761388101003	1.899031515847955	1.4116292951044094	0.7858361391263893	-0.29701504509126075	-0.21332346472832442	-0.16526551920463328	-0.11685111352426014	-0.4942210080748059	-0.46791974457949914	-0.7946677689582229	1.0665411452799618	-0.6574683405029301	0.3480842110050434
1.397294012548741	0.285375672776112	-0.6856217430365824	-0.022795056816859647	-1.0111362388462093	-1.6399206686081236	-0.4668289748746828	0.28960314964399747	-1.4830229887518984	0.16547264684964358	-0.08285538612137257	1.2976055014033605	0.5075074257158975	0.7257213324405715	0.8793515149268266	0.0029177537033732077	-0.15942407826542274	-0.17303712831174545	-0.3169874996049226	-0.8511008426789918	1.7047648665406712	0.34056213334362584	0.9270109200869125	-0.8059219841458665	-0.08967455145138084	-0.22145892108798887	-0.15312820196225566	-0.6501760137446155	0.026867637936645185	-0.754754892610322	-0.21484544835926256	0.7128404185059107	1.5490236221492744	0.9341016052199123	-0.14466590048125177	2.4522904739094864	0.8708838570243849	1.8823441281084405	1.4381007922413764	0.7995316403236338	-0.3076884417088509	-0.1657237222210568	-0.09461205302125505	-0.11710482468718128	-0.4930572979671661	-0.48236730663258365	-0.8049419845236292	0.9710014149206592	-0.612170579336276	0.2745917105495267
1.3936682217591323	0.3180008872467398	-0.6288533570790179	-0.0035137502496684235	-1.026723850511967	-1.678171794427185	-0.4613179603106701	0.3084087118378431	-1.5478645095206451	0.15299371176079923	-0.020868356234410072	1.1778521540612608	0.43475623201161273	0.6882786344515966	0.7586716556790474	-0.026556501162506456	-0.25719653225402184	-0.19526694160517138	-0.3442579357895777	-0.7285787468164837	1.6109793540034727	0.46488888961951425	0.8905744292018186	-0.8443843957543565	-0.051650270212616714	-0.19401573865651076	-0.15735151609636072	-0.6471630992466691	-0.012507207121730668	-0.6851741604920175	-0.210625709805554	0.7286490562045312	1.6192918080469056	0.9473378978163789	-0.1815771006226674	2.4711255970528105	0.8103347184626788	1.853289014065942	1.4578811829383644	0.8748143642960642	-0.34345958588957703	-0.12733309974732432	-0.030863753508212736	-0.15116717466296484	-0.4691101068364592	-0.4933896601539816	-0.8182820588256196	0.884478357810163	-0.5718522411802214	0.20298340312241417
1.3857286136144151	0.30753902056535476	-0.5577751783976201	-0.026121872417182924	-1.042988577418019	-1.6821918721519669	-0.44812424171780885	0.3388772512965227	-1.616248568932956	0.11838968695620997	0.046870346428519886	1.0739337578187607	0.35298962151724256	0.6340040360397531	0.6431663841773481	-0.040717213027581675	-0.36094019777208364	-0.22636144415534024	-0.35189103260853105	-0.6527277876052556	1.5529404109181306	0.5986634450092225	0.8798923346263315	-0.851268257890311	-0.011162599056466731	-0.17540650940877986	-0.15782336222720586	-0.6473048834583367	-0.049452029449557164	-0.5996850757251914	-0.22069082389677686	0.7743439767968092	1.6886485599422136	0.9337594716471447	-0.1834264681511201	2.497750509713077	0.7661199742653656	1.8268841270883687	1.48527771783201	1.0192338497471312	-0.4045091714465795	-0.09684545640470535	0.027904858502183612	-0.21996193230122082	-0.43332952617746345	-0.5274712967050499	-0.8205891431591692	0.8097687794629026	-0.5094179372780944	0.13658802974055337
1.3856630872748437	0.26673354857510917	-0.4837222597248253	-0.0833731290070604	-1.0769420674055905	-1.6643171917962853	-0.4324880775709886	0.36138186939908934	-1.660495721882286	0.07088831238376644	0.0840127010684863	0.9823565889208867	0.2849876205863076	0.5704628591750692	0.5498422402655747	-0.055864304474029035	-0.4571748602983002	-0.24573795585917813	-0.3714955555648641	-0.6521267827371886	1.534200638171113	0.7444809427688432	0.8924686810215328	-0.8196149515439007	0.026070369778667325	-0.16958961673860737	-0.16380590514544904	-0.6584774793377806	-0.09877301405622715	-0.5194987751745392	-0.24836124064240792	0.8436493069877542	1.7733984194323136	0.8958753062458428	-0.14729309023490667	2.498882233850444	0.7596757200503726	1.7976898935149037	1.5111016885393012	1.2141111910584392	-0.47519160649032666	-0.05668575701250171	0.08917991322224474	-0.2907668629995454	-0.40954357198938157	-0.5907808382859814	-0.8144164108534057	0.7567575726512489	-0.42580859538942295	0.09732503596771223
1.394170590362511	0.21481346607504648	-0.414889363054325	-0.1519798108170423	-1.1235164270266993	-1.6415310001716992	-0.42093017701657487	0.37236952560164027	-1.6846941040701011	0.022233470317836092	0.08475485239441781	0.905323345356764	0.2350164532355446	0.5061237478538451	0.48365442127367303	-0.08634959841081485	-0.5228990858315046	-0.27004289758139594	-0.41029111471949664	-0.7067215123042502	1.5324991707842468	0.889282548150633	0.9204887510762875	-0.7375194445505933	0.05767469908189624	-0.1771765182434109	-0.17416321898053827	-0.6856858695568832	-0.15177435285654914	-0.4656725856653369	-0.28467866262104835	0.9190172128192178	1.8857613535113174	0.8375914265682429	-0.08054724040653768	2.4629977600662643	0.7860792616256915	1.7638073317478438	1.5345745216150335	1.4326933750217068	-0.525717335137166	-0.015649785875634988	0.13875270231108686	-0.3328503889722997	-0.4113171783582546	-0.6530920370958292	-0.8257570120663195	0.7349168700462055	-0.32783553327786985	0.10221496549380797
1.3903700626673787	0.15466521825144458	-0.3619493381291674	-0.21550539421607895	-1.1670751806291755	-1.6162372922552606	-0.4305984256989879	0.3798710649691627	-1.6942074724881746	-0.040319524194120035	0.07021332485195168	0.8467744090847141	0.19668483291912467	0.4643902702400773	0.43320975593614824	-0.10647790674319188	-0.536477457254668	-0.2979014967379178	-0.4235292542584731	-0.7981433332697687	1.5334050446244771	1.0444370204010371	0.9448614578232789	-0.6036423429201354	0.09137772649909931	-0.19352496347963566	-0.1827380029879911	-0.7321840017734269	-0.1926820901606492	-0.4744837036377917	-0.3102997391264555	0.9795035053734111	2.018418884708719	0.761252873144359	-0.00906918543183416	2.4031780556625746	0.8327926460568273	1.733201034935061	1.5776966983722238	1.638997811534857	-0.5442727205003779	0.00838982010059539	0.1775776658733854	-0.3339432985971912	-0.4401084880695585	-0.7007202922236375	-0.837723089476329	0.7235161513843353	-0.21892939020826252	0.1243407750559252
1.3660870933279332	0.09748126579549357	-0.32668702894418983	-0.2611720625159958	-1.2043025577064197	-1.5781989602499569	-0.45899961129755906	0.37049566175314386	-1.6836029099542955	-0.11644837876421699	0.046458684364917166	0.790201782397353	0.15862152857860035	0.451359850011103	0.41049906527279345	-0.11243317346572694	-0.48775891496770296	-0.30546923072666565	-0.40792833324501343	-0.8907809801752847	1.531041895476051	1.238897292288209	0.9496379437843627	-0.4589254945778579	0.13011074841241754	-0.22178878637080707	-0.18170693181318193	-0.7927825738403593	-0.23315185825168502	-0.5486421155007218	-0.33458052982074643	1.0103332202003017	2.15655177128304	0.686496687494527	0.0438390438306985	2.3432187229562227	0.900770577671928	1.7138077723182352	1.6191152639275301	1.79886372406087	-0.540527996993564	0.025080316822056525	0.22052747058370895	-0.2942732813794053	-0.4797727759552554	-0.7334626884720328	-0.8165594358565693	0.7011986396966801	-0.12765939753405448	0.1468523955714776
1.319601615930431	0.043537078579743024	-0.2928112072682464	-0.28523418485087093	-1.2261307984940706	-1.4986370786410412	-0.5019257329271767	0.3470358598057255	-1.6460258731494632	-0.18637451843061523	0.025301573518641984	0.7309308506733123	0.11931323810992141	0.4231385643736553	0.4140849637985865	-0.13221624894462353	-0.38603564567947307	-0.3058258934253634	-0.38772655163818637	-0.9290587729794207	1.5007935863761985	1.444347672626452	0.9389335638933494	-0.3513877315092226	0.179034497889003	-0.2514444798455736	-0.1802214902901516	-0.833205252586926	-0.2699624642077657	-0.6391263644048832	-0.3620953004721824	1.0055422267306617	2.2722026191333873	0.6309783875301356	0.07777493797780874	2.285735955407616	0.9869028087769515	1.7132791181005598	1.6117766310578763	1.8847796011367515	-0.5227140793463427	0.044110293767477146	0.2527543482050006	-0.23640761999006368	-0.5102465581113397	-0.744574324680276	-0.7685413205942958	0.6778776939694964	-0.05131934709731125	0.1659365792448855
1.238785797125892	-0.017138155086996416	-0.257507510396432	-0.3154204926732765	-1.225104654779397	-1.3646747461040691	-0.5486932065712187	0.3296600313923889	-1.5871321287584133	-0.24216502704938705	0.024542028021009233	0.6767934289850386	0.08271493899778619	0.3783488472376676	0.41490200396902005	-0.1534295748165101	-0.2594950397057745	-0.30859489292253217	-0.35011894650266917	-0.9085071697322981	1.4560434186688387	1.6103537225491305	0.9098883693243962	-0.29917005510780303	0.23239647780333775	-0.2616461671288078	-0.18213800111790443	-0.8497443808780065	-0.2853902829389266	-0.7105674655714032	-0.38635879715600735	0.9820712809829946	2.3400875738990172	0.5907064149022231	0.09731840130054745	2.2200445134340803	1.0714388935833539	1.7414369111683192	1.5511095715156724	1.8917407720351433	-0.4974605612546374	0.05994105217341954	0.25848098883304377	-0.18861884555879843	-0.5248490168716624	-0.7398666921011813	-0.7252911796213579	0.6610755112225084	0.01770977791584324	0.17000105277758626
1.1434012888233447	-0.08324493602335056	-0.23469772148848483	-0.3544177254229025	-1.1947880414948533	-1.1881824067362508	-0.5872421047600243	0.31752250419189665	-1.5164119918024075	-0.2818918045456361	0.04321757037120201	0.6405835214860318	0.03865745575575783	0.3498866757265463	0.41152793067259835	-0.13997782327554603	-0.1435880980996141	-0.293569666142816	-0.2933465582963473	-0.8593283920797721	1.4376975041132247	1.7200146870432547	0.8644783247208127	-0.2915137052751443	0.27694392563897957	-0.2582509683641979	-0.17473409454625152	-0.8534520380131265	-0.27050639371431295	-0.7676309901960043	-0.40472503627091994	0.9563196910836849	2.3548798101885744	0.5493724026421762	0.10372047653875038	2.155697912480922	1.1277739075715978	1.7828597515138012	1.4758500413618552	1.8503565401565136	-0.48493661075764044	0.07424246838348772	0.25590815029001035	-0.16048292813227755	-0.5170185097015805	-0.7344285648115368	-0.6844198989390129	0.6476109920538085	0.031199184733854468	0.16766824236146713
1.0519319793101805	-0.1468844650577407	-0.22583558304454887	-0.3811033697988885	-1.1500286299405142	-0.981312312658422	-0.6160099392292815	0.3288326109917537	-1.438099602829393	-0.2815186238859796	0.05645453503605433	0.6323111668157628	-0.006242539650581783	0.33222673011292925	0.44497362135304197	-0.07347734487390682	-0.05347188245564274	-0.26040003516385657	-0.24293399022550863	-0.7923750681567094	1.4355312840605006	1.7600223759592517	0.8178425877632964	-0.31514310715901256	0.29824743174017626	-0.2535202174789124	-0.15594762822557517	-0.8364024865600413	-0.23020616209284986	-0.8033222436288991	-0.41619096520989096	0.9350719631960732	2.3261460093449613	0.5044174767369998	0.10587988509403237	2.092174383627667	1.1480240814069063	1.8083742734931847	1.402101406210614	1.7884928554006376	-0.48650677768562245	0.09528125696997615	0.2538664784139254	-0.16246707953461023	-0.4770948406473128	-0.7316283350877649	-0.6555864716237207	0.6401030281410293	-0.012125126176090056	0.17878498122905204
0.9673538565085927	-0.21532675143527494	-0.2262960210606086	-0.40644564445502906	-1.116521896400148	-0.7824076086361338	-0.6382514238003165	0.3774496435025975	-1.3662729028263731	-0.23240013312168734	0.05413531214251923	0.6516031300371823	-0.037597944593720845	0.32863602505849776	0.4946617680142399	0.04420390405618439	0.005594033235118487	-0.2141765494125321	-0.2099403722471064	-0.7248552798752388	1.4262913708901552	1.739335112992531	0.7813912400011855	-0.34498978905345323	0.28609562561139323	-0.23429953063376346	-0.14105243616915059	-0.811370483990044	-0.17854698700998245	-0.8174874158306672	-0.41818842341871587	0.9400188280285946	2.284341569771736	0.46110906865077067	0.10706565603874643	2.0115868064174873	1.1410800991451482	1.792869401766891	1.3452963793025456	1.6974305322226857	-0.4839272177325099	0.10191942877152829	0.24177413726166605	-0.2064957244230942	-0.42207098140114124	-0.7292988686219022	-0.646091537877647	0.6393130907056561	-0.04944581837258668	0.18924673871057252
0.9041154782940408	-0.2903922917049737	-0.24918341188137366	-0.4502157907975173	-1.110476723223908	-0.6433094686481888	-0.6458043905364604	0.4450608413868441	-1.3137726338180677	-0.1585782135385636	0.044313403188397646	0.6913067612911614	-0.06610920019236873	0.3706329715965938	0.5259589456539131	0.20404055034517085	0.042157479175806124	-0.1649830360975006	-0.18321468845795683	-0.6773137223805514	1.41108056753812	1.701691682701302	0.761557309183	-0.35199824597919865	0.23640120666344683	-0.21283415076651507	-0.11961547615051811	-0.8158650434999218	-0.12777081437280904	-0.8312277793521344	-0.41533491169182346	0.9700199635054275	2.2545478049402368	0.4124263123589754	0.1032907705541984	1.9124066183791342	1.116280162496014	1.7406578417949032	1.3539069390876342	1.5852578557500172	-0.4717335007560809	0.052963945074404294	0.23606409559196498	-0.2740544533189135	-0.3675238226809908	-0.7181222995504991	-0.649034352116441	0.6365376348516433	-0.09998113317413525	0.181539491989624
0.8693537551514942	-0.36002628470505804	-0.3069606227055857	-0.5044484166051537	-1.1258269955270879	-0.5666864421427978	-0.6339475301336406	0.5078900360733025	-1.288944125450704	-0.08688794711742183	0.020321042354775547	0.7439145315980984	-0.10440325627216354	0.45675719911807866	0.5370116835150591	0.3936103761401468	0.06430822002756942	-0.11674278490444419	-0.1545593997979801	-0.6567483029295653	1.391371903640247	1.6794528750120776	0.7773650263294787	-0.33748918270803396	0.1502444883517274	-0.21121700633123947	-0.07289688393599887	-0.8569470188307451	-0.07650016036604743	-0.8732984872771384	-0.411435112331736	0.9900125167340412	2.237831430201331	0.35814111881310207	0.07603435677455919	1.810110514534004	1.0906374009321873	1.665025508784589	1.433514146697842	1.4833568051752815	-0.4503430917729017	-0.02979413450882894	0.23817216330141872	-0.3494587120219891	-0.3196574816269891	-0.6931718468812964	-0.6602826699560127	0.6135298174772208	-0.20017744937236062	0.15858822643411027
0.8374806514783796	-0.42134228524924877	-0.37327921740074826	-0.5556940203298399	-1.1703351065798733	-0.5289644252660537	-0.6104030318837033	0.5551442585125133	-1.3085779350695883	-0.035281585288747294	-0.01960437975743364	0.8065384591500291	-0.15006526905004597	0.5487831305445406	0.5251948617908221	0.575017910899267	0.04866855366546813	-0.06755575636575194	-0.12373822811972697	-0.6609000721905808	1.3594851444641527	1.6633648339013511	0.8227082149864839	-0.33568255825606397	0.047194970466869164	-0.22249678990465876	-0.029789953463749158	-0.9305826491605569	-0.03278094327485836	-0.927996267009717	-0.4220449877526386	0.9913907477321564	2.2437793809868625	0.3047682814612771	0.027825696760801	1.7171107161029613	1.1001247751931489	1.5740761154147873	1.5382207121059435	1.3932798208515829	-0.4182107471395623	-0.13124325574001858	0.21934064506224518	-0.42893536016067235	-0.278598143672495	-0.6528160724274003	-0.6639432437652444	0.5655001980958477	-0.2748854481200109	0.13298114594332222
0.8054601135412292	-0.4712322745581332	-0.43283092529808886	-0.6053275803907117	-1.2442523568838186	-0.5253181745113873	-0.5804167950133952	0.5801128858963841	-1.3714214947812275	-0.010431145907019723	-0.0570598294880269	0.8645856697689995	-0.21274388101921637	0.6407488405025836	0.49375394560264646	0.7008922752271305	0.006232053097171469	-0.049113052454869514	-0.10636522100040509	-0.6690240000623847	1.3260544611777536	1.6651472632551798	0.857235597174846	-0.35619709039515624	-0.05143695991250807	-0.22758958805157342	0.0077829791776039825	-1.0382110442377885	-0.01725422826977997	-0.9679502558208064	-0.44834917767145355	0.9708403390995434	2.2702312211431765	0.25899366053801104	-0.021655763257834044	1.6252573395253553	1.1647761589148617	1.4936163346799112	1.6190381774478073	1.315636536890186	-0.35543522412600825	-0.25549197576159527	0.18098875181269838	-0.507065387511543	-0.24930910252961044	-0.6093191707181423	-0.6546226230577048	0.5111226130176028	-0.293820578431219	0.08959984455125473
0.7890130023088455	-0.5061690405679788	-0.4924188474214123	-0.6520610422916822	-1.3177717147269719	-0.5444926224862414	-0.5517843385886991	0.5952498120491786	-1.4405125250291313	-0.009684784587705197	-0.08558047302127603	0.8942303135393088	-0.2842071580392024	0.7307422973699342	0.459945125957565	0.7612093866280422	-0.014830782092374298	-0.06731581964117246	-0.10857048370992226	-0.6617912173397842	1.30351001830177	1.673662288458446	0.8627994976178501	-0.3863054213481577	-0.1321852299698534	-0.22700226693826392	0.0522646712162663	-1.1411392926982242	-0.026423325665864313	-0.9862463262241249	-0.4660755383991237	0.9138406428203429	2.2736879189890247	0.21815859307158386	-0.06117783520412408	1.51359144168579	1.2697414246180994	1.437718107137293	1.6577510075648274	1.2666389673894858	-0.2829396201297104	-0.3789305577550868	0.13330824397486146	-0.562374421028371	-0.2385132376756034	-0.5756920642091934	-0.6563862608593508	0.46928439515672055	-0.32646161221307224	0.03178203562250913
0.7824385262385303	-0.5258591479797674	-0.5495700694822178	-0.6837724698548542	-1.3669219044889955	-0.571724479463126	-0.5319683773160516	0.6116765405911982	-1.4832612071856306	-0.01362014427136439	-0.11207759457991581	0.8807265511448676	-0.3281090180152107	0.7907078245472916	0.4302971590322861	0.7797656525026069	-0.03298980893540044	-0.10815045625398012	-0.13162072964987628	-0.6435883687494758	1.2897328587664467	1.6500658791370306	0.854754498712946	-0.4349160785851269	-0.19066665708680092	-0.232103110579882	0.06655986140260448	-1.2051903103192751	-0.03894076833601888	-1.0026527304288617	-0.47959080757831796	0.8149361611936831	2.2381419928984188	0.1697680758731948	-0.08114556519515477	1.4034467574594387	1.406771330217466	1.3921564607455381	1.651769096738302	1.2488107140193667	-0.23287497224743725	-0.4903824036187524	0.07696307988241957	-0.5824696462146193	-0.24074251366493757	-0.5649700251799101	-0.6905516164121797	0.4306130435908022	-0.388429615632601	-0.023523515935030558
0.7872929358951001	-0.5394110680140979	-0.5970055320580776	-0.6922910143136377	-1.3892597268492386	-0.6113788942161602	-0.52240166216706	0.6316563096771212	-1.4931280610215	-0.010764746799743558	-0.12598133582665938	0.8323100256227933	-0.33729079071035184	0.8104830492390963	0.4130031420914376	0.7663755496854782	-0.06984772558165046	-0.18126630948717115	-0.1762576096719797	-0.6262835734103024	1.2753176489610485	1.6014415757799842	0.8318600512291828	-0.5048822827922776	-0.2126995467948214	-0.26051979787040735	0.025317014410235945	-1.2466763706533524	-0.06610192356555843	-1.0150893707590605	-0.5113339637886967	0.7199366673950165	2.1691565659670204	0.11051481773941838	-0.07750666261711084	1.3096312357865272	1.5601580060639162	1.3590181884691521	1.6151376015738101	1.251235072926954	-0.1988110730598342	-0.5687095241912364	0.02386301214586905	-0.5827558844497098	-0.2371882906253388	-0.5905454566570272	-0.738528716841857	0.4007875679903668	-0.4193553297820406	-0.0810990714744096
0.809484522896563	-0.5497950845141114	-0.6381500662347396	-0.6776245778428565	-1.3845827452925632	-0.6910615506923441	-0.5147471618974948	0.651483979424692	-1.48679606136359	-0.005212270924236295	-0.1286658363259263	0.7427152849151316	-0.32163187035709495	0.8065159600070515	0.4182382513316251	0.7302925516244049	-0.11279137014286018	-0.26302636958154524	-0.2310544500343589	-0.6079149303736309	1.2707646482684143	1.5668273518517393	0.7906916450140575	-0.5698709251472768	-0.19051527558349757	-0.34078165302620655	-0.03594725420823029	-1.2964284505276784	-0.14076861037342195	-1.0156679894787808	-0.5448929910980073	0.6610336997374664	2.0751235823791836	0.05542418474098728	-0.06466987624314398	1.2269345363203454	1.689080383501596	1.3787036021010102	1.5624412840349908	1.2533617035476443	-0.16368170345681524	-0.5810186621893816	-0.02824111809015244	-0.5798739858555021	-0.21789593992519074	-0.6441394185876542	-0.784342284852072	0.37925287718461237	-0.43635031701386834	-0.14028964960956355
0.8313867018982528	-0.5699043852102134	-0.6763457277242781	-0.654945336101939	-1.3525489119140754	-0.8201756349861238	-0.4969111045265544	0.6638101098047404	-1.4877335661673092	-0.005347972982293494	-0.14341029587157625	0.6232923422714014	-0.2877006320453603	0.7822090698167827	0.41757251489645686	0.6873172262384938	-0.16872444471610834	-0.3167981349925979	-0.28676358657716366	-0.5881922993583251	1.284541807803738	1.5549691171868874	0.7607773231395886	-0.6267858251238181	-0.13449723838393648	-0.4758574635926374	-0.08380177229330228	-1.3389991600810167	-0.2584269202572226	-1.0037513735675718	-0.5540415226345314	0.6126397434405464	1.9762363688086038	0.008266773961116745	-0.059769052292743964	1.16937828019139	1.7702004168838463	1.4608606411136862	1.5170296388300197	1.2363628361195946	-0.13640316849370487	-0.5460008592611449	-0.09213880822827447	-0.5751510549765069	-0.19916441337330232	-0.7084797693712505	-0.815821168869834	0.34648114844684025	-0.48315522795463367	-0.2024231578081296
0.8407733500418342	-0.6039548568475094	-0.7105629978166259	-0.6466085416640761	-1.3170038520833374	-0.9649329401832029	-0.4543347095120536	0.668616448896664	-1.4873570273527013	-0.017798636809042943	-0.17879004111245606	0.5071061419505793	-0.2599835917353632	0.7321575018777603	0.40254805398459076	0.6385407559396375	-0.24507415487502876	-0.35752901518396557	-0.3381672102109106	-0.5940365535926325	1.3075352490179224	1.5517274969630848	0.7664823639142576	-0.6885412326837405	-0.05911613071642743	-0.6431554804440494	-0.11617857223448695	-1.374423945366284	-0.3798786086477236	-0.9710996994851089	-0.5448756970875415	0.5801528699135418	1.8956318461883293	-0.014862881114560338	-0.05794144202933208	1.17308945349899	1.8041968413189609	1.5941997555691922	1.5014427526299767	1.2243473731126953	-0.11651438740593689	-0.49033280333131823	-0.14944671190456119	-0.5748062680115114	-0.17419371817202028	-0.7708802508679431	-0.836851524283655	0.2972844142960872	-0.5259882579989846	-0.2725151384647642
0.8470584181123769	-0.6402569952691219	-0.7428919546970432	-0.6649257829029073	-1.2874551014424278	-1.092051363574981	-0.3965564882437001	0.6732220168619633	-1.4932894347991899	-0.03842534963373931	-0.223069804207277	0.4110073235694734	-0.26332680879502035	0.6770021644903019	0.3875765493800678	0.5692599200930053	-0.3274850537234461	-0.3918594211277801	-0.36689469497149685	-0.6317686063441559	1.3262435131096275	1.5756840863093668	0.7830552102271314	-0.7214155679701031	0.012762559442841884	-0.8016517260905246	-0.10988146522901379	-1.4276639168476444	-0.4767545729696761	-0.912520047329088	-0.5054021181988522	0.6010970588313305	1.8454557165196899	-0.006466353016209669	-0.05049501806917922	1.2184466052900924	1.7683283013653708	1.7631604259288474	1.4840366255084654	1.2296710384331562	-0.08143486437205999	-0.4020442916992204	-0.18054486035858597	-0.5865615518935282	-0.14550756298851514	-0.8115119899902693	-0.8475358881750253	0.25216546528469186	-0.5456811265944144	-0.3375108255969539
0.8548451314647604	-0.6702652459505302	-0.7614595057042151	-0.7038914069532434	-1.2536133005666588	-1.207190070370592	-0.3430934421457348	0.6685373572407205	-1.5085046766956254	-0.06764087188297348	-0.26336630198245115	0.3432865976149285	-0.2907433352120147	0.6400111275144632	0.37439799403844026	0.4822982302502761	-0.3876388750764249	-0.4053542406912632	-0.3786823492164162	-0.6640501666714848	1.3262513902734558	1.6288799053666483	0.7664675070372406	-0.7033368639714254	0.0638675787624762	-0.9126795529900862	-0.049735646698475945	-1.458104987092779	-0.5438133107054424	-0.8308469163973807	-0.41639849333548373	0.6431413080297907	1.8200638403512628	0.027440509601663176	-0.029085869269207247	1.2636788264946017	1.687260478376065	1.9444888225914867	1.4396271045398965	1.2308761291182135	-0.033146000515480445	-0.3004959698931631	-0.20101967547363317	-0.6041131600361304	-0.1315851035079576	-0.8147342833245809	-0.8339804860019042	0.21409190421040755	-0.5585210434545209	-0.38903004640217675
0.8648815824757567	-0.6886259118034929	-0.76830916787571	-0.7590248806906578	-1.2176633677056408	-1.2817771776848916	-0.29601572714957325	0.6572211664673296	-1.4976004200031798	-0.09885799948855159	-0.30039849353497416	0.3096893346752462	-0.33782205634262513	0.6204692610127783	0.3616430891555561	0.3989738151138576	-0.4136422743259652	-0.4268512742582725	-0.4013913044989451	-0.679227266615662	1.3115841112255588	1.68946403262633	0.7207826102088364	-0.6526454737449466	0.10577273126773667	-0.9550471280953825	0.027017990585627427	-1.4033266569148204	-0.5680358337957134	-0.7450648601268985	-0.30924480448802827	0.6756692003365018	1.7961707667644333	0.08202507002370828	0.011573019775455263	1.3251961171043425	1.6042384949650839	2.104740610312595	1.3891200430252186	1.2217316174492459	0.0034289195926646755	-0.2088511721447141	-0.21327800620931425	-0.6149511804829702	-0.11938717828329967	-0.794661912000267	-0.8111044631212441	0.18244459092118437	-0.5731262407130338	-0.4475387261080034
0.8733836250351261	-0.6964887801221299	-0.7757330842020659	-0.8135973000156669	-1.1932034522211734	-1.2716320888343695	-0.25644021212284607	0.6624655516537079	-1.4606304559810845	-0.11705338377305612	-0.32541131244175164	0.288004996693415	-0.38332844585448805	0.6039610509826565	0.35531859302145774	0.32256638679181127	-0.41963802508089215	-0.4688012924015551	-0.4130673829520136	-0.6925391790382517	1.2631789395019666	1.7500943368122759	0.6475530633902323	-0.5845855698215984	0.16575421146286934	-0.9455132168724851	0.06863365427397246	-1.2891336528373567	-0.5361205933985584	-0.664505020909085	-0.22416692000044686	0.7399538318914546	1.7615295233131705	0.14072948888450237	0.0679624114444878	1.4075400713848514	1.5406164018471544	2.2283413576003968	1.3474779266787147	1.2097657758234963	0.019859594946187546	-0.11120473961677953	-0.2298852640306392	-0.611288632156697	-0.10114637286113926	-0.7623578125782015	-0.8067671445741714	0.17403282471748252	-0.5965744935522428	-0.5067562212864205
0.8927029741520489	-0.6936981505436953	-0.7696232269327792	-0.8313771933665597	-1.1691623709059606	-1.2054762174922158	-0.22643141224511076	0.6712325575163196	-1.4277639965916635	-0.11182320028543369	-0.33812065389832446	0.28018541883202086	-0.3884747462721626	0.6004606781308529	0.3553185930214579	0.2503572365629802	-0.42956823165180813	-0.5124243828405506	-0.4012206591702321	-0.7015473439573269	1.1766719263419196	1.8049709959856028	0.5522684826393462	-0.4985528674708946	0.25707166284173893	-0.9200250896538031	0.05276564365148505	-1.1547505770183595	-0.4664764245018011	-0.5923900852841555	-0.16692374535792295	0.8472507558459244	1.7294335437054325	0.1853707923479741	0.13042208005985417	1.477559990740914	1.5228201164802873	2.3188386124945555	1.3080790268921576	1.1886199786851004	0.02318685343643429	0.003016455628604564	-0.2816242171831337	-0.6026819688606768	-0.10233111387433877	-0.7221156706348351	-0.7958059305627747	0.18842249583752033	-0.6390911054119731	-0.5638113806560504
0.9246579857496272	-0.6779724139064214	-0.7556341887819311	-0.7866113729964209	-1.1408282393558882	-1.1136240553427297	-0.22027171121757583	0.6672353869044277	-1.396956973984185	-0.09162055639216606	-0.37334964965112416	0.29685250028306653	-0.36014594553712426	0.6186174508589207	0.38252300462219757	0.20315897359431961	-0.4404881869830873	-0.5600096716232691	-0.384635245875738	-0.7077577275940208	1.114907084765893	1.823312471098062	0.4430258659306435	-0.43193826310912176	0.38935845379635997	-0.9148357455704541	-0.001479185613054279	-1.0114350958642744	-0.4082618392621038	-0.5127750791656325	-0.14717398540572876	0.9807504762764679	1.6916866732832905	0.23110264657464413	0.16898139302809667	1.5303982800114952	1.553982262441214	2.373804739179693	1.2935867687041853	1.1383038981995715	-0.0024965913141234116	0.10397784070002913	-0.35668470680635456	-0.6033845536195359	-0.1181603754589808	-0.6924819352102217	-0.7555396186612268	0.20701805005940926	-0.6958631891682686	-0.6246438984302418
0.9445834535075835	-0.6684866687299396	-0.7497157495642647	-0.6816309804779227	-1.1190069791377244	-0.9864481201093955	-0.2422424396994894	0.6752723159429498	-1.3733118733198761	-0.060640907388188434	-0.44130288043170546	0.3171173217830173	-0.3100352538788955	0.6446105421648977	0.43378471013015646	0.18746320850573367	-0.4586962922770401	-0.6255837299730717	-0.35613747598072654	-0.7254286523355802	1.091212575971008	1.7956617276505789	0.33719290249742706	-0.41776560577039235	0.5590846429088	-0.9517162932883956	-0.051955071091708806	-0.8986244878505747	-0.36537617647964965	-0.421345997162181	-0.16111295784134042	1.1500267763664231	1.6523667352867686	0.2874691526881893	0.17618304775654287	1.5782393458183777	1.6042310363375205	2.3960708201109924	1.3238509206435363	1.0711236368919699	-0.031226907603502756	0.1611504386820131	-0.43720625372414357	-0.608048935768626	-0.13117149569861591	-0.6878960517495518	-0.7151810233863369	0.2337335917926547	-0.762977151485039	-0.6848304071661235
0.9468004279964107	-0.6937161159701664	-0.7382047991627723	-0.5450576930185934	-1.1097996079836117	-0.8287448993780042	-0.2851008723068267	0.6969981854331541	-1.364582320393437	-0.020976326668548605	-0.5092793034412229	0.3351610894772671	-0.2328407476137831	0.6790195836823096	0.4786613980099103	0.17811726197223163	-0.49799177198600264	-0.7048860598345965	-0.3034671389453817	-0.7795674471751424	1.0521969835304952	1.7365367912608722	0.2480813541472573	-0.4450830134320748	0.7249987705289719	-1.0209799571853762	-0.08588139042554459	-0.835296569709031	-0.30564989105292456	-0.33658934115449557	-0.19826049232234957	1.363152151961894	1.6430566057371112	0.3347548635578479	0.1729792904793112	1.6084064080514415	1.6624307072166764	2.3868680631375128	1.3674818681668997	1.0208997104000044	-0.049888216926142724	0.18531404537682822	-0.5310650636698532	-0.6040936437928286	-0.14854302369097303	-0.6968892532972027	-0.6936789973976569	0.2787102097346132	-0.829624813319211	-0.738081291087927
0.961789578173334	-0.7448816505584634	-0.7078676247113769	-0.4093694491393963	-1.118623047815908	-0.6858739825839695	-0.35639433502387463	0.6982271480870386	-1.339131370312128	0.01926498779783401	-0.5724201467177187	0.3575980159387158	-0.1584420938175008	0.7213101098789447	0.5134990830547961	0.17142221056366747	-0.5553644811197794	-0.7811016361582945	-0.25482009369853154	-0.8684747190374835	1.0025550970858936	1.638918769136661	0.1702536038917785	-0.488871852304131	0.8325966144903454	-1.1111699528045127	-0.10694553374820046	-0.8008997199583574	-0.23609049039095406	-0.2904243564658984	-0.24325950755493145	1.5919549051609267	1.6533861910967746	0.3713560280612693	0.18032780674678145	1.6257497130136902	1.7401645236850307	2.364525466464181	1.394261711222759	0.9962733278124128	-0.09893101014099964	0.18724845658674488	-0.6202180689255622	-0.5981476950002647	-0.16512238757391273	-0.7239581406269986	-0.6669475802529317	0.3326181022837174	-0.8740732414639899	-0.7537739273102078
1.0021974875756032	-0.8127789856663885	-0.666174703684127	-0.29171396820541756	-1.1479484202332162	-0.5842103002649879	-0.4654357091660735	0.6793668301313855	-1.3055579400871153	0.04825999420272484	-0.6347086755808407	0.35894410915429215	-0.12805799270710266	0.7553427672187428	0.535922296621146	0.1927649987556092	-0.6097761237142876	-0.8488351250293084	-0.2259482167367272	-0.9593231675426619	0.9739216065707985	1.520438011725921	0.07692270246867684	-0.5340312338638882	0.8689212943056608	-1.2010461741302378	-0.10366591187578496	-0.8065356423721634	-0.18056023258616524	-0.2901973035505655	-0.27876411104166915	1.8086653221026854	1.6728503705686109	0.4070305808051112	0.21337709234348648	1.6399036135888139	1.8134082463600678	2.335553824140264	1.3895131840718065	0.9675496368956249	-0.162173844740262	0.16180350913322408	-0.6683384491594664	-0.5988112472725201	-0.16003290842845236	-0.7785585619366049	-0.628844800770846	0.3890025554410183	-0.882283460675446	-0.7240754562434559
1.067046721637949	-0.893767128195897	-0.6054744874770639	-0.19566303323647985	-1.1935804029735029	-0.5240931722862403	-0.5817310901960104	0.6586448162743045	-1.2826736015176283	0.047298771291486394	-0.6684939550824145	0.3417814206556933	-0.12930297883525743	0.7755094314552646	0.557710034499382	0.23267638256688333	-0.6427323035118331	-0.8941312877640172	-0.21820354412592255	-1.0422618393359226	0.9326295137839689	1.4273453283756787	-0.02874683531734836	-0.5792591425580309	0.8590814965909604	-1.2614034753911447	-0.08546197164257145	-0.8330776467964259	-0.11937169510937103	-0.3235667578169867	-0.3025260814219796	2.003365061854305	1.7238569178838108	0.41485688628218204	0.29194801572143325	1.6737671514134085	1.8893669094682728	2.2857559880305574	1.3360999622715612	0.9344167318252733	-0.21340365617623597	0.14126072342107399	-0.6966562720911813	-0.5927547064345797	-0.13451540968261666	-0.8475821954756106	-0.5919519588503546	0.4535354623235631	-0.8574779403601033	-0.6685545683398134
1.1723257072157547	-0.9573946802793063	-0.5281467680833051	-0.1415410378763603	-1.237858155233199	-0.4934221071842927	-0.6821026287344354	0.6337431125993094	-1.2502682100644638	0.021973374706559325	-0.6852213502020372	0.32316250404206104	-0.1428261040203868	0.778580726344589	0.5891131247537409	0.29066317220680393	-0.654265739479701	-0.8966344114312467	-0.23889100859139384	-1.1333451633067824	0.8848151293474832	1.3515966985305712	-0.10344721296067119	-0.6060345628841224	0.8001872108286412	-1.2981472496991375	-0.08063283037750471	-0.8395288284273225	-0.052411853647522356	-0.3862113895862344	-0.3148912989051836	2.1869897310853537	1.7802915610350691	0.3872937503260518	0.41210795122452903	1.7597487904211682	2.0088168299001175	2.214839807120031	1.2495241368943706	0.9061325445700948	-0.2871142702953764	0.16458112522951457	-0.7295969049211858	-0.574188253640293	-0.11590305826223404	-0.9111433519012874	-0.5679275206569943	0.5221532708989376	-0.8111310031076042	-0.5934739623317844
1.318383918120066	-0.9866064637205177	-0.454316308227258	-0.11604071972376759	-1.250032268419532	-0.4781009525937077	-0.7717680202488105	0.6118103880089456	-1.209263901600131	-0.00615653107821732	-0.7111618582662282	0.3094690648763336	-0.16791364776660883	0.7657987196728401	0.6149255419900392	0.37774199462482155	-0.6375545269390243	-0.8538219180347475	-0.28165078999765836	-1.2045676942237011	0.874243975490191	1.2585132505655818	-0.15771938470511387	-0.6267048385104538	0.7023947596948538	-1.3229676008574809	-0.08356876185831734	-0.8367853039315456	-0.009434358610715293	-0.4654894784755525	-0.2965164127850382	2.3548713926653115	1.800248590004458	0.35186866997902067	0.5447619961772024	1.8906760451700797	2.1827893178222397	2.132849711544516	1.1863209321692716	0.8666551914813507	-0.36475653255561385	0.21434674695472342	-0.74110828253147	-0.5641243775110846	-0.1092853333127651	-0.9529844655999671	-0.550660276133896	0.5884510830424959	-0.7624275830591195	-0.484379185987183
1.4751611460725744	-0.9986193455538656	-0.39708748425363366	-0.0893471731729604	-1.225495566670702	-0.45833988383498037	-0.8319379203044125	0.5961684920528223	-1.1545505064977983	-0.032103895429240456	-0.7342381260569034	0.3300948841022796	-0.1923465005316463	0.74683648480468	0.6387256195473059	0.4716823200057597	-0.5887214682665622	-0.7822364720177902	-0.32641237237535947	-1.246126835445445	0.9037912170093438	1.1472453290374343	-0.20067804460083125	-0.6651236419425168	0.6091712775698496	-1.3154289723208952	-0.0781745702884119	-0.842208550027849	0.030978897323796294	-0.5262664169089941	-0.2536705018554759	2.503564469098889	1.7934162106685236	0.3003918228429528	0.6718951351258178	2.0326045403971635	2.3708213187018403	2.0366207319745095	1.1679435154032474	0.8336924168606533	-0.4301303079857089	0.2719657475236116	-0.7116036340782919	-0.5515233897526635	-0.1052263685397323	-0.9535932111920914	-0.535043878622804	0.6588836127531865	-0.7124418366834899	-0.35585030440675525
1.6107133005322958	-1.0010027587989665	-0.3617217058515643	-0.08159513967197085	-1.1836679943011448	-0.41902478894712847	-0.8544219572052875	0.5823396202098563	-1.0904159565646432	-0.08178215718301862	-0.7416306490300464	0.38837460173121346	-0.20251030969856534	0.7156643472147428	0.6655063806893035	0.5349092511717197	-0.5384078763244672	-0.7054826592578746	-0.3582771058715085	-1.2861523780383277	0.9449415208472682	1.04571150356595	-0.21267497279235528	-0.7118716070721103	0.5204204307697096	-1.2850170023440584	-0.05513566352925664	-0.8349917336539441	0.07602615009330863	-0.5525239879241645	-0.2275306050360874	2.627154052352508	1.7782999089559184	0.20941993140046603	0.7695743765256907	2.162480908447091	2.553333935184342	1.9314602785164081	1.170626124897617	0.8285459707585832	-0.5010682066963102	0.37192686013178866	-0.6482205116487767	-0.5167714658468892	-0.11035089919445869	-0.9324737974493242	-0.5430827858117051	0.7262773741314061	-0.6636135147200234	-0.2193719227160133
1.7140264959229632	-0.9922236537303292	-0.3526733228168627	-0.11973893754075342	-1.1253802390798824	-0.3751029955506206	-0.855358322013503	0.5775028612502618	-1.0272189114352082	-0.1517987648881217	-0.7462227103592463	0.4537702575861264	-0.2130497612317372	0.6747062210068594	0.655316074119171	0.5432441586343149	-0.5155209587087978	-0.637664868294441	-0.3678726239706579	-1.3262746340582559	0.9710070559544072	0.9505223877632771	-0.19010737660297436	-0.7517481695447285	0.4136138992119662	-1.2576220928807968	-0.010053969620507442	-0.8124125979458041	0.09457626547244327	-0.5621554261068553	-0.22414962598998067	2.7104631939350172	1.751449738383774	0.0964659579076281	0.8242449442565138	2.2697448403237805	2.6870149170076294	1.842229011354051	1.1969434490751372	0.8420146313562871	-0.5313375358079577	0.505855902917521	-0.56339983452037	-0.4687810235681741	-0.12007418786491852	-0.9214027442805565	-0.5720084965003395	0.7842061193920933	-0.6203474913704036	-0.0592065429539045
1.791320273975548	-0.9876364815048339	-0.3745053276232899	-0.18169198815008908	-1.0526566661583132	-0.3352530405362947	-0.8290272923463471	0.5812992607355282	-0.9446262751206204	-0.19889868753881307	-0.7436541710046563	0.5294268149070466	-0.23908714353262858	0.6429920902011601	0.624616546233797	0.5091030953740682	-0.5136723370572106	-0.586279500576498	-0.353643428868773	-1.368172272274658	0.9697309554142575	0.836862501454603	-0.16200559372462428	-0.8090742323275799	0.32068629911614566	-1.2102019471021002	0.04194230894642529	-0.7881320516976471	0.09741600133779409	-0.5612911601710701	-0.2100809484758738	2.7295041114744567	1.715140908276408	-0.01710100490308548	0.8413352759459226	2.339206246469195	2.711598553457418	1.7758481271530555	1.2514204642955629	0.8784934352698585	-0.5018283668757305	0.6119591844529125	-0.4398537875797179	-0.4108112755478902	-0.11180904197993453	-0.9300712815124068	-0.6062558817183605	0.8246708424329124	-0.585824602069494	0.13355537619959668
1.8464170044983725	-0.9811150316960028	-0.40699466179020033	-0.23398067895136115	-0.9909344707491634	-0.3160210807198848	-0.7777415764650748	0.5770891510499441	-0.8734297012971508	-0.235753104806184	-0.7233783648579244	0.623010886417235	-0.25943086082501876	0.6341997558121125	0.6230808133208516	0.43141953846862124	-0.4962413072362697	-0.5714877257450206	-0.3320436682228766	-1.4238377576411496	0.9303372591099969	0.7398078378308244	-0.13246269377558917	-0.893250472310398	0.28349461614554883	-1.1403992350600278	0.07716766145530277	-0.7551884901165711	0.0881974558047505	-0.5464668020860757	-0.17358193938733985	2.674620984228077	1.689357453055131	-0.13473080389042008	0.8398612212394205	2.351148140775828	2.6501767554707656	1.73249152532713	1.300879149686005	0.9354233369857334	-0.4600070953653609	0.6847145394036706	-0.27938335780694334	-0.34425438047488777	-0.07849608757328283	-0.9476599708208525	-0.6216159365257247	0.8346411338469443	-0.5595702195403652	0.3464512437137596
1.8833465573750687	-0.9466094359214517	-0.433177547175349	-0.2612589864390433	-0.9339171791746403	-0.3303875387406361	-0.7189085345995154	0.5707131467862272	-0.8636704299797404	-0.2844871064059808	-0.707398919121467	0.7026690117517324	-0.2531308017109939	0.6519876720461195	0.6484771452851694	0.3190154202988719	-0.4574529715202206	-0.5763253688946401	-0.3133054984738535	-1.491440443145802	0.8688717497594372	0.7004650966530439	-0.10988766914769998	-0.9682066978486794	0.30205261225502184	-1.087652971788033	0.07483173184457678	-0.7152762345320092	0.041991703826487994	-0.5350775348814479	-0.13252595854100985	2.5788339298590586	1.6700485549318391	-0.2399653886476774	0.8355641613938974	2.303432005555538	2.5338818344983447	1.6961604598150477	1.3457434808849413	1.0056021474685077	-0.3953560951878288	0.7539482739466317	-0.13596005825156138	-0.2765655432903905	-0.043795093399687894	-0.9467509107366133	-0.6235846484903537	0.8095410497518036	-0.5280449761990139	0.550168399475268
1.902736893359861	-0.8882756961713811	-0.4529660349442072	-0.25841420350289956	-0.8624850116082733	-0.36134616305036527	-0.6470115114337989	0.5694537642646725	-0.8934246807994354	-0.3067535524322022	-0.7211229205939619	0.7689029165636178	-0.22974438125194913	0.6910789327330409	0.7029086640469403	0.21096370203192732	-0.4302389704811448	-0.5556648714754876	-0.3029683295229918	-1.5685555850105508	0.8056023698922458	0.6787804120789993	-0.10396720365627928	-1.0371449950400542	0.3745505903823499	-1.054658398011576	0.033501505939088336	-0.6891099582686667	-0.021619792361289674	-0.5498872443912598	-0.08951575451201974	2.4585422564937875	1.6226067272701694	-0.3378155904593562	0.8245005921207416	2.207448570762345	2.3750354432753036	1.6300230347932445	1.4091625277532653	1.0875199589774915	-0.2900926028016277	0.7942650409157086	-0.05483264935428376	-0.21882348477529226	-0.02889820196152843	-0.9151935392408876	-0.6426565456476945	0.7598390403045505	-0.48423771121780723	0.7138688842525734
1.9068814343377423	-0.8274806929948371	-0.4583723015372681	-0.2376867989431696	-0.789586924449515	-0.3982457605928552	-0.5682496932584569	0.5642276309988971	-0.9236630529521989	-0.2750614676234237	-0.7495913816121061	0.8376699240629965	-0.1970795943464408	0.72767100248061	0.7741500277967102	0.11058724988253552	-0.4048326923845507	-0.5083000650883281	-0.3073591650964057	-1.6522886885259696	0.7515413945400875	0.6417372818292154	-0.09186627732563363	-1.1273640823277367	0.5061011167527234	-1.0087749417211271	-0.025531687764395673	-0.6919172856596948	-0.0796860331901113	-0.6060279087793445	-0.07302591553267002	2.3189881641786654	1.5428056168445359	-0.4191863585160376	0.797929532189882	2.0720679080443145	2.2314195695372345	1.5443462716470986	1.4655281617269114	1.1615054382713017	-0.18836821682452792	0.8058632414606365	-0.0037825529729887237	-0.18375930097669127	-0.036034689248138414	-0.8600249553786325	-0.7042505704993873	0.6938828227276398	-0.4212288585067654	0.8090116598392301
1.8980244574390284	-0.7558824800339663	-0.4455679859221238	-0.20298834929704834	-0.7320111873159862	-0.44361110121242486	-0.5025349341277021	0.5447467477427692	-0.9690167689485417	-0.22157789399162425	-0.776361011860736	0.9057332919269614	-0.16678672066784755	0.7541759762681413	0.8430234880895752	-0.01899836762024155	-0.3585517131602979	-0.4563505218288079	-0.3148150533047732	-1.7150971512899482	0.7066573150476498	0.6195723572220149	-0.08129560932777644	-1.2139263125350528	0.6691871626520971	-0.9733023555761875	-0.1049998966160762	-0.7233153993335892	-0.13527280315142426	-0.6882650098555892	-0.11890692529901914	2.1908619038895836	1.475001678434668	-0.46387042867610545	0.7631124688086263	1.9154637433216333	2.1346438768988834	1.4567705269032505	1.5015815082934796	1.1972186551614246	-0.10171618719182382	0.8340444714375866	0.052297027785978445	-0.18630291802033763	-0.058530747895222945	-0.7910662547027869	-0.8101098534307802	0.612846628343924	-0.33807749030636003	0.8264449315258464
1.8608109570908575	-0.6696783753524896	-0.4397116282347128	-0.14707256025219434	-0.6894017911638217	-0.5002832698819528	-0.43753090973089376	0.5205872888389317	-1.0073929901762164	-0.1439506625304796	-0.7973441809899965	0.942597890217179	-0.15158930379313135	0.7633672778854586	0.898219090714437	-0.13658714346457865	-0.30244686400880516	-0.40320129494639245	-0.3188055286838999	-1.7341496964178684	0.6748572046736638	0.6131537644711793	-0.10363292392338845	-1.246202592830418	0.8344820023042111	-0.9681934664398671	-0.21211479357874258	-0.7744853213245955	-0.18438893119069313	-0.7646646537214874	-0.18468469410652397	2.0828102343885275	1.438159490651869	-0.48280181970260766	0.7143109233225109	1.7579042270544214	2.0613554024584646	1.3565905526537754	1.5371337927418462	1.1977574015853325	-0.02606155687613439	0.8641270457661637	0.09286488197420242	-0.2159480915955181	-0.0897896838588715	-0.7266366212323462	-0.9494577471771602	0.5216622287093807	-0.23856397124336737	0.7586498718943134
1.8103065308663182	-0.5913131850876889	-0.45298672878762514	-0.08624952064249283	-0.6589874499064516	-0.575382232586103	-0.36190534958788667	0.5132439327832949	-1.0073468833825907	-0.0304924334898115	-0.7980573420297585	0.9421451134083035	-0.15163223434927495	0.7492679265920623	0.9361509371455033	-0.22502223780698288	-0.25113534356452544	-0.3465502888403919	-0.32384612916279637	-1.6992223330506575	0.6464679062372395	0.591829259922002	-0.13249240752962413	-1.2479780685849398	0.9867305087625692	-0.9635673069857192	-0.30800441283600055	-0.8330209331117586	-0.2198220533314915	-0.8263131823783049	-0.26375290995716416	1.9656852108165446	1.4188100843506954	-0.47788364959406593	0.6342659452380621	1.6144177739239496	2.0175807172874056	1.2605632964036704	1.5553801624923413	1.1517725587972762	0.038857368610537346	0.8920354741622278	0.09090620488982847	-0.25937173294165183	-0.10921523029423168	-0.704875995465875	-1.0828482364889087	0.42878408934854156	-0.1278758941866894	0.6101036824740305
1.769991450445108	-0.5344166794552684	-0.4725010231311897	-0.011874251212000576	-0.6349324074522636	-0.6729855788912134	-0.29399633798486896	0.5219379309634965	-0.9795905936200029	0.10616519322622162	-0.7714326632119742	0.9230856571968467	-0.14260608492015295	0.7358611221854747	0.9627576989919451	-0.33148958387134797	-0.18131306737890934	-0.2957355814403675	-0.3267930427240259	-1.5882989403316512	0.6077358916945376	0.5578892191172264	-0.1315267105234949	-1.2537094289153274	1.119010418739767	-0.9624087557485067	-0.3608220531862563	-0.8943142478158654	-0.23827327243670796	-0.8660401182740609	-0.37557598163044503	1.8510623328066163	1.4072720050175818	-0.43685613199295703	0.5427004953146037	1.4954397623397075	2.0031408143241807	1.2040598989013447	1.552589631926359	1.0563010214657602	0.09607499916472731	0.925854603477482	0.05697793403846611	-0.3150580804956445	-0.10784822143284789	-0.7112150662318626	-1.1467390919660017	0.35298567832009214	-0.01030988501169212	0.41567290663822865
1.736081569716987	-0.48589206255815076	-0.4955746585427219	0.09775262010219705	-0.607282371711974	-0.7731366997772661	-0.23216241613153557	0.554955655332956	-0.9522108426720235	0.25360547930538385	-0.7280747912173342	0.8731945477431644	-0.10305094375365029	0.7272720352523385	0.9942515714874629	-0.4330496915183863	-0.08234637108441764	-0.2582535741953255	-0.33491182240162337	-1.367895948197386	0.5661996068290367	0.5177614701929405	-0.12825076914116548	-1.242888371421977	1.224956828119652	-1.0021293630965595	-0.38051726020337506	-0.9552105667273013	-0.23344854707343726	-0.8788283244086459	-0.4621584450285711	1.7599021967884139	1.4041663780467022	-0.39646298705802263	0.46740947964153057	1.4008452617151015	1.9970321983495516	1.169829538306867	1.569787625552618	0.9727527931475803	0.12193290690728278	0.9563670469638188	0.011886863702004835	-0.36872774957513543	-0.09436040066719213	-0.7052655926448335	-1.1223660276955716	0.29727729774261596	0.10629021602078152	0.2055584669279002
1.7185914975797605	-0.45034447204830447	-0.5194553538475726	0.22935543959809906	-0.5804281208932682	-0.8632807602325313	-0.17312630719913408	0.6300866445053266	-0.9378946832512867	0.39174452015520744	-0.6780433553465464	0.7981620881858288	-0.03948152274450763	0.7088819043341504	1.0430092001767775	-0.484569530027934	0.0075571712722036725	-0.2235340816711125	-0.3457084210836351	-1.0444586157502367	0.551028189296142	0.4736902117656233	-0.130263875977019	-1.214941760071849	1.3080583924556182	-1.0729136254923812	-0.390449329994616	-1.01838252223601	-0.21633242766610947	-0.8749318034100211	-0.488747986120076	1.6827294646498943	1.4019451796262254	-0.38562875725369916	0.41254853584160217	1.3310384592420488	2.005907965150295	1.12524868460843	1.5944321731201434	0.9364582972211357	0.1098326522479949	0.9718588700722975	-0.06841889675733567	-0.4137387120431348	-0.07616866735800412	-0.6730264260859284	-1.011820800140036	0.2515178589187559	0.21615394043858127	0.02149972509607494
1.7519880886479062	-0.44384098766594376	-0.5264964340706876	0.3338142885783043	-0.5501394298866751	-0.9424055518456192	-0.11807820982943176	0.7412104211053226	-0.9050359083274706	0.5139329149308899	-0.631537138273931	0.7553196122973462	0.03095678724755801	0.7047341506968514	1.1113682277697396	-0.47911978284085244	0.06758011675604352	-0.15939315889244393	-0.3547263703779106	-0.6606237481133092	0.5602838567941438	0.4298128964286193	-0.11274761797354285	-1.1874000817885426	1.3706202391843259	-1.142579564124505	-0.4009289743080723	-1.0798956024682025	-0.19983087796098467	-0.8602905525148115	-0.513002835798668	1.5975498667127999	1.3795441572580143	-0.3821646548294222	0.37233023141401184	1.2923981636948003	2.0349369436280185	1.0846675174253	1.5831929643764926	0.9192325891935459	0.08419282324543652	0.9658407018636677	-0.17957382129556965	-0.44813934356947965	-0.08328412373905451	-0.6217456974053738	-0.8398968756039393	0.213679144109041	0.3047177249548546	-0.11009769941632519
1.8280259451920415	-0.4400622596316257	-0.5047109904119528	0.3943133390202766	-0.5095334571774442	-0.9929066999161617	-0.07098921332955747	0.8487264013996085	-0.8387420235595184	0.6206173495735354	-0.5894780310996705	0.7497272068471789	0.09667273606386503	0.7089345981190167	1.1893123469917721	-0.4197828861489293	0.12105108904111565	-0.06143412750081809	-0.36875866702358884	-0.26255819049686135	0.5530920062191009	0.3885491951182145	-0.08824862777190416	-1.1603069447484844	1.4047154823146317	-1.2091640782854303	-0.40738336335716074	-1.1313278252507948	-0.19880659512397997	-0.841225431914396	-0.5844357460285603	1.4920577690653867	1.3602487618606822	-0.3999698561788961	0.3495775714977813	1.2934710969678889	2.0687319851189137	1.066832393555306	1.563320069903837	0.9013618032110131	0.05617905138747716	0.9433056379395948	-0.25909943071282965	-0.4874255413356666	-0.13330262746200466	-0.5476167175004184	-0.6609183998612561	0.1776765000950585	0.3574762938430749	-0.19101930381240748
1.9180700568195312	-0.4207075068472883	-0.4674827661022259	0.4257165817653655	-0.48885002978575615	-0.9986521328876309	-0.03879180173141582	0.9339141988238158	-0.7573404794135914	0.7043737906569311	-0.5415976744626366	0.7441042083693847	0.15587397298543088	0.686404241247083	1.2556817304659933	-0.33019496067079634	0.182505489343663	0.02327650582824406	-0.3742586972336347	0.10801312143099948	0.5327137833958411	0.3516076541062133	-0.08284072453758211	-1.124199374667045	1.4030227618686064	-1.2575335924390652	-0.4156261074947597	-1.1651362705230457	-0.22845428524059383	-0.8350144360368887	-0.6688651051236663	1.3689357999004135	1.3828590764812785	-0.4270910696035347	0.34804912362867774	1.33640312560749	2.1104928408477863	1.0610658889967157	1.5616395846458702	0.8758493245314678	0.024358247811276844	0.9228455193731676	-0.2851597953100118	-0.5469956213066844	-0.22686912629735287	-0.44806652166835076	-0.5161360407958485	0.12926970337967764	0.36871746619141765	-0.20821929445741105
2.0096540374269454	-0.4001969782933424	-0.4261416404130884	0.4294068974075292	-0.5052264458036099	-0.9715410507780151	-0.019906564515127432	1.0007283961750972	-0.670298537514137	0.7599268206741023	-0.49894136739329015	0.7500514929400227	0.20703646326916977	0.6839577440925965	1.3048554444272882	-0.2301082575234326	0.24382083403524932	0.09285167117980934	-0.34696200792148524	0.4211297495920311	0.5375030990033178	0.34347127969832025	-0.10661915620387825	-1.0773205850081709	1.3677027047570296	-1.2700362912073206	-0.4494650479154757	-1.196598187092191	-0.29544944680026985	-0.8309494564236614	-0.7333025881200539	1.2481683086905546	1.4369644994043775	-0.4182526189736917	0.3487453561099777	1.4160280024151035	2.168856601533343	1.0534769185824557	1.5594503286217294	0.7932722575300696	-0.005774003235228799	0.9070064942526528	-0.3058669958418494	-0.607905816651081	-0.3549333205525517	-0.3509431915968851	-0.39517304576081935	0.06185459234104216	0.3434789525708055	-0.1657621448840366
2.0771407066570333	-0.3819500934746928	-0.38468152512429554	0.40863998197368545	-0.5308102329755764	-0.9349865242848632	-0.003305831800808938	1.038686307054231	-0.5835793431700618	0.8103910235141288	-0.4726529758950685	0.7630596482869112	0.2573779066666688	0.7117198410333568	1.318079390889494	-0.11992349341177153	0.30678030683289315	0.1723096356734936	-0.2850636965719106	0.671209947625334	0.5602287166473475	0.3878380704537334	-0.1530988959527119	-1.0280246564273516	1.3351212766597538	-1.2521752929669563	-0.501379772830164	-1.2359078597771636	-0.3987748609855701	-0.8232443058775079	-0.7878911321560437	1.1285821583362234	1.4940472734017327	-0.3842958618764573	0.3350219611856052	1.5067717014294473	2.2473586566407535	1.0643491099275422	1.5526667184060827	0.6380211334509541	-0.03814934989313644	0.8653670529520084	-0.3242254437682722	-0.6570021793835557	-0.49684987126977587	-0.2631539606046595	-0.28478162382752165	-0.009560021748760694	0.30059596176046227	-0.10571022136446931
2.1170844711540067	-0.35242092083250076	-0.35625853118910383	0.3806820874512583	-0.5600797608369837	-0.8825874854429644	0.016256295638286435	1.0474228930491718	-0.5342527584563161	0.8719714866100083	-0.4644777151953566	0.7412039893503702	0.3066407198410677	0.6908982683277873	1.2821447537639332	-0.016476934815358547	0.37178471508583383	0.23479694048546965	-0.1739342078887387	0.8510969219295582	0.5967157394990444	0.4719539593380594	-0.20263915236712354	-0.9834259514216537	1.3120424783834577	-1.225697569899822	-0.5412070814299985	-1.278421855645834	-0.50646583926238	-0.828349334328714	-0.8402055138157521	1.0144515056827645	1.5428258709334766	-0.34896344270538404	0.3155927235043296	1.5869771380218145	2.3270690094134743	1.0988507536074057	1.5645534535794083	0.4707261912899968	-0.08780899440112847	0.8254057547095404	-0.3281925948120473	-0.7058253147098077	-0.6481672367722102	-0.1783922243572656	-0.20059867992334396	-0.06725392074487703	0.2501189345192394	-0.05334759987034182
2.1400350715888363	-0.34941470613641856	-0.3455908549069108	0.34286227875020314	-0.6031498745753294	-0.8068271365609172	0.026432211987804793	1.049935574118748	-0.5504516119500965	0.9449735395923703	-0.47784803517658714	0.6911232031254018	0.3524905538020765	0.617142024882677	1.1941918924540864	0.05526984998470398	0.42188563374057886	0.25505538177154446	-0.00021069997739440183	0.9502558170586989	0.6838686800929945	0.5743559110233257	-0.23557684871462733	-0.9426336172440711	1.296236873243132	-1.2080698910058407	-0.5694246451066978	-1.3208791378298375	-0.5851943373204349	-0.8442137412516878	-0.8468550608399369	0.9234882598071504	1.5839416714827248	-0.29090765207629554	0.2932371336750902	1.6517940658892034	2.3866261505092146	1.1225358537545707	1.591587682018355	0.3126253821791566	-0.1546096278729206	0.7860644600599936	-0.3449243448209387	-0.7554811430835956	-0.794135741960613	-0.11339442833417528	-0.14013256296805335	-0.11327667204719445	0.19343844550059758	0.004003646975179453
2.1498967856943096	-0.38153688866586877	-0.35206285443601953	0.29408215357017403	-0.6377036935388318	-0.7228771014412604	0.03201091557409785	1.056494097588488	-0.6099985359175086	1.035950461014894	-0.5097083596765271	0.6277222126717519	0.390875837313675	0.5680540004383445	1.081304175572481	0.10185162571500794	0.44271125641731024	0.2717990742813544	0.21744085351370793	1.0258442683965183	0.824373651294575	0.6899459928498763	-0.24903717929236255	-0.9018599722849576	1.3108176644021874	-1.2119960924208404	-0.6010499863950554	-1.3579698876022046	-0.628645121668133	-0.8616821671571779	-0.8159247231214618	0.86739918043742	1.6287909757600083	-0.20362795210659837	0.2666443164791897	1.6939544644351454	2.4142379897498447	1.1352722468146172	1.6017939319337144	0.16083357724303032	-0.24099996301762755	0.7151277823151401	-0.37732551150482274	-0.7932971171877262	-0.9061743861792791	-0.07723494016198916	-0.07783103225407192	-0.1673767115400376	0.14938137668942728	0.05792745697855599
2.164214290890627	-0.4161143461463026	-0.3567189692051627	0.2566337470857814	-0.6375710627185684	-0.6382311730387724	0.04009975373663001	1.0539266607571052	-0.6898555024769802	1.123868431878711	-0.5479813354770914	0.542710307502575	0.41971443840291495	0.5292713747770657	0.9717300104931914	0.16340171159263528	0.4290510875759348	0.2879721064732463	0.4557142386515456	1.1253002119087268	0.9762296155724279	0.8265188699712439	-0.26361177564640015	-0.8602017043183275	1.3792145799854865	-1.2465836741484644	-0.6311782356386338	-1.374849298001288	-0.6483396082168866	-0.8847536730700896	-0.8099323484949863	0.8225164316833176	1.6629393697137183	-0.11672602462349882	0.25055481898164944	1.6970042405196086	2.396359659479777	1.171575488420506	1.5934069229398244	0.06628357984714708	-0.34134733752217145	0.6335270427720275	-0.3920072901584578	-0.8322515388177854	-0.9949738797544168	-0.049378741866379	-0.016647155728343483	-0.21828141852402938	0.11867215919262249	0.10618074320121092
2.1920902878498962	-0.4484101944649691	-0.3576915798458279	0.22564141743146887	-0.621536694605606	-0.5517736216272628	0.0324114089559243	1.0397996742109679	-0.7796945898563855	1.1795797809636164	-0.5884865633126835	0.4657627244158065	0.43579729799808636	0.46954673347338016	0.8782167369123364	0.22552513060193516	0.38849592762651	0.2881731345397856	0.6829744368055445	1.2151538937357258	1.111425378353878	0.9811099837212145	-0.2862759415363943	-0.8128494544582475	1.4787754423169508	-1.3069731573881822	-0.6638637744061737	-1.3666329029351232	-0.6419466705100638	-0.9192657162007686	-0.8394705183709474	0.7524973747254922	1.679324927666596	-0.04487797434219639	0.25232259676619984	1.658555015281267	2.3121890474239932	1.226395539598128	1.5681996440703192	0.04588919219472859	-0.43645459144563387	0.5946238839948126	-0.3890028786985281	-0.8529192404742145	-1.0840327544981243	-0.02239913722342799	0.033103836211129334	-0.2526970711137939	0.09297567188374509	0.164330528996865
2.20892509659141	-0.48316730621010856	-0.3591556692676806	0.19218360923249883	-0.6198822996370501	-0.4771807631288076	0.001934426674081355	1.0189864007508755	-0.8586217360777415	1.198691154140007	-0.6266609721402737	0.4110012049639479	0.43929613832376296	0.42179110901779937	0.8231421772756862	0.21761559933380642	0.3325710327950828	0.2821422925436111	0.8683477700424629	1.2608302637088253	1.228755733573228	1.1322193572308044	-0.31610855058726817	-0.7772651824939302	1.5777170166803574	-1.369993517395738	-0.7132911129273956	-1.3491154635835334	-0.6185577017285275	-0.9532650592000493	-0.8817630209655967	0.6765141871984415	1.7060603250680777	0.0318169682199877	0.2669815540873192	1.587814907837788	2.1658656918803194	1.268305298301995	1.524144720908478	0.04800873404668307	-0.5151249391944311	0.6069247552783855	-0.3978252250573831	-0.8314773945001536	-1.1535959797879394	-0.00871453631247274	0.07558494907288438	-0.2826719943371371	0.09605658578662425	0.23797555936420486
2.2192454950738814	-0.5030011370336619	-0.34397156165941967	0.17051584586887655	-0.6215506557445807	-0.4138429720229103	-0.039107683835392766	0.9836263465707944	-0.9095620585683818	1.1674514095247528	-0.663281501629194	0.35478345739705597	0.42635794196608623	0.4065324944573545	0.8145632554861313	0.16257561869323628	0.2752474021122341	0.27923062796696313	0.9984188902127382	1.3079642431895366	1.3278031915475887	1.2690600605245084	-0.3738720884307919	-0.7615413200223026	1.6831267098212586	-1.4195859467442085	-0.7707631367164791	-1.3309954413323541	-0.5982557094971369	-0.9773912625261222	-0.922135888398518	0.6288421614243438	1.733079279714726	0.11152696289219044	0.28429489774339445	1.480403998800401	1.9908489960992857	1.3015966020624443	1.4693362338252414	0.04192657047150962	-0.5720185670491965	0.6245741908902332	-0.41419179798274675	-0.7776060575732131	-1.2059489140280228	0.001626022145746289	0.10270600712727548	-0.30213576808258896	0.119546472597494	0.31778459263875364
2.2369649093996067	-0.49824029901895006	-0.2960549672240816	0.15102908275629706	-0.6199590859014135	-0.3588443979426688	-0.082293280050419	0.9418477003122577	-0.9325462951907232	1.0876755621443688	-0.6976813751975544	0.31842058475991647	0.39376828353382876	0.39213956350542095	0.8411246262119931	0.15528873953584865	0.2153798717229968	0.27882208705754435	1.0607700680115886	1.3659232183973873	1.3827621635761485	1.3769570664353104	-0.46298363678096105	-0.7566509745230048	1.7877863764230675	-1.445975169369611	-0.8204467867161842	-1.3050701982288473	-0.5933603439382109	-0.9938049910184505	-0.9636328665117311	0.5767565149539009	1.7202246846004783	0.16544151173423174	0.2891739644287541	1.3560686697087514	1.8067178574354739	1.3434228890477304	1.4388947829825265	0.029818953471047037	-0.6005183429562926	0.6673461720872821	-0.4465016703957495	-0.6921769552275321	-1.2554346348101253	0.017299191990974905	0.0963179469503811	-0.2869134602063467	0.14985600396635818	0.39793457512796515
2.2473289921084594	-0.4925692127297271	-0.2250440435337937	0.11181058911163708	-0.6275539455038954	-0.3244523166920312	-0.12366819491943862	0.8989982747117227	-0.9292957662401206	0.9974054222742265	-0.7111676563234622	0.319081394156654	0.35109531072742123	0.3767078122232745	0.8745476213321461	0.1793070823422626	0.1505226988228382	0.2733619053792879	1.0785696884526919	1.3591532785042177	1.3821241133060738	1.4125225350446133	-0.5448673144621811	-0.7574857596146048	1.880913524864151	-1.4330299683926988	-0.8580954477489069	-1.2805273511891042	-0.583717957231235	-1.022040119683299	-0.9822325747679344	0.49465332549474245	1.6850433321108014	0.21280562821431612	0.2702777797409737	1.2251487638178757	1.6279569306174893	1.3996689154177662	1.4468732336338834	0.0103602832917322	-0.5954589161883522	0.7511789245649135	-0.5140926287650007	-0.5943095004842768	-1.2924630491989992	0.03197401906511912	0.04196304005195807	-0.24279082868100796	0.20160703074039402	0.46575655180276065
2.243757806601826	-0.4936950461218855	-0.1306232094764252	0.08677649927357863	-0.6228280999608061	-0.3101548728811477	-0.1649415762550377	0.8602311953525563	-0.9094314226531083	0.9154922674794411	-0.703954873124568	0.31777813117975484	0.301789566996879	0.40586253062120453	0.8972431816219745	0.18537331676770208	0.08257358351427205	0.2570721472132761	1.086071519634175	1.3220705873342835	1.3609975599191455	1.370981772176618	-0.593077880383538	-0.7545017143991102	1.968205604450643	-1.3725439392165466	-0.8732469512838152	-1.2574094354766254	-0.567244663604372	-1.0713545480361986	-0.9693398899655168	0.4246670835606814	1.660151056802907	0.28379121678093266	0.23023353343370867	1.086299440107395	1.4774791195208625	1.4672114477023386	1.4843372627793863	0.002208199245753298	-0.5655011281338447	0.8131048834259671	-0.5808951366129994	-0.5183262598965857	-1.3214997194751672	0.03561025940207555	-0.05240183604428426	-0.1734898309723382	0.2617847733785203	0.516486206005605
2.242512806149972	-0.5084686151562173	-0.013677126858112565	0.08580453177039674	-0.5865640414728477	-0.3017293880931571	-0.2077718051030911	0.8291481745669346	-0.8915112488639731	0.8463690316565484	-0.6851111871145936	0.31006868821781713	0.25297215834246556	0.4862506632758615	0.9117683402074649	0.18862220451384673	0.01138529044451771	0.22150963376486624	1.0894516097990603	1.3418899317766346	1.3373030511242612	1.2902829758359018	-0.5799741148542199	-0.753504956080782	2.055477041104867	-1.2831263110888849	-0.8534352390492039	-1.2273724502347447	-0.555002717697274	-1.1272974566593157	-0.9471343805271488	0.37791387845199376	1.6300602320002795	0.34381427545343723	0.18750770421018687	0.9519917106624531	1.3673674007987064	1.5576252308779166	1.55107102827581	0.019306309436101864	-0.504862776772266	0.8236201443619251	-0.6056607824594932	-0.47299653212132614	-1.3436172218221756	0.04671377900242368	-0.12491606007477656	-0.07569415316246567	0.298863988539386	0.5472075247163476
2.2377239228329735	-0.5232960804699605	0.08348564145219654	0.09574546769725185	-0.5296235361626878	-0.3018041534871801	-0.2473473201298187	0.8118818576772122	-0.8684347986543806	0.8023732935839162	-0.6423505150150384	0.31987681287494873	0.22765386285697362	0.5917436205773293	0.9323456482035756	0.21281932861938385	-0.05207314660421963	0.16697266474569716	1.090711759918784	1.3846718070403086	1.2866056247266957	1.1964422262801664	-0.5010395272609471	-0.7578595439839783	2.14399393467263	-1.187899835785754	-0.8054583904857647	-1.2088979674543954	-0.5389744573030408	-1.175469296147957	-0.9188846144309066	0.31226742341080804	1.589295502326001	0.3840933758641161	0.172865064837848	0.8491444424647094	1.2705693322776646	1.6704372585392129	1.6181516829309892	0.06970036637772214	-0.4250771120389107	0.8334410012738103	-0.6061006548555605	-0.44996736502539914	-1.3509219563532635	0.09646858539871997	-0.14930963176150497	0.031260528965651034	0.31156234989584686	0.5401642317292172
2.225503260502936	-0.5206731282052517	0.14066790427812875	0.11638594833393463	-0.46511609352799504	-0.3133352777192079	-0.28776330718319676	0.8081037101125478	-0.8221128399919004	0.7697821826405085	-0.5793952095700255	0.3385507969383092	0.23093805040193321	0.6908079361251602	0.9535811274480916	0.23224484150003327	-0.10668110300243616	0.10362936945684495	1.1089248671179215	1.3929200807468844	1.2220601443193544	1.0943173361524898	-0.36637679397552947	-0.7617469014254583	2.2276872630669624	-1.1059484267423532	-0.7342737025978064	-1.2153278814535424	-0.5214768808391731	-1.2078939173150869	-0.8631806067198589	0.22114830617231124	1.5514068532812746	0.42587643843842127	0.2045436427369937	0.785282866141852	1.1634261473258405	1.7657480492048367	1.6756350708606225	0.14669148361544054	-0.34593945270440507	0.8234961436433403	-0.6048972303757546	-0.45263458494328856	-1.327794970539387	0.16940442394311145	-0.14498256692258124	0.14149594224428103	0.2989222760997107	0.504023614974874
2.225907339596959	-0.5016058222444448	0.16643173933405433	0.16538733440899617	-0.4006714760186917	-0.3301689937427226	-0.3306668658053872	0.8038327606916228	-0.7714107359349927	0.7467863380522302	-0.5349820911588259	0.3575674229110889	0.25333170175016484	0.7565923626884195	0.9693394114759952	0.20719080013317823	-0.15845068898870235	0.055784689620526774	1.141058695170887	1.414590796506959	1.1733005002234986	1.0040137391486539	-0.17271740205414637	-0.7733965142709194	2.272220948947758	-1.0517137469503275	-0.6492889716978534	-1.227414985498246	-0.5058795256384387	-1.227171442255653	-0.7967975475460439	0.12637031378405644	1.5148549741066235	0.44290471146640076	0.2712949318816225	0.7453491715804701	1.0619216848121358	1.8224670819801616	1.723760160151852	0.2140206090664898	-0.26534378122248736	0.7560480194479948	-0.5984153371431432	-0.4680003738361075	-1.2637348322043747	0.24675569718237816	-0.13934302744057148	0.266782866115829	0.24376559044384344	0.4677125236131999
2.2596479439478534	-0.4680164632198943	0.1643520080705038	0.2265975805850049	-0.3596606302791816	-0.35986235753821394	-0.3642744653677076	0.8122894839039952	-0.7352245874045313	0.7288567036314205	-0.5090589772663361	0.3559031622081943	0.2964715443546303	0.7644738473676425	0.9883734213723981	0.15221246821644338	-0.196601004842699	0.013199163395927157	1.152551001731496	1.4552173439679097	1.134615748663766	0.9210707441914596	0.06271952804007404	-0.8088748806639139	2.2522385905117517	-1.0051061961366201	-0.5536673144408284	-1.2488740259342086	-0.4927121931682539	-1.2417833960004967	-0.7515045341355396	0.028712803060453224	1.4752379761389736	0.4175583159504964	0.3563440809254145	0.714006292061829	0.9649446092295667	1.8468547357587102	1.7490291082051361	0.2469408510747731	-0.18682920400226	0.6893769664224447	-0.6043162668337788	-0.4732762649419825	-1.1674343156462585	0.3369961437588908	-0.16302909326501147	0.39012697088956755	0.1624960777624938	0.4208768683357246
2.3279700740074754	-0.41538974061198736	0.12967947342295094	0.2792418692532944	-0.3450084149247592	-0.4039969447484798	-0.38415811566263514	0.8336989867704279	-0.6950194633630421	0.6998277717120149	-0.4887019983183311	0.32911590721822304	0.3399440987692067	0.726451517745143	1.0055993516323776	0.1149766390196415	-0.20487072382391522	-0.018485453801178862	1.1420234976063006	1.461047781998354	1.0920002923538168	0.8198601572038304	0.29280798240804257	-0.8380549804329721	2.1876468554432984	-0.9502198312736627	-0.44128055638662317	-1.2998596284500468	-0.48092940853291644	-1.2476940960867564	-0.7430564100228889	-0.07690235092607733	1.4268172008451796	0.37902552231748815	0.4370744128586428	0.6926505106125515	0.8487764849257274	1.844893150372073	1.7592353581204954	0.25067663219845177	-0.12394775702927899	0.6417358903423154	-0.6304596262226714	-0.4812974409389539	-1.056860824514922	0.3982927665818649	-0.19745079152156747	0.5073366065705895	0.08278367562124818	0.3613184239426439
2.4152456977880807	-0.3553732392491699	0.0959743759552087	0.33714110417862664	-0.34814269062468167	-0.4571723934513878	-0.4043971333245363	0.8526323124084888	-0.6533158685287221	0.6592245850908126	-0.4924649374630922	0.2962528769415824	0.37282890477494957	0.6773333825666012	1.0123172374781668	0.0892999455420457	-0.20969677149841282	-0.02949660402645226	1.130918424676232	1.4250289385259178	1.0574983147867978	0.704879610803978	0.4926552636071591	-0.8548441283573134	2.0978432190974594	-0.8949714191490763	-0.33808023473170656	-1.3568852383829444	-0.48126848147206314	-1.2459435913524113	-0.7777222540020243	-0.18021224949314182	1.3779035760538325	0.3481194562441022	0.4738877053073757	0.6778425616723254	0.7264176997440595	1.8266058880264358	1.7817677361436037	0.24589171330189882	-0.0730793332195863	0.5929209407929199	-0.65341598560987	-0.5057577992103338	-0.9430696048329432	0.37080993224942416	-0.22666360603837593	0.6370713763620302	0.015086837701230546	0.3114321704287052
2.5182858667638675	-0.307998409646172	0.08491869010892135	0.389485110203657	-0.3557375502271647	-0.5262383639762882	-0.41944665927825764	0.8643257095409927	-0.645815830098964	0.619452573575211	-0.5180111776353827	0.26113208122608783	0.40572444341972824	0.6507305488928908	1.007044302304163	0.040794729628066566	-0.22753678841041242	-0.03563768722040597	1.1165317108093817	1.387310701978258	1.0515904419157331	0.6132645890942159	0.6434971359644898	-0.8801804788613186	2.0060440992989905	-0.8354669403266733	-0.2687945818888764	-1.4039150613932434	-0.49316429042044946	-1.245738511299852	-0.8625839633587807	-0.2567368849123094	1.343343348958332	0.324947034471829	0.45089027615943805	0.653040165804702	0.6135910405887357	1.8014252529213735	1.7847432742609217	0.2531222574122454	-0.02627340479498914	0.5449243959861823	-0.6616158710308943	-0.5440291523248366	-0.8196392201027433	0.2850904362704213	-0.2728258001256612	0.7610061550739304	-0.0427677293182386	0.2584594292872856
2.631384328863841	-0.2798106555137848	0.08553433195061917	0.42943850610682077	-0.3596327080012321	-0.6064501293947893	-0.41688011718345175	0.8631758385430516	-0.6763692653415025	0.5998210091762671	-0.5393538263131408	0.23487714491682218	0.43804041955657275	0.6458224992168126	1.0051757011736342	-0.017697579547306656	-0.24560583809340536	-0.04013812200034696	1.0800661167198649	1.3658679535819327	1.0822719950261308	0.560826071627681	0.7245636854097552	-0.8935245808479376	1.9404270985945296	-0.7636930820823987	-0.20955750405478013	-1.4428773627596285	-0.5161647381258802	-1.2328111437010303	-0.9818866945586151	-0.3012996871847061	1.3223196046380759	0.31450483271963603	0.3911829015717109	0.6381587282841287	0.5090434580290626	1.7652541748699029	1.7492449503483614	0.27294245479707796	0.008550654572033505	0.4964979820216856	-0.6583126783208055	-0.5882594650607709	-0.6841300852793911	0.18166861847244226	-0.3296005821472729	0.8607873513024437	-0.08961427423066408	0.18099217877661083
2.716104425401168	-0.2689894803029872	0.09403432813473293	0.45721465060832783	-0.355465308017149	-0.6728993111288798	-0.4037879321240111	0.84282494707155	-0.7151681321774122	0.5968299096465894	-0.5531590005869094	0.23867679894806307	0.4658433209788563	0.6404251501098374	1.0055842212588513	-0.07694200315347613	-0.262636060565108	-0.029023215353633842	1.042852308496761	1.3343186520593757	1.1393578012882741	0.5299429433416478	0.7416713792952541	-0.8941288655784245	1.891358848592065	-0.6935524592628064	-0.1467903181306593	-1.458424001569032	-0.534926774091981	-1.19086494866508	-1.096433572880294	-0.3157793164208581	1.2891974178573513	0.31704945116709904	0.3010425525084131	0.6480502911990389	0.4392754557986863	1.7188717232454411	1.7167067472571744	0.2923089709828293	0.04556796298131608	0.4337618851325479	-0.6366178397676102	-0.6277343198455403	-0.5416036383009339	0.04733875781033674	-0.3468165581296254	0.9389128753161817	-0.12457015683684278	0.08698889135475171
2.7368653539886583	-0.2701991523520083	0.1211743037779833	0.4540695850289259	-0.3252394421359435	-0.7229231109145051	-0.39053780601258276	0.8081828017684904	-0.7564413969378939	0.5894567644921477	-0.5588179044471355	0.26606979588504365	0.5007995263185121	0.6269054304499659	1.003254143735762	-0.12863445808976456	-0.29313831781629895	-0.00792823791970273	1.0211540986227607	1.3065549903954483	1.1966641681376042	0.5212247396628154	0.7027909321408037	-0.8990379002961909	1.8511877023973664	-0.6209660060535421	-0.0992445388719428	-1.454617095485744	-0.5386495124030256	-1.1551151009314549	-1.1871406577745653	-0.30300606842046773	1.2307441171750217	0.319173530431368	0.18953656917522485	0.6654670847416362	0.44178155466007246	1.6615614324635064	1.6702544345759396	0.30646524214788984	0.08154472425975372	0.34512617148841335	-0.624301412677732	-0.6482393861411225	-0.40350770209373177	-0.09383340330724639	-0.35757269797804014	0.9937459198166236	-0.15351409393524168	-0.01522409426229705
2.7051779082776624	-0.284547539626535	0.15073028564033364	0.4293357778341266	-0.2875094640555934	-0.7618068669906852	-0.37219972172639515	0.7638671385462418	-0.8058601952388905	0.5843622830625833	-0.5461781396773684	0.28843941768571396	0.533255026762822	0.5779980704108889	1.002028583480111	-0.1429739512539628	-0.32719058301788306	0.0029986102131506847	1.0047655837844731	1.3112317754032814	1.2576728019861345	0.5347361082879544	0.6467582204698028	-0.899978590959113	1.8131909450682937	-0.5433913461285007	-0.07342698267559009	-1.4382410190380823	-0.5203607657478168	-1.139485071211406	-1.2393945103976427	-0.25854171121936487	1.1523945497901247	0.29369883482567594	0.08729918074934137	0.6659668070880068	0.5126832682801234	1.5848926589474865	1.5992346608069017	0.3020631167630614	0.08373174248087088	0.21326380734575406	-0.6185000767371491	-0.6410834302638568	-0.2664492905608107	-0.19883795964474832	-0.41091248776970096	1.0106904336330484	-0.18742080045557527	-0.11761652683443272
2.6354087382191755	-0.31751409720010393	0.16208603221618784	0.42084884207463336	-0.25814918879084825	-0.7808605400982704	-0.34974388858480426	0.7139907235138431	-0.859589978743878	0.5906780830146628	-0.5261168616482883	0.31173906752623726	0.5437461814203332	0.4843687423877939	0.9983594678999227	-0.12428822305934277	-0.34394269426766594	0.010469072556799146	1.0038992305771628	1.317283272695543	1.3153336412077283	0.5350962883128214	0.6010658952028899	-0.8891637632052518	1.7666273708477518	-0.4738621809063259	-0.06416481788493053	-1.4115643196127352	-0.4859801825222848	-1.1392433697208897	-1.2420837290251086	-0.17388715366250465	1.0583885716542092	0.24266391022109984	0.0043659257307499645	0.648608804409688	0.6386072774372157	1.4960648384249347	1.5292709718100728	0.26394680727155845	0.03753020370712384	0.037042252808166254	-0.5649435376461893	-0.6178135628338761	-0.14832570433352224	-0.291537738413444	-0.4551059698923572	0.9893265401106177	-0.22385885245286846	-0.20950234018627628
2.5407395591236153	-0.3605412935972149	0.16619376013474257	0.4139502434544866	-0.22783955607579207	-0.7910228825012597	-0.3441482627429405	0.6682027386963469	-0.9037449181059568	0.5953428412603794	-0.5145845258101845	0.34572792121954193	0.5286238930188674	0.38109645173424633	0.9882523783841858	-0.08369253841349165	-0.35144351751769093	0.010196711950520753	1.0243635434589327	1.2831503410504899	1.3425019792507986	0.5079996679805188	0.5549650058179988	-0.8866095700145362	1.7144695619824184	-0.4050490647127063	-0.07580951437331288	-1.4029154827009827	-0.4695351449736845	-1.1601981565198862	-1.2117846226886424	-0.07193087482573182	0.9438381959696299	0.18167147309241835	-0.06305439931387793	0.6309201031198008	0.7888613297069325	1.4050458852896486	1.4671007259132658	0.19402319246326702	-0.04742704257474282	-0.13490541029554587	-0.47315129801407785	-0.5996569511489238	-0.07975093160501559	-0.38470016383215394	-0.43162497823089907	0.9439086958534058	-0.25732423887360023	-0.29700067548626424
2.443045247351182	-0.39131008066587947	0.16483313992998228	0.400129339689726	-0.19323687312587695	-0.8101053115296235	-0.3648554628089496	0.6246901599805967	-0.9355586057075932	0.618677940993801	-0.5110187206113741	0.3719522645011809	0.4975475366906596	0.2903351711445655	0.9705347109845934	-0.0037156489813547577	-0.3586171510948685	-0.03372467820011386	1.0656794028530137	1.246571941321578	1.3416985085403337	0.48842065124415823	0.5083069835449563	-0.8930448909072426	1.6678234160328018	-0.3353348531123651	-0.10431834109374405	-1.431995424514104	-0.46420181020169393	-1.1868951847905411	-1.1707632298632447	0.011296229197365514	0.8189042240215455	0.10042900512552491	-0.102222915703258	0.6230641738805445	0.933752628758385	1.322965362019005	1.4100413136221104	0.10074917343979821	-0.15980613270600358	-0.2786801101368804	-0.3817242354654935	-0.601524005091447	-0.05021652989726706	-0.4398443978707246	-0.4147473746174666	0.904959798702086	-0.30101492873415747	-0.38517193686782547
2.3704092999364534	-0.4108504761904128	0.1534877402758364	0.4141319934754071	-0.16237577542130233	-0.8297226006844605	-0.41506943583744504	0.596174576026358	-0.9564142453575555	0.6750395291068969	-0.5219306643254569	0.39791350774523	0.4663477550135398	0.2044367741296492	0.9336846862606759	0.10413879336931527	-0.3647601372025766	-0.1020028882836856	1.1264160133109675	1.2190776956329905	1.3357906356692693	0.49299216694439335	0.48833934083361463	-0.9031557580987839	1.6491278003748722	-0.2736017722572681	-0.13470872707667964	-1.4740628001160203	-0.46632808009092486	-1.201126275580632	-1.1151802802254593	0.06540820338527595	0.7131306202111892	0.02223010039971448	-0.12588938075119507	0.6250924586981632	1.0499878807102976	1.2755882057481271	1.3716368294239836	-0.013883305784135536	-0.272615149496117	-0.41160888045936506	-0.27825462863967637	-0.6373102898922082	-0.04243509484015799	-0.44783114003939606	-0.4638113681109492	0.8708359248046664	-0.3525078248838981	-0.4727689679931107
2.3291986928744355	-0.4186834021315991	0.13786906195578777	0.4407149095786993	-0.1270610743836541	-0.8445203975168833	-0.4744270676256798	0.588642616791165	-0.9629383566555718	0.7420706915347415	-0.5502251836265863	0.4157370056405664	0.4343000948525909	0.12287432284083832	0.8753722266893446	0.19397331374279073	-0.3607847826774817	-0.15608592295905682	1.1954551753389793	1.172579261530005	1.326290776092597	0.5120355313360804	0.47776867283575764	-0.9268038492011206	1.6418890121260161	-0.197829303145669	-0.16857096854089432	-1.5133512051692422	-0.47678989306750424	-1.214207453218874	-1.0556024141700227	0.07390729454032115	0.6355709622949727	-0.03334522182680485	-0.15560436548042472	0.6438026512548948	1.1334126300097163	1.2734875008305224	1.35975780289863	-0.15331938681405202	-0.373074678781231	-0.5392386867410092	-0.16550620410059563	-0.6994435031501736	-0.052677145847758754	-0.42484490648078027	-0.4801967937332243	0.8397294695793022	-0.39296771854359913	-0.5478226569578768
2.318758162769417	-0.4012269960776562	0.12786876212383913	0.46291211865543636	-0.09264686680990315	-0.8774401756236804	-0.5365486678237058	0.5847184538616824	-0.9378793143200793	0.8185896895217525	-0.5885619380567236	0.4143419635807869	0.4152550268835338	0.03580160719176801	0.820350623360038	0.2671133597015417	-0.3583063209056629	-0.21594040857700386	1.2606482541890822	1.1370578013966592	1.3143174870739052	0.5628209148423287	0.466990008559657	-0.9598650766721697	1.6175234710716435	-0.085031467411477	-0.2099419712725053	-1.5533768881231387	-0.48771086731584434	-1.2281455725053092	-1.0012127512543922	0.025931729796399895	0.5723782048005617	-0.07102268152789264	-0.18515617072184992	0.6742342723772139	1.1917763906952725	1.2982646892957797	1.3664103660987474	-0.2923868518697152	-0.45938401325108186	-0.6262127907561125	-0.08564861551649224	-0.7495351942910318	-0.06671177015796816	-0.3570631139497082	-0.44539570827515096	0.8303071527826006	-0.4292309078599189	-0.6101715015025466
2.3134068450377643	-0.36790112997467467	0.10700419449722331	0.4918656872055133	-0.06293058250129106	-0.9413300804085175	-0.6044858831860072	0.5886121969234942	-0.8721771334036548	0.9041667998840826	-0.6288178494312607	0.4099426862080623	0.4175518116371985	-0.04322401473992914	0.7661233646408748	0.3503021476455218	-0.3737578532058774	-0.28505515480843197	1.3299236943645425	1.1347919439630272	1.2841873354314735	0.628142794736799	0.47874179828039454	-0.994608333805397	1.5936602413691408	0.045723912499514505	-0.26065669244702006	-1.5641028637358283	-0.4932561226748011	-1.2219126037650272	-0.947999081050451	-0.04995301265935709	0.5304657434196531	-0.08022464907880134	-0.20525988361938471	0.699962624357228	1.2267126022034063	1.3454888140825931	1.3849034125843573	-0.4119531141336502	-0.5114051389721899	-0.6501697295866193	-0.032888826425955586	-0.7699752064422751	-0.06881486071394359	-0.26204198532304496	-0.43882308135157294	0.8336092335935288	-0.47240533647188565	-0.6629109616023541
2.303976512667802	-0.33060490462168857	0.0792692708556934	0.544865573740821	-0.04917188004127829	-1.0113737522398734	-0.6560874811712558	0.6114270976762995	-0.7739235561875846	0.9649669761461336	-0.6722047117120703	0.4177622640694561	0.4274526711477396	-0.09728031032875704	0.703196141143944	0.43972362156929795	-0.388456849258543	-0.31858144848609016	1.3939156926317835	1.130046077935876	1.2207919209430325	0.6663865250694732	0.5057070300669163	-1.022368052970838	1.584845709290448	0.1909209554021513	-0.30835975374935176	-1.5366676187780564	-0.5011607605686518	-1.2085897246362696	-0.8946038237366162	-0.1251732508838794	0.5226206596366936	-0.04971773884031168	-0.2170360033226213	0.747465642694507	1.2463287926958042	1.4234166193538664	1.4135179138576306	-0.5272519376187337	-0.5403784572861379	-0.6301560136070959	0.025431613709202005	-0.7717381737538559	-0.06355713432400469	-0.17504818190452848	-0.4348036277571229	0.834249723405993	-0.5050130630764108	-0.7008460479075579
2.288588743925154	-0.2826971007000628	0.06187609546251623	0.6434214981285283	-0.08261578845625617	-1.0910449063477448	-0.674436846961157	0.6439094323747593	-0.6632134602270086	0.9907842926915181	-0.7270021506290737	0.43982595559385845	0.4287191225539658	-0.18076984860694822	0.6548243369795574	0.5101326290621244	-0.37538562182829294	-0.32564985469666036	1.440987550228978	1.1075463899439848	1.1518824917749306	0.6984056057416252	0.5315431392001183	-1.040191337650445	1.563500917324714	0.34107402304175366	-0.34942201765460734	-1.4889430531305838	-0.5145258855866723	-1.1934943679103933	-0.8438459030188492	-0.1924850683811214	0.5369065437027377	-0.03630325167469539	-0.21752554178603525	0.8578675369520781	1.2725831617198498	1.502283481459168	1.4656360827985249	-0.6275934590716294	-0.5768848383617122	-0.5794066528477847	0.07955251738379523	-0.755786897561988	-0.06302435138315757	-0.08925563645447106	-0.3777622493236338	0.8269623726508403	-0.5241646900402532	-0.7234025301618827
2.27722538453784	-0.2220398324597937	0.04611256023853968	0.7762491547219352	-0.13466989512511224	-1.1917941503859826	-0.6806303924998323	0.6623073683418219	-0.5710229263727001	1.003500706381963	-0.7766741069513644	0.48633959479754996	0.4277907492773675	-0.2608644016030672	0.6214391677932196	0.5502351239172893	-0.3499548045062354	-0.34527278790141736	1.470771723371207	1.0833749412845965	1.0932054984195134	0.7399186624538606	0.5762326252683592	-1.049928420472614	1.548968293007619	0.47287531726411736	-0.3734395682407003	-1.4267139626294678	-0.5418283212075231	-1.1715141808486	-0.8017522815445586	-0.24291355615145022	0.5686514524355065	-0.07140758179725665	-0.19212937416736883	1.032028123520019	1.3021193268719016	1.5715997877635715	1.548935732787477	-0.6972689669741738	-0.6186313400183683	-0.49353202187079653	0.12468508511611227	-0.7267467275291584	-0.07472454517623446	-0.004364034480757772	-0.3277138998478364	0.7915575191284917	-0.539569259554648	-0.7425495202695711
2.2566228112709794	-0.1687124582195333	0.027488101161967492	0.9130516052511212	-0.1656426819414875	-1.2796434883631536	-0.6944107492857918	0.6933721372068414	-0.5083484249043546	1.0049764662633354	-0.81963191299687	0.5435057262208709	0.42261761726210406	-0.23898142551662738	0.5842260141046643	0.5729588435231516	-0.305636963319067	-0.36492814498787446	1.4718743547259658	1.0210431375539126	1.0378762996910327	0.7830294408148654	0.6444628329706189	-1.0597589493871262	1.5664597376165474	0.5816343146574712	-0.3745696688503785	-1.3559069273224336	-0.5746972042460277	-1.148047163405753	-0.7619587634622484	-0.2875009696916698	0.6123462736431803	-0.1221146283945966	-0.14463870389995076	1.2485181323687031	1.3225559663963007	1.6617144639475707	1.6468895225718203	-0.7459900744941848	-0.6653874218738228	-0.38715593875451926	0.16377563201188516	-0.7012194812906218	-0.10243626840213786	0.04862929846564014	-0.3500054613639979	0.7151826672688241	-0.5371961231699978	-0.7705701623062676
2.205687003310929	-0.13596747423910122	0.00952584507478398	1.0358751085190934	-0.18836443562354824	-1.324399203462227	-0.7105940663627133	0.75812386753007	-0.4734455821298054	0.9782318523212261	-0.858896356584421	0.5805232896492225	0.4100872611877878	-0.18037840906223024	0.5611143685428558	0.5872120284739807	-0.22520556199137576	-0.37049208308757137	1.4478789961962188	0.9114391923038812	0.9851780736811339	0.8433642126727154	0.7080948372360036	-1.0726794290884556	1.572164067900104	0.6733851362489638	-0.36800459984467226	-1.277868897220328	-0.5782292140288029	-1.1342555298711463	-0.7073702194262582	-0.3340900996815341	0.6487968823731294	-0.19415512881058133	-0.0859974352992141	1.4800879979049024	1.3678074598249617	1.7777053728914674	1.7638913814957804	-0.7770743253999389	-0.7414844404906494	-0.3093082876272285	0.18360308775158785	-0.6793742996216607	-0.15598796425912612	0.08130676185087501	-0.40924113334139617	0.632509665586588	-0.5089266564124996	-0.8159702419430539
2.1454409946034643	-0.12348150284202797	0.012655788891819267	1.1551900461658218	-0.19503087948418324	-1.3444075731396465	-0.7526571529582531	0.8108780020440894	-0.45703156359910596	0.9303064088173532	-0.8886519863084776	0.606509007315373	0.38972207861732533	-0.15183343303203473	0.5526791853018024	0.5895115258730546	-0.137878638308427	-0.37829975380089825	1.416184908028782	0.8019112361751001	0.9638230825431912	0.9246078967433583	0.7605916121768715	-1.082516187742457	1.5721365439904122	0.7388030536779737	-0.3617016675783246	-1.1908984617831344	-0.5695192779044795	-1.1292164200082628	-0.6451636637799871	-0.3571754688999667	0.6710763802076972	-0.2819836680532607	-0.025126047031813526	1.6660214550446752	1.4285952744687045	1.8823371721318929	1.906532203575697	-0.7955618342624717	-0.8296692521244784	-0.2709424652972129	0.18243286118846608	-0.6615039261717989	-0.224969334495121	0.11566436307037324	-0.44037139128208824	0.5532312599104141	-0.47381256471401095	-0.8880361391056368
2.0863307757819007	-0.1455969428273483	0.04278085144817565	1.2469421980312545	-0.15243544447099294	-1.35764104788174	-0.8377478947168306	0.8473757592750435	-0.448355801931896	0.8595151685308405	-0.899418978591715	0.6098436473266877	0.3616723264972183	-0.04363803733530407	0.5363913382004687	0.5849988392882766	-0.09838684479575653	-0.4058405989167616	1.3903583938563115	0.728491928843868	1.010298349128902	0.9760766987583281	0.7820226572744238	-1.08579926045345	1.5891119152926254	0.784895692830698	-0.3533249424406094	-1.1161356469705612	-0.5636490776455074	-1.1386281295632124	-0.5882923103624825	-0.36039134122890243	0.683066800860483	-0.3473882027140974	0.028315235224214964	1.7513416968292987	1.4760396044010782	1.9527038308950988	2.039105531403756	-0.8283332121273068	-0.9039219476830409	-0.22714541149319994	0.18386867108506233	-0.6402637480451882	-0.2964393618890203	0.13714090756052022	-0.43540859653792063	0.4668363007624111	-0.444693764934638	-0.986112872407951
2.032970493257715	-0.21176360851860404	0.08900572418405799	1.3060504657044476	-0.08421433886891028	-1.3599242679915229	-0.9446683461609041	0.8925249268714606	-0.44329942356429325	0.7542556054977955	-0.8938412475327626	0.586268660237524	0.3317443625458432	0.1413171475438912	0.5099510104628188	0.5922857184456642	-0.12153551414970405	-0.4427908545019255	1.390253381346335	0.7181021435384315	1.0973803952483996	0.957024098981389	0.7493300993977068	-1.0875186685525662	1.6084818667379959	0.8178822211124522	-0.33777732116622605	-1.0682905647431706	-0.5424358268901603	-1.1635087345111998	-0.5236472992405019	-0.35346737121456073	0.6832355849349875	-0.3724209757882969	0.07063311572822473	1.751363743403403	1.5057920697524756	1.982378026850401	2.123923785043256	-0.8907781759195048	-0.9529148943287552	-0.14697481357109415	0.1617588585733133	-0.6201294903723367	-0.3774784513126083	0.15196183357677426	-0.4273389282245727	0.3991578772453185	-0.4257919418007587	-1.1034711810342674
2.0047122593176137	-0.2944285241853706	0.13979358939370087	1.3384493824771868	-0.02453745031962197	-1.354742451067305	-1.0610991052354033	0.9132408567550078	-0.4256482060713081	0.6356463525033723	-0.8750323498661923	0.5637705477208216	0.30234229790722295	0.2393802811792704	0.48804222959637167	0.5992581891114895	-0.18627817066436653	-0.473165546878357	1.4119647177840822	0.7483872624074688	1.2045255776380335	0.8862348710171425	0.6732183184377339	-1.0952248563011409	1.6338382685412607	0.831985973326578	-0.3202141596292214	-1.040522126887979	-0.5057876933840866	-1.18542300298467	-0.46700076795905554	-0.30831389851440016	0.6759913724572627	-0.38242838279176405	0.10053847652655998	1.692315669093373	1.5112890782668855	1.9544984728445751	2.1988133000944017	-0.9813371965172261	-0.9594697181709643	-0.05110572467620291	0.11396215802708057	-0.6051605317599845	-0.46751175801391814	0.1736250600485062	-0.41094324889414846	0.3716239318628124	-0.4352678337506948	-1.2248491014545129
2.023359963453932	-0.3709851948521301	0.19399593876738225	1.3449765788806705	0.02424974982904887	-1.3479790585002902	-1.1887041937380587	0.8884669165242272	-0.4007889598415268	0.5140233829695954	-0.8464247354744356	0.5634707360500799	0.266656273113132	0.2507847217609542	0.47154255726566674	0.5910465790965658	-0.2761817130209877	-0.5011538415616782	1.4091818862696908	0.8001842106921491	1.3394850255046409	0.830148376375672	0.5838690600552863	-1.1087994586488736	1.6697982565531642	0.8416566579594237	-0.28366064764092824	-1.038997946612547	-0.47857002599802234	-1.2109774423910658	-0.44050634392511406	-0.2170225024011397	0.6749111543804356	-0.3914806669045866	0.10136525259810378	1.5790697667763147	1.4777401714855904	1.86313867685842	2.274134499431997	-1.085457031706215	-0.9180409883925902	0.03642224921524396	0.08489738196996935	-0.5938671323027725	-0.5531496054532391	0.18037807781713913	-0.36626784248848443	0.3473991838447067	-0.48225593416676615	-1.3293859251399274
2.073585902735293	-0.4410144272345664	0.2401380361295912	1.3225106958599646	0.06905802536980044	-1.3551162780374209	-1.3010228447090102	0.8544514204951781	-0.39829150852014206	0.3950070238010003	-0.8224787590986846	0.5752918819250505	0.21747395473150144	0.2924956163240647	0.46099668691766027	0.5777119601308903	-0.3935937271222465	-0.5336231166959207	1.3697496887733234	0.8873299165618785	1.4754685046688993	0.8220674142792973	0.4692556823048058	-1.1370949354104158	1.6913770017512764	0.8510859777511834	-0.2228274483271843	-1.058911539141327	-0.4550609688838718	-1.2540076319905435	-0.41216146077130816	-0.1132696010132527	0.680778088810205	-0.4007681678486875	0.06398083194205503	1.4493403758870849	1.4410586411275628	1.762339620696141	2.3254586776317416	-1.1843240892620996	-0.8591597285932769	0.12104033957724343	0.0551520486208298	-0.6066177445931725	-0.6368105477699432	0.15009501376092654	-0.27955223267147666	0.3117025516300131	-0.5414427882793718	-1.417799439910854
2.1543471162568566	-0.4858860740826597	0.26488269939716036	1.2787958647412352	0.10007967617258981	-1.3793805239900025	-1.396312065824533	0.8073249615001838	-0.41525880857434894	0.3121778801143287	-0.8196551052258059	0.5941433055486461	0.15429090872764772	0.3438043074163156	0.44858978062588745	0.5534716819186676	-0.5229481642824322	-0.5437977307733373	1.2938190807780703	1.0000148752734948	1.5553350687218694	0.8390697585300707	0.31989949764921227	-1.202949511554463	1.7090817566603131	0.8621968059358422	-0.15460199296353627	-1.069481552121182	-0.4258088638629296	-1.2970817673155697	-0.3592677297609886	-0.0023138019090242824	0.675275727981365	-0.4058645325263792	0.014368828333176186	1.3226166679341094	1.4245899914670253	1.6834310227315494	2.3767828558314874	-1.276704923424879	-0.8139925061292322	0.19975599573462546	-0.004819987869372852	-0.6449086139509763	-0.7180178844380093	0.09212620017489934	-0.18863260251333408	0.30933273932389443	-0.5918282207829424	-1.5072088852825094
2.246952215655923	-0.4944016862297289	0.2775835457952121	1.2269971087789657	0.10096620849751199	-1.4084297551600646	-1.50211000764912	0.7499652590208657	-0.4268316137743643	0.27004239108756434	-0.8488773136843495	0.6108715730549461	0.08020886778292188	0.3515804045258074	0.42860255719731255	0.5118156392228413	-0.628769484223075	-0.5234679569475231	1.1622384057768755	1.1233866676736153	1.586505005989608	0.87493075946747	0.14878541660168376	-1.2936171400853935	1.7421242102449213	0.8749408695451828	-0.10227949978762411	-1.0771662563935913	-0.4016004688117901	-1.3365303802828525	-0.2979950506798824	0.1169195869398371	0.6511733621421512	-0.3943674189248176	-0.03827831374886932	1.164373707869656	1.4291695887911058	1.5920642707688457	2.4312829969958307	-1.3595584524069664	-0.7784456715096468	0.25906140607626116	-0.07241924571779576	-0.6912727026212224	-0.7762033898199968	0.006536569922216673	-0.1242803301695307	0.3561454280615849	-0.6289157627381401	-1.6166984449283004
2.324666454387424	-0.4710107009649945	0.2768385674321487	1.1705044609720598	0.07753243672771952	-1.4507412169929963	-1.6039537824221477	0.7042502818857781	-0.44210064693002843	0.24585349923886585	-0.8974824274756135	0.6156257295481409	0.0077152574154965734	0.344587186505752	0.4034710067697095	0.4814721373508779	-0.7150984794038389	-0.5032354547668088	1.0031772695710715	1.2814716722810597	1.6132007142029934	0.9355980051944286	-0.03833694943205801	-1.3773635280434315	1.7691458085845213	0.9010726363400936	-0.07467941376363503	-1.0881119975343667	-0.38771967036548427	-1.381142616002073	-0.23662725454121358	0.2043962365404572	0.6289411238484446	-0.37790224073535256	-0.09988400971139108	0.9830406358597006	1.4706470166725598	1.5075561116828244	2.467914492160323	-1.4224003872483606	-0.7604822141549995	0.3066776820126735	-0.1131281910519287	-0.753295323833812	-0.8078058305744544	-0.0998965094048038	-0.08508040391549054	0.38918758583128626	-0.6500574935473559	-1.7310241000136617
2.3952328615773606	-0.43089390365612273	0.25829688372924986	1.1189190637300006	0.04685981439930867	-1.5156433301892236	-1.6842555258543725	0.6394924675890169	-0.4712094026389648	0.2498227844370393	-0.9544889261987082	0.618311797373768	-0.05352518092287417	0.34880268929502156	0.3571493682181706	0.46756418525352866	-0.7852234060368394	-0.4890402793586087	0.8834498816335316	1.4712579566535615	1.6391480918527104	0.9677925581863878	-0.23111235717090808	-1.4597144543558105	1.8006606851812528	0.936834860294336	-0.06960561154183365	-1.0963851062851988	-0.36870332969502356	-1.416401736467075	-0.1560804007957292	0.23575919550352326	0.622304534038935	-0.3529550010543451	-0.14041235516581002	0.8082627452168321	1.5246400216058176	1.4605406661924618	2.4911252312049954	-1.4722486089973374	-0.7677660440709146	0.3640486811443929	-0.15187015982251692	-0.8309764775887454	-0.8212936513401103	-0.20196285368432002	-0.06429613749724811	0.40213259659654305	-0.6514314146121535	-1.8148976068209106
2.4598745955643966	-0.3958972528913751	0.221342852844817	1.0779699937991873	0.010553872494424832	-1.5772385124959665	-1.749411850551312	0.559774162371949	-0.49241084324111856	0.28248740066189465	-1.0232712791637288	0.6075430516491568	-0.09983651836242328	0.36985009250715956	0.29791395586171954	0.46005537069033287	-0.8231855878289489	-0.4725365235733789	0.8234352321816697	1.6442920938414347	1.6487661088868044	0.9160466946138272	-0.40153559343712975	-1.5421837457184913	1.8545249764474565	0.9878513422052141	-0.1033746488320543	-1.121729034120866	-0.3362653518500181	-1.427944813711122	-0.08118004146739945	0.22180460664760515	0.6213863486736313	-0.3232250191373501	-0.15062739110238219	0.6447286073672862	1.546195455264764	1.4174483914753737	2.510712905702675	-1.52395408815505	-0.790103537867797	0.4237426270709269	-0.20141805047384675	-0.878895360308688	-0.8127621139847033	-0.27899757921568175	-0.09657481075064087	0.42460667246057876	-0.6385332101917224	-1.852419965129417
2.508151126243513	-0.37375785900409325	0.18423879159560025	1.0563338391348551	-0.01671223192404915	-1.604269078027404	-1.790341146023652	0.5069166003078504	-0.5050287357633134	0.3207158012670958	-1.0898097839792533	0.5649147269540613	-0.12935127571091987	0.3871938754115818	0.2508887549411959	0.47415443383157213	-0.8245352452294441	-0.47453383468609067	0.7832351307060956	1.780236631757442	1.637777465346624	0.8068752055381114	-0.535024633438176	-1.6000019579210174	1.9099443686112285	1.059094197799099	-0.17685448950461694	-1.1668305918524788	-0.29633244924596336	-1.4301347757009502	-0.049125593068632206	0.17678239404250312	0.6195432265800441	-0.31748002622795235	-0.1583675381405834	0.5050635604149372	1.527541427728077	1.350879695907572	2.524372629909636	-1.5780768374516136	-0.8054812044481892	0.47725307049738497	-0.24251707132901973	-0.8920753299517237	-0.804840472890529	-0.33010785913044177	-0.20145999140786933	0.42247170641902965	-0.6282329656029082	-1.8246056870910698
2.5336681749782164	-0.36845805819526334	0.1612737988620147	1.0333227060513879	-0.01017143831419011	-1.6058794095909792	-1.8031343712346863	0.4736433490499583	-0.5293193315383803	0.3728480085707414	-1.1338170383840838	0.5274199122947321	-0.14378667521409327	0.4071798752428501	0.21801801845476138	0.5106381485975775	-0.8070633166993973	-0.5082611564302882	0.732336879776613	1.8670645649383093	1.614973076064313	0.6634034956327537	-0.6520522537039783	-1.6264534317936519	1.9455878316616801	1.140329557813945	-0.2700004108899246	-1.2130097095927697	-0.2528887289178309	-1.4300102628118965	-0.04550249787600128	0.11598435876254513	0.6148307752198836	-0.33915561361936514	-0.1617018390080585	0.4016357324324398	1.473995940448638	1.3016939857341208	2.5364212466903813	-1.631419822187258	-0.805138509285336	0.5291845714405353	-0.25811179269147305	-0.8861293811591597	-0.8179427270542561	-0.35974971116295007	-0.30213089801581355	0.3836153244628435	-0.6091895869653827	-1.7228772082527535
2.544458178894282	-0.37887201707272766	0.14414964343327658	1.0143495843022792	0.02521306841833334	-1.5824088270518744	-1.7979900055413602	0.4272713027731899	-0.556814349470423	0.44828704434571387	-1.1572411896087895	0.524856216579612	-0.15625800177371219	0.46283956742831106	0.19667662659555946	0.5596735435365442	-0.7761602520989683	-0.5655022771832259	0.6786820504602338	1.9195177829065109	1.558304759485059	0.46384529108592465	-0.7701347122380141	-1.636533150287746	1.9773504234456347	1.220615549453853	-0.37009586849866394	-1.265739257912125	-0.2292595834710664	-1.4181815383517846	-0.03133005629909801	0.06126530663498828	0.6006731670504627	-0.3662198047818757	-0.1517533295682341	0.3211583880927834	1.3806959682549478	1.2643543036225264	2.5378627638612063	-1.7038528611279637	-0.7939666469763235	0.5870681068757369	-0.24985381091625108	-0.8526330022391235	-0.8461381611080336	-0.3644086440946756	-0.3335174986602335	0.38193581784349184	-0.5483457007806878	-1.5795080634867045
2.5376652816920626	-0.3824770793178298	0.11969469397356583	1.0021802350754456	0.08012920857709555	-1.5274505112607226	-1.7583806460034928	0.39730164914430494	-0.5731438388794764	0.5308956721880422	-1.1640828971447186	0.5115788425896083	-0.17609728503141983	0.5516511779779548	0.18608536512697296	0.6404950204852321	-0.7502141110421763	-0.6391109734182552	0.6155892218096708	1.954790551370312	1.4791156315213048	0.23605451382067436	-0.8878086066540722	-1.630185045747893	2.0231158042851236	1.3058334293466192	-0.47845154602762674	-1.3252035562857136	-0.22290902988163683	-1.410505684955997	-0.00014030842363245977	0.02326550911552162	0.5594695987824725	-0.3867193080168981	-0.1474943449365323	0.24844143783792974	1.2801163755591358	1.2035590685898632	2.5432125655540005	-1.8043503354930437	-0.7826265524964555	0.6330145064685458	-0.23119658173966964	-0.8003880189206527	-0.8822061641430125	-0.3398883716439064	-0.35149224904562015	0.44829767896829614	-0.4666515215884005	-1.436497812630828
2.512317509334585	-0.38306993839136005	0.08822970505586725	0.9775649605029854	0.16344928598080494	-1.4427413198325225	-1.669871608619744	0.3958049916549208	-0.5957131143591889	0.6099760465208834	-1.141777770966144	0.4847732317830615	-0.18966334077269278	0.6261376067276351	0.18948213398368333	0.7586324699717075	-0.7468358776700279	-0.7122138570987662	0.5445548220920958	1.9394891055913628	1.401651602435901	0.07331779027755786	-0.9974449306037345	-1.604132275202589	2.05913084011641	1.4067400239099752	-0.5661158969299089	-1.3709785890227504	-0.2073611228178615	-1.4129666455867071	0.055053525978667625	0.0009102741758531929	0.49577724042752924	-0.41148835312875576	-0.1447257329601132	0.18514572358375528	1.2025839420350006	1.1338601835752993	2.547051472244219	-1.8928394356199605	-0.7736541700508457	0.6487047307267599	-0.2026380739119941	-0.7520202626047723	-0.9140890169716005	-0.30549830399282885	-0.39822865078925446	0.5127451872091784	-0.4062656090919713	-1.311665538325174
2.468338414425683	-0.3762430763325285	0.049345973272667064	0.9265880307222686	0.24006801667644223	-1.3428892605225624	-1.550750210909591	0.39239188250230106	-0.6273423747863239	0.6907979305987915	-1.0907954537090063	0.5149563128395999	-0.18461363410634085	0.7014746637187219	0.19742558008512295	0.871178380206279	-0.7490525877035686	-0.7676781491345517	0.5092181124848316	1.8697241841820553	1.3352156027098185	0.007922027301063405	-1.0871358971575813	-1.564255712729971	2.061263943117498	1.518508036322201	-0.6261335597212049	-1.4059142187777631	-0.2007350724653759	-1.4214188734671833	0.17324944050867602	-0.018097828339821244	0.43490695179829764	-0.43266499572654826	-0.13053999615362769	0.13219720144265174	1.1327040603911698	1.0998663261834654	2.5085082323825896	-1.9349608994470961	-0.7689436692669002	0.6508458098009842	-0.14411844627673048	-0.715212627737893	-0.9162341693386953	-0.27433052967606275	-0.4218224332403514	0.551523287077174	-0.35794522158276265	-1.2105471791341498
2.4007862188560236	-0.34874998535700574	-0.012963189260177416	0.8773732859269947	0.29450249754056174	-1.241277338860981	-1.407672540063961	0.39879222266015507	-0.6567354557226184	0.7606901447506753	-1.0270458144229573	0.5910166981251935	-0.17418150896352697	0.8063051848675894	0.19863600996724703	0.9519135489415962	-0.7452653672403611	-0.7979166612078437	0.5335810147994986	1.76832706402701	1.2865662389075556	0.00494823324959745	-1.1382658394128515	-1.519588480589888	2.064566812280475	1.638345679921402	-0.673015259240214	-1.4310383810853449	-0.2111615653441279	-1.4323613591287356	0.3548797854280431	-0.05091285210447257	0.3670287483956476	-0.42940759900248493	-0.10970741487723198	0.08772926147376618	1.061019190876936	1.098558602592374	2.4443029034210886	-1.9282194803795085	-0.782271395691316	0.6568887781533307	-0.05862551133546604	-0.6845395986821595	-0.8816523502966056	-0.23272479760633757	-0.44778482227389294	0.5740115960481538	-0.30512003833988544	-1.1293833213487017
2.316377372431661	-0.3213107906608938	-0.08404654140242904	0.8493521740059862	0.35464010367603116	-1.1300091790021052	-1.242409792165862	0.4380156000343776	-0.6773451924732445	0.7972788121543507	-0.9578460013371007	0.647130429398154	-0.16707113560229808	0.9314303408733682	0.18520780346243215	0.9980822782222004	-0.7418135161918219	-0.7957572306866331	0.5970742036443489	1.6341648164094085	1.2465975096438446	0.06361140037665465	-1.1485393698703614	-1.4741799094505486	2.0870951323629425	1.7276265346391146	-0.6836871371625332	-1.4374966519268253	-0.21082955642454704	-1.4510675896371725	0.5201932314727211	-0.12231834381635434	0.28349413424197867	-0.3946739135837559	-0.09042503873498065	0.059847694089540146	1.0075706657558245	1.1185013873565208	2.3991148090073144	-1.8794345739408769	-0.8047771216590534	0.6590463906566992	0.02958965277391141	-0.66538115317439	-0.8253315852075831	-0.19560754970254243	-0.5130189135185192	0.5696704984303385	-0.27218756675640826	-1.0537912915186771
2.219922600582785	-0.30077630820498646	-0.12823824402245226	0.8336426504586193	0.42111606690622017	-1.0101199940939478	-1.0895623391043974	0.520599456785998	-0.6818406048517366	0.795899174564102	-0.884784682133508	0.6838420625502383	-0.1558340625317975	1.0782728639274373	0.16680926925414485	0.9915105242613077	-0.7361204158842782	-0.7594165440774268	0.6771068628105785	1.4817030067744534	1.2121664265512782	0.18597101959365425	-1.1321893767127487	-1.4298802319403492	2.0965014285000017	1.7621577979038185	-0.6565414214867648	-1.4364332703393146	-0.20430240234597913	-1.481397464553162	0.610320967016381	-0.2334382180394059	0.21064692768592205	-0.3703681743516886	-0.0894024472780714	0.05559270528736086	0.9570160881294087	1.159444265320165	2.3465187038921362	-1.7861818212236145	-0.8185036206366076	0.6494322016091215	0.1156967491738353	-0.654887919692545	-0.7590491811850899	-0.1875883411022909	-0.5763970835881567	0.5188796563018955	-0.2797149888326318	-0.9551762173511046
2.1201423670006667	-0.2790980269304505	-0.15700268637404835	0.8259459321813889	0.46424900576995454	-0.888476698018325	-0.9762452750548073	0.6412507359403653	-0.6721658626559729	0.769120635107478	-0.8143324886851421	0.704620846914318	-0.1447526127273162	1.222300033332958	0.15206472025252032	0.9259840956962737	-0.7193928438599594	-0.706792584078549	0.7334066947220039	1.3531846784351365	1.1867074330589025	0.3275679462926533	-1.088777582068001	-1.3825715902566968	2.1172338134751	1.7296539993042366	-0.6266986100260435	-1.4360646313889778	-0.22107238479459443	-1.5164222078152392	0.6431017638547205	-0.3626227628448979	0.1660541752018852	-0.37234969796063744	-0.11145343539674184	0.06650575946911513	0.868280796004672	1.2105428690444149	2.2649149564570945	-1.6638722054589892	-0.8200114793531617	0.6360814575748666	0.18088085858347497	-0.6521491402158826	-0.696538319559646	-0.1898772245286784	-0.6329360303223398	0.4482692127544089	-0.31122357858531924	-0.8164098869830141
2.0118164066327986	-0.25994688231278035	-0.18771752346782936	0.8339113244025885	0.48928830852189087	-0.772607590834949	-0.8789930722931469	0.7683084392261206	-0.6729189402851905	0.7276580021185808	-0.7505016765978197	0.6691084604452012	-0.13976730189517877	1.3401534470272467	0.1350430500351493	0.8492006101588293	-0.7074422410592114	-0.6522361607303594	0.7435469652166594	1.2493420901962318	1.1598541815689554	0.45664169058858456	-1.0151246142544021	-1.3331199181886384	2.1720407986482364	1.6361492598675191	-0.5765897159824902	-1.434979982169717	-0.2310538444407168	-1.5634001884264819	0.6120071330368178	-0.4979847358740856	0.1486424100760212	-0.3637963586414343	-0.1448671551828773	0.06760808817434281	0.7538878250609812	1.2628448567115313	2.197387200219521	-1.5416689212253982	-0.8007395495585294	0.6054367466553734	0.21801272839487443	-0.6481873428256509	-0.6315808625874173	-0.18801852132072544	-0.7158167532915811	0.38434121291697	-0.3512421521454184	-0.6377435261515274
1.905909460300769	-0.23919681473922552	-0.2123845848225788	0.8522285656414198	0.504715367089434	-0.6660554019836856	-0.7827110788508422	0.8823707750430785	-0.6812950077938346	0.6780362828889928	-0.6956056707078415	0.5776108334191563	-0.14192456234137804	1.4343699343674183	0.13136636926819692	0.7948572600976025	-0.7074340613173903	-0.6026081674005492	0.7215402810946017	1.1588114143799157	1.1322762310068242	0.6144097768655868	-0.9062311341556075	-1.2875244548646123	2.2154941710736424	1.5063754303102777	-0.47668066672173903	-1.4371847266611553	-0.22553684516002237	-1.6179221852568673	0.514071151767751	-0.6114590880522509	0.18174434276780463	-0.3408377703521416	-0.1906879553584278	0.05006636404515306	0.6495490840730896	1.3051997979144931	2.148976890953315	-1.434621424548593	-0.7387491100089666	0.555249522486978	0.22934151746339482	-0.6451167872128611	-0.5646394901907179	-0.19834284656315432	-0.8071465317756881	0.32135259813781214	-0.38725553763177534	-0.42231745657065095
1.8134026504110594	-0.22238117556273473	-0.2375741657236438	0.8874959718747697	0.5014135577218105	-0.5821341227848068	-0.7062055614181876	0.993798750319779	-0.6984544194881471	0.6232918109677458	-0.6496908554730783	0.4828336338315249	-0.15315090277284255	1.5091047766743229	0.15091481186450167	0.748842652626588	-0.7051682728329227	-0.5565532858340638	0.6609677526834872	1.1046380790306947	1.123674368106553	0.7837867424056114	-0.7207430245937761	-1.2562137841901273	2.2259188518692854	1.380495620189224	-0.35797932587943687	-1.4500800007123664	-0.22784677955795707	-1.6754251671369524	0.4128925435363053	-0.6625520800538137	0.28710611343637	-0.32249798529521784	-0.24443927864128462	-0.008379103906019186	0.5528330604552483	1.3400979322576136	2.0750740828426273	-1.3302251273789145	-0.6373923424792917	0.4872061948424274	0.2043517856792812	-0.6588041791817397	-0.526412314184937	-0.2188778645374819	-0.9013678559578431	0.2600790727453651	-0.424967589161881	-0.18619218072059068
1.7257338685930264	-0.23180703598431512	-0.2637622245696477	0.9511321857213231	0.4881714174038783	-0.5082429087533373	-0.6421604648370212	1.0730607575217914	-0.7353244854573875	0.5626329910161718	-0.6057125913544171	0.415406600942197	-0.17208327803202322	1.55034142717364	0.15680052716633006	0.7150529870922059	-0.6910500384495613	-0.5178910492951467	0.5612058682053269	1.0610134153313406	1.1139460707788662	0.8969386825253702	-0.4256780185903521	-1.236951429688434	2.2020487411893597	1.2931295932107933	-0.235677973816614	-1.4787275006798999	-0.22852492543624944	-1.7421201299442455	0.37080756906724743	-0.6793287609534922	0.4394978786248144	-0.29892640768804823	-0.2817094736558704	-0.1171201562477137	0.47245143120179867	1.367198416890023	1.9743605970841913	-1.208404636657048	-0.5349264887862006	0.4070851972077555	0.16207423878181496	-0.6934585218710059	-0.5114242888226854	-0.24201019703820728	-0.9955276578911034	0.21787079410394788	-0.45461930377850823	0.01720197052176283
1.6416799565080076	-0.24949100410688557	-0.2723760368925622	0.9965459844269162	0.4731841347140523	-0.4297967568706129	-0.5865257292742195	1.098729041862081	-0.7520535670778614	0.4946349514246702	-0.5761772878052461	0.38156459378150037	-0.20517200417944687	1.5532094746070537	0.12421726777689994	0.6990982973635098	-0.6630098834865463	-0.4933915642827299	0.4504767397164423	0.9940808157140741	1.0772778731591228	0.9624637408954072	-0.0419323136702618	-1.226111682976614	2.1336655875609067	1.2519366603321147	-0.09828919608850391	-1.5096931725082066	-0.21789357599009654	-1.8152897629823357	0.37596983119135396	-0.7148674316906101	0.6024622782402081	-0.26238226544675497	-0.2972931147412162	-0.2503549524195675	0.4434970389997116	1.3680957378647616	1.8766457753869896	-1.0878601243075954	-0.45365788862086287	0.33451170997758817	0.11964730125926908	-0.7340067700373654	-0.4910663722408426	-0.291878635945034	-1.0471140635892666	0.19702640898496152	-0.4769101322055542	0.17207366510883115
1.5783760519538848	-0.255084240214736	-0.26729052487248656	1.026439911780886	0.48013678192367787	-0.3547955642971089	-0.5501936465651044	1.1007975928636684	-0.7210236949678589	0.4273210763758736	-0.5669235884600405	0.38190111708539487	-0.24294016094648652	1.526749666920836	0.08614924798409493	0.6806653289366165	-0.6292357295068822	-0.47692671715553986	0.33892720099336204	0.9242951699989709	1.0206410652351803	1.0120392889335121	0.37520422234636197	-1.231083015089276	2.037325022663344	1.2433842994629667	0.045769505341055595	-1.5351150816602914	-0.20375140881986503	-1.8752244083427658	0.42407312130258673	-0.7758459496012742	0.765595461930106	-0.2219962482945867	-0.31323575069973214	-0.37895261917143025	0.45528167055027724	1.33324629535748	1.8007695533953871	-1.0081540086441294	-0.41124468910192924	0.28341514720623984	0.07029029862887344	-0.7760837905956859	-0.4736878339466319	-0.37375085978181083	-1.0395673343915233	0.1912406510123645	-0.5000003328884824	0.28438054194947404
1.545361697866571	-0.24214314468040637	-0.2629189504503466	1.0432241311041306	0.5177201680447884	-0.2784543458153438	-0.5325888600202895	1.093691511775861	-0.6676935036742933	0.3684150746742057	-0.5647725092262867	0.41643452667045555	-0.2755029877811547	1.4744774323338954	0.06034439593456009	0.6557037606555156	-0.6007702279691658	-0.46274451130001976	0.22030244441058122	0.8734031830673581	0.9534882436007424	1.0537924656623265	0.7654943815926017	-1.2404338540630921	1.955510201105454	1.2434245269364816	0.1583717980476224	-1.5631387310964855	-0.18958098557137162	-1.9405057836449178	0.5276037149574114	-0.8573502648767277	0.9044372416173452	-0.1777897395798404	-0.3429126602151409	-0.47040180855711916	0.4853175637490931	1.2884498063860437	1.7579634312050616	-0.9653591117871084	-0.43238586523939687	0.25231576698527036	0.04389795486484847	-0.8256680594107009	-0.47507587371357607	-0.46185663848194114	-0.9943177203295089	0.1960087418384901	-0.5323332752800475	0.32318594598684625
1.5383831427022332	-0.19239089030779705	-0.26084956610850524	1.0297667273812101	0.5708911658316564	-0.19284796965886644	-0.5139518158856963	1.0968977658283217	-0.6156850404646604	0.3167238990592455	-0.5838307233539121	0.4678614061110009	-0.30454550901207506	1.3981918872152235	0.03972169681786987	0.6266302224945696	-0.5888768833611658	-0.4584256502575984	0.1059306944818689	0.8178205949240483	0.87976586733368	1.083087107684843	1.0581600019577215	-1.2268281030179122	1.8953154106102126	1.2573030052989265	0.22687104067237746	-1.5932536976547838	-0.16208075740268535	-2.023973365036518	0.6541699305529732	-0.9585271868990894	0.9726732672579447	-0.1200119324786257	-0.37100128938258414	-0.490567075004751	0.5236101576608687	1.226472055340159	1.754363492601986	-0.9342394170376755	-0.5079096483110874	0.2357244708386767	0.04803109549204531	-0.8709782709426588	-0.4859278209824094	-0.5324873603841552	-0.9283966306388922	0.17653785153956641	-0.5765402263891957	0.28848987722094654
1.5686836142256382	-0.10764198517043981	-0.2520391622731148	1.0013900175931838	0.6195806380075005	-0.1131538108143719	-0.4760967301752677	1.1129047001964891	-0.5719834845732333	0.2737628891792993	-0.6206773770749524	0.49846667094878816	-0.32563514471745514	1.3167574065468015	0.03950987158849817	0.5889566873585338	-0.5949053530833777	-0.47319148598371613	0.007606168734018481	0.7572987138994974	0.8244524229328558	1.1299105109175542	1.21127497649871	-1.191331047406449	1.8807690243382715	1.2728629920542704	0.28293917659067536	-1.6093674733108603	-0.13961011116467117	-2.0867425096948202	0.7618251457039433	-1.0583751004589825	0.9903213300881143	-0.04871984925307109	-0.38614434585085716	-0.4181367302132564	0.5405263249752255	1.1545263899004754	1.7674681941549397	-0.9213165916326155	-0.6128553688190067	0.2408333004443545	0.055201845495856425	-0.9004347874992569	-0.500551310648292	-0.5803753469646036	-0.844398253481398	0.11332862360278222	-0.6142439511249695	0.21474615102830885
1.6214050149390045	-0.002753836959528805	-0.22962255639011792	0.9983871911605882	0.6623924706748056	-0.058644087387359156	-0.4197512598785206	1.1363097463821001	-0.5638840578263433	0.2519770546086978	-0.6433941653171299	0.4815120150380506	-0.3336577923967279	1.2370618207789528	0.06505750728808123	0.5443106815566734	-0.6085491624411107	-0.5015494129184167	-0.08207451478634872	0.7194492234151333	0.7939756760819894	1.1858307686244698	1.2290363729729727	-1.1548185442581889	1.9213117433138045	1.262210757067675	0.31289849326888886	-1.6345483493031092	-0.13994212008425239	-2.1353611307265368	0.8547372169326325	-1.1187547441859418	1.0047219873248214	0.03126100116423997	-0.3884071014150818	-0.294764101524173	0.510863363154592	1.1124844676421906	1.7752153853671273	-0.928490425593077	-0.7369359410564162	0.2644099704045358	0.09978664760288171	-0.9255391817995905	-0.5175442823405739	-0.6004801847204962	-0.7665315937970706	0.01048019282791023	-0.6272670574603825	0.1125869994977852
1.6808155628169357	0.1037272457317762	-0.2229746591919528	0.9977787236992466	0.6813307556945996	-0.01810974145851448	-0.3617022825210448	1.1885954149339963	-0.5758795086345938	0.2527460329376881	-0.6600113973493095	0.4148742822614918	-0.34140139146107024	1.137184515407477	0.09190635511094716	0.49219901529830123	-0.6112321177584583	-0.5473643577603224	-0.1507395697475668	0.7102821721516275	0.7731878407396693	1.2316475148646038	1.1428293440796984	-1.1085627285482704	1.9894678246873028	1.2117494142912948	0.2994188396049992	-1.6739005572515826	-0.1603359445699957	-2.174143233523002	0.9304158067319325	-1.113988361984126	1.019122644561529	0.10292372909362646	-0.3718226261378677	-0.1758963228104535	0.4490313406519384	1.0828798314523715	1.7714612738046043	-0.9303476830018134	-0.8714157537811337	0.3109929070194111	0.16473837159573046	-0.9579751781669046	-0.54273930720116	-0.5908701209728264	-0.7190364176504012	-0.1307549273740059	-0.6319633694636899	-0.01257725167477794
1.7488537454050814	0.1845776533250106	-0.23030027976207146	0.9630565675286572	0.6695335932605955	0.004802976217495043	-0.31805978540562496	1.2577823619635695	-0.5526570535785194	0.25633648322378527	-0.6857779636964855	0.34871991932143587	-0.35089977700776814	1.024028376249802	0.08950819090698872	0.4379419734504447	-0.6129498635409065	-0.6103898990085158	-0.17873853022018768	0.7527877233380283	0.7576383193430261	1.290070561975083	1.0055518004392243	-1.0528314790747442	2.0552293259176446	1.1597594275213692	0.2756983773235124	-1.7042990922332166	-0.1819023963036196	-2.1556054616291673	0.9683675126996114	-1.0709022357811386	1.034711541682746	0.16719494629466863	-0.3445934089395289	-0.06983760365148022	0.37914400038054363	1.0268146604725927	1.7457143895770364	-0.9074226049107738	-0.9959511759619677	0.37351406932966896	0.18049078306243435	-0.9801261143142582	-0.5833289549314864	-0.5812194741856818	-0.6879164134178575	-0.30099711952709746	-0.647334631800757	-0.12172586210590572
1.8263113393065933	0.24189934071723637	-0.2104910981497942	0.9049360717082925	0.6581552649958461	0.01606954597836441	-0.29088828371181863	1.302639498830351	-0.4739066500660619	0.26871364176908663	-0.6859866937569031	0.305222752641741	-0.35534845588811415	0.9206732810771783	0.04249055517322844	0.38721123860599416	-0.6203198109217924	-0.6753154797243214	-0.18200048131134855	0.8518499050401236	0.7341328624800154	1.3619772715549432	0.8592041333796473	-1.004594606207148	2.1017860191607634	1.1013089085050427	0.25286917995584407	-1.7298698748075527	-0.20317215921549056	-2.071954773047783	0.9912474885461549	-1.0239849555536287	1.0858328621686084	0.23004773472527568	-0.3362168618988893	0.019862557521914643	0.30770526557590977	0.950507597737088	1.6909290284377172	-0.8648758149594998	-1.1103054363954914	0.42623090815718656	0.15892873617597597	-0.9921286039447625	-0.6174621146549685	-0.5914545167412655	-0.6406673262667673	-0.47109698061075206	-0.6792012737097246	-0.19977631522061004
1.9099775538824821	0.2940350083349462	-0.17094516337720478	0.8261908996008909	0.6523962951685955	0.03195431661620079	-0.29254666475769325	1.3222359775836279	-0.35081688001702277	0.28993405109778353	-0.6717988477057014	0.26811952873603484	-0.3614123969433506	0.8185828367413356	-0.02432517432002551	0.3186516928282407	-0.6209414713002019	-0.7374655761666189	-0.1768548683224747	0.9718989004110454	0.6956292856883286	1.4128273027579623	0.7150775694341667	-0.9664935194890525	2.1197660131667138	1.0069433011351188	0.19821658243008083	-1.7631749861283823	-0.2332578185451677	-1.956428784868622	1.0267693860433584	-0.9588307258689126	1.1647900522217207	0.28031998657388935	-0.3756791013663176	0.07527294710469323	0.26013413897495424	0.8562541155068153	1.6376391450050292	-0.8280425726091467	-1.21578700752169	0.46842421933417366	0.1465708116902423	-1.010675540495748	-0.6361655999994437	-0.6138157714919666	-0.5653333324952697	-0.6300309692971073	-0.7449163345787013	-0.2622687173293487
2.006011865052444	0.34211647804578843	-0.14107877386357867	0.7260545402486589	0.647935711266034	0.056971967693169014	-0.32152320704564885	1.3292142952272195	-0.20163834924152044	0.31074735425230887	-0.677249021505509	0.2537530429625191	-0.37376029815405787	0.7046814569119867	-0.08459701726304585	0.22741158155130914	-0.6132770532137538	-0.7972422444684861	-0.15072644318381964	1.0930946407026476	0.6519976752445569	1.4669836018815554	0.5849833258315895	-0.9425090224542798	2.1096922622196366	0.8926892308597081	0.131488219111213	-1.7679602032721788	-0.25861764878549237	-1.8228630763518432	1.0647470330267363	-0.8859895768673269	1.2258763844663174	0.3409845456953347	-0.455604414493043	0.11758032281133243	0.25177301747610314	0.7365487150860942	1.6090477696756729	-0.8098102594210962	-1.3048192108309378	0.5151146232384896	0.12558142886658868	-1.029794953516914	-0.6528220772027692	-0.6234258352396365	-0.48172459624744157	-0.7813502457686048	-0.83792662726832	-0.3350972640510469
2.111902429799581	0.3643876183938549	-0.10681494262353972	0.6169571146475771	0.6504138134341242	0.09354949892294415	-0.35808091982903234	1.3101410381978735	-0.06530824495634138	0.321241646742067	-0.6745819151779434	0.26339596527046716	-0.40008746170891596	0.5948676092515182	-0.1423420878271316	0.13714552011098285	-0.6028887811008514	-0.8485433100940096	-0.09720944278678537	1.2079625596247143	0.6105953021641334	1.5524016800865543	0.4827531550750844	-0.9253585496395449	2.092489818662469	0.7827314547556277	0.07022977575362063	-1.7342510069480952	-0.2924966866218693	-1.6817167301779647	1.1039179667322703	-0.8484655971924482	1.2779834039472857	0.4268672002428957	-0.5533108524742171	0.18645382031395902	0.26563860611692786	0.6109794264351063	1.5755922374757791	-0.7966393271102886	-1.3867794321431248	0.5454617324333803	0.09776987416430957	-1.0455315510324643	-0.6652443320867307	-0.6115512378892645	-0.39582928308236326	-0.9113269783780881	-0.9408208248301475	-0.42771880991874306
2.2020284493515354	0.3522370016242322	-0.056647892716449565	0.543071780056086	0.6595374177543871	0.13676964785246568	-0.3780604629055241	1.2581230644814785	0.02786590049531284	0.3442261828255072	-0.6726105757184382	0.23874410360884238	-0.4354622399709681	0.48009301813010613	-0.17704359951027843	0.041892076912344	-0.5855231892144801	-0.8791060609843001	-0.02739581349769369	1.2812782454269698	0.5745572776506374	1.6370716920860606	0.4024368779191965	-0.9134036795590962	2.072493698271617	0.6724920863369476	-0.007852021009898258	-1.694870442157289	-0.33475365166298954	-1.5555558764160924	1.1527648992935418	-0.8383421623610527	1.3437619334631026	0.4911740563577676	-0.65448213491311	0.2680628887909827	0.2861572905445276	0.5012419404081851	1.5348828675339266	-0.782305836726837	-1.4667146365839068	0.5370296835696406	0.10490742625143552	-1.0663033393198356	-0.6679853601113519	-0.5971117924440749	-0.3280317648004603	-0.9981346976274569	-1.050026732495711	-0.534633305759048
2.2690673552612197	0.2983946184918145	-0.03226537170870344	0.49443389402286364	0.6539948455812515	0.17289283553394608	-0.37540930953286666	1.1869770779739308	0.054953641750329595	0.37080116919504513	-0.674135464770938	0.18565908207092824	-0.468894410567537	0.346514273495132	-0.16852519921483028	-0.0574671712937578	-0.5565587234256716	-0.8829774724592635	0.06246864191513363	1.2978024252478497	0.5556835931185422	1.734237180332876	0.33786146196320954	-0.909908795705458	2.0560619241858107	0.550200566853372	-0.0982833708276291	-1.6443739951717062	-0.3757320291627454	-1.4414727728924386	1.2107863044070368	-0.8403110637869314	1.3973542527997087	0.48622024733539604	-0.7450957044910413	0.33352651616543816	0.33445190401915753	0.4110994403179925	1.5111787750190249	-0.7994181244546568	-1.5349857438453962	0.5267872242145688	0.13347423355828256	-1.07885878917722	-0.6681045352428571	-0.5780134140671603	-0.3059247700309828	-1.0438727867909017	-1.1467424486631164	-0.6659256704478016
2.3092295408900965	0.1996266922318913	-0.05413876420196684	0.43270210430856143	0.63551029757815	0.18696598316275964	-0.3630391407110862	1.1145230371565553	0.012781294514150832	0.37961614871634475	-0.6621276882396601	0.1733545663594546	-0.49636996649922843	0.21733922373823358	-0.13646393771206627	-0.13879416777789882	-0.5197335257467068	-0.8654620915649975	0.1656106165581789	1.2879031151795726	0.551422047487547	1.8563105026070328	0.3004815593875129	-0.9055978159786884	2.0487199212756115	0.4266056772279317	-0.1832214996405853	-1.5783025525343857	-0.4092790580795424	-1.3140594659524363	1.2721195125247737	-0.8804192265832771	1.4236643143334398	0.4473524479123861	-0.8105687543145337	0.386533829170821	0.4340693337592588	0.3595556540946473	1.5041870313081258	-0.8556391492969684	-1.6015558369349054	0.5380878230348954	0.14643802002350467	-1.0821180018085923	-0.6775333912354806	-0.5462937104135343	-0.32664751420033056	-1.053473017424399	-1.2017742324040015	-0.8157190162059329
2.3072910533444477	0.09313363258960605	-0.09049267362726558	0.3671219554556443	0.6291719404834311	0.17887406705579562	-0.3467599308526004	1.0393737960635825	-0.05909151228249419	0.37361698689973144	-0.6360596229163246	0.19414558793458475	-0.5185382324277084	0.11124405175258482	-0.1165523661511235	-0.20662009374200685	-0.48722723174932614	-0.8297763673661283	0.2591111301289601	1.2690439969057419	0.5679325828712161	1.9641059192800516	0.2830841564001759	-0.8961971390889556	2.049098375033869	0.3120861056273253	-0.2675188497573327	-1.5258069481642824	-0.4189073167473866	-1.1716167208748802	1.3103046876337445	-0.9423657876949981	1.427910921647968	0.4154128533379297	-0.8617799169038982	0.43530085109009437	0.5936317532284108	0.3471601038854706	1.5107316734366305	-0.9228052330670982	-1.6771606206814524	0.5536209797162357	0.13418798876699528	-1.0939578560782497	-0.7181090183621011	-0.5222198513969903	-0.3690260899805947	-1.0106954145052354	-1.222116590957335	-0.9513898865987874
2.2666592622819763	0.008438623731661397	-0.13629332257307097	0.30132054570769284	0.6513212874675103	0.1452008838246117	-0.32051915321515256	0.9556826561287594	-0.13850277983691783	0.3402003551031423	-0.6032484170300353	0.22952336508214333	-0.5229547133909476	0.03658448628120227	-0.12404946623352964	-0.2825404971457505	-0.47861396361162056	-0.7811794534743741	0.3379558352760751	1.23223072171115	0.6233484304018049	2.022270375603447	0.2675810052325526	-0.9067752367422137	2.0367607825146683	0.19504829418472192	-0.3586550561408936	-1.515570128081848	-0.3924525634744024	-1.0380510123581015	1.3254628878072108	-0.9987584060345519	1.382994103740883	0.3893109128488295	-0.9169563410469159	0.4812679580980891	0.8079852507801302	0.3591661194079393	1.524306602515896	-1.0100608874340142	-1.7363908064647617	0.5672362586168039	0.12554823094990436	-1.1033842015929385	-0.7905114159024832	-0.5061327345491176	-0.430640622248585	-0.95043955625926	-1.216296161719193	-1.061947155627341
2.199232658863162	-0.05829095865567337	-0.20303096759745606	0.20699228485008625	0.7120871448568613	0.10410867303267168	-0.2994171005191738	0.884007363923747	-0.22655907119613503	0.2835051660973226	-0.5489496110351426	0.28538011492303955	-0.5104941194703643	-0.011810991276320727	-0.15819115409619472	-0.3646381026778386	-0.48266293581310593	-0.7360065014901254	0.39797048472793695	1.1778501433039739	0.7100051096745851	2.0300742761422326	0.27476430527045	-0.9434559428566921	1.9981172133078466	0.06631233344415	-0.4324203345963128	-1.5314783166310053	-0.34158455858287684	-0.9207159251438657	1.342030549833657	-1.0583094704114537	1.2798670342187546	0.3741857578193731	-0.9773925840135039	0.5369355577120876	1.0488094175552412	0.40805272258981085	1.5041716140121812	-1.136276414771974	-1.7744860469317463	0.5763627115046163	0.13086819709856495	-1.1173057884814361	-0.8658160784101112	-0.4671892498689495	-0.4959157283258075	-0.9205002158032759	-1.2038309506040308	-1.1474895191168906
2.0977214378107045	-0.09528776023414974	-0.24850051504856596	0.10265987066704343	0.790834949246209	0.0677611891691216	-0.30356869388571744	0.8311984736479214	-0.30052973710274256	0.21868481636532716	-0.4884236915711077	0.32933617701713574	-0.5028900447134885	-0.03438651424956904	-0.22235150303553866	-0.4393871803287029	-0.4926095018676645	-0.7130309389176025	0.43769802990861495	1.1082026596275067	0.8008997030868759	2.015131422802878	0.3199292114032464	-1.0003521536147644	1.9499641333026225	-0.03402303099530188	-0.48743409829630335	-1.5729927338074163	-0.2795977868951755	-0.831103266463081	1.3642360592720257	-1.113832490621244	1.1566749139195547	0.3835374088083681	-1.0333468303817241	0.6263123691319488	1.2749102535197088	0.4850206030974106	1.4651966898641025	-1.2827941757687884	-1.8037335213759769	0.5598292823600284	0.1449939106477384	-1.1577694662601548	-0.9361013647908113	-0.42797791712824684	-0.541339655426357	-0.9176322447541285	-1.2098595497004756	-1.192243589715367
1.9622566518037448	-0.07493892051843903	-0.2417750159375816	0.04327502687505975	0.8719491666918447	0.035410778293731196	-0.3299843348307238	0.8075622364680151	-0.3422563853338755	0.16402515823036543	-0.4514320864192209	0.3148962679773159	-0.5035715672922627	-0.029711822763611295	-0.2994407561533222	-0.49593138983086565	-0.5137541344754221	-0.7148661306218148	0.49544178383222415	1.023246822070158	0.8854768111090416	2.008038646928574	0.37446137849549366	-1.070137695376718	1.8862187584571821	-0.08822552880851497	-0.5214128449780109	-1.6341159074575213	-0.2158591383552182	-0.7879998339876896	1.3584425657659098	-1.1361877255609127	1.036595171954214	0.4084276262272476	-1.0873483622125484	0.728241030075336	1.4486738998700477	0.5685897053494037	1.4246646188256133	-1.436918185618938	-1.7952097580526476	0.5230506692278929	0.1753783038930513	-1.2120896767830331	-1.013859632947077	-0.4295606556677704	-0.589542337435314	-0.9438211615304587	-1.2467305950030383	-1.189031489219325
1.8265734446648807	-0.02069530952817697	-0.22275220037520477	0.03342101487125245	0.9255878626343799	-5.1023209851874805e-05	-0.3738411805166998	0.8191400381033717	-0.37313256813179263	0.12355201941480162	-0.41830778544230346	0.26698758671384654	-0.5087446993075261	0.007218992743809521	-0.3673912636610677	-0.5333090110924894	-0.5380970461352621	-0.7284711913830775	0.591620116407419	0.9421111648810989	0.9666115985383339	1.9958664091651197	0.4172566127440203	-1.1362290016213679	1.7970619339890928	-0.10539461450443291	-0.53545754894674	-1.686086910244453	-0.1704657486269941	-0.755582537108151	1.3282039884660757	-1.1295919057842176	0.9317262507832013	0.42549866595182334	-1.1460222667108462	0.8040885938530357	1.5636710196463937	0.6541621288473234	1.3617543427234626	-1.5927151448906973	-1.7469956640497812	0.476798401195909	0.2040115070332667	-1.2607892092350415	-1.108092110458484	-0.4734471545559882	-0.6538741023628187	-1.001707207470315	-1.3013460390273182	-1.1463410586043394
1.718231102712119	0.0601730634915274	-0.19529147015896867	0.039118482918360994	0.9474021422830561	-0.03563935076485863	-0.4445423642887924	0.8365280344637762	-0.39941344049836264	0.10139300418454271	-0.40048455750548506	0.21067194145854953	-0.5223805172025304	0.06911913459409957	-0.4110423912851706	-0.5636216886025347	-0.5632742914608633	-0.7401373040186879	0.7121547880154065	0.8718834006423603	1.0314249025158306	1.9787440049060567	0.4641374881723232	-1.194003605647467	1.7059921977974468	-0.06892438701633755	-0.5396342609938485	-1.7194416460393662	-0.164094002978868	-0.7147862552240504	1.276027958890095	-1.1004193496574426	0.8617753789456382	0.42901266285546225	-1.2006765164928885	0.8434343797716295	1.6591936628540516	0.7306570029496344	1.3201353523208759	-1.7395660780180868	-1.6830861315882408	0.4216759484278537	0.22170599662600282	-1.3052016735751244	-1.2115922070198897	-0.5561310391822643	-0.7298848408721577	-1.0657988880376064	-1.3533635232199814	-1.0701837708657929
1.6331888350052348	0.17793044553088438	-0.1477680587485805	0.06589105121739519	0.9324288207322053	-0.07015795806691943	-0.538128078343587	0.8443398564815359	-0.4175948861180414	0.07879295726559712	-0.40867141431966425	0.1430124015592581	-0.5460889168326496	0.1439819475213932	-0.4339346464308437	-0.6000684141342388	-0.5833882765991519	-0.7431332706877554	0.8452318912837733	0.8150849865590528	1.0890384787544565	1.9574656772831438	0.4968449029260572	-1.23839672925001	1.6351181303419153	0.006880264074073839	-0.5302614162465711	-1.7229295376464004	-0.20355361627203009	-0.692542393808967	1.1933020598258914	-1.030539756550617	0.8187151858581009	0.4182283275305004	-1.2419772448562498	0.8449555933848438	1.7462955155423496	0.7874038596311521	1.3335252738488053	-1.8845172211243262	-1.6079611210696882	0.3672892332567325	0.2508703664331676	-1.3413002182687115	-1.318639516319041	-0.6684243094094685	-0.8182410439930232	-1.11912322320202	-1.4006264078490123	-0.9613940543448374
1.5622893355891443	0.29708913083495	-0.11173490389626735	0.09145458676856896	0.8817219639744514	-0.11336660462812931	-0.626456611667921	0.8340457732618699	-0.43566874921926146	0.05502813434832763	-0.4309533482693041	0.08333764187054464	-0.5637441080465679	0.21348504975947238	-0.442468177099819	-0.6496031637362755	-0.6009256430637682	-0.7321350900151617	0.9741872535355425	0.8193058368393865	1.1505827597432972	1.8969646684907395	0.508254984475396	-1.2724048771234706	1.5756664854083424	0.07924144343165754	-0.5130885471881665	-1.6721778790798147	-0.27633420985589147	-0.6976767194105389	1.0790578266873685	-0.9110192362438146	0.771563666804579	0.39555485055184747	-1.2722361612114947	0.8159129064311118	1.793881559398433	0.8457088550595021	1.374766540500748	-2.0100593154324007	-1.5375029955870811	0.31994575890120575	0.2986006711460314	-1.3494645133832281	-1.4253573414310885	-0.7673901094730973	-0.9086274813274112	-1.152272129273799	-1.430569560267263	-0.8114212616316197
1.5132865546464456	0.40436668076645194	-0.10736850293498215	0.07128033444642196	0.8134799166639064	-0.15039272822204225	-0.6913760247868785	0.7916587296499256	-0.4588681508785231	0.03769785068393823	-0.4437670547560858	0.05484329593900218	-0.5791508113824829	0.2665928572207151	-0.45531386422386105	-0.7165413480771484	-0.6198699251216275	-0.7073437900674466	1.0647080371357258	0.904537998474007	1.20120929166641	1.8014246080484526	0.5249541142429168	-1.3103813690517754	1.5266464022478372	0.14738678356493887	-0.523457511545005	-1.5909142581622604	-0.36086933199682825	-0.7253625265060325	0.9446487773454667	-0.7538680874348982	0.7094916355648773	0.3788473277483385	-1.3006946638846284	0.7526612853251466	1.816869049549601	0.9022887683038592	1.4230458027514243	-2.0934374133009253	-1.4891518235190735	0.2697585347328094	0.3361724133534972	-1.3223889785094296	-1.5229547638320566	-0.8378341493937265	-0.9780040706642767	-1.1543643959945162	-1.4268225028178154	-0.62232903270963
1.4864371370071268	0.49560110485969877	-0.11641171250882835	0.01016491436828516	0.7514715179057675	-0.16380448967296002	-0.7329427252190273	0.7216078583785125	-0.47837900904774067	0.009743226724152825	-0.4481851743682709	0.04999736036292675	-0.5914718809956008	0.30217621737228034	-0.4887595549043045	-0.8032872673864524	-0.6311579688348596	-0.6704389279166624	1.1079009951456453	1.0133267876960854	1.2485037832902421	1.6985516517152823	0.5655951013239251	-1.3476476706782714	1.4967416743680564	0.20854058880142942	-0.5630226834054809	-1.5043195508859868	-0.44252233415502085	-0.7837737200474514	0.8199157268593021	-0.5947152221763378	0.6291436647378489	0.37413586334001103	-1.3280272280919103	0.6530989566689815	1.8339269307876678	0.9330272286710606	1.4722578114067517	-2.1542306939777207	-1.4633749164513739	0.20101253634961386	0.38660004879696086	-1.2681988762752283	-1.5869237682429769	-0.8875240229268627	-1.0246481890345696	-1.1471197445601946	-1.3983781733793434	-0.43299455039827367
1.4599481142354502	0.5427423839185799	-0.13332375604252727	-0.058868484882117066	0.7034382192617543	-0.17222422327679535	-0.7690435371020172	0.6222018148051573	-0.47995432449661396	-0.02897143958908598	-0.4285587506317296	0.07217730539231075	-0.6036641589402887	0.31702833702090294	-0.5235896747624275	-0.8805516129698161	-0.6281069251355585	-0.6291373874073768	1.1079272482731395	1.1112284082736381	1.2947584892887667	1.5881610917861715	0.6273328537695952	-1.3678694050613551	1.484369676961741	0.23854223854841966	-0.6014868809606524	-1.4127127717272465	-0.5076455305298263	-0.8629272960477161	0.7203454616011963	-0.45533340873598	0.5299256343812402	0.3864170330458331	-1.360347645309755	0.560716462312866	1.806650729787402	0.9584930588146054	1.514639957958599	-2.2000099624724436	-1.4545520737131918	0.11980859910597166	0.4332763196550973	-1.2025267175652332	-1.5978458185303428	-0.9210780799647569	-1.0383471431217786	-1.145219624783216	-1.3520145825381806	-0.2944166393330245
1.4301336297305318	0.5465989621342711	-0.15586452498603517	-0.10126365280546949	0.6609614539298521	-0.18916721179926665	-0.788808731607954	0.5045803544707631	-0.47986211090936326	-0.06454234155733271	-0.38355423038267905	0.1347216910724124	-0.6336618850453971	0.3149808070946857	-0.553805030694952	-0.9250250023449365	-0.618373032368351	-0.5984838496483265	1.0780643157484275	1.1954865275358735	1.3180748942199028	1.4614054291887435	0.7151667106962712	-1.3638076149141676	1.4883468819121581	0.26156844438802385	-0.6306306611164183	-1.3287694292091659	-0.5469779914708089	-0.9399714772216573	0.6383372639713322	-0.33971787625717176	0.4314840107673513	0.42036666236030146	-1.4131035737170037	0.4863313212841014	1.7301774213773045	0.9839658449346984	1.5453435028323732	-2.2109124887878484	-1.4486141011641183	0.05422875240396463	0.43213099152948853	-1.1181189652856713	-1.5697064668913907	-0.9545915539631761	-1.0222283139113804	-1.1454544710477863	-1.2728017880568612	-0.20689138698977366
1.4121903337446051	0.5336458896489612	-0.15683196216584622	-0.12598165565062314	0.6448572801220135	-0.18565323828017974	-0.794257697901543	0.39465512065698094	-0.4741909752934192	-0.0941762784855765	-0.3304904105785932	0.21352321163336135	-0.6805903492295065	0.30035451795263146	-0.5784524091697051	-0.9437908738805436	-0.6037149350247908	-0.5827582670238929	1.0451494571525082	1.2421369398813584	1.3187759618006027	1.3374296175524687	0.8197888386525717	-1.341530066499532	1.5010216423250804	0.2976122606568674	-0.6592152162282197	-1.2705032074241722	-0.5688764521240145	-1.024669538928612	0.5623300879731774	-0.2605844464487145	0.3506566931687309	0.45802986649585675	-1.4876004492160941	0.4066917467604182	1.652562942949968	0.989057619768098	1.558594668696801	-2.1940341304283044	-1.432980970916872	0.010993835190868061	0.4084940748502615	-1.0180071425627282	-1.5376413462146186	-0.9825613847693158	-1.0175731304116855	-1.167330756420189	-1.1710650149071964	-0.1639407582899128
1.3977199337559552	0.4939961934283256	-0.13243392077553623	-0.14414085339300245	0.6534014971748059	-0.1621193927153629	-0.815720758716352	0.29371591575303724	-0.4365985695573785	-0.12539906034357398	-0.26649145483148956	0.28613882200818397	-0.7265958064565354	0.2752873317235826	-0.5766518947200455	-0.946620550304605	-0.5860385129492147	-0.5698211382256477	1.0252495865118647	1.2490105013035055	1.3184293665921665	1.2205927587167629	0.8953806289169369	-1.3168166899444818	1.524231179172411	0.33763055130892694	-0.6743841955457522	-1.247151347762441	-0.5788367197114399	-1.1181128000196991	0.507343781696469	-0.1999504862875796	0.2983336300723973	0.49425325851267987	-1.553584794768041	0.36138603697556	1.5680268581435661	0.9786793027579451	1.558340283313714	-2.1594409389984115	-1.4227561934215625	-0.025222641350350693	0.37125431180963886	-0.9355184875411595	-1.5222887851559976	-0.993470105780184	-1.0489392236398076	-1.2283267362272348	-1.0567298019330562	-0.18713427723479273
1.3605064334077834	0.43241071148707516	-0.09775621266712896	-0.1425604184284789	0.6522008392229423	-0.16241845429145468	-0.8457746846089405	0.2020304345944314	-0.40759739636690046	-0.1428650460660216	-0.20366950470285478	0.3476675191710775	-0.769274145582461	0.2684823057923335	-0.545014283676025	-0.9249325292591835	-0.5894249260631843	-0.5621691021444801	1.0204321376166692	1.2613483713537104	1.305589589552385	1.1207951856728433	0.9264612156372694	-1.2806468224681473	1.546387926474043	0.3869735703216091	-0.6563317120952789	-1.2515041230606503	-0.5744358355221022	-1.217576625510917	0.4667893271536537	-0.1242052076828227	0.27064629049071204	0.51932167050071	-1.582309823937922	0.36257655197720584	1.4460932147330259	0.9564758256155811	1.5699263812161202	-2.0997109736319612	-1.412356952934255	-0.04997318477979833	0.31408749927926066	-0.870613967734362	-1.5194986850184036	-0.9898338654432284	-1.1078775380808819	-1.2989585294351362	-0.9304456390923436	-0.24446757938480507
1.313928127029221	0.3718911781830805	-0.05991234651570445	-0.09769977196046892	0.6136122510956217	-0.19143317835658272	-0.8458254513756505	0.14884433795949234	-0.416142522118837	-0.13219547175127308	-0.14251739505756517	0.3853458919961669	-0.7991216147410676	0.2587113725414917	-0.5098512956003184	-0.8813345517625308	-0.6101033133871343	-0.5614752310761031	1.0280980508449913	1.3147272749807741	1.2946245775036882	1.0602757061099324	0.9259709386956964	-1.2405646785923736	1.5483008381976004	0.44343685214632844	-0.6128577901879272	-1.2644915568494457	-0.5538654105472206	-1.32888382403743	0.4291229723586639	-0.038311882978846745	0.25967532564793244	0.5152517065413226	-1.5606069520599015	0.3597398927757527	1.312061677414246	0.9159642181979345	1.5646536660030486	-2.002460155347801	-1.387801286810541	-0.04641023079913941	0.25611563726928827	-0.7941167994063949	-1.5481357680889363	-0.9655083915819391	-1.2040983353521129	-1.3422129414369126	-0.8114724016752201	-0.29377960264246844
1.2912560135375697	0.33148693405067864	-0.009077920158370247	-0.05325003858323574	0.5510244650700138	-0.2324678773069664	-0.8343239583398037	0.1340359463775383	-0.43594538998101545	-0.1113199718201382	-0.08151603490035543	0.3977605426070965	-0.7927947240294533	0.22329362142807635	-0.49039363524517243	-0.8227066153947188	-0.6446381833561684	-0.556028018950526	1.0552372213921744	1.4207804558378578	1.3054478006034789	1.045997800508794	0.8912949877371608	-1.2233705976012115	1.5440277512179998	0.49533833847452247	-0.5715508653259375	-1.2879072194064276	-0.5260755575763467	-1.4395684581186738	0.39066109308223756	0.04355339755801822	0.2551856692661175	0.48932796062137285	-1.48048038423155	0.3539636903603592	1.1827812858535118	0.8737066606666495	1.5127898824452406	-1.8812634762746705	-1.3452759325110368	-0.037730180498231035	0.20567140286748214	-0.7001916258100694	-1.6023464323201306	-0.9084405214722553	-1.3383296287320874	-1.357499298294401	-0.7137075094219697	-0.3617989709678594
1.2845723269013027	0.30929963235947555	0.04367068671516772	-0.01960257818852236	0.4876967386787223	-0.29174533239899303	-0.8494073288046649	0.12932695086215965	-0.473945072394082	-0.09232168369212831	-0.03042355455577527	0.3945299188897128	-0.752075091527564	0.18417225000694568	-0.46683564366433117	-0.7444928794642841	-0.701945454555376	-0.5505937763776291	1.097071580054266	1.5675499894810045	1.320753129921451	1.0772134026639342	0.8119815497799454	-1.2202058899405193	1.563101820634187	0.541752797415361	-0.5352769658596264	-1.3396584566652732	-0.4951846000161959	-1.5179310110590676	0.3597826373951602	0.13417208568410371	0.241507407868289	0.46050320711566	-1.3590422094073171	0.3645901390787543	1.0533890148793223	0.8501537240739039	1.4419242816356495	-1.7735779904116575	-1.2828244121969086	-0.039193388977527444	0.15056286117153053	-0.5967945687980178	-1.6384985589773486	-0.8580445030522548	-1.4588517143167052	-1.3373950347364842	-0.6257599076862718	-0.4674124763837907
1.2711066641194106	0.29866409988887477	0.08036604455687105	0.05440919120012984	0.41980371984255643	-0.3534382848363814	-0.8758229697496713	0.12539061998560863	-0.5382256271737178	-0.06311181569531275	0.007942190160530464	0.3736654740482777	-0.6919240160513285	0.1556272739767496	-0.4252271164663134	-0.6531664599739829	-0.7787286910308194	-0.5499388139672916	1.139070020763197	1.7388985497975162	1.3308989169320267	1.1580230236276854	0.7187323611804387	-1.212923324477234	1.6029082750254733	0.5604666180942297	-0.47576610076442305	-1.3877658396842494	-0.46394044147776825	-1.5621184380979867	0.33852829853242206	0.2382531373096372	0.19660409268716475	0.4184492887962469	-1.2279002943749673	0.366486144451746	0.9407935731784709	0.8445889428352162	1.372369150981354	-1.7009748210212963	-1.211712050494309	-0.03916858883381097	0.11603702781985006	-0.4854153682755986	-1.635063511069255	-0.8185085059957519	-1.5462543225797039	-1.2716309641033132	-0.5514849022438909	-0.5891762077574717
1.2891591706712895	0.29707116540848016	0.11442293736272487	0.13964204883690193	0.37008810395203856	-0.3673331457563716	-0.9099213147235267	0.1248187264734045	-0.592339633958918	-0.032036044400210455	0.03416680302917979	0.34540975373222343	-0.6240186088717157	0.12017941212912522	-0.37850452301632026	-0.5742992475708896	-0.8738100099602493	-0.5569294028617817	1.1814097521295532	1.9092868839455073	1.3322774206019417	1.2692262974590611	0.625304890056724	-1.216100491616905	1.6887553493531633	0.5335222563343285	-0.40860666814083213	-1.4140739001592597	-0.4413285148484426	-1.5802167527363373	0.32011882439134476	0.3595866876794366	0.1319395380630763	0.36294524439738746	-1.10664161698732	0.37470216773470943	0.850693352209586	0.8539795111755017	1.287797574076968	-1.6687847221927836	-1.138213284294023	-0.026636249542213764	0.12305008771941002	-0.37043216815681135	-1.6123080712536009	-0.7569115686806629	-1.6120318603562331	-1.1736289062427578	-0.489200480639742	-0.7073420276816761
1.342115374101453	0.2871063421927818	0.17239673969941205	0.20438456715862213	0.35974289997145065	-0.30734254382904747	-0.9713321801876067	0.1313042422607344	-0.633328573492042	-0.014502207648735606	0.024234730987615045	0.3093344555547751	-0.5607711670336473	0.08461110734466407	-0.3357309570567565	-0.5335987600945178	-0.9746907658408975	-0.5697238665805477	1.2313103842142539	2.038019363444709	1.307614020656203	1.355734151123914	0.5082846982294302	-1.2239873418106775	1.844499392342339	0.4808242660305508	-0.3590045717933715	-1.4182352667717175	-0.41659031832988624	-1.5732074095113668	0.3012683529833838	0.5290598779119794	0.07941393407733707	0.3073485388225706	-1.0207711311882444	0.42208760434343073	0.7536193144686891	0.8767812023010247	1.195486514608367	-1.6886616297275014	-1.073711823823918	-0.02052714747328909	0.14412246533477474	-0.27637688627180823	-1.597102726533898	-0.6842679280204911	-1.6183276371597852	-1.0570170610533698	-0.420121394860595	-0.8122467176250174
1.394323485154845	0.2683025291535438	0.24622719955545858	0.30210286101513256	0.3704161907179552	-0.20042803037597987	-1.0500827168592342	0.12221478580081654	-0.6847760707125634	0.0024322783463209237	-0.00953315434225746	0.25689800620254755	-0.5111380778125124	0.0896094892233691	-0.29931971316510875	-0.5140807741281143	-1.0615432644982172	-0.5714099084289403	1.2763541877125189	2.098444531042214	1.250709389162106	1.415062265989187	0.3622118833946744	-1.2289337549653818	2.031379858169987	0.4033863795154577	-0.31175005557838625	-1.3926573949867975	-0.3861867781197594	-1.5485245603283475	0.28057606946079194	0.7294530242867654	0.06849698013839914	0.25457443522309003	-0.9779800301696007	0.49573051071067586	0.6604088458057624	0.9119784436357244	1.1480629122826191	-1.769338906707749	-1.030482386735279	-0.022684759976657847	0.15496988461137245	-0.22422948416984473	-1.5885571685747841	-0.5982237677256886	-1.5371080149106997	-0.9274744382056685	-0.3316908390536348	-0.9088968476343972
1.45511554669207	0.23828828999664514	0.3168915013684877	0.45602932438493493	0.38371417559178794	-0.0844726554302696	-1.114454977048091	0.086647876520577	-0.7430089510616467	0.025235878352351842	-0.03477209748115419	0.20021524461572895	-0.47455587765893065	0.12893410810041117	-0.27613998092243097	-0.4822453731393256	-1.1442486340521973	-0.5453994705293103	1.3023382206499556	2.090610743451547	1.1877550958480376	1.4512095638694302	0.21616135387544455	-1.2329519369361421	2.1998193045043513	0.30445897664900773	-0.25505861674650276	-1.342238929317632	-0.3591386472032688	-1.5004479365783951	0.27477392894944264	0.9109036981934067	0.12764567120768694	0.2105247377291964	-0.9555863651265405	0.5694101613680949	0.602410557870825	0.9502363146517027	1.1196950877444602	-1.8746496550443248	-1.0201205311748285	-0.01169829631007855	0.14457063721001273	-0.22240796812835875	-1.5776491388911251	-0.48506202045372043	-1.4025896177025494	-0.7840260698740134	-0.21257604613286568	-0.9821112053095306
1.5478080145438977	0.19577610249169167	0.3895010244628476	0.5797931864567991	0.4231264709186437	0.02430524168922015	-1.1570821388293016	0.041370945479943584	-0.8147588064086241	0.05252895477910864	-0.05427096395855102	0.1520006330759916	-0.4650199278756076	0.17317430433708364	-0.2673341035299771	-0.44239563805188736	-1.2225287632809168	-0.502016316814894	1.3075232133300703	2.0189391859090615	1.1216893228218754	1.4414292908865034	0.08844421059564604	-1.2319364893993456	2.344134043994143	0.23033583395149565	-0.22312453663178938	-1.2775286151123246	-0.3500472540224063	-1.4205253103810331	0.3020206424386565	1.056142993375755	0.2751426982355058	0.1707730932432019	-0.9377182112119293	0.6391581729768686	0.5551601522551061	0.965748142354545	1.067114399925226	-1.9777061749229687	-1.0322581707609726	0.003495925073797869	0.1096464288581204	-0.24610719291097496	-1.5512343215080733	-0.3670303084447574	-1.2362539641077166	-0.6384285023938658	-0.07306893389277015	-1.0238146776715427
1.6638169382264951	0.1413109179082926	0.4578165750478876	0.6501225423781102	0.4889253189085377	0.125664111247954	-1.1818337579765763	0.0013201477050859723	-0.8916495692448502	0.07575096946414905	-0.06651066277918329	0.10088580251723914	-0.48516509134583535	0.2159541299646163	-0.26406594284824186	-0.4113246812386616	-1.2700612430038105	-0.4527060775257425	1.2954467746827136	1.8981441155295051	1.0450366416107648	1.3972749139919092	-0.012552839368417227	-1.2396613663663891	2.448484066611923	0.19470233791249877	-0.22826241672321174	-1.2130380664351033	-0.3566097281988026	-1.3434298591939522	0.36960563533985946	1.1568112825297647	0.5110825803035797	0.13262519987955773	-0.9190124025932542	0.6950535871899481	0.5078426189913143	0.9595364552968599	1.039687030439691	-2.08800741644943	-1.0403270841408785	0.025989655425009528	0.045773637157511815	-0.2785822217648925	-1.496694173089776	-0.2815218442710244	-1.0226692233617931	-0.5014063818472716	0.05836118784518266	-1.0484168552138484
1.7887756677888653	0.09194791444254699	0.4936841791528538	0.7117120929456047	0.5845870431662823	0.19850285857894315	-1.182217329102833	-0.03383305137483602	-0.9485914593724181	0.09223311526568224	-0.06057925022896686	0.06692142324603555	-0.5177332845000218	0.2665627464865061	-0.2789693607718967	-0.39087579954233853	-1.3089231963962504	-0.3923782032349775	1.2708344676568517	1.775041739104725	0.9712512480330776	1.3685066889288136	-0.06691415237496426	-1.2618143199912333	2.4817123065869477	0.16129744390619563	-0.24122362216925994	-1.1606629786449183	-0.3794618314933572	-1.2948039138746448	0.4416611299465286	1.2166330708527242	0.7786390952077987	0.10447045795384816	-0.8903363272697142	0.6980739678422722	0.4806484628942487	0.9626179529077833	1.072178981643044	-2.1969901469910633	-1.0428692591671345	0.05230260790862064	-0.04010937330479348	-0.3241786715319409	-1.399980048722318	-0.23898270229337548	-0.7930066682380685	-0.3713656002565417	0.15860746480940072	-1.0403237975394648
1.9312135484318644	0.056340439177798116	0.5008545958973347	0.7237233986759863	0.7102652162206045	0.2501312387439878	-1.1555929803391287	-0.055948295171222	-0.9841090593953087	0.10856825050431922	-0.05669455188229548	0.049385499810389616	-0.5545569690319095	0.30374950323470434	-0.2927606962413489	-0.36631494796617015	-1.3621896751357934	-0.3501104310510367	1.2288491535116672	1.6715445559624094	0.9015619796459955	1.3596684252416924	-0.06344507159140869	-1.2822540952564514	2.4581724828233193	0.12181820139922832	-0.27034992654240175	-1.1278399336437601	-0.4240357949519775	-1.242779499112927	0.5152039094532754	1.2780874066079755	1.0043101541830306	0.08495458874053433	-0.8591581664665029	0.6481605240695621	0.4505529006749233	0.9615328205662396	1.13232185312313	-2.2761362499244147	-1.0631568128080409	0.07172112043893922	-0.11394154001069441	-0.3716421752415122	-1.2844362535770262	-0.252651069988541	-0.5771866191156397	-0.251309343186788	0.2332405224080622	-0.9669748546480171
2.0709320859826583	0.036626377864048425	0.5068609839495296	0.6903051013511283	0.81744488013285	0.32132514740646834	-1.1008325613141186	-0.04495455499513736	-0.9837402050463042	0.12228546687293576	-0.07566579515141376	-0.010448343621981226	-0.5930549452533848	0.3343344815075648	-0.30545507963012586	-0.340860189894383	-1.3922665858122827	-0.3527043415870253	1.1845535641469898	1.5778914180729173	0.8246651063562146	1.361376971513497	-0.01564306978802927	-1.3003141100366606	2.421531278046552	0.08404460376926841	-0.31540249414677773	-1.1130872864196975	-0.47484728768697854	-1.182009884967077	0.6112461965763134	1.3510598157046192	1.14278736026934	0.07134765144023622	-0.8391686792104316	0.5780524184170804	0.3887357954273973	0.9545559760882345	1.2080439021552862	-2.314415601096837	-1.0935819124482573	0.07819395794904523	-0.15942268586819602	-0.4143697372432208	-1.1748371944032918	-0.3340768803910933	-0.3774238769547141	-0.14412693134757285	0.26558179159395995	-0.8505855595791653
2.194192591244473	0.035871829952281935	0.49489476899283175	0.684560220255084	0.8879137291099315	0.39833925443444246	-1.0254721165083782	-0.03012182751904684	-0.9409069937681579	0.11210215826622563	-0.11519115131448783	-0.08720624993746376	-0.6223121192650213	0.3710846326097311	-0.3368657350712482	-0.32905445927983423	-1.3806840713934876	-0.3824824345401794	1.1527807165970705	1.4831329838743366	0.770816814427415	1.3650526548441912	0.05613793152138101	-1.3217132651832693	2.39337431843218	0.011353559128867347	-0.362033707448178	-1.0984338881438025	-0.5167369237106897	-1.1311720047951663	0.7064583711969827	1.3993389194183619	1.1848551029987924	0.06589489762424464	-0.8316297868738559	0.5037260682525947	0.3103978301263883	0.9540968816360422	1.2991601211881771	-2.3031373700384434	-1.122081688355354	0.08846948416240645	-0.1693986598318306	-0.45907494523282794	-1.0707552427880658	-0.43902462047333035	-0.2133030243200885	-0.04677959640642511	0.26071061690967856	-0.705987203170777
2.302387498933199	0.048100296903277294	0.45208438042098786	0.6849869376955058	0.9321914813696275	0.45040472459531494	-0.9556452492740771	-0.054615904967258454	-0.895645491359066	0.09013538761821427	-0.15862439805316825	-0.08668616846780916	-0.6390926003975208	0.3953990504835528	-0.36182328620329607	-0.3306573260995645	-1.362050619524833	-0.4213392143692955	1.1277943025044155	1.4078484890215166	0.7380320585749184	1.3492693814468137	0.14925340822773106	-1.3370072756301177	2.367680748735194	-0.10361656017509853	-0.39704935056556917	-1.0932162291544172	-0.5475289849969219	-1.0515203772386863	0.7824136651637397	1.4277567299985503	1.137838611204874	0.06176791140272927	-0.8390653322014883	0.4372262518952253	0.21803018637815433	0.9567540646775152	1.3765009862945212	-2.220964362854976	-1.1790127011369762	0.08369132313962066	-0.144566618151968	-0.5098041669882059	-0.9831264696224219	-0.5263755546392264	-0.07517532184345241	0.04453290119061195	0.23334044394004777	-0.5332156748138684
2.391268518033299	0.06965282019251937	0.40819273853053195	0.6498380640844951	0.9401423500159769	0.49994542491186866	-0.9049574530896167	-0.10455924370853223	-0.854864032397258	0.07066779653942298	-0.22142895401010115	-0.03487381687916702	-0.6517302828621947	0.4045602413666619	-0.3579499105804982	-0.30812471753759274	-1.3455193613042227	-0.46785451505591896	1.110710079787531	1.35828285766081	0.7086659918238116	1.3083843309317826	0.2640079263098762	-1.3395739282998131	2.3379549262684085	-0.21560180094430076	-0.4170998984960403	-1.1125059711518581	-0.580722812935441	-0.9292706930506215	0.8506817714783509	1.4448861724036992	1.0352448993581793	0.05439778402268306	-0.8557585938039057	0.3966091135366022	0.11910640900147267	0.9521979000383393	1.4288504146745855	-2.071143235627356	-1.2667925093965242	0.04754098031497986	-0.08851193583051409	-0.5577946092669213	-0.9204613813562064	-0.5976312553493545	0.04621832893383946	0.11480175017145063	0.19418785699048763	-0.36367419164850984
2.4610322275634884	0.08188128714351472	0.3718595229486512	0.6468431398267221	0.9139721950070537	0.5682579903123818	-0.8702273439078091	-0.17426941246203623	-0.8037469671977198	0.03414132591235656	-0.30052025273688554	-0.012387941573515027	-0.6614701527871987	0.41722933278512714	-0.347691517329496	-0.25317104511039207	-1.2992220225963274	-0.4920557003566966	1.112921905778922	1.3130071575997542	0.6878624021538347	1.263666595536756	0.404137990337685	-1.344084259690248	2.296813562257086	-0.31152018879187837	-0.43434849594581487	-1.1404374608504677	-0.6383440205316323	-0.8151802652393766	0.8791217716897192	1.4006105015892427	0.9160698400321818	0.047041912208168606	-0.866860238290883	0.371409879335097	0.03904550073326003	0.9503128303937338	1.4692283127536279	-1.890918379292603	-1.3600305169771512	0.017359205411534885	-0.024265667567207043	-0.6070991452612801	-0.8747542132730061	-0.6778639243913428	0.13756861483424426	0.1581130946010014	0.1482988934262543	-0.21884255419850898
2.5277871860016976	0.07790493941801971	0.33244292469742737	0.6774324585650817	0.8733871640062851	0.6362484894001801	-0.858895073427664	-0.26088085969321856	-0.7568563580805243	-0.02298924052973041	-0.3674298332153755	0.02364452636525527	-0.6795170853259245	0.4297704535832034	-0.34325831788621625	-0.22272274040790788	-1.208508685799409	-0.478969421702632	1.1335437374256567	1.276670541438455	0.671280972295712	1.2421850894382778	0.5628837212682556	-1.3590418642046609	2.2413047173868166	-0.3960702926243055	-0.45102039256900167	-1.165767210264968	-0.6990733967366657	-0.7271716255411087	0.8499986580649429	1.2958157231968284	0.8067450192942551	0.04522432760283811	-0.8606974929681268	0.33460679829656165	-0.025001734155797196	0.9468417980961021	1.5008646040320528	-1.7098499594783092	-1.4639917677445102	0.009042890551807042	0.03528309548527077	-0.6587196087940994	-0.8407402286810296	-0.765158042301974	0.20871909568090602	0.1770644764964819	0.10074457099559957	-0.08702082099225113
2.5698496354781417	0.06167018236407875	0.29653393290562446	0.6566655431312379	0.8077209468366556	0.6914483549258683	-0.8667357185085007	-0.3331523813045711	-0.732066272041181	-0.08034597706857918	-0.4173105195980834	0.11169125987500435	-0.7086722992667203	0.42488498695778265	-0.3309119330885498	-0.21790181020395089	-1.0770765942166434	-0.434730277511339	1.1447210064563351	1.2647057088925675	0.6364639081755691	1.2458423019984664	0.7361223357292681	-1.3881783557972922	2.166446564003446	-0.46022506738496566	-0.46831559210577345	-1.1950243823426745	-0.7056005508152341	-0.6710456097282071	0.8152463440334768	1.1890274321107113	0.7039555179211352	0.05251604937245834	-0.8386465048494562	0.2836057235346931	-0.08239587325807948	0.9436420488838568	1.5408185264726175	-1.540655227296202	-1.571666587912969	0.0014209797161518322	0.09557881166314526	-0.6998208171873385	-0.8254507603390883	-0.8374202023910815	0.29109738695084125	0.1737979784529125	0.0761222401555631	0.05659057716316397
2.564820488916048	0.03478791588855623	0.26511033167476267	0.625799648274087	0.7243729471549956	0.7362040700249416	-0.8729405455508893	-0.35438544893851465	-0.7196404911590921	-0.1303634939675009	-0.4767985868172612	0.18378067017464722	-0.7291448082275414	0.4033106458969858	-0.331108627944395	-0.18412447441433571	-0.9169663278088098	-0.35202344007132863	1.1357358735714271	1.2574107532525798	0.605451514184393	1.247827909827861	0.9306582833946759	-1.4253823600288933	2.0602799633460283	-0.49307482225677113	-0.48389233968452955	-1.2209567146567646	-0.6697365234809366	-0.6818635825007057	0.7633297246144866	1.078145466809953	0.6095849661842899	0.06813302141276938	-0.8054231611324265	0.22333773879087734	-0.11442322001638994	0.9547855233143293	1.5830002481771843	-1.3800946154340974	-1.6652722139410194	-0.013971642817459284	0.13716750178941192	-0.722075839965634	-0.8277361187432483	-0.9014440054667731	0.3861800226175212	0.16807626946156173	0.07655523346083279	0.19468398144968052
2.542749033537133	0.005294674099304867	0.23541983983019335	0.6377319322562428	0.6359430928863791	0.7577019963986675	-0.874440985544776	-0.3396561490125036	-0.7192870057412953	-0.17917665510116426	-0.5446706447965699	0.18890806160488832	-0.7423459542415959	0.38437099407948183	-0.34853125306021976	-0.1442932339440483	-0.7387461130088773	-0.26440114216561905	1.1113139017198983	1.2233607188307087	0.5807959914024818	1.2502752869199059	1.1499012175399659	-1.4681308324061944	1.9467300739138753	-0.499929583743614	-0.4945350913024753	-1.2269541868103242	-0.6095298847237541	-0.736392903618682	0.7106954037611568	0.9511103060610451	0.528872421756333	0.08042131890135722	-0.7615224395967111	0.1515834889385897	-0.12435065330360753	0.9558776116324218	1.6032739923444013	-1.2302947545126843	-1.7590709954244972	-0.008209742760569988	0.1580323924255	-0.7470436205628564	-0.8434111536871189	-0.9697371442952294	0.4802065263448432	0.20370173614153747	0.08152632967710023	0.32241432407997517
2.493216581349567	-0.03006727367034582	0.21833707208829267	0.6379373888016306	0.5387735656193178	0.7564827453576752	-0.8830656951336968	-0.29397159174508636	-0.7264105053564436	-0.2121070211897153	-0.6058517447280285	0.22093284292455642	-0.7572857877794528	0.3679380608848829	-0.36418362447343794	-0.1548844846990331	-0.5658345506508924	-0.20716002141268125	1.0688494679979446	1.1783060780314714	0.5557387332653387	1.229560317797426	1.376825157103235	-1.5111845620184838	1.8505340095421938	-0.484120186652481	-0.4999292828723815	-1.2254441849560593	-0.5180225752716193	-0.8022455733529638	0.6881613081239338	0.8437559558149876	0.44735646513373517	0.08684345117352532	-0.7086686034967794	0.0779479314293797	-0.10785962776037869	0.9426682121670863	1.600336997466945	-1.0982026378928844	-1.855692338885656	0.0011068445624053008	0.18991069192160676	-0.7893418252119287	-0.8707723618203598	-1.025165459610125	0.5784062892888522	0.30545421768174746	0.06922765444858037	0.455842107534254
2.3937585189370076	-0.07755588430765817	0.20391863668651217	0.5831595129312332	0.4519981063192578	0.7344212029366979	-0.9068978717283269	-0.21891361025512474	-0.7354935437006793	-0.22576204078172216	-0.6694274422970625	0.30988513005205687	-0.7707874476865104	0.3477563412812555	-0.3759247943300428	-0.18041938611180705	-0.4377234342475269	-0.16976231626005994	1.0056122471461637	1.1396276153152904	0.5595749120496174	1.143061699517826	1.5853042838494424	-1.5384272128062917	1.7556384499034337	-0.44423866941037	-0.5065409539650843	-1.2185038477949075	-0.4329647156828319	-0.9019071546091499	0.6666994411356042	0.797642643669711	0.38007238167333995	0.09891078739636709	-0.6529536870440062	0.003944931018427034	-0.041820939311827	0.9394128151424539	1.5982864971063062	-0.9805786982625134	-1.928019710711099	-0.002571843422265712	0.21532369714344415	-0.8310610479763859	-0.9297360107080586	-1.027332593918088	0.6886541593080626	0.4497850386439093	0.028018349298990747	0.5986101050007646
2.2935250615061884	-0.1240803503910474	0.18616849249436754	0.5215462558392698	0.3961186475712099	0.6904706536194121	-0.9427335682740512	-0.12944269546292414	-0.7478347954611207	-0.22871921479688542	-0.7336235319901172	0.353945208440083	-0.7752522255254107	0.33297197078460306	-0.38495006213863137	-0.1715358050070733	-0.3689972434659484	-0.13213764393553878	0.948262290134968	1.0989112625292279	0.5674284443862198	1.027231497674697	1.7821059052599988	-1.5500955148702213	1.6474557228611169	-0.4013481371493871	-0.5141137931021014	-1.2028154247738354	-0.39430333660057654	-1.0067396829048645	0.6095167955297114	0.8056331019564045	0.34639658312824173	0.13260381653125947	-0.5935345962180675	-0.07273305371721142	0.07285545947928225	0.9440663634533069	1.5997434315730759	-0.8816620193254796	-1.9681337372283458	-0.007011069147587179	0.19923930650989702	-0.874491194736953	-1.0154439611659118	-1.0116269576412795	0.8031573182091535	0.6204399908983665	-0.04124392595546261	0.7372059607615231
2.21735615228291	-0.14432738602342493	0.18695485854426735	0.4695578476812575	0.358507339172149	0.6355295913807272	-0.986015057270642	-0.06289010897360837	-0.7620741102258151	-0.23328785075147804	-0.7847276084491652	0.3569372065419784	-0.7801248436476713	0.3297952883255465	-0.394209850736882	-0.12738298899589878	-0.3304379405208921	-0.10781324788430173	0.9153539948209225	1.0495666904303393	0.5754316428355553	0.9329936265530829	1.9566816386525745	-1.5607919775737809	1.5574663001248605	-0.36783865171194685	-0.5356148309903551	-1.199384246851468	-0.3964507985485036	-1.076049416382287	0.5157140827620228	0.8426320412510495	0.3328128408121355	0.18579133153116795	-0.5234000523596221	-0.14519279394084497	0.21230196040927093	0.928651919422142	1.5855672279519688	-0.7951932182882184	-1.9782899756910843	-0.010929491854854376	0.16888811118126876	-0.9348419244400359	-1.100983664379287	-1.0031856854304886	0.8894832871164958	0.7963611927219773	-0.10606801983090428	0.8705978548247844
2.1313910552937303	-0.14350097640577658	0.2035616678875442	0.4095408299034631	0.33221851448193707	0.5829235099092258	-1.041305706970183	-0.024694923126645358	-0.7823610994210621	-0.248243348399867	-0.8116305940141728	0.40485200641097363	-0.7821747777035125	0.32341181267322494	-0.4140155096831384	-0.0575288200175937	-0.30925240920402874	-0.08509707636537776	0.8986701322983247	1.0029646347983767	0.59295045518922	0.8710426622759577	2.0848222029273678	-1.5743292014845758	1.5220155044422494	-0.33191551786364665	-0.5775042819398076	-1.2244658738955496	-0.4388066598635418	-1.127649022463703	0.4101687368879069	0.8833144669632766	0.3418124076647046	0.23560027749999163	-0.4482830948068742	-0.21921784092590224	0.3386660285926191	0.8970926538222344	1.5626802521221337	-0.6926400009898052	-1.9451482380326142	-0.024230635601675495	0.1373832882478603	-0.9858378681872029	-1.1874276965317314	-0.9672615788872573	0.9578345056384505	0.933454478803289	-0.1512242254939122	0.996946455900915
2.0227866079826846	-0.14071034682734201	0.21539337286202218	0.34390536582678705	0.32181746594544863	0.5268897226809719	-1.1003474566544411	0.02488946117611708	-0.8108627823472634	-0.27127877275507883	-0.8227454697314404	0.4506620059792496	-0.7849706301723428	0.30371186481694334	-0.43410108053963636	0.028773228480092734	-0.31099469421194115	-0.03691518815938123	0.8806933032466352	0.9535164411705109	0.608019469592349	0.8335192919930181	2.157130623370894	-1.5738931197203074	1.5199787351250804	-0.29091567685783754	-0.6224985969354369	-1.2554953486191072	-0.5104993944343088	-1.15786170877823	0.31148046616356784	0.9160802681922806	0.39002389070611354	0.2575538484192782	-0.37354688939233754	-0.30046681535921815	0.42809497308077527	0.834391481215321	1.5271819282095733	-0.5551675088996593	-1.8768023609174107	-0.060108176845430586	0.07952761894628238	-1.0029145810761317	-1.277930693457209	-0.9064438359300878	0.9874779758975221	1.0143554586710402	-0.1841733506660535	1.092959549219739
1.9242186116826339	-0.14001568367047845	0.22537297885055224	0.2841570219929631	0.33424986020282155	0.45419475495387307	-1.1329566431381228	0.09430759919998528	-0.8506529452461222	-0.29113085299836555	-0.8295291966950309	0.4310763496926121	-0.7921346667287505	0.2793598085253598	-0.4444653864053242	0.1207469595706701	-0.3303888620699653	0.05180303694778432	0.8473321414833134	0.8771750067221248	0.6023164029808141	0.8115667812466363	2.159946001565685	-1.5700992083711707	1.5477365980489257	-0.2601014321458581	-0.6608870660992381	-1.2773372064265733	-0.5852579134965247	-1.1365700047500287	0.23146972674252986	0.9316756082364315	0.45196089468621237	0.2319294693755	-0.304467572888362	-0.3741244194425327	0.4862051404291675	0.7148182443490192	1.4602091946260074	-0.39398308538881827	-1.7961817661509218	-0.11592503363755857	0.026709733501548455	-0.9996748846880606	-1.3483211343657078	-0.8395386370516746	0.920049591108987	1.0533684048036063	-0.19845380294561438	1.1525538830038362
1.8379695672219782	-0.14107564383224425	0.2288340241622814	0.24853401789259588	0.3497118216178031	0.3745753615034012	-1.1434484415916164	0.18635811877063596	-0.884157215280697	-0.31472604834306395	-0.8296741481258769	0.41415840541502635	-0.7957086355276772	0.24723918280783752	-0.45910402279226326	0.19138406734168883	-0.3727844639291563	0.15672023335220034	0.8074536408195438	0.7929237955618198	0.5990316256645023	0.7857815856202593	2.0830393776852834	-1.5618136548500672	1.6258563347307367	-0.2301400098723819	-0.6857376289904027	-1.3020218376779844	-0.6497100280126032	-1.108027256006341	0.16532013671000628	0.9320201659859599	0.5058975335348074	0.15492090437161204	-0.24706646839494023	-0.448641839915925	0.520917593110392	0.554587324557555	1.3730012601150852	-0.22796412160027577	-1.7069501765651052	-0.16668266111144303	0.0032305069265715094	-0.9727164472740718	-1.4003796359279537	-0.7610591553150041	0.7828344686576215	1.0655946436682087	-0.20445742165906228	1.1648908611660063
1.730036764891538	-0.15045958492539316	0.20699167243414518	0.23329072265976364	0.3535790571139202	0.2967388351411735	-1.1445878734666732	0.3243365545500671	-0.9001485882031618	-0.3385643765417811	-0.8059948823828822	0.4155595660803308	-0.7983917952866314	0.2023666611527753	-0.4771923843432561	0.21585861070448736	-0.4191145216043369	0.2546403560857865	0.7733508282045092	0.7237046142051257	0.6104535132152282	0.7618342316592299	1.9357780126891382	-1.540140391165918	1.7237175956387525	-0.19465937823273913	-0.68099004137758	-1.3194187604496563	-0.7008394016280544	-1.1128612858166655	0.11967259608494862	0.9237835950210318	0.5511316655019602	0.049486741696907165	-0.20202892976085218	-0.5313605859562114	0.5478730731254211	0.3760900103500983	1.2954985134013217	-0.08141800552851865	-1.6063037226457078	-0.18970546119528134	-0.010936704018457304	-0.927113492092589	-1.4592311199860004	-0.680875185920385	0.6168166800154108	1.054343372629247	-0.23554134490081222	1.101115413328402
1.6218582387877056	-0.17259299033718575	0.15538640040947516	0.21841092746877164	0.3552264715129883	0.22675842633552942	-1.1332499622346717	0.4934284309827904	-0.8966060495595982	-0.34447307031968877	-0.7529194664643291	0.412745007538671	-0.7940558091161616	0.1611074276028006	-0.487564255395708	0.18425130999389067	-0.4477108990111919	0.36907071938094227	0.7355331980490382	0.6584644995611513	0.6393469501366497	0.7204042934142703	1.7340736218628507	-1.5251765569120157	1.783024740046444	-0.184055416214361	-0.6676967960616783	-1.316370399898793	-0.7622116036135524	-1.1304908460491665	0.07541722330240551	0.9099110437245252	0.5838150136889734	-0.052946624433310906	-0.1606683689186292	-0.5990509173152266	0.6067663963679963	0.18872382604348342	1.2221044760568078	0.02704724489541398	-1.5097446873959766	-0.187192379965304	0.0032720043224267305	-0.8889527310234626	-1.508941170427407	-0.6248949412686302	0.4239341760225373	1.0335630364915065	-0.2894323578181993	0.9648254509405
1.5476168960534813	-0.2024036213274183	0.09655380357092395	0.19170157656831877	0.3690410185289015	0.16599141454719615	-1.1237678583635302	0.6504132000826921	-0.8705249732987397	-0.33752964834909444	-0.6720307699950547	0.4142073542592296	-0.7728212827837979	0.11975033416664667	-0.49982742313897865	0.10270237810394178	-0.4652155465085232	0.5038892194889727	0.7062937773023144	0.5829796697523084	0.6709264999234492	0.660577467745335	1.5059611321381927	-1.534122462819011	1.8333866138044084	-0.19438583141284205	-0.6647492140591162	-1.3305913563291005	-0.8368288422844572	-1.1681816299945131	0.013478724818357334	0.9057681469742385	0.6117791591528462	-0.13473080389042033	-0.12631908673574702	-0.6365447910090379	0.7129847115019275	0.029974529256820155	1.1459044908503677	0.1042722915014084	-1.4378721655139572	-0.15544819600769558	0.03186371006678703	-0.8555344170766332	-1.5422471145322052	-0.584190152675249	0.24502747623689763	1.0083775537547037	-0.34202439081977776	0.8023093160667629
1.4995314838647806	-0.2360528651068702	0.039356020362427954	0.14490489726876737	0.3760355491554526	0.12250671114651637	-1.132375645696881	0.7823137463015766	-0.8189161023005292	-0.32805877554718454	-0.5828856400247956	0.4340989408221342	-0.7406233656763473	0.06299160018255434	-0.517151700826881	-0.002982029167709599	-0.474139644835434	0.6283839556637664	0.7098970190509009	0.5146930821564077	0.7056096522585144	0.6045463854153826	1.31274744652733	-1.548450863644979	1.8917166594180532	-0.2338892104039175	-0.6614288153605781	-1.3831011391203702	-0.887534374725975	-1.251510049921876	-0.06036669987154562	0.900050129083248	0.6506670099186377	-0.1897501590611917	-0.10910365077235484	-0.6408879661076349	0.8328299391946459	-0.07712664165827324	1.069588875924342	0.13700113675382916	-1.3733208584747099	-0.10731938376780062	0.024958543396450393	-0.8219925002555601	-1.566544820755575	-0.5675673397063066	0.12045517593338251	0.9703111092338906	-0.3973143051849583	0.6297082623171859
1.452270611449019	-0.27091178093534357	-0.01881437348673352	0.08662635795194992	0.3848589889877495	0.10436172513551958	-1.1481471878882619	0.8926344383950736	-0.7697969981580984	-0.30152336894458015	-0.5109027594666966	0.4501174500874943	-0.712434089248775	0.0156801090565578	-0.5428203795146762	-0.11332091508896092	-0.46317061105322743	0.722808783950107	0.733649536151326	0.45296228329379123	0.7522503392846147	0.5492910754466828	1.17668816680228	-1.5539579533537424	1.9269610257779781	-0.3035631945307441	-0.6539317046149314	-1.4614581836987297	-0.9261604337104027	-1.3541013462146225	-0.13543135229930203	0.8461842675735728	0.6953205246694955	-0.21742021175881215	-0.1025166387813066	-0.6064144730661476	0.9343866121012956	-0.14889840768424817	1.0153431201430856	0.11695409876945702	-1.3122525804542788	-0.09632465338664961	-0.008961427975741376	-0.8051825093584203	-1.587007891865216	-0.5808379936146175	0.025649390386727967	0.9190434580228354	-0.4646447641543635	0.4403289182670579
1.4261692861864712	-0.29438061638145	-0.041800060063737064	0.04909892971933027	0.4128510726329301	0.09528635653794296	-1.1562811520656482	0.9587003070016635	-0.7263106073035903	-0.2504032728239439	-0.4633760843209265	0.4417594349398694	-0.6839764968453071	-0.020437716627218473	-0.573361038478021	-0.23325234243905674	-0.45059016813224756	0.8017998445473132	0.768297101161866	0.378382414838015	0.7672799678686035	0.4895473682450243	1.077845364005735	-1.5640812800242636	1.9762563480353978	-0.3749991419974985	-0.6471802272612375	-1.5516542099513724	-0.9796915739781404	-1.4409234513230835	-0.20148582527426268	0.7364508281045781	0.748487508138351	-0.22909551992952415	-0.10507311742358003	-0.5417959643657	1.0178561131660961	-0.19754155168692705	0.9858112897611058	0.048462415245763564	-1.2694842241302065	-0.13265686393188109	-0.03881465455410533	-0.8049808415109702	-1.6160655930469439	-0.6226628740975076	-0.034129728122572894	0.8613210928128312	-0.5240397881252721	0.27337147125493944
1.4271521812800394	-0.3058365699942088	-0.017546875577355493	0.019726545903654125	0.4368572511007044	0.08725195227253506	-1.1576518547668306	0.9653987618626871	-0.6796966389481484	-0.18720003928379697	-0.4402476340151472	0.4139442542216399	-0.6688810400414307	-0.08311320988339196	-0.5966315529618577	-0.34760456028201603	-0.44622218599973584	0.8483345995629566	0.8158086986445898	0.3108280860468863	0.7349205788628238	0.4330360458819162	1.0097785819506657	-1.5655826472412453	2.0620827794308196	-0.4425249790386596	-0.6480248900880587	-1.6480674738856596	-1.0118399270209588	-1.5029967886602023	-0.2397315294198647	0.5926143751881694	0.8027414610470138	-0.24617368743686555	-0.11406974651787757	-0.45754130699613016	1.1097911565156386	-0.2327527049747234	0.9417872011911534	-0.08116280985403572	-1.2263046336107102	-0.20222126705773363	-0.07744873009546953	-0.8051239606285154	-1.6494206092647148	-0.6832208856020374	-0.04311197646119175	0.812537118763444	-0.5894217772209648	0.16811685974918084
1.432421591087228	-0.30641146364126776	0.012738564265493682	-0.00718035936736443	0.4528427552272537	0.07675604118852004	-1.150307595849385	0.9513204471048227	-0.647160611579711	-0.10639511796314575	-0.44145362991978565	0.37399587874664586	-0.6737751234417633	-0.147911509901305	-0.6177081632843446	-0.41541199162897335	-0.43983380763739194	0.8362015830308677	0.886108010792325	0.27679186782887916	0.6919979131635798	0.4018850914235467	0.9690410251690439	-1.548133146931012	2.1383446522084553	-0.5117323244727198	-0.6561220027037924	-1.7267222653085212	-1.020486286969192	-1.5439175834333565	-0.23480273643704913	0.4188752318662209	0.8282143535712032	-0.25008684017540084	-0.12180989355607871	-0.36734877233440055	1.2061939177758065	-0.2880666304872793	0.897578105069865	-0.2647193874945371	-1.1689374633490939	-0.3098952243618612	-0.10806550875757268	-0.8211337855502885	-1.6760387254015103	-0.72272441622696	-0.009664380478800754	0.7739511658391877	-0.685279833572163	0.1042875778250512
1.412829215555425	-0.28248750405790557	0.0370693506646933	-0.00739371808757556	0.4957104324504595	0.05311292312474551	-1.1393927410066371	0.9378322777797645	-0.6333593113544592	0.0018894701140914293	-0.4553457750520611	0.3330807635986478	-0.6840462589990401	-0.16527787585638407	-0.6457296150555192	-0.4378028081261231	-0.44086445510686084	0.7740579713649106	0.9688184889629678	0.2583057870593667	0.6460976795373196	0.4043417039008446	0.956345823757703	-1.5319420539976683	2.1878532847659837	-0.5506001093822693	-0.6651395065377171	-1.7431763230726012	-1.0285675253521809	-1.5754999115274753	-0.20550668270761174	0.242994908243629	0.8187084344951205	-0.2159376329434842	-0.1330040064194787	-0.2951315444259167	1.2990314550605506	-0.3709888269202744	0.9242423184061404	-0.4664373906357314	-1.1249665585444641	-0.4203633311914238	-0.10968390719593199	-0.8653315712140532	-1.6991516906116808	-0.7494605226330615	0.03284749350740155	0.7486660513537797	-0.7867501493032004	0.037434614707721
1.3709087398147184	-0.26689950235690624	0.06847743151299064	0.0032821200977835975	0.5619490563180702	0.02260864236331105	-1.1482092361586862	0.9042183240039654	-0.6195426421979991	0.13292111567316905	-0.47543024531007577	0.3181574847223252	-0.7017551134081373	-0.17681781474200942	-0.6603152951351154	-0.4378891163394929	-0.45571068651230806	0.6911241667530018	1.039747876170565	0.22835225708305673	0.5877436498988542	0.43504935986707044	0.955454411136661	-1.5147417432670174	2.2333915933505186	-0.5568755952505057	-0.6960075639123728	-1.7023070240592797	-1.029125582897859	-1.5822602289743377	-0.16692374535792293	0.11426977377084165	0.8024579038018462	-0.1772551558723904	-0.1567031073649762	-0.2517144911560153	1.4111570032248921	-0.46754473738805424	0.9978136546540174	-0.66780804410888	-1.113090613446317	-0.48883652799373395	-0.109484719695826	-0.9120144251915594	-1.7199652768139846	-0.7863992051631664	0.06124001137228252	0.7305971220888061	-0.8555627776637206	-0.03734093147666127
1.3098381913343153	-0.29376380340595787	0.08956445795635498	0.01059163180870632	0.6269032553999675	-0.0006779022828142328	-1.18177735045801	0.8816954539807957	-0.610090749504759	0.2741304155865369	-0.5085545462869925	0.3450854676393791	-0.7377470184147485	-0.20140322922371298	-0.6500569018841135	-0.3967632526686546	-0.4733298503951359	0.6089490809728693	1.082757062288025	0.21082640248206577	0.5269949624566501	0.4685091606386903	0.9410283835527975	-1.477238711539918	2.2437543453493567	-0.5630223532034959	-0.7480853961315507	-1.6490528741567523	-1.0493639989531593	-1.5452359551998085	-0.113502547028389	0.05162589340412158	0.7603023933536515	-0.15257164415372437	-0.19710090922915077	-0.2244208324145775	1.5086487241093534	-0.5683368375737855	1.0670604393894199	-0.8716881217144437	-1.1148227817240106	-0.5155628162059599	-0.11454740199018298	-0.946857424899408	-1.7318056766441265	-0.7923649119659852	0.08479277899078495	0.7204489168379778	-0.8875293411046732	-0.11555288685094253
1.2223059227237232	-0.3352998694060084	0.08855045962885251	0.011832273255858271	0.6813237751251123	-0.020922070510614545	-1.2204447044358058	0.902520895387956	-0.6355340151204644	0.4017412384320883	-0.5591078073088256	0.3798697400509793	-0.7769801804101768	-0.2084943071299481	-0.6260223035371857	-0.29120214284467527	-0.4992841711937494	0.5285313695808691	1.121132571402749	0.2080078968938889	0.46645895843780477	0.4899075482698917	0.911418627657185	-1.4220743683599413	2.2174414876843125	-0.5625154870372151	-0.7801651077681291	-1.5921336023826052	-1.1053534180297089	-1.4922081130380696	-0.055896198166078284	0.037859990934850284	0.6688011708833791	-0.10620541726087962	-0.25977271117866274	-0.19833238639085554	1.546255124285274	-0.6632789614823461	1.1531814545362435	-1.0534299745586218	-1.1164801801479909	-0.5085443755340823	-0.135943459293219	-0.9707062742140034	-1.729387122504755	-0.7837126079499246	0.06738198255359926	0.7286970023118273	-0.8880122951759353	-0.22397473711397087
1.1271398355530804	-0.36645790738153605	0.07980213732371824	0.01681064339410822	0.7202893140047628	-0.03269474447717872	-1.2571152322563237	0.9326791521963977	-0.6878498569542663	0.48500575955502645	-0.6246084598794936	0.399742970797308	-0.8116036739397217	-0.21002995457461057	-0.5875760244062167	-0.17072204185244083	-0.540632766099829	0.4619197470166708	1.175115564812806	0.1795534250367803	0.4092392403905839	0.4987642827275188	0.8920229747110122	-1.3616458953112933	2.1908396289675083	-0.5714781681362087	-0.8025457600484515	-1.5355333450847115	-1.133376383646246	-1.4330864636002851	-0.0027776450197004587	0.05329945961611894	0.5590510142777017	-0.0695757416263943	-0.34346203115741614	-0.1756905547854784	1.5288093944138985	-0.7400033828107528	1.2676702942212263	-1.2024004495379657	-1.1136389257068813	-0.46626013049679893	-0.18776540723742408	-0.9788900855718217	-1.6992428245357734	-0.8044911241611021	-0.006342179038488216	0.740531830735479	-0.8540056671236158	-0.35922390716237346
1.0657416553748216	-0.373033253469779	0.08861771461996328	0.04872752750266761	0.7432833098968389	-0.01897817026601257	-1.2969502218684592	0.9454189927767637	-0.7519152466969836	0.5167770038976711	-0.6929733527236778	0.39200293480774395	-0.8512232109404394	-0.2395158910488397	-0.5342717184721735	-0.07869899178279477	-0.571053225932808	0.423685505716192	1.2322883132134153	0.15185884439217037	0.3584157793717688	0.49758215341513434	0.873949583819385	-1.2909258926259066	2.14850785586203	-0.6172007145326008	-0.8495206637414545	-1.5084596498666936	-1.1225684337109545	-1.3424191075063387	0.05268424654482211	0.06081410005822441	0.429046768731508	-0.07514253996664175	-0.4437031905158225	-0.15021206397864886	1.467193672110591	-0.7941139243804425	1.362694797776086	-1.3146936350791407	-1.1044920802692733	-0.40797152604755516	-0.2521195687299552	-0.9651506502874719	-1.6514606071040105	-0.8192633505299867	-0.07006897518519568	0.7401119540806407	-0.7853429210610738	-0.4839215962517128
1.0597132321342664	-0.3276765401069794	0.12768769099392968	0.10199608798194378	0.7648183667660107	-0.012531092827556758	-1.324398120403245	0.9522452110820028	-0.8370053343329568	0.51475843578407	-0.7652345400290014	0.36226039334903	-0.8825195863688811	-0.2802782974843646	-0.48251827582460266	-0.007254285729527858	-0.5918134106749697	0.39471152502919427	1.2932086955638291	0.14305101442911763	0.31566641127674255	0.500491299769829	0.8207173934661579	-1.2316623808618048	2.089482831528676	-0.6656828656120759	-0.8853227170769203	-1.5187531836337955	-1.1271671104481278	-1.224622590173845	0.11536638747890901	0.04492342480019199	0.26714233310400165	-0.09663280500613816	-0.5630689858449356	-0.13707965467036934	1.3798158502024382	-0.8250193281848046	1.4033887504219946	-1.3765360535288094	-1.0840799102055112	-0.3552298870763205	-0.31148574324066913	-0.9462589267714911	-1.6006920010827628	-0.818183841679953	-0.10224511135709728	0.7370162533203951	-0.7075789887935402	-0.5887634797607738
1.0990235753487174	-0.2481376086460995	0.16174458379978443	0.15019935439992127	0.7819766065664733	-0.03421305709426296	-1.3165743975779782	0.9511196759781981	-0.9492753768111978	0.48009221420287157	-0.8508544512010874	0.31537351920829315	-0.89760967685324	-0.3163133186490661	-0.443920692958368	0.053253936715274675	-0.6235835279084442	0.352891202412711	1.3578045157634382	0.08936815431705439	0.2846146314664254	0.5129128929351139	0.7459130176837135	-1.1893624497277515	2.038116335066973	-0.7018071368279479	-0.8780935683315063	-1.5333924034885245	-1.1354249493202562	-1.1182592857715274	0.20278761038463666	0.02876202559610086	0.1000866075226238	-0.12921390002953434	-0.696669471826876	-0.1558486380913791	1.307452245579912	-0.8238785480308733	1.3960115743124788	-1.3893171035591567	-1.0653625234925865	-0.3100440252241624	-0.3680549932707298	-0.9305743725714123	-1.5328883615581137	-0.8298068241855802	-0.1552260213635403	0.7389021399904301	-0.6518810615060865	-0.6783254550442526
1.1841422904517689	-0.17919827880287859	0.18779813266356737	0.1921124896590936	0.7891596125691892	-0.07824987417388335	-1.2832544763603502	0.9469399861602843	-1.0537149488386972	0.42767729427827383	-0.942365188522753	0.2448443533176134	-0.9126836683790451	-0.3545614787781338	-0.41567228558429525	0.08590926573107885	-0.6665271724696542	0.31722493254286266	1.4202738326360125	0.010608884192535828	0.27097926088000746	0.5342835744105562	0.6803570478445795	-1.1542890164015773	1.9957363951195348	-0.7440781659968099	-0.8708003417164715	-1.535100903239125	-1.1044492235253194	-1.058632260489936	0.3197729441820235	0.020664918482172508	-0.02548199254559689	-0.18520976143924806	-0.8344636706453962	-0.21296396273824328	1.2458514405317307	-0.7857041487334755	1.353274829953905	-1.3947541891793886	-1.061667646554915	-0.2692891223827544	-0.40678866256214635	-0.9094447864901778	-1.4574785445226872	-0.8269254283828584	-0.2206549330629998	0.7204987327122809	-0.604193510366118	-0.7652585324357196
1.310597204767682	-0.1417583300381283	0.23313834359331223	0.24444069133447854	0.7868979080552145	-0.14437123841110372	-1.2386925366922843	0.9484853154379405	-1.133402857154875	0.3892283778287304	-1.0311276467155792	0.18177376756233282	-0.9418549812783954	-0.3858465316213547	-0.4021608620250839	0.10633965281025089	-0.7252577187457467	0.29523505597401517	1.4492441588259204	-0.02154142219808821	0.25626471884914165	0.55747362678084	0.6190278595168869	-1.1402658728105972	1.9478447922563795	-0.7839516377442174	-0.8618119641869194	-1.5508885752083645	-1.0540262518664227	-1.0347917043799275	0.4503340761952367	0.013929634854477915	-0.09616876294799895	-0.23734949237255396	-0.9764679002492767	-0.31268061741314046	1.1923357877625462	-0.7166104336786192	1.2866952374169272	-1.4125257323996228	-1.0653999084194428	-0.22733554592836352	-0.43855906882902895	-0.8893170342317598	-1.383947488383932	-0.8163170218641044	-0.2777578337453836	0.6843252914149746	-0.5507021835766726	-0.8621239987912019
1.4648407475901017	-0.15942433273422832	0.260857746852278	0.29239899033295536	0.7394928606650846	-0.24445334508728908	-1.1807902188830837	0.9593330402492081	-1.2058289454750262	0.36368246539946003	-1.1186435226031304	0.15502934281103892	-0.9770902352329818	-0.41637128842579674	-0.39760661959359184	0.13469190090231842	-0.8233900813744773	0.258362617704931	1.4501105120332307	-0.02976206349693633	0.23871439784016485	0.5747530325892038	0.5645551199327095	-1.1668544009520025	1.9138596447648388	-0.7816908537327116	-0.8125943350571843	-1.5771115651563739	-1.0321348552327834	-1.020040589170847	0.580532033988663	0.021271996421818495	-0.11362103625174327	-0.2645348558420865	-1.10981273836699	-0.43983055913213776	1.1586302498024144	-0.6357124264211967	1.1981382895108486	-1.4329768302019263	-1.0771886220215916	-0.19561616211447186	-0.4917587303156328	-0.8676214770947779	-1.289301403063183	-0.8170799830062334	-0.3536455277569327	0.6486286592002806	-0.49958399317187735	-0.975669059621939
1.6168836975085874	-0.22639944261666142	0.24123998329162152	0.32934165762870055	0.6427700898452287	-0.3564289005973067	-1.111166418715624	0.9903856411671595	-1.2621407094230441	0.3352924640034075	-1.2035502727354543	0.1543012287535229	-1.0231010587795288	-0.4509158282471491	-0.39581367033069487	0.17834536225042336	-0.9492763080024822	0.22305949531012068	1.4475508321025405	-0.030929532723411295	0.2418888948628838	0.5738849063754226	0.5451520385480277	-1.2301672433843127	1.9045909681762367	-0.7550522207715196	-0.7397494478199567	-1.5920556210661885	-1.0236227116562957	-1.02779700973014	0.6851435032976134	0.0567286295995247	-0.082524258365071	-0.26277429349888404	-1.2248216413717192	-0.5610426235589755	1.130026413095819	-0.5366175845132652	1.1075308412441305	-1.4657340305292903	-1.102903220877863	-0.1966577681505808	-0.5515730767015846	-0.8453339272443134	-1.1900986215378204	-0.80663390864538	-0.4508199198860307	0.6258414549834841	-0.46130571962718836	-1.1046016968513104
1.7492414429142116	-0.2959855278128237	0.21444662952563034	0.36106098736669534	0.5227182557978921	-0.44637166960712493	-1.056891104350292	1.0284043917816343	-1.2884292662552173	0.30582815464773494	-1.2683551584380615	0.14730766263805067	-1.0737108181529227	-0.4889155748189921	-0.4060796287684606	0.24431566162707444	-1.0692976597446984	0.2112118089369907	1.449381987745264	0.012025045088557552	0.2714046277267247	0.5598194146351034	0.5604620503144246	-1.3201682897898606	1.8937878336223353	-0.73888882191346	-0.6823589776831176	-1.593636515026287	-1.0168553809124985	-1.0560321383949884	0.737328179878826	0.11851111559242285	-0.012067034303995394	-0.23253111122273667	-1.3293000280967868	-0.6766254627311171	1.0972308276984524	-0.4009064820547691	1.0318627527477804	-1.5071749725578052	-1.1430733247853948	-0.22445872925720525	-0.6103582876703236	-0.8332403618117349	-1.1303007467295854	-0.7873001486395104	-0.5595810022236207	0.6102490863267069	-0.4199964929456127	-1.2419952580129914
1.8535266123418528	-0.3621342280776096	0.19187999327784958	0.3944476759922615	0.4113083667761754	-0.5172837702459803	-1.0118214970151218	1.0494062684212826	-1.2775941697532105	0.28304151739896055	-1.305381551933351	0.1468242928015485	-1.1055867560892985	-0.5312362117498358	-0.43280743360311486	0.33918071786554876	-1.159683806868769	0.19619955170995357	1.447997135269942	0.08944414343830576	0.3044650843132044	0.5476471768716497	0.5883929791070753	-1.424329534055159	1.8786634452468736	-0.7052908360342883	-0.6398462238200798	-1.6019025345665359	-1.0449136666268628	-1.072650946939876	0.7312666292104864	0.2004092111530527	0.07149458530159454	-0.20497510304937197	-1.4320759088324255	-0.8014605141691359	1.070909331026334	-0.2521111877088085	0.98098567613043	-1.5127113009403348	-1.202453050276131	-0.2729016766508468	-0.6754013059340541	-0.837800657329883	-1.1100900464866608	-0.7706935688863584	-0.6762682009604715	0.5854123147100242	-0.3725753992242719	-1.3636423488658664
1.9288709817921927	-0.42478565865611595	0.1526444661565368	0.4216943747806529	0.324777227408181	-0.5713046430197656	-0.9576138716720708	1.0390635134133446	-1.23964059413377	0.26914336495293434	-1.3213494015553406	0.1788062438825392	-1.1064507335316818	-0.5842837977426603	-0.4632043540179588	0.4523184558489438	-1.2089912905668598	0.16932015378076767	1.4539237788017694	0.167636949204416	0.3253395684576338	0.547019170674445	0.644128553237729	-1.5125924831431221	1.8634220802552224	-0.6432359353910769	-0.5896907276895298	-1.5977624355858284	-1.1307344403287298	-1.0829415710057937	0.6967823723412435	0.29838666835836125	0.14442955957639367	-0.19964352154040246	-1.5253982579079142	-0.9231135100780643	1.0544108468555415	-0.12215267785580557	0.953851235267843	-1.459354138667219	-1.275945585655274	-0.33136388210610834	-0.7326345142978007	-0.8569786190809549	-1.124454154983973	-0.7576501799991077	-0.8020299314092828	0.562191000731447	-0.33702831422051394	-1.433133182222964
1.9684543514215243	-0.4336665678080875	0.12739797718607146	0.4263013427022404	0.28260760713373323	-0.5999627936672447	-0.9137795889935217	0.9939082618433923	-1.1919892229217535	0.2633929902427599	-1.3174415109797337	0.21116754850610117	-1.0921602246554918	-0.6433685859444024	-0.5058039206819661	0.5635697428829644	-1.2076579926500075	0.14292062930073948	1.4712902226392175	0.21383833492433313	0.33220057815189763	0.5490047785038402	0.7332178162723727	-1.5567488766450617	1.829567671334717	-0.5890093010937547	-0.5417604812130875	-1.5778913783205488	-1.2428686869122705	-1.10054915837552	0.6525961756005647	0.41340332665346546	0.21174739985168908	-0.21986504124755105	-1.5942654410777435	-1.0447518082709228	1.048108306564258	-0.015204538424775867	0.9552387919028617	-1.3599058020750128	-1.3513135981983946	-0.38161723999108277	-0.7634587799391804	-0.8814129556945993	-1.1916829497566552	-0.7464249112803346	-0.9293809866212067	0.5440010900574523	-0.32147386240814074	-1.4316527448435035
1.9729975109651305	-0.3961547573374547	0.1496955934694124	0.4332394521965005	0.27854491569196493	-0.585579082094027	-0.8876685486487782	0.9009086424014242	-1.1356159832489015	0.24462652646393068	-1.2915183970872441	0.2101579785944186	-1.0713550038845612	-0.667246398172193	-0.5672786283203473	0.6579046200964512	-1.1655405020127367	0.10082146130163705	1.4692556052584131	0.26470268944821934	0.31987281676094226	0.5274955662496024	0.868311398991294	-1.553808439605994	1.7617762817646305	-0.5491921478092676	-0.5286827705495468	-1.5654710813784258	-1.3423654024930423	-1.1213354865599148	0.595102237806284	0.5501681419485923	0.270099430089317	-0.2660530735712456	-1.6336624087500495	-1.150604759404921	1.0486751622590955	0.048289615508651115	0.9947301954650868	-1.2297701856262482	-1.4282891625963545	-0.4228929458505462	-0.7822073033866431	-0.916080309212733	-1.270156268701953	-0.739509561353802	-1.0361425958697212	0.5094715726121387	-0.32374707726080587	-1.3535843470332904
1.9531048063769592	-0.38857933584234744	0.20700201935585544	0.4529553783789355	0.30072916552348217	-0.5347501165266135	-0.8774136617732659	0.7752806728961781	-1.0695603169146826	0.22669689204312204	-1.2484388318398278	0.19774332798348887	-1.036935430496697	-0.6315124843495818	-0.6190472013414452	0.69961614664373	-1.1088058127410123	0.047717627853601896	1.4588790566163101	0.3518000386044274	0.2938939304559124	0.4839969017079711	1.0501298599298354	-1.5255129628444517	1.6986226709775565	-0.4988836694322414	-0.5506090524816482	-1.559346003434366	-1.399760561463136	-1.1584256789227672	0.5412659832255664	0.6900175694775958	0.30956789807140306	-0.3233461914443712	-1.6337494378102122	-1.2325518753515479	1.0464972430105102	0.03293081928987317	1.0627744311168068	-1.0852160135692044	-1.5028596300331993	-0.4654582591832866	-0.8078609935044417	-0.9563943624594728	-1.313465913551341	-0.7371476284563598	-1.121904610828862	0.44879583771132536	-0.3566545684612872	-1.2098832254003324
1.9137507789361272	-0.4062153961609957	0.2657518408207335	0.4658596298642722	0.33800540658713907	-0.4501789535181489	-0.8847522799388552	0.643945936215964	-1.0094293735613467	0.226193663577827	-1.2047852589262615	0.1822938490319864	-0.9892020183849016	-0.5538569008243975	-0.6467736108288521	0.6812078377063704	-1.0604471790941796	0.0014098400098577434	1.43953706493492	0.40521348274115027	0.2867257113723535	0.4373582061803198	1.2115349718465143	-1.487611227790022	1.6349942727483036	-0.4659132321398934	-0.5875412064267918	-1.5474715757071649	-1.4011804293958123	-1.2042830435325258	0.4997344170914218	0.8291204552159538	0.3450058023543265	-0.36451626470080034	-1.5933516359460367	-1.2951714946665156	1.039247457018643	-0.05209208206072656	1.1301711403388508	-0.9336510492326189	-1.5625571274022176	-0.512942267686542	-0.8232150299709338	-0.9865339475316279	-1.3256708490778517	-0.7332760064904488	-1.1930448379673748	0.36692700657140526	-0.4276071829651582	-1.0181890156295936
1.8514789142302512	-0.3897770309403874	0.3067877323194483	0.46422387967598977	0.3832464774361206	-0.345334866361106	-0.9036431579069999	0.5335096486253187	-0.9694009922287556	0.2263124028786268	-1.1732148372880138	0.15038532121729956	-0.9297592970850301	-0.45014047684126524	-0.6558896608785993	0.6171979677476961	-1.038525471013409	-0.05389233261742883	1.4071538321707595	0.41881553544487593	0.30675733898717783	0.3822044854494036	1.2936117889289596	-1.4522699156657972	1.5610994562041338	-0.44843841764526704	-0.6391064156890021	-1.5396167303807538	-1.3772687231664256	-1.2418346660136357	0.45882543533405346	0.9804715485744682	0.40323630805831084	-0.3713375528078643	-1.5349605758932672	-1.3250666491522909	1.0152008417534373	-0.17573456520781866	1.1853804771166483	-0.7885297756767243	-1.6168400411981558	-0.564443899471933	-0.8280121289318163	-1.0146633595437144	-1.3036725218623488	-0.7175784868215355	-1.2335777462807993	0.265501886490899	-0.5229156708904377	-0.8225290281514515
1.7726398066694444	-0.36979947670506963	0.3211751269561003	0.45925341171256145	0.42011784546949843	-0.22449098488311484	-0.917959386119348	0.44996452405531356	-0.9390780909543448	0.22063553344989995	-1.132152995957973	0.1382337706439603	-0.8501714123149308	-0.3238410022013322	-0.6267939525870392	0.540408317337868	-1.0502634005268054	-0.10619205379930759	1.376017622962576	0.4480022661067551	0.33688749062960893	0.30951276812303846	1.3123017402168071	-1.4311012608803018	1.5001752821020684	-0.4362414476757205	-0.6925357084310934	-1.5450966901617247	-1.3578073492633356	-1.2754018760450245	0.42280201153333535	1.1336684870197435	0.4900453332573635	-0.33232719772953395	-1.4730665961689573	-1.3094944189764408	0.9605440189670145	-0.3156262095718795	1.234060589061886	-0.6591030361015224	-1.6704874112375303	-0.6192108835133799	-0.8311991289335106	-1.0493632401340176	-1.2433208332077068	-0.7143643100951189	-1.2577047215556503	0.16304486615697833	-0.6333539441171528	-0.6505470663969224
1.7105645209822817	-0.38578271778842244	0.3140047102116201	0.4450690079059603	0.43176143537477485	-0.1058613093050392	-0.9297372759961726	0.4035803098314775	-0.9092777333410231	0.22177769243854845	-1.0782600539694482	0.14873329772545651	-0.7491397147512691	-0.21529933306119683	-0.5500678284338938	0.4601786681380041	-1.0865405555037515	-0.11373384868269557	1.3711411045305186	0.4674554811467203	0.36014087825012037	0.2716846301267496	1.2550656215073992	-1.4240928039545564	1.4468821119619624	-0.4459201778032689	-0.7304989335510464	-1.55543984840291	-1.3464342777628002	-1.3341499868156474	0.40430606733992736	1.2592023604314186	0.6159717555635326	-0.26298099919909845	-1.417688917324314	-1.2610140025205263	0.8829295405396789	-0.45989316318485846	1.249986655772711	-0.5348156538596552	-1.6986133378760595	-0.658328976869474	-0.8323444570591196	-1.062042292865645	-1.1627514340082867	-0.7214257589637614	-1.2935927000775282	0.07739714512351739	-0.7369975531688697	-0.49563051007108216
1.6790791148182969	-0.4007179756609897	0.2877856106004888	0.4222712335427035	0.4415272520878939	-0.015320417143035947	-0.9521874683859073	0.38032127901068435	-0.8766648613165433	0.21584072739854454	-1.0369257039494169	0.14062002679884586	-0.6519127377258043	-0.14898796864927896	-0.4559947310325557	0.38279102510696916	-1.1357417025581666	-0.09171154823214904	1.3703403841419437	0.4485272818535721	0.3619605030944088	0.2884837959019576	1.116777810229744	-1.4123995829326685	1.3839899783169565	-0.4815858558210778	-0.7560077509210446	-1.589319185780995	-1.353328760858777	-1.3974464801805302	0.38718499697856845	1.3435861940422202	0.7764921617801039	-0.18731245735521881	-1.392967224921907	-1.183828946580483	0.8071498844930008	-0.6095023067869771	1.230167721835861	-0.4040136931497412	-1.6890054116738855	-0.6600319200713671	-0.8348923971646404	-1.0601557226798204	-1.0711758608992619	-0.7162230133030717	-1.3142949368305779	0.007597988671819404	-0.8256196252454682	-0.342185418776948
1.672106020182256	-0.40748495296491943	0.2402104645815546	0.39195058874831346	0.4460506611158433	0.04114470889689027	-0.9897943610146402	0.35300423784265955	-0.8542185372864999	0.17326986093551264	-0.9935968222409454	0.12701224811047357	-0.5784209919280486	-0.10104415210489218	-0.36546214103643104	0.3125546340408832	-1.1842721107832443	-0.07421562166690274	1.3606529800965643	0.4534251261232223	0.33471339341305745	0.33625844381572734	0.9953971249978532	-1.4078020351893799	1.3308481896801538	-0.539923737911565	-0.7789709292888298	-1.6417155412029298	-1.3995133207783428	-1.4234550254175928	0.35551966381528677	1.4163781205081583	0.9224228725965234	-0.11688996362711641	-1.3920371018414208	-1.063873536877605	0.7213010812353964	-0.7384174201577259	1.2160377701025884	-0.2794144050835058	-1.6595460893108005	-0.6236087756658406	-0.8466278607125435	-1.0725029992753203	-0.9962287237861494	-0.6935614440602562	-1.3018674425538586	-0.02917324311712053	-0.9110442082985382	-0.183428697612265
1.6968749765401885	-0.4523865421904641	0.1861840128769303	0.36588131400849244	0.4084114304388319	0.06742186930394065	-1.0400985860728442	0.3229859124255021	-0.8314033589074515	0.11015709543407044	-0.9349726655496091	0.1087665664338878	-0.5354421389091205	-0.07208515347932135	-0.28175334950078174	0.24909960259673075	-1.202766507040939	-0.03856232134973348	1.3595175323324378	0.5072875968855121	0.2950676278662973	0.40455411776166345	0.9281103289861967	-1.4113218380009762	1.3091662298206996	-0.6150042944787172	-0.8058778092687385	-1.6825564833739175	-1.4672078202750085	-1.432925329273274	0.30730396263602516	1.491204578447505	1.036689691035936	-0.07974708763347922	-1.38607017190403	-0.9325714903689171	0.6149037590399378	-0.8349594186724097	1.1903910982986596	-0.18447452540716228	-1.6183915156627091	-0.5659484415240911	-0.8714682018715771	-1.0879273368980449	-0.9804625549181862	-0.6428813443639305	-1.2909369896669094	-0.027764165529698338	-0.9862767950891108	-0.019207816665210098
1.7471282184630386	-0.5290689708425166	0.14358573620012496	0.36168525917768146	0.35000500553628144	0.056276074410338814	-1.1171174119244602	0.3154843730579794	-0.8225278011345315	0.043482150908626525	-0.9003002832912583	0.047390834409127884	-0.5250905085590747	-0.0508646135454814	-0.21772917392317676	0.19241976590212923	-1.1796587363960978	0.00851067010212735	1.3486224844223222	0.5899361283976372	0.26948259975267197	0.4973789749395687	0.8671079919528865	-1.4130474758395817	1.312895719583894	-0.6814439897349912	-0.8403225768204162	-1.6945939629445366	-1.5402285905240987	-1.4517121269452162	0.2491355584335695	1.5562357517931034	1.141086016798337	-0.11076007044835519	-1.3797333684609487	-0.8255794662395173	0.5028453385236695	-0.9093674998102126	1.137371017545003	-0.1334353905105993	-1.5497465591326527	-0.5104705200294269	-0.9037946732429216	-1.1092650962411643	-1.0008344921037347	-0.5613256682350577	-1.2833697530528672	-0.019651294571813308	-1.0517670325111201	0.14292250725509134
1.784041389754842	-0.604026718553391	0.10345520035096534	0.3778768153892277	0.28751494748349915	0.01815147464270077	-1.2177709880557213	0.31039817118348756	-0.8666981094278192	-0.019099114865424916	-0.9010772229605923	-0.036122012406338534	-0.5335048975631549	-0.019925834145664612	-0.1897682436461084	0.14916702125895648	-1.1301794781197625	0.008004857547609295	1.3224546795924264	0.6809572794511114	0.261849628003256	0.5761383403771545	0.789800232393015	-1.4191027826234257	1.3345845604207711	-0.7221863749103088	-0.881681929030278	-1.6650177763905774	-1.6282180182325896	-1.475574655917999	0.19190103079627924	1.6196343777064102	1.2183756201953468	-0.20562373128107886	-1.3694965752593362	-0.7459692871479737	0.379904780392037	-0.952299787066688	1.0935627711182754	-0.1062074297970301	-1.458496183496574	-0.45743954604816206	-0.9242860873163107	-1.146885907912279	-1.039461255315151	-0.46953494955060116	-1.265497539748972	-0.024369569523635712	-1.128931435586742	0.29327213857399004
1.7809234280969104	-0.6687321962250378	0.05637670657407375	0.38850524052565005	0.19357742388918625	-0.015090369776811538	-1.3020438207950753	0.28253357239739485	-0.9418060762438569	-0.08096229058225672	-0.8991870563023614	-0.08847891988673627	-0.5421983351821664	0.0326926738846803	-0.17843559387472124	0.12891541547890767	-1.0791133499301175	-0.04721949776359683	1.288214038058047	0.7793217428580947	0.26590636737472007	0.6156196123337303	0.713175889175943	-1.4168912251046346	1.358392742303891	-0.7550924482450336	-0.9149965959722774	-1.5971031390015722	-1.718439676123794	-1.4875791632803042	0.1332483943007744	1.706840303360972	1.2843431878746085	-0.3328831647852831	-1.3305891460504435	-0.6719074958727427	0.23648283097062311	-0.9421857971653731	1.0556439317424053	-0.08896045546323265	-1.3568341057309028	-0.4041523039151557	-0.9253401211710373	-1.1872129719878866	-1.1009486128700203	-0.39933440786682195	-1.267394475756557	-0.04092978945258181	-1.219127271792108	0.41808646818413564
1.7407830845812238	-0.7097113340044989	0.018651830022305034	0.3755219672920868	0.08785669899984433	-0.03287878237015974	-1.3603579134898172	0.2578204719019562	-1.0189504264450246	-0.13935940956621032	-0.8714433524384468	-0.11954919874445025	-0.5603472277917322	0.10117953884320423	-0.15862993492846453	0.13612215129530864	-1.0298467649411331	-0.1148881388712111	1.2480139365824727	0.8965660488447031	0.2765247842149805	0.6235712790365633	0.6320796259766428	-1.4062695192749497	1.374150180602257	-0.7731384928635637	-0.922179142630694	-1.5010018003329544	-1.7801862711462664	-1.4653865718783614	0.07758762161589121	1.7965811896013537	1.3695251345954396	-0.4832865089306965	-1.2686026979497111	-0.5866754403845374	0.11488482580044693	-0.8868996955590107	1.0170467313449703	-0.0907326476471415	-1.25734035372292	-0.36169445787185456	-0.9241117982537178	-1.2101835903539082	-1.1616788578247383	-0.37901853830565885	-1.305353703324555	-0.09165658259977807	-1.3034194108160118	0.4992323812740752
1.6830707610038473	-0.7176280986025478	-0.000934892773224319	0.35695185645893157	0.010826114704440129	-0.0464285722408117	-1.411795929671221	0.2538780570518714	-1.0971244950371628	-0.20407798275466274	-0.8054208747167333	-0.15816983682044264	-0.5761993356476334	0.1716160738417647	-0.13013187639120347	0.17306206661769838	-0.9923099297237249	-0.1912528650507283	1.1851048798243695	1.0086845431979121	0.2938230359814588	0.6187504079344971	0.5576169583655979	-1.3998092794242851	1.3594661747818582	-0.7805081660113901	-0.9162199007559494	-1.3975843963422636	-1.8162480910283993	-1.4085793973194591	0.03382512813162916	1.8635238380812431	1.4541669722778567	-0.6402331576552995	-1.1969940993847636	-0.47669977989298784	0.032079142588811504	-0.7923262384075133	1.0015215143287064	-0.09629024233587857	-1.1475345927236291	-0.34292901579274754	-0.9001097044909635	-1.1993000320060303	-1.1983357262153909	-0.41251577908828807	-1.360928801492721	-0.176421851002732	-1.3769033707968434	0.5433045534432245
1.6171075791687912	-0.7110767064162655	-0.02507426112080411	0.3680781186091802	-0.0431546291429872	-0.06594809126500203	-1.4313975423733125	0.23822399314868026	-1.148495147601642	-0.2816599801964551	-0.7132259666414746	-0.17455546241732217	-0.5721960612872742	0.23236448010855776	-0.1034570278638924	0.21784369961199745	-0.9844819168008531	-0.28391383417259664	1.1302030269520138	1.1023307729854717	0.30968764393122516	0.6401580309509519	0.5059595969762114	-1.3962520981757514	1.325219550148248	-0.8309614632930682	-0.9267869239825254	-1.3292089602653365	-1.8353068158162529	-1.3357027357850242	-0.007905319122875239	1.927947933487196	1.5200670263273168	-0.7630733658445819	-1.1070822016043926	-0.3471835058867684	-0.037576980228110166	-0.6543335756411549	1.0002727133571896	-0.10102553985128146	-1.0347878841449436	-0.3154752566981592	-0.836875972686528	-1.1618093286235933	-1.2077715925098675	-0.4836091476405171	-1.421969126104363	-0.26191300785981253	-1.4400287986285352	0.5743668213686315
1.5453890005080606	-0.7094478410829306	-0.07821605101929138	0.38365330518456336	-0.07076976203583914	-0.07152098871180262	-1.4021897292592316	0.2127929837762202	-1.1498629824792002	-0.36119834897523895	-0.5999435244067483	-0.17163076897620594	-0.5690406654107439	0.283259148605434	-0.09216976921308413	0.2697457602093279	-0.9971768761073289	-0.3565757530619895	1.101751200030117	1.1773942085764735	0.30616655170007023	0.683047160065885	0.4898770276049117	-1.3878855580412837	1.2888604654458184	-0.9194860415087114	-0.9321112124219357	-1.2895873623146943	-1.8309200596660464	-1.230020590128707	-0.05451267732879721	1.9711325047614772	1.5688996347629014	-0.8314002914394788	-0.9855841943012983	-0.22902121754439375	-0.08118011696520529	-0.4799263756441342	1.011103363758307	-0.13996414651611735	-0.9560240740790047	-0.2722651396287793	-0.7661644101489521	-1.1131163015860193	-1.2019250007642555	-0.5950582906466427	-1.503968030172781	-0.34776710894395674	-1.4871584545482524	0.5980089577012266
1.4757891068268005	-0.7239878595731442	-0.14584353131066874	0.3801763482626118	-0.07207512853001527	-0.0682083066381626	-1.3485123345907113	0.21401586245657053	-1.1302214883947108	-0.4301010689537888	-0.4744619697520257	-0.17312370872439026	-0.5779702210885432	0.32365269854689765	-0.09376602362013532	0.30912696499561443	-1.0110660777196974	-0.37413652739063524	1.091899713937899	1.2167082166703804	0.29749379432534695	0.7436959350223373	0.5140640233891854	-1.3929441065067991	1.2566299671971088	-0.979046838794034	-0.9183286451925647	-1.2375171105795948	-1.8135425715347935	-1.1105101894998257	-0.08757882533982629	1.9675310559033066	1.5909765917080638	-0.8544230297736657	-0.8564221903876448	-0.14814703487085504	-0.09358381460355446	-0.2745929039131066	1.0561604111565515	-0.23958261355797889	-0.9204024696057056	-0.24697725975213242	-0.71521390751771	-1.0473920995605537	-1.1897831579544242	-0.7239175575875241	-1.617517594216005	-0.4312940970428124	-1.5039036379501165	0.6047561632124641
1.4011382244702562	-0.7636495327447607	-0.21452122415553082	0.41197469974883205	-0.07743620589647396	-0.07745045957625181	-1.2882578232572586	0.2336427610775166	-1.1180108725495408	-0.4732656319208212	-0.36277399325660403	-0.1748919857212155	-0.5733176220665166	0.3565787864045124	-0.12375442394976185	0.33890946348067164	-1.037462104576654	-0.34251675795692893	1.0973078582017148	1.2035275581844957	0.3014638848947027	0.7965592802105107	0.5691681802466015	-1.4202615141684816	1.228507412469851	-1.007125615307039	-0.896804306260813	-1.197718282364368	-1.778589802724452	-1.0330485239331741	-0.102728378508059	1.9390476152755887	1.606599245644182	-0.8333675594828952	-0.7558655506861491	-0.1325086649726916	-0.10333969945680735	-0.06307556903058704	1.122215815631411	-0.3905095887083574	-0.9031617875036211	-0.219192832074653	-0.678322722602273	-0.984634366516936	-1.16644586308495	-0.8348228878646851	-1.747309031967416	-0.4938913013810195	-1.4862674875547175	0.6099332078666986
1.2966564760239008	-0.8278519784752298	-0.29834681038267175	0.4722366849461263	-0.11191323859561271	-0.09302466626968428	-1.2240209411129637	0.24574378443680453	-1.1069913488730316	-0.49813868831222463	-0.28247669862518143	-0.1599075207896402	-0.5670926914257428	0.4002393510076597	-0.19122075950465783	0.38148407216165114	-1.0720051542875093	-0.2882780886493975	1.10831448190368	1.1356416405006395	0.2939805792580201	0.8197770387365537	0.6224746549849158	-1.460306279607317	1.2033574399892717	-1.0451968962410045	-0.861433322230069	-1.1728067963742876	-1.7202410011130091	-0.979962087470704	-0.11254272944752468	1.9245433747716127	1.619190537602203	-0.784984170067272	-0.6911213692415179	-0.18298797081408497	-0.10339936847731661	0.13837646778645654	1.1802542262150513	-0.5740449000426517	-0.9008003062905058	-0.15599379916946665	-0.6469340923772595	-0.9573766800389887	-1.1225753940873016	-0.9304771119071574	-1.890963483136422	-0.5573140259219589	-1.4568988839453811	0.6233378954116311
1.1647901781650614	-0.9126368144655279	-0.382053407010157	0.5075515042284111	-0.1709060313351197	-0.10099580750938031	-1.1625593088821744	0.2654132708724895	-1.0955107572602674	-0.5190254967481974	-0.2349152351360082	-0.12044863375667525	-0.5786946742234608	0.455244134724074	-0.2728869506142222	0.43844132811351405	-1.0972069388385737	-0.2199285460260862	1.1070674583477031	1.0391078241055853	0.2704751223950099	0.824126905190717	0.6363806918731723	-1.5103435471873934	1.1795286151738826	-1.062277481495191	-0.8116855943607426	-1.1322068873631357	-1.6622807205776713	-0.9107036240064211	-0.10765717149087486	1.9103262657255768	1.5941294782198043	-0.7540353372972903	-0.6758967230293427	-0.279559314250066	-0.06523357123412285	0.32379497865953066	1.2187897574287079	-0.7763583597576403	-0.9078473650029946	-0.07320265272794436	-0.6257455220534999	-0.9548851063108132	-1.0743585379406377	-1.011001978833366	-2.0460918337242795	-0.6454738903309756	-1.4221761515805018	0.6235801488009968
1.032754603928996	-0.999128365970534	-0.44241734826167056	0.5381408229667699	-0.24243592687431356	-0.131735886821195	-1.1125258399130933	0.3111404159546448	-1.0853134714034143	-0.5479809233861557	-0.20203445256291258	-0.06507525375228176	-0.5810182905747154	0.5053107580301999	-0.34838751451171746	0.48800690207746833	-1.105664791881677	-0.14200747352497572	1.0826717396236685	0.953157219870057	0.271554293839458	0.8289200701370243	0.6125799748913497	-1.5558891725955033	1.168023620922849	-1.0460175367006974	-0.7758718905035272	-1.1251247659903159	-1.6262471567738008	-0.8276974727330799	-0.06712001095852564	1.8908177340974917	1.5544247125334125	-0.7506924071800357	-0.730561851443906	-0.4021897082776301	0.0018866182111580477	0.48846381148884827	1.2495780974301773	-0.980266792438146	-0.903273942284191	0.011994107654115922	-0.5996519595396336	-0.9589640011608541	-1.0424546542064905	-1.069003258850973	-2.176283166093506	-0.7514251384195643	-1.3640134931707446	0.619264449531176
0.926208775786146	-1.064444668142182	-0.4850828799295856	0.5834123825255556	-0.30498881005248535	-0.18313421962001528	-1.0829626594320385	0.34173063488400623	-1.0634281133624819	-0.5758224622975603	-0.18204854927787342	0.004089463106244589	-0.5638353354783735	0.5384702040779354	-0.4060796287684602	0.5356305412405965	-1.095137464157815	-0.08724353733390784	1.0535176415413008	0.90994013418468	0.2902546807673355	0.8285229485711453	0.5512062159326053	-1.5956411402783308	1.1910542523571852	-1.01849389932219	-0.7671864265394565	-1.1686312513406634	-1.6026745234835604	-0.7259484695133451	0.0022895000468431516	1.867018638112178	1.5412190465441955	-0.7693671980269616	-0.8308465253323934	-0.5257607561336549	0.0834392519921007	0.6130523074465178	1.2793951477871328	-1.1582303315462321	-0.89438879133458	0.09006496007485866	-0.5570175350378115	-0.9706282092407964	-1.0320864177655313	-1.1109417718443932	-2.236287866182087	-0.8709191877650435	-1.2757827804277548	0.6358363758333783
0.8591698698764615	-1.1094480614510591	-0.5184103147549413	0.6055147655044222	-0.3327575154740639	-0.20661055334327677	-1.0738810489427242	0.3409032144833713	-1.0347496877273836	-0.598693913332619	-0.17869727219671483	0.10915815718750962	-0.5327697117892016	0.5474582582393422	-0.43991114397383047	0.5705792027830918	-1.0544923270483573	-0.06322392577064921	1.027500792194496	0.9035363236938954	0.3118302324924648	0.8327158134760075	0.44508354339754963	-1.6082376735262038	1.2194589271587808	-0.993786185089687	-0.7649728274070975	-1.2178516404212334	-1.5993191141899241	-0.6148683239021656	0.07277988670633734	1.8055068760653383	1.5605076905785475	-0.8168025923347066	-0.9419826351598912	-0.6330540834424836	0.17232371666811036	0.6778889648537776	1.286117088819001	-1.2871892123848818	-0.865677167508629	0.13412654874518487	-0.5187984334550019	-0.9752470534888497	-1.0334113648157954	-1.1281570971896697	-2.1974673271295635	-0.9756392721030057	-1.1712981651484955	0.6577468490493921
0.8295301222770666	-1.1472113878922816	-0.5360673366517028	0.5879877417478536	-0.3283248538494538	-0.20137697576165858	-1.0669316426552486	0.32702567085213213	-1.0143704849448854	-0.6132818845737695	-0.17682449971018468	0.245945702312176	-0.4748617578714522	0.5232642833023566	-0.4488229339809699	0.5719108152179444	-0.993962237571604	-0.04357505346053232	1.0039976798052663	0.8932225275097092	0.35563514054045486	0.8514359393838383	0.29828274158894236	-1.590451767283535	1.23354428794339	-0.9881784752817888	-0.7838641484235174	-1.268773440041821	-1.636278064556882	-0.5353924792478788	0.13091370288786092	1.7325262632127534	1.5818622516848315	-0.8709452302252595	-1.0524225125060893	-0.7070423861373667	0.2489611148846075	0.6745848759933065	1.2661285646267604	-1.375203365006511	-0.8212015661914333	0.15076744517921212	-0.49829042042327076	-0.9600699216146135	-1.0597560791803151	-1.1224267720158054	-2.064128106358561	-1.0349415121837562	-1.0530993196042577	0.6733138724031119
0.8350670979708372	-1.1741715045491774	-0.5451208931472591	0.5316847461366916	-0.28838203524154205	-0.18816075457203268	-1.0674562325779227	0.3122781190055186	-1.0031434806970616	-0.6149781602994848	-0.14793857857120343	0.38094049601791546	-0.3946030831616142	0.4837514723365075	-0.4450932969066754	0.5524668077201442	-0.9386753626022293	-0.018816177394516846	0.9846491248420017	0.8769884879699656	0.3988413841375097	0.8394576447106973	0.14169868626439877	-1.554412724336481	1.2466387879791063	-1.0057015627446322	-0.8183613433230669	-1.3314987752837755	-1.6863266431788038	-0.4955117333127033	0.17368179077032703	1.683853379213834	1.6251857479285956	-0.8981804881741541	-1.141730646181583	-0.7230261523631679	0.30117896645771697	0.6052824816419997	1.2669456813118276	-1.4226697604603147	-0.7817417758941794	0.14656795417648721	-0.5040668579263403	-0.9262417665584495	-1.1381943466163464	-1.1256896483895922	-1.8675235063075608	-1.0344718196546157	-0.9381729042325372	0.6911060379998999
0.8779595477485167	-1.1927118246668469	-0.5600204604085175	0.4458987362623367	-0.2260944137038992	-0.1611186866722843	-1.08881775985931	0.3026654408216695	-0.9979257285517695	-0.6132196877971599	-0.09503710436966537	0.5087459282313718	-0.308237536840396	0.4522631720373762	-0.43979766617238275	0.5385896799847139	-0.892541618730758	-0.0004901994577543312	0.9853382694387258	0.8640979697652161	0.4040796980831871	0.7823829638471558	0.011143879474283202	-1.4988995157450886	1.237473326051847	-1.0134815561223047	-0.8299536124635774	-1.380052778569506	-1.714935922419281	-0.47137088141144723	0.19739187911923955	1.6477732605845994	1.6839158544931123	-0.9092927015063514	-1.1995777746083374	-0.6931897887416717	0.3397773640996028	0.47501095284432066	1.2780307170960317	-1.4110583572713467	-0.7426620656866347	0.10943387231774362	-0.5680973397311992	-0.8946579794819739	-1.2307093001737068	-1.1338793057556384	-1.6371124304889506	-0.9637403946981081	-0.8504084919721455	0.6887911722792889
[truncated: 201 more rows]
[truncated: 7 more columns]
