# Supplementary material for: Obesity dysregulates feeding-evoked response dynamics in hypothalamic satiety neurons
Source: Sci Rep. 2025 Oct 14;15:35837. doi: 10.1038/s41598-025-19800-2 (PMC12521569; doi:10.1038/s41598-025-19800-2)
Supplement: Supplementary file 2 — Supplementary Material 2. [file 41598_2025_19800_MOESM2_ESM.zip › Fig 1/Fig 1ef NCD and HFD/matrix_MPK120_1.csv]

-0.8664399862038484	-0.41892875964322024	-0.7322629545462221	1.2222948323213365	0.10588806892116356	1.147842994198379	-1.3387841836884546	-0.7793823970219633	0.19836569661506454	-0.2968977342812837	-0.7452898697627083	-0.8102633768688108	-0.2714465687537628	-0.8125343816153645	0.244935191351825	-0.7688244208146694	0.03930049441730676	-0.6717603399157264	-0.695852244673105	-0.8977890227160034	-0.38856989162645134	-0.47317403505143174	-0.513931302108962	-0.45268514988515207	0.3870168714662722	-0.06553613253133299	0.3688609958212652	0.41320022666042966	-0.786284781567989	-0.7249492437097744	-0.15395997524978666	-0.21904978133703526	-0.3283639767788095	-0.18722392629105514	0.3869269498188464	-0.9499616994677457	0.07651131145591042	-0.026845638239299075	-0.5307017176098732	-0.06514475174908625	-1.1039289393472167	-0.021444422150873062	-0.2683064208884952	0.05269888324974632	0.9533253179189505	-0.6014103623263287	0.003206093299980191	-0.7356674957790443	-0.11322676538908402	-0.42621370882778936
-0.8443193457398593	-0.43272884056405625	-0.7456379387174852	1.205937017593219	0.14622700366170976	1.1206310593949982	-1.3575687161086858	-0.814406733783654	0.12917930112052628	-0.20056158071773403	-0.7424732621305181	-0.7478697466816281	-0.3274411929762904	-0.8026349957454597	0.14707160876693776	-0.811649636100229	0.11494631511277167	-0.7135608889650114	-0.7899222135874822	-0.9003880777920968	-0.4084399174060168	-0.4600523495704062	-0.5176501375093826	-0.4983160894869435	0.3560547821411828	0.01180991409703784	0.39039085423954195	0.33634482214923156	-0.7930573331700647	-0.7014939406034089	0.04510106059877664	-0.2350249161544754	-0.3881377988135439	-0.20664241305398445	0.36923859885089083	-0.9273480493741048	0.0897996731613892	-0.09351409628075252	-0.5827520743673759	-0.08110897944805391	-1.105599989171815	-0.05791364740436736	-0.24223221810102802	0.07254561764491058	0.9574823890552284	-0.5268837691518364	-0.007715699052619783	-0.729165252400415	-0.14887132777426432	-0.41867934512934785
-0.7970448649729329	-0.45748926305043947	-0.7500767493909581	1.1624254674289547	0.19720746594926508	1.0946215375681057	-1.2907400859676856	-0.8798605903371435	0.09179683956694489	-0.11845848504447372	-0.7353892941761547	-0.7268173667602403	-0.3819854571962964	-0.7747925418284328	0.04086748052308562	-0.841600324990443	0.149644992053816	-0.7639363359926487	-0.8938042922386075	-0.9118541821798288	-0.4528629988203319	-0.4572554593068272	-0.5218346685480757	-0.5409064282759295	0.28662061937263433	0.06756017850914571	0.39396304739322147	0.24270645450577913	-0.7877721525552436	-0.6810260028675345	0.09153470914611334	-0.2543721499447871	-0.45967025596506983	-0.23840743398991868	0.33231460275785474	-0.9146474076888359	0.09903424139772671	-0.14268746591664308	-0.6217800126353703	-0.09752821815547282	-1.1127536738971218	-0.09420856491969865	-0.2257243060555383	0.10981593022036155	0.8959849306029676	-0.5109333828440917	-0.023438312411710044	-0.7639212914123682	-0.16527397520366963	-0.40266356084299676
-0.7635899725208994	-0.47909663411903525	-0.7504433973831451	1.1202530380550386	0.23011879659083195	1.0639445514880064	-1.2285623794674343	-0.9279076270470159	0.11095884001885033	-0.09074418426257433	-0.7236240893791963	-0.73418864824532	-0.4174398478696003	-0.7313007800048706	-0.04749475881112564	-0.8536801599137803	0.1754984367525479	-0.8221965873992162	-1.0118778487056157	-0.9249184175481471	-0.4928623644207001	-0.4740848536690915	-0.5311223354610712	-0.5825658963147036	0.22008747053609798	0.08601734179341095	0.41914899999864463	0.17219875896560854	-0.7815761661111487	-0.6666634443581666	0.016941194166645163	-0.2307426081520815	-0.49944801269646466	-0.27854370322367417	0.3041520269657119	-0.9100592144070334	0.10475095838221771	-0.17001267439295967	-0.6594142965631837	-0.1015470196539005	-1.1139209220930546	-0.12616213033138854	-0.19036119766212928	0.15939949301845605	0.8206244572699319	-0.5368717003982005	-0.03631241852370759	-0.7977987534916144	-0.16160734150321546	-0.38053925961957097
-0.7295851882536545	-0.49642733539608114	-0.7505630110627257	1.0993058707185832	0.2641559436063821	1.0225707264710544	-1.2054207849244603	-0.9306677587224051	0.1265794616340818	-0.10064492658979529	-0.7151057240362592	-0.7590002265392253	-0.4372245738328733	-0.6946620146434433	-0.07228878841709571	-0.8365755668725201	0.18303506752754697	-0.8855380340073058	-1.1217932222476814	-0.9399845011074804	-0.5224816196071387	-0.5055297197296884	-0.5335002096926763	-0.6268176018458784	0.17480402449259044	0.08050807286863104	0.44275306261037634	0.11805557658944107	-0.7750375829789786	-0.6504386574357313	-0.07593865395681375	-0.13749652482413763	-0.5207111644371383	-0.32191839355221585	0.28907114756460073	-0.8984468514298177	0.10943118649288497	-0.19015024148505083	-0.6983951946091167	-0.10051741852441021	-1.1089576057122417	-0.15169525696610667	-0.14655532487606757	0.21295008803889984	0.7582518902741721	-0.5444754686385652	-0.042622888021427274	-0.8380908334791959	-0.13208890570757342	-0.357893024821505
-0.6256605230566834	-0.5174723392155984	-0.7461615622378858	1.0498445160279988	0.29001875830632906	0.9481781465539838	-1.1567342607158653	-0.921700167084162	0.12283414462984847	-0.08077350110029727	-0.6941564556740747	-0.8091212162008073	-0.47439752763861	-0.6356506372160322	-0.11299712539806131	-0.7737014659830759	0.20345694453742183	-1.0023168369146818	-1.2877636051701038	-0.9666740249491574	-0.5763797984418773	-0.5478415037437103	-0.5271866689412115	-0.716806438291572	0.09291685126956797	0.08894474814586653	0.4400818812330386	0.008781962180649278	-0.7703598847842325	-0.6133243476644317	-0.14883296595707884	0.07645873740764311	-0.585627222790985	-0.3862126764295452	0.26190133028072876	-0.8721744326602504	0.12262438088875136	-0.23882517083603122	-0.7663268920088803	-0.10542154936916101	-1.1073211704911523	-0.214317179484346	-0.0799623797129516	0.31197804490203096	0.6568431878123919	-0.5281688092605318	-0.053313842657500186	-0.9120882209118083	-0.06932120041762713	-0.3260424493432341
-0.5049194960346677	-0.5126258081968843	-0.7310785281805858	0.9729276299473375	0.1851687500666208	0.8760611872880458	-1.0604082634920633	-0.8464521380618676	0.14213384055985112	-0.10990062634160291	-0.6612470922439281	-0.9069572092472409	-0.4744767507169839	-0.5779651566277818	-0.0804781016229357	-0.6524752947268807	0.180956452978181	-1.0992442244247282	-1.3903391397708895	-0.9871595601362456	-0.6151972232235722	-0.5990714470284818	-0.5097158144237925	-0.7989991408400362	0.021748179985577556	0.05262716751873624	0.379499078044213	-0.048868022028168055	-0.7416252142731696	-0.5784786415955014	-0.29813519028979474	0.3681305732379903	-0.6078290584366377	-0.4392669406181463	0.2468322947406827	-0.8558959866479071	0.13058036797242456	-0.27145396609804745	-0.8006356428648045	-0.08845019364538932	-1.1084682268350379	-0.28008037645535105	-0.03148384941680933	0.41321765622564255	0.542144691010202	-0.5369159274000292	-0.0581550979829636	-0.9912372428841172	0.006595749575649706	-0.2995353792924334
-0.43576672931630733	-0.46868749855860903	-0.7116643078794584	0.8791528327018089	-0.05261865471975744	0.7952108151075308	-0.9250470585002704	-0.7160533394270404	0.1718641550306578	-0.15854183230169905	-0.6173649446126342	-0.99274464872522	-0.4534108390331337	-0.5442327405813303	0.031932626728930914	-0.5381630966417974	0.13346329637165139	-1.1550836053128437	-1.4177272537147387	-0.9901048880833734	-0.6319839980632616	-0.655243400395545	-0.4932721821928743	-0.8691718638841417	-0.021856373765055743	-0.012616398301863774	0.2883967762140599	-0.02973342065929841	-0.6531985022758826	-0.5546694175917835	-0.40590554457735645	0.5673509409841649	-0.5790044383885105	-0.4843938526818281	0.26974196630597824	-0.8482433183837232	0.1233015714287368	-0.29669061042372386	-0.7601057875366012	-0.07620817795214586	-1.1104794546596444	-0.3341693126628379	0.003989746837509312	0.48748167990294267	0.45558411164995044	-0.5402132960919411	-0.0655056950739807	-1.0362662071730295	0.03505714596418162	-0.282286316478907
-0.3911464549646439	-0.39236755016758346	-0.6879373034390543	0.760163062509523	-0.34014128094185814	0.6789983736889128	-0.7531760464167663	-0.6052769214110839	0.2200903215593338	-0.17343276504946317	-0.5735816778875765	-1.0506124672654376	-0.4322112384045271	-0.5318333286213544	0.1952909889883903	-0.452194160023285	0.06591253123902822	-1.170586599595747	-1.383885397481117	-0.9713386659914443	-0.6507753892648409	-0.7042873789979341	-0.4809616660486782	-0.9194933896711268	-0.05853437551277435	-0.07687064439988796	0.15593666868044295	0.021842996918335047	-0.49477343769305077	-0.5525646119906685	-0.4151300349386024	0.6074605121075519	-0.5522122651239518	-0.5132807867104723	0.32527145337766983	-0.84042154736561	0.10845146408444477	-0.31628709657530285	-0.619519273604951	-0.10971973872460836	-1.1187225047229872	-0.3895057942534686	0.009229761844324242	0.5283903434517764	0.3980872803485379	-0.5137229600335231	-0.08935168381432225	-1.0415999045273272	0.020368909754519417	-0.2725274213756467
-0.37594282686793934	-0.3052505332654626	-0.6592618057930715	0.5880903861794814	-0.6243481216612917	0.5653675654784263	-0.5646200294355233	-0.5590953641835215	0.34740430490753066	-0.14636977604948018	-0.5380984145041838	-1.0603307647753668	-0.4217500784773784	-0.541422280788021	0.33581274503182396	-0.4196926951000167	0.010095298785299406	-1.1472547844307335	-1.351770632922507	-0.929612383323132	-0.6795613447209294	-0.7394646355953564	-0.47759735154745026	-0.9335720396983314	-0.0996602398085726	-0.12873685028260035	-0.008627671591022446	0.08158888432608635	-0.2628455070861663	-0.5771530469617807	-0.3704703797474749	0.5853128900108394	-0.5318969195808226	-0.5208486646340228	0.39743518778250275	-0.8370902231132021	0.08817982537565565	-0.31423868915857966	-0.4331018223651979	-0.15508711072460427	-1.1219965687721831	-0.4584532200841438	-0.018937649784833928	0.542023092649697	0.35452924148334225	-0.49046447118282577	-0.1355119851523945	-1.001598103262006	-0.017328244122653803	-0.2679752345935996
-0.4071526260753931	-0.23378668267368505	-0.6293098712586991	0.4006972199577391	-0.8147919167775252	0.47009009220160847	-0.3876114138279876	-0.5580175676103364	0.5238033768477746	-0.09250945567510599	-0.5130231155999515	-1.0143426586613773	-0.4324352911730534	-0.605934543436799	0.44296877788029604	-0.4994602056732095	-0.01513179647432349	-1.0857865677979404	-1.3652818779622578	-0.8772456414808527	-0.7059216305039695	-0.7742395593645465	-0.4809842778600163	-0.9094030222210486	-0.1263129689204931	-0.16672638968938697	-0.1572115668848639	0.11734907341940597	0.04702901926961165	-0.6272214465694028	-0.2975306777253024	0.4329057966954741	-0.5017568649447653	-0.5151331968294869	0.4695242147560007	-0.8065456538602749	0.05583696476328326	-0.27086941652803675	-0.29798152265566935	-0.1814289187651108	-1.1016957006173418	-0.5223469665633427	-0.05921490392440294	0.5344107654839159	0.3189315125955312	-0.4826837949351453	-0.19973013264460623	-0.9203627900570688	-0.09037518292844805	-0.27345553712732584
-0.37702281514670066	-0.1862378700617368	-0.5971413195852493	0.23804184145716736	-0.8585137645050199	0.37345132670153725	-0.25268286340962826	-0.5875589181959608	0.7839882864602261	-0.015937759265085654	-0.5013896271616789	-0.9670348603842486	-0.46207710109087474	-0.709796002602604	0.5386503644692604	-0.6842000077480046	-0.008172224683532524	-1.0039165237644239	-1.3862102360659343	-0.8176481436308952	-0.7262915522465846	-0.8070434454345141	-0.48129599783060506	-0.8644317844027501	-0.1423376173068473	-0.1911738233462428	-0.264487712685038	0.09189135298697804	0.37421888360172584	-0.6969257285580763	-0.24056620023167588	0.12195556795996018	-0.49249408907386555	-0.5036506620527544	0.532755855785102	-0.7013391441520194	0.008790253935076939	-0.16269297117244932	-0.23761557798627772	-0.23571395163928416	-1.05692708220932	-0.5750893754935147	-0.08964428644440323	0.5182573551583524	0.30753187937595994	-0.49774390807644486	-0.2687460836568171	-0.8385645683539245	-0.15933502325679405	-0.2893387334491515
-0.2077216181095219	-0.16584914738687784	-0.570255844836484	0.10431937244575873	-0.8017067406554166	0.27441824477064947	-0.22998273928562787	-0.6217971927952541	1.0723881159845376	0.05884721329139775	-0.5334045678490507	-0.9434144811783322	-0.49196772098921376	-0.8217411554007112	0.5768277074855529	-0.8902885274185227	0.03424281286196733	-0.9213863179020638	-1.4005717971323102	-0.75079900092257	-0.7307922934172542	-0.8074785415223744	-0.4552843391449211	-0.8182764664602338	-0.16844351336590638	-0.2016727782501288	-0.31480216701873137	0.008131102458373674	0.630780351682907	-0.7677976570114038	-0.22041715687047486	-0.13399999687169922	-0.5241867579045526	-0.49127202173098317	0.5780577132937614	-0.5365654207232737	-0.046997824721400114	0.0054784626292838645	-0.2765143311668196	-0.31257030499002686	-0.9918396915411929	-0.6131656558401156	-0.10048981216669303	0.5054960742015314	0.3302229794658008	-0.5299362512965838	-0.31131255858462675	-0.7944496337056655	-0.16974808212101883	-0.31835445197161233
0.0015019042667068216	-0.172587987595291	-0.5561665244249288	0.008218692246374596	-0.699563687246982	0.20673383102729287	-0.31629122340792604	-0.6177680164329418	1.1931507717748524	0.11666066019172158	-0.6163911175057597	-0.9158375084409716	-0.5223027328428063	-0.943689171969802	0.5158167930181807	-1.0606603076794254	0.1007476585857137	-0.8433774722730204	-1.420074943791078	-0.696712945985132	-0.7090317214955535	-0.7727914232889876	-0.3877896974301723	-0.7906090873884374	-0.20532245114354764	-0.19797824780877593	-0.2821507288965132	-0.09985428182653563	0.7833896285852398	-0.8183258612889747	-0.11796362469450565	-0.27532333954566546	-0.5840417683431198	-0.49349938580166464	0.5918020585269614	-0.36990543293933426	-0.11297581783457858	0.19636950011528792	-0.45231613826373496	-0.3698251170315577	-0.9184030197851596	-0.6087282788485748	-0.08364717318393525	0.5065289897462615	0.3651313770428111	-0.5705972463484088	-0.3166806670513429	-0.799655143976213	-0.14574089969264348	-0.3668606012793426
0.23448144467817816	-0.18159989485867195	-0.5538963738907947	-0.05181974158354985	-0.623239737618497	0.15975070310948297	-0.40491217162961013	-0.5838036480304429	1.1139840591678816	0.16426274517384004	-0.7272171368546745	-0.9036648069738206	-0.5597802003560428	-1.042248423484312	0.39148399057732297	-1.1739867736099237	0.17895598183292719	-0.770846140659625	-1.4014497754907764	-0.6699559350873835	-0.6664550119716033	-0.7267826330585391	-0.29456765980084715	-0.7884752371751652	-0.2454536820912276	-0.18256141920282828	-0.15719450226788745	-0.22027681976819377	0.8289366048623427	-0.84213625527913	0.0676774385406098	-0.3807426633523675	-0.6615538882712609	-0.5184613431435946	0.5772304651516597	-0.23364704571636388	-0.17720673949548726	0.3654699206274352	-0.702159535722625	-0.42203596557696044	-0.8528011844924597	-0.5510087614661909	-0.03854574864485382	0.5149902172504845	0.38681414675781056	-0.6180659236076779	-0.30048400656458435	-0.8580805874089217	-0.13067650574700423	-0.4227053891950236
0.48926557602809523	-0.1674066192578737	-0.5702926490455859	-0.10772467690308943	-0.6547849719181185	0.11416595984607796	-0.43708865156734067	-0.5526464129584048	0.9362333386426442	0.19619338119849095	-0.8389166042086776	-0.8887285732816952	-0.5993496522825889	-1.0719755549063266	0.21163016345577618	-1.2130119473774563	0.26129388343587845	-0.7048282948990813	-1.323793191039412	-0.6507156967682843	-0.6173192648116802	-0.6771816790424733	-0.194523315664951	-0.812032793170312	-0.30025898425270825	-0.15133575144330233	0.017279829902210487	-0.33287892405204317	0.7822983327934678	-0.8422614438279457	0.21793491651619248	-0.43807202722193705	-0.7325326222640679	-0.5677351083149313	0.5573801540061627	-0.16375841481513215	-0.21955118346764194	0.4755672654198852	-0.9220904070190293	-0.4940414576644301	-0.782829553908434	-0.4604272552188481	0.022324205039289946	0.5134260879970363	0.38909114007699774	-0.6581847283778226	-0.27097479917874956	-0.9575091775872611	-0.12524391998317463	-0.4383276187295294
0.6432346636043724	-0.12291534970471196	-0.6040973151054643	-0.16052000783867026	-0.7436258557087442	0.08231283459488903	-0.4630547073929961	-0.551703138363527	0.7219851291230533	0.19782729314350103	-0.9193127737611017	-0.817499957883806	-0.6367268530872581	-1.0437785167149354	0.009927546108013907	-1.162646447622055	0.32892880300369887	-0.649163516006	-1.2777763006650216	-0.6117274603748799	-0.5783877698102298	-0.6212063052331781	-0.09948748774043674	-0.8472432011815686	-0.3586639118645224	-0.10582366480353893	0.17587041659088212	-0.4253971160249469	0.6845262516268276	-0.8226314113790817	0.35820658967217567	-0.45969837288354193	-0.76970414000953	-0.6311453254530093	0.5413089456067427	-0.22750861574872916	-0.23856060312261224	0.505256753353944	-1.089950701283374	-0.551779025288099	-0.696055517338066	-0.34809774599739524	0.08842484986012918	0.5071765149532939	0.3616223873383627	-0.6715216264848988	-0.24286148104345026	-1.0677426384770579	-0.1337345958024756	-0.3768110123313626
0.6732173726813027	-0.039856561105273136	-0.6536140326145619	-0.20424881948809404	-0.830534092393766	0.07008716928741648	-0.47991738548546764	-0.5909138639200096	0.5648038801258348	0.1682699436058832	-0.9445378922202377	-0.7065390489872228	-0.6741845148309007	-0.9422156466584349	-0.07385624451152482	-1.0518176733833786	0.3723476827404768	-0.5762164653568081	-1.3197929773130272	-0.5420615364928963	-0.5542484983059693	-0.5650291097445745	0.0019507130515127036	-0.8598696301887013	-0.38747957381282794	-0.06407116207962754	0.29657300302791284	-0.5109834833391071	0.580590772481544	-0.7908592596815404	0.4949233988396936	-0.48953261359963846	-0.7793172119149407	-0.6893921858805194	0.543234939629213	-0.4042209936048865	-0.24270989782175273	0.47115747645405365	-1.2410450178935541	-0.5594331982766135	-0.60651947412904	-0.233403876813278	0.15045096343901423	0.5020831129226437	0.292075091393618	-0.6666517421724032	-0.23914092020058333	-1.1654657831063733	-0.16442581184706678	-0.2738974970090787
0.6566209321147469	0.07687538161905741	-0.7128002196058233	-0.2700877399509009	-0.9333890093564452	0.06731451005885591	-0.44128228147660786	-0.6445540975833564	0.5276201466406418	0.10929982810563832	-0.9174729896268843	-0.6027228516605986	-0.7129629738343077	-0.7863862058653389	-0.007499591592388022	-0.9059633052687612	0.40380340841089446	-0.45697494288137663	-1.3339609020565082	-0.4708594786679484	-0.5276097469864658	-0.5060749003698989	0.1263108300227367	-0.8318100637318466	-0.3892664692217855	-0.0399498406455847	0.391920981561739	-0.5967553288124652	0.49610141559208926	-0.758275137396354	0.5081195161178259	-0.45139991709244354	-0.7836630720930937	-0.7245501387521787	0.6253748493159985	-0.6036484832070423	-0.2466127592770521	0.41673144042701865	-1.3796381497583825	-0.5290562194392043	-0.520785069270976	-0.14257584962196063	0.1968353525064543	0.4871935051459261	0.19600870659054337	-0.651414721023788	-0.2635626453633248	-1.2309563784159177	-0.20694610361776009	-0.1880036462759837
0.6481095072488514	0.1961884417315624	-0.771730450051969	-0.3441620557639083	-1.0194261498500878	0.058696083680848866	-0.4102613554466057	-0.6868426211736411	0.6256846332415485	0.013665433845089624	-0.8800645449629789	-0.4935856753958605	-0.7418360723197821	-0.6542476855979746	0.14551477434981924	-0.7585151479999875	0.4247891201365893	-0.31603122386125176	-1.2559362883206355	-0.41065138364400866	-0.4886061193460514	-0.44093236651668155	0.25158349509439065	-0.7692492843434253	-0.39174085290455063	-0.03552029042742467	0.462550293585006	-0.6731504102558367	0.433966074798713	-0.7261414598896164	0.3673898163771426	-0.3260572312320515	-0.7599597070911773	-0.727128377162952	0.7631189535058108	-0.7891818756272586	-0.2554603137876285	0.360439151240204	-1.4894932164079566	-0.4811685303655655	-0.4451939368482275	-0.07939738739686955	0.2143343919455817	0.46428881994060844	0.09549650149839482	-0.6162935674603114	-0.29758903002553644	-1.2274916115870198	-0.256396378293578	-0.12550630985450026
0.7366555117660083	0.29310949532531017	-0.8313164645875629	-0.3967567160913778	-1.0608812741548561	0.041429556979913275	-0.45640213471998203	-0.7227502649013255	0.8767414491060045	-0.10423600644015951	-0.873147376113075	-0.3258829694002331	-0.7558399892829625	-0.5638907823756709	0.3186845316785691	-0.6573875895764216	0.4318063978258011	-0.18401714973002456	-1.1496431768622863	-0.3558438599404713	-0.4493827387822836	-0.3903340988775388	0.34106650820602813	-0.6828640610588429	-0.40305498664656847	-0.05312528135743015	0.5407597084690909	-0.7163836829997405	0.38452853710775964	-0.693215701564671	0.1743233581945604	-0.12236846421374677	-0.7218540665870196	-0.7141494665240624	0.8756447442888238	-0.9541477612763783	-0.27855691895020246	0.30808304995116725	-1.567585601773008	-0.411958026631231	-0.4092699464404038	-0.038997833911600596	0.19754396663548918	0.43296109906633484	0.004537768375880502	-0.5654308773199489	-0.3366630660891651	-1.1644402864363725	-0.3014864784432333	-0.10890755943840924
0.8499462822081021	0.3424492092532931	-0.8855457937802684	-0.44110808065100515	-1.1173089496630522	-0.005117734871868318	-0.5322699451548477	-0.7459852899737737	1.1324248330345126	-0.20510009440096102	-0.903541269216389	-0.08995478567617413	-0.7691519421709713	-0.49796294204013014	0.44842832001752236	-0.5959599845306783	0.4313495594633031	-0.06607267064627667	-1.0233766591038527	-0.33289665404143526	-0.4109662372729665	-0.3511833141524293	0.4002723059359939	-0.595213312985414	-0.43156493877791996	-0.08909393880315672	0.6305969533607433	-0.7162218111517136	0.34638499169979764	-0.6654718131715427	-0.018087007853180848	0.1693630091748543	-0.7421913056323054	-0.7002813302291558	0.9663322773998354	-1.0589607227573068	-0.3100663142825931	0.2627084245464514	-1.6435851887213286	-0.3511324879563021	-0.42481190341619113	-0.03135008189966545	0.1547865630442963	0.38378737516715056	-0.05602255393709543	-0.5108498429517482	-0.379825192850212	-1.0699162455493416	-0.3256401453745611	-0.16325178832699835
0.8677400201250783	0.3263751045994374	-0.9085500973874041	-0.4938876107513016	-1.2015539424367976	-0.06682470333519043	-0.600583254103743	-0.7303693952630429	1.2443184114356296	-0.27796904071977	-0.9576291249277229	0.1498492954451765	-0.7881060636719186	-0.47852841251212064	0.49171013767239974	-0.559710723152494	0.42018226591266306	0.0223491053913843	-0.8729909933992592	-0.36164131942396116	-0.3702783963879187	-0.32148145350404306	0.42252555855141455	-0.5265153648685087	-0.46813529622389416	-0.1259784139937785	0.673348369450595	-0.6851626503115141	0.3194669192372124	-0.6487527069792514	-0.1458248454143147	0.5368982367009918	-0.8053504104380578	-0.6881538058566656	1.0301451786873734	-1.0930810466069578	-0.3167480611786012	0.2056063768901315	-1.700965272847687	-0.3344075040468624	-0.4716562044277686	-0.06342955352579598	0.09218796384011112	0.31855398453805917	-0.08086414771727968	-0.4508813045459431	-0.4163355723914569	-0.9476833589502422	-0.3361599028273564	-0.24218582320793036
0.901608824956794	0.25696045839812287	-0.9003193378973954	-0.5278515061950004	-1.281100011310812	-0.11510977558641092	-0.6664620333996195	-0.6848669309139234	1.2695099852284124	-0.3276505431340638	-1.0019427528771394	0.38929334766030815	-0.8036102676818041	-0.5063915620093633	0.4729416338660196	-0.5695428663546758	0.39999121249647107	0.06599461552153216	-0.7819253942649516	-0.39027350637970115	-0.332284625692992	-0.3154936401744245	0.3822361561351233	-0.47468899227815264	-0.48287395401874117	-0.14603093629551944	0.6795428254129475	-0.6394608318851972	0.30614575728282795	-0.6449291913014059	-0.18018509199811947	0.7870777935758444	-0.8623793346398664	-0.6924055772718969	1.0090795051833266	-1.099396265817337	-0.2839343728239312	0.1184521887336559	-1.6568395786939571	-0.3459120689715299	-0.5273499078676145	-0.12194466122737047	0.024834190875293455	0.25381014379739464	-0.09892242806671284	-0.39341732487333786	-0.4418128143285986	-0.8222699464470823	-0.33530812256944575	-0.3006318607133521
0.9096398412435163	0.16593445496965611	-0.8714581462873087	-0.5423440323178018	-1.3696692629557385	-0.15076116578749463	-0.7059393897285489	-0.6373433953967412	1.2265326214648105	-0.34395439829758556	-0.9899736686358829	0.5830236606175686	-0.8103863166039691	-0.5346355101825772	0.4501884836859998	-0.5994081586959503	0.38455007584404055	0.08615033725306381	-0.7761956834433943	-0.38144716354632774	-0.30156450901074616	-0.3042388052270043	0.314554159412145	-0.4392054313916793	-0.4690079326967025	-0.14563301179566174	0.6935665276439701	-0.6002322012148809	0.29071052308251516	-0.6528605293614161	-0.18119398839414905	0.7495723958295412	-0.9351058998882028	-0.7198855739956628	0.9167338315231681	-1.0990595976072415	-0.23360789597810444	0.017437717571542895	-1.5013861078936948	-0.3833822255175213	-0.5687143590615249	-0.197348321174104	-0.015420685975990311	0.20633422057509404	-0.11590087825108815	-0.3511789000896146	-0.46281814128672183	-0.730201895773351	-0.3147948668040929	-0.3407681316890426
0.7623443364104843	0.08397775948777705	-0.8202952768802094	-0.5617774796340176	-1.4535614461609323	-0.17995661834669224	-0.6671211873892394	-0.6035816203350668	1.0278194390740665	-0.34229462587574744	-0.9191569614240016	0.6492031809754886	-0.8161250383436757	-0.5329439914262704	0.5081342855582645	-0.5607052677273623	0.3646150923520908	0.11089559713978381	-0.7891320330648612	-0.3508851681538718	-0.2708997499351461	-0.2405339232062646	0.28215304889407616	-0.4127083495008554	-0.4278949857171135	-0.1317850702305538	0.6801173341844787	-0.5888977995228166	0.2536833415166721	-0.6714726736096301	-0.15993288949622014	0.5168754787168783	-1.025190363429968	-0.7528488422694923	0.8261538042279797	-1.0910149184134945	-0.1695212279233464	-0.08319257370319763	-1.3330523222001218	-0.450578473202247	-0.5791775181775491	-0.27814369297882413	-0.0200956744536	0.18666716140493758	-0.10539040908933162	-0.32421517130791666	-0.48132136844686924	-0.6697867658667818	-0.2839318479473962	-0.3590210748054055
0.6143952524639253	0.03454237775445037	-0.7701361586304284	-0.5846586692092766	-1.485287768557686	-0.1921062441703044	-0.5688868986769706	-0.5852752860581905	0.6875419078019278	-0.3504336232190948	-0.8316848142934756	0.6288478915052791	-0.8295855345036349	-0.49363894548037035	0.5860048366812018	-0.4404774177975864	0.33338778586292217	0.13413262836463638	-0.7556954901282305	-0.31266660556661824	-0.23209239017284164	-0.15765073952966174	0.29380782250946835	-0.3759179149958018	-0.36856718762501	-0.10756405645896712	0.6514590164346865	-0.6011359856996985	0.20056915644149517	-0.6944090877309513	-0.11481933408601941	0.2197081523333627	-1.0796413277527965	-0.7753495193140129	0.7478604161887201	-1.0818925934878885	-0.08858093021664806	-0.18286738310287784	-1.2176906007793102	-0.5188301244699909	-0.5542860374331312	-0.3472237171960309	-0.011853373268504082	0.2034750409075819	-0.08159014558716564	-0.31190696050263866	-0.47901842275726986	-0.6114244870840372	-0.25779069374761	-0.357347940967344
0.5980185336506347	0.017247551904407875	-0.7492982846045043	-0.5948881299723611	-1.4513805834739142	-0.2062495881682998	-0.4418559895786841	-0.5756399467685906	0.3565785452481863	-0.36644596028019755	-0.7496616043747976	0.6162866071152093	-0.8476459206516769	-0.4275689954940143	0.5622911833958832	-0.28929782999728026	0.3053018442190352	0.13573896671895191	-0.6561724337107175	-0.2750393581373259	-0.1915974621594402	-0.10373158789462185	0.31100895042021215	-0.33113086741904824	-0.3178652862460269	-0.08279811423216131	0.6557900162232404	-0.6269376838091844	0.14201854684773696	-0.7139794508715012	-0.10612920807359072	-0.08849874872247447	-1.0968733384088232	-0.7968921718123023	0.6690987401042612	-1.0796711982203622	-0.012509191717536056	-0.27357192332196784	-1.1526032220006754	-0.5712473926436179	-0.5002741262810418	-0.3919355196179441	-0.006508930916357597	0.2574140642526199	-0.07160950820419022	-0.31530097338373164	-0.45567394027165947	-0.5433014120980599	-0.23261525219692025	-0.363444882764658
0.5797685937883199	0.03351299216895125	-0.7561104091255034	-0.5874048543816957	-1.3722731849041603	-0.24448446619907224	-0.2757735973052555	-0.5045394086196489	0.09432299336511121	-0.37287699067670965	-0.6780853120195547	0.5677683668257936	-0.8520056656834386	-0.3556628918867954	0.5036033814944074	-0.14378211060499135	0.2708802758110324	0.10812025685681019	-0.49565754371159143	-0.260405914812452	-0.16460643516127815	-0.06082089149459977	0.30915316676110904	-0.2907368197528837	-0.29667371137594045	-0.07236674735372871	0.6453623976096641	-0.6804970315251497	0.06770013358572947	-0.719931171879212	-0.19107869725586474	-0.3052437234014621	-1.07705971895679	-0.8154317527527463	0.5979462892211608	-1.0766427216272643	0.05632181716173336	-0.33098860105846295	-1.1416573133733938	-0.6137498599647893	-0.43194131813214015	-0.4136685819287836	-0.01070467246985661	0.32669405342753477	-0.059126378163652994	-0.3328509029242891	-0.4168913934030186	-0.46014515042069376	-0.2024502952925665	-0.36417516885498186
0.5324260041546749	0.08648425598778313	-0.7840079996245647	-0.5761562397427704	-1.2650237593774472	-0.2967365739619254	-0.08898346199990713	-0.331586283931376	-0.1436207471852376	-0.3723562547115014	-0.6020743608391622	0.47085106822971123	-0.8229109901506366	-0.2819300583991922	0.42269047851345476	-0.012007472269273045	0.21728231603406992	0.06218164052521211	-0.2743167941219047	-0.2624883725426638	-0.1528236524617695	-0.021102647112732686	0.2849343016886578	-0.26341150827252824	-0.2981764258282924	-0.07689007595720572	0.5461464392279043	-0.7576357117703957	-0.011814050911528196	-0.7195614561649526	-0.29997348617703895	-0.3705468496894154	-1.0284816865875617	-0.8218111298478483	0.5481310095803743	-1.058118283583187	0.15080592566813705	-0.3504476435434384	-1.1822596246854287	-0.6418662109382574	-0.36646361796926774	-0.4216917181054072	-0.039155529750629255	0.3833672649792102	-0.032024291015869476	-0.3609956564585298	-0.35979572102313717	-0.36918619668897357	-0.18552862252553828	-0.3555843105820665
0.4926749873012207	0.14629002782037137	-0.8231977906434548	-0.5856177799110356	-1.1334819900621254	-0.3551756992408175	0.08546313326525923	-0.12733653995257846	-0.3171274697855674	-0.3652892916802764	-0.47198903770737666	0.3816706666803683	-0.7566532636968948	-0.19447881463919095	0.28240695151825435	0.07516121242499844	0.16364227903950893	0.002116891357266454	-0.03673945845097929	-0.2541472937791386	-0.1548735614109152	-0.0002914245970085438	0.22839669769658372	-0.2583531681016645	-0.32287864019260376	-0.09173240634679869	0.40861472752896744	-0.8484795418152691	-0.07787671959259752	-0.7268317518877584	-0.37335264613858643	-0.3989299098213347	-0.9886336882034137	-0.8297006425831498	0.509851650617221	-1.018549776461485	0.2855367902905871	-0.33668837335301544	-1.213558924678003	-0.6648537000201177	-0.31247915977858265	-0.4087587064612926	-0.09939705458875978	0.4243175923483359	-0.01141951813797356	-0.396955485019651	-0.30011466621813887	-0.29071898137951	-0.19282391246271835	-0.3607215680647191
0.4405264498270863	0.1846088105727555	-0.8562429516609622	-0.6072665043341166	-0.9887613783675585	-0.4054581989095357	0.2583825528260804	0.06425517209152215	-0.3834267260393618	-0.3403386334466128	-0.2968275050917145	0.27686252764316255	-0.6554334024682869	-0.10774363795465765	0.16997497981176832	0.10159091977283485	0.13243060123116254	-0.06981081621615405	0.16923787257561523	-0.23758243518288014	-0.17109334015828784	0.019920885532714972	0.13864234284888968	-0.2747498585836864	-0.37233043241399477	-0.11653721168824005	0.298598004242419	-0.9633360488159124	-0.1420793389379213	-0.7398022215342065	-0.4274823104458223	-0.4445018395210827	-0.9464850476342737	-0.8534242199012262	0.46085268632370635	-0.9704999975813455	0.45530525302919705	-0.28488039078260063	-1.17731745257893	-0.6889232274757349	-0.27647997212865183	-0.3586327811864857	-0.17862757331101548	0.44236670649716786	-0.016606002920566763	-0.44052563396955585	-0.26646848485373886	-0.22758777152449663	-0.2129338837322873	-0.36581252498833033
0.3982058056896826	0.19928999198080682	-0.8724016723751881	-0.615170082143346	-0.857177459236525	-0.43530462363543904	0.4366104676860193	0.22620666799967704	-0.4301464296076702	-0.3041562999362764	-0.11922091734002419	0.14979715332772356	-0.5213681480901144	-0.03895980754933263	0.13767294173025693	0.12865889813264358	0.11989279259302843	-0.14137767966650303	0.36967912910354744	-0.20754266105764563	-0.18580839850681938	0.0648733882727558	0.03686011949872492	-0.3038982775568851	-0.43390153775445217	-0.14426435428022813	0.17846651365352467	-1.0788535325293334	-0.2177263588683192	-0.7573976475682072	-0.48152532107487184	-0.48905993073051574	-0.8809796891807024	-0.8821666762604208	0.4072327940822408	-0.9311390256576482	0.6454715763819785	-0.2150739116783423	-1.0703892706715956	-0.7025069707524371	-0.2566601276018915	-0.2654329237008691	-0.2571326949380216	0.43916727229727404	-0.04115609755602406	-0.4825920648572774	-0.2676000422877011	-0.17855342531434937	-0.23660831124037435	-0.2954988123724304
0.39541459460371114	0.18306281883840092	-0.8738872240880189	-0.6217590304569178	-0.7468261194942751	-0.4493403995830957	0.5921586026808967	0.3137594061702714	-0.4682917985398959	-0.27311314845729673	0.03755775588895345	0.023777104319305447	-0.3735242673778875	0.028344978723234732	0.10511750077578327	0.18533786756268478	0.11864850915832995	-0.2097933928255181	0.545467234409759	-0.1589053824806606	-0.19221478334870806	0.12804619495713634	-0.06323106338922818	-0.3409631179319957	-0.4949085869537685	-0.16817277343409257	0.0264492174240765	-1.1496016471076764	-0.2980193241296896	-0.7757009153969128	-0.49963387663305936	-0.5586105764452144	-0.8135586492883984	-0.899127322670451	0.35883148923940744	-0.9080011570268256	0.8186239882982077	-0.15922707244714498	-0.9063303880241147	-0.7017462145419653	-0.24649537024026014	-0.13512419381545998	-0.33173857408130936	0.4266976380824946	-0.07284700457331306	-0.5176755435673441	-0.29685940179211745	-0.1446228615808444	-0.26222320629992274	-0.17526467882719393
0.4292740891916442	0.14185869507684992	-0.8699391362025674	-0.6244720338752396	-0.6523418437111159	-0.46962810480130573	0.740367885334556	0.3709150394836003	-0.4470390597205637	-0.24845988570714955	0.12093233819286317	-0.07470197484237388	-0.25338370688452183	0.09740750960879944	0.05092570314128969	0.2556106247388411	0.1140741145022651	-0.27814924244337924	0.6502184715454309	-0.0985012536271794	-0.19081742315669625	0.2028158850194542	-0.15771613219472247	-0.3746511372121152	-0.5560161041680466	-0.19239294235536092	-0.09214873291922542	-1.1662289209972099	-0.3729126313463215	-0.7740278347912461	-0.504269848416043	-0.6688936744472846	-0.7360556516528225	-0.9055772186280227	0.318228911374977	-0.9094600526039069	0.9346239228664504	-0.13333798469205135	-0.7144753679511974	-0.6845884152830226	-0.2486916071525899	0.015038809974437373	-0.4134790786395694	0.40843326086215626	-0.1234431894549017	-0.5536026113863705	-0.35141133306045225	-0.1091150393820665	-0.265038963967793	-0.1059485328015346
0.4888782698867467	0.09647388822177745	-0.8542304305905384	-0.583799103769808	-0.5862119050677614	-0.49838772129447556	0.8895957372190881	0.4409248150855448	-0.38911019993529267	-0.2221280429156532	0.09377904206211635	-0.13402728971328304	-0.1630533053505216	0.1410572476946753	-0.006608888080838782	0.31376630402498495	0.09528483353521172	-0.3460245208558602	0.7108759517247787	-0.042527167954403214	-0.1851273321947468	0.29706267766544237	-0.23990845127921454	-0.3842202588085696	-0.6174609068611236	-0.21931747714508826	-0.1729792729708513	-1.1382739900759469	-0.4382399705505466	-0.7409300884599843	-0.5424139722806632	-0.6799641722979605	-0.6055612565048811	-0.8884118955196053	0.302574971311551	-0.9434481688459408	0.9756600667717106	-0.13881917187827092	-0.516166710248586	-0.6524452168847577	-0.25964653235985324	0.16178040187523504	-0.493157143127532	0.38771592622214845	-0.20166029329532872	-0.5927631644502218	-0.41507909101678536	-0.07734693601791111	-0.23151571419944744	-0.07649927268078369
0.5484061065828334	0.0638396864629188	-0.8114756500445741	-0.5054996446017666	-0.5401999173532545	-0.527952243543629	1.0476475723473766	0.48574332431604245	-0.31191885921409956	-0.2051976589271738	-0.003687567576035844	-0.1475296151754688	-0.07089334585032506	0.15007638155273303	-0.06768049784712393	0.2970629908359263	0.06926548437851993	-0.40548398310768696	0.764738119951608	-0.020375345216212128	-0.19133577165529367	0.4087172454169952	-0.31228239885484205	-0.3756698220173945	-0.6628925432266991	-0.24892272199436602	-0.2797104886689197	-1.0503539702860627	-0.4801203266635645	-0.6876840056880331	-0.6197792014387948	-0.5409158920314552	-0.44449988342882235	-0.8404539091236133	0.3284292089509351	-0.9967770282442018	0.9474023881446335	-0.16412039816777318	-0.3259242570716514	-0.6152031207344659	-0.26922522867585785	0.2796080751804824	-0.5478024811203065	0.36935086143610496	-0.2817913915200007	-0.6224558630484746	-0.4680233054829472	-0.0839680775611771	-0.16253055556194912	-0.07502186393321253
0.557973313093656	0.05504781515182874	-0.7485956587943821	-0.4484159669700147	-0.47636011869691164	-0.5408975020154367	1.20816106280727	0.5151452906831793	-0.2038003698124801	-0.20310178482792668	-0.13681722406346483	-0.13211417059437647	0.025432014567497403	0.1457868776266657	-0.11052986149724638	0.20147970368795667	0.05074790201653099	-0.4443902962297607	0.8041785916080568	-0.022772742541424276	-0.22211795595711323	0.5265837271940221	-0.38063790452981844	-0.36096718055964966	-0.6873694221860258	-0.28280290945357883	-0.3574989763342595	-0.9159919055981541	-0.4886000124942685	-0.6190912108150125	-0.7002660261944582	-0.3557501088471013	-0.29343106962889426	-0.7821055703330373	0.3810724381876285	-1.0484871130980298	0.8704150399509258	-0.18457135337919756	-0.22980212689257362	-0.5878625080412606	-0.2656169546617416	0.34584377062743876	-0.576874308150997	0.35172532946023766	-0.345794703731072	-0.6359418225320861	-0.5050985584952254	-0.1334780164298755	-0.06859601170547824	-0.17255609612331316
0.5277299171908176	0.057686333223209506	-0.6784351258164426	-0.42215339864390533	-0.38588319761495193	-0.5445511064838405	1.3608989775007234	0.533036713798048	-0.06622546829648528	-0.21175564075538503	-0.23829150679529013	-0.07461382983429912	0.11164281602605639	0.13247410072649785	-0.13169734699316366	0.07933955855662941	0.04511797030185246	-0.45651598906585794	0.8344616287146869	-0.01828806698199521	-0.26934470443935393	0.6247974953157724	-0.43764874143061067	-0.34100446676172974	-0.6973559428731958	-0.32136356767544766	-0.35799043730317337	-0.7853377179291163	-0.4622117114956829	-0.5495858265207192	-0.7260785063799984	-0.11639145559763908	-0.15803070553928467	-0.7244813398619645	0.4509056651612985	-1.0896851558485052	0.7795392751205972	-0.19369562570429483	-0.28381048023642164	-0.5832480305457926	-0.236679146127759	0.3519339584933535	-0.5957029314690777	0.3430731427796778	-0.3946143938249856	-0.6371408656927812	-0.526344680875296	-0.21506259299343622	0.02511066736862161	-0.35879378115193306
0.49983270272115127	0.05002525537128216	-0.6018907354779597	-0.4073748774024578	-0.2785916222725271	-0.5544881687892771	1.4939734877877864	0.4719864261007146	0.05479024945357484	-0.2270356561317813	-0.2250189924263711	0.025959624378382985	0.18713745827395117	0.08226248400685648	-0.13936316324587888	-0.07486017156660017	0.061329721139444085	-0.436977194383447	0.8820252042520753	-0.04363267020624398	-0.3272235984429329	0.6669402209101132	-0.4886949055262969	-0.32525808060189687	-0.7033337897634028	-0.3611568625115251	-0.3229692927035303	-0.659269899287513	-0.40697008454772526	-0.4988985040876444	-0.6668300855113098	0.13083493774442195	-0.0740472312652539	-0.6761191599859646	0.5349624582081965	-1.1169091619333649	0.7008970175007717	-0.19074472674180415	-0.41256307848312684	-0.5964289226125732	-0.17382499418950706	0.31236921456836164	-0.6018156607190204	0.3648650567847069	-0.4171441610548519	-0.6202019239923047	-0.5318449552502988	-0.32093955081955206	0.09550280061472853	-0.5063199896807971
0.4612827073156316	0.03612472325483635	-0.5400613371057605	-0.41179911128207464	-0.14473473530162356	-0.5743752757510527	1.5737365456674826	0.3696070968752402	0.11974083432190152	-0.24878549261993177	-0.14070054692656814	0.12282229789903928	0.24257133164486358	-0.0036986779776052026	-0.137285866640581	-0.2312390873342572	0.11130543358428473	-0.3871807053996614	0.9403939271490087	-0.12871135222726196	-0.3846411790577925	0.6464133834879603	-0.5511874915471886	-0.32261676747824547	-0.702966363880115	-0.39357968317189646	-0.3018523980160768	-0.5166371948644704	-0.3320734349243805	-0.4543805201396607	-0.6224076963437885	0.2852189056759793	-0.13798720431460376	-0.6547467847409557	0.6080281481864663	-1.124063745722339	0.635139411841435	-0.17917130763470754	-0.5587354432613654	-0.6199391194626791	-0.07571765898730624	0.2464117889748309	-0.5977784249575423	0.41016925337430665	-0.41525766658992136	-0.5841388990935827	-0.5356596616716717	-0.41780811489053366	0.13459426994593418	-0.5922980232485118
0.41096642581787907	0.011937988707831084	-0.5175589090772846	-0.43992143792115107	0.004511517716969393	-0.6155052180331853	1.5949067815192797	0.31501710563010876	0.13507787768224183	-0.2733153303670389	-0.03581187653848665	0.17774036236623805	0.25673245690419166	-0.10259181818626346	-0.14304888527237253	-0.31667676090138375	0.17959435333420717	-0.31130699273846607	0.982235008125321	-0.20891007736043066	-0.412200879651503	0.5758387011884156	-0.6335736261574358	-0.33465679490005107	-0.6968004982761942	-0.4138729878143154	-0.2843998454139739	-0.4113176375767571	-0.26004289905737404	-0.40262968003487193	-0.6201464479796808	0.4080965724618788	-0.3253280778130456	-0.65857544298137	0.6521401531911779	-1.1186662932764668	0.5594263038353919	-0.17043783898814452	-0.728953084534572	-0.6437506223830155	0.0423360430855176	0.17303072131843308	-0.5864088977345712	0.4635874789656994	-0.4187574896545977	-0.5388930381854932	-0.5539745976748071	-0.4667309940713327	0.14393491757249238	-0.6434896049806024
0.3740252405379624	-0.04310543977474611	-0.5491837622071868	-0.4654650682418227	0.12342863667444295	-0.6693337541199693	1.5830921922115078	0.30212406542005554	0.13604546752832752	-0.29917345624210395	0.11621601860449511	0.1738818456747641	0.2251855795235989	-0.2231587497022843	-0.17071076775198318	-0.33095414067807283	0.25113043207651653	-0.21869144306769545	0.9995347899173611	-0.2663720919361208	-0.40319604230370076	0.47167250405744515	-0.7282735071706415	-0.35807150948338806	-0.6948944765066395	-0.42075006940421095	-0.27226690274391147	-0.38692725964225755	-0.22207817240855426	-0.345109636806627	-0.487246527018002	0.40796625335310166	-0.522639617085462	-0.6754569706676542	0.6707568806534087	-1.1078867613623529	0.4625519932159635	-0.17141153628889907	-0.8367760135910884	-0.6493888746474993	0.1434572360070841	0.11202612559929859	-0.5559478140561667	0.529621162142892	-0.43635560468751233	-0.48726538471720077	-0.5853160228577134	-0.46742023186946724	0.1386831768740364	-0.6230310715972092
0.338437764704011	-0.11198243291002903	-0.6431633101482848	-0.47166057575681436	0.1875509952064843	-0.7040448511913671	1.5717794279575625	0.3008388132658669	0.11207603414113916	-0.3308831027375016	0.2692372173964882	0.12290423551217922	0.1665481229209435	-0.34392435878837746	-0.20717650333892804	-0.28244932051970445	0.31596180674606017	-0.12461089951477944	1.0038633434956117	-0.3216536318668284	-0.36843482033627306	0.3663556612483382	-0.8260922030191191	-0.38504097042905894	-0.6830765674324576	-0.4141644611740837	-0.2770654730376126	-0.40446337651186004	-0.2324429756253518	-0.28161681281479567	-0.23410843802395886	0.20024863795498143	-0.6940931058520163	-0.7153121677686809	0.6557734853395276	-1.0888196572079392	0.3581885162105446	-0.18670918197660233	-0.8342720695916824	-0.6252760656569318	0.21187956468230323	0.07133896434605932	-0.4974237460939358	0.6016474914720296	-0.458218040542029	-0.42181433612171404	-0.630849894000345	-0.44002906719103996	0.14166712045270483	-0.5008207460092812
0.2933370817731745	-0.1803026394182105	-0.7802957932610838	-0.47419186956936665	0.20349767548414235	-0.6925517613991328	1.5521173798351011	0.3223850202492041	0.08863207647036372	-0.37038968299639186	0.33819316573646535	0.059782477899143635	0.1090680659789061	-0.41588841002020127	-0.23722371106582063	-0.1862479050346963	0.36467520266294573	-0.03416207745857748	0.9679155419117491	-0.3538787011410509	-0.3026565636145867	0.290861247883049	-0.9242839937546752	-0.40777280282435485	-0.6318565381477452	-0.39530740207255183	-0.2640428950025255	-0.46010176577592343	-0.29102700928623987	-0.21663810604730246	0.05525088845208712	0.01998196974125759	-0.8459391389785159	-0.7696684509545839	0.6013463884131478	-1.0651560327421732	0.2528192710066857	-0.21445293125694276	-0.8244618663853966	-0.5784804030035773	0.2524622032797049	0.057802723422370875	-0.41665292402803944	0.6515138763835621	-0.46973317342271803	-0.3524418266973961	-0.7012110404900498	-0.39474930208609527	0.16092169456305552	-0.3573037449791689
0.24892908097975033	-0.25808247851878197	-0.9432464290586994	-0.4896735279809673	0.1777472602927603	-0.6391015681100926	1.512248057450616	0.37719219155569855	0.09016682282623202	-0.4173088162950201	0.36572700353666715	-0.006005976577883781	0.06026912542180465	-0.45420144782108907	-0.2585747998409496	-0.07832093490370587	0.38442745080989643	0.06463105708412145	0.8816547695474078	-0.3537597953755916	-0.22328717570961235	0.23531965963122908	-1.020880036661516	-0.42643741396757673	-0.5428347006051022	-0.37358461069179083	-0.20853852182581029	-0.5664127881328027	-0.3803060349953241	-0.16067297479453374	0.3947455573075294	-0.035642201721943045	-0.9126358688411275	-0.8235225022419239	0.527019782764538	-1.0483579800859377	0.1529537015819377	-0.24637960465583034	-0.8791358037667715	-0.5153509549297567	0.26390889457820765	0.07179838974164829	-0.3357552973285265	0.6770312303196668	-0.47554665636566745	-0.29238155821372314	-0.7816349009284921	-0.32984019311298274	0.20380910181645726	-0.2490846065049938
0.20857289828043926	-0.3426700386476145	-1.1114985438855498	-0.5219751755527525	0.11231357416079465	-0.5535831134691851	1.4408261457358602	0.43180325250827567	0.09320803214246758	-0.46496144675457396	0.41181449501614303	-0.08279021044242343	0.03346820558004643	-0.4862809768609699	-0.26060354020711757	0.036132261905915744	0.37195937013235414	0.16212714823513746	0.7604552693564011	-0.3383614987485726	-0.16210360033957094	0.1845549546331755	-1.1053965269256847	-0.43510688526859403	-0.41962933860049834	-0.3547241721889865	-0.1053977015395298	-0.676350751584539	-0.48090412103774716	-0.12973151346763828	0.6625776343026449	-0.07966134610863725	-0.9121231959989522	-0.8868708003788095	0.4465744562763307	-1.0350203846942023	0.07721254426358741	-0.2814426431697332	-0.9190304054692839	-0.43822325964836406	0.2554581568938078	0.10841795541930925	-0.2850949814245647	0.6991443029394441	-0.47258033173567976	-0.24125678213659651	-0.8504879076702127	-0.2575872646896653	0.2672513592002478	-0.1315527419510418
0.17053869038046554	-0.4148513977794697	-1.2566878029544217	-0.5707381333237687	0.015585991519192882	-0.46316660329474696	1.3170720186106626	0.4761711941487796	0.08060405794737845	-0.5052179808414616	0.46046240268892386	-0.14552090217456654	0.0337900493359404	-0.5101416011444714	-0.23273832847614812	0.12878604876816513	0.34604220850411554	0.2316187422587932	0.6317953585385853	-0.3254634368655416	-0.1293838998051306	0.1426297770827645	-1.1682912801625178	-0.42880682721085234	-0.26075352551250364	-0.33714790616979895	0.02435140717713813	-0.7497157943726536	-0.5833689412293419	-0.11969185984720074	0.7009879087502674	-0.09069871198250493	-0.958863998645511	-0.9458968082379945	0.3656681302728112	-1.031277064641312	0.03800561622521033	-0.31185743623598683	-0.9040522370906038	-0.3684667427038876	0.2438527158619685	0.17827676170952644	-0.279370125171568	0.7208876091541332	-0.447302405902382	-0.20395540118666453	-0.90999334476146	-0.19195919337725845	0.3306538306696564	-0.04651545156019945
0.14278857776256124	-0.47253334433342686	-1.3625584562725486	-0.631835223117744	-0.09631084146582572	-0.3884735746853501	1.1097992834056511	0.5156979653169479	0.040035248600648624	-0.5283924945075633	0.4931665133288525	-0.1805604051025485	0.03686489506532576	-0.5703519425190524	-0.18553104236407075	0.14509028521009273	0.33169988833411423	0.27852515250572485	0.5166743550923624	-0.3180061171696218	-0.13444492705518996	0.11899567211748949	-1.2060836925553342	-0.4222962660199162	-0.10847415523540752	-0.3190182631922107	0.12060836097522842	-0.7902933571098626	-0.6737058386630681	-0.09187543229494538	0.6545889904469653	-0.006494897324992766	-1.0778770763706493	-0.9822140224097613	0.2897690243012199	-1.0482119367984537	0.020324531860210597	-0.326597027518326	-0.8967914735014787	-0.315773138576347	0.23031721228271737	0.29837728341490244	-0.31614533369448294	0.7311629488335537	-0.40919301771723904	-0.17410708906345834	-0.9582520062050719	-0.12648717590593883	0.3734779421501774	-0.04710262683167014
0.12436919146340601	-0.5219476791495785	-1.4224957837132037	-0.6818764684632633	-0.2079735088080005	-0.32720058766649807	0.82531194782402	0.5316477338533573	-0.03750293586537204	-0.5433233934467885	0.5291681523722118	-0.18831840729206617	0.023405636765965555	-0.6819314734000131	-0.13539065593202138	0.11127073399582785	0.33927018088319205	0.2991564568142081	0.40320828071634596	-0.31229864042756034	-0.18378365210615	0.11619900027564081	-1.2181454787748116	-0.4324580541758999	-0.008758215128794078	-0.2989741893936514	0.11465622257393807	-0.7983043274221204	-0.7458800980187309	-0.02386997061356415	0.5499732426819588	0.08080565276481196	-1.1843123371066244	-1.005251330797952	0.22748124789240237	-1.0708670939316955	-0.0008987799447120401	-0.3208475767900615	-0.9343489484696871	-0.2756811198170218	0.2087761864366203	0.4475504682630844	-0.3858878821837595	0.7305223675965695	-0.3591266646144303	-0.1343404622708405	-0.9811257607981541	-0.06071791302302487	0.38873222341445945	-0.07268579027252213
0.10067834513464032	-0.5530301491057614	-1.4627294759357046	-0.7060138244436283	-0.3191928225330579	-0.2944572440676774	0.5075156352237281	0.5190059093859263	-0.13826178803768666	-0.5807270467491146	0.5579634708247034	-0.16138824510691224	-0.007446800818256019	-0.7589190318028921	-0.09722241721056588	0.04185907617310219	0.3664364347709971	0.27077781255463174	0.2907151987951234	-0.3007792426899937	-0.24885232496082388	0.12629794742338454	-1.2057073674094938	-0.4588887273401804	0.02546549653915143	-0.28431519152310114	0.041905209839966	-0.7731298827237394	-0.8073753679265809	0.05135196741449656	0.4328628597955689	0.07821031458154284	-1.2027959263026229	-1.0064054321812934	0.18874635581135166	-1.0937036522009713	-0.028651570950261378	-0.2932180879072587	-0.9411244254694253	-0.23979906266882134	0.17177794971298288	0.5967404613574464	-0.44237561691202537	0.7260365629451717	-0.3129139668714702	-0.09040666908367538	-0.980278450591603	-0.0072917658565701425	0.378434905392074	-0.08066421842358125
0.058126806951432373	-0.5556763206015694	-1.5046779097186236	-0.7153489579296197	-0.38842779760052043	-0.30216876050403485	0.21546294788469292	0.5042052502786716	-0.23543311478066822	-0.6496217079700239	0.5551438668014163	-0.11915312997050528	-0.05673345845159648	-0.7691950772327243	-0.1043996363070315	-0.05114972533485984	0.40744008221762157	0.20205945593755675	0.19997312867236056	-0.2966191477335757	-0.2978823894171497	0.14202300151445352	-1.1724825409069668	-0.4935716245236108	-0.00212158511191064	-0.2803308774226162	-0.04296736915275083	-0.7350849399421209	-0.8547690239125773	0.10446818169188192	0.48949516485614675	0.002519209165152416	-1.138319562450428	-0.9786760394805016	0.169304202339491	-1.123614854775545	-0.06349482740257964	-0.25479016348326566	-0.9353330018314999	-0.20021310493353	0.12111410624517951	0.7351451631529258	-0.45329386882124234	0.7113830501501064	-0.3004675033900182	-0.060741817116203675	-0.9673280020713948	0.027125537238420712	0.3500132949179237	-0.10979147920191253
0.004207461109880723	-0.5394778478007667	-1.5397339188879582	-0.7021062778778104	-0.38354934670794266	-0.3414403719854865	0.01908931033520341	0.48965904840749247	-0.3106475950163197	-0.7405107047327257	0.5345811328908829	-0.07427863050781955	-0.11105201942227713	-0.719075900771381	-0.17112501316706497	-0.12064824844323882	0.4365803587139048	0.1264651064684163	0.1287955434224502	-0.3094673977418872	-0.3170042487553749	0.1535307688262022	-1.1269714252009635	-0.5359491630221949	-0.07470254963478792	-0.28686917403492596	-0.1380104598632689	-0.7086054034690215	-0.8712387329905414	0.12618897990461025	0.61852249167601	0.0032282334688366497	-0.9923209188583453	-0.9439927989513194	0.15785756615296515	-1.1496874248359226	-0.11046740790540244	-0.21944395789720458	-1.0289208575993354	-0.14468788961558915	0.08232784620922182	0.8405011177925562	-0.44031690638977555	0.6756285483698482	-0.3252045974768099	-0.04454326818708534	-0.9473781918876709	0.055666670102953876	0.32042704222276636	-0.1334594831551724
-0.04175721244396524	-0.5067632850854196	-1.5670894837620675	-0.663078214725479	-0.3383288388662473	-0.4023071968832321	-0.06902710026479639	0.46346291906555787	-0.352913408093107	-0.8334697151178474	0.5027354883005525	-0.004826571540271008	-0.14361641821573415	-0.5868228649601561	-0.28224293165208425	-0.16884337497449622	0.4360081085545655	0.060889585761958895	0.0946494015385651	-0.3461642878981919	-0.28369071207690993	0.14098375091905205	-1.0730632518416303	-0.5798202713705856	-0.16400426236196683	-0.304913487130379	-0.21889901961261363	-0.714156258924284	-0.8513865083190915	0.10302792838728314	0.7156158749012932	0.07844665601610437	-0.8278751752405252	-0.90551529962683	0.14572945242206503	-1.1605530454247637	-0.16305586143656453	-0.1923079414559406	-1.1692866335337295	-0.06635829940211571	0.06988688026508337	0.9015075810945993	-0.41899321542788037	0.623250182293234	-0.3699616328240894	-0.04586188805642902	-0.9334211098742099	0.07917692437625132	0.3032087835485248	-0.11144146276045412
-0.08902718217610718	-0.4540732846142985	-1.563912611349155	-0.6278075902037649	-0.293657839733092	-0.4818407877578751	-0.09519388611198185	0.430754629376169	-0.38587249545031327	-0.8766731680868511	0.46078751112306565	0.07892732535706587	-0.15256119890838307	-0.367241379164877	-0.3881789889924038	-0.23397219653937026	0.404706265279937	0.013771990244842228	0.15005705221831223	-0.40728185134443057	-0.20151821627175331	0.10425351581526114	-1.005898096520665	-0.6185202700124723	-0.24496425933263058	-0.3296422559431854	-0.25409763622880954	-0.7592898397174224	-0.8095178506295685	0.029040326050815617	0.851294903113385	0.13714326612860467	-0.7362964801765489	-0.8483073024415525	0.12095938360327649	-1.1626991131019033	-0.2031042688441537	-0.17421505589804442	-1.2671611875078153	0.020086578614534757	0.07813828557754907	0.9361250978939217	-0.38851534878326166	0.5702208190245636	-0.4475059053053041	-0.07745143362201105	-0.9279081620559465	0.08160319004839132	0.30000240053944704	-0.046521765272796244
-0.13879415929069636	-0.4061437141370824	-1.5146267566062406	-0.5975458304671876	-0.2663400758389426	-0.5429932243754857	-0.09034517106488207	0.40431862951869785	-0.4356780663277536	-0.8381046178510678	0.4132842248497493	0.1403830181696002	-0.1438082866086708	-0.1283316011533621	-0.4084026625902236	-0.28791050326119805	0.34149546459104413	-0.007022275925672566	0.26388995316875696	-0.4921403970158815	-0.10087976489196897	0.06633200859139535	-0.9314325563962663	-0.6563306423176458	-0.30166984223423926	-0.3498738865123783	-0.2598381733795957	-0.8377589042136414	-0.7745596188190295	-0.0641186740510042	0.9229409895112	0.1958420850395592	-0.6877366923924509	-0.7893604133061138	0.07265465178143764	-1.1539857093812533	-0.23336947682349468	-0.17189507304369553	-1.3297985430191983	0.09273130567973162	0.10552559859570718	0.9580467860785596	-0.366184679848527	0.5242430573402491	-0.5422137940942744	-0.12406996962390182	-0.9285563181541203	0.06739671715799979	0.30487798350192513	0.061604772083297246
-0.17132042696898592	-0.3701515724106583	-1.4361300702667736	-0.5442243317166381	-0.26732513264317176	-0.5566729129840897	-0.07437357151393328	0.3942586545867306	-0.5095408979784114	-0.7528061859879848	0.3652685556986622	0.1788763156393072	-0.11694794945813206	0.01945415746251588	-0.322784356561038	-0.28554625679081425	0.26060742368591516	-0.01010358541899265	0.34897086694452806	-0.5910876690596274	-0.00789072824876746	0.03807173136664265	-0.8583479518928716	-0.6959014723736401	-0.33727427147922684	-0.3681437746427826	-0.2766593351535795	-0.9319261656383212	-0.7627575807156723	-0.11121998805305211	0.8847349701621606	0.19968760314770478	-0.6439971239999063	-0.730673239981233	0.01107568490406866	-1.125478059664293	-0.258116984367571	-0.17731499016167068	-1.3505900403332418	0.1477438012759542	0.14821017915105067	0.9747093607917426	-0.34960497400312185	0.48923676833272767	-0.6013826204899694	-0.1667293699435521	-0.9456509826204711	0.04380472039651383	0.30539700883954823	0.1923870148063513
-0.1964524990352717	-0.33763025866210594	-1.3675688474661611	-0.4776206508260688	-0.30264199489686294	-0.5488130268231265	-0.07988415311851113	0.3984207321806234	-0.6075562607871324	-0.6552604673946398	0.3202972199032185	0.1970379117395567	-0.07255455477497738	0.055888036579806434	-0.19060061720578061	-0.23843128120289508	0.17426737758623792	-0.012077419400952336	0.39396425104076077	-0.6846745406496808	0.0687091018206592	0.015589582609889343	-0.7865441449888398	-0.7400595165404917	-0.3631763609936497	-0.39037178651380844	-0.31411616941628917	-1.0181347278683355	-0.784249255879815	-0.08727972556833075	0.8193176326797111	0.10702629921041676	-0.6606653769753917	-0.6512655608961214	-0.04205769796748227	-1.078664268185601	-0.2781281651763659	-0.18081400784278287	-1.250769284932969	0.18578827049724722	0.19264220038011748	0.9859036527476738	-0.30129240859509576	0.4715591565814957	-0.611751923399248	-0.19346049745637223	-0.9818282316531575	0.008581139122573389	0.29375420353078124	0.3312234502316223
-0.23445505210638498	-0.32088456601473714	-1.3196648234831545	-0.42380458593111914	-0.35623626612665005	-0.529534235732232	-0.10323529352855568	0.4029750304823515	-0.6857881327428087	-0.5637931363319776	0.2831914107402186	0.17971555543449264	-0.014264937000807026	0.026634144092060042	-0.046983400917782456	-0.1477628067388329	0.08491580491272577	-0.025959109444251272	0.40607554154728476	-0.759551429361198	0.11375677360491303	0.002648095056817893	-0.7311048289760437	-0.7806377544482013	-0.38261979240340654	-0.4134657699609578	-0.36656028794860995	-1.076051126160364	-0.8466636876337208	-0.029960920007340557	0.5934610100347528	0.026387485257411275	-0.6406820828816427	-0.5748489135630681	-0.07079637130939291	-1.0042575191589296	-0.2991511247505235	-0.18507144961189798	-1.098957148575988	0.1844149140997866	0.22482542639487457	0.9814251889321378	-0.21203127039894093	0.47349131624751983	-0.6092567640535038	-0.18914590772239523	-1.0253053840038195	-0.028654422031097075	0.26792410284343826	0.4730631082819424
-0.27131616928977303	-0.3267834428922322	-1.320531395315639	-0.3904727238987943	-0.38610955773636746	-0.5013773712452713	-0.09601443788918276	0.39405281975245304	-0.695740910759623	-0.5243347505980843	0.25661491989585045	0.1195236882306848	0.052673612782710245	-0.06487619280093912	-0.0012252150672535378	-0.02931758354072001	0.004450940596015774	-0.06109401947358404	0.36722319512000035	-0.8128935198471794	0.11596940036753398	-0.0012717013250794376	-0.7068795033860674	-0.8023559140175799	-0.3915169527569227	-0.4308477204069665	-0.42196341106459967	-1.0922619172742443	-0.9338954892311353	0.025979641530240037	0.2490621556305117	0.0606702460595526	-0.5304884376087257	-0.5280003092717783	-0.0704501661397909	-0.8867464781556705	-0.3180944281693416	-0.19261429179716377	-1.018247922678583	0.14138640966152763	0.2436700939882801	0.9634926578409051	-0.10473963216688213	0.49190325283139086	-0.6157229117481687	-0.14449465428333877	-1.0825893475407125	-0.05781233912468915	0.2297549433456391	0.6180554134887604
-0.2805426208781589	-0.3468258481117469	-1.3884033756548935	-0.3897790672298119	-0.33059668933954756	-0.48227291458078814	-0.05460437696106054	0.362128971478736	-0.6497148946809699	-0.53974054192996	0.23297788871869365	0.03880272449849255	0.12178213219731157	-0.20848972244530622	-0.16050788800470345	0.08088802669218445	-0.04009681077861929	-0.11165376860709071	0.3222286083136875	-0.8537344366132178	0.08136083119419141	-0.002799779754130643	-0.69740838469418	-0.8072889547043995	-0.3839230060831923	-0.4399535171361918	-0.4650845605222682	-1.0693654816038285	-1.027350852128026	0.07197531834882276	-0.03670723274923189	0.11471512662825305	-0.48026109474367373	-0.4984701056196322	-0.05442451105216123	-0.7287414767773871	-0.327927715655281	-0.2024820846801501	-1.0107579959778032	0.07916753849608406	0.25819032335702685	0.9433750547462617	0.01685295805352614	0.5195749734750749	-0.6061492731710375	-0.06582628428942401	-1.147799644591022	-0.07925859557122747	0.18603203189021045	0.7738315398103305
-0.2651248571744586	-0.383799541520998	-1.4910001272815676	-0.4276489291558006	-0.18454913900219974	-0.47964306121216005	-0.02302466195220394	0.30389554159222254	-0.588299734250264	-0.5634687048954145	0.21306537167644307	-0.04054268051614708	0.1789873840862398	-0.3178920782875624	-0.40766673209090315	0.13709490217845893	-0.05390775580066254	-0.1653214332522081	0.34246661083139135	-0.886717931850912	0.023881182959758846	-0.0017683923410405332	-0.6944413920207493	-0.8022869993013556	-0.3676141767402331	-0.43559493434475804	-0.45793334836811805	-1.0203655242739593	-1.1222584907416853	0.09021189695058922	-0.2892036718881312	0.10082399315201614	-0.5069328537463689	-0.488287869867946	-0.04024832042319452	-0.5391834388136527	-0.31167313917332706	-0.20875978275355167	-1.0403352025872057	0.009217919318752422	0.2703806318274759	0.9281449161242031	0.1504416395688945	0.5447676968114079	-0.590050820404706	0.03834632342583446	-1.1894065588148313	-0.09519094963268918	0.13859456279200294	0.9338652129927798
-0.2530625053299456	-0.4346795071150152	-1.5728376320563073	-0.4916707535609078	0.012754148345069138	-0.48799071284276285	-0.014500417456814008	0.22415318189708328	-0.524935996729518	-0.5768033071286508	0.20606580207134223	-0.10735038924146907	0.20696055791581167	-0.3721117390423352	-0.5767001047987304	0.11257497219780713	-0.056725727173544314	-0.2138225417204528	0.42346793201549104	-0.9123244491261057	-0.039352301359427924	0.012234624823979242	-0.7046813122981311	-0.7865330951724803	-0.3604436309866975	-0.41464771555607616	-0.3832255928875445	-0.9717955390404123	-1.2077505696450186	0.06704850546038746	-0.5253390713122728	0.045403031146569316	-0.5104102716722965	-0.5118377299882317	-0.0347272590342781	-0.3278434288460569	-0.2617493703113378	-0.21604429708351608	-1.1141847003408811	-0.06630669449505881	0.272148363820498	0.9221088881626468	0.26285394727024664	0.5551506680265821	-0.5950411390961939	0.14762796887088556	-1.1980335526913577	-0.11104527677360773	0.08267365167710966	1.0738844172444533
-0.24764580549732945	-0.4813749629032971	-1.6059681119221871	-0.5616605534529127	0.28221635908677534	-0.5085065365125534	-0.0359188532676657	0.1274886056295787	-0.4916970526168284	-0.5934974203970239	0.19947673804667726	-0.15105541549843737	0.19796131135678055	-0.4059090012401293	-0.6188196074794237	0.026719338125798735	-0.05317320780201427	-0.25612112217462213	0.5239555619172375	-0.9289471537704254	-0.10135282080331023	0.03959325714376884	-0.7206000274801303	-0.7618591207744994	-0.35159096361123554	-0.3864939235534129	-0.28468425569690964	-0.9464980042909275	-1.2817781935230015	0.015041438325779671	-0.6806802317414699	-0.08359079855802962	-0.5518273043776922	-0.5395482029942149	-0.03342807858203461	-0.1208078526148439	-0.18573773748145478	-0.2313419427712197	-1.2028489192538956	-0.14043131712067072	0.2613259289921849	0.91925708906076	0.33575728772982616	0.540412091598421	-0.5990139607730696	0.23899604053811965	-1.1762551456943515	-0.13039223750076087	0.024879185684943357	1.182139333423341
-0.2387135576124683	-0.5156336039968925	-1.624637883448304	-0.6146739359154173	0.6552094449468365	-0.5449109030660086	-0.06556586367732904	0.029757578015975054	-0.5263040199119067	-0.6111613015464284	0.18682297843951073	-0.15212681186418459	0.1648015016149197	-0.4263203621543263	-0.5642211513422128	-0.03574183792749766	-0.05869734536958815	-0.29058921887053774	0.6279815648746141	-0.9367451224160399	-0.14975549905097707	0.07027801558099567	-0.7324146989042699	-0.7330101675681663	-0.33251782859947937	-0.36526199020750816	-0.19136924186551196	-0.9458606338893206	-1.356664815926207	-0.05100546605917757	-0.7598404299477527	-0.3678874563509857	-0.6663084271563435	-0.5511150164114602	-0.03398018472092601	0.04310805866215158	-0.10869829770774828	-0.2578801620601499	-1.2090801338634534	-0.19760456011556507	0.2373487512232256	0.9060850268043061	0.37951980451983486	0.4924032186748901	-0.592996978427198	0.2976213885180101	-1.1176477125826967	-0.14343387993446677	-0.034512142234473596	1.225988067405749
-0.24070408773315116	-0.5320903798721233	-1.6183761491452349	-0.6357806916882448	1.0150361772619374	-0.5994757239111458	-0.07829458835342057	-0.08428950689424788	-0.6101732191708541	-0.6240962418650586	0.173595409937063	-0.12690989068103617	0.12388401949541812	-0.4477251109188828	-0.41272568525530373	-0.05409307370959769	-0.08843752276820405	-0.31552072088529376	0.7199672372201921	-0.9166596890613764	-0.17910677309615025	0.11301965356133692	-0.7471156065327761	-0.701177833646741	-0.32582235303097595	-0.35895518258237663	-0.11121218536387927	-0.9562979957569009	-1.4287371318771251	-0.12268351516796261	-0.7914339483780278	-0.7114505942575342	-0.7577904259191272	-0.5573000366417078	-0.026749963073658695	0.1438717778353542	-0.047156102983704304	-0.29743081908603297	-1.1589220577999844	-0.23802451973586	0.19277588436608567	0.8701527316371198	0.3918664733312651	0.4136204064884617	-0.6026384501386366	0.3203884662372751	-1.0413372897281932	-0.15162484880771626	-0.10539074870643587	1.1730812604182879
-0.26143055244159175	-0.514594651630859	-1.588198370600466	-0.6252905171429687	1.2343120074293763	-0.6506966620879924	-0.06806820752681103	-0.22125881275868614	-0.6907689875505055	-0.6332802375674808	0.15339673754494595	-0.08688212518344555	0.0921675552126811	-0.4693050822626003	-0.22848965755223688	-0.08021560526468975	-0.13189246869149485	-0.32029151254008836	0.7851565289813256	-0.857058977542082	-0.1982890225507174	0.19107091170799786	-0.7648416514924392	-0.6632847636820985	-0.3325881562099521	-0.3678311800250601	-0.06704326842387331	-0.9628487471067475	-1.4845452967629242	-0.19417085648743038	-0.7409746862968388	-0.9390054285696439	-0.8155746759453502	-0.5563609317902853	-0.009552676806796553	0.18550333855499418	-0.0021850412662225227	-0.34720198587425716	-1.14315529871355	-0.2680269468285075	0.12335928104523015	0.8043689912541169	0.35782502352720813	0.31350745430523635	-0.6304005353499524	0.3252599885868752	-0.9864811958216091	-0.16463862448408526	-0.17580277490973342	1.0499049368031017
-0.28066737814484377	-0.45987458033034356	-1.570321562488631	-0.5893625778734259	1.3477824335343045	-0.6570190669777334	-0.05390182188570516	-0.3900709295605119	-0.7449703935287014	-0.6374355460031728	0.15243939058911132	-0.03524280672081085	0.0871616469479326	-0.491759786796773	-0.1482277116521265	-0.1239063261138214	-0.16886391648596652	-0.2973937080484458	0.796667667157884	-0.788117736095535	-0.2233190482710147	0.30930958411439924	-0.7693753196657216	-0.6195326898435496	-0.3300089987401553	-0.3918114114559686	-0.07279518198597695	-0.9395560626416819	-1.5127384973864924	-0.26847318517559327	-0.6437492593714618	-1.0771900686406954	-0.8563057122498282	-0.545729783279952	-0.0056332698604075835	0.17657010125423617	0.018361079998714596	-0.41373631214468737	-1.1517539704692488	-0.28002425538184	0.03932695979422232	0.714618559401233	0.2756108663669081	0.20565197551781775	-0.654415298222767	0.33579092913347247	-0.960973175522264	-0.18723484911673008	-0.23463890847845276	0.901341174837553
-0.29772188270549493	-0.38261900080305566	-1.5653831067946258	-0.5450017328126281	1.3795431002253427	-0.6426513137712727	-0.05718945413022762	-0.5757939177076171	-0.7948920751876722	-0.6284325736385432	0.19887745982706284	0.0005850353638911513	0.10591894861354448	-0.5137674667982841	-0.19405569709640527	-0.15662936046136383	-0.1965423102222564	-0.2463367589481272	0.7371647886554245	-0.7266354211795758	-0.25856674617563763	0.4497368464712871	-0.7700682101702954	-0.5810231464174098	-0.323042259531256	-0.4229280935244505	-0.12443726352041713	-0.8479113041820913	-1.519201040765943	-0.33778669169413195	-0.628093828179081	-1.1587963363164853	-0.8630069483683653	-0.5376923529306902	-0.028965676159111987	0.13145963569694097	0.021047803413271438	-0.49392061605137466	-1.144722369991778	-0.2678504913398643	-0.04066619530932665	0.625852343741339	0.16349692250936032	0.10693649730687396	-0.6668507617364929	0.3580174546081617	-0.9607903158409357	-0.2292764970191182	-0.28876764499549185	0.743405758807994
-0.3250269656705992	-0.2918819141467274	-1.5531758198030423	-0.5150812711181929	1.2880873667562962	-0.6209689331417736	-0.09712930327903387	-0.6843774654024919	-0.8580801579363602	-0.5950290659109442	0.2619320158993836	0.0013001272603807943	0.12519243814918624	-0.5235219836066777	-0.25162215335046284	-0.15215265095727123	-0.2188227980437678	-0.15917211727471342	0.6110834882493252	-0.6538329560249279	-0.30214660263214826	0.5953105616505457	-0.7848757163379667	-0.5495203501390206	-0.32556113619207566	-0.4608432861032384	-0.19517010088667303	-0.6846163328244231	-1.5250970462075526	-0.3853092008136906	-0.6868202637958352	-1.146685494394048	-0.8184810383566841	-0.5396944006359206	-0.07329998132535767	0.07478561636640522	0.028038092744657694	-0.5741479746006121	-1.1191909033168126	-0.2463878440277906	-0.10918520615296919	0.5715150190069687	0.04481151499202181	0.01699819723736463	-0.6697364199364936	0.3974466457571959	-0.9911214865468008	-0.28277138218700393	-0.3317400494296196	0.5820125328464409
-0.3555329104481023	-0.19281981506938617	-1.5575839603022643	-0.5158033692906873	1.1343201557265334	-0.5645031252001311	-0.16986138526945385	-0.672902578578208	-0.9176420116618711	-0.5458777032716144	0.31828214688976325	-0.01143248122988962	0.13501609986754573	-0.5270788639931046	-0.31424452800397573	-0.13502885942896506	-0.23215406278518785	-0.06137837129406811	0.44687267017407695	-0.5771162416181235	-0.3514886826895716	0.7209995992963616	-0.8189581765419588	-0.5253400557081734	-0.327778608808011	-0.5062979229213662	-0.2597972182988526	-0.49150827662334784	-1.5268618369519802	-0.4094822905994798	-0.7560895635919606	-1.0916731601025624	-0.76557356593592	-0.5419596040962199	-0.1382590039375255	0.03157371354640789	0.044008169058925364	-0.6552662330610846	-1.0902371551729422	-0.22994086074668538	-0.16936209755081055	0.5455500138245678	-0.07129677482445688	-0.06570275004898789	-0.6621867754208626	0.4613284548063086	-1.0379915007074545	-0.34883231713004414	-0.3624023302637515	0.4307759658817246
-0.37831507698370326	-0.10748221934665889	-1.5925546506232267	-0.5435464758829396	0.9744740046085474	-0.5134991777455193	-0.25924456505938137	-0.5832671808639408	-0.9623416853515057	-0.4940533077092968	0.368464206804758	-0.025523267731894915	0.12915359206787982	-0.5354426378109941	-0.43789602571453445	-0.10496591708990013	-0.22812306533925247	0.006891008764347247	0.2798234563098121	-0.5301998829709664	-0.4080608016756508	0.7990809996418806	-0.8703532085840034	-0.5213743270381748	-0.3278632889920502	-0.5529454883887489	-0.3323889612743799	-0.32631805571169575	-1.517180555907977	-0.42195785598285307	-0.8852530604775455	-1.0270812669167477	-0.754603096896779	-0.5350590754077457	-0.2169441504581771	0.012588086173432256	0.05100647247954239	-0.7411784603747613	-1.0034382565878839	-0.21794355219335274	-0.22143678451338245	0.5145500051197793	-0.18533330070051884	-0.13452790918571944	-0.6406635052378838	0.5404685794863987	-1.0682086104239759	-0.42306750089193246	-0.3993688700768149	0.29030427889397104
-0.3829944055087511	-0.04869626631903455	-1.6131282035110566	-0.5920344991200082	0.7875676718035403	-0.5233991476198046	-0.3557509480457747	-0.4488829660284198	-1.0048947981825926	-0.43057994281240797	0.3701406876241306	-0.048325512285404396	0.09628220384572364	-0.5488050841036803	-0.5724210862253611	-0.03568644557142889	-0.19837086587846547	0.025319002183111106	0.12833490546177473	-0.5025446514935974	-0.4686153133338019	0.8195868685778714	-0.9401316432438968	-0.538105567142595	-0.3191010428300534	-0.5992356821715459	-0.4015393398263784	-0.23493296667498148	-1.4998735739484235	-0.41958395350110667	-0.994304651292581	-1.0097819574262266	-0.7440011684772797	-0.5186109807298103	-0.2877995937484088	0.010465077962737728	0.04644845922964184	-0.8164412874483841	-0.8722929258518404	-0.2125200429291989	-0.2655668231670042	0.46919015142847875	-0.28888233746685615	-0.19289718542176632	-0.6138969171057294	0.6179985136924948	-1.0707758879301486	-0.4894925614641762	-0.4359212746901722	0.15721963564407462
-0.3720939720882845	-0.014064520784598727	-1.536264285720828	-0.6397071992564045	0.5590001489280623	-0.5522496405692952	-0.43609178287933525	-0.28995902500554227	-1.0312534341897313	-0.3521862582622683	0.31086308253093237	-0.06918484222431995	0.05201011950132911	-0.5675718362433932	-0.7088975005962423	0.02893251453417703	-0.14565171884620304	-0.013873325635590239	0.0020178738799775165	-0.4910445357720513	-0.5240215675738449	0.79453083814474	-1.021902413559872	-0.5647104065896966	-0.3078242257793068	-0.6459195762026098	-0.4311783042317354	-0.23149824839965644	-1.4639527290045604	-0.40238281289655314	-0.9385966521326603	-1.0510312685517982	-0.677747782033346	-0.4929507146522069	-0.3407853838897613	0.007934685844849724	0.027380937427749268	-0.8693521312472041	-0.7839084207368759	-0.21177093943967468	-0.3090618628872783	0.3975907578671688	-0.3655525214544656	-0.24622513940252713	-0.5996006257184325	0.6858378203867431	-1.0455702197771577	-0.5447634879663391	-0.4562681529953808	0.05033479509861829
-0.35792936719769874	-0.006104959379999277	-1.3636793117315535	-0.6603162287177753	0.34938443208007014	-0.576222478822388	-0.4927600380116166	-0.16672392690225968	-1.0221387378396034	-0.2885412738373418	0.24199702592389727	-0.08963448409753857	0.021810034453092045	-0.6015498398417388	-0.8518743814807085	0.0377978093395242	-0.089061467794879	-0.10700104115846165	-0.0898860141801539	-0.5050545272455962	-0.572350435679317	0.7437635120859165	-1.0928502018918196	-0.5988357210691305	-0.3114209807149274	-0.6865146339906297	-0.45413476462922125	-0.2950481242360443	-1.3914091337071184	-0.38455338957504653	-0.8638021487607315	-1.0378999617436844	-0.5396545171784324	-0.4617848173852204	-0.3657959741947997	-0.0007833297690894136	-0.014881362129791634	-0.9029513119143946	-0.7462801748077151	-0.21106511748510104	-0.35595987621464614	0.2853378195449798	-0.3870253943382632	-0.2881736624661394	-0.5926248128524837	0.7359519275702233	-0.9961763799157952	-0.5762547815409476	-0.47052236104814565	-0.008534261150766671
-0.3461835636417877	-0.02292335955942987	-1.1502031885117359	-0.6337739856071333	0.23455116193379136	-0.6200063845533966	-0.5314181988472736	-0.19241762475895038	-0.9816637102779557	-0.24886660047907272	0.19316184380748708	-0.11559256823590217	0.013053408571580633	-0.6499499034398213	-0.9341468591573132	0.04207560992864273	-0.04965555241078018	-0.22392451429029486	-0.16329101849839384	-0.5397862586024805	-0.6038573013772339	0.6856257631411711	-1.1420244310345904	-0.635820369774453	-0.3227738664055731	-0.7163640405818581	-0.49081345235781715	-0.39399566367277417	-1.293937869144642	-0.37077796925957845	-0.9019916626472595	-0.9478074904082188	-0.36352859015988404	-0.43621398986489524	-0.353354453678786	-0.012449882492450786	-0.07411950620003997	-0.9195704039388362	-0.7197730798853368	-0.20162141949383475	-0.4075451843000139	0.15396083223568152	-0.3531872049027975	-0.31631236509559235	-0.5850880016325322	0.7614365088463095	-0.9293855234417269	-0.5516242836227041	-0.4856066479509763	-0.03345869391072184
-0.34308325246223903	-0.04753103244994794	-0.9208995824596073	-0.5702909696852216	0.19242007947334758	-0.654246407749173	-0.5553918735808479	-0.37825406517691657	-0.9324639995041414	-0.22892464641640858	0.17053909101702816	-0.15013051365315183	0.02210093169399574	-0.7035500764934675	-0.8955370621362654	0.06931102427384114	-0.04312757265192783	-0.33266497392151984	-0.260721359376547	-0.5822998902582955	-0.6114631010297925	0.6207020878622689	-1.1770016729158175	-0.666216771608732	-0.3327087178279056	-0.7399286056562275	-0.5288391071863996	-0.48377720971497007	-1.210675175518833	-0.3584264224385835	-0.9578337686900881	-0.8358125736044176	-0.22711017821997662	-0.4231164011403866	-0.30395644237399344	-0.0075489772240260695	-0.15002495234761742	-0.9270999985417792	-0.7207520781785096	-0.1772073044330366	-0.45771845528359584	0.03150342089927747	-0.28554066241624704	-0.31146200201664287	-0.5717743740287167	0.7724015292256718	-0.8379339568748646	-0.44481843388535564	-0.49614268145965496	-0.04016596125902718
-0.3618564280251266	-0.05925799202898431	-0.7354649207380659	-0.49855043724371173	0.19569215405601703	-0.6587976490514392	-0.5667846585866199	-0.5295604965848032	-0.8722947970752412	-0.2346633213196753	0.1739010418290671	-0.19944081753624804	0.051430800740720206	-0.7518673577706864	-0.7348083237022127	0.08824010304311167	-0.07945824453268524	-0.4234131136834952	-0.3521032712619191	-0.607188152436726	-0.5918715407866888	0.5432536736927633	-1.2091928166143187	-0.6930308611941877	-0.3565928354989596	-0.7500076699519836	-0.5788168197450967	-0.530979715065705	-1.1647956297737934	-0.34699916490323635	-1.017738281693617	-0.6755200698088228	-0.15480871180518746	-0.4193565417901862	-0.23208789342955813	0.009112255931302443	-0.24355338071327282	-0.9349657505461728	-0.7641313071964809	-0.13623966692817882	-0.4997907154389257	-0.07495254007369385	-0.18911879196878714	-0.2722042673468642	-0.551739766144595	0.7825868439431617	-0.7186949607136834	-0.2469978969016137	-0.5106735824624413	-0.025103547574740936
-0.40506713146813056	-0.05145149911293476	-0.6432452831594653	-0.4345222925044907	0.2470837071387876	-0.655144044583035	-0.5801901689434116	-0.5144681030667622	-0.808938502553311	-0.2621624119970676	0.19342252983301927	-0.25459724596894284	0.09132085856256053	-0.7897112957533484	-0.5063861183904641	0.11584186228867277	-0.15255839356344128	-0.4991138872257994	-0.3720045149571976	-0.5982155876485306	-0.5498735698776782	0.4668209205717269	-1.2368034533874797	-0.7279731283095898	-0.39908506479823413	-0.7425738320024149	-0.6286466389566667	-0.552586234447155	-1.1667024728035207	-0.3388677591624089	-1.1650763559874364	-0.5796825136949044	-0.17356596977814784	-0.4173906135023186	-0.15861769004259574	0.03733704285987203	-0.3370297174989291	-0.9422204578159097	-0.7942628863333424	-0.07581198543990827	-0.5329001804993178	-0.16409974264700344	-0.08865595621180124	-0.23797917496981089	-0.5299873299673334	0.8058993880183166	-0.5930323393113868	0.004029568757532576	-0.5419163759564231	-0.0037547807152472274
-0.45905723516242897	-0.01121744689756895	-0.6149595755462414	-0.3876996773063924	0.2825488742996133	-0.6400882267787174	-0.5995022958121242	-0.45707746147807715	-0.7746307438106375	-0.2890878702793772	0.21005399862287924	-0.2667972599738067	0.124900303047683	-0.8029785423770421	-0.3074056851989507	0.14571470813304774	-0.23471476202761096	-0.570151956062616	-0.33005398736359737	-0.5758050645287309	-0.4878176928271497	0.4054238825591857	-1.2592424458817488	-0.7685902090573528	-0.4463940177862324	-0.7310526082135442	-0.6483869878747088	-0.5746379014106797	-1.2197832338115686	-0.32918378141898	-1.3200110694022817	-0.6534210412780952	-0.310486107809152	-0.4069383421065421	-0.08532969990279221	0.1082633497511251	-0.40188974516443965	-0.9434160521205778	-0.7887376963104273	-0.006325145751660449	-0.5541022219524251	-0.23124121580477458	-0.03269968208031134	-0.20615148825203797	-0.5130180464227296	0.861433759981497	-0.47108303678437985	0.21595440052143075	-0.5841364649185954	0.025397734913469826
-0.5080663584331283	0.045525041807913044	-0.6028141865426923	-0.3670748470097372	0.23769678706932557	-0.5987505668821377	-0.6139046748569208	-0.3939526179707034	-0.7670612140147207	-0.29295401156508916	0.20979630898844506	-0.22843183483975685	0.1532287428693375	-0.7843925316378813	-0.1679992052730434	0.14513812406306034	-0.301451633551258	-0.6303214664275829	-0.24232470599146466	-0.5444476859754301	-0.4172921019597332	0.36259050745188587	-1.27404995204942	-0.813312100902403	-0.5019313011995749	-0.7205595672618856	-0.6532458531483926	-0.5980418727712644	-1.3097123576263177	-0.31586114585483605	-1.3669814893450527	-0.7931164994915776	-0.49659912072829215	-0.39776229012423714	-0.019603559520085235	0.1822611775728396	-0.434148457839891	-0.9324255266357013	-0.7686050429423915	0.04821624698337248	-0.5560824159945746	-0.2814306388984838	-0.03160692450237802	-0.16789889324679436	-0.5114688843013826	0.963486747683177	-0.3594734534659446	0.34996749433878205	-0.6276712975060355	0.08744469316973905
-0.5457058119967272	0.09307002770764765	-0.5706573452994115	-0.3729416971508146	0.17573343576430395	-0.5595030654809345	-0.6220572975556942	-0.24445818140314857	-0.7734279552019647	-0.26939981908011057	0.20282670329432478	-0.17419285937842582	0.17744996122154713	-0.7405882665530605	-0.08870383200812318	0.12170086286011346	-0.33995589427253176	-0.6649774681276791	-0.10776550223079857	-0.4918367052635585	-0.345808656747012	0.3484892005079818	-1.2850231410659076	-0.8671081813819337	-0.5661389743040924	-0.6968032211652918	-0.6598521352004367	-0.625786033057075	-1.4043726581432194	-0.31262613335506767	-1.3440430228193685	-0.876799037713982	-0.5823815110962182	-0.3963863123199551	0.029900135468060234	0.1972221594022971	-0.43405228876912394	-0.9049947514877464	-0.7535122930078836	0.07591809402597059	-0.5376960934959165	-0.3216322285954093	-0.059235416438664756	-0.1593960019222798	-0.5332359871022774	1.0863739293204877	-0.2915510395579145	0.42612548435692144	-0.6660267274211696	0.17098563367522054
-0.5679721910267813	0.13029054405468496	-0.4908022490603746	-0.38769335697227864	0.13522590176091007	-0.5381878999198332	-0.6219582888288582	-0.1503333152562163	-0.7893187576742186	-0.23360421724596764	0.19763245932581344	-0.12470378252120681	0.17894405896525406	-0.6741968452206857	-0.08084834294630519	0.10478605158424772	-0.3522208020993842	-0.6705913379870678	-0.004089487906728739	-0.44176613016238475	-0.2818538460381913	0.3685494891130312	-1.3019787693106957	-0.9240593028696971	-0.6102559149310295	-0.6590544640991831	-0.6578180328568762	-0.6550022154608822	-1.492224476185882	-0.3312710372235318	-1.3198006247552574	-0.8264627297492885	-0.5456588101449735	-0.40191258317640255	0.08466797116662728	0.1889222887798932	-0.39636202711763735	-0.8591117501113782	-0.7316828215998733	0.08538676213355431	-0.507980053186478	-0.35209624100534376	-0.0949085435135272	-0.1785700392189858	-0.5725425384415506	1.1997867043437807	-0.2756657836769826	0.4241265089639491	-0.6864495606538356	0.25600819207000447
-0.5712847757645686	0.13554079321194937	-0.416029479514559	-0.4013373782403097	0.09715212933880535	-0.5286959467882122	-0.6115732227825253	-0.2444241457218904	-0.7787541651547256	-0.2078083916105325	0.17880014127441837	-0.08854818998394723	0.14946440878597933	-0.5957081673994855	-0.0947870183416812	0.10270002581139079	-0.35530446104624536	-0.6551332413600301	0.015509875558446694	-0.4019503739147682	-0.2339913238311333	0.40553527764192054	-1.2992669670795087	-0.9751664564216391	-0.5953923897461588	-0.6186410491295694	-0.6399593423707406	-0.6688490031275334	-1.5760436805293943	-0.3685783947570236	-1.2811386420043314	-0.7358313115910846	-0.4243688081955135	-0.43459893591712023	0.1456838991102753	0.201652651555246	-0.33371789512438643	-0.7966146245539398	-0.696186129613679	0.09252155670266517	-0.4751284072418812	-0.37366308843729124	-0.12571088083828283	-0.20550917102254213	-0.6159025778876865	1.2819670258903326	-0.2923078251697487	0.3971403411588195	-0.6809844227782385	0.33106350284584485
-0.5705697490420781	0.08936959699695082	-0.382281692686929	-0.4152816153787434	0.061933616655108714	-0.5350869726755833	-0.5886303238351875	-0.4161406406577724	-0.7383520789814753	-0.19794614612949823	0.15395556448473774	-0.1017835974639367	0.10078801642823725	-0.5143731574459347	-0.05264323754142288	0.12109154694335925	-0.3627028381062776	-0.6332847117147365	-0.02012522140459164	-0.3641833318693276	-0.20467192234736195	0.4363655049518959	-1.2650197636786247	-1.0186090405345987	-0.5161417842871968	-0.5624323126114685	-0.6044285345440753	-0.65996797163213	-1.6423871113743498	-0.41910308907528204	-1.1714392117857106	-0.7162657748869176	-0.20667441841498402	-0.49143713906749686	0.1890196756820897	0.2102200119884113	-0.2726725739326394	-0.7276957334653351	-0.6625901434359168	0.1077816271214799	-0.43784847926209736	-0.40703679501928847	-0.1351373135284776	-0.2523879128206629	-0.6581974537923988	1.2980443600736975	-0.3164072827752983	0.47114701751054416	-0.6580731614460291	0.3823918816841923
-0.5893261661661569	0.0312896723727636	-0.33803634167234714	-0.43450965183626256	0.0429006332047703	-0.5523330985393862	-0.5545509775447076	-0.5357906470018301	-0.7258791015655486	-0.2100394454750148	0.14470870155608095	-0.1740811262695995	0.03538565164881346	-0.4414916021578759	0.02186782878667872	0.15366225231171343	-0.38795878631511116	-0.6262906546565051	-0.11111625251393338	-0.3382329519751023	-0.1906547053432201	0.4562226613472517	-1.2296128973819749	-1.0506243117027285	-0.3891990121260262	-0.4891204262523542	-0.5493883189491123	-0.63263017713147	-1.6848490462554182	-0.4758252015531319	-1.0154357696732301	-0.751701528481967	0.03039572077443926	-0.5272813608690415	0.22650458488763023	0.2218711917341428	-0.2318287681689136	-0.651990768331676	-0.6640173578151202	0.12711016182562046	-0.4049287977174991	-0.4580274111809148	-0.11683455648510206	-0.3131875785737209	-0.6991888335216345	1.2543775669346104	-0.31740848479286776	0.6477163653491068	-0.6079881205907491	0.3912626478822171
-0.6369629595033266	-0.0071362583216051725	-0.26972605666106353	-0.4457235046375618	0.04091334744916959	-0.5672665113209043	-0.5183721037317354	-0.6260224795114839	-0.7313124907012607	-0.2506674300472428	0.13672032288861544	-0.26098962127280445	-0.050014351117013064	-0.3858977548767718	0.08095621966098095	0.17687164950446896	-0.43854642172445574	-0.6449181932124509	-0.24976587325699154	-0.33698926194178147	-0.17673310602328604	0.4624555438588883	-1.1954125327331486	-1.0660587021472914	-0.24185549189825126	-0.42236795776350416	-0.4847270723029804	-0.6016013672627759	-1.7016412975811803	-0.5209363686249431	-0.9005020446555753	-0.8466334772298089	0.17847789598845748	-0.5366397299104142	0.2603324742226904	0.30701596563532674	-0.21352058132162016	-0.5663468045600443	-0.7177426273151589	0.1359612357229522	-0.39303569739442484	-0.512077128147315	-0.10429022162715121	-0.3765565132447624	-0.7473925254229178	1.184495627970708	-0.29320220816555226	0.7640860862045058	-0.5230976384536232	0.3604601486949585
-0.7104170588491683	-0.055301171599966906	-0.20310207359407478	-0.4457077038022776	0.03975500806923571	-0.5789246624317615	-0.48394283618750694	-0.6986789345179552	-0.7497294469716802	-0.2995413802987862	0.12320360264520372	-0.32347946608147715	-0.15086161630514372	-0.35548904901298223	0.13019224613922623	0.17128205721027084	-0.49973871817483806	-0.6879334732843324	-0.37308815673936013	-0.36066757761492735	-0.1591780347034748	0.4451264005764316	-1.144691009643101	-1.071809948464919	-0.12473562108559899	-0.37095712620228494	-0.42141848096249335	-0.5754961594382394	-1.6834987139433941	-0.5431041016568079	-0.7717986375375051	-0.9756030101514156	0.3053379697783462	-0.5465656897960531	0.27364861832506715	0.5023311837214732	-0.20463696340950568	-0.4800818603670131	-0.7916140303662722	0.12689874817413274	-0.40708445199123117	-0.5754236728342068	-0.10587714432138602	-0.44234021350020525	-0.8116855034507617	1.1147037810475684	-0.2578107126150093	0.7879344571334918	-0.4469473983260138	0.28839964226070525
-0.8082025492960065	-0.09572081935769902	-0.12869065446489253	-0.4546351757379325	0.04258997345193065	-0.5736760834238509	-0.4388152010092864	-0.7496400738422426	-0.8204691963191261	-0.3274577650340768	0.11615908717363177	-0.35617133224511643	-0.2598936157777743	-0.36338648242334215	0.15213814884370302	0.1349887337306684	-0.5447457123244053	-0.7260166627155302	-0.4684931338426389	-0.410436067798447	-0.13587919231829929	0.408647787306584	-1.0995223013659312	-1.0688553866311576	-0.07712239353800292	-0.33274539116182	-0.364869753226836	-0.5476542015775789	-1.6379651072931432	-0.5394221543379035	-0.6162594115581671	-1.0568337820900515	0.49937278156127346	-0.5386692971717302	0.27311837777583436	0.7030838239953299	-0.19307463617206527	-0.4011610446244003	-0.8635847276089539	0.0979650420598732	-0.4397522824551222	-0.6458987814843601	-0.10237323393070834	-0.49084905226723585	-0.8732449894988082	1.0831781189290723	-0.20899985114362418	0.7819616821442661	-0.44351495898521864	0.17612499572873833
-0.9169797135523791	-0.10399034445161237	-0.04039568391140577	-0.47291200191133403	0.04180161578768981	-0.5641915487784603	-0.3992578239285309	-0.7917227625982495	-0.8996373975258605	-0.32914692436140053	0.11224580039954686	-0.3853994720351347	-0.364705748466397	-0.4244687975776837	0.1394422096935715	0.07735802290999293	-0.5569889804393501	-0.741787380057486	-0.5608324029517637	-0.47417116491946515	-0.10998021992397819	0.3726160648980627	-1.0808594813651198	-1.0623586083834664	-0.10584189324341657	-0.3178025235843651	-0.330920266573297	-0.5203484442135081	-1.5699086930078106	-0.5280697759345581	-0.46937936384904805	-1.1177303554625824	0.6310074632798889	-0.4883480688968838	0.264769366791011	0.7996322727024034	-0.16795647700107363	-0.333292024434908	-0.9565878804374929	0.050651665661536394	-0.4873103604632069	-0.695643719845752	-0.10428649207910405	-0.5085943677264415	-0.9101132146589196	1.0954077039533208	-0.17095960595166249	0.701551224956504	-0.490160326697089	0.039557287696461996
-1.0202861785621973	-0.09209500953517116	0.07373416851285337	-0.4966906789307444	0.027737627278495436	-0.5814469477500509	-0.40254274360519515	-0.8180064122634203	-0.9289211320677042	-0.31277136514849313	0.10371507494333007	-0.4236171611697362	-0.45404091007832575	-0.5198229935694358	0.10557119813515828	0.012328655802605818	-0.5388861592222606	-0.7587703341078229	-0.6140114318531011	-0.5296760548690767	-0.08732386127654619	0.34399670234778673	-1.0711687050773762	-1.0649523077031815	-0.19723908171122004	-0.3277278251222146	-0.330960084012908	-0.4991921309093832	-1.4797472719265126	-0.5294842895375309	-0.321387260603201	-1.1735246044067291	0.6944785504913781	-0.43081155701083385	0.23316447907129007	0.8302060506128276	-0.11222048992459525	-0.28455416906789266	-1.0595663687145402	0.01473797969933383	-0.5439887896925489	-0.7101809852086092	-0.11788628903451259	-0.5078878187739964	-0.910507380169085	1.105881313201251	-0.18293782032461048	0.5636683674369574	-0.5195711596788335	-0.11188763178393715
-1.1065865522790328	-0.05000691525224388	0.21981843903033385	-0.5460461680249232	0.015862306977747345	-0.6010706984506525	-0.46197510538530534	-0.8383565081625319	-0.9301804874673788	-0.2858059406747232	0.08019190662790004	-0.4656201197355811	-0.5255347868683404	-0.6000749348250246	0.06761235819495315	-0.04161216875358846	-0.5010034391152272	-0.7953968440375918	-0.5992650035610959	-0.5648207427357328	-0.0684502724166132	0.3157757410345877	-1.0529484305270382	-1.0741380128784606	-0.31054690898476267	-0.35248785339679306	-0.3521338607569491	-0.47049360118624595	-1.3971681004734973	-0.5487235465162601	-0.16685693101989307	-1.2632504151988562	0.7997370354864173	-0.4047488174254784	0.17800488489133082	0.7803314992880142	-0.016351947503606433	-0.26226511180912576	-1.1098154360135195	0.012064512578943615	-0.5966841523042579	-0.6977540885328062	-0.10530838824413365	-0.4967896186438162	-0.8678330053778416	1.0947344707032585	-0.24243782594017477	0.48916937837227914	-0.5588724092858725	-0.2539293286373435
-1.1725235607949427	0.029908229263600004	0.40666337112790724	-0.6170693425445237	0.018163374694758642	-0.6103030045642143	-0.5644125179943463	-0.8585850480571485	-0.9174767770881553	-0.2623022936671804	0.025735494811502408	-0.5105281391309145	-0.5763279208513838	-0.6512592438148095	0.025606659199721833	-0.08411069503006059	-0.458535504496175	-0.8668739121762089	-0.5414567435614852	-0.5785350766302969	-0.05475345852972726	0.2929423701346216	-1.0103994621063215	-1.073789680312818	-0.4101021002674374	-0.39481063008546846	-0.3829172921408417	-0.42819952239391607	-1.3472592834360209	-0.5871622809348425	-0.18247109855599464	-1.499178804449495	0.8696849504193349	-0.38811496574396476	0.10695811769158252	0.5847042097559794	0.11022658484902133	-0.2595559812240332	-1.1404542070372057	0.021977648756978246	-0.6375544501928941	-0.6744840054879444	-0.06372952183596783	-0.48517409274501544	-0.7836722523097126	1.0715578837077997	-0.3284416223969705	0.47899058080899215	-0.6154588302413417	-0.3642004237053675
-1.214080764942187	0.13857346264134623	0.6019498504585254	-0.6785345918006244	0.03781143323363278	-0.6346634587228387	-0.6532653907679339	-0.8630015828871164	-0.8744934589255008	-0.2536507886921607	-0.0556749531276199	-0.5615057492934993	-0.6091151345527676	-0.677018342656776	-0.013424970148771587	-0.12033981373331133	-0.42762798486075493	-0.9860206507114789	-0.4630508707302236	-0.5673531141730884	-0.05393651445588621	0.27942293868171186	-0.9388589212914399	-1.0650237284090864	-0.49040905514085187	-0.44837582995801856	-0.42352994290301266	-0.3809514905859234	-1.3191780534373363	-0.6436656059488748	-0.35639122022496394	-1.7464736705436252	0.7763493018072638	-0.3351123007230241	0.03077475905442335	0.33465350481843215	0.24709320425142503	-0.26437147739851274	-1.2247592717601365	0.013116586813119707	-0.6694392744532582	-0.6624100819819226	-0.018956297525071567	-0.47746802198357774	-0.6764739001683886	1.0441944738725364	-0.43114177510336243	0.3914833894194125	-0.5939219914059733	-0.4379845736784544
-1.2227783946837314	0.2557512173385785	0.7722094676000124	-0.7256827042055803	0.08607453332801107	-0.6643318397792154	-0.7095376109928718	-0.8524667291642569	-0.814126272728094	-0.2627007801055676	-0.15692600472263898	-0.5883465249915922	-0.6345692620621703	-0.6762857191171355	-0.0359338217506668	-0.16128231837112852	-0.4102717337044844	-1.1301238344036535	-0.36701206541473663	-0.5354815485259083	-0.061456761443628036	0.2697066664064237	-0.8533572021046837	-1.047716110678063	-0.5491254335990468	-0.4892412398478525	-0.4604293330111672	-0.3382982586307837	-1.306176091324037	-0.7002403001355966	-0.5575639236836224	-1.8812081674297694	0.5772662133186485	-0.23520771227087764	-0.031347203299479244	0.1537181700073305	0.37628833673784173	-0.26774464304755535	-1.3445475482862235	-0.0075703222186911615	-0.6912023112046236	-0.6810859110708967	0.022421173288525654	-0.4720586693157157	-0.5754043633781463	1.039539172420767	-0.5325510470890911	0.22890872711548074	-0.5200395483981517	-0.4860908545217417
-1.2061242306057245	0.3556475396785167	0.9273024047544226	-0.7613562500270451	0.13366948078814192	-0.6879318990992374	-0.7480303051891595	-0.8355607200591573	-0.7508890661872204	-0.2812509703244241	-0.2631315889983234	-0.5669955693738404	-0.6542091583352909	-0.6792700217842578	-0.03752707334713348	-0.20697345862464736	-0.4018923563712985	-1.277421403166884	-0.27695914816786626	-0.5064717554231006	-0.07416720343027068	0.2586824848067844	-0.7534792162950608	-1.0044013320388285	-0.5761283655059759	-0.5059633621953712	-0.4827032087296061	-0.3121222318727355	-1.3180967848657033	-0.7423258822799571	-0.8184905278003907	-1.9885557722866785	0.3764571870766604	-0.09081432146178545	-0.07095125256947835	0.0606148055871266	0.4924465495683886	-0.271904383897037	-1.4350383320009577	-0.026119789293726638	-0.6994167146995445	-0.7402976271974897	0.057370768042162346	-0.47371480617230777	-0.5058589007613551	1.0613135996545382	-0.613887395442281	0.09536751038903533	-0.5169199710204531	-0.5199092037592422
-1.1815321526788196	0.4001139356022894	1.0677907625698548	-0.7734833911077796	0.1577058034739076	-0.7250373126014522	-0.7633047748004694	-0.808714671279858	-0.6757579475383084	-0.29615248235816355	-0.3420010972862784	-0.5272098922787072	-0.6593957942475799	-0.7211992673015244	-0.02390249612363255	-0.2514585562164904	-0.40053025672732456	-1.4131736228679888	-0.2144218321333354	-0.48778908873392657	-0.11846838627641476	0.24337942149972452	-0.6418915424710816	-0.9287668044852369	-0.5872788799093422	-0.5046715860588907	-0.4805462411438173	-0.3064095045694456	-1.3465289675692462	-0.769916502449769	-1.109005236652258	-2.0893631249217504	0.19780438501749847	0.1337108567519218	-0.0863227620998079	0.09406486761211277	0.5992302815214476	-0.27833277321936495	-1.4872976315955566	-0.04748755016379398	-0.6942269113871473	-0.8381458985433528	0.08649853829356616	-0.4814920526267433	-0.47709215183110576	1.0813418793346194	-0.6733240338415432	0.044139121484557155	-0.5613951979478372	-0.5490511965336319
-1.1510206217550472	0.39177744304463563	1.1876436695094221	-0.758817055796851	0.17989846199835058	-0.7716773355311114	-0.7749606788885174	-0.7751409028384686	-0.5978446359319586	-0.29414947088025173	-0.3837108613714688	-0.49238640669445627	-0.6466866794715725	-0.7813144090071127	-0.0012191455373626342	-0.3094921205358466	-0.4011049112990982	-1.50441064821606	-0.17720276599481588	-0.46528536920336155	-0.2154884631854081	0.2254159815108689	-0.5393663596055237	-0.8357544914895572	-0.604727303593436	-0.4894245723668952	-0.4570516764910161	-0.3151118025659861	-1.3763064689747428	-0.7882735896546009	-1.3282369792815685	-2.1308598214741523	0.04757482213358689	0.4472101997350103	-0.09315029247085409	0.21226769260871947	0.7145770678173968	-0.275269269807127	-1.5263429817666427	-0.06214667311656848	-0.6725307166287658	-0.961221479822602	0.1017430659379465	-0.474502946772824	-0.4789676463283106	1.0664619502748451	-0.7127221479542589	0.08674367788515237	-0.6018972587889586	-0.5830210748734477
-1.1146287408582938	0.3508010086598027	1.3087429008026596	-0.7310976504575252	0.20546778909260016	-0.8197825094912483	-0.8393489021461387	-0.7408264531430256	-0.5384093131863203	-0.2765114502076748	-0.39187902350481874	-0.46356298905418736	-0.6215878179542526	-0.8131138578614061	0.026923747186134127	-0.36755967561915365	-0.395360769993795	-1.5446988114131197	-0.16372038599698702	-0.4307400306680086	-0.32521394957134825	0.21423453626501515	-0.44646250246431307	-0.7380685077390298	-0.6237559456271374	-0.4761283180595516	-0.4209008542475495	-0.34579326242745545	-1.4086626371592654	-0.806867014119814	-1.4292813575955983	-2.092583553067457	0.023105184556178004	0.6872151282468897	-0.10828492477987713	0.27567046424787955	0.8530845719897648	-0.26588998152230847	-1.5346889000903687	-0.056443498549659396	-0.6369194512595462	-1.096316824703515	0.11422026893104158	-0.4451681453024996	-0.5084695597682167	0.9833119107622668	-0.7217872808692156	0.22010468958081839	-0.6591817416967706	-0.630567539866516
-1.0908149993116	0.28214979154513153	1.4147908834919132	-0.7036184178145216	0.2347353722394952	-0.8765506207467741	-0.9589012616584938	-0.7222267637086355	-0.49849548773540253	-0.2513080645868333	-0.37184665081864476	-0.4539887031067454	-0.5916724408439218	-0.7926128160996072	0.042807706911672835	-0.39475354569730026	-0.38747309500340277	-1.5261610681689053	-0.1634461680987259	-0.3828531438811541	-0.38619790205681637	0.21746368313395373	-0.34267913381072945	-0.6447153801467496	-0.6366933554394613	-0.4876241963388771	-0.38057261376831497	-0.3942013758129753	-1.4504076258004097	-0.8338129717625475	-1.4613163971480625	-2.0140033392734367	0.21339803192878123	0.7680022250807935	-0.1301978898832131	0.27018384853175414	0.9680747313149528	-0.26304837511398393	-1.4823672546492164	-0.03456135328345257	-0.5932477577006718	-1.2417716519800823	0.13843435962979167	-0.4063201048655888	-0.5526912633528533	0.841839560134181	-0.703456050439031	0.40698287985024006	-0.7157970978626993	-0.6898743468559223
-1.0849905108013136	0.2040255483453226	1.4316923800625543	-0.670730559253687	0.28414744508809314	-0.9346132578494804	-1.0836888771377866	-0.7357891723167719	-0.48202264275573387	-0.24194304554661855	-0.350040414602411	-0.47825340990689436	-0.568073866373307	-0.7112184788161048	0.0370537925747179	-0.41050385857854155	-0.38380035501016263	-1.4796637254531966	-0.16850115856535144	-0.3236750298796417	-0.38343505423419544	0.23886595485336737	-0.23004324101829243	-0.5733322640867773	-0.6578418725888504	-0.5291316924705194	-0.3447255417070246	-0.4336879897410852	-1.501143688499337	-0.8810488342049115	-1.382339822212223	-1.9675169670137969	0.42004350095410725	0.7785886543124879	-0.15877439343515193	0.2151347529367031	1.0048994713295356	-0.2610662056088767	-1.3991456596380067	-0.007054273148130766	-0.5487942515452888	-1.3929114016313335	0.17084599693706728	-0.358339007822252	-0.5865766639313884	0.7140366291454414	-0.6691363660899362	0.6199424972032511	-0.7498592659258592	-0.7507469545692501
-1.1009352343030996	0.14004100677531925	1.3169368560835673	-0.654591586094257	0.3367566595136511	-0.9862329396612038	-1.1974648233954297	-0.7881020144110387	-0.5099606831116368	-0.27606124281563255	-0.35270270809305004	-0.541119422848616	-0.5675044504974949	-0.5774105150779973	0.0013634394313865815	-0.45241950619910976	-0.3931054311305152	-1.4622899955092106	-0.17835496225154315	-0.2802230067774969	-0.3551489947411558	0.2851185037354485	-0.11714246700732382	-0.5377810414789206	-0.6948097963226008	-0.5956560513734639	-0.3305766989515099	-0.4507064539300173	-1.540341763225228	-0.9495094206104916	-1.2253027255099451	-1.9670155697647744	0.48526971725517765	0.7244628474088021	-0.21179115982852173	0.05511896608442361	0.9684193371518685	-0.2503588471961586	-1.3577614977097372	0.02165803126811412	-0.5179908352428432	-1.5416344989984707	0.19043358328282528	-0.3025910802795525	-0.6087965987369854	0.6258348832017375	-0.6099713014748247	0.8029899372307501	-0.7829918903529972	-0.8193138733667963
-1.1635149689110658	0.0776598576228769	1.052523707467047	-0.6962884103261144	0.33954166955920606	-1.0397591724341042	-1.321194537409901	-0.8802949504598713	-0.5965287137412825	-0.3774731026946893	-0.3960754692376717	-0.6421472583705261	-0.5888761137494443	-0.41303793877180783	-0.08054638383421224	-0.5411744265444373	-0.43143657415652703	-1.477465403191907	-0.19683460263215316	-0.2775958320947072	-0.3353796191554914	0.34554443873261464	-0.004567949131375998	-0.5346711082849438	-0.7307342879581085	-0.6795589813211443	-0.3523238468259506	-0.45168442967851397	-1.5493094404360206	-1.0188311170340931	-1.0702627897715873	-1.9617012006848213	0.4461551511932872	0.5905354877735293	-0.2834246536841218	-0.17144029173681297	0.8722843262639624	-0.24591925117009977	-1.33818658691492	0.04326217590598667	-0.5173450938463373	-1.6642133032239532	0.19305172601220916	-0.2704526509021047	-0.624598052374728	0.5510666795542917	-0.5163978384077967	0.9285482568720627	-0.8458626773302067	-0.9075501114731779
-1.2824198163539633	0.01764744333074577	0.6872636800747771	-0.7833604932440241	0.27909415051552633	-1.0886952168520296	-1.4657567725777838	-1.0159320025150493	-0.7402053856866705	-0.5496415781262359	-0.47916239799616633	-0.7559523956262364	-0.6225669656885296	-0.26686919482346005	-0.20557414744762376	-0.6850434822608679	-0.5023463034597275	-1.5112483949168314	-0.21574962406175632	-0.3143055769283586	-0.3245429482786659	0.39261606910539654	0.0757508198708193	-0.5520914955516065	-0.7624950980021415	-0.7579906606083625	-0.41245159356207833	-0.4560836343816671	-1.5333377499582828	-1.0736484915916455	-0.9290791898118312	-1.9494644572505149	0.3071186412871121	0.4890038055678193	-0.34661074140143283	-0.3215036128714691	0.7572400718364681	-0.24207910824416495	-1.2967670395061746	0.07028317111032858	-0.5404258727451005	-1.7254494792237907	0.17836849534898544	-0.2607137329089384	-0.6219085602658329	0.5003464986420446	-0.40467238360812346	1.1389868615779886	-0.9191230133131422	-0.9732779641731826
-1.44043141178057	-0.05135200459537671	0.34684482090753443	-0.8812814296681648	0.16964044573751083	-1.1221711359660884	-1.6031835979938376	-1.1836063551148066	-0.9117471565995643	-0.7535526133873245	-0.5724685185946423	-0.8720815815455378	-0.6609332171122725	-0.1969567654436989	-0.3404011670705434	-0.867041362710266	-0.6008995625189222	-1.5725885700865994	-0.2579623424528169	-0.37382755354890274	-0.33424730447408973	0.4070633560709723	0.09279366510219673	-0.5889759046696939	-0.8004748781722894	-0.8155055357183528	-0.48682602019105053	-0.453847779480793	-1.49083570619666	-1.1151596103951793	-0.8296667891036492	-1.9492214894205915	0.08212276853724214	0.4452821108367603	-0.3952543898629876	-0.38027450635072846	0.7009751548707701	-0.2282320728208508	-1.254761104135253	0.11390097029368029	-0.5741428837774356	-1.7192117523080728	0.14867383379435342	-0.24194591786007602	-0.5953033049936532	0.48163028668288765	-0.3036813352499877	1.4636680246625915	-0.9306735876385682	-0.9640515254988902
-1.6222064734374453	-0.1702402996521554	0.08911665499875297	-0.9792655694334428	0.01566716894204586	-1.1605135820472001	-1.7163302285083044	-1.3446745440569678	-1.0855754167487466	-0.9443088942767496	-0.6455849559742957	-0.99778132897532	-0.7028805992506341	-0.200255640930102	-0.47131182253110004	-1.0480937963549473	-0.715608068723504	-1.6159663571576945	-0.32806711031128555	-0.44341313569746765	-0.39303205022279025	0.3785776676199787	0.05512238741297698	-0.6336652186488931	-0.846156249317912	-0.859726691071954	-0.5584177766117738	-0.44258925521749165	-1.4182937821025747	-1.1321758931426031	-0.8434344080212502	-1.9068434822851046	-0.0639342577272593	0.3846616886968636	-0.429098678390292	-0.41362618131888296	0.7230179072995211	-0.216330776051255	-1.2169913162841874	0.18524225728710517	-0.6046264133991721	-1.6587375501350654	0.12415205538167991	-0.21690769785732464	-0.5480456103167667	0.4438718933807234	-0.2163685531535847	1.6786414796791553	-0.8342307227253623	-0.9100019365314693
-1.7974587783003517	-0.3267509158384156	-0.09716283061353095	-1.0589428614382794	-0.17404602936851468	-1.194688693488461	-1.8128895065679387	-1.4800571388760706	-1.242375584206584	-1.0960687515865175	-0.7147806156021189	-1.1046490816518937	-0.742129445281886	-0.26021349622604995	-0.6085924496125786	-1.190138681072663	-0.8294377621833864	-1.6211229360777086	-0.39313252293416967	-0.4969705420290107	-0.4635324785417307	0.31240505688405573	-0.019549889272226607	-0.6666665967564509	-0.8790322543280172	-0.8926310764136817	-0.6163953816089028	-0.45252413989015505	-1.3283379190341218	-1.1195821591290394	-0.9062727669862406	-1.8181072132003002	-0.05818903786957512	0.33060812062790246	-0.39378939535582924	-0.43768489130973853	0.8123549669975756	-0.2119739774147155	-1.1487377795143792	0.2926953264988514	-0.6218418074135934	-1.554455455668051	0.10466516683320556	-0.18552442522266194	-0.47638998722462594	0.38766428816748044	-0.139359280427866	1.766338165018626	-0.6507832968608102	-0.8403806277303149
-1.8911384512391396	-0.46613316815593137	-0.18516838624999102	-1.1064291117183203	-0.35800343617797675	-1.208088334241873	-1.8764232709501276	-1.5865320950796473	-1.3471313267431146	-1.2026162670682727	-0.7727952418474787	-1.1667553094535952	-0.7752781142783506	-0.3724318306830061	-0.7258284542280307	-1.2704764811299263	-0.9290405472701089	-1.6235540609990438	-0.4603688272516192	-0.5081380429742033	-0.4905067305075752	0.22390100838566815	-0.1233477940902417	-0.6798255485707714	-0.8909793365642924	-0.908036077115175	-0.64649736595488	-0.4679272579289836	-1.2517449980039648	-1.084152629827782	-0.924141993338008	-1.7646476642218683	-0.0010834864102174213	0.3357817971720026	-0.27544917985597406	-0.4422122332217556	0.9496343119953549	-0.19655047969494197	-1.0595983841492569	0.42463242709708454	-0.6104512156449169	-1.4382320360815462	0.07904690129455086	-0.12629409670058764	-0.39578589038775613	0.3639291305192934	-0.0871917669843754	1.8154579692846062	-0.32431816794667806	-0.7374250209907218
-1.8922314738591968	-0.6137141513914057	-0.2226133231737426	-1.1392363860192052	-0.5119361242620158	-1.2314361650300665	-1.8993404005028094	-1.655806051667718	-1.410377464882567	-1.2675754339065244	-0.7804914723828814	-1.2013404310723497	-0.8350345968630369	-0.51343081869344	-0.8129732470248785	-1.325735391977117	-1.0068761865900213	-1.6276031644076963	-0.5391812160899523	-0.5268608805300866	-0.4990066393826333	0.1245667367846393	-0.22756078715924866	-0.6920034054250255	-0.9045812705327186	-0.914035359224493	-0.678790447120598	-0.470107469382098	-1.2009370735607101	-1.0313195522682788	-0.9530740059382659	-1.7679807410887225	0.09254590002245915	0.4053546749010092	-0.12133503754140099	-0.417949062628422	1.0201282443899733	-0.14487828484334028	-1.0248211969327439	0.5746695326766398	-0.5549222299734953	-1.3490474818500588	0.044427371543122415	-0.014657626221704977	-0.3263540941041292	0.35532288357080644	-0.07882186295684504	1.7222882528041528	0.10830663124319524	-0.597064876258839
-1.8785752082791316	-0.8030503049472113	-0.29751658037001033	-1.1909904419095478	-0.6524152156125401	-1.2848659574819739	-1.9126238453059679	-1.6979373628255225	-1.477287047039277	-1.329619419720584	-0.7222760879339504	-1.2232028760327294	-0.9405906837720142	-0.6423077155187898	-0.9022727229331382	-1.3967370622024493	-1.0592803555934036	-1.650885093288414	-0.6029549180868179	-0.5884347850221431	-0.553951580233957	0.01894060880464381	-0.30502885280346637	-0.7114285844363953	-0.9227803338143099	-0.9234833203325769	-0.7288421063528583	-0.4785382948001759	-1.1692393594986343	-0.9814863199346003	-0.99996808811692	-1.7627746031330076	0.20288915089344828	0.5014013655844001	0.019672505905028365	-0.3537807167032906	0.9766057293009215	-0.07298862341876014	-1.0528852529960715	0.743875364215904	-0.47119905294003817	-1.2988319125956251	0.013153246390351588	0.11974465006152375	-0.2933926908145396	0.3292633512709441	-0.09839328033465185	1.4858666835572278	0.3873216319045436	-0.48801232772193154
-1.8670267818914084	-0.9735092871525893	-0.4079409181051702	-1.2920446839705735	-0.8037705205210128	-1.3851917106384843	-1.946598757733895	-1.738109191190875	-1.5571816849304572	-1.4132827641624368	-0.6415907666405621	-1.2343985335371421	-1.0601395468987755	-0.7502503431031561	-1.0124604859623152	-1.464252790747008	-1.0923710817190773	-1.695988945796134	-0.6561543930595164	-0.658863955371604	-0.62797308783625	-0.0929839282062436	-0.35773698503250057	-0.7359258865618741	-0.9261905052935735	-0.9417878473260259	-0.7773363348757596	-0.4869505724023341	-1.1741142596894432	-0.9551288654699439	-1.0111856130764583	-1.7421643047601716	0.275537264425722	0.6194826208311112	0.11559502560691708	-0.25018222045512684	0.9050539371278642	0.02291228096660136	-1.0601224262648794	0.9047411769051337	-0.3844118866924773	-1.2778477510312536	-0.011743351601100696	0.22328792344875908	-0.3032523285525345	0.2879749880079906	-0.11898400464897207	1.282281443372376	0.3854752037870767	-0.4394704007094884
-1.8373308283229772	-1.095009313295252	-0.5056109244680078	-1.4211864908330503	-0.9401735685817704	-1.5476491405950006	-2.00227285674603	-1.7881918857893493	-1.6603237853236692	-1.5203745251337892	-0.6083068543231562	-1.242804587757854	-1.1844455083097674	-0.8564255681370909	-1.1342820204106467	-1.4972817419701112	-1.1223492959486792	-1.7301361073964157	-0.7204717200125834	-0.7462596929844164	-0.6614510198314226	-0.19370474095473034	-0.39198418843338406	-0.7743088775091295	-0.9246447331205235	-0.9700979366375506	-0.823914775732802	-0.4775198510896722	-1.2237122329026178	-0.9158980502331545	-1.0082682725775092	-1.7250659959289512	0.32311184461275755	0.7737090930240537	0.11519233433069562	-0.12472027542166308	0.8346501632370897	0.13401644201561386	-1.0097284469982357	1.00946418006617	-0.3207007249156093	-1.258105532101299	-0.026465742518823825	0.24778798577274325	-0.3201574456187397	0.24692905423654365	-0.14170748841482403	1.165229915854132	0.2350735967182834	-0.38596379102536243
-1.8398241116079113	-1.20130389845658	-0.5850494639767575	-1.5487308332482796	-1.0463676876114012	-1.7259802764627203	-2.072878285535373	-1.8663588796662396	-1.8021010039712029	-1.6291907097190481	-0.6180795838895248	-1.2584112201029383	-1.3210780855714932	-0.9994292680177643	-1.2548061928447118	-1.4938020948752544	-1.1695731583625777	-1.7364467223597984	-0.7639124053954177	-0.8757352168925829	-0.6644101355321536	-0.2779836394914869	-0.39700885593857893	-0.82691461289024	-0.9410396779048782	-0.9951409897687158	-0.903165132252434	-0.4833033973264735	-1.295732741549486	-0.8544445126019369	-1.0046453235561832	-1.7024390645677538	0.37463455302209486	0.8458137699129382	0.01261903110750473	-0.0076027826457305105	0.7572240436580067	0.2496396845846248	-0.9554066793987426	1.0706775878812305	-0.27691325147603046	-1.1853911915433781	-0.00017242878356175663	0.18465861806837847	-0.2905528658133952	0.2337707021738879	-0.15935435290894837	1.0815200345976719	0.003991580634266812	-0.2699135443607127
-1.9197022791636287	-1.3013150221629313	-0.6582831484146859	-1.6756747439227044	-1.1627745508775904	-1.8885193097677697	-2.1625083090004247	-1.95643025824996	-1.9459667280865183	-1.7211011953164363	-0.6749675670820092	-1.288127261134832	-1.4438540512813898	-1.1816193591844342	-1.3747901771184514	-1.4604319770954555	-1.2308772599911504	-1.7310856096741734	-0.7845833835419544	-0.9928750710516485	-0.6657437506013606	-0.3699317618419727	-0.379891714755662	-0.8753027676384239	-0.9580130314039398	-1.0093141987063188	-0.985131038153542	-0.508555405618701	-1.3640598907785655	-0.8123039410950124	-0.9852225205454983	-1.7156984816861907	0.4049004952955547	0.7776117100714479	-0.11337231864055511	0.05166926990426498	0.7281589455409473	0.37944115213502916	-0.9177868585839807	1.1042623943282242	-0.24064550224714676	-1.0409672700325223	0.09383455930310698	0.04531397110305661	-0.2118095968500965	0.23696651256530377	-0.14621018175604564	1.0495401438777558	-0.313805644296498	-0.1521964775705978
-2.0345385500736057	-1.3526427130859573	-0.7174843916733074	-1.7862173875719793	-1.3058013644222537	-2.0511640565015994	-2.2652291849506803	-2.0295243148726123	-2.044730856576133	-1.7995947953452274	-0.8210745934151962	-1.3247719963929545	-1.5385441978471521	-1.3655216646876265	-1.5059891352488444	-1.4133963132900889	-1.2872703492228703	-1.7253436983517596	-0.7948316761344165	-1.0718718838528747	-0.6479991214163665	-0.4579456719763245	-0.3568357428377399	-0.9107274377673962	-0.9649525007230644	-1.0228571493065675	-1.0363669818039494	-0.5325107529616281	-1.4184826280818545	-0.7715778831910608	-0.9657708329754182	-1.8003551000267415	0.40011129169872384	0.6667732579920265	-0.221477616047492	0.021947154954539368	0.7736048420453419	0.5331164189796121	-0.8995414308413381	1.0717413148363548	-0.2292334255521538	-0.8431061987493844	0.25675613621249394	-0.13144999446167627	-0.09978592553316783	0.22358374941929376	-0.09711326256535471	1.0709845425404723	-0.5297147593956508	-0.09223725361289122
-2.143084820284174	-1.3834209594211466	-0.7693900369368217	-1.8677180959686293	-1.4523203682538603	-2.1963568143787375	-2.3693131262498417	-2.0980916258878874	-2.1069394406806294	-1.8621313056952293	-1.036985546769116	-1.3714193278490199	-1.6345043893880948	-1.5370949232035764	-1.6527139508411897	-1.3953686192241168	-1.349229653239762	-1.722515146032204	-0.8002498850452298	-1.152859564808215	-0.6310160786985672	-0.5066266336620349	-0.32041780554840193	-0.92931311023567	-0.9767460104221838	-1.0346360524424796	-1.092953251696954	-0.5660249701635716	-1.436284286234922	-0.7128305241898478	-0.9318252861372207	-1.9461247539882998	0.37770146778258046	0.5208387720421379	-0.3000880551368085	-0.06898400772655401	0.8518964832613293	0.6565375196936104	-0.9809196108220297	0.9971738888147131	-0.2453566691454978	-0.6287618407123183	0.49137081524002896	-0.2777958992285022	0.06328676267005148	0.20792247666054173	-0.0340339144746817	1.0942217025918677	-0.59355306747261	-0.03098582314377598
-2.253681206175633	-1.4285646834067534	-0.8383728352235081	-1.9447424277292242	-1.5941872813143054	-2.3123318642379873	-2.4697595140507307	-2.1515795093589345	-2.152949082161887	-1.904466081738073	-1.232637899908957	-1.4412512793865782	-1.74182442765149	-1.6787202974418762	-1.800170144785436	-1.4408281187158942	-1.4165039109424524	-1.7130550436536311	-0.8430795937073775	-1.2218377634521342	-0.6781841145676982	-0.547916203975662	-0.273359395895122	-0.9255691616524295	-0.9823133737084058	-1.0373514013650746	-1.1638635610797625	-0.5949140365411573	-1.4117827738257858	-0.6922574826723353	-0.8600430296736835	-2.10748852503401	0.3405299500371186	0.29106423850509516	-0.33182231426201225	-0.19278720847374745	0.935521500860277	0.745751706901342	-1.2106960708051966	0.9305919059913975	-0.2374132144435654	-0.47036092871127433	0.7839277527343775	-0.33446563879515345	0.24248540355891607	0.17892758186892277	0.02268879657496657	1.0735631464860542	-0.676447020088009	-0.0008315317830872859
-2.389983175150375	-1.470030936954946	-0.9140790933456302	-2.018491246335375	-1.736035461123322	-2.4194492415383038	-2.5678663120736496	-2.169840462727467	-2.1872851243000615	-1.9416734305117545	-1.3718127754367497	-1.5303832632554295	-1.846187216942461	-1.7707204297333163	-1.9426250460992498	-1.5351701135210531	-1.4647316155476302	-1.699662239196428	-0.9512429193402694	-1.2529300142851532	-0.7447440877953595	-0.5922016467496759	-0.238404765825233	-0.907678901320601	-0.9630378674093703	-1.039462682310179	-1.190181751021555	-0.5806254736225986	-1.3678919600749402	-0.7165276813324398	-0.7777488567729851	-2.224678535801256	0.30097204055655025	0.05511672454359251	-0.31703206499012	-0.33378508470002866	1.0102348512348036	0.8372163271562254	-1.497274652066945	0.827095767878759	-0.22824153812055253	-0.4031260764080577	1.0300257102003338	-0.27223204322705896	0.3508460856232391	0.09308624739319882	0.030729191077726946	1.0402512247654294	-0.800703856055709	-0.08314550747399026
-2.5271249281142913	-1.4997893644851712	-0.9786771719934322	-2.0780161530185577	-1.8623662643332282	-2.5145468165240374	-2.665114582369348	-2.181013890660604	-2.2195326609704544	-1.9898738328895633	-1.4618288586095403	-1.6244699897612418	-1.9358665038010758	-1.8217571102508952	-2.0587093574178263	-1.6318448818670117	-1.5068388883015522	-1.6784239850956832	-1.0693791169572822	-1.2650021631486408	-0.7693396401786442	-0.5914179495793734	-0.21342840507295668	-0.8710901989848583	-0.9209116287360268	-1.0499312226026107	-1.1691206007495567	-0.5213281061270889	-1.3143115092633095	-0.7368503457523208	-0.7199694220678416	-2.2841195109927024	0.2553222641008125	-0.10375195276654611	-0.3119811137788735	-0.45913941889008286	1.1087079726557358	0.8568227489945466	-1.7357323499269217	0.6252390122427747	-0.27882421631116105	-0.3835892915980821	1.2010087052145113	-0.14359499807668358	0.3884329753414195	-0.01564665562175293	-0.018007440225990372	1.016035012639595	-0.8890177352803613	-0.2758631661974431
-2.6171438131978286	-1.509116975506186	-1.0522354026388938	-2.1311022193233704	-1.9627280977517643	-2.572980377938257	-2.75902503791514	-2.1995017485708592	-2.272065346614093	-2.0396282148294618	-1.5174568593452844	-1.7066397594712168	-2.0013245723074817	-1.8602150171132936	-2.100094446981672	-1.7052938870968304	-1.5760450913951218	-1.6189462312062812	-1.1506654804303635	-1.2592014899958137	-0.7786783006695553	-0.5578775454329676	-0.1866027211791026	-0.8002245697939884	-0.8561413347477254	-1.0632088902029546	-1.1504917272172297	-0.4454793421708086	-1.2590598550952135	-0.7390417303498129	-0.7170623974829622	-2.3223979881978516	0.1936610397342974	-0.22583214350695197	-0.35060303364668577	-0.5547224446019959	1.2335875180914773	0.7653697203741963	-1.9034460472007226	0.3701209985016331	-0.3409359446844845	-0.36761772256119163	1.2951387683867492	0.015585099332474006	0.42371720514905287	-0.09053935008916225	-0.08264381134579492	0.9936450020112438	-0.9625927416770474	-0.48215741157414804
-2.6862090636246343	-1.484691071445821	-1.1490137433903138	-2.172312377828469	-2.0339987528076815	-2.5583789424155428	-2.8490321083125263	-2.2042002933312546	-2.3424582522167112	-2.0931887887678804	-1.530275420462845	-1.748768107414745	-2.041781570283935	-1.899809801182215	-2.05806143510193	-1.7492666053950383	-1.6656491273742244	-1.5257453491331097	-1.2030374908679595	-1.2231907182429047	-0.7760630731313243	-0.5329040784140991	-0.17710414528773283	-0.698827215326072	-0.7675070166913622	-1.070804939413612	-1.1280961238976943	-0.3690404204352634	-1.2198584379626096	-0.7062715802210593	-0.8093093642782371	-2.3545139177167704	0.13373487541372023	-0.33525505842021874	-0.42945946061966717	-0.6312030083109459	1.3290773947963204	0.6287490598229295	-1.9879600547607506	0.10085491685501476	-0.3859946095977761	-0.35709949561828136	1.267594191281533	0.2163595773327646	0.41683305868081727	-0.1297146454869566	-0.14823069071012718	1.004208360825781	-1.0193455400926608	-0.6791578720088651
-2.7674930779914977	-1.4436859367193848	-1.2441174926276086	-2.2065685887249282	-2.0969221832483624	-2.484372123782445	-2.9250097777456623	-2.208414234820398	-2.373879616018523	-2.1487030041829955	-1.482481484253015	-1.7324029314086276	-2.0573006286210154	-1.950064188767635	-1.9535547520510121	-1.7709791500567575	-1.7553926192745113	-1.427743743634566	-1.1967653578002813	-1.163665527953024	-0.7265549202539624	-0.5096958958239884	-0.20183662150343445	-0.6051132252197446	-0.6784607797736567	-1.0735785830081608	-1.0825085684664018	-0.30122286077224436	-1.2089304392146834	-0.6222560241285294	-0.981139481756658	-2.3777725654357678	0.0962112371752342	-0.39113867696887483	-0.5214115536659625	-0.690118407779927	1.3663689555085852	0.4828567475932206	-1.9778482324589775	-0.20153485642393462	-0.46439668654690375	-0.32934161084333874	1.1350012990948612	0.44899472590855927	0.3498010886893136	-0.13289079943311485	-0.24169009278781264	1.0378732614726733	-1.0233187061789237	-0.8524461325021473
-2.8372193557268552	-1.4060999693559346	-1.335326687374509	-2.2356832078198616	-2.1578099337005887	-2.386351665221988	-2.965622343723381	-2.22696043961281	-2.3369578760916547	-2.1969233896565346	-1.4106849571520637	-1.660798147877689	-2.0705964893212294	-1.9971659496335115	-1.8061926358200808	-1.7777483477517806	-1.84127582701169	-1.3322746985020912	-1.1078117175666147	-1.0975169651601093	-0.6733092901763575	-0.49006939277641404	-0.24395758063810913	-0.5370530514766239	-0.6072461802542549	-1.0786358570127204	-1.0340666714355606	-0.25455824208318295	-1.214559052119258	-0.5005201052900604	-1.1178377222788498	-2.4094754496438173	0.09915043983980379	-0.37148799395147336	-0.615701442673307	-0.7221556931607213	1.3537788213273212	0.304203164278263	-1.8672197403075674	-0.48315115760117233	-0.5420563399311022	-0.2899225383852409	1.0003403725158213	0.6841349116793876	0.2919999249474941	-0.1024347755440369	-0.35278730690015003	1.089164815027116	-1.0334912411062014	-0.9873680661176133
-2.8743299874436126	-1.3562072955130646	-1.4100225026649307	-2.2556602038698585	-2.2081976967277024	-2.276450500963766	-2.9685654798498717	-2.231660605119932	-2.2447197689639466	-2.229587522842111	-1.342777745696412	-1.564353852775638	-2.081662963081579	-2.01710407161344	-1.6510857994478474	-1.7819619435645464	-1.9265266742786742	-1.2473133677183963	-1.0026828294657943	-1.0242420906129597	-0.6631738156503854	-0.502822163954028	-0.28042881719703006	-0.48210421574388695	-0.5628393176412865	-1.0891052421554703	-0.9945313668251524	-0.2306366180419286	-1.2170942676110155	-0.3469090759475475	-1.103964881037737	-2.4373394421390833	0.1634261132555602	-0.3349024641078718	-0.7159588155251078	-0.6838892772442754	1.2970230413962498	0.12449805411640255	-1.6691301355793318	-0.6460878252703302	-0.5461647352855803	-0.27977969560701854	0.8984304721163842	0.9267641691476346	0.2662636671256317	-0.05903334441592374	-0.4309100321408872	1.1857547115247282	-1.085135166425004	-1.1048725712503142
-2.90464786529671	-1.3110425246102828	-1.4202774936555307	-2.270419764108965	-2.2552025467678667	-2.170347601655438	-2.9241159866362816	-2.1881694874585156	-2.118231958484331	-2.246389779922672	-1.2614347165569968	-1.4739592847770475	-2.074360823404588	-2.001310584498068	-1.514621524136749	-1.7950496466029435	-2.0058350162145344	-1.1979824840547024	-0.9348126969361361	-0.9522510769658407	-0.6766793941688569	-0.5388473337106238	-0.31281539155066734	-0.437454997599582	-0.5440761982185539	-1.0999074983235793	-0.9525433079347014	-0.22507227326599724	-1.215264299935686	-0.16322471521478524	-0.9305254809644223	-2.446947715413313	0.19980216708931958	-0.3221712294737529	-0.7858977261821295	-0.5808826406348644	1.1904997673431854	-0.0077310328947267195	-1.4714381962507328	-0.6808495565330871	-0.5304914815378603	-0.3013278672098766	0.7946203669867181	1.1725077971826798	0.2591466880072054	-0.01787111001003756	-0.4789478135733896	1.29318849219407	-1.1514094575325484	-1.1990479083390984
-2.9313366101234175	-1.287554165042287	-1.3423813850918593	-2.273739519602206	-2.2896623627687496	-2.0854133528051637	-2.8223933356579596	-2.111756141539799	-1.9652827986139152	-2.2536953646264424	-1.176470548775559	-1.3988510475449056	-2.0464916298653817	-1.9587880656812804	-1.3956223210878735	-1.8171939998585613	-2.063729661011412	-1.1828503111517288	-0.8776755491612169	-0.8978709712840903	-0.7058595628843964	-0.5812416811389081	-0.3296773422913398	-0.40115824306166237	-0.5388102389772167	-1.108277430425679	-0.9058624793758021	-0.2406490663084379	-1.210252361069647	0.02363030876368093	-0.6635186770948939	-2.4469742209947585	0.11331188681831916	-0.3243745139328593	-0.7904530573611035	-0.49116440588877347	1.0680444838996987	-0.08232320111323736	-1.3455922624717094	-0.6163900335967566	-0.529741896330826	-0.30292838576280157	0.6882760339587378	1.3897151803029903	0.3187463464721506	0.029669640881841552	-0.5133200021874201	1.3753861374190437	-1.201445670220178	-1.2601983194066704
-2.910453733319432	-1.2773980708269952	-1.2021071608566545	-2.2501599331073785	-2.301412794726648	-2.020939288977953	-2.691202703748637	-2.0284562427797868	-1.8198346929503093	-2.248764241885925	-1.1075250878044252	-1.3431024336354305	-1.9965860419322454	-1.8865094416301766	-1.2975736178413013	-1.8342762471198164	-2.0891911864833697	-1.1779281977679041	-0.831790956895636	-0.8526482163773981	-0.7670833983319983	-0.6300025851781113	-0.31991873056958264	-0.34762027951926305	-0.5406961671437791	-1.11979865421455	-0.8741211541589802	-0.2601293315194483	-1.1943040674388996	0.1943219701076819	-0.39935493914301146	-2.432365228021022	-0.034898000491614824	-0.30625632619497695	-0.7519659752961889	-0.4193603019748512	0.9736325021963701	-0.11905046715649101	-1.283217770529577	-0.4486058340131671	-0.4904638702036285	-0.23411916106738487	0.5985058124540912	1.5673315181911893	0.47693871566113727	0.09504042565919442	-0.5094853803552095	1.4681731504320699	-1.1789304595811365	-1.2701087436122456
-2.821710351634087	-1.2847912788239597	-1.0622093433054443	-2.212723014068181	-2.30961171443475	-1.9693418626249197	-2.563943938950235	-1.9318143569664545	-1.7229402457632843	-2.2269579825392416	-1.0519480257173481	-1.3163634592142686	-1.9199859901689151	-1.7852128547057866	-1.2319665518637406	-1.840617412972491	-2.0758947857222454	-1.1746074341099657	-0.8241044367737695	-0.8132164936155226	-0.8375922141670976	-0.6760886967012818	-0.3033523485056862	-0.2711236915154474	-0.5428246538036057	-1.139568151659704	-0.8742087525261247	-0.27740409280109	-1.1595497224378495	0.34270667003375255	-0.24762022227262848	-2.4202610124939463	-0.22183749311717976	-0.23575122350356942	-0.7039928715841792	-0.34838633885294523	0.8985304684941596	-0.12997144283417067	-1.2829397417544075	-0.2543549758074838	-0.43353478350059704	-0.08924515207548502	0.5699262857656782	1.7043047993849136	0.6653699961276413	0.16875700948537503	-0.4584439928699986	1.5767383214492923	-1.0686674147720632	-1.1914525120855584
-2.6891604109036633	-1.3091923092549353	-0.9523370687068097	-2.1812335294300107	-2.3087187627833723	-1.9278001943570082	-2.453558702515738	-1.8319796001017323	-1.6801965921625068	-2.1939517857738107	-1.007655372505618	-1.3186713686510292	-1.8288398384997837	-1.6853773757446338	-1.185387462095413	-1.8421041941660605	-2.0165106074223815	-1.1634678268267766	-0.8484881809375497	-0.7734842927706616	-0.9005874930273823	-0.6976809953265383	-0.29635560802593575	-0.19338037364539207	-0.5268574157115155	-1.1634309488963872	-0.8940662784807369	-0.2947732793274145	-1.116917324814422	0.4556208911332522	-0.26207900743290846	-2.451358685925642	-0.4809251976424349	-0.14575023529774236	-0.6818594284517809	-0.3462295100914645	0.8128658651860252	-0.11622376427828063	-1.373017694863587	-0.09702826093765002	-0.40090276124723323	0.10378448222233469	0.5222365548815937	1.8061016643049257	0.8286443504058294	0.22194898838872773	-0.4030284569680642	1.6481589627201454	-0.9293516102106851	-1.0393593847785891
-2.543775368094785	-1.3297972411698713	-0.8693435771825581	-2.153898084388094	-2.2824734775334474	-1.858606118665794	-2.383324895523013	-1.7640395180696486	-1.6831261564965014	-2.1467082210386197	-0.9644848677601168	-1.3331383232860834	-1.749689793901295	-1.6152372949824982	-1.153501186811456	-1.8371062929480502	-1.9260385785545324	-1.132697966673302	-0.8945844501772268	-0.733768160272484	-0.9636498720169351	-0.6912711912129105	-0.29252129087475187	-0.1222077607186137	-0.48007663743074314	-1.1907179244726092	-0.9334320745625151	-0.2962891417375849	-1.0729813885729516	0.5308755887815637	-0.4060871046649851	-2.513202833834873	-0.68249137416735	-0.05983246122612181	-0.7174493198868681	-0.4325287946126567	0.7224388893526101	-0.08258152896853996	-1.516977624600628	0.013566048906833661	-0.3716689381728933	0.3189505767393159	0.4116162950170916	1.8818273936774563	0.9661127803998932	0.24700931805467766	-0.36754824731469854	1.7421461040824837	-0.8159888809811043	-0.8607570828499533
-2.395938007073615	-1.3340314982343853	-0.8149937978509743	-2.1378333751545013	-2.2415397620600777	-1.7663739339864997	-2.3663130261983225	-1.7187218188473612	-1.7210139976696923	-2.07822732744695	-0.9240590572604515	-1.3501254802646683	-1.6981613707220942	-1.5717407041902194	-1.1343411983270868	-1.8403895489623001	-1.8352299319458953	-1.085761624655793	-0.9635899410224912	-0.7031965238720178	-1.0203041886613682	-0.6650356834331699	-0.2821117820123351	-0.06218429588208718	-0.41062596920259375	-1.2226524216490788	-0.9922026154284704	-0.27306053154569654	-1.020368564504714	0.5745827721283397	-0.5511556778634408	-2.533424383679832	-0.710161111976699	0.012413253387702184	-0.8086324730301527	-0.5265284036286859	0.648300549880379	-0.030357903502735407	-1.6326106347050895	0.019139378868892838	-0.3471403139618167	0.5326319428437237	0.324130421691573	1.9442484764368628	1.057872677838418	0.24047191196952156	-0.35254470098630936	1.91986356232333	-0.6834240227101309	-0.6285345244104559
-2.2619840815808017	-1.3395515306027193	-0.7911413245159055	-2.133791521488766	-2.192797402950013	-1.6957369627234993	-2.388504543848851	-1.6695921233241244	-1.7810626235177722	-1.9890192616780364	-0.8992639209238888	-1.3717607345704343	-1.6747398103172213	-1.5647262822024015	-1.1233250015743728	-1.8692149757101046	-1.7589944291009427	-1.0299837701849757	-1.0489775458686856	-0.6979261061597539	-1.067119948851841	-0.627980436793869	-0.24770791106146617	-0.019626326126479608	-0.31815090245998967	-1.253481009759065	-1.057887739093173	-0.2524117539317404	-0.97389072795806	0.5959069449387455	-0.6005482744298088	-2.5244389915695873	-0.6746498514781385	0.023519114240513072	-0.9504927744732857	-0.5913224297433556	0.6016044554560114	0.05968425760019565	-1.6895222824708598	-0.058760725343920586	-0.3330426214772898	0.6881138227581606	0.27417685514262313	2.011717825421605	1.0528218593244398	0.18163525720311535	-0.343571903157964	2.1199227288131426	-0.5057654473881952	-0.3741087433400772
-2.1709857588513533	-1.3500118484390042	-0.7632771923887554	-2.136736797185768	-2.1334645123662694	-1.642928468493377	-2.4274855002596714	-1.6107071532535202	-1.8404160732764343	-1.8888839689732826	-0.8840092938435941	-1.3927342805761502	-1.6703082693706832	-1.6026819763182292	-1.119721218201412	-1.918991302223685	-1.714873460933378	-0.9659264553972458	-1.1324817067294566	-0.7170088746813525	-1.118563940458593	-0.5825967695571234	-0.1821385035692156	0.007745346162972511	-0.20499664772360218	-1.2813973988223228	-1.1205160210368763	-0.24309569184476437	-0.9503852527493768	0.6017042277367024	-0.47651797638537363	-2.4977059038826903	-0.6309467722558558	-0.026554438029562893	-1.1157237469970265	-0.6474168878172428	0.5860791610940419	0.15919181627304574	-1.7077828754194209	-0.09161307504560148	-0.32212231087353593	0.7436725467149502	0.1954666083730012	2.080471808865338	0.9747165884892226	0.07875506076352405	-0.32144407122535	2.303298996577218	-0.317236275186639	-0.14934688861872908
-2.116135388631558	-1.356915237272609	-0.7068479752429272	-2.1513778511602415	-2.071978858972649	-1.573908727228573	-2.4618849295574563	-1.5453343340363606	-1.8846736328363953	-1.7910608379921513	-0.871909866589571	-1.3939285833616064	-1.6772340994253985	-1.6658959362348011	-1.1268347072340181	-1.9853299432017852	-1.7116743901896754	-0.9061377436690681	-1.1988857356714826	-0.7568744428036883	-1.1731851231861976	-0.5300956117987844	-0.0972957571700259	0.02242418071874876	-0.09057219022662995	-1.3092301477040817	-1.1758929784068357	-0.21728219057969328	-0.9448535696394773	0.5970757613898372	-0.1782333210561068	-2.369553626389007	-0.5365365175795815	-0.0625844168346857	-1.2526005161303622	-0.6801136739383619	0.568592418392884	0.23407874319824767	-1.6578455373532073	-0.0894489982980873	-0.3160373022979609	0.7181650993452293	0.15785971063548204	2.1332216773395527	0.891250666715757	-0.02605146731128257	-0.2922100586074543	2.5055800725186987	-0.09328498003031242	0.02590283192118672
-2.0508538212779315	-1.3518008363989322	-0.6494250444513544	-2.1787938804621074	-2.018821696942837	-1.5215286505782473	-2.483137898728938	-1.4807265072741536	-1.9194130855103997	-1.6929696984329894	-0.8794712595255607	-1.3786186644944054	-1.693198787578332	-1.7382242296784234	-1.1483997469378155	-2.0661461317887317	-1.7217885510941364	-0.8661056633980584	-1.247731400154249	-0.8160605909785424	-1.2201317286287434	-0.48831328206035163	-0.014617284141765666	0.015005198268492514	0.0067483053518305304	-1.3331664469184457	-1.2248058588662194	-0.17142018647043314	-0.9572873226115787	0.5722544991176564	0.04803800133445875	-2.1973601165240906	-0.4206505617458599	-0.04129460025793326	-1.3457242403558898	-0.653933493034575	0.5524981236955424	0.30792573491107894	-1.545585943054136	-0.10381846790157914	-0.29563736476066127	0.6431816455529975	0.23899043408796716	2.1608812460356517	0.7948249496336481	-0.113989489281118	-0.2616254190363818	2.6596739516730765	0.08683489663136103	0.1506175968390436
-1.9672943833306427	-1.3413826123969983	-0.606926220450506	-2.2133724283983676	-1.9735777725368575	-1.4784105539864043	-2.495637411420985	-1.4275498071746129	-1.954634844507683	-1.585363078877526	-0.9016865031266814	-1.3534116751431529	-1.705187467485377	-1.8084967621539403	-1.1895830246327759	-2.1479984092175988	-1.7118198571419445	-0.8395761374097024	-1.289779347264337	-0.8751953204440088	-1.2715522351902513	-0.4717363832189544	0.03874013009854711	-0.013208486553736593	0.07985887983929034	-1.3540181976211747	-1.2733910986796602	-0.09858291335349036	-0.9904289563736401	0.5190458559117062	0.014051190839981876	-2.064600285455685	-0.32584987294778667	0.024843492877133645	-1.4077970051330595	-0.5666272784786216	0.5838171844087063	0.39111889595292093	-1.4335521418209605	-0.059118630344470915	-0.25553574979134064	0.5376968276926531	0.3462802075460023	2.1524894582319147	0.6794536214722455	-0.18880355796749787	-0.22658515891334058	2.700470884414413	0.09497292457318281	0.20254788294492004
-1.9009961373559752	-1.3214951890221405	-0.5636294142795897	-2.254113302095522	-1.9383139878288773	-1.3677119024584288	-2.493114723312564	-1.3930586960859714	-1.9844797811602561	-1.4705531410493833	-0.9186520695239766	-1.3155490489988222	-1.6979212257657739	-1.8638960709810153	-1.2520445567441691	-2.2187130463251203	-1.6816973781662905	-0.81752972550337	-1.3355172089001464	-0.9202316825291698	-1.3311891525806592	-0.46408812789138726	0.04951950358927975	-0.03657057535377508	0.12527185785923028	-1.3744863862794545	-1.3123939872404113	0.015415335619592675	-1.0232580751080427	0.4525344669110498	-0.19994006744185275	-1.8971137250959136	-0.2736210990938875	0.08266724012982743	-1.4388206325943433	-0.44157425465011385	0.6180373454233459	0.45655036099494595	-1.3623784604004319	0.059652560256772534	-0.26110750734936045	0.4450385692506166	0.42316297577232265	2.1094003880878196	0.5908232148516376	-0.22316138624014936	-0.1924917860510388	2.750608754215105	-0.04155605753078451	0.17597136205555758
-1.8508306818074978	-1.279996408420131	-0.502276797707116	-2.2923402628989367	-1.9198945183627896	-1.2058145682122972	-2.481145517636857	-1.378071651105159	-2.005259145254888	-1.3684853654398836	-0.927308643406312	-1.2704349440916531	-1.6776066954658755	-1.9000664263768912	-1.327824154819553	-2.264824664917888	-1.6337822471775592	-0.790912067079425	-1.3932184277026285	-0.9525113841821167	-1.3807761481099114	-0.4524414443588153	0.025689884697719566	-0.03492414013343424	0.1506673015267761	-1.3876390160327094	-1.3320057827105662	0.1539540312196163	-1.028346889328479	0.3838433931772768	-0.5713686798918751	-1.6471683008571685	-0.26396606464267586	0.0638765432401022	-1.4443052513338275	-0.28286978278966857	0.6472326724904025	0.5249542523207366	-1.335746673784947	0.16766329539960864	-0.3250000973928991	0.38917729686258584	0.48873775431845623	2.0477813338690263	0.5312803895532741	-0.20644685562302714	-0.16491256302456908	2.8093444475461657	-0.2543474037028929	0.07247698517439993
-1.7983078725333097	-1.235382684076129	-0.41834814468796366	-2.3050678357204766	-1.9165100442715552	-1.069613015646237	-2.475001551437316	-1.385557880235296	-2.0185895561344225	-1.2810710763818227	-0.9348565525823606	-1.2270005602538423	-1.648440224018298	-1.9216353600778266	-1.427677025826315	-2.2739379664083605	-1.5704824832286008	-0.7464151643639669	-1.4620735797878817	-0.984670573234936	-1.415201869430998	-0.448854522694739	-0.017269326585845058	-0.01985437118744019	0.17205407139735898	-1.3861977013899132	-1.3321536760576933	0.28507360045173175	-1.0011313426684434	0.321742853046105	-1.0856912708544315	-1.359129938483397	-0.260953883637583	-0.02067557286076833	-1.423348905778076	-0.10614356925364474	0.7137696483274149	0.5713903402590981	-1.352446935546799	0.18165155456065346	-0.40626086314910825	0.36315626419291813	0.5150030964433615	1.9810445737244122	0.4645490853462678	-0.17201695371776543	-0.14870866057023316	2.81524848453396	-0.520784630067492	-0.03849282742096569
-1.755108341382845	-1.2091964923974392	-0.3121914222900014	-2.2866092999413055	-1.9135517516502958	-0.9611436192304552	-2.4729047364826817	-1.4093520629284189	-2.0306427484171246	-1.2009647229799707	-0.9413242627675533	-1.1846189505969744	-1.5960304440921875	-1.924883186466364	-1.5563662333466548	-2.253039941164287	-1.5132911290687268	-0.6793763126515076	-1.5303730798161328	-1.0217257875222876	-1.4327082931570898	-0.4461836617698622	-0.0481812878143637	0.008856752586444593	0.19619797064995628	-1.3701151307332484	-1.3049151344403183	0.3913256070306851	-0.9612029520757766	0.27467780862362057	-1.4823649882161527	-1.0337407942550925	-0.27606222458438623	-0.12935201981521227	-1.3626190526324677	0.08468120206679672	0.7752076598914617	0.628556969879243	-1.3696088935777202	0.10850076647142244	-0.48967012153694445	0.35580172269768007	0.4844879343182676	1.9128339559369827	0.3918924651911026	-0.11965545962653393	-0.15293615914351533	2.8917483067754333	-0.7307131988547327	-0.13318378437179423
-1.7130148671937326	-1.1931874418512172	-0.20397199126375032	-2.248037880928692	-1.9068483698478225	-0.8534271991670455	-2.4652254568752197	-1.434922584033888	-2.0427748364872764	-1.135826883756366	-0.9442262675460382	-1.1462870453955722	-1.5257434813867747	-1.911079234462407	-1.6958182347467463	-2.2068502697061505	-1.477794788302637	-0.593708259506959	-1.5888873306327571	-1.0683239929051065	-1.418102272518619	-0.4260565361151712	-0.03437839212185486	0.052242951931584236	0.2318770332774866	-1.3364630528599413	-1.2456690595812936	0.4591296773730352	-0.9163311419546858	0.25474006974168634	-1.6034903248585224	-0.7795478505896017	-0.3560318901296445	-0.2363360140703891	-1.2484260106379501	0.28148913628081124	0.8262934716918874	0.7232970548635349	-1.355058721010513	-0.00682121872916801	-0.5373809812432779	0.3499804667706466	0.43495021237661957	1.8434932070241423	0.3207813405013763	-0.04746552638200341	-0.17242972536986553	3.073387546665503	-0.7814094960309763	-0.2566400159120906
-1.6476904727187065	-1.1759901971626257	-0.1062819098777662	-2.2021996577688077	-1.892568948947212	-0.7588322266234123	-2.447725325335996	-1.4577929410928525	-2.05114076715651	-1.0926046231678517	-0.9521771913247775	-1.1215294714375998	-1.4655661261982273	-1.888926685399385	-1.8246227633350205	-2.1455699579708627	-1.4696113705828382	-0.5022800034024216	-1.6309172370916443	-1.1202343937015673	-1.3727023250557067	-0.38935644321023843	0.022789112328922192	0.08886673812285936	0.2752361580201428	-1.2772905814257034	-1.1719009956755417	0.4865011951753668	-0.8536677009006665	0.2537490912290991	-1.5815566283632403	-0.7124136303834104	-0.46345965629673413	-0.3154925772062192	-1.1013726316507866	0.43961558418237096	0.9131221214607657	0.8173913202095713	-1.3260459970658487	-0.1426519927985048	-0.5284969642114999	0.332518566572456	0.3846908228877697	1.767415071171645	0.2570566941393518	0.002645304727267442	-0.19838855815090134	3.142041947824705	-0.7250925342229142	-0.3865678028637576
-1.5679556829172392	-1.154373099867153	-0.01570340544138127	-2.1503855587043845	-1.8700562640442162	-0.6630428777967069	-2.418875809876737	-1.4773472503492062	-2.0615297049039443	-1.0499595214030784	-0.9614779892931995	-1.1126044790003384	-1.417248713414367	-1.8591802381025022	-1.9369242401488438	-2.093196485307974	-1.4849358932322099	-0.4247766721209062	-1.6436034230164522	-1.164714790991471	-1.3224023906529787	-0.33782638846727475	0.10297705585123255	0.10778946620321228	0.3067457980267723	-1.200476790497779	-1.0905824075783972	0.4904299598201914	-0.7837746341265788	0.2599722490903167	-1.502041562712955	-0.8514729546421851	-0.5634874187347773	-0.33937955188855373	-1.003522295793956	0.5743674195976075	0.9857337769345685	0.9123367427198733	-1.2824258097760637	-0.21359708727969293	-0.44177902717095796	0.3353236761016201	0.31029006888709726	1.6773483076562363	0.22541712030478145	0.011587349282232866	-0.23829179950213816	3.059571208377829	-0.6413648858561417	-0.5024265335796482
-1.4984323684963383	-1.1217082844105848	0.05996939430883055	-2.0942831129437907	-1.8508187759324606	-0.5212681874501628	-2.369596589591057	-1.4899388316681135	-2.0754138748953928	-0.9911010761436791	-0.9614000831246496	-1.1137106367777205	-1.3783625605387955	-1.8179242887949236	-2.014585392490531	-2.053507862184801	-1.5058434615537934	-0.36390376514737294	-1.6293645383782454	-1.1988953780571032	-1.2718944458495194	-0.26158759384323615	0.186220824162945	0.11518714774118108	0.31806997857028646	-1.1195519579216442	-0.9995017209297469	0.484651472078641	-0.7174295320782668	0.27359557116890626	-1.3831279580471585	-1.178335367439205	-0.6794810176207706	-0.3216552377971468	-0.9732730746330978	0.6851389472079012	0.9913716887082918	1.026727960132827	-1.2369672625244	-0.09263851448903915	-0.265699313545955	0.3745522551030107	0.21896835539466833	1.590187595606168	0.22323546003921568	0.010530815349652872	-0.2862825081453879	2.972166195098485	-0.5703054343188052	-0.603441725981263
-1.4378971634229936	-1.0850388146223278	0.12279417924537053	-2.0388443022651392	-1.8309506016893136	-0.32677773395137333	-2.3085054925654633	-1.4903472598432153	-2.0875340541674388	-0.9356233004913665	-0.9507209452511137	-1.1151892382511908	-1.3695205222759124	-1.7760391938487838	-2.0360032460944644	-2.0245590615530253	-1.5207436054085288	-0.3050944874675314	-1.6142813512638146	-1.2198517158020248	-1.2072954738997226	-0.16303701941250986	0.2706291007585677	0.10657030222346228	0.312990602785306	-1.036624830091449	-0.9143071894967466	0.48795129714727653	-0.638961520882156	0.3029107513476362	-1.2613527188183888	-1.5501910047410654	-0.7720120800285741	-0.2685717340802046	-0.9946576213196728	0.7152853563402131	1.0003655003473262	1.1300243273501092	-1.1911464353535763	0.21565918831062328	-0.06868731365381557	0.4240413346058841	0.18139502358957652	1.5229907974458339	0.23754458472219256	0.006570041630307416	-0.320265441002135	2.869246829117734	-0.49442103643729557	-0.6903205158794055
-1.3852775276134688	-1.042449421039399	0.18530278256735494	-1.9778420174828693	-1.8113134708804384	-0.12662512083733624	-2.25284631267655	-1.4811722126239677	-2.1010416084187953	-0.9128743092166989	-0.9200888390555031	-1.1106441836799275	-1.3985656833847304	-1.7446577957148501	-2.0069742020068375	-2.0062518878723434	-1.535640142644613	-0.2509695318830384	-1.6056206359770742	-1.216462901486426	-1.1297562420205403	-0.044135218631237254	0.35892499377495646	0.08140390085318763	0.29646935535357094	-0.9537712042389345	-0.8463763622379787	0.5019296056904495	-0.5471873885618695	0.3524889266379335	-1.1392948235441058	-1.794249981100311	-0.7550665093591006	-0.17233240650421427	-1.1058277455438232	0.6880244551090409	0.9810254995115937	1.1680763516256816	-1.1212382061157888	0.5818809022691248	0.08021993621619182	0.4707607886548623	0.27347570010968275	1.481486688465332	0.274135977361211	0.0022161390058161564	-0.336201390656109	2.7255472504500493	-0.3967592757834703	-0.7461568855116244
-1.3470180118139605	-0.9897575072121712	0.24976702772751463	-1.904360232993025	-1.801784490320984	0.06077325982532249	-2.204209970973338	-1.459089538474128	-2.1193245907105256	-0.9312787403843454	-0.8621835810852225	-1.095448480879527	-1.4448765241366526	-1.7253198455611813	-1.9418344898309072	-1.9774012827808711	-1.5459322300692049	-0.20323334644065763	-1.600519942527405	-1.1880926285816311	-1.0438110414472752	0.08798983373590794	0.44160669706197997	0.05029078597017578	0.2777708225118851	-0.8877985325937547	-0.7891348110530887	0.5113620131681952	-0.4559797941794244	0.4244243727629751	-0.9627750915295389	-1.8994506338600825	-0.6841242645365552	-0.05457794598602028	-1.2770681109588664	0.6778936628509106	0.8810357117037716	1.1639960962701394	-1.0139814447468902	0.905473633650446	0.19367586405733409	0.49607961015078417	0.5480431625966496	1.4764766140752645	0.32829248512996784	0.020508099354836627	-0.33778919204744484	2.6474162940124515	-0.2903355717122834	-0.7862342285030812
-1.3168900629340237	-0.9329557044673763	0.30431588437196694	-1.8221706081779778	-1.786618362186139	0.2212332623643407	-2.164287753515612	-1.4212872418230549	-2.147182246679216	-0.9716351899498846	-0.7891001040076481	-1.0645108245244632	-1.4916255675408303	-1.716644258334706	-1.8408420645870531	-1.9337533651159746	-1.5468699509185426	-0.15146801210334288	-1.6011453517690526	-1.1544246217752099	-0.9512866731992563	0.20473843309442694	0.5222969458218722	0.02508554175984734	0.26859378697383335	-0.8419307639700424	-0.7377680386725307	0.5310125810526511	-0.3567504236859465	0.5167725722635872	-0.726101201390952	-1.9507102195784836	-0.6319794157742578	0.059738289993723916	-1.4052460196728338	0.6223833779269613	0.8179748470705297	1.1502152987584409	-0.9106339364591637	1.117025453115292	0.27245392721699624	0.48881844780099026	0.9420997502052035	1.5031223631442674	0.3856884833938968	0.06388004581506417	-0.31517433779525345	2.6655724153094034	-0.16759783429372382	-0.8106177865506059
-1.2845518621801393	-0.8683321019576764	0.34380512781945644	-1.740238536978066	-1.7476656880512274	0.3237363412294342	-2.136134011712063	-1.3760975815921677	-2.1886933396760564	-1.0212743752202784	-0.7227195538164651	-1.019448861734747	-1.5400036354940705	-1.7077548167793342	-1.7036646195137268	-1.8899103152876546	-1.5450065312820378	-0.10064220278692668	-1.6023155886769822	-1.133612899150442	-0.8651603022769668	0.3029731697023391	0.606907113590156	0.031903086686691506	0.27167097874636764	-0.8072631760142961	-0.6964318481505701	0.5818723784697483	-0.2477963208611976	0.6177915412527275	-0.48480371856626536	-1.974251593499573	-0.5762111924049865	0.11934392850296247	-1.467792538892617	0.48515649311330467	0.862426996510331	1.1888253774393778	-0.818341863285907	1.1878140682008906	0.2802028239750649	0.4529757966134305	1.3239812282125143	1.5266520056539596	0.4237373717565496	0.11929975518091036	-0.2605391238997787	2.718619574576076	0.005749394669699803	-0.8059582666544192
-1.250450301253863	-0.787703275613968	0.368114307931105	-1.6581689985111798	-1.6945725312971258	0.3644972138216108	-2.1083071343354645	-1.3481380798116989	-2.2234447011481664	-1.074918407970277	-0.6819731294693056	-0.9781945149980391	-1.5893459968543924	-1.6950035799556886	-1.5651852602787169	-1.8456228676936022	-1.5345172820378414	-0.06644182915006296	-1.5976911684190291	-1.1241438224497196	-0.8003784824749148	0.39706007764134277	0.6726671063493986	0.08871387275232515	0.2823995274868958	-0.7850790963598148	-0.6678440641509462	0.6611255097298484	-0.1440396604750555	0.7214850992380599	-0.24068380165207195	-1.9975080324201162	-0.6058549943254864	0.10889853699620718	-1.5031054661920227	0.3481632775596231	0.9236346030089976	1.24373495022121	-0.7177493674066786	1.1188948824902596	0.25101197075335724	0.39693897143196294	1.5963109618709481	1.5370506008017433	0.44374814637726684	0.1693254083607328	-0.1832908662440072	2.7652759574934676	0.2957905189668902	-0.7765132156753997
-1.2157621949692938	-0.6952900890080176	0.3783709718403006	-1.585872276667661	-1.6258636483739188	0.35936918521494216	-2.0830354958815898	-1.3453147390139728	-2.2457528571996135	-1.116995754721065	-0.6757256540298213	-0.9583929251560143	-1.63603438508919	-1.682612446227799	-1.455645419565436	-1.8055842655934504	-1.5063580058147117	-0.04900989854106598	-1.5973050984833197	-1.1257281614327355	-0.7637652969396826	0.47550187384277	0.6941354060855119	0.19116123689653203	0.29084601703044216	-0.7710469774253461	-0.6508386045136196	0.7535239839818157	-0.04448273412371014	0.8213200419524209	-0.01282795486037982	-2.037290701372334	-0.7202704365976672	0.0391467821526443	-1.511235821280255	0.22006947875591334	0.9724764698248567	1.2660140717932344	-0.6229921057602519	0.9735521587783886	0.2246607086264504	0.3375629080093872	1.698258157750861	1.555040691205162	0.458962935069647	0.20262342662659488	-0.10031783321833512	2.7695414291498475	0.7005615611878874	-0.7257320252620787
-1.1835059243606945	-0.6022072277646602	0.37731201436932993	-1.5384350089770016	-1.5391037165960317	0.3041404098521963	-2.0639675001201434	-1.3329695111975084	-2.271076916371322	-1.1365368713929023	-0.6983843635134571	-0.9584326524835971	-1.684309710612664	-1.6709553157448973	-1.3814165863772803	-1.7835506970499697	-1.4703278854882291	-0.03453622459079334	-1.614112971852602	-1.1570437622846586	-0.7498185350712725	0.5282258217665794	0.6665667626762641	0.3225502758652651	0.2954201822259021	-0.7614731336198549	-0.6378330910955091	0.8540936142289844	0.04333565985182351	0.9219926949560528	0.1236680937460439	-2.0787476395525673	-0.8244743845721473	-0.07532253135782663	-1.5159569665141437	0.049922899645503664	1.0615029835652248	1.2427778123983593	-0.5749066078389558	0.8631293103992845	0.20592465927164388	0.2955124112326528	1.5926224388519166	1.6096064078470864	0.4549406135380062	0.1904495348639085	0.0038361444792117116	2.728025534069218	0.9940622515856787	-0.6665388650994091
-1.1511919302406448	-0.5198276805831614	0.37496323666120585	-1.5157118277545851	-1.4384062457560862	0.2192636542702063	-2.0379526180730347	-1.2756048015564487	-2.277725002913812	-1.1513396434242094	-0.737638585093776	-0.968381865085101	-1.7387013053587208	-1.6632400034404367	-1.3463923641395197	-1.7736870809182037	-1.4316673379587326	-0.014646563042170838	-1.6483433034420933	-1.205925279731236	-0.751548040903162	0.5643715603186059	0.5929200931481795	0.4621000702297959	0.2987514145505532	-0.7616944844032153	-0.6298104458344425	0.9551336845344818	0.10763688019517832	1.0403239532613124	0.16412917191074913	-2.0821977827374747	-0.941194117946346	-0.18877362129312866	-1.548217821923637	-0.07588186278910768	1.1316042255875445	1.1837465855662255	-0.5724666947089823	0.7925737497326494	0.1863733763238366	0.2710041207191919	1.359810996305375	1.7052960511093513	0.43255201256061787	0.12400419774582314	0.15324698805955578	2.6878974035039693	1.0877490377025878	-0.615075793725671
-1.1070799951995023	-0.4616520881536303	0.37931449792817984	-1.513156832689107	-1.2867933586404856	0.14737666807740588	-2.0054560551279996	-1.1868802635025266	-2.267371791560695	-1.1745799837586	-0.7755549180488047	-0.9815949259433252	-1.790558999457413	-1.6626605271943937	-1.3537562212801422	-1.7691537201408596	-1.3881859434986652	0.026258527204009945	-1.6982305148542198	-1.2430126307119551	-0.7610561292204758	0.5774703115178919	0.48712265815612665	0.5824013578554587	0.30507946423576876	-0.7703634935179474	-0.6277774811320139	1.0486787510433078	0.1501121847030982	1.1729161762536147	0.16421376240612182	-2.0480298794549325	-1.06462603419016	-0.20289803345408286	-1.584817174747985	-0.08238616962433505	1.1569608039131456	1.1206367593263393	-0.5949819704290775	0.7499597492252599	0.15270888400027421	0.2463744373166526	1.1401611288186542	1.8084157423236225	0.42046304803024626	0.014034576716766412	0.314129108282433	2.648612706794119	1.0968256515337003	-0.5836629689874215
-1.0454275608722654	-0.43295174655050694	0.39252219023989054	-1.5293542689390887	-1.0720697085699291	0.10704792230814164	-1.9715408191929598	-1.0858315673395857	-2.254700830376262	-1.1932782839811051	-0.7946599076901247	-0.987304487804358	-1.8171754780698322	-1.6548141428818994	-1.3878912573888271	-1.7654789408825793	-1.353144036682639	0.10377848724695724	-1.7641787166758913	-1.2634547813629975	-0.7737716037168132	0.5589472750545893	0.36655324984279103	0.6672190845946486	0.3170868272810209	-0.7831224230229352	-0.6204340076265985	1.128053286189428	0.18380531557279345	1.3052919517549737	0.10269996680769825	-2.013676437102268	-1.0672404832394018	-0.12293308335823734	-1.603986008349107	-0.005096987292050048	1.1925413565746787	1.0741427132153136	-0.6541599739681995	0.7716654390028236	0.12297016515750189	0.22558076920898854	0.9721188824399734	1.8792442368193754	0.41366873463176884	-0.12360312904904139	0.45777896665498974	2.561322876111768	0.9740137676383374	-0.5810890788189316
-0.9785874587094602	-0.43334972462073684	0.4116653977285421	-1.5586727188091896	-0.8333909132364592	0.08484068377785062	-1.9294770294109345	-0.9846840056263225	-2.225053877492195	-1.1921227908574035	-0.801547112629048	-0.9795589004047096	-1.809787926011469	-1.628754268274129	-1.4200946656096054	-1.7508289216196105	-1.3283184782995272	0.21494674604723096	-1.8351037328089823	-1.270282221868915	-0.7866112134522967	0.5202171705831035	0.2415761534479139	0.7251713489599247	0.33070024330829967	-0.7995412441062314	-0.6067470471705722	1.2065830526286572	0.20433437760361195	1.4238969868866147	-0.05012204740564537	-2.0574349432714087	-0.9987886242872083	-0.0034345709731156693	-1.5970983476064986	0.14851902897288538	1.2319706755892046	1.0874979321448794	-0.7492828855795463	0.838557051268476	0.13877352207013705	0.22656311781906863	0.8895690659553935	1.9004337614226887	0.3888839740181667	-0.2798751449187671	0.5981228668284828	2.466111455210425	0.6680655113908655	-0.6157387335482992
-0.918610868263061	-0.4518844052280344	0.43021806495297144	-1.5783526591558408	-0.5890999479961679	0.084649657757421	-1.8867554419232189	-0.9285202693096689	-2.1855285765794745	-1.1788187510058719	-0.8078694978459839	-0.965608401028231	-1.774720573085638	-1.5846975171106756	-1.4466397545892167	-1.732176804630683	-1.3053924057394333	0.3405471068941978	-1.8900194750659718	-1.2605078465812012	-0.7906388987116247	0.482068941602612	0.1345237629265987	0.7618928687487538	0.3500274188721728	-0.8036522857544417	-0.5959326305722024	1.2916888628939867	0.21885044995786845	1.5095528639645603	-0.21270291632905272	-2.1875839745673686	-0.9264634399117491	0.15427484503691563	-1.5152299356579797	0.3778438854697481	1.2347495610299135	1.1978883796962303	-0.8338272235514113	0.9127349434755658	0.2086795042681965	0.25459927244743685	0.9216487734864366	1.84570312549211	0.34803742719731756	-0.4272362389385182	0.7348222468186716	2.4263678858964264	0.4011635132082557	-0.6744773064040237
-0.8653823425101651	-0.48204846425291753	0.44028234322368076	-1.5766635498639445	-0.34070171738039734	0.11951468841809705	-1.8590329984091736	-0.9452204435804912	-2.1547383790772634	-1.162645373702707	-0.8108958528550387	-0.9564313883566165	-1.712067496697907	-1.5341547711075814	-1.4763667946143433	-1.7163522156356223	-1.2812424872503312	0.44908303275981193	-1.930867117516128	-1.2353174994851162	-0.7825667531606519	0.4564074461315548	0.06435123669767089	0.7699784444541249	0.38697524900293095	-0.7823147461187656	-0.5875266002497372	1.353646998891442	0.23906866816438477	1.5561171541917826	-0.35517187918191	-2.2912053364326406	-0.8011377357313592	0.26996877879319714	-1.3416900390637903	0.5921524174176855	1.2290154801854232	1.3316972408993997	-0.8808376768753854	0.973875105616095	0.3082848162774487	0.30266712135663915	1.0052689702606643	1.7213539818467467	0.2981965734328828	-0.5428800204985146	0.8581221762988553	2.452798576338638	0.30480022012381414	-0.741169052560421
-0.8270390345166145	-0.5239318294324087	0.4403425682931199	-1.5648856072429937	-0.12871936643539805	0.18564122005309888	-1.8470895621281227	-1.0139125520937147	-2.1251241753879873	-1.136526292106928	-0.7987934292099176	-0.9471153300384625	-1.6283633629535206	-1.4949835565804104	-1.5021607792699052	-1.704159602714607	-1.2545042187758138	0.5141048157105892	-1.9594735767711107	-1.1972194494979904	-0.7612272345501103	0.448148483644521	0.029877915183407038	0.7617362443936985	0.43240975588321984	-0.7422384264261014	-0.5874981592214437	1.3853334131427455	0.2563288564299574	1.5747082386841202	-0.5082352857844878	-2.2798322331937877	-0.6929637660324205	0.36672925796255945	-1.1261554553968764	0.723708210783657	1.2182285160810429	1.363075795579665	-0.9079496950116177	1.0214614886195028	0.4202391864904868	0.37528434760329804	1.1053793637271565	1.5849518421895201	0.2523138747216896	-0.6378976388351866	0.9830334435650011	2.571005645394456	0.2680705873463905	-0.8062634294299142
-0.8004527023715141	-0.5634636799565508	0.4392601899618124	-1.5491922176385828	0.01571868538347026	0.28945551635939115	-1.8429854469581866	-1.0894523155267966	-2.090530605490778	-1.1090377807155105	-0.7694857278796557	-0.9258127921012018	-1.5382545384668473	-1.4752496309919447	-1.508913131273979	-1.7021969508257206	-1.2269364280114972	0.5470014944511965	-1.9643108767132393	-1.1455597149097956	-0.7166022935802465	0.47079706976018487	0.02743260930013327	0.7445150833066657	0.4721549026019762	-0.6907084709700205	-0.5962852993230433	1.4106950221654075	0.2619491133177499	1.5741583450584815	-0.6468110226673898	-2.1673248751486947	-0.645628189910598	0.531492280191791	-0.9817532791558762	0.7788157236937016	1.2340763775345436	1.3274547026603982	-0.9287260271197433	1.0618781188909554	0.5029752505204128	0.46371439833959116	1.295241330958057	1.4720220572890852	0.22120596599385448	-0.7178928188839685	1.1280375498745236	2.814694864954865	0.2550388919355528	-0.8564995359890741
-0.7655318399923842	-0.5862077439989728	0.4468753154086656	-1.5119196272863422	0.11489720175350286	0.44310534853902867	-1.827860168579095	-1.1546030924424122	-2.0608107112183145	-1.0900174000088814	-0.744723551845172	-0.8849594430772824	-1.4492573127986073	-1.4796715866313932	-1.4848079933106715	-1.7064697157461057	-1.209462360645951	0.558380555899004	-1.9461283057224121	-1.0928523241178216	-0.6315679772617986	0.5263072052827621	0.05122831047468577	0.7095615392376999	0.5255694403849186	-0.6358278391520811	-0.6029291235324351	1.4493334950564585	0.2645528481471227	1.5676614103708828	-0.7436774557831359	-1.8684258507773635	-0.61434967316238	0.6983588284893184	-0.9703139314992371	0.743314906452882	1.3249681705433336	1.297480391706391	-0.9463412563053348	1.0567675684179805	0.5142214158399637	0.5472271032767574	1.5093677377863493	1.392221953490536	0.22002896944722097	-0.7825445053723256	1.293943785104193	3.0921270120827096	0.28917520647551587	-0.8921320253126244
-0.7187776577657884	-0.5938879554119684	0.46943462266939007	-1.4463524811904263	0.1829519819810328	0.6439404623862502	-1.7888317422307505	-1.210463749121192	-2.022960085039204	-1.0699238095139108	-0.7416222870586655	-0.8291959314199634	-1.3655284218422292	-1.5000705301974602	-1.4147565140702043	-1.6960811311488713	-1.1985920120309337	0.5436092271191012	-1.9055873543426796	-1.0487334646283022	-0.4988791491370244	0.5979945278792743	0.09722396499507668	0.6678192691232201	0.5974830102369809	-0.5798970583886577	-0.6126206883337723	1.518833847472926	0.2509843480959815	1.5652336885130098	-0.8033632714083847	-1.397646965921562	-0.5965119422800116	0.8977500521355605	-1.057583144093547	0.6639104023987177	1.4494029340267771	1.2069348224751786	-0.9593513179603906	1.0106177994400374	0.48781524779024876	0.6116176268097233	1.5937413032661836	1.326582340613602	0.2669988316352893	-0.8301327593402432	1.4607353508701935	3.3282030335386557	0.3728739196318282	-0.9190052906940197
-0.6790918126188121	-0.5910772352909688	0.5105097929454423	-1.3682647532151953	0.20345864787700102	0.8686315733284378	-1.7258757548024264	-1.263159087442935	-1.9778093656213176	-1.0457360353466585	-0.7618569161439591	-0.7656930397579309	-1.294337820899115	-1.5316961361779402	-1.293321912152444	-1.6741319100566767	-1.1817935845593979	0.5198400755284304	-1.8443886546272907	-1.0126053939446016	-0.32128523700269074	0.6722937375333333	0.16418722914338094	0.6365395059264298	0.6604463152133324	-0.5143730022624254	-0.615006321787042	1.643942238181952	0.2037912365127604	1.565313247590762	-0.833275295845277	-0.910147476770147	-0.6186791132139158	1.1753862536222959	-1.2090278623372417	0.6089074257365565	1.5604281227051275	1.0669939866041624	-0.9599309658310473	0.9886823845923527	0.45469623387371627	0.6436298654511338	1.5993617321738485	1.2709611405242895	0.3666182060137143	-0.861941801877865	1.6141962648181747	3.5177025567815763	0.4404593374633337	-0.9429132157259454
-0.658903480000996	-0.577255150774905	0.5689766249406262	-1.2820869975743796	0.16432020233210046	1.0786081168328994	-1.6574878502374215	-1.3151283312311637	-1.9271359410819264	-1.0253826646071935	-0.8083129637284989	-0.7084174066944937	-1.2400613471888209	-1.5750878693637924	-1.1317115745016801	-1.6559984669473011	-1.1609870015600507	0.5020024031404966	-1.7741263317483298	-0.9896019488321727	-0.1165962926698298	0.7382658371203326	0.24754728677054563	0.6151258241032783	0.7127198233977838	-0.42966155056025734	-0.5847666828641234	1.8118994559958175	0.14475096433555773	1.569626987585932	-0.8567625689994763	-0.514293244267251	-0.6471680328956373	1.327822234697416	-1.3569121337314498	0.6163909912468117	1.670373412859656	1.0458210381561244	-0.9466142300118652	0.9634908665768706	0.4181050171430708	0.6333021319649312	1.5949142461271393	1.234783056571067	0.4880908496068841	-0.8832919775014997	1.7496808047472616	3.592340879632939	0.45937753975208945	-0.9605053235905461
-0.6676271784251304	-0.5454188185126136	0.629507838482694	-1.186959648828511	0.08788385319505077	1.258055734878274	-1.6085395632304795	-1.3786405332061928	-1.893456371439327	-1.01117233259048	-0.8849186985418592	-0.6784307232434426	-1.2053232651824808	-1.6184878807817313	-0.9473055999616566	-1.6310605764617674	-1.132578868649981	0.47618292526528017	-1.6996304693874464	-0.9934133606655537	0.08104881559309428	0.7774585588177659	0.3447360821603198	0.6148138283880081	0.7671907105951784	-0.3213601882741746	-0.5315512436444794	1.9874579060066218	0.08210757772181618	1.5802212147777581	-0.8681719699607132	-0.28636954061334935	-0.6820863443774472	1.278921703505491	-1.355080890597502	0.6789682339872444	1.7309499098314138	1.104496236213323	-0.9226852200956044	0.8998903156418603	0.4169424439079572	0.5933750769556132	1.5336135296435036	1.2079098924829719	0.5996231890320722	-0.910365454769218	1.8680652487343141	3.5486235107226873	0.4589055341314639	-0.9841543864060164
-0.7208575662267827	-0.4933640522689749	0.6790329205847688	-1.1003141884632788	0.01871756671615638	1.4071302156753969	-1.5923428205472736	-1.4541689514121887	-1.8845054210631524	-0.9975803010651877	-0.9642721239921535	-0.6822644103551777	-1.1822532571878912	-1.6461399353607724	-0.7807804604814101	-1.5949560905596711	-1.0925321773521681	0.4534114993605196	-1.6229937830839993	-1.0212839079884848	0.2399888917908482	0.7914065337066107	0.46222220848477225	0.6425651581141145	0.81198796320914	-0.19313303123407638	-0.47979312271460134	2.1566527689918606	0.010513225930846892	1.5927915490625713	-0.8944177185371863	-0.23919623203456278	-0.7401497365561711	1.1666487945651052	-1.1562151747806895	0.7462542197757273	1.687078781860831	1.0852624026278415	-0.9014573018556881	0.870375638154614	0.4780085725338882	0.5431333615404541	1.4654821459107712	1.170193719163983	0.6853477708451818	-0.9573918620101978	1.9630545164627153	3.525962263656256	0.45644242434107235	-1.0221524133823725
-0.8120960932458183	-0.43096950962378466	0.7249645735436449	-1.0386972511884487	-0.03574467849643788	1.5151007188921928	-1.6188798719071464	-1.5172889326793828	-1.882469016587083	-0.9811306868504562	-1.0089393260911428	-0.7034130048980551	-1.1517300905231604	-1.6659649215021877	-0.6391828802647428	-1.572654372656131	-1.0499752794730506	0.4838903561889377	-1.5606717521538045	-1.0590814798926247	0.3428567449655715	0.792731479925968	0.5943381767449536	0.6815170087189304	0.8257793511486362	-0.05678348323510163	-0.4257733712148137	2.283777813140891	-0.05600568126653758	1.6028218427915086	-0.9849543067796827	-0.40073449815812656	-0.7898297418672993	0.9724570470467935	-0.9273225379645526	0.7522235469894326	1.631585220983578	1.0479522429623682	-0.8911820323345729	0.8672060980567167	0.5817222798976183	0.5019456880676302	1.498119420874924	1.1189975639881429	0.7283759779315968	-1.0303156358776673	2.011153854619626	3.578043375335246	0.5143164621620032	-1.060049420957186
-0.9191843792800588	-0.36445742463659936	0.7694558435917697	-1.0047254553271077	-0.09574416061014362	1.5942170199163839	-1.686066108910828	-1.5468626981995393	-1.8868469884906798	-0.9560789376619214	-1.0033480603021367	-0.724621190432307	-1.0911293870095524	-1.6796391812034588	-0.489470338583404	-1.5720891188407942	-1.0146268100716642	0.5899502594773504	-1.5196232571202726	-1.1004365837525427	0.4030992410226252	0.7910513799722427	0.7136445538821198	0.7219511522199886	0.8129495856380572	0.0738430487085962	-0.37004146981174946	2.328973782042123	-0.11021951815026851	1.598501082877713	-1.046362880054594	-0.7016766610992654	-0.8016412862809696	0.705634311129459	-0.7413866741661399	0.7496747072983885	1.5746811804017404	1.056823155275534	-0.8826355962881486	0.8357886977060798	0.7225965545393755	0.5035686176154621	1.5857488818002736	1.0524812748925723	0.7096778661261284	-1.1211431553003255	2.0059667953423435	3.694251468998091	0.6021691864699522	-1.0998468560235335
-1.0162883598820234	-0.28514116058220706	0.8028974863164178	-1.0049245458516907	-0.1459633243744097	1.6492399322862403	-1.7736454310748417	-1.5420588049019153	-1.8949539028011153	-0.9328985466147222	-0.9531974624936723	-0.7439261886795477	-0.9920794954120282	-1.6690154500260004	-0.3461657030848079	-1.5720677172486766	-0.986831802332316	0.7476358155070504	-1.5006697489681067	-1.1424054984557794	0.4383133888626142	0.7936868565767211	0.8033375338133253	0.7619981203153505	0.7853969501635534	0.18564378101253493	-0.3292729622145296	2.2987762515596506	-0.15561942853200222	1.5679176374007016	-1.0078700782944132	-1.0068729698625112	-0.7777390553011277	0.5103073819226147	-0.6743012229596272	0.7776227806296185	1.4836150809521855	1.0205049083365085	-0.8754354935226963	0.8220734451501059	0.8697181683110973	0.5346078455613371	1.681859334985763	0.9626818542240348	0.6442793913418676	-1.2118642023111736	1.958624242797267	3.973463373027857	0.6432264416617708	-1.1484876978666545
-1.0836070085752456	-0.1968646498793199	0.8334834569984958	-1.0375390499621067	-0.16784220093744215	1.6541620979000193	-1.8622609541608086	-1.5028399756117996	-1.881357032563966	-0.9242376378299472	-0.8626195559899928	-0.7560864753568287	-0.876505402670556	-1.6265412208963834	-0.22989020157465473	-1.5718587369962362	-0.96599997300241	0.9399025438104032	-1.4887677300155187	-1.183169287157736	0.4533522053348656	0.7974611840858701	0.8581889427313321	0.7960657970321241	0.7363097133107368	0.2728593690577559	-0.28577184061885813	2.2239745961202964	-0.1916154776269064	1.5171987253338137	-0.9676751507127097	-1.2968815804571128	-0.7134670308023972	0.4061682217777909	-0.800279817780386	0.7551459500368839	1.4182241198751475	0.9097418725323182	-0.8828664444226829	0.8445382264637209	1.0023040358228434	0.5655350185326787	1.7862456552887764	0.8523473781292654	0.5558286508607774	-1.2862736758326738	1.8759426989665837	4.3888731246501935	0.6670835226858853	-1.194234754769732
-1.1193062073345865	-0.11695141871958281	0.8770663322492478	-1.0914404393675912	-0.1885861546848256	1.6125258439326717	-1.9369949112308142	-1.438877206046777	-1.856174390369762	-0.9211143975149165	-0.7248365041272553	-0.7533986733500584	-0.7592119215562508	-1.550221439881802	-0.12289045912088432	-1.5927869762527112	-0.9461503461518743	1.1531481175361644	-1.4652439235590038	-1.2136380861394265	0.4567374068564498	0.7913475598392796	0.8769535158831647	0.8279043959277512	0.6615758627529711	0.34327341882555	-0.21375346877373036	2.1233206576189474	-0.2150925423785297	1.4649553209388255	-0.9550154609662087	-1.6406103782476997	-0.6244717689929397	0.36922321773282046	-1.0423318953063423	0.6959907321168761	1.391390945608809	0.772834733013313	-0.9064382294884226	0.872138528366628	1.150566737903363	0.5922190431350055	1.8877471701770054	0.7252432143671195	0.44971196221246557	-1.3407875506795794	1.7886063804755543	4.662483810455226	0.6562707962271845	-1.2321044029232933
-1.146523774008136	-0.05425456580950631	0.9384724822167783	-1.167586244686376	-0.2181628364802742	1.543706401796085	-1.9843929657066142	-1.3667004920713772	-1.858371563620258	-0.9138276204306575	-0.5432806729083033	-0.7350359576539212	-0.6453658822118084	-1.4324704869804812	-0.0411080959830026	-1.6306124019444845	-0.933733960341667	1.3478293419994205	-1.4512888784996991	-1.2241339301932395	0.48102765365156425	0.7708233434778973	0.8608086825877848	0.8758778093837487	0.5801551481708414	0.399808267566464	-0.14036423936484954	2.033001224915078	-0.20861830057558334	1.4191129123435586	-0.9511449300072069	-1.9232769427817178	-0.4932585371908451	0.3729761971939998	-1.2881648977108473	0.6745654131940292	1.3392011930168684	0.6220474391151849	-0.9325190136222075	0.8823729467079474	1.277904315358852	0.5992542279528221	2.0012932604848137	0.5905058915290461	0.3460794329421719	-1.3724426177293523	1.7399566527827648	4.7462884386866335	0.5223043886995644	-1.2642180497597497
-1.1658220473203513	0.006576764896367296	1.0155588981802126	-1.2534306027026918	-0.22745452918831327	1.4315796916687837	-1.996885696979015	-1.3131153637967343	-1.8578937230962684	-0.8996572546054049	-0.35633583229946514	-0.7058400963175637	-0.5503538918901525	-1.2827931523328768	-0.02154751852580768	-1.657073582221905	-0.9357091851563617	1.5194165425861386	-1.4465730522756592	-1.211276039176918	0.5333556894614258	0.7490397074164135	0.8245667944010077	0.9333877665703492	0.50416831794077	0.43923067311286534	-0.09550704954013751	2.0083360020719496	-0.16986977955258115	1.3932585520470402	-1.0265893359655354	-2.0929789279906963	-0.2713788395813134	0.3618892560359982	-1.4928067734625983	0.6495751007587993	1.284537090374982	0.45272677754691504	-0.9643019151812882	0.8639533242377622	1.3725871920276425	0.5681440318564086	2.1116338042457494	0.45218200816086895	0.27168298455841644	-1.3916911917475605	1.7352185954952795	4.740507015431122	0.3154809296847926	-1.2812861194788443
-1.1697640045378317	0.07783588638470904	1.1223446379700937	-1.316956280879871	-0.23648083416779625	1.3015892666990108	-1.9678259575107209	-1.2890488956535435	-1.8566492536942256	-0.8757633494930109	-0.19576972072252138	-0.6703002773578366	-0.4703460098961467	-1.1095118185964474	-0.03681238620243321	-1.6609825200762938	-0.9321458459288777	1.6960838297902832	-1.4396141717522484	-1.1755320019789586	0.5961614104565275	0.74034826990229	0.780000529383059	0.9787749986756745	0.434113406365495	0.46421543157207656	-0.0575746812843584	2.0378658111813097	-0.1133931333241961	1.4001111626116483	-1.2034433035959655	-2.2209235784297183	-0.04723316449853816	0.3130695635400748	-1.618812700270431	0.571266690009649	1.2809347572658296	0.26250143107265156	-1.0071183465574012	0.81766205793402	1.4737644844790352	0.5296064585313103	2.1885408145343783	0.3071953855310564	0.23882791429017391	-1.4117915450602518	1.7627127254027155	4.565862331632633	0.15593217920939167	-1.2909924003104674
-1.1845337752742746	0.15581471452039541	1.249521582520892	-1.353732725004183	-0.27433136867705665	1.198240480403668	-1.9080043422429132	-1.28135196944895	-1.8758283730434075	-0.8507127757806957	-0.04374032738399071	-0.632551867280306	-0.38447562010247516	-0.9255156931296099	-0.04820034166098923	-1.6519019504325887	-0.9079454347786575	1.8699475078170196	-1.4522354113327312	-1.1258808107262301	0.673521149489917	0.7277960098735996	0.7405170765280313	0.9903940198310917	0.37686960195516395	0.48193447729503475	-0.02211099428446609	2.081491960389696	-0.04199932593600259	1.4205742254040328	-1.3998087910980808	-2.19386800616856	0.013514006152924158	0.262579777984204	-1.6297673606896275	0.49747024819488617	1.3219428518587828	0.07886013301301312	-1.0287742606087908	0.783577849160677	1.5538889363545174	0.5181040153954107	2.204223564074346	0.17094254122987487	0.24429306492181424	-1.4317084382172087	1.8130335371139794	4.267743761641639	0.04548648088429101	-1.2927076255658387
-1.1957284123982654	0.23694866687631877	1.3543316054494523	-1.369945962089449	-0.3409795939432386	1.1771701248881652	-1.833578261624849	-1.3025756478336947	-1.8441092892889546	-0.8420401122337264	0.09783465741335969	-0.5931882930407395	-0.31219075038932137	-0.7839151535875692	-0.05502552802375858	-1.628842364384655	-0.8630622678694516	2.026154766955429	-1.5003378009860011	-1.0762183716308236	0.7431979237220897	0.6902742144171956	0.7167342963885293	0.9577259383510922	0.3346515068109984	0.49488856722352015	0.0022538658341202	2.1331189629198377	0.034087220477145165	1.4515987557679924	-1.5570563324473834	-2.0646952637891998	-0.06882563100082269	0.2500205405756204	-1.5804549896109994	0.45835985580655664	1.478546169513833	-0.04615730137092948	-1.0106686897651727	0.8151450702092191	1.5638579421652674	0.5257125481662589	2.1347495430444936	0.07365925684145518	0.278891630074555	-1.441743053521059	1.860234871291297	4.040625973777621	-0.030204412777268562	-1.2508561293347769
-1.1732367254686764	0.3223130495845424	1.4109046935944964	-1.364240280468272	-0.42935526865674734	1.269506168374684	-1.7525267340123567	-1.3461656310454333	-1.7235356856685677	-0.85773977262046	0.19909020359502594	-0.5582046566671706	-0.2740918768550902	-0.7061011516814051	-0.04126286899523032	-1.593060161281504	-0.7976454187721806	2.1632439390756533	-1.546757599237223	-1.0376238097311707	0.7560660510125122	0.6395724148776282	0.712673861123965	0.9030277015864435	0.3064702286143066	0.5014860033581019	0.05174808091182529	2.194827546484918	0.09137272913005942	1.5173297638148169	-1.6699763910386065	-1.9896933034904094	-0.23248138408247968	0.28224078083513715	-1.5302771056083662	0.42985835528064803	1.7007167582089942	-0.12496716861158555	-0.9862729285112032	0.9205639072783022	1.546221204873643	0.5380329926162553	1.9902015845913859	0.021836408368729167	0.3264334905843514	-1.4328386838195033	1.8720954036911124	3.894046830185114	-0.07076072713800224	-1.186365764303678
-1.1138801972581867	0.4122120862660597	1.4170677257004294	-1.3493622139645336	-0.5250821834512636	1.4264794823854787	-1.6850149888656525	-1.3715951471856895	-1.5839526630720042	-0.8930698858717083	0.2531301170487909	-0.5346550417635109	-0.25719755539186356	-0.6536102617273276	-0.005560376792116481	-1.5602603329857758	-0.7242471225995836	2.273934952422833	-1.5802013584343346	-1.023123733683772	0.7040684833392971	0.5754337472994137	0.7248374004944637	0.8677746917506116	0.2948862664892495	0.505191516853591	0.14980819590373165	2.2542564348569494	0.13029505530213387	1.622772451524255	-1.758627230189137	-1.9314362442702246	-0.5103518889998782	0.3265868254948889	-1.5144846834770997	0.4022869199013515	1.8390098854944437	-0.1895391967503938	-0.9746850261667117	1.0767037092858462	1.5116483776097094	0.5514833247261348	1.8405422805391034	0.008066515762348524	0.3655530424722906	-1.392726431197778	1.8411359922979114	3.7484523120185145	-0.05678321203525964	-1.1421087435733648
-1.0453232861419022	0.477958828810495	1.3572525213172484	-1.3354148166590425	-0.6127366279848137	1.5616517199870894	-1.6331940924965411	-1.368972778982061	-1.4412420923729385	-0.9307979706105977	0.27601805045142924	-0.5156293762883365	-0.259217743890397	-0.6209967867178786	0.023543019036678357	-1.541379093069473	-0.6608067005232245	2.3610497078119517	-1.612538624357762	-1.018815809937864	0.6295487572771866	0.48649329218278103	0.7440671309081083	0.8700451184014926	0.3131915388152288	0.5148033789233997	0.2757996759622454	2.329085068937642	0.15233154276048416	1.722908080753061	-1.8095176974784448	-1.863575329372718	-0.8295427303214792	0.3429816010329081	-1.5301131136859234	0.3871691337000692	1.9167365334196742	-0.230249017229556	-0.9588188507303682	1.2580250412623455	1.4215501454954074	0.5743593477772192	1.6828476652183642	0.03236520295492336	0.37677117622439016	-1.3161875094400703	1.7912116783115075	3.6259723401710273	-0.013082001987675479	-1.1005687238303947
-0.9875215686430779	0.5112512250701183	1.2270827253990462	-1.3215638044487856	-0.693247459307344	1.6405936865848698	-1.5767564056322336	-1.3425221924040511	-1.2928301845807835	-0.9555158845528137	0.26135820700410245	-0.4868916206981681	-0.2734444757615039	-0.6367806158958164	0.04968296689604503	-1.530738725035563	-0.6146431839928075	2.4270459361826346	-1.631053143330695	-1.0080853680224686	0.5754727630998873	0.40470964349929445	0.7633178580037098	0.9233149410480378	0.355413939731464	0.5237883620571269	0.42858943052014864	2.43003240016354	0.16015611687545406	1.7776669559887375	-1.7935713575092944	-1.833564384780314	-1.0325721225738835	0.33266348747304875	-1.5208639692601345	0.392034681119945	1.9067970592514292	-0.25071156407551276	-0.9470034702971016	1.4512687714432242	1.2974687279838517	0.5973324851395664	1.5039710817615375	0.07538136141350878	0.36048205735081545	-1.2248898733683415	1.7341431633100413	3.5139256822705036	0.005208667924232828	-1.0572608645604162
-0.9583339543851672	0.5217421566041132	1.0664122776471383	-1.3163985113943335	-0.7707875091743308	1.6358458553975015	-1.4924280960466532	-1.2514102944218568	-1.1886892337464583	-0.9670731667422692	0.20004605235531203	-0.4517341772664246	-0.2816490158155974	-0.6822446665139468	0.09285249824793358	-1.5281025524535699	-0.5853730692250775	2.4713482823893402	-1.63623441835573	-0.9953849468036475	0.5790659750222031	0.38186316729547726	0.7757462785927398	1.032972037504147	0.40395577878877564	0.5204841524627678	0.6073242287286321	2.5334347877511822	0.1828193055924787	1.797230299210662	-1.707167324443174	-1.78819566453832	-1.1031367044842217	0.3576082450924252	-1.4692119800879853	0.4067250985431151	1.7184278954086096	-0.261102636460265	-0.9545759631189927	1.6173649911637533	1.2164812982346664	0.6216316063672304	1.3493925038345302	0.10388983044804956	0.32608149161713434	-1.1379395877726854	1.6667584654946304	3.384675946173954	0.030814520730512114	-1.0468705981975102
-0.9493458450376118	0.4998284891120751	0.9021433819962444	-1.3315562526826057	-0.8467773824856923	1.5248486097987581	-1.3727496021288772	-1.0952853829958074	-1.1128688934071804	-0.9849262995630023	0.11813970168945873	-0.42035827882896415	-0.2773437366502179	-0.7402736937337796	0.1551941571439737	-1.5274793884477975	-0.5432128993976029	2.4990966965906494	-1.6394492623998154	-0.9682310477428111	0.6409473917366346	0.4302453280533802	0.794011776765754	1.1882769889923934	0.4711057294743074	0.505695892493538	0.768830589637967	2.6190009210843384	0.25483981423934654	1.7899249038947302	-1.5350421718223561	-1.6322589112937087	-1.1263620613557113	0.48918440265463137	-1.399686693502014	0.44098224189367324	1.4655713590495019	-0.26746975571434806	-0.9619765836071427	1.7024964410621046	1.164786178303682	0.6758363327150695	1.2460523217588557	0.10831661135403399	0.2794489617726493	-1.0619936354469066	1.6015409264767435	3.238624413187027	0.11936711544145835	-1.06454688889673
-0.9315204522917757	0.42874539638556575	0.7432997613506555	-1.3517370795077706	-0.9201883115172013	1.3918091869883475	-1.2133360579356132	-0.9191280420290587	-1.0373745564160455	-1.0307252040245118	0.07522688657839165	-0.40039405523964733	-0.24931485909366477	-0.8250524482352437	0.22923786967044454	-1.5075570240208414	-0.46331667862158116	2.504263252767522	-1.6431211362743352	-0.901786827370916	0.7344312918331901	0.5209196148695281	0.83328041741307	1.3742540011798157	0.5585286903217066	0.48363093673391855	0.8997981120067344	2.667425896120695	0.39236648084958103	1.747415786659984	-1.2468733018299691	-1.4499976980761629	-1.1060430668955559	0.7049394423382965	-1.3224064111169578	0.5470511756469679	1.3089259674259903	-0.28097566589284007	-0.9509902344307453	1.728037540706031	1.0760295604771293	0.7637191816590558	1.1968856898479394	0.10094037916990532	0.23708441940567515	-1.0079351349151286	1.5416064028065382	3.070424381468671	0.268027184530702	-1.0877771421099685
-0.932864851493958	0.37320449531520133	0.603343391648602	-1.3510465830058447	-0.9744538575898071	1.3325614467103573	-1.00343213190784	-0.7434504420933818	-0.991949934641729	-1.1018297605379535	0.1229743787262012	-0.39910415857219483	-0.20499821176768496	-0.9324680283767803	0.30505236754270326	-1.4492049536540912	-0.3738340654704054	2.4673906371685623	-1.6339456610733152	-0.7632921404691713	0.8214115119004186	0.6569513583147193	0.8956017997195451	1.5750100875102497	0.6550138661186303	0.4537773058910992	1.0066237519187375	2.672531603993883	0.6043252025500626	1.7306042515391276	-0.9278474696718926	-1.3813968356966178	-1.037762707043592	0.8935309601931808	-1.274003284141653	0.6985103631504226	1.164570181637596	-0.3119683847379425	-0.9096785284863078	1.7567531744711182	1.0104229507563591	0.8659338618459212	1.2230391455314185	0.08532859850813337	0.21316682291443634	-0.9713643185139264	1.4789181209650426	2.847670527803623	0.44712347812236003	-1.1207768132807947
-0.9598310415853817	0.37165467686863274	0.48783338138303084	-1.3506578824578497	-0.9682188070730217	1.325627016706619	-0.7668351818683293	-0.557281748596463	-0.9874365001596797	-1.1688777486181352	0.23326704045965832	-0.4174283884197362	-0.16477764516575305	-1.02281527366165	0.35596661903589377	-1.3480144493713557	-0.31310101179495514	2.3849884727692263	-1.6211343933001774	-0.5531679777206912	0.8683950224140619	0.8464042518486048	0.9785354631900492	1.7836349814386587	0.786104532040353	0.42013705592224654	1.061867605276283	2.6501427040136356	0.8829615957667929	1.8234262955469394	-0.7361984180825056	-1.378344276233403	-0.9178045598086788	1.0448076799681938	-1.3057776301812318	0.8334605099770857	0.9706051799895128	-0.36153586994794806	-0.8486992354886629	1.7797023760412913	0.9982553208192441	0.9742144513208851	1.3308007068174685	0.059238367043018526	0.19217521783819166	-0.9353750052849197	1.4282370213668045	2.5648340875362274	0.5804551194705179	-1.1619022325632637
-0.9599725572908746	0.3764629407652092	0.3978654922340138	-1.36438406806936	-0.8312912279722944	1.330055852986086	-0.5312418819364699	-0.36360737700868895	-0.9738053921279766	-1.217621221009322	0.35995295789067844	-0.4480097403055419	-0.10775188306376564	-1.075991877173545	0.35720935528113806	-1.1857903811212747	-0.2848455590744575	2.2703481285819853	-1.6277841773330053	-0.3020165053846413	0.9023678178625876	1.0325375719169778	1.0524147113490392	1.9988130383825784	0.9646318888548109	0.39496474069240156	1.0807899902206004	2.6051355856017686	1.1947697044060015	2.0016491595893156	-0.6725285964434866	-1.3539525149075833	-0.7539973766704365	1.1818653891082078	-1.4101020027096205	1.009138286438748	0.7969478804517568	-0.41852531315452046	-0.7894201305767521	1.7438935645676221	0.9920127561173494	1.0820860401388006	1.4628789213735771	0.023561984925806672	0.15787181848608617	-0.8860946589877697	1.4002522481560034	2.3164316704182246	0.6690619677010761	-1.2082953927220452
-0.9241746699474399	0.403456568721	0.3306861001933089	-1.3619570597696844	-0.5399922904832672	1.3686783469223893	-0.3126048436882015	-0.1912263759149035	-0.9369685023876115	-1.2408074894376184	0.5031145317744589	-0.46988335857680463	-0.01207639946072886	-1.1036963605558	0.2933002402906689	-0.9658764329429005	-0.2577538419721127	2.154350877461906	-1.644714727130457	-0.0022229339676012928	0.9744283241870153	1.1789172632830858	1.0752833282587315	2.1925561125910593	1.1545164371319845	0.38207823878936986	1.128849639831175	2.520262466117978	1.5161738627180328	2.2052197798007604	-0.6899521753074371	-1.3465707104748301	-0.5868514344532609	1.189257829861713	-1.4843302132047638	1.2081045867120057	0.6831017323642363	-0.4636449225995148	-0.7285924896382912	1.6936853193508803	0.977327808980178	1.1773290333267517	1.5423481311708769	-0.016332858995931034	0.11850843398023078	-0.806197761165274	1.3960555279449256	2.1594117817434637	0.723523459138403	-1.2511444555433477
-0.8961713186986536	0.5013878743391776	0.2738821492820822	-1.3472638630387723	-0.19661491402579495	1.4373271638756802	-0.1248381839537868	-0.0208291688144685	-0.8714596926080812	-1.2362630983732943	0.6405395149009765	-0.462676573057497	0.0996108109980259	-1.1079555109642167	0.1791430047125799	-0.771351067601709	-0.20308110983706307	2.0277344992914537	-1.6509050759126893	0.3417119926243156	1.0867405205562473	1.3031136068202478	1.0499290272312327	2.3172917489570457	1.3494315624440145	0.3790688819560518	1.2005130676431985	2.440393884602358	1.8219004623430641	2.3975936298050518	-0.827991484658708	-1.3489981799756066	-0.43007936334144936	1.1684822849893106	-1.4515391172460381	1.3048252127685347	0.6263559700447031	-0.4886745734513916	-0.6698306867504836	1.6857231815944504	0.9625461796745833	1.2562362788105768	1.5652233141205545	-0.058467133258343275	0.08478436626167055	-0.7007802452503866	1.4165647801240007	2.0907462338813265	0.6856418432945476	-1.2765361030354412
-0.8315973298724912	0.6234906076555061	0.2366530188571537	-1.3462510294970458	0.09452479082609813	1.5160261750494188	0.006059490626815817	0.19712236799095312	-0.7253342740522146	-1.2198945920177038	0.7390878217255324	-0.4182539719460653	0.19808757313793873	-1.0898096262309789	0.055587102097809385	-0.6751282505245833	-0.12079370089522952	1.865100223859638	-1.6562847981009399	0.6703755625280143	1.2315291794913228	1.3948717022648909	1.0080067290104566	2.396333169481799	1.5495667187619708	0.3825260094579994	1.2682686981676772	2.430872110375181	2.0623164347974354	2.5425607993470996	-1.0545557790088569	-1.3002831300760356	-0.26199017607301184	1.34650973325182	-1.3294033998078618	1.3300907015033407	0.6312585891315192	-0.495116210356043	-0.6363155816709523	1.689771669786722	0.9448175346426065	1.2993120786042955	1.5546892056602355	-0.10037052051663979	0.0651274239361255	-0.5936395143012761	1.4499973234448684	2.1198595641631797	0.6026014061761952	-1.292311966243127
-0.6903348630104722	0.7119737608179355	0.2339612928369455	-1.326365678291698	0.3076295757524619	1.6315134594390286	0.08056694828063535	0.4262991966247628	-0.4875334390791336	-1.1975041209899628	0.8126791870942304	-0.3395044768451672	0.28068629736688927	-1.0564690465032804	-0.058629311396719744	-0.663567614029624	0.007207599451825242	1.695407039200007	-1.6647194038926234	0.9742938785387679	1.3832962518702983	1.4476035133710112	0.9646146630527064	2.5157774086366	1.6987014401707736	0.3830776967157635	1.3377342033131687	2.4899958028670772	2.2260659532739657	2.6274901148473395	-1.193812366220368	-1.2739697140953699	-0.1503515596577371	1.5408218788280066	-1.1489193563644446	1.3911168108009124	0.7300362459432141	-0.4877041880462178	-0.6285493112178823	1.671290454362954	0.9233946758912488	1.2853164122850185	1.4860021192684174	-0.1304396468196039	0.07147807196967249	-0.5004712398558946	1.4861220682126188	2.225576752580563	0.5873941446289107	-1.3031441924877858
-0.5354179926171444	0.7845990185665866	0.24475329069671098	-1.2652259262424552	0.4151849777191575	1.7952097765959991	0.13074809737927334	0.6068098632991421	-0.22843669589358678	-1.1838521401774795	0.883650208447663	-0.22306988709507344	0.352691410584535	-0.996646402331409	-0.14634767476829563	-0.6983162461252219	0.20694454477322827	1.5365558069939345	-1.6601009971850709	1.2565536700545201	1.4743108672097813	1.5059050786138966	0.9400113971875081	2.692601293514595	1.759981188267842	0.3695507982715597	1.3947345745781288	2.6095078116635833	2.3652437688003873	2.6609587468792975	-1.209339880078283	-1.237462693250205	-0.16506034419017634	1.603179472945809	-0.9510867896590238	1.448276616224554	0.8382765386139337	-0.471465964013568	-0.6078268998419107	1.653306976591114	0.8591368421003331	1.226274646203135	1.3831933977895197	-0.1370867621486292	0.10406364302863898	-0.43343457134298546	1.5172715812547248	2.3389201435891667	0.638730633336578	-1.301073294756147
-0.3945893831153859	0.8065643466735108	0.25076743304764193	-1.1862407108230735	0.40333619619126476	1.9608441732806257	0.16049411651577244	0.7527872794699882	0.005723024058685899	-1.1840037766097864	0.94663285113363	-0.09384558082130956	0.3976987841250875	-0.8968771492269468	-0.17429785991774324	-0.7474807388876804	0.4061561259777585	1.3853621194272243	-1.664173373516261	1.4833117852899984	1.4879707760255694	1.5808595534605163	0.9644466895970524	2.9063008165467936	1.755995478588585	0.33997934743500857	1.4138719736963459	2.795869521365112	2.4787000934674537	2.662866994758908	-1.2202623698954238	-1.1551959948367156	-0.24244475202240173	1.642059445778051	-0.8169304643057715	1.5033164880330272	0.876415589262334	-0.4530071139939931	-0.5446907775581022	1.657320506620541	0.7631338360701094	1.1458714668092826	1.3092066236221256	-0.1165794826025918	0.12970273446892583	-0.39713075498986145	1.5329377676164417	2.4026402709159007	0.7028836118272874	-1.2798928935658922
-0.23750881206702185	0.7553648506096455	0.2573369843722889	-1.0927566489467764	0.348958250610094	2.0734660673637966	0.176495554313165	0.8648538118803135	0.2128066029179528	-1.1799201722234798	1.0112500251635963	0.04026642822411906	0.4003354272022176	-0.7589783591328443	-0.15306816174043986	-0.7637270651391727	0.5471280292011041	1.2894357833553747	-1.70151150795271	1.6596731379866234	1.498077732996603	1.671283528973106	1.0351958170151019	3.17948752262381	1.7327931081619123	0.2981947403990068	1.4083771670300165	3.0144184363477797	2.583668376287033	2.682493517248459	-1.2303451443072801	-1.132845163282249	-0.2862810167161395	1.6168652921816484	-0.73638856479657	1.6444604075467926	0.8441448554530366	-0.43993340618879506	-0.44986948504224233	1.6323304142100201	0.6978495002440835	1.051797580522301	1.263262321224297	-0.09114892829209456	0.11096245612050919	-0.35330998636292615	1.5300319281260275	2.408865704504982	0.7677455029742626	-1.2450243634665141
-0.08857842842579514	0.6557383114807764	0.25090126653528433	-1.0105543834635018	0.3397368075949082	2.1409353450064748	0.186670396350463	0.9084162423977006	0.35802099841873547	-1.16727557453105	1.0813835552051168	0.18705145476844348	0.3735592645724509	-0.5981530052756476	-0.13392334708079898	-0.7088344991923445	0.6699237766281169	1.2772435754735503	-1.7605922352170573	1.78337048442732	1.551626991159147	1.7791585270939692	1.1322828592538552	3.5133956116634786	1.7014815336704925	0.24850148953462498	1.3973158823060585	3.208440394024175	2.7542364044579415	2.73662527975362	-1.184911795560915	-1.130081956416488	-0.3271269939069411	1.4841195534858027	-0.6176584129477949	1.845617357132317	0.7783852462713922	-0.43423860173761364	-0.35107659359865734	1.5615800866361087	0.633677606158433	0.9551314891577704	1.2290120167295773	-0.08079373295711512	0.04666947809266499	-0.29164280347946925	1.516690413356642	2.348013995400133	0.7877704770631059	-1.208728934320336
-0.010363070409619344	0.5325717521690259	0.21989873912291938	-0.9690645501738698	0.3541536056726536	2.2465467696020482	0.17923931670205515	0.906101816072125	0.4086557193642831	-1.1441880461051859	1.1728888447536503	0.3234775806455672	0.3221868118287987	-0.45434355747190447	-0.11627315415689163	-0.5887904511713414	0.7921580937517441	1.3214394976070918	-1.835391180518124	1.811665236102702	1.6531427767291145	1.8789750738767217	1.2425461269851759	3.796589987531104	1.6876442174955852	0.2108152513920611	1.365701972895992	3.3484696595581154	2.987290726127084	2.7913712851384833	-1.14716586597939	-1.1102977486653902	-0.33896408073979456	1.3622491993605503	-0.48461541053468354	2.04341069921241	0.7228315797249097	-0.4308008541247464	-0.24993141021484955	1.5008977099613998	0.571647043062305	0.8809380229360023	1.2234065060141022	-0.0819065041574037	-0.03437645078118081	-0.23843608224217427	1.4767165628215264	2.2482751553234426	0.7359836841426579	-1.1797553072151854
-0.010655412064387266	0.4204337774573014	0.21274701212702762	-0.9563543582711429	0.3277287934298819	2.437888075696091	0.10083525531947565	0.9264065310628915	0.3843305106336875	-1.083183181269104	1.3004616939497002	0.4343056512905458	0.2504218435674738	-0.3612686347145887	-0.09335005713991498	-0.44903176005863976	0.8841064318541914	1.4056475454979247	-1.9174833597448668	1.761737669287014	1.8280778462411926	1.9590904173799486	1.369072132456711	3.957857941465013	1.7299498633385024	0.2121247693852233	1.321768547670257	3.434745668391474	3.219566267032113	2.8366298705014232	-1.1804553206827462	-1.1586770611999766	-0.17077637271165064	1.248235678497748	-0.38671041070370465	2.231085547416477	0.7408352311814403	-0.4221137520163146	-0.17733219943799688	1.468662954469971	0.5471339357424573	0.8266324471110833	1.2318147720873145	-0.08551563259016523	-0.10864273288018352	-0.20369659132411022	1.3994701156576494	2.1827009597418874	0.6168375297224222	-1.167931828092883
-0.05762745399549198	0.3956634692976989	0.2286347200287775	-0.9616397376737561	0.2539447604741091	2.7119566309869043	-0.03062392080784019	0.9815767496361432	0.3201495318429396	-0.9665700629203524	1.4471275472226781	0.536537721429808	0.21325879264653375	-0.3266228537279456	-0.11504559173637537	-0.35038678632069487	0.9691024114031507	1.4982015687513979	-1.9866716625223055	1.6813637991749921	2.054369677191974	2.0145507527478914	1.5089358763589427	4.034068846645207	1.8136497666029008	0.2605608829761696	1.3200074791983156	3.4869611425357987	3.4264595713591484	2.8744473421216767	-1.2235180723758639	-1.1588338858901996	0.13076283249591528	1.11084257476794	-0.33696072783189457	2.3874410282950675	0.8997646382356708	-0.41101558992506265	-0.18333088089013985	1.4388303241682825	0.5297239837841718	0.7663020488220614	1.2357345270852946	-0.09553404537778783	-0.15741108979137833	-0.20296766481248535	1.2986564955051587	2.1820488776202023	0.4715375619478245	-1.1804771750220473
-0.1279551734791948	0.5012137589334533	0.2389549548446031	-1.0010201594529287	0.16176467461653293	3.0397313173417024	-0.14350743224003049	1.0527777740821331	0.23280445213690001	-0.7942981455814956	1.5935731657499477	0.6541045400160099	0.25918713447318237	-0.35309250082398924	-0.2005683026697723	-0.2816574616113599	1.0781473241189752	1.5751278820112282	-2.0349231882255068	1.5387845385462424	2.2555526397705674	2.046607636498339	1.6487673176735487	4.048468263351565	1.8926061443037618	0.33888019717107126	1.3749544082204754	3.523475047421494	3.5776951191024664	2.8849760500730017	-1.2379768575361438	-0.9260640784285602	0.3304333966257421	0.9908143109281703	-0.373437997780646	2.492652149896612	1.119649207977805	-0.4075496911997586	-0.25771284587383747	1.4449729727823795	0.5071099052292786	0.6868718801237451	1.2355983985815588	-0.10457162239604516	-0.16083024642606808	-0.26473968207064796	1.1783837084723094	2.219412625857623	0.4346704869207173	-1.2068642845335154
-0.21021676344321336	0.697275359204924	0.27529576549530477	-1.054889947187845	0.05364103068986938	3.4080369032155398	-0.23588257437790244	1.1271149434440821	0.13908072244551029	-0.5719662224856883	1.732727066540054	0.8143546476529115	0.38594405987136593	-0.3925051637870112	-0.27217813370983157	-0.1892793776122706	1.177757322443	1.619993943230473	-2.0646253163634527	1.3111651599285168	2.359408542348765	2.0734525409071614	1.7948444643056054	3.98430991554158	1.9477085447380567	0.42418135439532145	1.4364291220565892	3.5419925123697604	3.6308126465843564	2.8626199492246953	-1.1968761926991087	-0.5857191598692653	0.4767257780384303	0.8614414378250702	-0.5037095367044692	2.565540048733445	1.233864004169933	-0.4139847043132486	-0.366909068577404	1.4989300647955832	0.5063066077064539	0.6090795816365316	1.230265144873555	-0.10512193202239681	-0.12228452618781178	-0.37629328498002146	1.0432304885598864	2.3070257109250827	0.5110305073241604	-1.235080266127091
-0.2616968254137694	0.9318968250982443	0.3671691089246304	-1.0917153739015384	-0.02701030001836737	3.7744322288850847	-0.3038012047033835	1.1860209832221318	0.07261920881752656	-0.342159446110513	1.873687791162299	1.0003120606728104	0.565641807392884	-0.36478274423523593	-0.28985563951824994	-0.09678799106667682	1.252552582239867	1.6308408843124618	-2.071302762728122	1.1116991315353557	2.365219413543397	2.1024296782525753	1.92717685990288	3.8787451002343545	2.0081759371712944	0.4982138980758334	1.4928800126549164	3.5593128001086596	3.615882115797697	2.8272594491232517	-1.0446751965127694	-0.17332765334242553	0.7204971533463913	0.7469239650914494	-0.6897547284511775	2.614296984584562	1.3299709657455314	-0.4296350668803067	-0.495321292202387	1.560654527657941	0.49809578503258534	0.5528279844205417	1.2342091419338446	-0.10241031171841745	-0.07587016236988356	-0.49643511642972993	0.916999372702767	2.432006259797608	0.5832365165759666	-1.2596027258517377
-0.26867019800680786	1.17247265519616	0.5317006527950223	-1.1160154784853318	-0.004474198551086661	4.058031684360228	-0.3245075914513741	1.2333224764377706	0.04738744283113707	-0.1503699216242076	2.017077090769533	1.1750738161882965	0.7387739422941682	-0.27962457076314834	-0.28440671905833315	-0.04118161907687348	1.3166313758175061	1.6749370338774123	-2.04885658450337	1.0232091395133813	2.336069439886028	2.126312783991023	2.0268432637635536	3.796643866309241	2.0966954346391304	0.5494827947836003	1.5391376387128068	3.6072976860581916	3.6033096529470092	2.7902925576430815	-0.7839941111508635	0.26714872552506447	0.8447500759210911	0.6705107577029066	-0.8602079326384942	2.7185165491289753	1.5456120752400657	-0.4620320294516674	-0.6103931896878704	1.6180841305136948	0.4675728663792687	0.5211967326925458	1.2615616473146125	-0.10665481341062621	-0.05175823311549356	-0.5987092391405547	0.8080186236149116	2.5553055143108034	0.6206262338420044	-1.2746546166816963
-0.2617955139978632	1.40852722481353	0.812444832741108	-1.1331751856041299	0.1140588887521227	4.2440298257469244	-0.3187732229984689	1.286170164951813	0.017402577800822015	0.0012665106825202389	2.1464552656021727	1.3516158525710849	0.8562431996136155	-0.16600583537825467	-0.25284819838850614	0.021785641684140784	1.3773247566877924	1.8070409033203716	-2.0105442549020465	0.9964762311356583	2.3146695311591445	2.15061263839194	2.0845647575921133	3.718453229281149	2.2117528406303597	0.5823119884470109	1.5246122367426846	3.676386614194257	3.616659225358454	2.7457383041155348	-0.593308565935599	0.496581038522943	0.7993411279890801	0.6129432863162608	-0.9402906547648555	2.9066218407066806	1.7797717414241963	-0.5157095770774421	-0.683770881035198	1.664350426701119	0.45759431171237797	0.516888218921719	1.328628245079768	-0.12566219542616525	-0.05181323295412123	-0.6727370500166424	0.7173292741355655	2.674142372082436	0.6176567578685666	-1.281563922833088
-0.2632199812965744	1.6208810523350408	1.1712373568430583	-1.133985768454217	0.2839601125738178	4.399154082064826	-0.3456534141924445	1.3354392446935364	-0.03398388602514618	0.10852754022947075	2.2445331390243317	1.5338525530670624	0.9316771866921301	-0.01185825540403207	-0.1871834718769782	0.08066016268199358	1.4217294455225926	1.971605777954424	-1.9648340555980794	1.0191358136290563	2.281309024390192	2.1758141376978197	2.0906844828178235	3.6513390666425614	2.3553876558486997	0.6107082524909886	1.444937540080912	3.7455278134479144	3.6679751956220747	2.694076382979998	-0.6310503691514959	0.4781088570534303	0.8029772738056453	0.5692835105863945	-0.9427122688195981	3.0765070791973814	1.987713314690436	-0.5792615413773644	-0.7205549305015713	1.6871431488757032	0.46847523328455154	0.5579414264251019	1.4215368812664315	-0.16070841226146582	-0.0806551483304944	-0.7264826854614085	0.6604925020965744	2.8000573862176616	0.5234581802166498	-1.2798045015895414
-0.2613635186863582	1.7896601078785825	1.4871128272952778	-1.1257645938557723	0.4920100418233286	4.493027606822567	-0.39308673205040406	1.4037083383111189	-0.08556684501985772	0.16786675526261757	2.3101286347478194	1.7089879937576242	0.9797903524770574	0.11676615534268422	-0.11477853242115868	0.06093922500437852	1.45789421294539	2.0939036667810274	-1.9070486470899912	1.1119096268769126	2.2582852925350165	2.200990736926383	2.04165723044875	3.5994149604546513	2.5325515181743947	0.6531577567273893	1.3620035015766894	3.84831137844987	3.7751110291949894	2.671638383081063	-0.8501748262744803	0.34862467409207737	0.7909632144970233	0.5338710018209433	-0.9281005885299216	3.1242355628450547	2.2458471288078905	-0.6381453888561526	-0.7299337678506245	1.6867303096192547	0.5180278286189961	0.6471502592344056	1.495033219865572	-0.20989428810823502	-0.1449591263260638	-0.7583425071492785	0.6469699381377549	2.9379179503313386	0.3293047264819675	-1.2718323871510786
-0.25297685108714757	1.8648703097276207	1.762030231773132	-1.13243886667988	0.6608824979207972	4.412739184973994	-0.4253581518631826	1.494406945878032	-0.13413836669359797	0.2032509404199596	2.3417810121123237	1.911748824866038	1.061204444112199	0.1478826500498547	-0.0893123023797262	-0.0011304278048873018	1.488631019297982	2.169981913207834	-1.841792003564373	1.2118434954070396	2.2906845899522015	2.2381835892561215	2.0042492188486807	3.5407159111644715	2.7088413087699252	0.7172506364146434	1.2992170875156732	4.033103268458553	3.9066664862125733	2.683979400024121	-1.1774203787634008	0.11868212865136081	0.6167839847119294	0.4976845055405832	-0.8910274812629602	2.9994269693608637	2.488193187141074	-0.6802379257402981	-0.7208902500546548	1.672715415667471	0.6228587521511726	0.7529170821139932	1.5585138571830035	-0.26296705118971	-0.22550822332430603	-0.7822234500997899	0.6551841398623719	3.0690979238194305	0.1610410523062021	-1.2671476124045065
-0.23976189106236961	1.8831543406849174	2.0139851556087387	-1.1620843938403675	0.7088599159309059	4.195169820812859	-0.42637536481012644	1.547603094938292	-0.17040512272465425	0.250368729199672	2.348834516757191	2.1803192155942575	1.2098640749595568	0.14725074500059798	-0.082458285749973	-0.061740995598617995	1.4910402405570498	2.2143574259648404	-1.7714731533116477	1.2482190186296698	2.3295573723405423	2.2817194086498462	2.047468465962633	3.479018445221115	2.861413471547766	0.7811492005287184	1.2334170620966645	4.255837245178755	4.063465469929565	2.6822630299202657	-1.5775231059619348	-0.16344328026146485	0.4102990680357542	0.4623046762479837	-0.8125081487972231	2.6816629098567213	2.5569180093380384	-0.6960323557651209	-0.7024173442232371	1.6491702606545207	0.7378210120484886	0.8586652291644924	1.6248755703671711	-0.31047769426225363	-0.29447618763550554	-0.8085958474866638	0.6686614415238333	3.166481094009235	0.09219514436904168	-1.275050276004408
-0.21658683223915048	1.890771411346386	2.1823878331091873	-1.2115726099509347	0.6689643348074773	3.9401482289182432	-0.3959376408697058	1.550750585081337	-0.1688063665789679	0.3128159033569971	2.338537418748659	2.4870278408019124	1.364217864565036	0.17001450353266073	-0.00358474481249782	-0.14287946698450954	1.4490640082807915	2.2361710352111266	-1.696212367339826	1.229105720249372	2.3300723658326765	2.3283218691447547	2.1698839671587837	3.4392396180216074	2.99717877067991	0.8192806747889574	1.152454555673756	4.4561789495885415	4.2642137595148775	2.6695756969916995	-1.8967449404873382	-0.3831193304887065	0.25130115753798693	0.43259559548128107	-0.7234751119704141	2.2471595328263425	2.47069442330607	-0.6797361735598071	-0.6771639063234414	1.6246029955469754	0.8272245648785651	0.9659709403610119	1.6270853275853479	-0.3410415784311809	-0.3469313670627107	-0.8201128863703356	0.6860819945311651	3.2722410114545353	0.07090606327323483	-1.3058296249121462
-0.17006540610711543	1.8088128025083996	2.288410722019507	-1.2751377902163246	0.6133031615035236	3.6621738406271973	-0.3496449577962525	1.5137505580599282	-0.14463299502422017	0.37681588160019147	2.3251120884337384	2.760939074132037	1.4715379028284314	0.1874567385385606	0.18869796214396345	-0.21366963912303438	1.3728922223653448	2.271475558607064	-1.6259644769818267	1.179314734380495	2.3129836404112796	2.382559479663379	2.330920442120353	3.400315333303282	3.11382357130753	0.8332578784527452	1.0520213212810288	4.612808510370678	4.439220503800557	2.667959945721472	-1.9893055110703357	-0.5603974943943765	0.10806109521767908	0.41472336377591396	-0.6856148434757262	1.8060088802687773	2.398781997117637	-0.636703058330715	-0.6473642766939035	1.6012143199296145	0.8910431512870145	1.0651414604063743	1.5549651922157555	-0.3559815299907506	-0.38362359273921337	-0.8320721952722966	0.6836613668684334	3.440234829168598	0.03448748400825436	-1.3627540576818211
-0.03488439048377716	1.621445492386568	2.4165311926581845	-1.337363059649602	0.5681216812689689	3.3913341814681046	-0.30026944135159467	1.4662075735820266	-0.11248966033725247	0.4499363798299588	2.311583382625934	2.9804747693122655	1.5402874426691513	0.20274387379131859	0.46973236993599443	-0.21102087736920722	1.2786729167187956	2.3717286984034787	-1.575863183175444	1.1221933687545005	2.3021889071152466	2.4421034277113587	2.503400108748365	3.350387247896195	3.2363658444133883	0.8271242651428384	0.931447288291885	4.700396355639089	4.545594268642924	2.6255959068049797	-1.9404802897778086	-0.7223443882319021	0.01051459635742261	0.40658445506358626	-0.7091786605983226	1.4423318857750567	2.3650486920237563	-0.5871670361287273	-0.6184054734813934	1.570136513160895	0.9076545801505453	1.1373889052370711	1.4679772135545854	-0.3681768773886101	-0.4006625427460794	-0.8740993132695041	0.6327774921780296	3.6086355015397813	-0.00641605287799662	-1.4272949324136919
0.24009365963022627	1.4596520999892266	2.532708697443373	-1.3817697271327245	0.5546774511611676	3.196886384265139	-0.26799259640309925	1.4523761210172759	-0.054645650738484486	0.5433326673687088	2.2721149190821026	3.1555617923223354	1.5583923917987785	0.2304386992361393	0.8046308207483885	-0.16138554958016554	1.1782261828676694	2.5375107983743415	-1.5442379216194304	1.0759984788734431	2.282684577040192	2.5024218992169454	2.7111719674869557	3.3027383601038722	3.3724598174801925	0.8137224045457238	0.814063201036155	4.68964705323104	4.617753487168378	2.5304409098407348	-1.8466653040439192	-0.8754097034865133	-0.04118326006917023	0.3989907775562053	-0.7757375155205459	1.239491595139054	2.2713960452750266	-0.5496200759292268	-0.6030380648174751	1.5258045686508634	0.873873114339261	1.2135657445080879	1.3551975453705496	-0.388437645997922	-0.4072075235427771	-0.9264821018430978	0.5459897527309849	3.733352245109517	-0.04509157855884247	-1.4686308087827096
0.6151102791864156	1.3491022108462087	2.5562265870593364	-1.4149182994757514	0.5964432352187747	3.074036252291994	-0.26706218562762796	1.4589239377927146	0.014170827714895872	0.6434197655484658	2.196752686574443	3.243194069574938	1.5225835603737918	0.24351830593254245	1.1118082111647314	-0.0680746079481931	1.0844997817701314	2.709872899243783	-1.5281468634578832	1.0768420670743388	2.2429160079261194	2.570828964259499	2.9511042824658036	3.2391488719514485	3.463971826536524	0.8211089308774753	0.7253419820947447	4.602696578364234	4.614688500212621	2.455422549452804	-1.7270708490495132	-0.9948681502658596	-0.07519481566997985	0.4179259521153801	-0.8603427704413924	1.167953443738129	2.1512147596507205	-0.5360595194736517	-0.610346009047235	1.4632727386942406	0.8270180708645258	1.3066983690089844	1.2061629406162324	-0.419760158894659	-0.4205486510659068	-0.9667810906947674	0.44816706518794264	3.8891199874879363	-0.08512705913129956	-1.4645774052957825
0.9293607996234554	1.2633915106826412	2.5177494593621423	-1.4586850331298575	0.694700700060289	2.956699910209491	-0.2778663434081017	1.4796857033603805	0.0816282145844661	0.7173595707031774	2.115244855924634	3.2246190609720307	1.5018555846336301	0.24805339741050422	1.309703715888174	0.10966687350420398	1.0046768955733527	2.813180742515226	-1.5207453856249984	1.1368878717967728	2.197058102080951	2.6354394227763573	3.2004980253602504	3.1496875463335803	3.4843725746031273	0.8599390963508398	0.6671573264116378	4.489278370179916	4.5016850716551575	2.4353455821848042	-1.5962114158908476	-1.0701329575806575	-0.08658673462564248	0.5108680928778595	-0.9047153403895412	1.149545840324039	2.0351386912347875	-0.5499545773828874	-0.6313346540382174	1.3927421481439226	0.7872900548917042	1.3937781573021442	1.0783252221901938	-0.45670207955322895	-0.4400570938271574	-0.9846258669141837	0.34020924402038955	4.088783446023564	-0.1250088213981883	-1.4101931895607493
1.071260087160193	1.3027396790205237	2.4691110241156986	-1.5209750859878013	0.8295270327925646	2.806479273289792	-0.26415702545115605	1.5356047069213183	0.16153327267398856	0.7633312701689434	2.0465600809790323	3.1410364881748944	1.525345227371481	0.2703715111152529	1.437792039949275	0.30600885634100994	0.9439883235279355	2.837508620490007	-1.5255237527732028	1.2152997967787107	2.172784630318154	2.65687707881617	3.4850159869096218	3.0526380839619973	3.4279798778052566	0.9377371378994311	0.6316037657623379	4.354199685331471	4.336167420027487	2.461089963756195	-1.4510726944767167	-1.1668209010993067	-0.062051416541762515	0.6587564673098283	-0.8102122618830204	1.1774877644642179	1.8802604062866224	-0.5713328633569352	-0.653656152127134	1.341545086321009	0.7540851012699067	1.4622493494910505	1.0183354418452737	-0.49060254133051034	-0.4559978803894237	-0.975765724214457	0.2342103750825118	4.235496350051288	-0.1522061107797575	-1.3171164384637495
1.0625159061997365	1.45924646849457	2.418635724251362	-1.5905256226589009	0.964206621721992	2.6236933364407995	-0.22143001282772326	1.5753907975657415	0.24464477465346307	0.7800571212952416	1.9930085792742536	3.0010882864117625	1.5815663800837336	0.31277399556678864	1.5073048484118885	0.42903653808661835	0.9051859156648205	2.8737626461637027	-1.5551657454071441	1.2749904910394343	2.170288505509374	2.618921497802291	3.80630075369469	2.9765412013122825	3.258775952779222	1.057878232544334	0.6110215624068044	4.191700583893269	4.163386718612619	2.5415218513905735	-1.2610164200197125	-1.2975331760009978	0.0028609928950583453	0.8032048972310925	-0.5821632724012293	1.2576086492759377	1.7387816785320118	-0.5784170080042612	-0.666453900899333	1.3338309850533325	0.726487713416656	1.4987419195309062	1.0249833612400399	-0.510026561548966	-0.47137766859768676	-0.9489297623269314	0.14767610450067467	4.30598252605944	-0.13017737336657206	-1.2044587600342638
0.9135073165107368	1.6598216758221593	2.382107546717961	-1.6623941418662134	1.0940795705559803	2.4400153266226177	-0.1635058387769482	1.5754037635395541	0.31468041631291127	0.7544952154274736	1.9833092612897878	2.7979413553384043	1.6536086291193672	0.3608277531225926	1.5502285638031794	0.4939236475522839	0.8872393812559538	2.963143901735981	-1.58787224332516	1.2918735029000301	2.1531477774877943	2.5343372456858013	4.103814046245924	2.9331712909000687	3.0397513743911535	1.1824843611207598	0.5991036339106419	3.9937178244354605	3.983608688744231	2.654411502774885	-0.9865966002996007	-1.353018193161606	0.05362472656295496	0.9252592883876677	-0.33273155836533513	1.2868910970654466	1.6818936661286354	-0.5685624627035983	-0.6647233824017624	1.364574192263398	0.724617331220123	1.4835341919037544	1.1051108362677327	-0.5147571411445769	-0.4844987967663054	-0.9135121240474906	0.08364805865736803	4.349220586743496	-0.08706390978145265	-1.1041612262977798
0.6660615193101289	1.8905437219696686	2.3750110260357227	-1.7240900833174653	1.1997507196499266	2.273275575489683	-0.10135684028653277	1.6017976239821334	0.3586343015211781	0.6987682388166414	2.041773346199859	2.5798606735308938	1.7293731249779725	0.37916541689916333	1.6444610501305956	0.5102316607457619	0.8919219744715579	3.054678581913682	-1.6071192127368683	1.2470026447857119	2.1093934606951867	2.4093912787683505	4.355640173988594	2.9102176784180145	2.8615455152245723	1.2769014532780532	0.5880855795496898	3.7785699044264462	3.811143844763735	2.7585765652945415	-0.5918375165892406	-1.3793691587159873	0.08918159852434211	1.003015794107641	-0.19129034739066747	1.2275298812451978	1.694301479779904	-0.5365016575336885	-0.6505573950511534	1.4110285966604144	0.7476050087715158	1.4148388897657804	1.2741507367491338	-0.5161789190120285	-0.4857839596622394	-0.8863714872584769	0.037116606480955674	4.3704792070239655	-0.09205885048707758	-1.0334202857961863
0.48475010779361866	2.105656608997293	2.400605007628738	-1.7569036779524638	1.2539288438825376	2.1089542508678134	-0.04197194844394657	1.6525464454852372	0.38475922736549295	0.6383005666128401	2.136071272251798	2.385805093079049	1.7830999885820482	0.3468320220753018	1.7712611164722678	0.433261464154035	0.9097362661965432	3.1814778764598843	-1.625998152864069	1.1591875233244544	2.0424879218017935	2.270364973393157	4.52884826396757	2.875111268978515	2.7308997790833933	1.3433100676874086	0.5640733881819446	3.645012140483422	3.6888735935946704	2.8317381572061135	-0.19496986004300615	-1.4620003088743612	0.13120070253905391	0.988829462945494	-0.16485667162531784	1.121430201536643	1.780452939008797	-0.4717557548768886	-0.6375507034418574	1.4521843423748635	0.7729834811791028	1.3056170385047325	1.5090992103269247	-0.5057508119915382	-0.48158380531903616	-0.8944257157026548	0.0027498493426088818	4.334198546755043	-0.11779852864173376	-0.9762033176762083
0.45590511050690097	2.2320835271151585	2.444122639054264	-1.7583952768033058	1.2609210299778515	1.9664618219784906	-0.006882170626168781	1.7086323859590145	0.4017143786684412	0.5749482757665526	2.209123287222842	2.2244165492111043	1.799931179154695	0.2784069150603845	1.8295210165164069	0.3124822084979395	0.9226804205360573	3.3614991848448303	-1.644064060977127	1.095309417917951	1.9385498215652412	2.1527671503450803	4.602509469660085	2.8081023579065247	2.642713261322287	1.369229230598515	0.5159204519985667	3.6327048215381117	3.623649868998547	2.874756218541185	0.13647633265515133	-1.4897251470670345	0.16404278023298052	0.9026450931742935	-0.24692551814571156	0.9227821219003246	1.8866917128941751	-0.38504701667603014	-0.6355606914207951	1.4713830324741533	0.8043037293201565	1.1742026995372565	1.774327884502814	-0.49644242014138557	-0.4816828050285659	-0.910842123566708	-0.02227295912905382	4.287943445143304	-0.12205562148063324	-0.9229766159171924
0.49012211845607895	2.233250674340352	2.4820042077314493	-1.738408800252138	1.2320046952952226	1.8621152492851774	-0.012339857157505317	1.7888982468468437	0.4019451116317385	0.5092238739094513	2.244512164286646	2.110258831923097	1.7777351007434177	0.18102869132352423	1.7546973693989034	0.22062405729558526	0.9227489462904324	3.48536184012217	-1.6401793074184312	1.0964229543431334	1.7969517737768723	2.050693870239148	4.640303497182282	2.7086684463535806	2.5992364454763903	1.3336255484902373	0.44158925573260105	3.676074673653788	3.5683948724237373	2.910515684017825	0.3434568957351261	-1.4151958696373672	0.24916836553619853	0.8222914293487383	-0.40901331215596065	0.6529156487977847	1.9038879448607235	-0.30038337399631365	-0.640149008722533	1.4579607626163045	0.8368617479384305	1.0831785761405048	2.0325450083492997	-0.50257220970179	-0.47605815486490466	-0.9036724351591087	-0.04870433029451201	4.337936407805843	-0.13450318733031352	-0.8686934195837027
0.5343588107639058	2.1291507086336097	2.5111882726304726	-1.7040451436757458	1.1922199525760733	1.7812148023226086	-0.05117026605217828	1.871945309117508	0.39011372071375483	0.4475913047721927	2.236621168329868	2.076889118232578	1.7182880833086291	0.06619581523263532	1.6028422836659346	0.1487424039590716	0.9004420099321442	3.531370297251783	-1.6155453995579916	1.1633958233209234	1.6485128678096033	1.9536766163590134	4.639568613313795	2.5683718670641467	2.5593449025072617	1.2557548498142836	0.34994543672373724	3.756767789895296	3.49993402692614	2.9693589819069155	0.2964307698563782	-1.3624983561255128	0.4259729911216124	0.7716021270112463	-0.5283393013229458	0.4443689088655488	1.813887719278838	-0.22529938928405432	-0.6536393018983364	1.4231890433070213	0.838658126499874	1.063561485265446	2.2264367522455837	-0.511861505634309	-0.45556704832017214	-0.8911332611220576	-0.0831851484222026	4.445970252649841	-0.1563438458755106	-0.8033001936513102
0.593337343076829	1.9422387772652148	2.527551089413353	-1.6513556783365702	1.187956576772032	1.7074323928979762	-0.11430257039130594	1.9331074283389769	0.36543571383927886	0.38577653682092233	2.1834187461880146	2.1035449135616133	1.634829045962962	-0.0299075607629296	1.4653188753888045	0.07760602959511796	0.8596872191724592	3.547724684119997	-1.5870435760799768	1.2833974500243617	1.4973916341748348	1.8677805233270175	4.5381110309692705	2.4028612726005014	2.5098170416459715	1.186494865581108	0.2680659915486422	3.851759586045864	3.3957395112606044	3.0872105457727876	0.029960393518481232	-1.3157425104545033	0.6322718130294532	0.7296674834534986	-0.5878009502683278	0.32540665877402297	1.6792490166825402	-0.16397467476221775	-0.6724913378777129	1.4027884582756505	0.8056763773903619	1.0983340114462077	2.312436400674152	-0.5191509381928304	-0.4195128207717514	-0.8794098295631843	-0.1124861492401888	4.467031947845129	-0.16324489357017563	-0.7266243633090451
0.649887763811295	1.674573651406164	2.518885371088507	-1.5650989185193327	1.2094295662208019	1.6424483081424355	-0.20484808550860772	1.977630961665234	0.3199143330803533	0.32427327006780116	2.1074871993717212	2.128231723217329	1.5413111533850132	-0.10478141057309846	1.3461497255029724	0.018060505738525228	0.8202079692091175	3.481427475167398	-1.5490595863305185	1.4258803005730079	1.3277557973717184	1.788817136032312	4.3872466408510675	2.249637545542229	2.471609055556125	1.1435105710933064	0.22783786348900148	3.867528601907837	3.2331899167940166	3.2494455451463273	-0.2690174912362787	-1.1700081972682068	0.9131088874891173	0.6965184581760911	-0.6347554819287191	0.27186411498670615	1.5117926186869568	-0.12794953058209343	-0.6871847373897045	1.403089764345881	0.7591459950244055	1.186302769204003	2.292082392204621	-0.5404897581521884	-0.36816680475687197	-0.8754572460293627	-0.13528929464939163	4.4414428334744915	-0.13644003798046794	-0.6571903613149187
0.6860897157348873	1.3518076963813308	2.4979738886443803	-1.4558424628622033	1.221375136214403	1.5874513604743856	-0.314137444528263	2.004329522492413	0.27703670550088677	0.2716648318671219	2.0363034342503257	2.137121954242956	1.4378928517315306	-0.15901348867600085	1.2255132667659183	-0.02272841100291987	0.7949568298251523	3.3377533135201647	-1.4935220429621214	1.5529503929826198	1.1462013001073263	1.7148835643557017	4.237640436520893	2.1161534992002773	2.448165561893545	1.1142508700241598	0.2307547753507963	3.7737862540842286	3.0489965676578477	3.3781733029354704	-0.5490202836509852	-1.0214156988826333	1.1835976332626	0.6760886277270151	-0.6904671822475694	0.30906672085116027	1.3628046893232786	-0.11846922948206062	-0.700445867453853	1.401952791716226	0.708171813732034	1.3158177763531302	2.173027759430574	-0.5762043321046671	-0.3054559887535515	-0.8973102990441634	-0.14696153589219668	4.422786968329296	-0.10652826416763797	-0.6051948335122125
0.6942063862644078	1.0790932237562376	2.477059060363062	-1.3256973029591703	1.2416148532775293	1.557755160094645	-0.4150219120383028	1.9981868923986226	0.26567571210807694	0.23140359587535658	1.9833781782850437	2.1274036567330263	1.3338692362448474	-0.14811519613434584	1.1745580459459612	-0.05769231793687546	0.7815113554931076	3.226849452026657	-1.4297711924567778	1.639348286266372	0.979900339728843	1.6655368532343495	4.066633767888616	2.00417585629967	2.438322566942034	1.1052886978490233	0.2756290297924844	3.635178425715776	2.900478396572142	3.438923678717734	-0.7516434046278619	-0.9790266477548769	1.237483015446374	0.6571310935285204	-0.771679626506316	0.3965251278856501	1.34150123662605	-0.12380966110609679	-0.7209778712444053	1.3870922431584907	0.6553427671343577	1.431553756800413	1.981679567302723	-0.6144326232147403	-0.2544381384424839	-0.9360367722752493	-0.14164774218231121	4.317658697383633	-0.1055498923639658	-0.5687057838464092
0.6742284651560747	0.9065965172970378	2.442319232808282	-1.1501231615301182	1.2637606786734032	1.566340203284616	-0.49263525989012436	1.9596033958253312	0.28275590579113474	0.20295472041266344	1.9509512338216868	2.0783764100589566	1.2321406143098075	-0.0611744433530018	1.1642186017761271	-0.09885261524741654	0.7822543189352753	3.1467769771039222	-1.3857159222230169	1.6709193738305665	0.8524721617387009	1.6419459957717835	3.873856770325927	1.9277206171255887	2.4190528016724246	1.1279053408664068	0.36244697512048496	3.4896337141933302	2.8154408849817667	3.44540306360877	-0.7653800758032537	-0.9905897076607599	1.1784088732514046	0.6356331603088703	-0.8831722681779375	0.48715959209848575	1.4332525407048202	-0.1288834851358788	-0.7446254823397367	1.344053750673704	0.6034089257998592	1.4974514197408584	1.7813711359906221	-0.6686494053617225	-0.23455019679470226	-0.9727369936077286	-0.13446914182125586	4.177446178950715	-0.08962467590714658	-0.5467445868650589
0.6118945209839649	0.8171337258078877	2.4052908526148173	-0.9636638246736805	1.2654997488475892	1.6088036184666379	-0.5493347095527789	1.886614687739908	0.3216946983971507	0.18277884658233223	1.9406316628799203	2.0092967947874967	1.1294155145920963	0.06807359421088507	1.083185825579821	-0.14155886285914626	0.7870234709985107	3.0503551039414036	-1.3724404083589636	1.6576967313445246	0.7561968962645853	1.6469168375225487	3.6956110918067084	1.8814074218331769	2.3779427252075482	1.161996740905162	0.4646264886504408	3.3392699428619097	2.8107782276172286	3.3856483462848446	-0.701945457005027	-0.9149339430196306	1.1288657023287578	0.627710968100717	-0.9255860457191277	0.5859232868820338	1.5324148737995833	-0.1259226504866464	-0.7628641699908598	1.26615198178647	0.5508806681706108	1.5220045322441327	1.6032870814939002	-0.7403997118814281	-0.24575733057907567	-1.015160516584291	-0.13534904088190441	4.163787752287952	-0.044974029266349726	-0.5347338009357283
0.4915484478035473	0.848019120085062	2.3867833541924677	-0.8183261616447497	1.2608148748864287	1.6462206083905238	-0.5863436291304576	1.757590282329232	0.3629244460387452	0.15503760780373696	1.9514696094816535	1.9595184533263157	1.0298481972639433	0.21939415792762632	0.9707842015227912	-0.1396302017342115	0.7788364466600608	2.97795513954332	-1.3765657039336785	1.6173989246963962	0.680043282054793	1.6663913190454487	3.5436484137092292	1.852360495442054	2.308240886941996	1.1791015804468112	0.5389110416300049	3.1976742299652905	2.857170832792703	3.269939027586088	-0.6501595683744574	-0.86731003955626	0.9592786346210829	0.648672269976697	-0.8805247096967179	0.6215839830902049	1.6320961191720271	-0.11520038854381434	-0.7843734870517052	1.1850773434524962	0.501441465502835	1.5089389222134868	1.4491392663663851	-0.8171687727537617	-0.2904080329050083	-1.0563391313612247	-0.13238526565087097	4.18031273938878	-0.03725737032684837	-0.5303605026772479
0.3327938949231025	0.9625966238330514	2.3873086506314634	-0.7130562567298607	1.2679631714103052	1.656994105018422	-0.619013796418438	1.567115264779754	0.3902893754858128	0.11488921752903725	1.9784790788396929	1.9258060914353947	0.9269683649712828	0.35103322485911514	0.902840366537079	-0.05649131094393285	0.7504715931738071	2.944812355133521	-1.3788688937370543	1.5642094835039106	0.6501971445562663	1.6772176105569347	3.41766832196857	1.8549617127308113	2.201111842588584	1.176870330756527	0.588025284569707	3.0998631657949174	2.897603926799022	3.1748916693740954	-0.5888417751433607	-0.9201444985722531	0.7131646545823289	0.6990124179463525	-0.8516584870817964	0.5598676270970488	1.710794475416467	-0.09854486566798404	-0.809830812719958	1.1206777487953268	0.45032166415431985	1.4606899177621215	1.321944894978549	-0.892005673960071	-0.3628226537702119	-1.0823659029189912	-0.12418192687761995	4.1417488628020465	-0.06241834427230823	-0.5414452774257646
0.16161016659311706	1.060137604805427	2.4177808628490456	-0.6642253553671219	1.2949140757973328	1.637834009707212	-0.6660565045047719	1.335051886225881	0.4042316008680265	0.06434844199833897	2.0105973950199485	1.879973170194776	0.8224855032021517	0.4191134055371015	0.8802662674888527	0.08159427923205961	0.7101652253331003	2.923008723144094	-1.365375689348505	1.5177076882011933	0.6868455576593642	1.6771835367669214	3.3104301915684062	1.8800316334983722	2.0639543438205448	1.1604498199725946	0.6240304887483098	3.0681345974165226	2.9049137702802006	3.150843768137122	-0.591362984542028	-0.8722930888681365	0.5383432154006317	0.7694642014978437	-0.8808909583235076	0.4666305177714646	1.7088791080903551	-0.08771165522319574	-0.8276971103146422	1.0616001182626205	0.3843068408335405	1.3829555143450836	1.2236079016086698	-0.963507733550539	-0.4372557687130521	-1.1014588634122462	-0.11892968989214174	4.173141693834065	-0.05342672762192195	-0.5806260732285248
-0.01523232790782838	1.0804918870703624	2.4733836582086823	-0.6892285971210687	1.3206707354058573	1.5439864496512772	-0.7257329973921489	1.087695141559869	0.39219924898201	0.0016215045007891339	2.038117749060209	1.8019611136121327	0.722741171808257	0.4339204033288525	0.9004853889392544	0.24623798630859262	0.6758710907841101	2.9307776804850496	-1.338190833408191	1.490680729079158	0.8151594573558475	1.6494317453315954	3.2176910776240875	1.893822094712275	1.9091675789414815	1.1354667512140195	0.6234184378194314	3.1008310245529125	2.8669055923441125	3.1378463888026107	-0.7383049277355659	-0.6979990116736123	0.40845089156200565	0.8494239916769232	-0.9340534953146046	0.3637068952412551	1.6337029440627617	-0.09832462461186106	-0.8314580813823911	1.0249339994620517	0.3145631891898707	1.2880972432363662	1.1355327596916376	-1.0233647553694998	-0.4953704315350495	-1.1057996617398995	-0.11187058199611286	4.233142537948224	-0.040979161772241895	-0.6530485658516417
-0.17625485617367267	1.012619405891189	2.5297325752619253	-0.7231561506436137	1.3134631169191275	1.3634650057240725	-0.7996558966724576	0.8510337045426489	0.3532336615802564	-0.06939841772485329	2.0533019609496987	1.6951926792545156	0.6260085552531688	0.41564758570362415	0.9563614811185847	0.4270978056242164	0.6499070431134046	2.982494791414212	-1.2911384096548406	1.4748469802570094	1.0650604687896696	1.5625003332953533	3.1388969907578304	1.894392207364676	1.7404875228506043	1.0958272191358487	0.5875247224717395	3.1840820532262644	2.784022261880221	3.1096005762277827	-0.9173541218800569	-0.6474948350264267	0.3072025663787128	0.9237680724422772	-0.9907035938563238	0.24045558439097614	1.5285801321027435	-0.13002443316346363	-0.8273247202582035	1.0245261542288664	0.25828223109738	1.192839309385144	1.037900650902746	-1.0681481542054543	-0.53763414086454	-1.0791127612289089	-0.10636306565353318	4.170875197570657	-0.04120521810395887	-0.7496357411522734
-0.30460960105573437	0.8935761289897538	2.573466013186274	-0.723094527386005	1.297382181672906	1.1533289647656597	-0.8910531580973338	0.6520805608663595	0.31055550636905965	-0.13045852994324825	2.0579523599339096	1.5748747432332089	0.5347373796634791	0.37198267085892306	1.0054609431742754	0.5742727778641973	0.6263173527214715	3.047139101480486	-1.2177586622482823	1.4525987474387152	1.3753633390875575	1.43823977376932	3.0666877863790947	1.883275637140276	1.5825403212723241	1.0506919357379885	0.5556377791900542	3.261557966488234	2.692361771388174	3.109482407597593	-1.050941082718787	-0.6769822943852686	0.2401445937305116	0.98131834410637	-1.0960920917481207	0.1899860988318838	1.4078038003530666	-0.16969763032583646	-0.82150970629996	1.050351913198812	0.21138660498404724	1.0957642173635649	0.9407757606483219	-1.0995331628326286	-0.568291050915628	-1.036643373213412	-0.10499614427330739	4.0459540977804505	0.005885028468730508	-0.854925316981691
-0.4014584809780608	0.8452715407155905	2.601390370382864	-0.7031380724218775	1.3033612110868495	0.940435101551147	-0.9779448443092129	0.5057595463894755	0.2683075564894301	-0.1723254664507577	2.0529289102579886	1.4529118475541787	0.4548508080082338	0.33270659872532526	1.0390117870309226	0.6390365134458917	0.5960962928360152	3.0940488374797046	-1.142989784699218	1.4048677236146925	1.6763376139139237	1.3159502519425093	3.0073883111450144	1.8409807963011608	1.468094334915003	1.0147756590119885	0.5225733773370128	3.2801361333795107	2.6415688877751267	3.1055629530318707	-1.1995253194322424	-0.6357837856241354	0.22722012962386334	1.0207934273389632	-1.1758103873801637	0.29468837487387733	1.2615266366716373	-0.21632746415567436	-0.8141630065439646	1.093237255636852	0.17003170264627748	1.0032348221422425	0.855538804795479	-1.1064510929935498	-0.5915266494078828	-0.99115999692513	-0.09288033251638918	3.9752226943077327	0.07644173072432744	-0.9480231137873462
-0.4745383085238493	0.9612687546948807	2.6088733352606703	-0.6546784906883212	1.2926567190003198	0.7342586776181371	-1.0495634171937112	0.3965406659777749	0.22071106766059137	-0.19133056596653425	2.0254909569729245	1.349936131501727	0.382785039621208	0.3101166830670757	1.0573903235417863	0.6459454509482698	0.5559197632667553	3.1076212325603714	-1.099021109591224	1.3129889172771196	1.9180809271319557	1.1952569561247763	2.9787036133332947	1.770474776629498	1.4088756163820015	0.9804595287886004	0.44894410564933374	3.211451884863512	2.6407516693338144	3.0429604887189985	-1.3113023747445278	-0.6584107169853324	0.2964218410249321	1.0470247242053432	-1.1548121327775658	0.4971781616199175	1.1577281529569752	-0.2741233539361706	-0.8101105265180081	1.1428145892479722	0.14101272883510013	0.9532620386659657	0.7735875807725316	-1.084171365092606	-0.6106134267396538	-0.9380302634317597	-0.04791495582858058	3.9036552881149036	0.11561277188429753	-1.00567572807648
-0.5337831138089499	1.2421513445402226	2.6015342413820792	-0.5832365940336854	1.2505240754355906	0.6005107893727366	-1.1050245796289526	0.30774157357442944	0.18079873080943648	-0.18199963573668296	1.9687078474688728	1.277862068913717	0.3227970771043979	0.29174590636215936	1.0360862736233147	0.6345371434324989	0.5077930439838141	3.076705039306296	-1.07446297246583	1.184083819676226	2.034751276897162	1.1007467468713787	2.9891308886189067	1.70469004151662	1.4035895635376718	0.9312495323062114	0.3488601270840519	3.0483002375379518	2.673911686332797	2.976160113068272	-1.304103929906597	-0.8187650671376353	0.40829033921285485	1.062518234281558	-1.1128393112945	0.7297743877564311	1.1432867641634439	-0.33627604235320596	-0.8090236867605267	1.1823755768669462	0.11736498660299036	0.9567656242030573	0.6928298121248019	-1.0508524608068954	-0.6321421969064956	-0.8916525188842703	0.037748468152079176	3.7871257978507726	0.16066670302087815	-1.0191323541903998
-0.5795764788771987	1.6042023271514114	2.5847281011713825	-0.5186269785560003	1.2182872719374374	0.5873077385044267	-1.1294146335288093	0.22664102812240472	0.16020395308544255	-0.15755795870603312	1.891793484372411	1.2257931987215938	0.28711698318176865	0.2811759836932624	0.9937907545757735	0.601461612273611	0.453020528732745	3.0099605166711805	-1.0622229919807364	1.0390734181942292	2.0376801975397223	1.047940235533307	3.0154494218870354	1.6609442326522732	1.4422266915771391	0.8634722603814223	0.24668630175975492	2.827018048954744	2.704359340284237	2.9357113419500154	-1.2834081430996949	-0.9968693216650436	0.48210975511052495	1.0796285182778034	-1.1004287670305037	0.9222117844302534	1.1720934079028165	-0.39862744450508936	-0.8127425322562798	1.2170773798505412	0.09014716578132702	0.9793390988229003	0.627172983521622	-1.0234758588902773	-0.6654629324751193	-0.8603709242943861	0.1480780337012168	3.7266697967001092	0.1816248376470501	-0.9987580036416258
-0.5974298023543823	1.9195406337693561	2.548062744313148	-0.46123202446914674	1.168331934797442	0.6729634351405935	-1.123186577725654	0.12639298084240153	0.15801273423399922	-0.12806878678914257	1.7991945120730803	1.1821874907835823	0.2610290710453751	0.27937132909844237	0.9514770269385586	0.5419614094356198	0.399161690206672	2.927016254649167	-1.0800676014390582	0.8980351120124501	2.014594398064973	1.0115756384069652	3.0462289425062883	1.6332956485030834	1.504762289861226	0.791741933817921	0.1636680778117829	2.614033478748008	2.7012960245318363	2.8810273458463405	-1.2994700213064274	-1.1256511067180732	0.5267049945457031	1.127356028391578	-1.0659704198602737	1.0520857740435101	1.189662295018588	-0.46792885953327634	-0.8134755172089994	1.2612744857324585	0.06454787607548954	1.0038417865876346	0.5719048110049065	-1.011627709994848	-0.7060546467103268	-0.8337511833046912	0.2658885517577644	3.8102124774125485	0.149072725879762	-0.957847250587436
-0.5893764414825823	2.1017629293198006	2.4732264038607017	-0.375204376763532	1.0529585225683369	0.7749527838342407	-1.0998178056245294	-0.002662218756079493	0.1683585025883006	-0.09563504694257526	1.6973007345875246	1.1610066177870437	0.21740686351576582	0.28284542716400596	0.8893493189711865	0.47623460220864133	0.3525593684070136	2.8356362219527815	-1.1193132340625322	0.7758562243333658	1.9690468303176707	0.976323681577591	3.080708724538078	1.6133404526742061	1.553309869947964	0.7290388329040549	0.11806118248125075	2.4542187521229226	2.6497059769177556	2.820106152044198	-1.300361316282061	-1.268982247186586	0.5522492381873156	1.184268190348935	-0.9436707104996541	1.1142571701745123	1.2539032342910355	-0.5376409496134819	-0.8049813168718492	1.3137533468596687	0.04639908137332767	1.0199142051016055	0.5195195791289506	-1.02751377747354	-0.742022707844898	-0.8162782415080585	0.3887141323616311	3.942902829148305	0.11915190981366304	-0.9083982535319682
-0.585291106510853	2.1051533963411835	2.348598987249491	-0.23686016343145236	0.916188615000458	0.8279949603806168	-1.0613413868353931	-0.10516958697295427	0.1896722739979248	-0.06662194289455477	1.6084247782275511	1.1656621639881468	0.13680480843395607	0.29546973109566055	0.8044942563258328	0.42409151139031065	0.2993364969697865	2.7466141476274313	-1.1522217872740026	0.690687559570919	1.8775574815636147	0.9405317862295467	3.0936879042461283	1.5994798237492387	1.5615080599688198	0.6918941438154373	0.1261862154441749	2.361273960383864	2.55267423883803	2.7721425580376917	-1.288780671147265	-1.4079841426855606	0.5166777705578234	1.206404233275321	-0.7404227660886689	1.0487298530268945	1.3277590771178882	-0.5853107186556904	-0.8022886503099041	1.3854308980861685	0.035354635639746695	0.9996135788818903	0.481696367604673	-1.0691341979523554	-0.7745881122963678	-0.8173151189953807	0.5175939978601687	4.012803803252382	0.10249246239142662	-0.850095326845399
-0.5979995892738668	1.9695787226763486	2.1943726219275645	-0.0691263964704919	0.8290306016297369	0.8108805126474012	-1.012002490056825	-0.17380659009747307	0.21297928049048495	-0.05014529272677658	1.540722819562118	1.1813209384506838	0.014574739248479528	0.3160066451965002	0.715366244637002	0.37654976287722636	0.230264940972532	2.669814212954482	-1.1747930473470847	0.6412886413611254	1.7806917349519384	0.8983667816186589	3.0851745572773455	1.594798635025348	1.539924659840383	0.6930929864169192	0.19292251951461026	2.358356894789209	2.4233114006241276	2.735926797850415	-1.2997898146425924	-1.489634586330427	0.4018481762031742	1.195332771867617	-0.4883015845247084	0.8779053256030043	1.3730486988822865	-0.605014841413645	-0.8103868702702977	1.4714978950092141	0.03503474895903813	0.9499825630779413	0.45335739676532727	-1.1106330989553208	-0.8069793505921832	-0.8236674268876973	0.6424690552884277	4.0565416077846805	0.050971511717078276	-0.788921765498307
-0.6204745177646475	1.7825462498732207	2.0356009367815835	0.09693722220091334	0.7764432426641779	0.7148426445319818	-0.9637988029270463	-0.2195602701892148	0.22385052456119875	-0.042135597767567215	1.4839217317114781	1.208853217944514	-0.13026980523093673	0.35069243763822733	0.629174368033089	0.33530260028103165	0.15731025889404476	2.6027919900034546	-1.1874154896376479	0.6119060626152549	1.6861325552838593	0.8589407855126738	3.078563832719724	1.5957383811556793	1.5106396687364718	0.7256906910931513	0.2843103692688313	2.4433581628193544	2.2849424475222344	2.706072253923984	-1.3126372540251645	-1.4955431221944648	0.26580377825844814	1.1558267291344273	-0.23407948422100544	0.7062614184714381	1.3935787919687628	-0.6062832974210906	-0.8263777373997471	1.5366915393652787	0.04869558127513386	0.9191637099153155	0.4228179925779235	-1.1291179472247026	-0.821508474629671	-0.8254381449979586	0.7537509395739883	4.125784926415604	-0.023958024219257412	-0.746664087090206
-0.6581381779620805	1.5717575476471344	1.8770617873203812	0.2712156951366492	0.733484774932353	0.560280338546023	-0.9199474309262585	-0.21176447843429913	0.2167856300850099	-0.04186406276087843	1.4348842931959478	1.2535141830214418	-0.2626070062120792	0.409892834698276	0.5702908237926184	0.30630721971347097	0.08019353889195766	2.544711052074327	-1.1887156192342268	0.5902989568296421	1.5834408399484654	0.8307578295806433	3.077252347662116	1.5981278423164023	1.50455848331659	0.7666617072727565	0.3536973771762328	2.5839843307928945	2.1504222757502807	2.702136419548135	-1.3070769763415235	-1.427253700396912	0.17254658136243956	1.068625855760314	-0.0363307356092771	0.5495969407424858	1.3520016970404372	-0.5954782380887389	-0.8598911574563983	1.546622986961946	0.06810005055977955	0.9345096386777257	0.3938878883730403	-1.1134645027426386	-0.7961150491352555	-0.8302326796036346	0.8480196315284431	4.176000823136839	-0.08530790419667288	-0.7203232781377786
-0.7096964459804085	1.306491770346105	1.7427665741456018	0.44086926358465706	0.7162704779747676	0.41887471788943464	-0.8831989178629975	-0.1707223090767655	0.1835005393796608	-0.05786346958356718	1.402990706348048	1.2994290418752006	-0.3563477136979546	0.474043614545951	0.5582185288388182	0.2733110003371354	0.007791871673336309	2.4976666231075115	-1.1868995270132883	0.5577380591097303	1.4972423363872134	0.8041409574588323	3.0592727273895903	1.6007904563523412	1.5489854395325504	0.8013208467253211	0.39228843964729243	2.7481763419750456	2.0215607985433186	2.7748475666812586	-1.2923128401247765	-1.3097058642801422	0.09219925290497445	0.9536061511281304	-0.0046092314113746705	0.465250024380296	1.246478180618889	-0.5841399635678788	-0.9174869245113733	1.5008710751706613	0.08378285316364024	0.9843965133401941	0.361892095673067	-1.0519617600221594	-0.7335197327930537	-0.841417196955037	0.913287864319372	4.188468410369403	-0.14456178986640592	-0.7049220285441495
-0.6828457029118867	1.0679651446386522	1.6394839258947607	0.5575963541642245	0.7173835453304178	0.3588795651237451	-0.8552947323024312	-0.1498827476662234	0.11588536093519039	-0.0894367608375109	1.387500862566555	1.324909156603584	-0.39675148366862567	0.5087073317021147	0.5853250493333749	0.23064377915809037	-0.03864454566836259	2.4599343005425256	-1.1755411330169019	0.49614487260165313	1.4619426358824072	0.7642641389003659	3.04251414492932	1.5911549260293432	1.645470615329474	0.8240211299242036	0.4020380241463484	2.8958506799980994	1.9127754872575724	2.924136666123539	-1.2705565773514955	-1.201711081476256	0.03230957775465895	0.8536843629534306	-0.14193060086777837	0.5610451971835022	1.1199517398462604	-0.5760870894631693	-0.9913751777912847	1.4165719624828923	0.08843314610409542	1.0525203351080452	0.3208652023759391	-0.9446652708236538	-0.6467079875030691	-0.8636879494315555	0.9411241771948375	4.277668042821249	-0.20335452061943587	-0.7072517884922431
-0.5071241617623455	0.8959965244649497	1.5456566135458565	0.658437284948912	0.7092845362965959	0.3947813292350998	-0.8331194900590535	-0.14227496253159233	0.024205478718686484	-0.13376396907229146	1.3834332616509193	1.3412221904922492	-0.3617348830273778	0.5075966688971988	0.6377627528292827	0.1927541486899647	-0.061421544657536506	2.4430827137075006	-1.1424052676002936	0.4042226817280338	1.4634289037456998	0.7038198564778076	3.0447882470981766	1.5555723785504754	1.7654839649730163	0.8247282696405112	0.38121577851201643	2.987281295492071	1.8342790656044023	3.062292174626292	-1.2458045731323344	-1.0932634949893316	0.016735999887020646	0.7673348758457171	-0.3444205381705825	0.7809402692021601	0.9900012794498598	-0.5670737656400293	-1.065740292546184	1.3201490259857818	0.08251524251098008	1.1043401580812213	0.27830546483126617	-0.7905751034601229	-0.5452351185628903	-0.9066978896916276	0.9390312485649815	4.4817586002058105	-0.2618253471561002	-0.720422192968457
-0.260039602020496	0.7724071134535797	1.4669591769749266	0.8027415733502465	0.6994370904628744	0.48129200640930475	-0.8147309925461659	-0.1366898693117507	-0.0785808463311188	-0.18160820215561238	1.3802436033270193	1.35741852535614	-0.28888678674141016	0.46833439381707825	0.689916705802772	0.1690865056424594	-0.06923588506868537	2.481999004086434	-1.0947418671262568	0.2934748158797556	1.4639757697992364	0.6315716268764631	3.045250174101226	1.4841128298052362	1.8772775957353545	0.8098555246394646	0.348212809280089	3.0159174371071145	1.7839457629143838	3.136801590913897	-1.2240854476497045	-1.0143232470473336	0.04751643946116856	0.6891088177000331	-0.5640312321764422	1.020488155822933	0.8857520032159766	-0.564321580412387	-1.121253371321707	1.2346014074821394	0.06515900286848592	1.09771957666918	0.24188083382482123	-0.5866376471026932	-0.4513925605683295	-0.9633608692199978	0.9255937777251958	4.641583742452494	-0.26328476683366736	-0.7212598121729208
-0.0021626076860565167	0.7384660894737258	1.4096817901011645	0.9470079397468985	0.702759120382684	0.5632477330381281	-0.8060358562756894	-0.14281467119154867	-0.18491003881736096	-0.2213921948022886	1.36885432076324	1.369136845514063	-0.23947510518751075	0.3895076881856863	0.7152357497443401	0.1607134474558128	-0.06329818856242923	2.579277258462693	-1.037492867313889	0.16962964064956818	1.4776709061828908	0.5602106263458456	3.045032131634752	1.3859431900462977	1.94828838871012	0.795410273899411	0.31913811487607757	2.9851634721470495	1.757305110208972	3.1509783165774383	-1.2619159677266019	-1.0160218130583414	0.13205637358168834	0.6201052507875489	-0.7605518635023187	1.1832956754128097	0.8429727949030623	-0.5686551957798606	-1.147374596004608	1.1542625552423205	0.0393544127556265	1.0323130880337743	0.20589815426201158	-0.37908585433496605	-0.39619655584950936	-1.0181057072986763	0.908665678513124	4.732605860834177	-0.18662454362170378	-0.7008244290690481
0.23722610454523832	0.7716972583379296	1.3484312215630188	1.035919239891906	0.6984067616343618	0.640374025131051	-0.8019100405628852	-0.14546783358298243	-0.28328861996830434	-0.2528279553385587	1.3546724016960554	1.3720381819065905	-0.22321085476947644	0.2907676952706245	0.701048223623421	0.16965427729216287	-0.05568461658953598	2.6996911086190685	-0.9741220731938544	0.053772040555863154	1.5257917638876306	0.49416906864843513	3.0699035089772444	1.2907744729302177	1.9636298545947362	0.7864514811255472	0.295859702038308	2.8982366035914153	1.7475051737266596	3.062143586348726	-1.3637835559834044	-1.0508523558770366	0.28331493106697636	0.564436628770812	-0.8718987345762134	1.2223368894018043	0.8182272908812939	-0.5680938294789153	-1.1433406512303297	1.0759013362148449	0.01863578214463555	0.9298406814054815	0.1703779386570988	-0.2177982620160574	-0.3814455991295563	-1.0604194817892185	0.8802608711828362	4.887814410282035	-0.12142085530117205	-0.6632809893996365
0.35394676879677783	0.8272094590666914	1.2853270592210255	1.100070631146345	0.6794549556068763	0.7026522170341039	-0.7921881973579596	-0.14734952053255745	-0.3730839348845866	-0.287747827389225	1.3516400539048046	1.3582056230338735	-0.22958707471797285	0.20623590802640282	0.6458853012063188	0.19002733407076797	-0.061720894005594294	2.8077714064214505	-0.9282314673778733	-0.031027052232857955	1.5831455993796855	0.4431396365125872	3.0996848796388603	1.2140235269737922	1.9278460181801749	0.7812793074777166	0.2629921121010586	2.7794125501490243	1.7393513725504657	2.8862606951814085	-1.4500452294353612	-1.0720612386308646	0.4535861707170558	0.5371681886344544	-0.8939501817473904	1.1477948581719895	0.7993040226855522	-0.5629537675375177	-1.1067604895324141	1.0053008293388381	0.018693075281478816	0.8062440444946501	0.14045950421961326	-0.10390326527886626	-0.3870592493254919	-1.0780807978529006	0.8321977428638127	5.027800279088612	-0.06052308798719097	-0.6153851656428974
0.33396326154217515	0.8928758406546379	1.260330309566613	1.1556232078390438	0.6559213085010817	0.7098462940559009	-0.8012685182643461	-0.1535537390019582	-0.45354424068578625	-0.32527960759946956	1.3639717014689283	1.3140362836357813	-0.27220042585891474	0.15461837155743285	0.5680663410874575	0.21277722649159045	-0.08440171649739968	2.8653052580994696	-0.8948057488319636	-0.08534449136254159	1.6330848705875962	0.4090094936928768	3.1069255046551856	1.146135013523812	1.849806769930177	0.7843376656294883	0.20148440667212436	2.634097157077949	1.7198567853972986	2.7201319809437714	-1.4489249211673774	-1.0998898903508687	0.6258405967708518	0.5513063605734514	-0.8685696985506196	1.0286896393885054	0.7749011209783913	-0.5457617175775977	-1.0433884640454312	0.9322698978079315	0.0365733084046868	0.6896508434921842	0.1286256482647218	-0.04029823562617219	-0.40126570764303054	-1.0669912866535753	0.7667665658023928	5.052761462527256	0.11000295795640117	-0.5656267966702031
0.2562599669340334	0.9473337821685106	1.2265741581460052	1.1605072460254342	0.624560284507164	0.6800147063024584	-0.8589200792453399	-0.1810626731924337	-0.5154461732390614	-0.3499939951130274	1.3941888074974558	1.2359335990870897	-0.32516105375184307	0.14198992850973496	0.4847605259468585	0.23903949785403786	-0.12079610530766338	2.8475856499177015	-0.865552231553892	-0.11368102073930084	1.6784110079083132	0.3857633057215981	3.0975512937261755	1.0804091691684345	1.7478059001118686	0.80250701657203	0.11828302250194152	2.4593008536849394	1.696478321643707	2.5814815681779435	-1.4087980786185343	-1.108658820212637	0.8215228945910887	0.5975116952412389	-0.7875412896715037	0.9387254370003351	0.7473807385605289	-0.49717620940729884	-0.9600843029131104	0.8473165680726444	0.06299260613159512	0.593756063869028	0.14981694027092882	-0.04202034019822596	-0.41555833237441914	-1.0449990004848686	0.69600167962025	5.084602019460487	0.26917555069582494	-0.5230008183606418
0.15574843710770042	0.9611730868895367	1.1416885956902092	1.1220669739456803	0.5865271007964856	0.6633639139586346	-0.9425214206448373	-0.23210809134650418	-0.5621286618132892	-0.36528223882295985	1.442328826879113	1.1351490934466242	-0.3404944329989847	0.15379330775949543	0.3916175202349315	0.26785233543000847	-0.15751629200276118	2.7638315672139573	-0.8619861961664201	-0.11690593791872539	1.7123989008859237	0.36961495031613545	3.055213907254408	1.0171391947003232	1.638634484540025	0.8336591823538753	0.023244482355950346	2.288396219304914	1.683103681181916	2.4691886098767717	-1.3808398883064688	-1.0838893543512096	0.9914985719620493	0.6700893645003458	-0.6946416877399822	0.9814023601988107	0.7189687887157629	-0.42147621211701136	-0.8524399862818539	0.774763398100611	0.10342604385180047	0.5077464005826661	0.20626737951871962	-0.0785143747886602	-0.4210546495812822	-1.0183956398662215	0.635761182819901	5.121419579254102	0.30295740890765466	-0.4986909202934086
0.05108826265191744	0.987642455272044	1.0438011099099527	1.0912932671458908	0.5516223700741996	0.6603297530904573	-1.026649000208888	-0.2720513944234071	-0.602944578720712	-0.3793233022640753	1.4810631746039158	1.0159646277404124	-0.30976701933532136	0.1678083546816541	0.29001055508958307	0.29929882775360583	-0.18616727056868468	2.654015226718092	-0.8758787003015598	-0.10222750322313703	1.7310393167966498	0.3593679132348729	2.975547650522254	0.9464677797097221	1.5428899015391024	0.8743328112214849	-0.07986903454316827	2.1461816838226078	1.6711963572671014	2.4395879530072846	-1.3428752613466637	-1.0575383887968286	1.1245654536134313	0.7567690862810871	-0.6751849572083488	1.0965367388604812	0.6845102085465131	-0.334999306606809	-0.7329263684851769	0.7452037744039929	0.16585169087074464	0.4340160949223044	0.29910142474443224	-0.12100279152355173	-0.4198043199164788	-0.9618424088238717	0.6199193787444328	5.0726601850496795	0.36785908596901223	-0.49313695777939
-0.02060620061904527	1.0283357129530597	0.9569950369064883	1.0795453461119804	0.5101094849108629	0.6675442309493872	-1.128693090478444	-0.28777425841809284	-0.6333224340885142	-0.377529525553222	1.4765715843479028	0.8946026078910714	-0.2323747367882528	0.18225248996695415	0.1945793366086349	0.3287939984429677	-0.21435780415345893	2.561644119840369	-0.8851600139896278	-0.07459155376178843	1.7608368067014575	0.3546159300584234	2.8782942499572277	0.8721614266869988	1.4781770178450644	0.9141776419269707	-0.1587724105176181	2.0431890343502843	1.6464073978806528	2.460330642558239	-1.3353611495381965	-1.0318346011894242	1.2375085578655574	0.8254389785760333	-0.7207801780449339	1.170995756011094	0.639014223984427	-0.24906555197185712	-0.6275349274442339	0.7576455510277764	0.2531783674902477	0.3687440722563392	0.41399761144545594	-0.1812886034930137	-0.41576549843325006	-0.8466392592450595	0.6610103027783559	4.954742930270166	0.4755685984550073	-0.4909924000674595
-0.07767240885905802	1.0396493876130108	0.8623697423875157	1.058443330589738	0.4545622722197593	0.6997979544570102	-1.2438958474296666	-0.3095959923449515	-0.6548833130588305	-0.35796372388077613	1.420792265861706	0.7878329320544678	-0.12704022692660222	0.18836596436270994	0.09726959862632842	0.32977217709445256	-0.26359295756856654	2.5009225345958663	-0.9156667551711551	-0.026855709433760845	1.806426312029553	0.3534128631648821	2.7680261368377623	0.81371924133911	1.4509200453860183	0.9395172375198133	-0.1913487643251409	1.9764219555343576	1.6137687963288876	2.493950202840639	-1.4121982038959522	-1.0046177866411354	1.3274780805209987	0.8595288286771187	-0.7743253628550644	1.2425861755359606	0.5767607788411677	-0.1848578323469367	-0.5587455533986441	0.8026533533528003	0.3571582492188966	0.3065628993045995	0.523189454407744	-0.2520563382508423	-0.4126341742873789	-0.6656853002805865	0.7256140850440627	4.806922787084253	0.44852141047769856	-0.4811998318303511
-0.11758542395432592	1.0394963191244613	0.7860445043850474	1.0200899631040483	0.3941678307217904	0.7505589464875807	-1.3401960752588127	-0.34000930466948354	-0.6756388595572511	-0.3486527767466553	1.3261842133311172	0.7004514335572309	-0.023709813375690603	0.18613084169940036	0.00348322274592367	0.2852833027510597	-0.3346217052872599	2.465017712912239	-0.9767608191095765	0.021424851846845144	1.8605408887811818	0.3456977707876737	2.667363198148832	0.7845846053091561	1.4569466910263498	0.9409087059938377	-0.19321563342233464	1.9456831660600447	1.5765828504441808	2.592416261423091	-1.5286751896584547	-0.9634634538490789	1.3776324450455275	0.8616357946899257	-0.8283789226247684	1.2862746406624859	0.5074328964296008	-0.15047870027046872	-0.5328164213240425	0.8749817922779757	0.4698669790670391	0.2552099720586469	0.6065970669432617	-0.3168227468941648	-0.4128761735773411	-0.4495315619716081	0.7778956594768964	4.652187972511125	0.4044368088915218	-0.4678400159762438
-0.09600986501292771	1.0408050547015641	0.7653203888236197	0.969557311781186	0.3406032204734302	0.8274088999684264	-1.407130043451653	-0.32436747801112675	-0.6857553835480187	-0.3564967295589249	1.2128786803485463	0.6331570650690201	0.05505649443692431	0.18760574671611494	-0.07698205240554526	0.20906342080062598	-0.39678899097970993	2.4490092042818077	-1.0358607897352052	0.05555562703775783	1.9221337749397598	0.327705499130345	2.6150976113702717	0.7853714860689532	1.4739918073932414	0.9140002233601556	-0.18366058555680712	1.9445669247746913	1.5266606637798525	2.7173099736564508	-1.6173776083793345	-0.9057630118392632	1.408566139134774	0.8285228888298801	-0.8942235016181282	1.225411484927792	0.4441316091194413	-0.12436605956367111	-0.5360584053448078	0.9563311018914419	0.5774778133431374	0.21628954423722463	0.6603696906929081	-0.369725382709449	-0.4094166837276578	-0.24032965313529395	0.8034326476465512	4.499286790570769	0.5250930196076291	-0.451533800910455
-0.025659800944147354	1.0335056011538364	0.7507894179028446	0.8874435309755035	0.29422437325180173	0.9206703996121697	-1.4432383905003034	-0.2777661473813767	-0.678307918932685	-0.3672570388716054	1.0814674541558629	0.5875724396257928	0.10877716873800196	0.20343786558122287	-0.1586870290373128	0.11444194638075664	-0.42090284328229854	2.4421049425353085	-1.0753686131561395	0.08176310047892314	1.9560478577751756	0.30732675164171097	2.6020699777807828	0.8050848538936245	1.4769599196066747	0.8683580297713945	-0.18219302849685595	1.9410765630516071	1.4827280699450955	2.7722583866950066	-1.6877527741637457	-0.8236067533484659	1.4257744318301306	0.7652674691947835	-0.9468321103378617	1.0923537516473751	0.39558626360511395	-0.08986107545513258	-0.5558102435420056	1.0249140233689977	0.6442076072674416	0.17960461315775245	0.6833008168632994	-0.38848104581072657	-0.4005543763967789	-0.051676919778379814	0.775581850835931	4.337040956003414	0.6166168987426669	-0.4319318278693151
0.054581466119084265	1.010294678221337	0.71635071569526	0.7651324252064485	0.25516242181689686	1.0040041100582646	-1.4245216722765348	-0.23757324930857857	-0.6494514125228819	-0.37496463644242095	0.9391718372994253	0.5622152313171183	0.12971310505889505	0.24247800810036005	-0.24800774830019212	0.006292147908308132	-0.40194405123863397	2.426066502134299	-1.090123460418705	0.09295309710947328	1.9385347240361568	0.296710144991845	2.614613072555885	0.8258444724100652	1.465352993363912	0.8203587037949417	-0.20017003366069294	1.9286495263853607	1.4538914560292884	2.77039108834071	-1.7698199969549075	-0.7045790222676191	1.4345628484876296	0.6906963520917231	-0.9107356660756729	0.9815822240370814	0.37108518930487827	-0.05260887396232272	-0.5530586011792666	1.0640205548709933	0.6380844032673044	0.14577895151180223	0.6795395676573404	-0.366824539221645	-0.3974413855304505	0.08170025147790871	0.6967113924428314	4.220368416384954	0.5536104779664273	-0.4214152872544797
0.10966273038468297	0.967667017516271	0.6741714191461582	0.6098307554472107	0.2256466230885875	1.0826530464499489	-1.334997438957965	-0.19781471135850714	-0.5956444854819358	-0.37758712388797383	0.8189536300535973	0.5495223501544313	0.12279470216777735	0.29579672126307094	-0.34190944524853206	-0.09441996784474302	-0.34142979909469573	2.393020164540805	-1.080861390091918	0.09129323689704381	1.8960267921447067	0.3081681121489591	2.6529497835501963	0.8350251656059825	1.4388595778185729	0.7742771880407323	-0.24019338631661982	1.9329357580279112	1.4282284572874084	2.748149646163281	-1.8834064635950423	-0.5558650399670844	1.4388557993689033	0.6207450804665394	-0.85377216074884	0.8757484968415241	0.3551271341244566	-0.02855292041120027	-0.5254815167282054	1.078974325196314	0.5652982473358468	0.11185617555458974	0.6604629293940972	-0.3214804148042654	-0.40374253370923247	0.123370277386275	0.6137166335144272	4.2182895562876155	0.4496643512908616	-0.40799022970354226
0.11569763040445283	0.904453558457338	0.6223778594285443	0.43362616069031323	0.1958716810488644	1.1556546601988462	-1.209301113246069	-0.17388924818052995	-0.5289388414927856	-0.3626456456627737	0.7393395185777709	0.5395992086116536	0.11671185518138409	0.3281701275420162	-0.4380599030216	-0.1707644825963313	-0.2635617002069214	2.343795704950275	-1.0618970575490312	0.09115344228089543	1.846909497520332	0.3442496347121149	2.70274099211662	0.8339338070999578	1.3724803603335312	0.7296336075280464	-0.30562254072667966	1.9288265737191401	1.4082191395004502	2.7025412348555204	-1.9703077237193287	-0.40789984034240306	1.4472975689089176	0.5567879121512588	-0.8715288416844803	0.7853938208215536	0.33464312205105645	-0.011516529543578027	-0.5153309389001968	1.0917723421462266	0.4481206528139198	0.07886905863473458	0.63161487524626	-0.2556238028633121	-0.4185778235150811	0.10374331679686351	0.5516258139980632	4.270734793595809	0.3502086075885281	-0.3860942744190217
0.06634961426007258	0.8125148841658916	0.5953133823900572	0.25835065504813504	0.16022854799947772	1.1922871452038826	-1.0936521388821194	-0.20555539772471904	-0.47102337910538417	-0.3157535483171924	0.7238946206627486	0.5188019526220861	0.11892391207285458	0.32224429307355074	-0.5253928512450783	-0.22748877304497403	-0.21633062455571986	2.292725452840811	-1.049737658639304	0.08725686821009063	1.7625663125333464	0.40091958962552443	2.7386162459338443	0.8335666796117085	1.2733600520299038	0.6837565455508341	-0.3884519162467819	1.9034093212487189	1.392959381652566	2.663737464668429	-1.9947027973116735	-0.19009464240556934	1.465390723983117	0.4964100060993671	-0.9083359176105894	0.7302663230405898	0.32947603801963055	-0.004404233783815258	-0.5189352028401221	1.1112656796180627	0.30242778664223036	0.054853810009222556	0.5872742785088801	-0.1807244059265649	-0.4407665917454556	0.06411592315815148	0.5191202425270969	4.304754530952792	0.15608047216299797	-0.3820619166407507
0.019347779548864	0.7056367253919665	0.6759196190784869	0.11444612777949477	0.11110840165229167	1.2015231605605596	-1.0007453334439786	-0.2876883588415843	-0.4284375170795064	-0.2401810066936895	0.8054264224413427	0.47405035957910985	0.11026012573631275	0.2842099557529028	-0.5819927348639465	-0.3017397085206046	-0.2075028243035557	2.2606701894286543	-1.0592246357510677	0.06916230300954132	1.6638402148377072	0.4785527885793318	2.7437119791318154	0.8447809834336635	1.178604361347674	0.6279482680835451	-0.4722551125756579	1.921329883757386	1.365541619386398	2.6537750301528686	-1.9865738570246443	0.12168830334704497	1.4852262369373066	0.44522879169684487	-0.9633588518551793	0.6906393986038941	0.3409582243647652	-0.03404073138858136	-0.5171844640679935	1.1384215134505191	0.14564989209836215	0.03963114171879946	0.5231353759610549	-0.12019208302037813	-0.44924023355003195	-0.004807764099457668	0.5176646070440484	4.274656575245033	-0.08902607874075893	-0.39318036452311506
0.013219777091270118	0.6276272835585701	0.8515844362021319	0.005396663064590634	0.0332545698238942	1.2093978836939834	-0.9509615755366141	-0.3794955571694876	-0.40538803834598147	-0.14866430562981098	0.9385995265996934	0.39257457662284556	0.08570592288281341	0.20475548418829734	-0.6095605396302421	-0.40250218096099105	-0.236305280852834	2.2445186734499094	-1.1099982444922212	0.038383384936855135	1.5879063535512685	0.5712361184758702	2.7027813703511514	0.8776470380984532	1.1044819304238167	0.5635943296479768	-0.5566771856802036	1.9839506826327018	1.3218530212416848	2.6622188222725165	-1.9524116759909795	0.42031564550855294	1.51121564845611	0.40476988433418964	-1.1069847996632831	0.6567711915873741	0.3455082235254353	-0.09496801844072172	-0.5499935445608817	1.187677564898355	0.00886849591985473	0.029641440739107162	0.450228305953428	-0.07663429489800186	-0.3751077843916896	-0.10300645049360253	0.5218504643037607	4.173639579898486	-0.25864066555486726	-0.4056920383184318
0.04277980110047812	0.5816359428176183	1.039111919086681	-0.08681859173837288	-0.06467974643049572	1.2057980632507488	-0.9677849213951373	-0.45803370204676763	-0.4022962166377969	-0.05961728010295915	1.058357787811967	0.2722765042653296	0.05507753806711753	0.09096152622424268	-0.608715357592878	-0.49258400001759933	-0.3047360609363744	2.227964741444514	-1.1998695525169976	-0.016877266143163618	1.522378044811107	0.6560077764374327	2.608273689734319	0.9227761532666477	1.0613653641744247	0.5026426034436751	-0.6376920235951724	2.044556514233097	1.2706339807727391	2.6791543759557506	-1.8586338275477412	0.6236112464020737	1.5380333641398516	0.37627854392427657	-1.2671046906042156	0.6257638957077857	0.3500582226861053	-0.15269932625739277	-0.6120984328422431	1.2538666845582758	-0.09141359126836016	0.010007541617867927	0.3782871888901179	-0.04611728252690271	-0.17662070009608494	-0.19905930828049268	0.5114365149275215	4.09772495956109	-0.3868326901451014	-0.4368901968284019
0.10972417799364645	0.5559204367412202	1.2336656600724571	-0.16707261423108788	-0.15787455007372828	1.1961614496376378	-1.0116064551494814	-0.5180856097605193	-0.39762796778037407	0.003609234787849054	1.1545434402556916	0.12518607389021272	0.023238525585020726	-0.02576982442511136	-0.5854872666988634	-0.5474438341176595	-0.37689728691157576	2.2000949372847516	-1.3024907901008267	-0.0919501886842226	1.4526995930757027	0.720004906734054	2.4773626079925806	0.9546172581519563	1.0586756918881703	0.45469058908503984	-0.7038754340755792	2.104636262327404	1.2252323991876495	2.688862923414367	-1.7081885999360875	0.6571187189469154	1.5393779900639901	0.3627200026353333	-1.3277379707288293	0.5902907498266997	0.35950883741128414	-0.20997524843170412	-0.6477686821850585	1.3221782641051814	-0.16076932063131957	-0.023481955104480777	0.2995265932218536	-0.04325810285939039	0.10994495910589594	-0.2781027887714012	0.5073900655436733	4.101330917960494	-0.5257669116185407	-0.4816481054247008
0.19618096380602673	0.5616126711591729	1.3908497454712805	-0.21771429131741243	-0.2108256463378379	1.1914803848263418	-1.0528849565364662	-0.5726302200973052	-0.38246955639161795	0.031604376429841256	1.1980750101285107	-0.03727510782246599	0.0013704802326348375	-0.12634758486333825	-0.5552610078401772	-0.5605214658185897	-0.41004091011080146	2.140846660303109	-1.3956106180519308	-0.1693016027850342	1.3899173571258452	0.7580102879025674	2.337117693556364	0.956588219035971	1.0984409322099193	0.42689754816823466	-0.7561773474664314	2.1582141578592893	1.206057011875568	2.6745036798665724	-1.5444214008946495	0.4687170460276781	1.5088949372274745	0.3632291144229175	-1.269170988826998	0.5475323498467853	0.36678162338804854	-0.27353714841836885	-0.6875267970343063	1.400334728178854	-0.2048969720709059	-0.06767270189481164	0.21604998404745607	-0.07051492129267048	0.439610325184508	-0.3394882292728368	0.5104497968451067	4.097968329241832	-0.6470850152739155	-0.5117645145098108
0.2552600467518004	0.574944936511877	1.4982745401646547	-0.2403805895328046	-0.23043936058242895	1.192869496372958	-1.1100496115868563	-0.6070727087841492	-0.35537108630216474	0.02576461057170291	1.1805056709249537	-0.1927157258638815	-0.00704325826278962	-0.21097457177655315	-0.521667677274291	-0.49553490189543703	-0.41477880481239204	2.041765848187639	-1.4720055596292796	-0.24082663437832547	1.340238098918849	0.7636036315862649	2.2140206077613085	0.9283331853840069	1.169619650295406	0.4171074226812925	-0.7936284935234824	2.15734241051106	1.2064547582744063	2.665254937077904	-1.3892597373702675	0.11245773460842282	1.4580308583413584	0.3780036760963945	-1.1243606549123615	0.5014149542547294	0.37237145062638866	-0.31520741861596235	-0.7488902752485488	1.484002929261002	-0.2246774275660866	-0.13047391237230524	0.13121395460972507	-0.09668500841334393	0.7716223510445692	-0.3855219860283232	0.5067889822347527	4.104011700016312	-0.6913866309385407	-0.5287778653864025
0.261408531745716	0.5561270792007622	1.627348574402785	-0.2543248266712388	-0.253529654071106	1.1948205582515172	-1.1796093454667405	-0.6319997934391609	-0.3081244184176802	-0.013479838490254048	1.1685021281860695	-0.31470345112265063	0.0005250214431134909	-0.2870128929001994	-0.4894020563721269	-0.3307778922724001	-0.419573203206186	1.9229716393947236	-1.5235669434728933	-0.3022382485688764	1.283610622326123	0.7275810828904395	2.1203802516222297	0.8838806874296514	1.2338904747236132	0.42197038111267327	-0.812767030282831	2.094493979349456	1.2143862894041906	2.6971253676361977	-1.3210385344436377	-0.2663666618153214	1.3877709610027043	0.42588254376864043	-0.9876096129195646	0.4518294149093588	0.3775645804478139	-0.32903292671800144	-0.7895330271097002	1.5536112901819945	-0.22948169581180816	-0.2003196455821603	0.045229224373346935	-0.09979417100260629	1.0221539493056258	-0.4102448800506894	0.5182783637962288	4.184568922126049	-0.6818922650064151	-0.545039884464016
0.22140427626138073	0.5087944758288903	1.824637537292253	-0.25665702995920814	-0.24851226489710737	1.1752209176311639	-1.2473082577956818	-0.6677680529483583	-0.24372014966245117	-0.0696911113034923	1.1685920199190116	-0.4085791262006794	0.025459247500687926	-0.3591756217020947	-0.47497023167308283	-0.12667216716570276	-0.41092212726793553	1.8167454484919925	-1.5564346045416415	-0.34592969003660895	1.2088241732501714	0.6683149672841054	2.0496036670046984	0.8413327416327675	1.2760683826617938	0.4435419442864821	-0.8203346190911998	1.988729274479668	1.221213155115351	2.7524177566873873	-1.3717515680109442	-0.5718567407729289	1.3075093820953536	0.49124320944428834	-0.887213757999923	0.38518909418133285	0.38119095582465823	-0.32617972867514433	-0.7945190098110749	1.6158434787428075	-0.22801117196616122	-0.2635989572843313	-0.03412436943447812	-0.1000458899168682	1.148198912816713	-0.4061972903647904	0.5598925199876159	4.1834115228046524	-0.6403105591250122	-0.5598665862113674
0.15893812662756007	0.46814713869443986	2.1394540502735016	-0.23505570804198048	-0.1752855461713023	1.1230170300288078	-1.3174403434937134	-0.678251042775967	-0.17943199168875235	-0.12003088040066742	1.1340121684516886	-0.4811224678457607	0.05148279088590322	-0.4308126827665083	-0.48272557349169454	0.038263608697373885	-0.3745325472825403	1.7429952286656434	-1.5879432032198857	-0.3679931368680395	1.116187412285628	0.6169330024746603	1.9966952587323845	0.8231718344154029	1.3131439506972886	0.4741018699952906	-0.8219216284699844	1.8677384989048313	1.1916512389428378	2.8036210431394126	-1.499419257356403	-0.7444986367239762	1.231219649370975	0.5495021096775863	-0.8920314762548059	0.30074225346454797	0.3809685648485096	-0.30994316059028515	-0.7837348633802551	1.6816430645881764	-0.21738568229574753	-0.32677368434360443	-0.0906978837678385	-0.11219783750192361	1.1994697623854684	-0.3884049313327262	0.6161770919988336	4.022300794152823	-0.6007362334692589	-0.5582650077827325
0.10238211974682465	0.4420527881088804	2.5611332573000256	-0.2144150769100411	-0.10756172005232449	1.0567792211003524	-1.382467376482015	-0.6565654515741433	-0.11722936198330929	-0.1589085808821612	1.0604897200782468	-0.5241061948113052	0.06553498441246759	-0.4977642644700584	-0.49793581539929843	0.14376842216754532	-0.3592476974383326	1.7069690170235643	-1.617450492324857	-0.37302252938004765	1.0133648516981615	0.577322221584373	1.9499308026264994	0.8356504100313635	1.3407095034880023	0.5026181027844483	-0.825415324385574	1.7606855639111614	1.1045431063938023	2.8573620301744382	-1.6433633959212472	-0.7780524940363491	1.1695894407991827	0.6039873907826412	-1.0039359198650064	0.20750360684120078	0.3647480482457863	-0.28669530956087763	-0.7531887686149585	1.7506305019500743	-0.19798001940408422	-0.38876436383863666	-0.11778559123722943	-0.1291984121734164	1.215700214764507	-0.36243385303652176	0.6824935995965848	3.850074944891184	-0.6065938051367169	-0.5247728670293819
0.048399464247552024	0.3765279948728426	2.9374880808178516	-0.169428518771984	-0.06499196728762008	0.9854578944826098	-1.4217385776536968	-0.6283352850903332	-0.05139157165610988	-0.1878511563570156	0.947080811602792	-0.5391851985869311	0.08693759417940698	-0.5533967435008986	-0.5178954644468462	0.17887836349477246	-0.3962095275830674	1.6969684798984563	-1.6528390337214767	-0.37392396362900515	0.9149205745454487	0.534351240786635	1.8876546439427007	0.8679714119405613	1.3390144645498663	0.5322427791910438	-0.8399714426662535	1.657102756659572	0.9834577384044726	2.9151032008393765	-1.7195897481660687	-0.7466014128520374	1.1173095821069179	0.63567787958751	-1.0614132665488274	0.10926874248812293	0.32634052560816124	-0.2686007680551909	-0.7017349099569111	1.8339041751944065	-0.16557239527002404	-0.4376278030670284	-0.12979846549840354	-0.16105213877887145	1.2057599105965249	-0.29960693988288406	0.7528511251025012	3.68719746382419	-0.645106570258726	-0.44463712218425683
0.006397230447507371	0.2401458849309069	3.1709304874753217	-0.053995516602204655	0.03225390197680901	0.8952416834363884	-1.4269656959170594	-0.5947534129153109	0.014636759440779879	-0.20436307081137667	0.7964327545604732	-0.5448773797421469	0.15599040986702678	-0.5866835147200357	-0.5459230361024082	0.1347344324596254	-0.4207898358978911	1.7071602477800307	-1.6943313287745625	-0.38468011489909476	0.8459449966641293	0.48930700091963575	1.7978905983187186	0.9026117072994164	1.3254957755081225	0.565785871373307	-0.8682702658184146	1.5629725908667313	0.8526008443898906	2.953402706871893	-1.6282278867979858	-0.7082367925071883	1.0597077779320032	0.6172294571765997	-1.0577380253536315	0.009741010716367238	0.28068826630607885	-0.26338287656764464	-0.6469885165917038	1.9396659351942496	-0.11785914834965557	-0.4720697670729147	-0.13787853134343103	-0.21711948894380645	1.1752790000290456	-0.1921353254386094	0.8084078793721948	3.4545304756824677	-0.6923071323212935	-0.32429986466661104
0.0031386451236577557	0.059327992762908496	3.3100152665891045	0.09419735736260657	0.15603229967971846	0.7986585565830447	-1.39592171306026	-0.55306294486714	0.06917012316617191	-0.1970727672984594	0.6368794231746789	-0.545342934362257	0.25305229734160645	-0.5910530415562711	-0.5765498839339204	0.0540390999222836	-0.4154267939634084	1.7226549276822187	-1.7278219936647972	-0.4147439915443553	0.8240502244838922	0.43541012830114295	1.687989119568807	0.9275588345726142	1.3081363377801376	0.5958067825791237	-0.9120603482615497	1.5038202335684128	0.7311294284252177	2.964606496997672	-1.4157468783359752	-0.6793744231107846	0.9997086352709033	0.5656354494327926	-1.0940622361747696	-0.08368826082959109	0.23869644226006997	-0.26946020495840795	-0.6033160935926439	2.0485306483151433	-0.06808096128888981	-0.4921294750973825	-0.15023638879900417	-0.2714803584692972	1.1356296163623267	-0.055190509368121456	0.8454143336924883	3.2185250500117752	-0.737966894426876	-0.19438260056927156
0.01792145020139662	-0.1303449114677071	3.317247293677581	0.24276629120718535	0.260847963625143	0.7238672330310963	-1.338059928070231	-0.5113984087665944	0.09824843094069283	-0.1899493814087015	0.4959576516367091	-0.5476309801352257	0.3346854903028757	-0.5769676296613789	-0.5977628909040222	0.0035388960282613673	-0.4443518755468306	1.7092388429590113	-1.7428450452752233	-0.4685167137214606	0.8549884165862605	0.3596051192345794	1.5564675189209407	0.9386691398228123	1.2751742173286367	0.623739223798427	-0.9711016477168608	1.4962105705460556	0.6348948543465254	2.960574723733946	-1.161191382748737	-0.6861267199841913	0.9373504677523922	0.4996693535232608	-1.089741960084631	-0.17281156134140335	0.19664851958944693	-0.28241302857490647	-0.578451895978086	2.1207076018679927	-0.04204123059356872	-0.49024508394230504	-0.1817827709592466	-0.28961627224373676	1.0811046096747647	0.09295356638771182	0.8598077442524854	3.033718288704402	-0.780058583392633	-0.0812029885651456
0.014925413752211611	-0.2974823074715503	3.200815505265873	0.3673542973407144	0.4020482851556255	0.6705821010606794	-1.2703501654698557	-0.473336792639266	0.1006391221604059	-0.19458898604679958	0.37963924740502436	-0.5601748838194774	0.41859882248859287	-0.5587182670270623	-0.6066729607844541	-0.015790518405323653	-0.49541678682436385	1.6745662124974832	-1.7436773206506468	-0.5235025960731872	0.9319271023084912	0.2730183766896242	1.4168460444259021	0.9385764182046197	1.2483808329957702	0.6433000432149936	-1.0300724134220034	1.5203227312417578	0.556652455603537	2.9340277314664105	-0.912313766265536	-0.727861966769609	0.8703271598159393	0.42225684225435794	-1.009340364775742	-0.2531953240705952	0.15775614455337078	-0.3018290164173315	-0.5506085779120145	2.13101027186058	-0.05552779628509941	-0.46468907941695275	-0.24225739255034906	-0.260080095642003	1.0055989978786841	0.2216656079696014	0.8381307248015618	2.9101087842928557	-0.8141243683570998	-0.005360568285612969
0.005077037879159345	-0.3908598255553657	3.0993663757957326	0.4291971865601111	0.5781736317641075	0.6371395651346564	-1.2132058546784044	-0.43345994017815326	0.07429388355113654	-0.1915597838293234	0.29887901633418446	-0.5815903963445515	0.5234381881104069	-0.550927070928477	-0.6119746951445073	-0.03409769208600555	-0.5323557750509741	1.6438246212384424	-1.7266794190887105	-0.5538540961240862	1.0227672573118767	0.18962539669320938	1.3090119312840423	0.9400336512040536	1.2485372760476388	0.6377130480609421	-1.0746633952218874	1.5628410699902084	0.48212514192197126	2.8628808562002632	-0.7965114412832006	-0.7704210953783115	0.8132927622385913	0.36201997392740515	-1.0316979302021458	-0.3148886205973066	0.12372231111334238	-0.32339773638727476	-0.483743499995174	2.0715780656761664	-0.10410402107917158	-0.42929838329334685	-0.3110712835757846	-0.19668859306830416	0.9226427412765021	0.28954586559146944	0.7949396301702055	2.8860987861713157	-0.8526425588310703	0.022741766481226316
0.0008129462268073859	-0.3862084568595532	3.1672467207279644	0.44464882338467226	0.737517107302122	0.6070761496865179	-1.1863446514594382	-0.377618732460092	0.011580664126912877	-0.19238849456402315	0.24584139570272523	-0.6045056154858739	0.5786257272220006	-0.5654967594004197	-0.6148425480181481	-0.05160545335524284	-0.5908515229564013	1.6127305002370462	-1.6943156935435213	-0.5637779070359583	1.0862037195221004	0.12644603735690324	1.2535112403547566	0.9477633763747393	1.2679821427147524	0.6063547388014636	-1.1055275991261337	1.6153465645289145	0.403008703823552	2.762094714512191	-0.7924304656771739	-0.8407116885750486	0.7740431862467325	0.33978761255471945	-1.1113324077404958	-0.3674903381536712	0.08552916536263581	-0.3343154001693735	-0.402645033812532	1.9504863189318198	-0.1697715047578378	-0.3650031064887351	-0.36475066862424194	-0.11424978065128584	0.8488806243649201	0.28419767444438004	0.7439416944904585	2.948737683313376	-0.9051599658156286	0.007553078545010999
-0.032029869740084746	-0.2522199554073175	3.4254215559017522	0.45538391087685604	0.8521646060384114	0.5765212595256248	-1.1943901277277997	-0.3111827033902872	-0.07576888137841767	-0.21567702942340966	0.21901320800611965	-0.6190420929441982	0.558436220842661	-0.5998638399068231	-0.6138031410242624	-0.07290381426363095	-0.6608187225853956	1.5936539851224407	-1.6674134744720288	-0.5464980070122738	1.0995214176786208	0.09610594841096329	1.2547209722613428	0.9600214248987818	1.2946205192531073	0.5634321183868884	-1.1231985788255314	1.6586574008666648	0.32192191696785966	2.647836178995971	-0.7978504469294648	-0.9415698435745588	0.7453590495041119	0.3396981739974412	-1.089834888840682	-0.40961537145523197	0.041950551648969735	-0.3375908648987823	-0.3414770182523484	1.7947976436924116	-0.23622557546108286	-0.2716426368729522	-0.4018261057649851	-0.029430922500108935	0.7805359915581676	0.20657601016041646	0.676276370431425	3.0502395602375865	-0.9636669613653677	-0.038273952050955164
-0.084513575990387	-0.03455273797701541	3.761336918209828	0.4699080386702259	0.900669677297061	0.547309115372409	-1.224772244027121	-0.23034633965469706	-0.16600035602531965	-0.24623823565242242	0.22615810257947722	-0.6223543588814099	0.5460972263859315	-0.6443055288622916	-0.6236297099182814	-0.11727309147460319	-0.6930991617207438	1.627678093888126	-1.6550508175587653	-0.49133697968169443	1.0550541620125378	0.0996850068927293	1.2971746480485637	0.9686783662513943	1.3366247610511404	0.5167304824991431	-1.1341165207668902	1.674534331293989	0.26161487264645633	2.515214706342731	-0.784625445091937	-1.0435058922195455	0.726656525286544	0.33448837803597836	-1.0215504744678634	-0.4368240045624625	-0.004797634355396469	-0.3369235179392519	-0.27354363582970465	1.6391505853135329	-0.29954642774320506	-0.20428452409774872	-0.42611105787663917	0.032215907598878366	0.7184705069947459	0.08162817784529923	0.5944855886127562	3.1390787826278737	-1.02223363578668	-0.10330940093621502
-0.11805093614344833	0.1752888529761687	4.110754406502427	0.5353345573321118	0.8891549720862922	0.4963793527801002	-1.2645588330919209	-0.13645972327657455	-0.25316680375977463	-0.28806638144469066	0.26871135075877584	-0.6153387611260943	0.5447207253991856	-0.6955712404675921	-0.6577617112620204	-0.18062558089373076	-0.6914136686043697	1.6912797806126243	-1.657225317383571	-0.41208146649886057	0.964680352907567	0.12638706348957324	1.3576095592376916	0.9602920717843169	1.3836839792590916	0.4783979338631797	-1.1459354744845907	1.6725834382922464	0.24667097223294482	2.367960213315314	-0.8528920380404743	-1.148242697304009	0.715987091902061	0.31595223704004494	-1.0155173938544306	-0.4572224085796293	-0.05803723263654459	-0.32418099969213376	-0.22064908260941457	1.5041671305245679	-0.3494511371478333	-0.17150657646368966	-0.4331300673021373	0.05728711145936065	0.6830047777196414	-0.048913551182623936	0.5052518746164589	3.156709151103069	-1.0698157809371867	-0.1802967077665726
-0.1310945876826289	0.347592310468574	4.437326518454467	0.6639470362125637	0.8292241785611537	0.40846287246526086	-1.3013765166355737	-0.08508691428373202	-0.32691203602913943	-0.3514292515769531	0.33909058487033844	-0.6025490446024241	0.5166051976006607	-0.7310310476093911	-0.7200411574766743	-0.22576657433811334	-0.661559281615129	1.7375592865535754	-1.6714293234294548	-0.3360058791247368	0.8600209262813816	0.1690212379783349	1.4063380126712262	0.931426829645058	1.433194617032103	0.45918772732865343	-1.1607669019191522	1.683132087055346	0.2785742443078653	2.217178211178746	-0.9783933854312682	-1.2282542124961213	0.7028053791450688	0.2822029414455192	-1.031568558796663	-0.4697298631793482	-0.12210386546822602	-0.2943722835171664	-0.2363855112840123	1.3794497228909246	-0.38911350473468836	-0.1505840451353119	-0.42347426740701744	0.057752357452617156	0.6624000048417453	-0.1690095175933986	0.4110320659431518	3.126141176088226	-1.1001651998082216	-0.26969887813243404
-0.1510985774735533	0.4845733008719618	4.6075158730149415	0.8055825635343717	0.7339655950523254	0.3216498919771729	-1.3185267269210486	-0.09408530010978057	-0.37275793153644454	-0.4122519175990228	0.41139350206686487	-0.5841230134779518	0.48988597655847543	-0.7223361445080482	-0.8044789399420005	-0.25529321795705917	-0.5775214604211982	1.7691140242466332	-1.7018590911658564	-0.26052000007390597	0.7636097830454982	0.20046741456931733	1.4188165022710764	0.8797169855748631	1.4963301528912456	0.45536140023766614	-1.176106854939604	1.699695286671702	0.35317676214047194	2.0585034805346067	-1.0942411004355104	-1.2402259001159663	0.6945570022074409	0.23325425103044428	-1.0247173407034862	-0.4618834953970272	-0.1940463444912745	-0.25804575683918934	-0.2697843497848362	1.2596614162183495	-0.45490870436423475	-0.16674424004600133	-0.41844124231684204	0.04138542004805902	0.6349404187428814	-0.27430254268832305	0.32461728782634036	3.1042211847669585	-1.1134012501429318	-0.3666248893424088
-0.19316970707758818	0.5143336417582938	4.5447128360201425	0.9617453788166068	0.6304222310996856	0.26791965083294006	-1.3120369083195462	-0.14753266491266298	-0.3788552361665474	-0.4569975953679216	0.46245650096469293	-0.5569793169070406	0.457674368035902	-0.6870639772935394	-0.8985354099025689	-0.27899736960288213	-0.4612873545271163	1.8098794328967867	-1.7222269863722102	-0.17554897597566918	0.6688761430413208	0.1992944898746338	1.3911945595922466	0.8010915593371365	1.5870671229750166	0.4555067144923909	-1.1927778480841977	1.7029900532450863	0.4623631622317701	1.8982504381862406	-1.2768245267403266	-1.160011175466099	0.7026247577522744	0.1854269825258588	-1.060908535854198	-0.4386610753892402	-0.27089344612344696	-0.22616710592622363	-0.2681498775914151	1.1647183752816541	-0.5512232418260448	-0.22699433226994117	-0.43188626302827726	0.005617030327703648	0.6011796844652358	-0.3611103190558641	0.2544046016719709	3.1470393863071364	-1.110189441781893	-0.4570898679953402
-0.26974087604178615	0.43043488982793604	4.373329017582458	1.112352620412866	0.5331310898109732	0.21292826702956277	-1.2835468081015409	-0.2609444171060608	-0.3419736884332857	-0.47277131075647966	0.4845983329839111	-0.5151861682899914	0.3909165458999254	-0.6665946687547379	-0.9909561415574307	-0.28405443992851137	-0.3478459736753575	1.862467890924978	-1.7190939266135712	-0.09535828501584208	0.5871985106895174	0.16585499656788222	1.3518483927346288	0.708065463398212	1.7177186001456222	0.45205888034394315	-1.204950608193871	1.6762491611840271	0.5721311410911177	1.766615264099837	-1.5153263968520885	-0.9652680421858703	0.7211411872015085	0.1698027545582375	-1.165651998851052	-0.41835029734456397	-0.34235307627035194	-0.19629877563080142	-0.26151594251358146	1.092579709240491	-0.6443580101930466	-0.281675292259549	-0.44796247988726234	-0.036145741537108186	0.5577188119816161	-0.4347941421399497	0.20076153733459448	3.2422545227761246	-1.1024926757995832	-0.5324271912671555
-0.3788494849768135	0.3224469845120232	4.199810555016879	1.219799880429938	0.4416800396547834	0.13089093705220586	-1.2523414274571596	-0.4143351288043468	-0.2792679120078775	-0.45138352094391454	0.48273008313426224	-0.4621861888576471	0.2725077523853882	-0.6702136358818124	-1.074058627446671	-0.2603993860528401	-0.23791623718374755	1.9447619683750061	-1.7233888043095793	-0.026892666631133468	0.5515901495900773	0.10486291244434312	1.31839583298934	0.6216288673251713	1.8666409034656488	0.45114221774873	-1.2104431395779367	1.6128071999129905	0.6653023994174093	1.6696140285371712	-1.6455854438118895	-0.7234134466835628	0.7376178720331203	0.1947664318724228	-1.285156557000253	-0.40708497933734406	-0.3946590331561358	-0.17245975124022128	-0.2535862248411698	1.0354314363619146	-0.7265641127071716	-0.31982254075668826	-0.44965382992682834	-0.06648221068694354	0.4910168410218782	-0.5112233154116372	0.1741183386174987	3.2973898310592475	-1.10563576303578	-0.5788245605676681
-0.46679777184313903	0.22501697819384603	4.04200748973771	1.2954669204396072	0.3599936968051772	0.02775357761442483	-1.249232824691299	-0.531344938730783	-0.21563920372927994	-0.3998800303895015	0.46920437371755586	-0.3996404774945614	0.0974903557909261	-0.6923178952576639	-1.1462511333562952	-0.20371286311969833	-0.14864160570812987	2.079230447693573	-1.7140100711050235	0.03786759100830671	0.5588570935898309	0.02325225377169312	1.2888728830287306	0.5368662723589608	2.0063244551812898	0.4611857983311228	-1.2138082820456388	1.5217053866103236	0.7545580282795032	1.6311624242677762	-1.612754015693234	-0.6202912732688608	0.7452495819933278	0.24966278634650627	-1.3557532574795188	-0.4100227553624255	-0.4194245724009808	-0.16159673373520558	-0.23525317590877665	1.009229460972786	-0.7969463441052416	-0.3528806258270817	-0.4315487389299732	-0.08227974254751566	0.4127080707837383	-0.596610913609338	0.15822040929330544	3.2808202571466802	-1.1142060106838456	-0.594636201480067
-0.5227541990242859	0.1751491779803657	3.9088515341264864	1.2999259161568495	0.29098195965055906	-0.08918402083320091	-1.277998250546944	-0.6053563380006868	-0.1708442596548006	-0.3406207477392766	0.4554524367729454	-0.32450368624571896	-0.08088411874962893	-0.7324742194031082	-1.203400309430326	-0.11744933988027524	-0.10561825181677775	2.2731134916081013	-1.6599831315972218	0.11459394642312133	0.5902163390033572	-0.06684277861423156	1.2776525792169058	0.4579877411634654	2.106987665143254	0.4839486004535498	-1.2150301086211333	1.4363432792522848	0.8418082131138384	1.6678063994911896	-1.5039871441065262	-0.6232113048248449	0.7371745286144425	0.33098135460731426	-1.4106796187031143	-0.43732208903767233	-0.4147062773664681	-0.16489538173367987	-0.23263128030778316	1.0041105871277052	-0.8321577511235754	-0.3841439637220245	-0.3873778366287569	-0.08120516318249424	0.34606293299058294	-0.6929586180750873	0.12233283896371361	3.232190907809831	-1.1158480838774398	-0.5967260403494952
-0.5525190483967071	0.18553678828458925	3.8120899225610225	1.2164785448531683	0.22554359020573594	-0.21664103275533936	-1.3235734594218198	-0.6385540932015065	-0.16303059949771784	-0.2980414726427914	0.4390262207733041	-0.23913834962330646	-0.1707069974377969	-0.7665888138308783	-1.2470584379384644	-0.0223444412619896	-0.105886343803191	2.4842854587833116	-1.5925952858096806	0.18153789237688078	0.6390870406526712	-0.14452184613151803	1.2917768856562912	0.4027118737773733	2.129149473986397	0.5142398637611809	-1.2176182421958537	1.374563876753693	0.9162218849671641	1.7479399405839977	-1.2982940071024662	-0.7009433400125891	0.710336743887057	0.43082230408601274	-1.479390412074285	-0.492698629056241	-0.3965062807237875	-0.18403813819068907	-0.2529105306663628	0.9865349545890509	-0.8327414249551677	-0.40741404676688653	-0.3071272865154949	-0.05381988130331526	0.3001857342632519	-0.8011100179178436	0.06213217298504044	3.194377575887374	-1.1189097908342187	-0.5924853300555402
-0.5437804535825209	0.2354141552786042	3.74230077751129	1.109473708224058	0.13945493327066777	-0.3048727987349656	-1.3848693553207319	-0.6302299380137208	-0.1924631940158827	-0.28478680279247576	0.4265102951566485	-0.1581082576233615	-0.16207787119804365	-0.7344251227647867	-1.2756626149336998	0.05704665307337302	-0.13088742429399955	2.6513330074991366	-1.5339066420314427	0.22178428031562145	0.701621006124237	-0.20379582492016285	1.3160215927988428	0.3795013973530283	2.0700699754169847	0.5407504218950058	-1.2212655196642288	1.345165588520855	0.9781466541376258	1.8389871151660777	-1.0269607088720492	-0.8652138898235607	0.667120795087766	0.5367794749047442	-1.5319498232172857	-0.5580722164275596	-0.3801395069926056	-0.22586903532395133	-0.27192095879644185	0.947639836738543	-0.8216862367584283	-0.42140037517161916	-0.1937191894854461	-0.00015688076770943306	0.2814326226191556	-0.9058346441374109	-0.01391572854478439	3.2574381899571336	-1.1282558638127376	-0.6002196279862027
-0.5361386054859041	0.29890887768524765	3.655640248425636	0.996919618243086	0.029637491194101605	-0.2725263441494638	-1.4565231915873915	-0.6048863214499741	-0.23151065440461305	-0.2992298791006367	0.4215512678893355	-0.09123599199071745	-0.061938662272879516	-0.6246226523716911	-1.264001530630035	0.1098544521645273	-0.16506494483993073	2.750922659714421	-1.4696253963807784	0.23457468427587141	0.7665521237139111	-0.2381199262368711	1.3406555461222858	0.38368765311494457	1.9709984658634814	0.5516143521363406	-1.230595314585671	1.355874422966898	1.0241381705075479	1.9604352173409143	-0.7354763040976171	-0.9444876663320889	0.6114875816484628	0.6364673468527161	-1.5701526526166323	-0.6228954511997263	-0.3738724892142806	-0.2852546349832305	-0.2813621419920485	0.8799658274949435	-0.8099841135581658	-0.43031808356160417	-0.05869649674579318	0.06977757758428615	0.28876043445232147	-0.9922918805645295	-0.1107462665297287	3.4264296375838597	-1.1392910297018484	-0.6468232452315325
-0.5870283980006543	0.3877613085763046	3.525868607133171	0.8624086875509887	-0.060068244370759596	-0.13889158781907424	-1.5093178998177106	-0.5501456007592702	-0.2608479785379325	-0.3364172447785874	0.4041467301961729	-0.04650053817457162	0.12768920297856284	-0.4841741667949983	-1.1910943375757101	0.13717799071256215	-0.1975064796083701	2.7808610817963038	-1.4163200829210314	0.21605109421886634	0.8200560892891989	-0.2469568326237434	1.368666734982007	0.3881357847985131	1.8546521987660323	0.5441340474192723	-1.2478840468648025	1.3820167264232737	1.040517634604263	2.141927023489747	-0.4554962066938647	-0.7906713596031699	0.5547195550140245	0.7122407245622677	-1.6021656980099892	-0.6841859757125327	-0.38430482987020725	-0.3517475625589014	-0.2816148954240208	0.7847930614881269	-0.8059652387300054	-0.42269274254457584	0.09370402512144192	0.14503979695607225	0.3123535318956565	-1.0598936718785859	-0.22933891708463022	3.531961047618997	-1.1456965619173893	-0.7210556687989678
-0.6697815688363851	0.48686741484410423	3.373325197918348	0.7427774034461583	-0.11579342295042427	0.02953957817436086	-1.5347780617377522	-0.43363984306480485	-0.2749256664985983	-0.387008565786721	0.3841428232254305	-0.035853614382395906	0.29116973878483127	-0.3379695505076101	-1.069089199848167	0.15037144279436293	-0.2228321557777954	2.738570815722851	-1.388097288181598	0.16312196024265704	0.8561140212547362	-0.2412678202219325	1.3843980951557762	0.3984892811650841	1.750402280669944	0.5188181076353384	-1.2680089184853744	1.3841969378763885	1.0266449755422455	2.315705109055949	-0.19740854212911502	-0.6037539992449169	0.5132861021820109	0.7537436550839217	-1.6120434781384758	-0.721614564348147	-0.3974279009853062	-0.41262517117733005	-0.2732942524434922	0.6889094795034738	-0.8182379060846664	-0.40329976161858483	0.2509473651284269	0.2417710357256278	0.3352279647809226	-1.108168263393404	-0.34245845064294467	3.487974300054488	-1.155917925012318	-0.7961046658622115
-0.7499073888767146	0.5870737008733566	3.219928600219805	0.6533446757367675	-0.13125459979525278	0.2007230025592234	-1.5485674004465242	-0.2743090946135526	-0.2685127787186946	-0.43148270854893067	0.39530587826130525	-0.0697484736844	0.35964199785124273	-0.20039499117022191	-0.9229683024800069	0.15874324206382656	-0.2117357923939637	2.639167405635603	-1.3817145057865505	0.08242993686629747	0.8879932926700921	-0.23651976863663843	1.3684583832918205	0.4636074230228472	1.7123909248379505	0.4813008395564081	-1.2902429767642019	1.3460811761612583	0.992223200009132	2.4263916759783934	-0.05085241412178905	-0.5198041964095967	0.49031799396086556	0.7726547500315218	-1.593233604634257	-0.7325216919765893	-0.39422026177076064	-0.4601889595609528	-0.25996403644127175	0.6104483800107283	-0.8455822492501923	-0.38878117208481633	0.38910101345400294	0.35673366785779165	0.3504574200969365	-1.1369010722482593	-0.42597644172881316	3.2721221132898974	-1.1684866570557984	-0.8608412656845724
-0.8412837075037298	0.686145366731232	3.0852686907912004	0.5747054986101129	-0.08853029770627176	0.32658689456341305	-1.5600985264130802	-0.11090865113182335	-0.25197145814991817	-0.46395994101561744	0.42240673754783586	-0.14531481666273072	0.3971355575522737	-0.09736411462374564	-0.7716958916166039	0.16615574643955597	-0.17035344998895258	2.536138925556215	-1.3935070781218504	-0.006108260195727705	0.9151285849461803	-0.23824966874499864	1.312108134307976	0.574147880841468	1.750679285339766	0.44091783919824873	-1.3152540170456195	1.269443286945846	0.9647151927617145	2.5013293073021345	-0.05643744999919768	-0.3949143142322436	0.4815241039278271	0.7801951083989868	-1.5641797023747617	-0.7324079319421275	-0.38654276428785106	-0.4981134758566643	-0.25179673054280555	0.5552344588095446	-0.8767485220859793	-0.3791351063603613	0.4814725947218187	0.45350483445512674	0.35501140673531106	-1.1487833934062959	-0.4883297825698564	2.89011903036313	-1.1653761219313687	-0.8954193650045136
-0.9137025077409653	0.7570696509008714	3.0066967231149353	0.5093169019529096	-0.03618959321784164	0.3550275161486819	-1.5676272585043949	0.030613332287616583	-0.24100494369435882	-0.4914508033594737	0.4421229909731629	-0.24197388762952582	0.4320283721335628	-0.025313141955015533	-0.6416000705439548	0.17219729000258682	-0.14543772613955855	2.4614292261952486	-1.4054620163179625	-0.0883460585230621	0.9255072974407502	-0.2515843154136063	1.2279049791437768	0.6867545271519775	1.8476223082334422	0.4055498703287405	-1.3421171370895177	1.1676899688099793	0.9704591186978855	2.553486132700746	-0.1056299178326107	-0.3405049819186582	0.48521863241681107	0.7723778344984099	-1.544280193652532	-0.7253932422495862	-0.3891453397654866	-0.5245374347480569	-0.256759122923862	0.5245944614135911	-0.9027094747181412	-0.3719691907389221	0.5313870010162696	0.5099575749577592	0.3483600929172662	-1.1441526625110978	-0.532641571683809	2.4752015914537475	-1.147067367512923	-0.8614010815347921
-0.9524722248997506	0.7816027029032213	2.984843387501525	0.46024898806090586	-0.0015658612669679714	0.3169985011107993	-1.5717408676618363	0.09437026701836171	-0.23916801158655873	-0.5118182798135719	0.4540186636325168	-0.3412350985529907	0.4367359559938098	0.04963107282788713	-0.5509910935616465	0.16577681236735897	-0.13106054198926162	2.4103872429802187	-1.426768025386788	-0.13657520109427965	0.9247557759929453	-0.2891637742069551	1.1267365049585025	0.8079554650730774	1.9852936291351413	0.37617020051441397	-1.3647186534538989	1.0689430830181996	1.0114236553715608	2.531874143226708	-0.17386968940456615	-0.4235315070002706	0.49002608059877273	0.7497894388688664	-1.5369260669971965	-0.7193608858275978	-0.39344690216000844	-0.5428273780930105	-0.26040719745866286	0.5075931415502387	-0.9229828899115784	-0.3790510651294611	0.5416171513107128	0.5135857993081545	0.34397110579477486	-1.1111101780335804	-0.5440675860289836	2.1666775742731255	-1.1209027034546382	-0.7568712557878149
-0.9701076886724256	0.7531338773890293	2.991086719700043	0.42979919838444536	0.010755934859468661	0.27698504100632104	-1.5719280348440736	0.04989535609390232	-0.253491318508154	-0.5197703764380294	0.454069602281184	-0.42512431665990674	0.4339421046205315	0.12798591923035846	-0.49718319369277764	0.15961567167190688	-0.11011330086251378	2.3657938934484557	-1.4602490685963825	-0.13901758979020684	0.9052162183500249	-0.3456201126675896	1.0180124555275514	0.9266190884422828	2.144120643473012	0.3477181763494371	-1.3863884417313808	0.984306026646115	1.0581421452015458	2.4584715341090044	-0.3423945880150119	-0.4042133557229345	0.4821152284860645	0.7112637803212271	-1.5524870783045714	-0.7355086615300866	-0.40706684680740385	-0.5583899754271778	-0.25077223663187764	0.48026917560124494	-0.9342362168732343	-0.4052102989343876	0.5088698546791576	0.4480173621242183	0.36140605463976017	-1.0398457357532478	-0.5333893048361708	1.9758590245162548	-1.081165617240048	-0.6171088091817305
-0.9410988310951371	0.6855809266797039	2.9986583492634122	0.4213726129273046	-0.024562488498507833	0.24735375238109522	-1.5534907111097325	-0.06846453585578656	-0.28923855322185044	-0.5163520915919213	0.4498102323352716	-0.48524293660348405	0.41477383323585515	0.20167322244148678	-0.4800018719529728	0.17374575813814083	-0.11427774319854789	2.34527067608928	-1.4963616414612178	-0.09163364225455303	0.874380353944791	-0.40570924135578	0.9139109063858534	0.9901008190384288	2.294604506797011	0.3204219074197154	-1.4075178504712837	0.926268224468066	1.083233592395514	2.4036366097548894	-0.565597957561209	-0.22635648662235716	0.44911077398447413	0.6593550176546903	-1.6005549329051039	-0.7682484919885693	-0.4363343006775354	-0.5689764496511968	-0.23984654827915372	0.4218224566741597	-0.9330951285644368	-0.42883522273194	0.45361660035463147	0.3508851090843555	0.4445621439889562	-0.9445152523295637	-0.5057322306582448	1.8633646407145181	-1.0198374386704772	-0.46711814816938163
-0.8494469292521618	0.5968700841405564	2.9684069623004397	0.42244232947605453	-0.07539672735131006	0.2312259633165044	-1.516999891993031	-0.17564289613870526	-0.3330272038564009	-0.4961726913329323	0.44259342437556015	-0.5271403694554377	0.31204501993634504	0.26391862920395764	-0.4921910053571811	0.2061830182850568	-0.13165683627294353	2.352173274959636	-1.5389736595988688	0.005933358809060696	0.8649091706985746	-0.4656332432154449	0.8227465435882928	0.9825590430938096	2.4006815075080423	0.30350377979838117	-1.4296699985886256	0.9053327987898943	1.0758502159666505	2.332864130148752	-0.7649715656060879	-0.17929582676471664	0.40567041678807436	0.6050658133867464	-1.6618624020442063	-0.801998327077339	-0.45234645096026327	-0.57505212209417	-0.24119119653724672	0.3422909715286054	-0.924134720683534	-0.4358965537104808	0.3920939757621662	0.28053227653693147	0.6593053472549594	-0.8591407584287009	-0.43834210136714996	1.7822129277815926	-0.9406688944017789	-0.33154800672734625
-0.7360872630060784	0.5099520562735502	2.8750731609372164	0.4206599952559803	-0.07623191814411914	0.2462483979327855	-1.470450871256947	-0.2153609154206118	-0.3806653734786094	-0.45297629122124494	0.4236127849648102	-0.5616584512088961	0.13578357343929331	0.3100476977996897	-0.5224157468333942	0.2432606471699034	-0.11476944554134194	2.361736475659087	-1.581819003492058	0.1429915355172795	0.8884780911040551	-0.5212652580638384	0.7417510353753369	0.9592909289068043	2.439421974077184	0.3008450358471035	-1.458580872669666	0.9093998289715746	1.010634847387309	2.221597249953293	-1.0366102148929726	-0.2522038461292615	0.3770537850104375	0.5500318611322347	-1.7127509177107592	-0.8355990442830983	-0.44284174113277797	-0.5809274248545047	-0.2659930483052516	0.26610714664401286	-0.9164490850973964	-0.4321483148123235	0.3262059151800377	0.2211613326213735	1.01127314789711	-0.8015260793424563	-0.33687851462459123	1.7108777445665726	-0.8449439843981071	-0.24308237039662642
-0.6403016129237057	0.4383982779447491	2.7407612185764814	0.4263056337030765	-0.061365522032113616	0.3413162989735983	-1.414786266232317	-0.1895667312668723	-0.4570885967219872	-0.39768306533538333	0.39833073507481054	-0.5976749980996161	-0.017956237308788703	0.3471755687068847	-0.5573656173299862	0.2820428499210441	-0.07786171467637672	2.3701622690765993	-1.6032982028124168	0.29186637437671403	0.9309960880148951	-0.5540940442111238	0.662060551702464	0.9334053084981161	2.407056920686026	0.31545080814760895	-1.4959330439482552	0.9338509088490843	0.8823633049651786	2.1039118241615493	-1.36879502703853	-0.275572933770951	0.37942375661892674	0.5007701357666857	-1.7447584967067011	-0.87035119751334	-0.4158142252025974	-0.5844810888127008	-0.32118260268784965	0.19613921604804835	-0.9205550932378396	-0.40850098001986446	0.2638012524743255	0.16353506118052688	1.4253925995165317	-0.7747490867907029	-0.22547532738211068	1.6340973969679076	-0.7358365395567728	-0.2209843763090194
-0.5608498545332237	0.3755407031216949	2.606412472006645	0.44928636854062737	-0.06919914333737875	0.49868279275459704	-1.3662407955523652	-0.10989082218752304	-0.5627881115083916	-0.33729062360962564	0.37356106806258144	-0.6388821686348194	-0.08610665261930636	0.3799049389655421	-0.584496415944108	0.30101473187454963	-0.04672818027214216	2.375392014546913	-1.60504092971847	0.42329420240695403	0.9898932264801198	-0.5581763463607761	0.6035444142183094	0.89056792089309	2.31853742321819	0.34283156210914745	-1.5408641804465302	0.9786101609936603	0.7536806465173578	1.984187112009193	-1.6408401233397654	-0.3300728268211438	0.42238975460192607	0.4627415492008436	-1.751893967465446	-0.9096844980773037	-0.3684709930728596	-0.5891061509912844	-0.3983970911325169	0.1418741592669286	-0.9427502157295656	-0.3775028388979848	0.21603320108124224	0.12217851156355805	1.8236647642993553	-0.7711191965665221	-0.1006799315972023	1.5411394678432146	-0.6122524472322637	-0.2464496837814048
-0.5108445351778041	0.32092012633873745	2.4863153189521303	0.48408138792028294	-0.07212309166435445	0.6406781830664922	-1.3531201048207182	-0.002882640310896889	-0.6755257259752476	-0.2824076389243454	0.34262782456161406	-0.6796411652557299	-0.09806438601136155	0.40881390511635773	-0.5942547026268498	0.2828321909950219	-0.022322191858798253	2.351055822191417	-1.5816013129675621	0.5142233694555189	1.0612659564795481	-0.5404723913881745	0.5810020534436378	0.8435730964074777	2.191774058226593	0.3705696877552715	-1.584275428392794	1.0192534841691308	0.673904083093135	1.8534341076966867	-1.7652479838391564	-0.4602262757140121	0.49743520662038454	0.4309031427820148	-1.7458262663350528	-0.9510900760257833	-0.31442197177942155	-0.6036288131130816	-0.4863316951385709	0.11687574348430148	-0.9832958525094224	-0.3606030811553718	0.1632116120837222	0.08575218068109768	2.139043005630442	-0.7567765436771137	0.025209001291886534	1.426510490429465	-0.4860913127261777	-0.2907887827754724
-0.4960282132224488	0.2707576692847981	2.3923591918713694	0.5252457240030575	-0.09317770516457728	0.7362431226847321	-1.3690049022001944	0.06558580515405639	-0.7821571042134213	-0.252551718426992	0.32337301536539054	-0.7070915071364203	-0.0810041912277895	0.4326110629538643	-0.5928298804848664	0.23638570043147608	-0.016691057937902425	2.288756167487032	-1.5354533271944413	0.55449868041829	1.1069477244853871	-0.5065860072200967	0.5855195703231075	0.8045736319987249	2.0427527221489616	0.3862526442114427	-1.621600296284221	1.0249055095294106	0.6459715901931758	1.7470425609864122	-1.801894236980837	-0.5825672044756272	0.5914823940525565	0.4040096565973239	-1.7412180933144021	-0.987356467552574	-0.2709655729265218	-0.6291916791534669	-0.5660585526970432	0.11776634429962447	-1.03703800847554	-0.3523707756929523	0.10440036892182913	0.037446453037989	2.3042038543735592	-0.6958137167487092	0.11551452648963205	1.2984032913837305	-0.3737738679744579	-0.32758930892936694
-0.4797669414320606	0.22384983096865296	2.3344343855011376	0.5675935426486298	-0.15530965573244676	0.7821227507757899	-1.3934288631982832	0.06596019764789968	-0.8653847169744259	-0.2524729615202902	0.31178746918468714	-0.7215286662757874	-0.030818846799145694	0.45248295907710234	-0.594139381558915	0.17439032373602983	-0.040369711589900985	2.2223874548602756	-1.4912549344611488	0.5613920011456105	1.0954098572577076	-0.46197817397134255	0.6108496444098865	0.7674862377164866	1.8982811518917277	0.37576298266105645	-1.642637556092453	1.041335502104161	0.6792235233767641	1.6704763085416308	-1.8234771923977449	-0.679643896522153	0.6951681958093222	0.3873706449990443	-1.7327233117318517	-1.020977169629252	-0.23210725776967603	-0.6707874317004927	-0.6175713871558843	0.14180590761566067	-1.0911716675434213	-0.35470525432907396	0.04599937604516724	0.01273459962752177	2.322087968567338	-0.5939572934996022	0.1667532575913266	1.1750074321117672	-0.2719092680013448	-0.3370640869657866
-0.4327613826233395	0.18198559935023068	2.2839038793231494	0.5933520643291688	-0.2012295382941019	0.7407313068540404	-1.431737102780191	0.03633780972594624	-0.9047284087160345	-0.270815092448307	0.27751624600046576	-0.7336343278776422	-0.02595157892155133	0.458010058700076	-0.6088397829556498	0.1034188675230987	-0.09456877447541326	2.1801720182132653	-1.4671093268932265	0.5545966973330605	1.0447593246795535	-0.4204631924314743	0.6538072405640698	0.7537321133529561	1.7846145102790367	0.3391116861582495	-1.6409857011691593	1.1017575417104422	0.7874122150642519	1.6115721713577886	-1.8215151055416623	-0.7248911328491857	0.776736087012037	0.38219180853817797	-1.7313785779678188	-1.042919020600465	-0.19125744143902684	-0.7269638045419791	-0.6415745380788569	0.17431699906100323	-1.129225052870591	-0.38064411335075043	-0.021216403641890546	0.027039177927644837	2.264873469770882	-0.4848132431713523	0.19828116343934982	1.0960014594937886	-0.1786257663802194	-0.3230560632851095
-0.3696323436322103	0.1420308971264687	2.2280451274183974	0.5918367642253999	-0.22744360145831477	0.6466593375896409	-1.4813987951339227	0.0024123392448857127	-0.9031192323720061	-0.30062281842066374	0.22311526741938295	-0.7528772521755347	-0.06915910315029714	0.4438184094934091	-0.6407473015942265	0.026060924438891585	-0.1701142109517505	2.171934129799932	-1.493021715568803	0.5422272840559241	0.9903243448106686	-0.3923392103667742	0.6910860418136358	0.7892369751517164	1.6999171031518063	0.28901206229082865	-1.6133694626960455	1.191726252076919	0.9461915747586543	1.59756041378194	-1.8295285075911099	-0.6588060919085711	0.800740487668611	0.38636618120191835	-1.7445617063997692	-1.0434263288622532	-0.15522809978058053	-0.788685946533511	-0.639517125142602	0.18924912861884857	-1.1454951101270965	-0.42040682106408556	-0.08687509701909396	0.05525600022014419	2.1898041900279144	-0.39784985327885813	0.21257318645326295	1.0585838355255164	-0.10021857983674487	-0.2866996015838321
-0.30382567852925474	0.11431402056227877	2.1886094173659645	0.568413605999887	-0.23705063723205014	0.6024822520884283	-1.5268587198748111	-0.028223015381189532	-0.834545395680029	-0.34463029712375914	0.16014461029780847	-0.7764616284908289	-0.09528538896527822	0.4175460602620902	-0.669081384509299	-0.03847872388416121	-0.2453675113173326	2.1970618511995843	-1.5669114120493202	0.5360859619534022	0.9289931491562367	-0.3792574960624946	0.7116676355194205	0.8537248606047374	1.6384679946866598	0.23781497786010605	-1.5692494643247046	1.3142598687032638	1.0979268123055559	1.6316421187071637	-1.8631398188134451	-0.44145148885632174	0.7809013257973951	0.3927661979640848	-1.7552740232002442	-1.0385039014251463	-0.11803671518369867	-0.8476343759761249	-0.6089592352171469	0.18630265489338751	-1.145096445383228	-0.4716607664158664	-0.1427138903870854	0.08893599094838199	2.114881576521287	-0.349414734127772	0.21854780970458276	1.034583126323088	-0.031656598652220924	-0.24797970680061354
-0.25249644250797354	0.10363175341759615	2.135270080866081	0.5388233817628946	-0.19464011710447918	0.6099879055318966	-1.564619020749299	-0.028693031931901713	-0.7289872978711289	-0.3883909258207737	0.08417111400614188	-0.7963600536938367	-0.1538114381139708	0.4006060380027615	-0.6800793726723391	-0.07948039762959684	-0.31146360692726527	2.2432798307232376	-1.649914042806693	0.5325380710056344	0.8728202759393037	-0.37434693870944524	0.724587055440363	0.9492732351574713	1.5985219119379803	0.19699434503713492	-1.5227324560887763	1.4674901206768305	1.2067422052517185	1.6869532275413537	-1.8960764692556125	-0.20755519418322127	0.7357167862624922	0.39400629796019376	-1.7601044963824286	-1.0377060438861527	-0.08482432588980675	-0.8972117968728723	-0.5662590704197414	0.18135357783926565	-1.1297024956776194	-0.5432153379873623	-0.19315975727831297	0.1186353508462585	2.0575992445905227	-0.33680348645811137	0.2392218166460423	1.0247535921184245	0.02945637428955513	-0.23204389620715077
-0.2627991582776078	0.08159371777861102	2.054352681318883	0.5259283200873405	-0.12480099467848013	0.5676506046157893	-1.6076715415157534	0.030554985405459357	-0.665604208553461	-0.4121038075953753	0.004171966274213001	-0.8159741802088305	-0.2777522306480832	0.3923705767822095	-0.684422121309566	-0.09772966111984323	-0.37491845547822966	2.2905287934556653	-1.7234549533639836	0.5041003110447677	0.8351469083616332	-0.3710522653212508	0.723724576350754	1.0718098655784822	1.5655253453099216	0.17657093344571795	-1.4783303227167623	1.596151261217035	1.2747167305725837	1.7368812287764726	-1.8958969723507972	-0.095339397534036	0.6612843523044278	0.3945463692483745	-1.762152573280495	-1.044782225489214	-0.07267496661622543	-0.9356397212968652	-0.5180185503935022	0.1630155244157177	-1.104567519101617	-0.6234653755826848	-0.24486621140961384	0.12992624614528753	2.0341564800394365	-0.3204738945606117	0.29195420356056584	0.9921903572782542	0.07726638422243245	-0.23885849666959574
-0.3504122763677655	0.04856727801784344	1.989219268720511	0.5402944395278664	-0.08707847072064098	0.4545335265767484	-1.647313008200123	0.134937557585003	-0.6047011264412985	-0.4102242211205035	-0.04687904705922295	-0.8396938777337037	-0.3775968287505444	0.37325613889487097	-0.6971757209936651	-0.09672882195905773	-0.43266282449796944	2.339851362738643	-1.7762262635481698	0.4727300778141199	0.8117709008277993	-0.36461494006953576	0.7078623906971	1.1954829623197738	1.5348983885775969	0.1718786347786073	-1.4479211752652137	1.6668184398713648	1.305343203283165	1.7602189482458663	-1.853154013993845	-0.030670196402336612	0.5812654263793167	0.40749260041441265	-1.7493612033299364	-1.061830857680817	-0.082949029009848	-0.9668742085193662	-0.4664147246991514	0.12770278591955525	-1.0826469262239322	-0.7102482181933303	-0.2950528747115359	0.1251401147892876	2.037368470615294	-0.26944740070977147	0.37219882530146886	0.9057904050468636	0.1037601862996973	-0.2566694799042069
-0.48875691282837197	0.039735226228509155	1.9326361430638943	0.562194397231968	-0.05918622044938141	0.31846736138439014	-1.6727351941701456	0.2582407270508029	-0.5082726109801582	-0.38546399003438797	-0.06094111048248407	-0.863589865274726	-0.45439370034920923	0.34376079797127346	-0.7303730147341441	-0.08509139151591226	-0.4816298859266633	2.40142101481617	-1.789000247308825	0.46654537117555217	0.8061999125953008	-0.3547020882364793	0.6995267079602598	1.312767038369653	1.4977295288139236	0.17638844577699334	-1.4428017901723604	1.7008081556268881	1.2832181420469222	1.756739408580654	-1.7734450091590468	-0.042155948362335056	0.5205073089767758	0.42599950188200475	-1.7303964485656322	-1.076364470732162	-0.10972610465157273	-0.9960867834897902	-0.4261949135808343	0.09430775235657465	-1.0689741578376606	-0.7924685557575397	-0.3410773623923871	0.11729169264185382	2.056944746510852	-0.19779801970981672	0.4501187754500406	0.8282966684603714	0.09723891324231734	-0.27425106491448015
-0.6554177247288543	0.04833958864112571	1.8493281428436839	0.5637065371686802	-0.021572973791536058	0.19041872518538844	-1.6934741317324389	0.3900674035517594	-0.44253455683709414	-0.33444832211103914	-0.05597009765077891	-0.8890215623226183	-0.5555120570086506	0.3182003766993785	-0.8005762322218937	-0.07820007885410139	-0.533578418773765	2.462476838165454	-1.7826078432331367	0.4634827442976331	0.8156811608609074	-0.3499881104411985	0.6982636767840908	1.431195098708855	1.4462769878374429	0.1904653417783252	-1.4600097499311377	1.6979956322674172	1.2152486303361263	1.7397184458874801	-1.7214115385908013	-0.2657504070466984	0.4686160599477966	0.44022195246151385	-1.7298242989695531	-1.0810916613533688	-0.13457579183333923	-1.026481705182559	-0.3924590705040476	0.057779801532962485	-1.0553932971917417	-0.8551857250041334	-0.36792824356075854	0.10196635074458618	2.0773570199535514	-0.1125709491483837	0.4930835585946043	0.8453604128697145	0.06737958449844515	-0.27737214350799666
-0.8317742245043572	0.04815399309875855	1.7770630782725667	0.5396750467847207	-0.011714600227815472	0.10262094065023306	-1.7066761994998416	0.5139799737867582	-0.41050286713236694	-0.2629464546354295	-0.04193799813849867	-0.9194986299735193	-0.633923098829183	0.2904807165582989	-0.9077626127198218	-0.07410230342220639	-0.5891864673457183	2.5123864027269756	-1.7899022798688935	0.4688238627353055	0.834938897960901	-0.3472635177705318	0.6788078282570655	1.5499063358819976	1.3998507181237485	0.209761723045305	-1.4863996112642304	1.6727773472768621	1.1273316353625613	1.7145087481180397	-1.7004516643837113	-0.5132639441877591	0.4179399002885276	0.447342637598673	-1.7458080450103364	-1.0791685018518633	-0.14705973933229813	-1.0568037651725501	-0.3528509226911035	-0.007746777707335084	-1.0354290262158554	-0.9151295336310141	-0.3708354262638275	0.0684287114023441	2.0628223959322005	-0.031527425352545456	0.4894064495572015	0.9561177687974463	0.03154513479462216	-0.25211518855129456
-0.9573824474706027	0.05388640799495577	1.7349440067929038	0.4909831927724846	-0.03137826980954588	0.1469093034448992	-1.702136717188613	0.6052685331621515	-0.35962103862612643	-0.19715975253869847	-0.011319375702829215	-0.949004861056617	-0.680194328041918	0.24669852675904164	-1.0378022906409765	-0.06702592993443897	-0.6371893593882979	2.5445497530884387	-1.8240941247358222	0.480677482083894	0.8684151524528414	-0.3403242593813155	0.6430827814723008	1.661732366406912	1.3684903448822048	0.22974496762095592	-1.5174617647254007	1.6452051758295798	1.030719369325308	1.6769767531885424	-1.6078931569835277	-0.5473434955321468	0.37159682959781987	0.44907808960432344	-1.771368919321795	-1.072579643639671	-0.1492015046791742	-1.0825487854698794	-0.3142672687890869	-0.08560193571077661	-1.0096280169240486	-0.9921094335528572	-0.372424213732086	0.011852715431349192	1.9822952988694087	0.0017165376888595193	0.4487681484968632	1.184476556254872	-0.011642475267300395	-0.19810348185945234
-1.0050229649052855	0.05215099400602028	1.6953677715784465	0.4254065661753977	-0.06945984775307834	0.35206012165657563	-1.6916879057976046	0.641623502986376	-0.3288799649161016	-0.15627668962685357	0.022625240851701905	-0.9690361245112296	-0.7413434038011453	0.1944587431782494	-1.1573295427903951	-0.06728652579139807	-0.6703654421553855	2.549383734036674	-1.882074372276886	0.47310286345718333	0.9028794563482567	-0.3205614611736882	0.6122935700767604	1.7507426138822204	1.3405344020904981	0.25139341217371813	-1.5420439143001503	1.6172131492764774	0.921365848898364	1.622506864602936	-1.4605200085818708	-0.575755270043966	0.336171318649374	0.4467647269208741	-1.8072631068796376	-1.069795597390889	-0.13819816016556774	-1.114010137539665	-0.2836756784060356	-0.13865344483886757	-0.9816856766427199	-1.0745762920610409	-0.3777145776375429	-0.05471391744707388	1.846619863614609	0.002661685098314645	0.3822072244933759	1.5149837294067257	-0.06194995555299028	-0.11695543842802889
-1.0171449023100065	0.0025108831692580934	1.6627257839424616	0.3712349824865505	-0.13491226713647167	0.6065883842168788	-1.6821084724052515	0.6148293181023282	-0.3421791152006092	-0.13714816510803624	0.032890876753703224	-0.9860952872710579	-0.8535938408327144	0.13249065719067085	-1.2269045639343947	-0.08001543743253252	-0.6936846361484715	2.5176261254541474	-1.951155633857196	0.48049108926236245	0.9199128241630078	-0.27938721753395146	0.5797131801973686	1.8036603449786006	1.3355856347249673	0.272869507261574	-1.5500449443797142	1.5880424933299273	0.8278152274101551	1.5485040524427807	-1.310047959593636	-0.709277136578949	0.32252801788857277	0.44668732816938306	-1.8355826897530825	-1.0720615742935422	-0.11135096124307556	-1.1492006840334281	-0.24775604567700774	-0.15700481565778465	-0.957004270733394	-1.1592637066479032	-0.37102376844022933	-0.13203155195324684	1.6774953598343867	0.015061625981460155	0.3045787635397932	1.7178983096316673	-0.107832157088983	-0.010241068122676644
-0.965703943363337	-0.05766225303585062	1.6540717760477837	0.3648783064516584	-0.24124064113466606	0.7779201783263466	-1.6688060396270834	0.5476915056999084	-0.3787882491772031	-0.1395061704042167	0.036209379894819954	-1.0034101947022003	-0.9927677459054015	0.05187033460724029	-1.2255161589717594	-0.11016398614006766	-0.7135811490414736	2.452625959893232	-2.0215129708324846	0.5559030539184476	0.938764605480929	-0.22133727412500978	0.5429899834549662	1.8258859674583587	1.3844834176067133	0.28224650094293147	-1.5400792080656267	1.573779222887623	0.7865482029289596	1.460664980672406	-1.1374441485599776	-0.7832321264106168	0.33418448332863127	0.4583693797277369	-1.8324777760214943	-1.0444563183634592	-0.08920803269894208	-1.1711419922562114	-0.18834550898047098	-0.13879993618792988	-0.9469552932524667	-1.2530014280112822	-0.35031172335813315	-0.22772813918556048	1.4924850693305267	0.028742511880539345	0.23292130485374135	1.705460446940263	-0.15362936144424943	0.11253117788633663
-0.8313403671440968	-0.07728945998017313	1.6608370588481076	0.4169878811358984	-0.37287607670712514	0.9042885273941937	-1.6495698646584092	0.44840131973532193	-0.4175707388080824	-0.17955346972404548	0.039823027559097515	-1.0113146914121798	-1.105920583314073	-0.03895014961189788	-1.1521992726497714	-0.16797849886951582	-0.7280280611523624	2.371421066316988	-2.0693062639951707	0.7063204540595199	0.944224878500135	-0.17370473674739573	0.5289464334846451	1.817657550341177	1.4683397639229803	0.2717771158001812	-1.5109339799114465	1.5661931661764368	0.7891753346053227	1.3713248163026812	-1.0367835222493458	-0.792482574335323	0.3649941142389883	0.4768281219721791	-1.8044442679460893	-0.9658358361684218	-0.07970532639376457	-1.1604445695302352	-0.12145010065179382	-0.09484254342266038	-0.9632945797159913	-1.3427481246983481	-0.323919576599611	-0.31940416775973296	1.3142324256660582	0.041452041776487376	0.1728455628157776	1.5700577308237071	-0.19959475171031377	0.22724081290967132
-0.6924575985928658	-0.04879002076827191	1.6611264737651343	0.5107452974626141	-0.5268899422140165	1.0433610341313657	-1.6123683527627761	0.3285098221290024	-0.4434336710940722	-0.25622743256515584	0.016894642876634995	-1.0071122850413174	-1.1747654384209612	-0.11970016449801428	-1.0149095412734561	-0.2447107601135845	-0.7400765718601369	2.281246618824412	-2.083790501489715	0.8944775800566708	0.9058201195134401	-0.15950645055499285	0.5402200365660526	1.7863101254230025	1.561500883682036	0.24650172883151952	-1.472480572017328	1.5419208197977905	0.8149252359217387	1.312410149240901	-1.0918416188228666	-0.8255504959878497	0.39347208716963117	0.4964788049895807	-1.764834752278675	-0.8207226138306056	-0.07014251441935754	-1.1171001361165482	-0.04288422385751462	-0.055792610850983956	-1.0044035990081417	-1.418997799702812	-0.29443749928368945	-0.3900746869368807	1.1571657198409853	0.08305654620066269	0.11667686228579795	1.3028489680708888	-0.22940706073718814	0.3087866202346718
-0.6051126155236419	0.03081516005825834	1.6532955418194575	0.6188672531463275	-0.6568222130108593	1.13691185473809	-1.5627826123090827	0.23383714358848132	-0.46242522687309007	-0.35709739790705475	-0.013431831426971968	-0.9924491767263234	-1.2163389866582464	-0.18592326177796728	-0.8223506707069406	-0.32040063792981616	-0.7430520322474589	2.179092811596339	-2.0769194188021514	1.0481905981025768	0.8426436703041317	-0.18719271547106242	0.5630644265350248	1.7609983766512367	1.6520857164860083	0.20949475034476323	-1.4356403392480241	1.4906883798972148	0.8570529301315137	1.2935604977458692	-1.2428459689771052	-0.8478350635887008	0.3985677997966597	0.5076964640389894	-1.7148099274036555	-0.6089690707647641	-0.07036089835089124	-1.0655024589155144	0.04924440209640015	-0.046060924184856154	-1.0560915572970206	-1.4876501474338817	-0.2688863656098911	-0.44664894691536333	1.018520293300288	0.14226012127853843	0.06071093684798444	0.9254977758355754	-0.23339107752737362	0.3487397935450655
-0.5426539140848472	0.16576799298835856	1.6394270466625123	0.7243394087528566	-0.687293407561971	1.265459384136077	-1.5194127211031812	0.18001538629175523	-0.48486884550298964	-0.47262907813392896	-0.016937609011718296	-0.9716618525686516	-1.2289713540770788	-0.24454832170801621	-0.633820450605777	-0.3767636191468296	-0.7281639104548945	2.0642296420059107	-2.0439326894354743	1.1295044664955969	0.7690549585356186	-0.24436460352197326	0.5977105668930871	1.7651758614492699	1.712010581638454	0.16057538237182414	-1.401243759629709	1.4128971537646096	0.9183593540600828	1.296938248591016	-1.435427579198405	-0.8260209700585193	0.38221882706096316	0.5060951698692563	-1.659601135646963	-0.35984228178277594	-0.08728465128359954	-1.011823255341949	0.11850052747969923	-0.07207812071323591	-1.1046785245542512	-1.5496426945118225	-0.2576156714101802	-0.4929114113716705	0.9021424680919982	0.18553050943826976	0.008079937479543595	0.6184469812261677	-0.2163373878626222	0.33597136210415923
-0.5403282151879966	0.3179333774559058	1.6084763797266093	0.8036422209614541	-0.619521187210139	1.4996035011571762	-1.4738442936479519	0.15593919366820508	-0.5046627565543774	-0.5899651143576313	-0.0372965883275822	-0.9482227292948316	-1.2061600589478043	-0.30660470883784924	-0.5138577096866571	-0.4103515295993527	-0.6957584418729683	1.9479896109689268	-1.9778509867949126	1.1532245598701207	0.6764081325516845	-0.29945405879092624	0.6554772843443234	1.7858991431153375	1.7062767284988678	0.11310577754486309	-1.3710769297392225	1.3283460918117895	0.9879181801628775	1.3045724100958933	-1.6176932753498705	-0.7706265136345186	0.3535511104449605	0.4929253423100228	-1.610594882823562	-0.148964998441841	-0.117203249903717	-0.9555326221029251	0.14871130269191193	-0.13991027402684636	-1.1439660995375889	-1.6049026052031887	-0.26291722395977957	-0.5321708820339611	0.8132370622782517	0.22240272466675087	-0.025006801889505503	0.44155066343485105	-0.18253201979229386	0.26720240450352645
-0.6292112505300775	0.44530166677835437	1.5596104275511729	0.8493840590261031	-0.5166537814131748	1.7700388528167188	-1.4359592146519724	0.1665275320330419	-0.5191111058560819	-0.6891412184673283	-0.08396687787563391	-0.926917708399597	-1.1887136516571597	-0.37584660141861775	-0.4407775350304302	-0.42710268164137954	-0.6466867885033867	1.8414890455025705	-1.8978431041369688	1.1030543610195083	0.5980150515275632	-0.33640184193864736	0.7249213872222898	1.7982423952885302	1.6337847499320994	0.08598861688259321	-1.345691605525461	1.2486208343282772	1.0345414114015434	1.3040400662668172	-1.7507211136460152	-0.6866347436285756	0.31458432552262916	0.47640500879736286	-1.5647372749110677	-0.05179701873628099	-0.15570093104518606	-0.9215028950102312	0.1640365857838342	-0.23641311489617264	-1.167933728450407	-1.6536016971355978	-0.2842054842152229	-0.5755151430773428	0.7569410607868775	0.27169945133494855	-0.0188511294487525	0.32945941872258966	-0.14420552508761963	0.16527803748802158
-0.7591152199775351	0.5542347700110636	1.5137356538245446	0.8930638880861455	-0.4188693311702053	1.9931609539212054	-1.421327623623131	0.2036653225262107	-0.5286455873394341	-0.7678993006454918	-0.12152214570334477	-0.9028851581700094	-1.1766011856901557	-0.45054384894427846	-0.381262759681264	-0.43515597486344804	-0.5784038797845495	1.771245831462196	-1.8116099941044699	1.0131840980174018	0.5630743367143423	-0.3434026952559645	0.7944947004507596	1.7955046015621647	1.520936205012666	0.07649841325860104	-1.320866000748518	1.1675854265747954	1.0428857297603746	1.2836343328098718	-1.825092664541081	-0.5501994719329699	0.27984116205807485	0.46599573670797	-1.5218661421195088	-0.07711785019055474	-0.19294440722206718	-0.9341212171730697	0.16222181614227307	-0.3374888164004377	-1.1784864080927488	-1.6931981899700408	-0.3079682996002186	-0.6297874769847138	0.7449840958692125	0.3227161169631597	0.027582556165365757	0.2684758069663461	-0.12158723276131589	0.04414735675408803
-0.8890787749852004	0.662182494848732	1.481515241674633	0.9629367617970461	-0.33380788085507807	2.1081845829214236	-1.4092892474670318	0.24431040893572878	-0.543473529580757	-0.8206652526595748	-0.17411779864783836	-0.8743025874532109	-1.1816194725609	-0.5321161682176373	-0.3658613275820843	-0.43969059455797543	-0.5124460378895834	1.7649335536226693	-1.724541000566307	0.9575651228063361	0.5654513587936707	-0.3170571029238739	0.864542861717329	1.777292321556342	1.4045095635032478	0.07076356929887011	-1.299290636684971	1.0880270994345604	1.0259764941996599	1.2335647632158122	-1.8515963109693	-0.3552707995826173	0.257841841307374	0.4605537444920347	-1.4985993325897815	-0.18849968501275707	-0.2133042009123931	-0.9697953004216295	0.1403114636360316	-0.4285265311450807	-1.1794615850261043	-1.7346081058090228	-0.3256183857352717	-0.6935452739784772	0.7841329810044197	0.35720498820419355	0.09881998073193068	0.24600219606598386	-0.11473139633299385	-0.08962337659795692
-1.0003585327702895	0.7656701866012751	1.451329098536887	1.0461534409055753	-0.2799310497495932	2.044760234895795	-1.4073904499660697	0.2785162686004904	-0.5720665538324716	-0.8387158654851727	-0.25605860781131967	-0.8372456811714175	-1.2351284726994474	-0.6133863320198452	-0.3823932096235195	-0.44456512189201475	-0.46820004027544054	1.8230477490746608	-1.650960400576373	0.9082995718740176	0.6013297979134152	-0.2738843004468273	0.926518606336208	1.7346591721103084	1.3085439508694106	0.0665739565710701	-1.2888300264785737	1.0098429968374725	0.9691204848093576	1.1667480077549608	-1.8168853233071207	-0.23472783276243234	0.23513280619508525	0.4584330187011852	-1.4904052028650434	-0.321672715625399	-0.2116532985308907	-1.006941521255854	0.12394483640438296	-0.5014808876526143	-1.1706038273487125	-1.783413649967239	-0.3497000774783337	-0.766722566343171	0.8710785592350654	0.39480121583298433	0.1804550602476855	0.31833129362602236	-0.11673515965733572	-0.2165353134993814
-1.090355073268749	0.8457881468644468	1.4260245318608977	1.113787336256684	-0.25483785946245924	1.8667684947731096	-1.4429155949251395	0.30591012977337806	-0.6012669267875753	-0.8384937004797	-0.31603137563927153	-0.7899291925413798	-1.294960464780709	-0.6875096221208536	-0.3803948169068085	-0.4514602113053755	-0.4416685512702639	1.9345751891218619	-1.5943668777576552	0.8216012005072793	0.659455284892055	-0.23536388083696114	0.9672037154509157	1.678303223171755	1.2403563091150627	0.05838228788610399	-1.2966080788963155	0.9227306501226401	0.8827928042277913	1.134363953150592	-1.8298606800241586	-0.23047368694032527	0.21618215561973866	0.4723510341914968	-1.487303933398398	-0.4137783737974199	-0.19264788592053556	-1.0563318200522864	0.10950756037012332	-0.5513561979851233	-1.1517973551798693	-1.8307101871350664	-0.3785742384625037	-0.8412452529047814	0.9972793556222651	0.435914309125727	0.243058248970147	0.4949229348704547	-0.11944964408859682	-0.32395892418640243
-1.1608243084579448	0.8970584371042662	1.4171630820603744	1.1444172554553862	-0.22995697935817025	1.6513022714582537	-1.5057549419355478	0.32878372832579605	-0.6323057204502422	-0.8261464982707862	-0.3145706349789605	-0.7395251456707711	-1.3468020666916067	-0.7312324845901585	-0.38234768814933495	-0.456124499469791	-0.44000229345336345	2.0683302945750017	-1.5519617257537799	0.7232163205974637	0.7084836718451487	-0.21492747001138174	0.9870326588650193	1.6241575571317413	1.215822019861472	0.03264645749404016	-1.3270502179406842	0.8410679889580536	0.8212724662695943	1.139535293204471	-1.9141499507059627	-0.190792622716984	0.21642298414346514	0.5476840990036784	-1.5063470398589804	-0.4193848987390588	-0.1535231022967724	-1.1194813890391422	0.09197826735140206	-0.5791978776790991	-1.1253864127020838	-1.871012626309073	-0.3917470021664677	-0.910547809982354	1.1268021422625785	0.4487024648027038	0.2523822822259944	0.7582823695431248	-0.10205958260224998	-0.41801640530671963
-1.202342409581303	0.9032825845199302	1.4055178957168892	1.1072568510336642	-0.16212075373062768	1.4215888453381784	-1.565960385555336	0.3359814645385993	-0.6707607181332158	-0.8020492357724305	-0.24372096746500022	-0.6873594401176647	-1.4369257455054751	-0.7181004490905418	-0.3814023588687649	-0.45986222458724013	-0.4675460400933383	2.1806941613222244	-1.521236091337676	0.6426962285306198	0.72686407475496	-0.2173034615996067	0.999150974612842	1.5724715199635146	1.2522890387777712	-0.007064042010856741	-1.3728937426266197	0.7756717623551062	0.8050534376950992	1.1337625801217022	-1.9998772598091024	-0.0894927080267049	0.23705213655084406	0.6563123867349726	-1.5468129577880414	-0.34313339239679463	-0.10082645856099741	-1.1715394197259072	0.08301057558502348	-0.5918760380706878	-1.0868388740696404	-1.9097948529952364	-0.38942908805491255	-0.9698632021375229	1.2137843870523084	0.43100511192271684	0.22189178823342753	1.0197264290948336	-0.05768382046082141	-0.5019088091467377
-1.188062357667815	0.8430597010560419	1.3755944007986414	0.9953916774710894	-0.0606817583550102	1.2728203770980537	-1.6427667444692484	0.3229928002716769	-0.7050119100848874	-0.7628764907598589	-0.12677332110272002	-0.6255399939619511	-1.5424224151056722	-0.6580529129469915	-0.32743968598766804	-0.46820129200993543	-0.506844959124115	2.2301464349443707	-1.4987538318105207	0.5840612246470176	0.7174365065927674	-0.23137855793580814	1.017733038144589	1.5210385877530574	1.3369075067503888	-0.04290512705853973	-1.4210466788099971	0.7246281729438951	0.8310673891418361	1.1210132379119475	-2.07358446583807	0.02599431913262611	0.27351576439323144	0.7659434182911368	-1.5754076826646966	-0.22131638035938955	-0.049117551322892895	-1.1949147787351757	0.0860975375008455	-0.6037917775773831	-1.028751988559565	-1.9435009893350172	-0.38482496099020624	-1.0185855679835483	1.2422138036389743	0.3971354187072883	0.21860212446141286	1.1834399128819364	-0.00916128097037111	-0.5654899995639464
-1.127677978543745	0.728847648324465	1.3430210028250733	0.8425043753432991	0.02440779183725808	1.2240957595376902	-1.7089656067724301	0.30420672496372886	-0.7145895609613728	-0.7203207251877619	-0.00713491553436939	-0.5600681166265989	-1.607910192266468	-0.5639266547147118	-0.22179648346460334	-0.49242411753531	-0.537298044809471	2.207316808374599	-1.4858667933023375	0.5682258689902008	0.6915190816628972	-0.24299247820875186	1.0578270099057445	1.464432039846416	1.4446034777596557	-0.0652573319263365	-1.4635682913912367	0.7081543400769711	0.8916117443398575	1.114460143875347	-2.136020504154337	0.13156384123418968	0.32111953591647663	0.8989677924923498	-1.5955568235355337	-0.13144287853923614	-0.0031347108400481436	-1.1917452946643528	0.09276180299051576	-0.6332099039482018	-0.9584163078351802	-1.9680821155819253	-0.3683608711342751	-1.0543956215241952	1.2149687169107586	0.3360874138494365	0.2903899385638574	1.2505114822243981	0.0417845823960886	-0.6110686907977849
-1.0449136354154756	0.6130609035169312	1.315979946646924	0.695204248572053	0.07487204897436708	1.1980197804383175	-1.698222481768773	0.2848809409958249	-0.6971208427401174	-0.6867150355504205	0.11429233551953151	-0.5029898787220886	-1.6737631383041431	-0.4405506431107293	-0.07967388891233829	-0.5270871432624381	-0.5530493506659131	2.133372032039498	-1.4824294478934354	0.6023791398664706	0.6569977426576035	-0.23669144811708934	1.1273825567110196	1.4044173459737725	1.569420633775713	-0.07943814451680303	-1.488473531047402	0.7403836994851994	0.9712780083425535	1.0915389395777138	-2.111532587335364	0.1841089476527289	0.36801176861962076	1.0188326589678618	-1.616442105924893	-0.14921557797720933	0.03037419975537576	-1.1599113543417274	0.10165872379594172	-0.6934478125524596	-0.8905490064231312	-2.000600469191647	-0.34465026942194477	-1.0766388935823834	1.1404219356347542	0.25113553352160534	0.43393659889843617	1.1517702720603713	0.1001396680909136	-0.6423257772919883
-0.9447707912429264	0.530723450169784	1.2791305687431809	0.5712214144299141	0.09634191621456598	1.1871683897050012	-1.627767600495578	0.25362321962673784	-0.6608466437102454	-0.656981364579888	0.20056742440637682	-0.45955921932123867	-1.7508385285377162	-0.3199795724786652	0.09462024882877508	-0.5607052677273625	-0.5497432835688889	2.0405702402406907	-1.4928052277543868	0.67025183625855	0.6309394074562711	-0.1950467240690943	1.2210972088016379	1.3475288742280314	1.695576884905471	-0.09252994504714951	-1.4876635305615995	0.7966021295380267	1.047880956592849	1.0515406132379053	-1.9213153846188704	0.10385888222760067	0.39069891022975206	1.1239143639086189	-1.6169595915468247	-0.23780851076078896	0.04413639448661447	-1.0884704547683453	0.10030902046920961	-0.7784277770784854	-0.8241462608216417	-2.0586935031558107	-0.33834360367352917	-1.0950456221887186	1.0428430552694175	0.16077649271091285	0.6340448365040674	0.8562786083943422	0.15685087214149035	-0.6524677042927669
-0.8427752085576744	0.4842709906070753	1.2400076944681122	0.4807379311741148	0.10940992018953162	1.1561368618038137	-1.5558316571716326	0.20954701239702095	-0.6130104903195301	-0.6229383977889177	0.22213245113921548	-0.44444669561296485	-1.8058193449291782	-0.2400504822744435	0.2584626560970659	-0.5915575511404055	-0.5321754441184087	1.9609700221426205	-1.5150264991941618	0.7413398088220441	0.6456964033855959	-0.136064993556331	1.3147214136469043	1.299569243715279	1.79138174871537	-0.10645054373962004	-1.4684203308181298	0.844920876174115	1.1188770175822043	1.0238119346684644	-1.7342197774999082	-0.13498291218366104	0.3819451582840013	1.228645194509284	-1.5967703637616122	-0.3490858093351076	0.038732894822886256	-0.9810027550670484	0.07657884325276731	-0.8784930212091033	-0.7526730726095119	-2.1394814046288952	-0.3596971310198047	-1.1147803850668492	0.9539816493265736	0.059717793531831355	0.8603545128045755	0.5281438251837767	0.21422035223002817	-0.6426351492092142
-0.7545829933042493	0.4836242762429522	1.210162826723854	0.43312053396121397	0.11346566912358513	1.0508370136299123	-1.4703600002336872	0.1559327106812999	-0.5642692682727837	-0.6113811155994625	0.20884046022815914	-0.46724273277153905	-1.8430925654434822	-0.2075363460500307	0.36857455000260175	-0.6198038759838562	-0.5185255947294569	1.8979969026002457	-1.5349758512926437	0.7969170063317321	0.6818600180547311	-0.08300686038431564	1.3895342065882799	1.2753250465475694	1.8331233384171466	-0.13064959140293456	-1.4465116379029814	0.8698980395577127	1.1801767566973478	1.0132024976529501	-1.6631204345477948	-0.4527649545369208	0.3546494344698333	1.344806960719022	-1.5742652056050097	-0.5255552941447112	0.016688138871827834	-0.8756944112844314	0.03982175415247104	-0.981376559134753	-0.679208947892074	-2.229650175053372	-0.40034361041608146	-1.1442766338408037	0.8846855193115623	-0.03400249941785967	1.0706503882996539	0.28137254226189856	0.2799701926479887	-0.6271181482179833
-0.6698616369329136	0.5348218589507114	1.1905478561912628	0.4239987117515621	0.09626386100028501	0.904538901304465	-1.3494418628045692	0.09349506378600203	-0.5232970483902246	-0.6427921911351246	0.16192147021896716	-0.5172892336939031	-1.8747062872964526	-0.22265653695571438	0.42996936223559895	-0.6473187699437644	-0.5225890517432548	1.8283706156089923	-1.5364599955314773	0.8426925123643446	0.7065646081480774	-0.03338362735170324	1.4396629771953928	1.276421417032956	1.8241328863354522	-0.1704606280956936	-1.4335766582350389	0.8722418090239383	1.2200115599020525	1.0081879357817005	-1.666134744639	-0.6354480482591514	0.32337456663864117	1.545488163556778	-1.547691225639348	-0.6979924469219818	-0.010579799735270479	-0.7988816170789959	0.008230945201689432	-1.0665479612192121	-0.6160313284520602	-2.319916059789112	-0.4573926421255049	-1.1797637927741906	0.8361261617871529	-0.09238705594334837	1.2378076734283112	0.08177596394388009	0.343473937354006	-0.6156124592963693
-0.5906258761981842	0.6024551706165251	1.183023068348568	0.4463347725095117	0.06500743099350437	0.7784023799313132	-1.224030356717817	0.01894719734959536	-0.4948930763084376	-0.6910501918476861	0.06721603497769055	-0.587368239549867	-1.8914780605603199	-0.2704274549152351	0.444231240097687	-0.6721962324044959	-0.5522871519242724	1.734534514849124	-1.5029019788767568	0.885040640049317	0.7372343997333728	0.004271842203982974	1.4667939205423104	1.2835860415306024	1.7663709540193913	-0.21431258386025495	-1.4349679933391633	0.8503941680355315	1.2395963920364679	0.9977715465283783	-1.7161958124370937	-0.548810137705501	0.29515749127536867	1.8121801815827048	-1.5195720773377777	-0.7474088835134232	-0.020246794869675223	-0.744540034389271	-0.017327481839352805	-1.1121400642660653	-0.5799294905986189	-2.4017778214348127	-0.5246196104567058	-1.219924243550288	0.8173528835355596	-0.13091041257344205	1.343343056441239	-0.01753744363746612	0.38793831357746766	-0.6099132813926325
-0.5255528583052838	0.656241524136885	1.178624965360919	0.5002819843373214	0.02393009392585733	0.6703280179072928	-1.093143532408648	-0.06956664362986995	-0.47672918199776326	-0.7404648611601685	-0.024095987345017684	-0.6697701658304038	-1.8828501721811661	-0.3211412843814469	0.41481829824443517	-0.6931710515967555	-0.6019923679702658	1.6196064930891119	-1.445766033811918	0.901716370237693	0.777031486402384	0.012728694779169644	1.4811362694481698	1.3172978677126908	1.657869803633076	-0.25332270245138966	-1.4574307174854715	0.8279057843153499	1.2484871938928626	0.9913471509999059	-1.8386147647038205	-0.2897445846508262	0.2720634954168205	1.92881666013492	-1.4985829333975373	-0.7505680304163759	-0.005336581856153622	-0.7102354199633707	-0.02207587631467276	-1.1183892520431167	-0.5734040410335601	-2.469014541320938	-0.5794793974622143	-1.2672265675213736	0.8434814735396327	-0.1717401254470589	1.4251103018652809	0.046264426177457095	0.41320417766084433	-0.6121167670887969
-0.4764767012793506	0.6947305955827808	1.1601358690431205	0.5819975840938382	-0.04938560774422794	0.6328461162288923	-0.9351866371554077	-0.15925552598611525	-0.4709623465150924	-0.7765543320491697	-0.09707758712525758	-0.7406077153474004	-1.8603446286199907	-0.3542749083069869	0.3549924594883398	-0.7047455361807323	-0.6628348224114721	1.4898339759988963	-1.4001015374909946	0.8887042230932076	0.7969367397498168	0.01045361403059905	1.4976590430187708	1.4091787263674513	1.5124739276381967	-0.2884836829929466	-1.487348403968106	0.8547259261353399	1.2258958669201658	0.9901104753354378	-1.9292153116135495	-0.12707099612198539	0.2509161967917272	1.870538840206813	-1.4825682111047367	-0.7704744991493849	0.029566780265393916	-0.6976435929651786	0.021717868331733545	-1.0985929438266293	-0.5868046670198257	-2.513068954558919	-0.6048310003154687	-1.308888651820481	0.9186644196157641	-0.21897128732613574	1.5157996513446268	0.22168937918138104	0.4138714959520738	-0.6199752347005233
-0.46476627664981296	0.7259297802614828	1.1202133396793887	0.67622270514497	-0.13932550895193246	0.6960163811011343	-0.7627853180555633	-0.2316737312237776	-0.4656331593628047	-0.7816606007463823	-0.15590573355374493	-0.7912513676624929	-1.8386919710119336	-0.3569460178601761	0.2787788900257281	-0.7088433116126277	-0.7212187651387093	1.3654159200897333	-1.367364971820977	0.8556162836020693	0.8032223443590223	0.013690624081848235	1.5158696267928213	1.538017920835885	1.3492105328110988	-0.3215680214524439	-1.5092127288791164	0.949346765967513	1.1616848915580595	0.978081844771201	-1.900879558846528	-0.14942624527335926	0.22233240526732603	1.750648174147471	-1.4810795288754484	-0.7266261550555082	0.08740846928721127	-0.6873204144398328	0.13342646014910514	-1.0455680694892773	-0.619879517476708	-2.5375585692432914	-0.6017000447295463	-1.332510301933317	1.0257454387680152	-0.2844059555505747	1.5853189191034636	0.5168336372726092	0.39252635288600135	-0.6376304796910885
-0.5025453838701482	0.7386325514550248	1.0692679496897086	0.7623419976952338	-0.20508858808816535	0.8023956190215393	-0.6023667674707182	-0.27308218934152156	-0.4462054438531662	-0.7562115405956795	-0.1629637327852585	-0.8239208872043665	-1.8081329063898148	-0.33857248174456434	0.2083617216093095	-0.7061794428526003	-0.7535965829776426	1.2813824741939346	-1.3314003322959926	0.7853992154288336	0.8089577279082276	0.010492929942152987	1.5223285291886022	1.6588254183770865	1.1857749071012096	-0.3556070407714725	-1.5229042398996693	1.0669129402575266	1.081020919151554	0.9491820097777935	-1.8651638011539469	-0.19028901666950784	0.16888671758520354	1.5048710187466297	-1.5021871114263419	-0.6936910877811253	0.1525930675665607	-0.6653161802010145	0.30707480800561615	-0.9648530008302757	-0.6608572399969252	-2.556512668185691	-0.5817730695114608	-1.3361419982687366	1.1279736388253485	-0.37571997199335067	1.6157985501446643	0.8474411307508758	0.3639419818530156	-0.6788527092333702
-0.5692048673035746	0.7187336479435259	1.0055799387578754	0.822492617455677	-0.2501233245198716	0.9292999537195239	-0.4428352265756084	-0.28307571365769835	-0.42430814133636446	-0.7181825339446152	-0.14291487994804508	-0.8295646506790906	-1.7547093186326392	-0.3290497554345884	0.1567282308239997	-0.6984031114108747	-0.7560502858667432	1.235856251145846	-1.295990142117931	0.67785698474396	0.8014928385271324	-0.007449541560540842	1.5162944058201009	1.7620909881521016	1.040106332208578	-0.38432265823571843	-1.5303330364899652	1.186392911917444	0.9904082731640106	0.902753437977325	-1.8775779721455854	-0.25382068659747653	0.08764722891484297	1.1638177202327953	-1.5286426527813508	-0.7662192589414175	0.2128149410898644	-0.6460127968083363	0.5159232838214743	-0.8870477830594687	-0.6786563078429386	-2.564974686345905	-0.5697340884139536	-1.3213062062598953	1.2125597239788648	-0.47794331555392694	1.622629536062006	1.0688648111990389	0.3419403711996364	-0.7426548795914549
-0.6468429902052394	0.6840158013842812	0.9353524890361141	0.8540437253514563	-0.27658404216121296	1.031189152849063	-0.31059889975682753	-0.2624825057495981	-0.39966734945596905	-0.6798843432393015	-0.13520516565270016	-0.8083353600020609	-1.6883513254703302	-0.3373721380920467	0.11774667509711009	-0.684760225894608	-0.7307907310392581	1.2028298680660703	-1.2354733790179542	0.5607990791529806	0.7714269481052518	-0.033935360643839334	1.5033572194759646	1.8215167744497371	0.9262545423968866	-0.4092753123828398	-1.5355320564620407	1.3214210118133807	0.9018612345250581	0.8419305230359353	-1.8887501070832164	-0.3138955869451765	0.0084620805302091	0.908317561672446	-1.544063359888413	-0.8271869509239954	0.26480434145103954	-0.6470775712375628	0.7289860018597504	-0.8218741147964579	-0.6700993391339749	-2.5503515121692386	-0.5896424158918014	-1.2861558298738651	1.3006217989336526	-0.5704940500108079	1.6014848012280187	1.0960850597657996	0.32605674910785376	-0.8198863166422085
-0.7326573691966318	0.6540315978334442	0.8791256950403449	0.8648925788576876	-0.2725766874600145	1.0664603456308461	-0.22281613500342537	-0.22478879912920716	-0.3641419161069907	-0.6502764482242483	-0.12681377238254407	-0.789857186760136	-1.619792416161948	-0.36868179154789854	0.08784968823502722	-0.6499121393415235	-0.6816373276469136	1.1649462237720543	-1.125408568748437	0.45459534174686106	0.7197564935622194	-0.05699414277004603	1.498158117997591	1.7915977636496667	0.8343837190014073	-0.44186203400493584	-1.5561404255636047	1.4480250309515736	0.8381867154403775	0.7694943227156312	-1.8244406987718675	-0.25266106740920746	-0.048220196554114435	0.7756457817835807	-1.5457925636039516	-0.8363307980182835	0.29985796774566065	-0.6677222723404637	0.9164481672849888	-0.7527102219459157	-0.6525903177932312	-2.5282953580151597	-0.6306077716461443	-1.2510540612781758	1.376292410245616	-0.6434554987316872	1.5504941075158487	0.9334602372986611	0.3210672337541899	-0.9101408382085914
-0.8170472808893134	0.6201135341268731	0.8642317007843399	0.8590431096354234	-0.24807983900998948	1.047969768701917	-0.1492729952233088	-0.19851001170421606	-0.32369814914037087	-0.6451572492886217	-0.11613163811790998	-0.791823689475482	-1.5447805395478946	-0.4330864371795543	0.059879777113432994	-0.5880980467204836	-0.6212120387630411	1.1290131331939932	-0.9991793350024867	0.3608124363272657	0.6581367673519342	-0.07148205617756025	1.5120724576174083	1.6832400228430955	0.759969930834162	-0.48115010835074823	-1.5927042115378944	1.5441870256701702	0.7913763094257871	0.7037258751028055	-1.7309124954491195	-0.04837592480836457	-0.07968663252917986	0.6657773940561776	-1.5297468650591342	-0.9017797129799885	0.31290290149076105	-0.6941892858744068	1.052924910412769	-0.6884571186378091	-0.6282049264242635	-2.52231535754087	-0.6759087270057696	-1.2351107060465825	1.416258959648422	-0.703605859256123	1.4990055285327357	0.6476940719432378	0.3286012391776635	-1.009101969445492
-0.9000462421609001	0.5748569221309611	0.8604375214096773	0.843120607919389	-0.22336911927283332	0.9912109305541794	-0.1133002765675839	-0.200931407313747	-0.29378473689868995	-0.671261049693548	-0.11602826262502648	-0.8107612099425825	-1.475597748497318	-0.5127533833677088	0.020664544485728197	-0.5094018746703455	-0.5664936227917413	1.1143631943725434	-0.8873934466083584	0.3081741394260319	0.591831774615492	-0.07213207924858049	1.5406554022781065	1.5542880588390222	0.7126595425888069	-0.5224261154952126	-1.6177209400249708	1.6061266138517047	0.751195567126294	0.6764663610948143	-1.6670177868833782	0.0944184776358635	-0.07410378947915933	0.5512496014890249	-1.4961522086804373	-0.9976794220310785	0.306173070059369	-0.7120304673681627	1.1370142922070843	-0.641894510403417	-0.5890426801777708	-2.5216131463671245	-0.7274529457970018	-1.2401537642943812	1.446342038049828	-0.7644556616242975	1.4634003949386607	0.31102091428462214	0.3415732557169274	-1.1059501115334434
-0.9840916748336316	0.5433382069824109	0.8353119570234095	0.8350527014232026	-0.21591484630897462	0.8803750370309433	-0.16369978737883226	-0.22443709708953632	-0.27697695697229924	-0.7217007342693755	-0.10541354716009929	-0.8349340472976964	-1.434218544374169	-0.5844428732353362	-0.025268140349175523	-0.43554875702466234	-0.5128632034469172	1.1190258990780309	-0.8054997145448304	0.3185976759197679	0.5132675882617366	-0.05238631793595987	1.5788419062399577	1.4362509328900381	0.6929060955900257	-0.5731188242859881	-1.6314954988481414	1.6283266633425881	0.7340473494856049	0.6785372370892404	-1.6070142411047783	0.037347543185393794	-0.03202995170905521	0.4742928828677907	-1.4551615165995586	-1.0331479560188754	0.28656059018979596	-0.7037076737736189	1.1857350437540708	-0.5884101859258232	-0.5390866456713865	-2.5175567562889998	-0.7743035283703862	-1.2664731467711	1.4398557237476663	-0.8296233298006582	1.455144551900474	0.05412842509795281	0.361726629802186	-1.19039812208195
-1.0429975872450514	0.5312075292648238	0.8055289872671867	0.8438964289318506	-0.21351386791768348	0.7499024104562035	-0.2678745997012538	-0.2701016361113151	-0.2642449631975745	-0.7956088015661622	-0.08705016431555238	-0.8503296282149975	-1.4266156045714768	-0.656322762440949	-0.06510549979073915	-0.3838324391314968	-0.4579776808114405	1.1126254888029161	-0.733547584003341	0.39485162194208134	0.41830580781804744	-0.012991774559217753	1.6176130870378358	1.335453762950693	0.6957034121780246	-0.6329038122008983	-1.640638720623977	1.6021776152258778	0.7302370058328644	0.6948889675401473	-1.5582901157701357	-0.10039975479179697	0.026839851132449445	0.48431172125521843	-1.4125345495591923	-1.0295891116975446	0.2605107931457481	-0.6795109646603128	1.207262896066594	-0.5151045831154245	-0.4964999408914837	-2.5225002482488508	-0.7970892021669227	-1.3060763439507967	1.3533299776185461	-0.8897261872490556	1.4722808576803945	-0.0746308560694671	0.387629068515679	-1.2554314663963442
-1.0696602633891683	0.5243481476216774	0.7772600088399182	0.8590999926424466	-0.199315624439925	0.6316554491889356	-0.3632796801370892	-0.35230915157760345	-0.2578945966077256	-0.8792944800561843	-0.08254658849514702	-0.8469552883284382	-1.4555357417597363	-0.7299148659830842	-0.10331470783896086	-0.356199206956351	-0.39818595460397976	1.081170523678449	-0.649084863208737	0.5366242515673073	0.31501019131923913	0.03056763438143919	1.6309847431855395	1.2618465810489363	0.7201343629019409	-0.6904034800051615	-1.639415756407351	1.5453943198700393	0.7283050947527908	0.755400666089154	-1.5729242714696028	-0.11384912857726437	0.10172475080175744	0.5865640718359209	-1.3692589033589404	-0.993228945007211	0.24021511216926691	-0.6438501289940761	1.2069056712160733	-0.44588908535782623	-0.47824372155774064	-2.5285362762104073	-0.797036988494257	-1.3418377897011038	1.2202688680265168	-0.9354519930288443	1.506890220732583	-0.11799896162109505	0.42539494351769436	-1.298627783410452
-1.0688577203751233	0.5246198441888532	0.7373291148832083	0.8783311892670227	-0.18600877150925882	0.5345437551916855	-0.43140582190374677	-0.4484145702244334	-0.2521262725252912	-0.9521446187554824	-0.09428345242630316	-0.8133608669412787	-1.5191828202089392	-0.7849802861160108	-0.1306882876487349	-0.33896337179872377	-0.3320297486831918	1.0180161506364673	-0.5511313434457434	0.7214825459902888	0.21808908710091668	0.06332827294869794	1.5964694283073615	1.2103610230551811	0.7736249693247823	-0.7387162454496552	-1.627933544464647	1.4908637410659114	0.7376304094818669	0.8649453262485693	-1.6371800370277882	-0.09733173373940467	0.22782949876723224	0.684671289281224	-1.3327907440725466	-0.8922146462986399	0.22535298369112908	-0.5842625037043684	1.1976818559719629	-0.3854930326835576	-0.48597471421054533	-2.523923346425431	-0.78323579594428	-1.3598209361344744	1.0893967520118704	-0.9558750396511764	1.5388870439812403	-0.1293444474248906	0.48598346576988566	-1.3164198255072732
-1.0319966031917351	0.5544203655534297	0.6980238924812274	0.9003117312310749	-0.17558371708985662	0.4659746869653703	-0.44713871548314615	-0.5184356910534633	-0.23870654565996344	-1.0012289792503044	-0.11866658498688046	-0.7725298645391244	-1.5992649738389202	-0.8252745807962274	-0.1264593426969699	-0.3122000513972922	-0.28230409513150767	0.9010078708213316	-0.4490392982971548	0.8740948822883594	0.13835568099466178	0.0715308826291712	1.5187526327384253	1.1698303989514085	0.8360600995939078	-0.7794050816229918	-1.6118143072689495	1.4537866570422882	0.7639869576166797	0.9602173218565669	-1.6495921448366129	-0.004257384491247307	0.4046906825665513	0.728563261265563	-1.2996078896324295	-0.7135837208342668	0.20785221633381804	-0.5115233410633134	1.200639071126039	-0.3223086503538388	-0.5216158197552048	-2.5128373742782157	-0.7669115641401324	-1.3625499163635753	0.989256712494436	-0.9315583788307945	1.5569267852164363	-0.04597082504029609	0.5730477055928052	-1.3109774052491256
-0.9535764198123466	0.6128810480428852	0.6872118195983162	0.9194291618416033	-0.15599654161812135	0.4212022679441795	-0.41165019019016647	-0.5714405919999855	-0.22670545436897432	-1.0173106694083536	-0.14732406944886065	-0.7704069354714217	-1.674456340239915	-0.8513675683323425	-0.0915276807900518	-0.26448079556135146	-0.268698727372589	0.7445395401284418	-0.3622096440649307	0.9463654851677756	0.07546105232827913	0.04972889914229569	1.4079063033004589	1.1370808728067794	0.872204185604974	-0.8158282685398932	-1.578549680576721	1.429558150955816	0.800572941496416	1.0179900821553185	-1.5756971891715739	0.36972753452012	0.5852281502697233	0.785219147356872	-1.2758855469848047	-0.49747808780138947	0.1928398236826065	-0.415302838754405	1.224905085618263	-0.2592757533964457	-0.5762496001634483	-2.4985989221807814	-0.7441911574344279	-1.3574894981906556	0.9396541913640546	-0.8634062070495341	1.5798023503014123	0.05813752258683293	0.6652804973841085	-1.288591084952947
-0.8829284279425288	0.6763623769567809	0.6991213270798955	0.927816245210533	-0.15232950765118866	0.39605545424514743	-0.3721104448004914	-0.6020208412373562	-0.23461140771137634	-1.0113897956910747	-0.17560850321913063	-0.8179257851763335	-1.728037136293239	-0.857842525529201	-0.03801415312091113	-0.22207920590799915	-0.2910633696292976	0.5942903662110598	-0.3208809175827375	0.9472845945980847	0.04507643629237462	0.013408860049048139	1.2769451525478999	1.1108181009511182	0.8803937640816899	-0.8397916029644383	-1.5025290872301136	1.4105921660953071	0.8299476828930048	1.081257098764707	-1.4493685054723797	0.7541269382413713	0.7523248321070461	0.8191335602879114	-1.2818366316370164	-0.38148589698796825	0.19315237316259953	-0.2757958612044737	1.2526961679750612	-0.18274068220898756	-0.6229614107960753	-2.482464873430817	-0.7115370995040614	-1.3464520577984005	0.9317415479134805	-0.7982123302794967	1.6123948253833071	0.08430626551007799	0.7356111433079875	-1.2535436663300024
-0.8389859393382262	0.7385502771424286	0.7438769182661135	0.9258095391294215	-0.17976903767961697	0.3898758552153388	-0.38771720397446946	-0.6008928015156468	-0.23741741826502483	-0.9987898660949834	-0.2079575415139377	-0.8955778128527582	-1.7491377080738775	-0.8406113854415027	0.034214769968060804	-0.23692183950002504	-0.35033574275097135	0.4683341498694517	-0.34671031926278817	0.8898241868570633	0.06190682621608865	-0.025937193703444206	1.1473245591818122	1.0894520329319037	0.8708048096822962	-0.8473310472037785	-1.3843975697508273	1.3868593925434172	0.8454246971772289	1.1354520405374946	-1.35828930014981	0.9155724348298735	0.8714017658801421	0.8412076842131044	-1.3129258558672776	-0.39596724191537147	0.20590679617309124	-0.13327340272822613	1.2743116414773348	-0.0694795639417988	-0.6326833399541881	-2.4565783067305893	-0.6796028443468725	-1.3300260966484294	0.9252919001704039	-0.7679315763606296	1.6535364431902717	0.14922280561848017	0.7605623369776142	-1.2037895064990387
-0.8020577883996044	0.7962724041746305	0.8152185317724971	0.9098886174969152	-0.22534235508986353	0.39261142201274823	-0.46896674904063324	-0.6013336446252803	-0.2255517895524874	-0.9820675413973439	-0.24476371156713012	-0.985334260652051	-1.7386035143713527	-0.7820290963772332	0.12132921511545192	-0.32754499294548556	-0.4399313632865548	0.3687129030074474	-0.4104503453774111	0.8122349612253326	0.10517802207796476	-0.05965714051261177	1.028239454769883	1.072955102862646	0.8286053728837672	-0.8420760782247673	-1.2527156087513238	1.3355257827378242	0.8486400924350678	1.1336268616949492	-1.3046424206210427	0.9880431121005564	0.9102663811257404	0.9340535065292842	-1.3375993516650717	-0.44061190625047963	0.22386837366116152	-0.030049897213721144	1.2873014828578329	0.06890149134076237	-0.5947015710480728	-2.4091006140205993	-0.6511352040998861	-1.3156173587975775	0.9073307862025463	-0.7612254524536815	1.7139760940989976	0.22698963642687464	0.7384015826667064	-1.14423225557664
-0.8020428920095526	0.8261437197151611	0.8963500648999233	0.8804880032833349	-0.27915049760678085	0.3892378653995364	-0.5757768210376041	-0.6303677014854807	-0.20760523080724225	-0.9747936945514988	-0.27730302069666496	-1.0423032484057086	-1.7119932250619319	-0.6867659609384311	0.20656817552643023	-0.4837589905621199	-0.5272632295153392	0.3032970184107359	-0.47244283374566054	0.7672066333135135	0.15618586284447272	-0.07208883174587126	0.9227989633710953	1.0600743159029038	0.7527778562202782	-0.8205754824776846	-1.1423473543550662	1.2670253262159406	0.8432621600339628	1.0991356615165904	-1.281173716112169	0.9925932369154786	0.9251995740552879	1.144791387144086	-1.3236071964157357	-0.5449529173181693	0.2506334281690404	0.03894682342103254	1.258747085136479	0.21606536886938726	-0.5123068786251714	-2.3459875171973192	-0.6208400853095978	-1.309416393544175	0.8852061844505711	-0.7841202970671186	1.7871398820411393	0.18748014787450637	0.6931776571686747	-1.084424560721248
-0.8445925681440037	0.8261092793052377	0.975285055911419	0.8458320312541824	-0.33225302098659615	0.3634882996942957	-0.7034818032487321	-0.6777113341160108	-0.1789928547586058	-1.0037550776458644	-0.30043216358269803	-1.030846880314034	-1.68371553752486	-0.5758141959906833	0.2825890374149931	-0.6668949321452915	-0.5902648463224567	0.26623816068373934	-0.5206787242178204	0.7744245346438456	0.21064600526183352	-0.04834857381940158	0.8252613000349621	1.0514010856173654	0.6737525861663013	-0.7840669656786483	-1.0698625496459226	1.2050570732279833	0.8338499427303507	1.080364399112873	-1.349409361318497	0.8063009665196645	0.9446318816780878	1.382446833555154	-1.2475750747737182	-0.7115206672363292	0.27966045936225453	0.05527281268657365	1.1845235123034836	0.3586697031584423	-0.40154611542970403	-2.2852723968290642	-0.5874494416398391	-1.3074182661626892	0.8813268624993634	-0.8448505227266446	1.8507587567163255	0.11562106962155147	0.644459805007621	-1.0324290329185417
-0.8925570820623147	0.7896464519765227	1.0366109057863635	0.8147628488345762	-0.39132208494606946	0.3110377474247828	-0.8409466046148047	-0.7412219153443138	-0.1591527971145591	-1.0700860252321927	-0.3025685904356249	-0.9793950251784305	-1.663787219732034	-0.44451867569077724	0.33821172672136113	-0.8014114921064073	-0.61879560426667	0.2573700422121396	-0.5713488998920864	0.8227790103191971	0.2626452504382801	0.014113925396243187	0.7416250552835966	1.05226439906243	0.6005802956125079	-0.7421539413942846	-1.0482507810661594	1.164793137196327	0.829792260980853	1.0752620882588084	-1.44626341533736	0.6190191544165269	0.8964004964263438	1.4681220915387698	-1.1163013629905203	-0.8396851817371367	0.2924168858950539	0.01198468149776064	1.1068945082303816	0.47190085728605036	-0.28379200871829036	-2.228884466060724	-0.5688837514591107	-1.3074877058631753	0.8986279784036878	-0.912037890653193	1.8932781588548822	0.08928512615428479	0.6096670228803515	-0.9965250539533441
-0.939182782924713	0.6965004499816393	1.087962814994758	0.7920049057745342	-0.459262904560749	0.2383866571502658	-0.9417998775944719	-0.8041214750566912	-0.15954429885228308	-1.1546274504099614	-0.274799535934224	-0.9200088778371601	-1.6570569716520545	-0.3002318498367226	0.3666338178198576	-0.856776151997002	-0.6177412694142733	0.28582185302201635	-0.6012025695001237	0.8898643577237729	0.2991493982634513	0.12053685585039205	0.6976628486542507	1.0657127926848928	0.528902107966927	-0.7035510406565071	-1.0781434394438953	1.159581200922871	0.8422627804267965	1.0889556095236492	-1.439351752910571	0.5963855966599687	0.8383225085795152	1.3567022888370388	-0.9632422353769977	-0.9375772286890669	0.2903953318866361	-0.04683458401720246	1.0482422318297626	0.538106623690183	-0.17880830348786506	-2.175662088322965	-0.5768295535744266	-1.3056475538002954	0.9260032314166556	-0.9598358133705217	1.9034857121551667	0.029843474970687435	0.6094662848577859	-0.9804545508244903
-1.0049447588575133	0.5919278853164986	1.1601710003336267	0.7702424153374068	-0.5231058254256629	0.1498154954256052	-1.0031188303201812	-0.830314362905173	-0.17790022253241106	-1.2414645806442808	-0.20916358893091241	-0.879431137148346	-1.6592566499375287	-0.20553439359048595	0.37225723726414933	-0.8631437551105275	-0.5870994373528327	0.33587608780799505	-0.6085896148120474	0.9524441407182309	0.3093687479510088	0.2636559476183186	0.6990631658278293	1.0819277989150509	0.4691695673002646	-0.6785536094425231	-1.138182450171747	1.1864451830350353	0.8573136378551223	1.1163602018498942	-1.400842445687878	0.7053036572175623	0.7966774185599851	1.1601713790514478	-0.8275626072774962	-1.0449866860916923	0.2917857763681443	-0.09357205445341618	1.00999221245795	0.5595842530720467	-0.09890228169659895	-2.128662496837653	-0.6105968815969887	-1.2880602136596953	0.9539761493427115	-1.0054174718850903	1.8748183835002	-0.023296573487108098	0.6481598950451686	-0.9830094998551913
-1.0695243338299447	0.5108742939170644	1.255910458637223	0.7453655802657349	-0.5777179366496772	0.06278737883683913	-1.0600881804847577	-0.8217276467476793	-0.21125825462615727	-1.3250068510355324	-0.10095791359726354	-0.8795503191310943	-1.6577303678182322	-0.19942367860542562	0.3487727087322273	-0.8273351147465255	-0.5250583833131779	0.3856293420120574	-0.6267661722524741	1.0098402750725177	0.29350292238552617	0.4158570149551353	0.7403894813069094	1.09346788139552	0.43527022379490876	-0.6715202305437664	-1.209347591168066	1.2324859206431593	0.8654774662514548	1.13536897150043	-1.3852282781517764	0.8542782777356512	0.6586188184168202	0.9632689552587005	-0.7456340649574151	-1.1307786623510967	0.29659422990650103	-0.12834861399958006	0.9965490999227813	0.5396397888320752	-0.05030099115515786	-2.080906534274237	-0.6519519751223012	-1.251087045135907	0.9571459733756218	-1.0509401610638875	1.8488758451462128	0.004155898057460905	0.7040120850352203	-0.9880289013693766
-1.124404496829843	0.4416471566142234	1.3627463859849698	0.7184599179435522	-0.6183113313887801	-0.0023728949666707187	-1.0887328970706986	-0.7521830254562675	-0.23214033210445018	-1.3917280567267118	0.013814352827814408	-0.9166606090093268	-1.645954599934317	-0.26265005587012713	0.29883261678659095	-0.7742289522829108	-0.4526651315380759	0.4430950157682071	-0.6212529492453336	1.0602418581153756	0.2643613362443156	0.5506712756725489	0.8167996372063815	1.0966968490993383	0.42966123804534534	-0.6867934345956254	-1.2812465106943607	1.2712828930520708	0.8603000782531254	1.1563503382846403	-1.3308015155193296	0.890398758851393	0.48058268333507853	0.866916109513857	-0.734322266573787	-1.2040970045615684	0.2961734902218949	-0.15016407019029288	0.9960823485850725	0.487275790239926	-0.04315009151289208	-2.01565505502027	-0.6842162952816983	-1.201743193970532	0.9167540918874277	-1.070006912963466	1.8534346637361594	0.06833304020452186	0.7665573508947567	-0.9919349848957195
-1.1764245529397799	0.39764953293663474	1.471415832113418	0.6918576316588294	-0.6224310855985439	-0.05101961842161634	-1.058315517389217	-0.5940467673425152	-0.21265902700333603	-1.4284381790595733	0.12099076781927517	-0.9601036832000464	-1.6267454791498543	-0.38634064029339055	0.26013177681717414	-0.7509037347092845	-0.418628269119545	0.5027989208130822	-0.5546805408920944	1.1038642056923682	0.2233396722161582	0.6468353742719691	0.8974801951899855	1.0855727609058954	0.4354840771410407	-0.7303192781373735	-1.3461500749015542	1.2708090806635752	0.852069401722534	1.167974153541492	-1.3283050643144296	0.7812642360453224	0.45970358011140766	0.9579353212948526	-0.7739226715788429	-1.2694060254268411	0.28155178442067447	-0.15416318410410607	0.9777998503390737	0.4116879187981102	-0.07656870079083458	-1.9407182908007605	-0.6908921862868216	-1.1336714555840737	0.8521787813546282	-1.0545307383975535	1.8652644177737716	0.10840543725509669	0.8283285998744931	-1.001296116105403
-1.209662123243047	0.4111960941733089	1.5253641109820752	0.6657214700149953	-0.5999543060941173	-0.08753526226852593	-0.9983053786552423	-0.35772730788460627	-0.1791551121327956	-1.445071167564536	0.23359214889379892	-0.9815502326997942	-1.6013780018824229	-0.5669951194080454	0.2511488725780463	-0.7589117069127514	-0.4298977501986393	0.5400806039432654	-0.46082465437197395	1.1499562581546499	0.16208899671684862	0.6861735648421511	0.9429509326614568	1.0551588171438504	0.4464810190072515	-0.7921580971757527	-1.3884088923813604	1.220409606314305	0.8613378955374899	1.1415488398634588	-1.3988886115630514	0.6380877114685789	0.5942719911190535	1.0486432180976295	-0.8304233552578916	-1.3056770288469206	0.24450064638532787	-0.14606394346126597	0.9218469805919185	0.3135686790658333	-0.12475461609016095	-1.8931192052016925	-0.6561812826082283	-1.0445976797856154	0.8080872440547437	-1.018616774875366	1.8798859503124548	0.14474368882251634	0.8714709986700726	-1.0168446856596165
-1.2224227433712422	0.47149551188147154	1.482483861541446	0.6541552585868551	-0.5710020660129185	-0.11579413094115268	-0.9281665115375647	-0.09358773086471553	-0.14266953193654772	-1.4589935079074887	0.3147029577231135	-0.9774508690848498	-1.573747715438938	-0.7560382070368494	0.25374814875399676	-0.7804945831045828	-0.4578839087265066	0.5460603065541547	-0.36411593954187577	1.185795098598043	0.10363471910479476	0.6654239372545276	0.9607448130551344	1.019934626189349	0.4712162442907649	-0.8535483006951841	-1.3929094006985445	1.1449098785303329	0.9055161562656473	1.1034236618101343	-1.3513590690776958	0.38751057087203417	0.7379973594038406	1.0635708573018334	-0.8873595285976504	-1.3233820871833222	0.18364565981280712	-0.13561822479943092	0.8312500404357557	0.2141260231687311	-0.16996009466661358	-1.885787074701361	-0.58732636655427	-0.9386066569562471	0.7830403175436824	-0.9759360800733538	1.9160595783613523	0.20284030451864926	0.8882136348223815	-1.0338643502488045
-1.2331369719160608	0.5570780171858785	1.3585155748568738	0.6615547897505134	-0.5401468398075433	-0.1376916476713293	-0.868325908294748	0.13923253641047717	-0.10588176598836856	-1.4692789248275189	0.3399760184398186	-0.9555784922925744	-1.5489620326533147	-0.8959306713584105	0.2566539361894578	-0.8073170726136334	-0.49987216306493576	0.5241070157118407	-0.2538623037897841	1.1916809339882937	0.06442811357334399	0.6035000660271674	0.9597046697335833	0.9822833842289118	0.5118856967471667	-0.9099200933246918	-1.3631691862324622	1.0661406766492303	0.9732851235736677	1.0925615077241138	-1.1363877989592268	-0.021198868632244607	0.8623633984063513	1.0334266235545273	-0.9439695402249951	-1.3080091095533823	0.11240040655282058	-0.1201847913929149	0.7109731072745221	0.1329831331834895	-0.21144987459736903	-1.9184230860343436	-0.49938735314097354	-0.8184603511828014	0.7770306685096278	-0.9491033942600373	1.946839751057014	0.2636158444867765	0.8863075278333412	-1.043932617269291
-1.2489550761024055	0.666734369026986	1.1827420180245194	0.6671941078634964	-0.5205581032315226	-0.14884348709697157	-0.8097439365382829	0.2938874305555058	-0.08921242583995607	-1.4757311137959814	0.3342184529448697	-0.926066053814542	-1.5339504971620672	-0.9929901831599468	0.24814142051690613	-0.8292814007120283	-0.5544210679596248	0.47597506574738213	-0.14585412775722387	1.1537210717826483	0.041656007202924526	0.5219300337964563	0.9351191702915795	0.9381854838144015	0.5629650708109336	-0.9526957097839057	-1.3152892839207033	1.003705355933112	1.0438968077910356	1.1020723274747883	-0.9080512305718804	-0.371558479381277	0.9365568282992026	0.8453854968213561	-1.0009421562141856	-1.2325539234523493	0.041732167717436874	-0.10372632630414165	0.5665464261997724	0.07626601097999401	-0.2275683437626428	-1.9909450655526484	-0.41661189899951684	-0.6921877278339752	0.8022957610472459	-0.9545646099673565	1.9485198875349603	0.3487227791777311	0.8705143282742448	-1.0378504074680357
-1.2578221522807895	0.8003746396677706	0.978818259985179	0.6540209514869387	-0.5167942807988813	-0.15645485396922093	-0.721874369613408	0.3289182503041033	-0.09438531001710662	-1.4891856146036	0.2939919024532257	-0.9117753891956356	-1.5350138194171161	-1.0638325339440722	0.20798085860863075	-0.8034358309372793	-0.5870128785052018	0.40799336326173785	-0.0677946354290286	1.067321571664228	0.042608829038533844	0.4396706625831713	0.9026340730456839	0.9026781160259599	0.624239077878576	-0.9691787394913828	-1.2689099302617162	0.9713360448229433	1.1263422829755343	1.1444199865811553	-0.6454183742679613	-0.605339916534778	0.8739414121303477	0.5604858525002674	-1.04262708076674	-1.0821278000456263	-0.01372933680289333	-0.10025545973546587	0.4257981500716598	0.047305670074995705	-0.2134837809553094	-2.091938346517094	-0.3591004033321971	-0.5797509648069914	0.8361389950828328	-0.983634854465795	1.9573351725684986	0.5126499081044177	0.8355262334763713	-1.0110592203503943
-1.262216587346095	0.9435797774868222	0.7867621864625288	0.6269225189742873	-0.513033580574811	-0.17550181736541906	-0.643555754118372	0.2276264421321735	-0.11149974149471828	-1.5229065009104459	0.2177876840470072	-0.9290108419716127	-1.5549644187007348	-1.0966722806305476	0.13176121961612766	-0.7193275739157994	-0.5662976631783542	0.3260301981642032	-0.01605043965324085	0.9456970419457328	0.07488902372626717	0.3703344314975663	0.8636141623230866	0.8775004377021212	0.6962846914074444	-0.962180844305989	-1.241110531566391	0.9559953148922087	1.2144982600290735	1.2337344112492548	-0.27879285140885435	-0.8533460157310463	0.6821652799866116	0.39024299866548295	-1.0680932041896756	-0.8839685810979404	-0.03819234417928373	-0.11238858919571697	0.31774100283484863	0.05093632498755514	-0.19870573247076712	-2.195215681379122	-0.3379053817779428	-0.509004061959309	0.8581114306146048	-1.0240665243229512	1.985577035628296	0.6987849848448533	0.7889278854814986	-0.9759886514479295
-1.261771557693295	1.063183667727572	0.6390986807908681	0.5796590604717556	-0.5024133881197054	-0.20769990222631546	-0.6097829279959044	0.041020147019074915	-0.134489676237715	-1.5740879109807344	0.14389667956850222	-0.961254534220959	-1.5905194887028051	-1.0823371420677177	0.038944451135857774	-0.6002692580493814	-0.5264240895758036	0.23893539728880264	0.01721531845201709	0.8146307517158771	0.11992830799436209	0.3226848572249459	0.8131106816995135	0.8620810831956435	0.7555852196097723	-0.9426985959690122	-1.240330109750014	0.9349013896961778	1.2897057534767207	1.3553123819186577	-0.002627579028126259	-0.9810211927586995	0.48023421175908043	0.3047792972692755	-1.0793230066120816	-0.6977449419821399	-0.044016583527618156	-0.13664656837726796	0.23277035407439026	0.08047930193996113	-0.1947310211022566	-2.2812160067509395	-0.35227719517919537	-0.4987721220926925	0.8845535196988557	-1.068331201005281	2.011912450723354	0.803896535736113	0.7459428218927944	-0.9496583653498296
-1.2435849274887008	1.1521872537510718	0.5269261431233796	0.518670996441242	-0.49147473039033207	-0.23915799308574376	-0.5936485743734445	-0.15579523172483772	-0.16147054694587445	-1.6229336498030118	0.09703911557682107	-0.9963896310309366	-1.6378552780311892	-1.0286886793269012	-0.04617615344224003	-0.47143419133685016	-0.4924293043748712	0.150508632622712	0.011717730675917895	0.6964641302037207	0.15781136347599653	0.30443703214251905	0.7609032395786798	0.879810960187896	0.7799401016937887	-0.9184150632738808	-1.2631193369011333	0.900097256205268	1.3341982004358939	1.4697335455496945	0.02001997872078871	-0.9530732659221874	0.3177406387502545	0.198507371527814	-1.0697458783414069	-0.5220717774137666	-0.04409071385300134	-0.18704865127363407	0.1748241022604133	0.11831901620745078	-0.2007253155444964	-2.3452741005261215	-0.3930859099155407	-0.5410001399507611	0.9133991017311376	-1.103006808476259	2.02244589256462	0.8206927592750214	0.7032471104086888	-0.94500936830797
-1.2022660655822865	1.2249253995100278	0.4355764232144549	0.45417988722818914	-0.47784472887254126	-0.26974812105623086	-0.587877586254449	-0.32349389552549307	-0.20509396300670896	-1.6551193641672797	0.0857981543723963	-1.0231050173513467	-1.689047003127301	-0.9552069522125837	-0.1198845244422168	-0.35763814929695187	-0.45347060970353337	0.05337005984248069	-0.04686387190519118	0.6321827092954553	0.18016577154172128	0.30988228589269784	0.7015440045574912	0.9260439638105196	0.7616563582281584	-0.8961515676894918	-1.3038150354659213	0.8540885557337331	1.3525446708831688	1.543218053718024	-0.04621644233880523	-0.9009058640392558	0.18312296736275563	0.07608318633633807	-1.0323356765672016	-0.40544160802870344	-0.035257183998578724	-0.2672776657706625	0.15248406891981842	0.13919569812327418	-0.22722935936965238	-2.389612386366255	-0.4441975011332568	-0.6145402547504941	0.9350580381827314	-1.129344807083933	2.010004192266721	0.796311204388988	0.6614664749553751	-0.9544210092184249
-1.140665768620232	1.2656722311620352	0.36075848486655904	0.3781320470881668	-0.4594798980564504	-0.28259322996393	-0.6089406756758349	-0.4200822966968481	-0.25963328113115336	-1.6599235354760982	0.103554768019583	-1.0213843274754193	-1.7424086978544975	-0.8879821888501847	-0.18603784810999488	-0.30610563331255924	-0.41979440915013216	-0.054387639988123196	-0.1283895746842112	0.6521669120660112	0.16813136335745643	0.32679468051268645	0.6301585161632136	0.969837386478803	0.7049321169809137	-0.8866064487948184	-1.350279712209789	0.793855366616817	1.3482312950201323	1.5487181599608484	-0.10802320989681251	-0.787406755488386	0.07983307310332803	-0.052520859168619	-0.9709389229369915	-0.42470087440349225	-0.012491160016767056	-0.3539334136422277	0.14656289852014637	0.12254895391162927	-0.26530064880208537	-2.4068576469470147	-0.4805475411787505	-0.7071953831015195	0.95385514969773	-1.149762939594951	1.982989842711285	0.7417759602805211	0.6443965092347401	-0.9551954912969236
-1.0668187769867719	1.2453428225264893	0.31368255558834013	0.287631182913555	-0.44027831534326456	-0.2455601467024607	-0.626585929595489	-0.4383319048382939	-0.28736440611997033	-1.653889816041754	0.1404942774766394	-0.9931555782699043	-1.7944718768127217	-0.8581626171698724	-0.25010932302505584	-0.31044637976084644	-0.4152404519997582	-0.16333429626110318	-0.18842044291183108	0.7111200692139517	0.12967460177057868	0.3538781014516001	0.5612635572748862	1.0148374431784317	0.6162231655420078	-0.8869072155080866	-1.3925897235405233	0.7317960607143452	1.3466787471019763	1.4796175909739397	-0.31006245013733674	-0.6662696218841168	-0.018404895533385007	-0.13721917291119437	-0.9102874214876614	-0.47364536058169443	0.017144941957972285	-0.4296913691051795	0.1392111436955114	0.06741660175708297	-0.30858680729428467	-2.3925090074579556	-0.47692242047652755	-0.7989686272563723	0.9704339343880773	-1.1547851613581903	1.9545198576728011	0.6442441673849192	0.6536521596805722	-0.9336362673508811
-0.9606782737695824	1.1785724344648763	0.318930501222518	0.20124959649757077	-0.43470985635644055	-0.17075584079961031	-0.6230175465776098	-0.4172816463532942	-0.2880863770051267	-1.6572481516006712	0.19900031186208378	-0.9620801177472881	-1.849489829022172	-0.8936100069635419	-0.3218390272804678	-0.32191511530141925	-0.42776263195707037	-0.26448538917483666	-0.2300330089729259	0.7746896623641277	0.08502785325870302	0.38435579608797815	0.4982105213586866	1.0534484791866474	0.5093955252334792	-0.8866470016100907	-1.438797293388617	0.698819730174075	1.3533685741379067	1.3608616275918575	-0.6018996591729573	-0.7119917498787263	-0.07797893936093811	-0.15403190170726433	-0.8672668738334322	-0.4767660750405719	0.05981395654396583	-0.4932963237343947	0.13779403945358695	-0.027766152296259738	-0.36680140875524003	-2.3542497039862824	-0.41928039062754296	-0.874578045130589	0.989645378020738	-1.1406390729213547	1.926625609056717	0.5343209563934744	0.6672390494421077	-0.8704423179729217
-0.8302603788653347	1.0940594952242122	0.4054789447622709	0.12324245278228982	-0.4564778945151936	-0.08072694653070228	-0.6206182803067513	-0.37215681599147077	-0.28795538022596423	-1.6700102969150443	0.24722872478113384	-0.9451773813398165	-1.925282795674568	-0.975850103625198	-0.39465821215136876	-0.3404199389798913	-0.4458979127420215	-0.35007196138836905	-0.26715946643527877	0.8599611645453507	0.03933098772377823	0.4011397587302249	0.43381208266787175	1.0570909351878117	0.40423708923066776	-0.8828958661974202	-1.4935246576723498	0.7384412373088742	1.3433614084393928	1.2296687083788405	-0.8389676172290124	-0.8332260706149647	-0.04899194250514668	-0.17201249166471863	-0.8574802003285246	-0.5561060125886907	0.14271570258985236	-0.5380946793080515	0.13498847635869432	-0.14261370528681816	-0.40631576907191597	-2.2787115780701077	-0.3080764564935989	-0.9401690502171833	1.0049408331431058	-1.1075048583659701	1.9164307291996927	0.4453665514061944	0.6761583280663443	-0.7553854287567816
-0.7257249616762358	1.0081364125327812	0.5785791776789683	0.06279003706791568	-0.5084689116436438	0.024741672204938725	-0.660570336010921	-0.3172264679337554	-0.28419666582386194	-1.702499284143925	0.2524843947671556	-0.9493499922149917	-2.030396966349491	-1.0683207154402115	-0.4468121651248576	-0.36196378873903784	-0.4709050042639153	-0.4105241606976768	-0.2519295486910769	0.9208923351700582	-0.009457516267181259	0.3930616494363377	0.37424288082711576	1.0286391813458986	0.3114017728915587	-0.872471258121533	-1.549619466596441	0.8458398361446857	1.3112793176053301	1.1078368506524938	-1.0571058729669203	-0.8948360858880878	0.026754101582334718	-0.20274839586786672	-0.8978477231041199	-0.704175458524744	0.25769384078119434	-0.5569327413716275	0.12306525446111971	-0.23656460026849874	-0.3875916557872855	-2.1696447361904982	-0.14068501624921637	-0.9957329625535944	1.0078613245742374	-1.0637201265553398	1.9452193608115802	0.3715568001396505	0.6809561476507116	-0.6235950965891591
-0.6527736154946451	0.9669686425372614	0.7877023667132168	0.048055758165264105	-0.5949462835458327	0.11383027334415963	-0.7525887754753974	-0.275396615667097	-0.27624456588880075	-1.76026923842413	0.2278990058074583	-0.9699759241043584	-2.1397483338568164	-1.1669917230878872	-0.46775204324985087	-0.37173298608205074	-0.49016675227428924	-0.4484743200374197	-0.18117291196919866	0.9008663546981243	-0.06117494090070099	0.36772254444002	0.33370151822734295	0.98457511179208	0.24328302349032724	-0.8516651293359854	-1.598315057599661	0.9798123966982789	1.2453820980565502	0.9960235867907097	-1.2870104602928816	-0.902041186444533	0.04912743632821711	-0.20371502027537436	-0.9906908389290227	-0.8102121090250158	0.3661725526065237	-0.5668154377847272	0.11142511640735353	-0.28871219118589736	-0.3227704394840769	-2.054554939429694	0.07557842161032532	-1.034504619319971	1.0228652805518772	-1.0206577691079146	1.9870688809492312	0.32151925066537196	0.6863489475001587	-0.5369604369114126
-0.6040624200249833	0.9836014471743247	0.974465325799609	0.07476865029697657	-0.7119010944162758	0.17468967975567518	-0.8291089584802366	-0.2432572080787428	-0.2934140755576511	-1.798701433418459	0.18271342804850244	-0.9861958470690017	-2.2212862115519174	-1.2578563578781523	-0.4598525500963209	-0.3757766280750604	-0.5013592921554888	-0.4684188564987678	-0.11349040221203496	0.8337970756402312	-0.12078166323293767	0.33161874286031706	0.3163841010011462	0.925632981502855	0.20551135563688483	-0.8265156250647309	-1.6360415128105945	1.115837020158632	1.1299621094456371	0.9023930821545656	-1.465339603635298	-0.7804225347773259	0.06192236388043672	-0.17963368872818514	-1.1095667613755253	-0.9208637274097958	0.44804448818627873	-0.5838004942708468	0.10442553136459953	-0.30127881839126835	-0.23422747731366939	-1.948507979113772	0.30925138975585315	-1.04963726604839	1.0516686960412112	-0.9813678111127864	2.015752504031247	0.36142444717192546	0.6961688345499571	-0.5090327815264086
-0.593644257232447	1.0179882831270803	1.142834544928147	0.1218061568549422	-0.8384520133304548	0.20003122871825182	-0.8157224360984545	-0.21590548632074666	-0.3284318963873751	-1.7932483992365138	0.1231916170808109	-0.9864975264628331	-2.2497483403183276	-1.3210579004465948	-0.4349401646574701	-0.3840313480464696	-0.5130026593681005	-0.4784210565000194	-0.025330550631228955	0.7507285437893477	-0.19730432815370588	0.2878535806491957	0.32659010356152085	0.8703734030496886	0.19793032627936363	-0.8069142528328923	-1.6505680524218485	1.2253180328727087	0.9878496608252618	0.8337452979189809	-1.5984953592659088	-0.621905904938623	0.053146718432528994	-0.1556314759047419	-1.22465082614865	-1.024551386928213	0.49543580485140026	-0.607959116584974	0.10295113634476086	-0.27035915569255925	-0.13743072261676076	-1.8654024072507454	0.5159522664214639	-1.0406396168579122	1.0565911815983917	-0.9471279215116789	2.0558947303125366	0.49236290876309685	0.7145897129089348	-0.5140332419028041
-0.6062428791188283	1.0466407908275317	1.293318591351872	0.17144290081718266	-0.9547979935295043	0.16331343112156715	-0.6892109837450736	-0.20723124984001678	-0.3327235295047064	-1.765932682849353	0.08211409151731416	-0.9658343502038574	-2.2169858838289356	-1.3671083258375067	-0.4153507569332916	-0.36716311670638885	-0.5219434670046722	-0.4863878961020133	0.10544252179730815	0.657136851695289	-0.29094926856050474	0.2426140717548133	0.3745852882559492	0.8313664206718931	0.20909088748422605	-0.7954555479675663	-1.6376945053750205	1.2663339985316582	0.8667542656157936	0.7825736011007691	-1.6832694779089947	-0.4641402665742274	-0.07970670157282264	-0.1161976720062767	-1.3214060603900553	-1.0009692392438856	0.4947946777129529	-0.6410615129150448	0.10351224896373927	-0.20369227447376415	-0.06973888143629473	-1.8217551270869037	0.6677541958270666	-1.0170318546851729	1.0446012167775496	-0.9150354985549312	2.126053101710076	0.618627186256946	0.7329346363404554	-0.5268374510484233
-0.6051722010838492	1.0605719366416877	1.3923921764163594	0.21068743541290907	-1.050326648079746	0.08155800362096036	-0.5146830114441515	-0.22618750355425726	-0.2928796682426591	-1.7086963947727702	0.08310140238412993	-0.9251436349272298	-2.137652635861707	-1.4121984763064044	-0.4204415751296217	-0.30504940179570494	-0.5258097621988653	-0.4996376932109027	0.19113802042400585	0.597250123605024	-0.3988949240176046	0.2057698205075172	0.4623158859888867	0.8117319915221692	0.2303169085308709	-0.7921986499910251	-1.6035959877332224	1.2468351855047275	0.7844408154964568	0.7383130141690422	-1.656295425799191	-0.2554088126857923	-0.2453128008049606	-0.03016637976580321	-1.3921048002877299	-0.8498190485907926	0.45188724397234925	-0.6733210318198023	0.1070996626748667	-0.14131692391273154	-0.057577219534267254	-1.8005655314025535	0.7505296499685232	-0.9832997841815706	1.03512291125404	-0.875029718345016	2.213536070044547	0.7081835132027049	0.7349890362831022	-0.5411443237919998
-0.6002191513915975	1.0555952974077054	1.4529116795282588	0.23706376975306548	-1.1224918158913262	-0.0064808817166787155	-0.3545492804844513	-0.2559573794283313	-0.2169149337263502	-1.6206226635556082	0.1187329871268771	-0.8810351279994991	-2.0440381901569906	-1.4588118214791868	-0.4398231014550231	-0.2183716948029509	-0.5342083748315248	-0.5254205878109693	0.2111150348543301	0.5931398405233255	-0.5033446627398266	0.17773757556977537	0.5648136116549629	0.8189316998753483	0.24970005913165103	-0.7974384116643091	-1.552829889870226	1.2184924366142327	0.7432122286924602	0.703215761016043	-1.5819218117213123	-0.12078696452079371	-0.3236459270639874	0.07844986815970309	-1.437169780575083	-0.6728760760701864	0.39041717605138093	-0.6922998494455624	0.10196202791430942	-0.10851118509484303	-0.0920939472683749	-1.7803209326701057	0.7568269918468196	-0.9456912423983352	1.0098504854046055	-0.8186124443823625	2.3071801422954543	0.8021687967812208	0.7214365070839882	-0.5464983520737972
-0.59854889365703	1.0678044227256742	1.5121999145538478	0.2582368890340875	-1.1784652100524056	-0.10610744254598722	-0.2596717944970973	-0.28033341019630137	-0.11287818487544973	-1.5390928084520243	0.16531638133308446	-0.8528510720375151	-1.973081544867199	-1.5029527346688514	-0.4364742383374969	-0.12997682477206937	-0.5501965153127357	-0.5628602441747551	0.23509106030095928	0.6268753343858187	-0.591801085650957	0.14020267480952006	0.6600061071294621	0.8364385437860016	0.2629876717389835	-0.8102953438062048	-1.5007896339396751	1.2108524226203707	0.7364739367591927	0.682261303919896	-1.5398493877788986	-0.11404350284120171	-0.3867977340356875	0.15186172396265607	-1.4544873275850698	-0.5181316832472134	0.3210933006844295	-0.6919802515220154	0.07749044063074821	-0.09559664093544844	-0.15535273198558378	-1.754731311652393	0.6967532966708296	-0.9167852310785118	0.9627431236199684	-0.7404289333714613	2.406331730888941	0.8402087783300185	0.6909333699073856	-0.533494208695957
-0.6060492260481541	1.0964320567967367	1.5534657975497908	0.2752117263800591	-1.215371276468863	-0.18738994154941452	-0.2721184121159034	-0.3021908005511446	0.0009729022142866084	-1.4845213249648939	0.21488118468187603	-0.8369787631892212	-1.941262338154696	-1.547318539830195	-0.3967582694937596	-0.05006076197123812	-0.5637441771732339	-0.593783088933403	0.2631911786122233	0.6768559267455636	-0.6638649469818486	0.09020200902599244	0.7345766306636442	0.8430505975590131	0.28324489406992864	-0.8261413563737822	-1.4650961434311702	1.227823674186962	0.758151115495903	0.680174048115344	-1.5148539279876894	-0.06480275890961562	-0.45302192914341155	0.1763420890730874	-1.4452564044839973	-0.4029342753772601	0.24916684983984244	-0.67318690004878	0.033507973421802846	-0.09948365570886777	-0.23076601696271437	-1.7094125447850885	0.5961841687944884	-0.9008036840116513	0.9224282419058538	-0.6334618343554567	2.4922920755402727	0.7691206803633868	0.6538366216472534	-0.5229671452267942
-0.6389590757702797	1.1299310955159025	1.5541884983830598	0.29816559979762663	-1.238004166401852	-0.21002930690261762	-0.39484311973879466	-0.31890069930232623	0.1048146444962074	-1.4533923637218957	0.26111999391180535	-0.8285838822793922	-1.9334279184198806	-1.6039775196397401	-0.34434332673494455	-0.010428790121317427	-0.5714623410870151	-0.5953478553841393	0.31332614830084826	0.7033767329470615	-0.7172732948729288	0.04453526722606033	0.7759610908004508	0.8328963273720724	0.31842879290943465	-0.8463949530512472	-1.4519814164644118	1.2658551276479117	0.8067497091019111	0.6899960842584012	-1.5029699949792403	0.05291294588964579	-0.4383934207855483	0.2314568800236013	-1.414302018056634	-0.3856504366279191	0.17257820258535658	-0.6567814252893001	-0.01827109465204892	-0.12274248672137782	-0.2959668002975105	-1.6481128709663484	0.48644408226920943	-0.8866258331649156	0.8971503160725559	-0.5267044040888632	2.5366237800650633	0.6499865771801593	0.6286430955900262	-0.5497457049192429
-0.6919045701121898	1.1549769269548953	1.5499593601735593	0.3320868329860581	-1.261598696574786	-0.19472867905270164	-0.5661255045970008	-0.3212572650427933	0.20205295822853322	-1.4482907969295606	0.29534177664290845	-0.8341395007460417	-1.9055104483172909	-1.6720397641482059	-0.30148334140751243	-0.04370323019517965	-0.5859609480652392	-0.5645214574417958	0.40725299471569426	0.6766293630573236	-0.755693151388709	0.01336299148556835	0.7791089779645858	0.8023407951930576	0.37150748047093474	-0.874000437197419	-1.4694157668084062	1.34236992681222	0.8517652427116577	0.6983111778699206	-1.5283533331394756	0.17827992853303004	-0.40957244965444667	0.3532653151476609	-1.3660829264609595	-0.48336415703934177	0.09572709390856857	-0.6601777742074078	-0.0599265452639692	-0.13386251185475576	-0.33656973021421094	-1.5654629893330931	0.3878795864684291	-0.880489099634462	0.8712013922080004	-0.43865335755879864	2.5426599600407895	0.5028686762791382	0.6208233549632622	-0.6020190360761933
-0.7542720311619165	1.1360710552628643	1.5778686611027894	0.354674127025029	-1.27454961772833	-0.14976708863263888	-0.697198139804478	-0.32420864483192036	0.30175341596920635	-1.468309156946488	0.3285912304626869	-0.8465753957584283	-1.8450941860330219	-1.7452648660678474	-0.29654426145846535	-0.12458865922721193	-0.6032510778795692	-0.5011592248819162	0.5049371074207467	0.6121551219888538	-0.7957737361038795	-0.010423135004380447	0.7656387989246232	0.7529615215260844	0.4331001146717407	-0.9024228916012602	-1.522035082075016	1.48813046746537	0.8588611721632088	0.689111574511629	-1.4984124241431875	0.3455080594737009	-0.40332185478863974	0.4806120609339553	-1.3147206563517932	-0.6001618918805718	0.023996988250130448	-0.6782839073476274	-0.06359652509620761	-0.11743550466670442	-0.3590059613234863	-1.4482011936492412	0.31556178505231647	-0.8940315772217506	0.839521485158437	-0.3618834725693177	2.5308338269869664	0.3096517276074649	0.6374629094283075	-0.640242252135157
-0.8291245291238788	1.0893028919425212	1.6285263090940387	0.3574045113621639	-1.2612006149819517	-0.08343098476163271	-0.7777044412774081	-0.3418083335360019	0.40169204967199307	-1.4908888796455568	0.35037049915903806	-0.8616047403745757	-1.76837901323393	-1.821570850028952	-0.36720876321795404	-0.22548583580622003	-0.6008707095697114	-0.4160432466169047	0.5677570603240994	0.5368106443888396	-0.8517033713522153	-0.02717433438699906	0.7655935753019472	0.7051384674509402	0.4845167742143067	-0.924748906109194	-1.5943890580540085	1.6848789540819715	0.8194775938647497	0.6545864447265817	-1.3345730137032608	0.4749303960783454	-0.40095370763866367	0.591264756009799	-1.2783162717019052	-0.7027150256498995	-0.04375612562762458	-0.7069682349729143	-0.016859045478763702	-0.08247401247340823	-0.3653022383411715	-1.3268120397367262	0.2754859265073152	-0.9227587813128221	0.8102285711053165	-0.3157563476988591	2.5035171252851764	0.10095386634318868	0.6798186321895103	-0.6659495852570727
-0.9200986452194932	1.0791831514932597	1.6948692418369782	0.3525994773521947	-1.2415104066273652	-0.01582817436680957	-0.8339007096023078	-0.34959440081055854	0.49875024283297054	-1.4994933655717992	0.33864112620562714	-0.8817527028539626	-1.6864512094499582	-1.889966983231567	-0.4962621425317718	-0.33909304026861176	-0.5936238104930336	-0.3383387073220637	0.5783757876212292	0.468075077779844	-0.9233294043396313	-0.03082022991840615	0.7969577727572276	0.6738073314656916	0.5108480056783506	-0.9448293084714345	-1.6700137522867693	1.872097235645978	0.7367212748559491	0.5952704723167292	-1.1222323016725997	0.563242575860011	-0.4027197834793241	0.6383799560006684	-1.2709293466620815	-0.8195296707665223	-0.10388183008016103	-0.74357958467084	0.05430621082736562	-0.04598767851032477	-0.3506459377724217	-1.2295053674344436	0.27444165305399915	-0.963780284374946	0.7811464897669352	-0.3149831941854054	2.445157729563046	-0.07482963893847114	0.7287317970211682	-0.6721307098890061
-1.0199007344696054	1.1327762560468255	1.7715073156168106	0.34224993024094863	-1.228893561790945	0.027403054140044424	-0.8799682495435039	-0.336720809561224	0.5881823394070291	-1.4894559741340694	0.3049227371790001	-0.9024829189782343	-1.5880734761580126	-1.934946757272647	-0.6226373417810527	-0.4203196358573392	-0.5984915434660707	-0.28962807645977734	0.528629293288474	0.4161341471246837	-1.0007143059214971	-0.029407478163245394	0.8677892717737221	0.6699167824861197	0.5132965547286975	-0.9609372246376443	-1.7394462658394403	2.032957384622905	0.6146298424460273	0.5235596635876936	-0.9131287234770527	0.60261219950136	-0.41823680313305706	0.5652432957585716	-1.2873704479532337	-0.8470780466793741	-0.1609100890450727	-0.7647475652755068	0.12376116891048275	-0.03699344261277324	-0.3205001989366577	-1.1566192092489038	0.3104131439726662	-1.0163687055455308	0.7283576446520549	-0.3336011239182756	2.3539288534991867	-0.16570313461435776	0.7739918915322747	-0.6118705322975345
-1.1296424399818377	1.2197784715825342	1.8361505630666919	0.3310724193608029	-1.2179408541230015	0.02048717035188246	-0.904333890332634	-0.32466893690227294	0.6576850623512484	-1.464306660419322	0.25885622043721035	-0.9201491649626867	-1.4802521043517824	-1.9544764864696496	-0.709226772592846	-0.4463993642281965	-0.5915524091809705	-0.2739438286772671	0.44951742964019825	0.37864990798087594	-1.0750914442089123	-0.034764926377620596	0.9620498375952167	0.6974363081667437	0.48991047136038074	-0.9697312715994654	-1.7857812514942897	2.161259372000299	0.47465820532528413	0.4494445327295356	-0.7150776156159265	0.46222980496873145	-0.4442170923592956	0.4054871127646713	-1.3138296335731856	-0.7818243685335686	-0.22458002445983977	-0.7623994313087216	0.1662052102301564	-0.05684967910842337	-0.2805107830269888	-1.1224685881768055	0.3723758552347432	-1.0711982930493025	0.6497005421026064	-0.351115016642528	2.253806841250334	-0.16768910552057348	0.8267082280887437	-0.497373458931614
-1.2373526503007442	1.334174206500371	1.8822779475012446	0.33496258500780823	-1.2187557505600979	-0.040674539373515776	-0.9294522687025026	-0.3253350638069034	0.7017937619348887	-1.426657332587134	0.17909079121093072	-0.9383442809955843	-1.4219538215534147	-1.9420660368668918	-0.746291874256557	-0.4590854726850958	-0.5673760421550925	-0.2792933012298894	0.37519596024092833	0.3425427261478644	-1.1269715866559076	-0.04477475745917618	1.0523226489743052	0.7514867465988837	0.45344919347350743	-0.9750555183045664	-1.8015569210681999	2.2094718902361192	0.34856925448669795	0.39159572331234493	-0.6540899316350643	0.18309510916241328	-0.46553953900164424	0.24734426374629156	-1.3395654326019169	-0.7496748604160757	-0.28587778946235076	-0.7468832005126853	0.1619758028018196	-0.07739342614001446	-0.23824635214182996	-1.1290592882623047	0.44551042767327054	-1.1249776050832228	0.5631472960541719	-0.39196110988719274	2.153871309666598	-0.1713600863537646	0.8744766436565852	-0.3725345243326936
-1.329563166770665	1.4345622613597766	1.9229850756862799	0.3618887884158597	-1.2377543897161527	-0.15426640053129387	-0.9567095068288118	-0.3296948725014407	0.7392394889784063	-1.3883262285476758	0.08561537451541355	-0.9593749350347007	-1.4089599988395012	-1.8983500729243257	-0.7370464628496307	-0.4572461946801806	-0.549056823818925	-0.28163130508720596	0.30195452449358057	0.28981123283586496	-1.128020026175724	-0.05091983443500928	1.1249049482401192	0.8236241655528023	0.4219582118125137	-0.9814493455124692	-1.7928494158458226	2.1714471814355036	0.24152032348831956	0.354110527840349	-0.7921870101051259	-0.10413483297724979	-0.4805493591887412	0.12098306206231416	-1.3570396830044604	-0.7575781082156278	-0.3382919365527477	-0.7179372331365156	0.10695812075296232	-0.10136640247920443	-0.21738090786767744	-1.1494663667078264	0.5088362887467286	-1.1803470862582734	0.4723462291357234	-0.46188072370450506	2.039712553760933	-0.24635696148286304	0.9108789468656822	-0.2289754318852717
-1.3969562974141456	1.4845410362274563	1.9478044959695655	0.4015868069842473	-1.26149410258765	-0.30855793176984825	-0.9626771561175493	-0.34308224046310504	0.7760019487306116	-1.370966795739104	0.014806158281277635	-0.9815849941114294	-1.3964068544990424	-1.8365999803816866	-0.7122099465344215	-0.4017153577213796	-0.5408746083053435	-0.26216401407895196	0.2638057634631503	0.21006402824450837	-1.0735951113262294	-0.056851294958067664	1.1629315543932226	0.8965635012046034	0.393956340785396	-0.9853855031448182	-1.7632900863196874	2.121857066326369	0.14481614126646059	0.3231070572322644	-0.9743082834596134	-0.42793364231878545	-0.5093411389836333	0.03300476122878156	-1.3593428584485499	-0.7718473060517379	-0.39248921849695184	-0.680184935411005	0.022450853284453287	-0.1292846571965542	-0.22198106931339473	-1.1637048188052606	0.549162027010916	-1.241309935307474	0.39025163667204266	-0.554166096150413	1.9283039350427689	-0.36384878376703095	0.9451237684448696	-0.08345698396208218
-1.424633790130547	1.485409699899978	1.9596102824982218	0.4372398117198427	-1.2655701458774167	-0.45867656450388006	-0.9455581403624477	-0.37612278323144543	0.8081170000220785	-1.3744027127285041	-0.03961579503749163	-1.0045449064962824	-1.3994742730648304	-1.763970911172261	-0.6994912466471972	-0.30302002729609984	-0.5481263162068897	-0.22698088064146726	0.2803827164970552	0.10207509752182704	-0.9798260356802839	-0.061130176665488554	1.149729486830554	0.9609423761065061	0.36315715317027986	-0.978824395573918	-1.7126900840619257	2.073865435716502	0.05930735032956186	0.3012950000774085	-1.1488122858649352	-0.7514497254582289	-0.5409060957184046	-0.004913747112718253	-1.351236191082448	-0.8505139071796656	-0.4475860819572904	-0.6481092267109816	-0.06576851958828976	-0.1286504162420906	-0.2509976559105368	-1.1673073862365242	0.5589558201837954	-1.3129977460967421	0.3441947718051947	-0.6712038472865727	1.8406743168648565	-0.5122132576129262	0.9668089002338445	0.013559523795108686
-1.4161409857522167	1.4445863340036946	1.980108554049253	0.4599819539446	-1.2341841442149293	-0.5463259793144305	-0.8961636359427798	-0.4129980127549068	0.832388619161198	-1.3882122073543912	-0.07868124397863163	-1.025258983393724	-1.4254891514258483	-1.683978354522044	-0.6848545753143214	-0.1830049343703145	-0.5773303096326792	-0.1818271418494513	0.307891101448914	-0.016849949953801346	-0.8585979096345302	-0.06073963861072248	1.103197609355575	1.0096926463635776	0.3336583087202364	-0.9592601967560789	-1.6518205953079004	1.984599856189893	-0.008087267426610612	0.2928652477950108	-1.3382289736496098	-0.9576719843030951	-0.5702525109012724	-0.017813539027861723	-1.3480857240390693	-0.9762956101478325	-0.494516588491653	-0.6231408459273496	-0.13497409428519375	-0.10139137259552222	-0.3231141983051374	-1.1789442953418638	0.5398922353387182	-1.3843782862113596	0.35061325297304846	-0.8083796265888339	1.756330741475169	-0.6220250015750229	0.9574827202125163	0.07339457807175154
-1.3921354531836048	1.372919667664589	1.999290238665602	0.46616956104194945	-1.1974529214784615	-0.5481954378444567	-0.8067126419563897	-0.44359122796609024	0.8395592042205748	-1.4144664687154047	-0.09169906510421393	-1.0441083588527498	-1.406672432451456	-1.6031993658236252	-0.6425924386811828	-0.04963021229452234	-0.62806461420051	-0.13214040269111632	0.3538141804370572	-0.12764923451146737	-0.729993801878962	-0.06127433500785194	1.0363974732747814	1.0338980006912335	0.3031490430911522	-0.9303806783301081	-1.5911865982681461	1.861562076203547	-0.07024600506697748	0.3001250136398793	-1.44862988602498	-1.1148677526663984	-0.6051544022564646	-0.04180371204551762	-1.3501374452020793	-1.063936955616119	-0.52688950193864	-0.6019579617925692	-0.16999392479640024	-0.07254422955116274	-0.4271227266022078	-1.2242611946262598	0.4981175676580559	-1.4348678924347538	0.39956860933557725	-0.9395110489744759	1.6640119492909178	-0.6162361471842214	0.9205613916657966	0.12337603155618755
[truncated: 200 more rows]
[truncated: 7 more columns]
