# Supplementary material for: Obesity dysregulates feeding-evoked response dynamics in hypothalamic satiety neurons
Source: Sci Rep. 2025 Oct 14;15:35837. doi: 10.1038/s41598-025-19800-2 (PMC12521569; doi:10.1038/s41598-025-19800-2)
Supplement: Supplementary file 2 — Supplementary Material 2. [file 41598_2025_19800_MOESM2_ESM.zip › Fig 1/Fig 1ef NCD and HFD/matrix_MPK120_2.csv]

-0.5411480644075926	-0.19167650984162804	-0.7395884212276967	-0.5443023793336793	0.7147406033656092	0.05445141796705775	-0.32166482525994855	-0.14365662974709528	0.00771130507806062	-0.11470346698290093	0.8120978098220843	-0.4987355468415836	-0.7990801229654142	-0.6828437181678013	0.7010183717716666	0.08170698059071685	-0.7893172308710007	0.1460983112414816	-0.7462333702860582	-0.8066611208610805	0.2110555684465218	-0.32039441128402935	-0.25997170805773884	-0.44662863213484616	-0.18398765485202384	-1.1677482110886885	-1.2710615968424581	0.2984889014371369	0.027063021781501183	0.2802482781912201	-1.0548741770538275	-0.17137490160810906	-0.666846174660676	-0.02724239307088632	-1.4340306347840968	-0.6900314567503347	-0.6723264234225678	0.11367433839696824	-0.31544651093408316	0.10790121669488555	-0.24902542777506625	-0.39043606297936445	0.28395110726594075	0.42095154638527343	0.2094748214448746	-0.1693879449414784	-0.38969508387541557	-0.1666870052515605
-0.39785313339801176	-0.18140185576529833	-0.7437333249967988	-0.4142202918472302	0.6750353303507453	0.04866900728494668	-0.40195700976796633	-0.15099938055666007	0.0303395792832698	-0.12106948490949673	0.8702620299952355	-0.437773409658996	-0.8099403854418252	-0.6604971161850429	0.8120681432298892	0.06036447053200819	-0.8414851301461419	0.18286152922426585	-0.7739648673492621	-0.74606142532711	0.1970163537175766	-0.42324922875320536	-0.2411057763732357	-0.39344508994157046	-0.19375580481129634	-1.143522518856384	-1.2770166650451855	0.27344703368185985	0.02043607162248398	0.2567484330556954	-1.0590611449721163	-0.17306492328226847	-0.643221982903093	-0.00881107624655212	-1.4499849314676638	-0.7192685205156693	-0.6487720591177362	0.1461044269351569	-0.3259193544799785	0.11507095215856761	-0.2503787294553935	-0.4124854322281468	0.2927764405986193	0.4311513679401665	0.20009769888026102	-0.19095850997285846	-0.40127110282696543	-0.1970743472279991
-0.22546425263587275	-0.1754574541813748	-0.7621647861349645	-0.3045246001639303	0.5172453274047917	0.0367042855256123	-0.5788064483431966	-0.14749114101843	0.0529245043041777	-0.1355171515253196	0.8874732561100455	-0.39657055372216315	-0.8620168245973193	-0.6444105101905647	0.8074256391309403	0.05510846566720473	-0.8250018860865947	0.19138411749661519	-0.809609238332437	-0.6514176581867585	0.17591260060705435	-0.4917524188221267	-0.24214946730644127	-0.3803604694924519	-0.20489133859431244	-1.0862731177136824	-1.2725742063449756	0.25708015777627063	0.005509988099109901	0.23680790076932587	-1.058772667465834	-0.19044825251482775	-0.6120185760687652	-0.05081668668632511	-1.4685743652833188	-0.7404360317077915	-0.6266611770607122	0.15134017017107385	-0.32464681092253383	0.11985364829119194	-0.2614306931780697	-0.3986649401735785	0.24247570066801752	0.4258813912842223	0.1886215610457095	-0.2141237914712447	-0.4119700616583912	-0.21632401011570287
-0.1486294090955467	-0.1646358349199328	-0.7741474108617576	-0.2698237482957997	0.37274602976333465	0.022653747885563458	-0.6704913221960447	-0.1414191040322773	0.06732672892343684	-0.15017907433315772	0.8679507117753319	-0.32092393981705963	-0.8820806993418748	-0.629466584419527	0.7188375369264902	0.06216894727143098	-0.7803296375026443	0.18457312544042365	-0.8495749091605407	-0.5115510420528622	0.14012461345473837	-0.5046124771713444	-0.25968962942714324	-0.3890836457342345	-0.21059401021172627	-0.9931768628644624	-1.263429794352482	0.24460833582643815	-0.008244250500837214	0.21139338276367123	-1.0512345075820377	-0.20399284314591598	-0.5764667342910061	-0.1057294581102581	-1.479285886865159	-0.7630669332629313	-0.6109638116249699	0.12286972189784041	-0.3253761493196364	0.12316275696673744	-0.2779167479072474	-0.37559082822908785	0.19015449011375363	0.4219843351210865	0.18283729097711157	-0.22709936538667103	-0.4179934873829271	-0.22421199216393822
-0.12124390196528874	-0.13809585380094186	-0.7527588995608825	-0.265417335953101	0.28558329529187654	0.013092278469646923	-0.6268942860439297	-0.14142008612110588	0.041101014286034444	-0.16876528509187144	0.8503685567908255	-0.1995090803913204	-0.8738390646342789	-0.6130568605716833	0.603454296497662	0.06894952113735846	-0.7590985309000995	0.17675924276427676	-0.8899400592997274	-0.3798377569825704	0.09841938416143503	-0.47665296924399475	-0.26355564527702185	-0.40518360055970704	-0.2056646177222226	-0.9134329369047773	-1.2566177286251612	0.23213616618154162	-0.019299498303940354	0.17872056687465207	-1.0398366804272676	-0.22031437135140797	-0.5542479460988913	-0.11717541491921599	-1.489252300706202	-0.7887446381486705	-0.6038037566288792	0.10635830654423797	-0.3361202155819544	0.11682202216604362	-0.2984393172779951	-0.37359161323406487	0.17343130696310277	0.4197568163756841	0.17903681849243874	-0.23411053214458874	-0.4197234297381674	-0.22401540555284621
0.028733534052026572	-0.07867216527420862	-0.7168020147201359	-0.22029913513698687	0.1283985983821359	-0.005702046559246214	-0.587726909595746	-0.1363079864045584	0.012788361543413052	-0.2068342620400935	0.8485030492994424	-0.08300652857143015	-0.9000776295109644	-0.5732322002184155	0.43164965717823317	0.06355410838729039	-0.7453064465075686	0.17684645064427262	-0.9562735701380063	-0.1723714486549612	0.03259371598808904	-0.478316276643233	-0.23455693631126975	-0.39768236553338177	-0.19516562468474236	-0.8141518218390793	-1.2496393202106133	0.20707917369097523	-0.03977528543442395	0.12349558162570742	-1.0222659738483415	-0.25989122566516715	-0.5357759535829312	-0.12122991969922985	-1.5120546062090734	-0.8255128744024031	-0.5821817634616503	0.08414754828190564	-0.35286309016044143	0.11218409953797426	-0.33662581506264994	-0.35664816947740646	0.1414199151562513	0.41162670344736113	0.16614840842735282	-0.25768440737173637	-0.42868236393841813	-0.23192968830415284
0.14970743828456165	-0.0031765266382305255	-0.6861632837708399	-0.23913207906787112	-0.005650994832617451	-0.031080570143182884	-0.5415960572158268	-0.12227197286417069	0.023595313189694177	-0.2470767929480516	0.8299631447938343	-0.05825334735231215	-0.9438089266672668	-0.5267322637494655	0.17612022046848358	0.04967410606668417	-0.6748562598862545	0.16324428650461661	-1.0090750309570624	0.026145030083208832	-0.028080783885892146	-0.4029048000939081	-0.18532857369964134	-0.4032936126204837	-0.15987978740628075	-0.733460380581979	-1.235951313164076	0.1867880374442433	-0.05750427616703888	0.0774107441667701	-0.9987369935415223	-0.3045548882501897	-0.5374774409565709	-0.15854162824441936	-1.5300462321453978	-0.8288508801178448	-0.5626657221883595	0.029186252982329963	-0.368164001949657	0.11489515576017903	-0.38079524286860594	-0.31637616823143655	0.08870261687089528	0.39460469261917896	0.15098211048671664	-0.2818950520463051	-0.4373417664458584	-0.22849677789141123
0.18073735731400747	0.07520612530244408	-0.656405733263011	-0.3027895575705236	-0.050212730940669005	-0.06559768710410596	-0.3913531394777622	-0.11288713201670716	0.06266549950849346	-0.28620550790283195	0.7946260792124915	0.01557493464492229	-0.9327421831504055	-0.4747949730700348	-0.014870573362997052	0.03087042107251855	-0.5582129143576837	0.14512656629295267	-1.0387983629338102	0.20829130835022838	-0.07455846484785528	-0.24497062305891468	-0.11666653205065498	-0.41126734463161474	-0.09936178931588685	-0.6774882182673696	-1.2181859141682303	0.15739076746831968	-0.07193224963566655	0.04275528161089341	-0.9633195047141061	-0.33772954281007334	-0.550785868249789	-0.17871663873838617	-1.5435959064151465	-0.7980783632371622	-0.5422618183704675	-0.03802913300786392	-0.3919267586002567	0.1265769987824958	-0.41936267001513106	-0.2949377776465102	0.052378752695260676	0.38444039899679794	0.1357350460889547	-0.3087851555272577	-0.4451178441180309	-0.22054237542355545
0.1772143693930886	0.14744404464518576	-0.6336342409519204	-0.35014926885072806	-0.026916123319811774	-0.10541137302488053	-0.1877307135831167	-0.10749611907279659	0.09717491814696685	-0.3302515210563521	0.7485769000578355	0.10791032587475666	-0.8827118804035108	-0.4151120921330046	-0.1131984881553401	0.0011852772533321176	-0.42840214014433553	0.11977285718135014	-1.0486597293168665	0.3390316625289198	-0.09501175507999542	-0.09987383037022528	-0.0358945983550601	-0.3887995603760454	-0.03328519261632805	-0.6482576138558271	-1.197318556740975	0.11878722758473903	-0.09079763622315182	0.029585591282046086	-0.9128839308306465	-0.36305161369014594	-0.5755159699703317	-0.10145779354099826	-1.55266919528447	-0.7371944375927371	-0.5126442238138464	-0.11776127239281893	-0.41650394312762107	0.14395671330551751	-0.4505136698048971	-0.2788388765492583	0.02781605202315956	0.37571539975664614	0.1120417267680299	-0.3448816046506574	-0.4503543628888081	-0.20977023153004848
0.1502144085411694	0.19957076291263404	-0.6502498986697991	-0.37385253266972723	0.024859899724800936	-0.14990165810041403	-0.0690088713806909	-0.09705586009737824	0.14629257840309054	-0.373213129069768	0.7008672420506054	0.060523129584572864	-0.8103432102106634	-0.3482761869676233	-0.18884436234327148	-0.041986760489369994	-0.28471433881669067	0.08037188397114992	-1.0512924955110825	0.36938710634685384	-0.08951012484721962	-0.009021050044996736	0.004582146524765754	-0.33076877937811694	0.01760663291564949	-0.6427979171586491	-1.1694302071712417	0.0821957990371964	-0.12277715251550574	0.055776919423582386	-0.8544680446238543	-0.3706739776991735	-0.5892278895933041	0.04523187987185834	-1.5316215754690092	-0.6527275458393496	-0.4727097632587195	-0.21557336124628393	-0.4383293946609171	0.16640177699386643	-0.48438129741221003	-0.22349658385531312	-0.007928606761123563	0.371680087608076	0.07891105227039727	-0.38319669258559713	-0.4462807318665886	-0.19974163971659004
0.08859020061295576	0.2149301872257226	-0.6991498203475557	-0.3667009793472724	0.021332173476266113	-0.19884648583801762	-0.09424929596540255	-0.08804028464952188	0.19149840826787679	-0.4115088538994291	0.639039716969851	-0.027235523070402855	-0.6901050853686596	-0.2877143550829763	-0.21829275874840876	-0.06732041274631792	-0.1646693639841821	0.03367263051815643	-1.0573577536446988	0.29836825701980224	-0.07279786022379679	0.051063621313272425	-0.0008901789087980394	-0.2974093869947207	0.04902502675086355	-0.6180033163135638	-1.1355734819838026	0.04714396423355815	-0.17044987017479765	0.1202356328265211	-0.8023415072643157	-0.357592268133433	-0.5629349654687834	0.18600916150423946	-1.4722205151009304	-0.5576976810925351	-0.43936532333436523	-0.22424648373708572	-0.4646372384264062	0.18360052463619417	-0.5214884953382333	-0.14648388336231877	-0.03043252049714105	0.38009938138242666	0.045204061188866475	-0.4111944397632475	-0.42167919549710514	-0.20076870446025388
0.03328035276704398	0.1999446784768329	-0.7514812500632404	-0.3292152635291362	-0.015658899263760868	-0.247551373338554	-0.14045646407847084	-0.08214251386998031	0.17914909264416026	-0.4482182922949221	0.5598733502120652	-0.06095234377066862	-0.541394985739567	-0.24987327321959968	-0.16342254660310068	-0.06518452378879237	-0.13692576424442135	-0.007789619855589061	-1.0643101895474323	0.20926480654847093	-0.056750229030304224	0.032681058191121826	-0.015550061775995074	-0.29236389287626785	0.054735556895999994	-0.6074103178304524	-1.102382127545272	0.010679792079481847	-0.22956797795742084	0.19702740016982717	-0.7660451056607489	-0.34172594700426295	-0.5074269234738318	0.30433398138172824	-1.4077663042904487	-0.4652237075478184	-0.4241228765707148	-0.17519334819603322	-0.49331695143747273	0.19186123186634524	-0.551812477434465	-0.06786717052902361	-0.022320899968971988	0.38815017613583935	0.023165769777520797	-0.4233751690087789	-0.37380228464512943	-0.2139199475451389
-0.02336674297129775	0.17551017898972707	-0.8046068607409811	-0.27582191680350426	-0.02918118251154959	-0.2903605864425872	-0.16832107878550545	-0.08828777103436505	0.12256930380243362	-0.47337971724741673	0.49704852533266086	-0.12127016777922561	-0.4098777673701092	-0.2375943548763202	-0.13271954700932714	-0.06434043270281739	-0.19606942119317722	-0.033154654665892354	-1.0697701876206647	0.177671499636967	-0.05071875841891016	-0.05472568408046667	-0.08286838340286906	-0.29080893569381483	0.03439663934604694	-0.6531238652598336	-1.0582361090967187	-0.019749089151673144	-0.2897361884337425	0.2634121930046758	-0.7570780385028425	-0.3264571505660806	-0.4451777180767045	0.4030675881307265	-1.353923422461231	-0.38757744462589455	-0.42315396935242394	-0.15007053608710225	-0.519415110413795	0.19389840189472787	-0.5759530403715705	0.013403819233833825	0.0028553192100817804	0.3875503324380788	0.01541903450844766	-0.4152798184811736	-0.31500714993169704	-0.23381665230585832
-0.05090403158022041	0.137284132898642	-0.8583675676184249	-0.21840378198507232	-0.08716109189864776	-0.3243814294970298	-0.1992784889938494	-0.12698861814567772	0.05651945215827383	-0.4836867841258866	0.462039252451636	-0.17279871407831007	-0.34639791922869884	-0.244135016882908	-0.15793526776984534	-0.04429845625781659	-0.2603187891255997	-0.03564970608967771	-1.067933695118056	0.1996886704258962	-0.05953007649620549	-0.12585023511968987	-0.1932175436920569	-0.3224503456192984	0.0059183826828058585	-0.7283670222292399	-0.991350379933483	-0.04299737191870952	-0.3406613074915725	0.314433045483461	-0.7837506148127041	-0.3120160984896692	-0.38441972940250013	0.42307579937741435	-1.3097420724545983	-0.32637329473732646	-0.43075402434933013	-0.08944623288620332	-0.5438509856267207	0.20108192531122474	-0.5942944549970492	0.07810723312691156	0.0255088381301213	0.38611269051782643	0.01496728991774356	-0.3860035052814651	-0.2654176225773001	-0.2609415926648902
-0.04590718701509122	0.05704153186394706	-0.9079435995361788	-0.1659269009302013	-0.20380162969923585	-0.35442462973947386	-0.19231769080713662	-0.18371275944207244	0.004669492815647619	-0.4905869403673366	0.4250391767999561	-0.15314019811677831	-0.3587718424590067	-0.2621060004470136	-0.11752261844718012	0.010102286060669919	-0.26477501499053535	-0.019235370962613695	-1.0431491011245142	0.31007519689097773	-0.08131989167558426	-0.19452230034153148	-0.256928336068726	-0.3987143984212471	-0.013435599392573189	-0.7894793337754734	-0.9332368987238512	-0.06706656273212327	-0.36877586248073047	0.33117834374971916	-0.8345571653771404	-0.3092524159872198	-0.3362609307996358	0.363139697545522	-1.2943989745468585	-0.270306013944891	-0.4423591377729047	0.03749164768733153	-0.561633167421079	0.22645003499630595	-0.5908092854845013	0.10718827074503563	0.029032108840072252	0.38666296035626796	0.018486790956228478	-0.34843075646549226	-0.24239009588768212	-0.2853571148329544
-0.10360009864206428	-0.05318813454681877	-0.9517217375760133	-0.12644226850199997	-0.26444969072115093	-0.3757256596053034	-0.0667434990914205	-0.21059580431418395	-0.03140569835978378	-0.492384794908454	0.3902197452511612	-0.06988090455218988	-0.3994704826801128	-0.2833196003448936	-0.008973680757681669	0.058205650251319574	-0.19194904578199157	0.007647307473596624	-0.9999788697834262	0.5024375331731232	-0.1101977476147173	-0.26637570258752685	-0.262692997537635	-0.4642878615494313	-0.02110342684250129	-0.8229599194788827	-0.9075975022854275	-0.09306546115137937	-0.3679360234050988	0.2919807417358499	-0.8880899631785206	-0.3142973661365226	-0.30459985379221594	0.29991380132883344	-1.3195987287689959	-0.21856102260450183	-0.45146759139803655	0.1578507030644316	-0.5686560884031799	0.27171243709900317	-0.5627925992160868	0.09126106238623409	0.006565253268904209	0.3957267143017663	0.022416968895353506	-0.3169374801633162	-0.259316573116686	-0.2922603807272168
-0.2437986248444207	-0.14128777679318244	-0.990939860044983	-0.10167499655131218	-0.2948284457028575	-0.37779421270498675	0.08730047770647839	-0.16475582614379902	-0.06519335307964257	-0.48590587740909175	0.3512820224018511	0.0389559196727501	-0.4435645888997392	-0.29655665440584544	0.03992621744580983	0.08673112429908866	-0.06271980250996159	0.03174046631980063	-0.9598890209169518	0.6593681658017425	-0.13583849658311406	-0.30496788151907434	-0.25341927790411073	-0.4910447302767249	-0.020971403576760354	-0.8185056560572512	-0.9034974877306556	-0.11663710032804335	-0.34950696421001803	0.21966127775800892	-0.9273509429681466	-0.31890699181743487	-0.2872928743410392	0.25184482440527856	-1.3560353581373288	-0.17800617155597578	-0.4533606498207898	0.30319598594430797	-0.5657235402648297	0.33312742592420697	-0.5333507693262908	0.042144564937911376	-0.03924961868207553	0.4223296996743423	0.02079890190683191	-0.292445316364625	-0.31321465831119294	-0.2837068571588902
-0.33797669832194355	-0.18781218074896122	-1.0247031151548553	-0.08683988584055852	-0.3667070359170433	-0.35812507451361925	0.12199334222159863	-0.09357664674008632	-0.09579094132677855	-0.48320577502174594	0.298135308639546	0.09490954075712953	-0.5113010410223239	-0.2845139706265648	0.029103654826792984	0.10575320284719347	0.05657898318211324	0.04566428030255949	-0.9309458530484553	0.7086682476337325	-0.14729486907499872	-0.3317223841784715	-0.19997204471923974	-0.5142316217854856	-0.013620012843131288	-0.7739401970219671	-0.9377294820204785	-0.13812674146078213	-0.3273405603585455	0.15202641886691698	-0.9410630606966832	-0.32716141346806776	-0.28112455638730327	0.1841538406460434	-1.3841433281308324	-0.14402255810729994	-0.4504914264477736	0.5431523748564931	-0.5549338903526929	0.39583675881989777	-0.5097765882035449	-0.021896826504203337	-0.09757642510594704	0.4620895873101927	0.013554561379542104	-0.27793870292693557	-0.382126916437076	-0.2736140737989527
-0.3584497965887913	-0.22832825907228718	-1.0523403640644569	-0.08092541930588013	-0.41844301666598593	-0.32492688370054934	0.0671531241550917	-0.06940154813176098	-0.11736583035346929	-0.48603111054863135	0.24270923328159583	0.0842559333351301	-0.5684221267862416	-0.25429442288103427	0.02319645747249511	0.09793471361616995	0.11035164649307279	0.06001960340581867	-0.9139134207028311	0.6717399890577326	-0.14009173578681683	-0.3653960486318867	-0.15686017255940912	-0.5359934237041084	-0.004959915292754609	-0.7462377142403415	-1.024286232004433	-0.15690749034899482	-0.30027732345972213	0.09246740571571202	-0.920445815967296	-0.3397826836922416	-0.2790934555611882	0.09245659598995484	-1.4104994819147465	-0.11913951108087324	-0.4509910003318612	0.7909431166909169	-0.5387957588618035	0.4428347194831546	-0.48744209824969154	-0.10288166170297615	-0.14898158985070573	0.5123756577414534	0.006616859604729769	-0.2721960479366432	-0.4495791043897701	-0.2732449724066984
-0.35782594995565997	-0.2507262828041624	-1.0712702079346794	-0.08158368567001818	-0.4182935254288175	-0.28701781655599606	-0.005065659109248444	-0.09223053031882326	-0.1367468171626782	-0.48123335307399745	0.18853737632524728	0.11097042655397918	-0.5867109048342105	-0.22330546311979757	-0.010223131571826555	0.07404901062183891	0.08486752315227805	0.08120772053526834	-0.9068689300380621	0.577530778805408	-0.10062640410194819	-0.37301574477835997	-0.18154769430917836	-0.5146840860033918	4.9634179520240564e-05	-0.7537824581502586	-1.1214636298824583	-0.17369386034943962	-0.25992980132695886	0.03435958656723016	-0.852484829169448	-0.3521548980907495	-0.2781478059320177	-0.033839944836339356	-1.435462504216669	-0.11526435502041792	-0.45151113778987007	0.9152053398515821	-0.5166770525146724	0.48151337411679734	-0.48102811658206424	-0.19469087333128082	-0.18636367051148722	0.5730193598464395	0.003308172708573183	-0.26964729443788776	-0.5058840148335645	-0.29602628478731796
-0.3336765583908953	-0.22026901459414133	-1.0824073841490491	-0.08862316346926859	-0.3835488254758821	-0.25530695715033475	-0.10008544124254884	-0.16959294098829847	-0.155419044808563	-0.4713940129969899	0.1308597827670464	0.16958074327187084	-0.6266817927577082	-0.19352275135574015	-0.07383048276078968	0.06622287761642745	0.0026638774608081115	0.09758128314700942	-0.9047044924457015	0.47583992855400076	-0.01710759263947933	-0.3549742150755941	-0.24896346128116761	-0.4674986305339012	-0.0009751178355153368	-0.7947176297286608	-1.1842892667358569	-0.1896301159181215	-0.20704789368480658	-0.012110746122459288	-0.7407949661014921	-0.36360937316527114	-0.29028667376800427	-0.1713158844437282	-1.4534196964191441	-0.13448371242002533	-0.43613442298473376	0.900869209459457	-0.49068221647793975	0.5081448049785318	-0.49817996232310674	-0.25810581829526436	-0.2086520978815279	0.6298756190994508	0.004597698176582702	-0.26750406253459513	-0.5373724308695055	-0.3420088292484407
-0.26183553370451473	-0.19409492510020357	-1.0932251479890085	-0.10546286550012356	-0.3206090103984489	-0.24579280514141746	-0.20630623080613245	-0.32970222801230187	-0.16437672025255623	-0.46777743172483166	0.07881414873167689	0.2189220294765684	-0.6893101066857875	-0.16410824877244107	-0.14220249226060072	0.08963139069540142	-0.08463241110328787	0.0963082746130399	-0.9011454252085027	0.4174856327103825	0.0841250995046221	-0.3356744321070832	-0.3484090003222232	-0.4504693970990573	-0.008086561522678951	-0.8511885143377242	-1.2134072214495726	-0.20145557274376263	-0.1443771815344976	-0.05208352876338427	-0.6050153440229149	-0.3701204040362445	-0.3241391119353289	-0.23978697545177624	-1.455797058793665	-0.17687727041879037	-0.40019897274629807	0.8470461192111678	-0.4681061541776256	0.5050338981246985	-0.5298305142146233	-0.25668741972626186	-0.21183498248471305	0.6756405535608148	0.0066278109887466154	-0.2611078810061599	-0.5411089419080524	-0.3948464959439665
-0.20414110420252207	-0.21307475075592408	-1.1054336606498445	-0.1313778475555254	-0.22600241316192152	-0.2575155995809763	-0.22692486748152807	-0.5017118127371208	-0.16949799288589604	-0.4666579233562202	0.03653774965287694	0.2919940559789039	-0.6930171616445742	-0.14472381706284415	-0.2010876922282696	0.14161779227509005	-0.13682383297830242	0.07372369883378208	-0.8903704153122435	0.35482774867802913	0.1770286179472746	-0.32874295863727465	-0.45515370858263066	-0.4473000752185176	-0.013973122688803127	-0.9066756492492608	-1.2165091798809822	-0.20853603502941592	-0.07488201727178476	-0.10195208571546466	-0.4634446034070008	-0.36639293827565195	-0.3733003900729629	-0.21602449807017687	-1.434614573520627	-0.23644930964366334	-0.3564493644177757	0.7534804107413482	-0.4555767282974001	0.48432783998511286	-0.5741870652158834	-0.20358486653931282	-0.19387549777894383	0.7144816723372853	0.007549096169182504	-0.2485970370734126	-0.5248567046463938	-0.4502210660492977
-0.17112884039723814	-0.22897017420395932	-1.1195375191121442	-0.15767870989335328	-0.11719281365121395	-0.2801564199630987	-0.19357623096784266	-0.5870016444322056	-0.1727023645894385	-0.45830714991510363	-0.009683552309667842	0.3344826150388288	-0.6154325776237044	-0.1310855601669445	-0.25125636265024853	0.20459703339230845	-0.15800854778665188	0.025571358237476572	-0.876391899697148	0.2622512469423379	0.2544164193143038	-0.3465690340137143	-0.5139122259465072	-0.43282467417084786	-0.012872928807629955	-0.9330143490975406	-1.1952465922288755	-0.21125744429624999	-0.018970125815523077	-0.15911432417112342	-0.33911241583006857	-0.3604783856426173	-0.438364948993474	-0.13066177559729336	-1.3894073851930635	-0.2921358629937541	-0.3171402784342548	0.599505782488027	-0.45338719365109836	0.4613898569836355	-0.6277778117568614	-0.12961468511417948	-0.1596763017213474	0.7349705483938462	0.008570312728774211	-0.23494671097159658	-0.4921889559846431	-0.5023272165797399
-0.10245258512710786	-0.22443183422303611	-1.1409244768508873	-0.18425479566791114	-0.07274453071422729	-0.30932778766713176	-0.22393918178112981	-0.5922054057727693	-0.1743266585252032	-0.44082384464665336	-0.06324918261176109	0.2873997780542316	-0.5098626097947925	-0.1101345897564154	-0.3284427968110847	0.2522002763444372	-0.17496311505107287	-0.04414284754540501	-0.869666148645927	0.16644790502505877	0.3037683028780867	-0.3853618932606399	-0.5348516920010106	-0.43301947555932035	-0.004511455310714493	-0.9102192023940638	-1.1574801485208526	-0.21213154968743697	0.0013768292715207616	-0.20990192410086667	-0.2648728643908097	-0.36074313826401816	-0.5151364684674177	-0.03236826224688513	-1.3287050166332584	-0.3350695227130549	-0.2853320584440197	0.4386984217575992	-0.46010622363440634	0.4343947688664113	-0.6757481794674415	-0.059803798947550134	-0.12148580405699694	0.717193362442037	0.007946083839801442	-0.21530907635495272	-0.4380947068971975	-0.543027331695195
0.017943743567145454	-0.23331112528189313	-1.1738015801204689	-0.21988771865940046	-0.1362409337014746	-0.3443829072714163	-0.29872860026733755	-0.5482117546004205	-0.18016059174845428	-0.43181939216657617	-0.11986619592723557	0.21048250703690558	-0.37993001336367604	-0.08422797248657686	-0.4356276433540064	0.2556356069479008	-0.18887673287628412	-0.12637421553240644	-0.8688572174245397	0.07158856136062114	0.3209284951797152	-0.42345914282542657	-0.576929617762147	-0.44379917650653516	0.012628517554265684	-0.8613923496574291	-1.0913236656984198	-0.21796030974227348	-0.017241831798810857	-0.25482329225829486	-0.24743048986140764	-0.3708110630485947	-0.5868001160261065	0.01115607672388232	-1.2642020246998231	-0.3652458617382826	-0.2661607594394093	0.31704881696081	-0.4714124882444909	0.41249088232604236	-0.7098179669553958	-0.0418162777273403	-0.09359061359768853	0.6621019325807839	0.005668195964251592	-0.1884776226915258	-0.3666006030426989	-0.5803841370982019
0.1456577477317773	-0.24918889606380734	-1.1998740812503705	-0.26005615364690016	-0.24070594413197793	-0.3785885490177616	-0.3366360976823036	-0.4949903967932072	-0.19424734267896157	-0.43832392553538957	-0.17386086764016934	0.13103131583476144	-0.23034063529876322	-0.0617883283990036	-0.5200905183902084	0.21579843877385022	-0.20599987877313194	-0.20290422679342743	-0.8663970539091401	-0.007093466091059378	0.32517862377454165	-0.45299977771611594	-0.6342633816063946	-0.4308296869016678	0.035964153675795	-0.7952003746498368	-1.0092368764056299	-0.23096340975007487	-0.06781205503886314	-0.3021609892171765	-0.27036418200572976	-0.3899590609394769	-0.6419228512610955	-0.01002229539602481	-1.2160751426896101	-0.37466812809243577	-0.26350201029358733	0.20872146451815343	-0.47960083120696195	0.4075410072655389	-0.7282796750635704	-0.0833411719295722	-0.07347214765827981	0.5808206328412802	0.004221244350996694	-0.17325715718909604	-0.29273843686386497	-0.6198846726888307
0.2593799799640403	-0.2526054893521331	-1.1896926564598207	-0.29953794872008405	-0.26600600127952834	-0.4063903199648716	-0.39167446888049634	-0.47153549665929306	-0.2199798519719774	-0.4404329654535449	-0.22016569978889539	0.009592984632066032	-0.12802741235592402	-0.05623483652577479	-0.5834325222928685	0.16663804978213506	-0.23524892490480065	-0.2545267614716571	-0.8629542058090112	-0.04197601691480788	0.33193797686301985	-0.4755670794393108	-0.6997599881498554	-0.3895062334980577	0.053182711818001785	-0.7142863914077974	-0.948886418738169	-0.24583154608179317	-0.1379331485692318	-0.35297233341837914	-0.3212181830758726	-0.4133860053477828	-0.6759264569773142	-0.06804790431100582	-1.1966286914981472	-0.36562806486838834	-0.2679026151127413	0.06967308219893173	-0.4855768476982214	0.41173943889763737	-0.7337129306986642	-0.14490616630628522	-0.05538501816247372	0.4844457454011046	0.008203441364202629	-0.1736995443841463	-0.22550708011998796	-0.6495772749070226
0.3663097214827692	-0.24286763680466467	-1.1579440607231761	-0.33783798542833904	-0.20635232393342032	-0.4232010396798758	-0.5099049448712423	-0.4756524130293817	-0.2538091219087653	-0.42811457845519685	-0.2592439052240557	-0.1390189580640076	-0.0970830005108309	-0.0758396658453597	-0.6168134685285054	0.1340657431798722	-0.2709523110795534	-0.28329856645116014	-0.8709008331417284	-0.082430653579547	0.3427867437543754	-0.4875106361232559	-0.7600078806832793	-0.3369209111715098	0.05788525480724439	-0.6483409244450609	-0.8975876647388539	-0.26003628023117853	-0.20926720794255313	-0.4032710807004296	-0.38201630035323764	-0.4369196879670881	-0.69316410394366	-0.1573727504423333	-1.20241068930703	-0.33930031952391726	-0.269712209617814	-0.0419358029608179	-0.4890305688995011	0.41150504369978647	-0.7351798428904266	-0.19135910613648058	-0.04778809436832543	0.3991175662791893	0.020709921911693165	-0.18523344992782403	-0.17328754703930788	-0.6659795523562917
0.4714392632280343	-0.22359573976403344	-1.1340950177170896	-0.3647134121572787	-0.11894399671518577	-0.4327300948091078	-0.5897298628727852	-0.48715070903629887	-0.29079594643005025	-0.4161168641929425	-0.287312578998742	-0.28262702743094154	-0.11402511668258009	-0.11650896374588662	-0.5775562391855186	0.12024798302213861	-0.2930321914942022	-0.2956854831202212	-0.8936245511501995	-0.11531174656914596	0.3479524282284968	-0.4937304947323982	-0.7940901594426105	-0.28540423334129905	0.052197776343427496	-0.6107085041713478	-0.8228026540445814	-0.27532895223618215	-0.26595452245272605	-0.45495816950192774	-0.4342841108093111	-0.45057380735063984	-0.7052984253871989	-0.24408654681817704	-1.2300279785931791	-0.282391896707697	-0.2700375979345684	-0.05762026856754341	-0.49186587191823755	0.40246359364149875	-0.7375138706032882	-0.21462888593154786	-0.049936095404972576	0.34576122149410277	0.040252666690149735	-0.2128876767456816	-0.14221260220285423	-0.6732158118979139
0.5925520289316258	-0.1993441860894541	-1.1034065727795583	-0.3717826821842162	-0.021880137267703985	-0.4466406673108674	-0.5533352913956889	-0.4821263425884522	-0.324319604617515	-0.3950701068630479	-0.30106974754102916	-0.42057401371395986	-0.15155344594152315	-0.16089994583902406	-0.4965956907097908	0.14234504280970758	-0.28926465508112004	-0.29330595382318403	-0.8908479493903027	-0.07770158540906263	0.33619328980597285	-0.5046780368449267	-0.7952328343316435	-0.24099711540527186	0.037790475518542165	-0.593600161113782	-0.7894649180412909	-0.29118280407466857	-0.3011402550714416	-0.5114988667340912	-0.47428380869913767	-0.44137862440894227	-0.7161597569453158	-0.28013186415517877	-1.270268100812963	-0.2100344987212918	-0.2653043470666876	-0.06108741626223095	-0.5074007797765234	0.38814308114925444	-0.7461198668444835	-0.21136053677527436	-0.05739439421209151	0.32612171089387487	0.06259622793097114	-0.25217635165154645	-0.12894745943067226	-0.6675054389090531
0.7330723446381768	-0.16742656095487862	-1.077606255735244	-0.36758907146785524	0.07789058136707612	-0.451922333150404	-0.4208993780591025	-0.42660427801843825	-0.3476501356084035	-0.33817915828357	-0.32574279268655665	-0.5102320747810898	-0.1941611020870016	-0.19360325587196334	-0.3994669910803023	0.1865391623848453	-0.2613015110758729	-0.2835545272417982	-0.8733241747523138	-0.05443520539371714	0.3101657884672733	-0.5216632247649047	-0.7669511179578425	-0.20733930387357707	0.01996628683984193	-0.5919716102804057	-0.8212869394785688	-0.29635754971390316	-0.32233312621729804	-0.5674180227427597	-0.49651329220195495	-0.4224765429845786	-0.7263811837663858	-0.27886932216038973	-1.3038395565772423	-0.16203627860614853	-0.24978005837811595	-0.13088565217649756	-0.5426202270816103	0.3731245535457627	-0.7657811682939857	-0.20397774902189392	-0.07757874133345491	0.33679826772921934	0.08079605924433478	-0.28739808063927874	-0.12180216026453557	-0.6568162090964149
0.8145898225756805	-0.13069617712058995	-1.0989745707283984	-0.35846271905298666	0.13077978023131703	-0.4455944682647738	-0.26229787923243425	-0.32569006778394605	-0.358697675227556	-0.2781052007407943	-0.37836680998078775	-0.5103992144675477	-0.23692561979809373	-0.20717552545948364	-0.3172518394159386	0.20366995275583655	-0.21214842501785972	-0.2747374708032283	-0.8549868661548361	-0.09974371769025439	0.2774318143909948	-0.5478329228242733	-0.706523720841312	-0.18743847692142637	0.004671496284143458	-0.5992287614713243	-0.8600527700514518	-0.2895754097932611	-0.3266854615716201	-0.621979565112692	-0.484042436565872	-0.4197316966370114	-0.7400260441007509	-0.2728170756264262	-1.3229631915138669	-0.1431828917712758	-0.23114220267346353	-0.2000062183140751	-0.5895729058500855	0.36401244022929946	-0.7938145619905521	-0.2286813952002388	-0.110517959786168	0.3655924176836972	0.09114374821746132	-0.3106116784159121	-0.119762995485247	-0.6451614314388217
0.7824078364062185	-0.09544861724046429	-1.153156603656135	-0.3500669855552109	0.1177793815704284	-0.4622233699119384	-0.09965700203890428	-0.21088388370394834	-0.36095530074596077	-0.2483424066461258	-0.4325399325460181	-0.4377646399840896	-0.27069780816615313	-0.2090825586716547	-0.29037963025646124	0.17954292488440285	-0.14271232381331705	-0.2655500640171423	-0.7892850811210261	-0.10031669739901064	0.24171165579334547	-0.5888862057462552	-0.638981787790911	-0.18382083553337358	-0.0074872178083634335	-0.6023135357548679	-0.8928582094556157	-0.2866349526360341	-0.30681494196597675	-0.6797409972422376	-0.4417316833640318	-0.43181822935313835	-0.7464182718825476	-0.2612104141580704	-1.3353191630101686	-0.14323896790619464	-0.21405145350088867	-0.24578307439211722	-0.6296409340409108	0.361215209302002	-0.8283638526664744	-0.2841799128183599	-0.1418142662638866	0.3853608203181544	0.10515878191330338	-0.3175625196472321	-0.12564086446886508	-0.6279447237436003
0.6800635953222576	-0.0632260824183444	-1.1870180438927718	-0.3585691198661554	0.12374434888208245	-0.5015750591029565	0.03574853052794381	-0.11629432552655776	-0.3553840635795747	-0.23009916391728757	-0.4490396755345917	-0.3525832400252357	-0.2674858808702555	-0.2112192277169867	-0.3259851141787254	0.12989879417071218	-0.0652772318406597	-0.2562686539318396	-0.7007168931975899	-0.032880956824931896	0.2059842391083179	-0.6415383184300604	-0.576363409020005	-0.19533069629482783	-0.020089152864428642	-0.604013984767994	-0.9727492752770089	-0.2880097389195478	-0.28536805292314943	-0.7348095496439202	-0.39092944648193234	-0.45118598238431395	-0.7323437774618525	-0.23944439545928803	-1.3439749428565677	-0.17173302288385256	-0.1978171167010354	-0.30087745212845884	-0.6504103643534018	0.354979607641521	-0.8712768818753851	-0.34936437573538504	-0.16532835812320923	0.38223105733314544	0.12819228034720004	-0.2963128529031703	-0.1363875917532618	-0.6043021747810541
0.5273061712062077	-0.03601209041109758	-1.1710026825828321	-0.38917141241102227	0.15053931840131626	-0.5268134933559349	0.05918549383981393	-0.07239888323708317	-0.3485877784648377	-0.21260732002568675	-0.42106718803490184	-0.3088679582048268	-0.2026572366816643	-0.22404452097364963	-0.39592473361752034	0.06436325650463512	-0.0019217227034323213	-0.25034078323184283	-0.6658384945468523	0.006390278183901832	0.16758273565918763	-0.7022644280969922	-0.47535259001425995	-0.21535517377370406	-0.035335744450094866	-0.6136106799031464	-1.086676716388046	-0.2901532789898214	-0.2778957944036379	-0.7802141835616391	-0.3442640309609548	-0.48749476382599843	-0.6999268627099635	-0.21157737352349146	-1.349221783051874	-0.22538017574820474	-0.19322539160661317	-0.3360742544836208	-0.6438706300593817	0.3404643403157686	-0.9186758555431599	-0.3968753140619795	-0.17560307745889023	0.35596682666591606	0.1521758113445773	-0.23780211923055727	-0.14980896085934084	-0.5736306514790577
0.33904868612744765	-0.01688783385075074	-1.0936191313457715	-0.4319842622751449	0.13860271006206276	-0.5383112506787414	-0.001927341942551486	-0.07704219921937765	-0.3491638891242	-0.21533114081067256	-0.3593409116646701	-0.2949540951704392	-0.1013193298678785	-0.24786461955252456	-0.4338706836524664	-0.017956917749439427	0.041290600075402556	-0.24666785914317457	-0.6869144323148871	0.0610888500243286	0.12444999610901028	-0.7686785319789354	-0.37321961092897993	-0.23795420719171964	-0.04915732300871809	-0.6308902091029732	-1.170754294961569	-0.3004224527084805	-0.2733830266933343	-0.8175485586268729	-0.32858703092794406	-0.5367052649089925	-0.6506030510423157	-0.21787853585724043	-1.3574528801807972	-0.2661563799608851	-0.20888031947068475	-0.33976729210387124	-0.6040396368476149	0.3271089845205587	-0.9598011899397857	-0.39653038180365047	-0.1668848010468881	0.3129251495431449	0.17885885850216157	-0.14759702416710896	-0.1676410809713122	-0.535709495396589
0.20181305196370997	-0.00852528447288994	-0.9547965477483548	-0.4787779212292912	0.057256786408279456	-0.550545222145095	-0.0282134259586583	-0.08363397943789722	-0.35337742983827347	-0.22827853971443543	-0.2749615019238406	-0.2721096079016116	0.01892626457248786	-0.27624312139426344	-0.41801940352992145	-0.1042660502662136	0.06458189438353981	-0.24564401598062258	-0.7400622491761014	0.15087760691959728	0.08138776369336531	-0.8359347544849193	-0.3284870688188156	-0.2586819038672805	-0.061349566819508705	-0.6481879981579745	-1.2292683293620432	-0.31541993160404985	-0.27031536558350205	-0.8461953237816784	-0.3581044807390152	-0.5808844197323212	-0.587322951157619	-0.2808657808432066	-1.3652320345529463	-0.2714172068289438	-0.23956721987121227	-0.3287529693768081	-0.541425935456355	0.32583704587339596	-0.9816812378478991	-0.3129593280581246	-0.14334600374433257	0.26041321282845925	0.20973354789227833	-0.03624280490392882	-0.1846074957593572	-0.49292048037279657
0.14326557670059836	-0.0094432231111813	-0.7519585043502971	-0.518793139045828	-0.060348770717957356	-0.5536435808585253	-0.03463198077825873	-0.07708017332075565	-0.3567859761998743	-0.2375704591739103	-0.18995435017776977	-0.2511934173858071	0.10487573167393582	-0.2982512084850339	-0.3475800037654683	-0.17605965522041853	0.06185588642041508	-0.2504359191009295	-0.8163906058023883	0.16037091627239172	0.04349743696959476	-0.8890276251620091	-0.2944704374498776	-0.2714786972057717	-0.06798216421743793	-0.663609587093795	-1.2656468096878437	-0.32162211615774683	-0.2777937010861948	-0.8626123924130573	-0.3951557767515457	-0.6226609183551105	-0.5212706884777942	-0.3490276517082219	-1.3553452487214301	-0.2546637236780117	-0.2758292680483976	-0.3102072313796178	-0.48905943854438655	0.3419844621135973	-0.981951898183965	-0.20577046869634782	-0.11075403402150549	0.201160883708361	0.23285876416731802	0.07750935404151228	-0.19203588174105185	-0.45532696864214783
0.10145570928064555	-0.003449340569191188	-0.5343516778972954	-0.5432951183023482	-0.18423295980526394	-0.5446003674515533	-0.02952150440228572	-0.05705734628035368	-0.3621777477432534	-0.25451962612750606	-0.14029059205744923	-0.21786865274019526	0.1458870279407889	-0.3047060869907282	-0.2419009386676349	-0.2021555009806142	0.031026905663905768	-0.2601216566298506	-0.8498087857903371	0.08359390452566408	0.011349294231710386	-0.9168027657444024	-0.21941700690182153	-0.2784963826862431	-0.05837485212555597	-0.6795835366486446	-1.2297420733352658	-0.31984782824556407	-0.2898528665108199	-0.8647703276721591	-0.42239128860637776	-0.6717981677246737	-0.46555805882268586	-0.3949115584924212	-1.3166302539633932	-0.23639766057202735	-0.31280257395886013	-0.2852963005186956	-0.46597587827608855	0.3747653199307205	-0.9615872140092556	-0.1620831740584936	-0.07193903765320994	0.1366355484186937	0.23820030172164267	0.1631313847926025	-0.20125910861142932	-0.43185024784133896
0.05972173561168219	0.0196226940509402	-0.41860881333802646	-0.5540912541452129	-0.2748686960545076	-0.5394379265745342	0.06886955871469304	-0.02086671821530694	-0.3653235980479891	-0.28038026944242994	-0.1387617365285548	-0.13982679988188715	0.18028452840034226	-0.30293498763381904	-0.1412879457883916	-0.1646169249617737	-0.017591694652535912	-0.273568658697306	-0.8056236506978072	0.04695724156382315	-0.01362474756750528	-0.9184463744623766	-0.18358686637326943	-0.29150731939504093	-0.0422617268830041	-0.6946901430827048	-1.112953538003924	-0.3136164373064815	-0.29972310259360363	-0.8503771090022287	-0.46271559109205873	-0.72396071285894	-0.42946879557097717	-0.45264975947362895	-1.2518388795089688	-0.22385431460330335	-0.34938033347683684	-0.26108580353548827	-0.45511329452424143	0.4143436384855277	-0.9252001062365919	-0.1510468885733963	-0.03286600665559187	0.07508299222619169	0.2308409716621735	0.19826262549043808	-0.22084613205304215	-0.4224074038895013
0.016720336301199328	0.04515165883754727	-0.41023946341864637	-0.5528995650377219	-0.30894735915613014	-0.5607672723689613	0.1696732700971953	0.0036828835997119898	-0.368062399512137	-0.3108735901844129	-0.1600986366623557	-0.08717676692119987	0.1939570946602542	-0.29998139571074744	-0.07132771685163138	-0.09322734808235641	-0.07223338734771309	-0.2960060003934538	-0.6874817197859309	0.022106941403084723	-0.03356997168316229	-0.8999456192526415	-0.2077194625261205	-0.3044491775972882	-0.03496482194158558	-0.7100523874892082	-1.0001066589891132	-0.30163556078718046	-0.3081154163667378	-0.8203322252750219	-0.49151049911169303	-0.7740879068128719	-0.41257894762689845	-0.5120559529276274	-1.1688621893653173	-0.2035237643196432	-0.38146434728201595	-0.23818862007299596	-0.4254930388719111	0.44763809754500156	-0.8878807239730359	-0.0951864241012439	-0.001529896963775941	0.021729952365059695	0.21516817221074808	0.18786820211582916	-0.24313246463221566	-0.4189250124930159
-0.027246431521866434	0.06013235322294944	-0.4311678096159201	-0.5398477319556776	-0.28407041559949364	-0.6201308715185856	0.1955563534873738	0.007074363688302929	-0.372853351361102	-0.3413621672468677	-0.1798598537386456	-0.10122165921595871	0.16516286005809572	-0.29064551132119903	-0.009303432725126116	-0.018051918945402888	-0.1220686288020593	-0.31595282094529636	-0.5230914764274035	-0.028536522557948134	-0.05549457991385298	-0.8777513613058858	-0.21002840433510883	-0.3053313101259388	-0.030991550325006112	-0.731727976822298	-0.9473773578796457	-0.28994674812173665	-0.3199035483414848	-0.781581574253329	-0.48621976772544057	-0.8277782733987007	-0.4067663848822135	-0.5265687705120372	-1.0821824380939418	-0.1719543760480065	-0.40751476657429253	-0.212454679405759	-0.3494610304289565	0.4707398124861541	-0.8592224724635772	-0.02029436094532997	0.02500923916696547	-0.03072414818042033	0.18715453189509001	0.13950221116607348	-0.26313765780967346	-0.41474186338080116
-0.0682533430563532	0.060055323407148864	-0.4845680900786594	-0.5203494282731107	-0.26042277051992885	-0.6922709157140192	0.2327368431286553	0.0034524200879006046	-0.37841158377219775	-0.3636565122926301	-0.1879154542696168	-0.13590417588242548	0.1418790548765398	-0.2766548821985521	0.013178953367746946	0.030419438383634274	-0.1637519825891128	-0.30209356344513194	-0.3712195300211826	-0.07489114830294692	-0.07934050756055067	-0.8720879904424544	-0.1921056410172713	-0.29759520817734153	-0.03225310597541792	-0.7667092943728621	-0.9569919652013674	-0.28434225138325464	-0.340327073416611	-0.7471160658691272	-0.4973350486871414	-0.8823623108883887	-0.41236299398562154	-0.49484483675069557	-1.0009360430762237	-0.13040196007302646	-0.4320979143861858	-0.18066198569629027	-0.2600411040341871	0.4800397866597188	-0.8380959295651275	0.03071849053308816	0.047607857102042725	-0.07723764791750151	0.14373092534441628	0.058994444503215795	-0.2758107850007715	-0.4066443672572526
-0.09804315819463526	0.030886699823959918	-0.5523531130372268	-0.49584035562904594	-0.25378509264101745	-0.7534959145909519	0.2658310938651768	-0.017925689536166113	-0.39014187304409376	-0.3744958200141433	-0.19280197016122394	-0.162170899817801	0.13074721914537618	-0.26651395264677225	-0.012103748261158221	0.04716804003523208	-0.21213927734013094	-0.2735777192562669	-0.2781981929842776	-0.165437826872372	-0.09586406191213666	-0.8886164151906211	-0.19608448831938854	-0.29378414697094707	-0.05155365006228292	-0.8161524172216363	-0.9990660191378209	-0.2784456907909155	-0.3667801812040493	-0.72568616251612	-0.5234436110314487	-0.9255839611718683	-0.4251667717171187	-0.4416333107264145	-0.9287600674500085	-0.07805341243837753	-0.44748793503327117	-0.1511894792067512	-0.19976280496864965	0.4609348545407487	-0.8281449853576804	0.11477832720969908	0.0575696408234392	-0.11242682572413612	0.09709719435373959	-0.03238867403796079	-0.2717700437330565	-0.39609823110030706
-0.10582074979600861	-0.03302237068533367	-0.5337526243390617	-0.4646677547255943	-0.18169160877340246	-0.7932470074064045	0.22245965773123094	-0.04022958156279408	-0.4055225971259909	-0.3781569918738647	-0.199104702391269	-0.19647477287358867	0.06657163127076793	-0.24925299252083172	-0.03891799320760826	0.059312905569791255	-0.2816171965000045	-0.26573920318544575	-0.25425359869431025	-0.33665437536821124	-0.09702017154454234	-0.8944755416991143	-0.2026081977397199	-0.2919618559681433	-0.07635830696610216	-0.8720640937659805	-1.035005354769342	-0.263447168810154	-0.3950369375996458	-0.7172290117110324	-0.5073233801383175	-0.9554957751249221	-0.4318249634571196	-0.3571995317537618	-0.8729702449193883	-0.022864165863752874	-0.4427825054712839	-0.14016815214091058	-0.16577107729868554	0.43005328722386	-0.8249004028105243	0.23179388898028117	0.04787824445298179	-0.15043179874009213	0.05667700486974649	-0.1109609967224739	-0.2488552819160262	-0.38947179125023534
-0.09275791737574685	-0.11237110489917504	-0.40565210515425143	-0.4352685007082899	-0.12612491507202156	-0.7726643079397448	0.15935725739694062	0.00893378520405524	-0.4120574866593918	-0.3780004504494402	-0.20359128587631115	-0.2240177424395095	-0.021541885184859555	-0.2223882395333212	-0.09193077434879555	0.0671816253182207	-0.3698896729588531	-0.22313418981278996	-0.2737208794957744	-0.49124883924370444	-0.08400538400556712	-0.8459035183721377	-0.18465363646716043	-0.28922703789380666	-0.09859898822494009	-0.9281161429469786	-0.9878199227397768	-0.24828383936900153	-0.42508883482694665	-0.7196215962410263	-0.47276539251653615	-0.9775895383487825	-0.42845608665319973	-0.23658827911741712	-0.8461578441619693	0.005046992448299531	-0.4291016807036555	-0.1485505945724608	-0.1746933170232409	0.4138162492903624	-0.817818124016809	0.2653389377981239	0.01727918048428357	-0.19988833325874727	0.01643888214503702	-0.1664353455563328	-0.21930148822541295	-0.38819732158785014
-0.07646201116334508	-0.18353702597202398	-0.26507461777213537	-0.41217810557314316	-0.16633271889754567	-0.6761129526687999	0.1296034935763356	0.10657698491294902	-0.4087503773890557	-0.37575763876859475	-0.20904985698237213	-0.23373144705679846	-0.0842320900708001	-0.1845563958931178	-0.16898453486648005	0.06974665760923662	-0.4417342270282278	-0.1063934178844617	-0.32774781933442787	-0.5905819630895774	-0.06082823726730131	-0.7654442547488848	-0.18553679901604467	-0.29589242299087015	-0.12776355630929392	-0.9813390558168763	-0.8043718842998278	-0.24349294908055058	-0.45376004147549576	-0.729650059127984	-0.4784637668836291	-0.9872116741344783	-0.41318475442058566	-0.12417841716267002	-0.8476657547567917	-0.029994689125032233	-0.4191513301697464	-0.16958287283553802	-0.23664453603713267	0.4172580670117503	-0.8177930628745805	0.18933937914013155	-0.039929018370982845	-0.25053298793908235	-0.0192722122116173	-0.19517208043480555	-0.19766590293179584	-0.39837703100031135
-0.06675975403688514	-0.2388171523238128	-0.16721760333015218	-0.39178036034992253	-0.16204952800403527	-0.536822428959301	0.11024071931662334	0.18501707439049805	-0.3937662983435142	-0.37525670621043644	-0.22379166923449337	-0.23553903181404653	-0.11809818196113173	-0.12795116301891288	-0.21811628992208104	0.12860808826693143	-0.492454179600041	0.035570817620409666	-0.41029102308263843	-0.6157431472903138	-0.03134484946689038	-0.6876123027392324	-0.22245525018846007	-0.31621393804791376	-0.15443225598892954	-1.019955225788116	-0.5509694268026786	-0.24582424448544676	-0.4686802505817944	-0.7413057029708339	-0.5149499705100211	-0.9862437050641389	-0.38315469570386246	-0.06357896755506003	-0.8676114950890712	-0.11476704824495224	-0.40446409990197063	-0.20505809765709165	-0.2967420199583888	0.44779493550826943	-0.8352623497505149	0.12156096376921573	-0.12464535574157351	-0.29722660603168966	-0.04107094209758971	-0.19308749834903835	-0.1867664732157703	-0.419422496978228
-0.06673091441150918	-0.2770720845958232	-0.05287543038940745	-0.3738723941548526	-0.09880005250675315	-0.39371223551313905	0.09035578477746906	0.22913774238469778	-0.3586365528776913	-0.3791370360643525	-0.23425445785814447	-0.23472706309032837	-0.13876015811743153	-0.055786122828793784	-0.23130636861985926	0.23742813635598906	-0.5324909513959455	0.1920478034404816	-0.49683630761034364	-0.5341167983649269	-0.00415812788690881	-0.5873300099263907	-0.2954664314510004	-0.3370086408748286	-0.16699856571931884	-1.0339126025871306	-0.3376595491517347	-0.25720951935991737	-0.4640301430515975	-0.753134540323152	-0.5545010454368061	-0.9901072097211034	-0.34502182904680684	-0.04927913977871419	-0.9057698111498753	-0.19816554205935683	-0.38792130949329806	-0.2536489468388526	-0.32283714002472286	0.4993722200001328	-0.8642113105098218	0.09386738909154449	-0.2207756078858117	-0.33559512068265185	-0.056461743410575485	-0.17135355168312244	-0.18439136308689807	-0.43916139752051997
-0.08511238090109437	-0.300601483747271	0.06139092871927877	-0.3475218781042126	-0.09799787185016254	-0.28087326005023694	0.06472039280189759	0.23597962789160382	-0.31216796127421226	-0.38387692064874457	-0.22427006939171362	-0.2253063687875705	-0.15083209615679635	0.026988356802600606	-0.23878890447487805	0.29540288918469065	-0.515182238322317	0.3609796601218192	-0.5674331046153933	-0.4735034874715403	0.012501256385614574	-0.515224218326699	-0.38985096698892485	-0.35190473002739137	-0.1674554081309299	-1.029071458483989	-0.23432081813882064	-0.2843120019126769	-0.44361634114956106	-0.7652175810522707	-0.600278920816959	-1.0053613558166	-0.3132118576867171	-0.0844365718917381	-0.9505896199716328	-0.2711943779770289	-0.3834299830244915	-0.29396066758602624	-0.33214076295276296	0.5377647746128691	-0.895873557601045	0.02135272898967324	-0.31304769331182936	-0.3579744132412453	-0.07191277733565542	-0.1420655085199089	-0.18958911893272318	-0.4481121062826855
-0.12113155512057036	-0.3137944444909658	0.04252074163493832	-0.30827416482000064	-0.08466378739202331	-0.23198953510592374	0.03251247566791591	0.16291876629202068	-0.25509789315803955	-0.3845438819903836	-0.20163592015433912	-0.2165686774010786	-0.15582285494846126	0.11541530926979307	-0.24524740589974706	0.30601681590613616	-0.44698760766665646	0.4483834747054744	-0.6323501228028505	-0.49973574661300085	0.02425624732963639	-0.5151281872555363	-0.4699818128877105	-0.36373027956378173	-0.15460723920622094	-1.0136841067766207	-0.2682134733467003	-0.3259717814098352	-0.40822034491277853	-0.7683867429311717	-0.6457925831539747	-1.0302439164160861	-0.30120938162416844	-0.14632422491679553	-0.9749486171922801	-0.3153026851541066	-0.3808982441881833	-0.3197699048951176	-0.320089965395636	0.5381887541619236	-0.926650311000202	-0.0891122134355146	-0.3946003614239717	-0.3636555775192078	-0.08320776102625803	-0.10467541199280155	-0.19674498980566515	-0.4483541619058665
-0.15914066349098352	-0.3191480166891125	-0.104903604776858	-0.28688902005057326	-0.0030001948592572464	-0.24778088139140092	0.003400031780266618	0.015962922314308525	-0.18443655528792202	-0.3803020837564331	-0.1819114057356141	-0.21928108626341025	-0.15660396152008824	0.19255315301940018	-0.2510489795769729	0.31661873098211496	-0.4023874514952815	0.43386845925053386	-0.6898509792238203	-0.5473963122486489	0.03565248138324343	-0.5173479824004854	-0.5167894279785873	-0.362944856944302	-0.12943689881237347	-0.9943024117498286	-0.36419985758417994	-0.37407678431050734	-0.3631595146247344	-0.7590985426250061	-0.6415403707903395	-1.0602551434087961	-0.31961772464585747	-0.21148755854418666	-0.973222626283078	-0.2984577093619909	-0.3618225053212071	-0.3395659173640285	-0.2864598680142354	0.4972212993610282	-0.9484785658810437	-0.19543487519790068	-0.4594809729277096	-0.35312278487588833	-0.10073682006857605	-0.0580488070599479	-0.19483973331257384	-0.4441362423726424
-0.19830335687643244	-0.31992794357409426	-0.27911011950061193	-0.3087621898830684	0.047916253571637424	-0.3079134815492647	-0.017942934923791017	-0.13015356307777165	-0.10971513281615693	-0.3713289395612409	-0.16659247583351292	-0.2241105978208749	-0.15769238871006008	0.2506655360169956	-0.25869639141571393	0.2807847166517699	-0.39545351177699717	0.3734424589721755	-0.7331431831246059	-0.5881913328987878	0.046166339385570514	-0.5079911088000337	-0.5390541507266549	-0.3515075286147259	-0.1024978657790783	-0.986245250654077	-0.39394858376786035	-0.42398319533836304	-0.32603036278469505	-0.7423350869746904	-0.5530624323774379	-1.0864583277561397	-0.36726278090210523	-0.29169490120501484	-0.9681249989344527	-0.2388015559347393	-0.3346640722811721	-0.3594459818982651	-0.2384496485699613	0.42185462578137545	-0.9599732764497535	-0.3263343470615777	-0.5030380418721179	-0.32945952936093165	-0.13217139896656552	-0.013883818754097537	-0.18455463722533177	-0.439543872151624
-0.24354058609105741	-0.31705055899637313	-0.47848931216721213	-0.3585620264786115	0.05048296472408981	-0.3862532237956219	-0.02454625414996328	-0.18987111112417385	-0.024532685188834103	-0.35037420961418964	-0.16732779459368485	-0.2245129711401252	-0.1606001966440537	0.2993984830015121	-0.27094616176882613	0.18195398971989146	-0.4018072273650666	0.274574772163574	-0.7436788506395726	-0.6559663228449815	0.05576256776935125	-0.5473724661497246	-0.5479606552701668	-0.32891471226229996	-0.07892647382586908	-0.9983332747796017	-0.3386017141321883	-0.4721810328211539	-0.30535403520923443	-0.7110541044097458	-0.43593948640611063	-1.1011955260454225	-0.4298711513026193	-0.35197229995826296	-0.9604147120300027	-0.18846879778165235	-0.31196430591606916	-0.3792525008753415	-0.158132777044029	0.34481443942882944	-0.982850757818553	-0.4630589977811592	-0.5211526218604052	-0.3032779217925677	-0.1685368385182398	0.01002017116026568	-0.17472294989661838	-0.4433819917015141
-0.2941085923751643	-0.30565817019701913	-0.677910761723812	-0.40096345986514803	0.049396483768241545	-0.4553977408077966	-0.014358773210801734	-0.1417618530335079	0.05996961373680343	-0.32206677639871606	-0.19541292128383114	-0.22355243380622225	-0.16274930680150784	0.33390588604555016	-0.2847300516267288	0.07818101666236876	-0.4384410630459291	0.1699230510284762	-0.7006593589713177	-0.6917123143783598	0.06421720269548274	-0.595130687706978	-0.5529580628638544	-0.2996060835030286	-0.059332544704024534	-1.0149075170733128	-0.23513390119398614	-0.5164610423214884	-0.3039478213011222	-0.6615961836817275	-0.3357218615132367	-1.0989540236144315	-0.4887014695788993	-0.3352654307365675	-0.9409955208778376	-0.15189387662461437	-0.29144911687460323	-0.39467080160853574	-0.050327445222297686	0.29604127984067075	-1.0335594730032773	-0.5369905096706055	-0.5126704196837408	-0.2821875495762693	-0.20450392147629287	0.006313502692647782	-0.1738032114045775	-0.45446172008856645
-0.3700433259899024	-0.28436103091596154	-0.794028966894256	-0.413534361271669	0.03341159933674256	-0.5089938323956241	0.003153679238170677	-0.041888656957482985	0.11174414549874563	-0.2846306062995311	-0.23110941978752972	-0.2272398241728916	-0.1654693076909575	0.35686419037698747	-0.29186222601633816	-0.01284323268395291	-0.5009968037874554	0.10460887919085408	-0.6496518153274295	-0.6819841400756399	0.06876906035132252	-0.624594990207769	-0.5614409365912347	-0.26811250158156297	-0.04881469120001006	-0.9759329974442735	-0.1175668820864216	-0.5553921109554663	-0.3226187444268117	-0.608885297763775	-0.23872763574663844	-1.063791108261419	-0.5307078626015954	-0.29083524354596174	-0.9181056963014326	-0.12526951804017689	-0.27792917183235877	-0.41071248849289577	0.060495524217445626	0.28048329858330096	-1.0792943868270934	-0.5491559455977663	-0.48740224135487525	-0.2694751595848891	-0.23693233847383124	-0.027440305147872192	-0.18914628188099986	-0.457247365740978
-0.4799101556719134	-0.26871114000579105	-0.8245023988326702	-0.4186018773335232	-0.004411018410033385	-0.5439982813908386	0.018870703649369835	0.07012446649357125	0.1333073302456754	-0.2376159984973794	-0.25217041718515587	-0.2350468982928094	-0.17256862739182313	0.3792022140096563	-0.2820327835805233	-0.08619725958105343	-0.5688529703671573	0.050766507567268436	-0.605200872109522	-0.6753840945987424	0.06396420650686653	-0.6672820325070935	-0.5755623057091122	-0.23571606357948144	-0.046698127733372265	-0.8486720780464874	-0.04702826751168031	-0.5873845768899497	-0.35448644422863296	-0.5648550381469984	-0.1755375816134421	-0.9885260191640415	-0.5538683223294887	-0.24512968364923768	-0.8993923966931803	-0.1035060749405603	-0.27646673883995704	-0.4323961702622475	0.16903627225625556	0.2914361036005366	-1.067268380043144	-0.5111685405201899	-0.4614766237310867	-0.265044909023744	-0.26344427025614914	-0.08962586881573198	-0.2178414180522239	-0.4291073965532471
-0.6059878905652185	-0.2645900448604551	-0.8231849781444398	-0.42953562489475294	-0.053896622142316705	-0.5625765111751686	0.030098488529881	0.17532844073201054	0.128953338174466	-0.20573752333321632	-0.2605284982388139	-0.25968658960136964	-0.18367912141337947	0.3998060911781087	-0.2541584375824843	-0.12550373141903173	-0.6290865077767217	-0.01847201887017988	-0.5437865376175167	-0.655113093654913	0.04247300977962476	-0.6777629621071783	-0.5936276469529603	-0.20900478666651115	-0.05252286848141143	-0.7227121733298845	-0.06061247672138759	-0.6128431571795699	-0.3980620598272102	-0.5307638512187445	-0.1993005791870404	-0.8828813516007002	-0.5530817964359961	-0.16157865761603113	-0.8830722415874632	-0.09073842443216039	-0.28110563919219894	-0.4566662041250608	0.2647117948611739	0.3150307378548175	-0.9889873961788535	-0.4332973763349422	-0.4440743840226843	-0.26310657112436925	-0.28446134510790333	-0.16442281896066832	-0.24791440001037507	-0.3579644405201268
-0.7116820818178432	-0.266080892753764	-0.8411292421979015	-0.4454531865448111	-0.10365851771472386	-0.5796063067587992	0.036569259377425625	0.23215340981482308	0.08231438427668322	-0.20656956472243007	-0.2578213608412101	-0.3047008150344357	-0.1954042566716258	0.41399732171822945	-0.21623052085825806	-0.16050348237332876	-0.6551848323364372	-0.07795458844676212	-0.5012388266046939	-0.578645831334899	0.0067870678796161125	-0.6387841965558227	-0.6093245534402763	-0.18152742911589512	-0.07005367212513214	-0.6639371232459879	-0.10970885354181711	-0.6331749737488034	-0.4434449702238538	-0.5049887461886724	-0.24835900998443344	-0.7568161992388741	-0.5257886659729297	-0.08823959472970075	-0.874409288046512	-0.12161719083163684	-0.2892548625750028	-0.49039734859110523	0.3310983030024459	0.3361676695198651	-0.8619391002811232	-0.3696689755339659	-0.4425755871332158	-0.25403620733096155	-0.3004681617718492	-0.22639389186729156	-0.2754595694080254	-0.24761783479884322
-0.7576539625420436	-0.2836870200277057	-0.9070114622567704	-0.4846200352110147	-0.15063880848124894	-0.6232083658635755	0.040579182549036544	0.17958154008635124	0.010037855799504109	-0.23076897146664316	-0.2446628252998893	-0.3602984904902474	-0.2002061413332668	0.41928950385027514	-0.18082082716666426	-0.20401730602794582	-0.6640920568218923	-0.11861497935249118	-0.5058749345577083	-0.4978942692519889	-0.025268793461600735	-0.6083829755274076	-0.618008472300736	-0.14134238950023806	-0.09837580603761634	-0.6383196876771013	-0.1388760456909516	-0.6471377121335642	-0.47464784806565985	-0.4742929900791082	-0.2646841407885691	-0.6305312917367548	-0.4837549945955457	-0.0680633011646008	-0.8753059998655072	-0.17711928321159903	-0.2961364021066597	-0.5435900483494513	0.3885671297841446	0.34309094532698314	-0.7336511132145003	-0.3282028590259784	-0.4524138436384472	-0.23358368543790148	-0.3153469858820374	-0.2683033757620148	-0.30471148213764965	-0.11880011157822774
-0.7109428766832083	-0.3351926854052615	-0.9927382635693881	-0.5495826970218716	-0.19345336575489597	-0.6824587012988077	0.04420886592741308	0.03763042077991091	-0.05743081464683256	-0.2738017346729797	-0.23498724540055319	-0.4240664077797618	-0.20309901007053527	0.409595968249309	-0.1538674681089486	-0.2118805659375269	-0.6841084825031882	-0.1357009284125126	-0.5154474791248779	-0.4704854161343306	-0.036160072007601025	-0.6138407414051446	-0.6231094796823881	-0.12265043641272219	-0.12801188578532996	-0.6176598027880936	-0.16422267899985626	-0.6582966375212954	-0.5004774573787149	-0.43293186591873517	-0.2968415641898455	-0.5327988556770182	-0.45635843370428875	-0.08401315841787596	-0.8730979366824128	-0.21167693919931416	-0.2940377079446937	-0.6034701405552785	0.43388183606912695	0.3245702777085387	-0.6485301082647015	-0.29713111371068257	-0.45532222331682115	-0.21197774508468492	-0.33348932242931145	-0.30638721584499645	-0.3290816155915113	-0.00329411030869452
-0.5680364614455572	-0.39963294068601385	-1.060469843990603	-0.5585771124284108	-0.22173123495711203	-0.7109147192277343	0.056055209908186	-0.07701731963571652	-0.12082899668728952	-0.32865479852722246	-0.23327361097495475	-0.48280775375802465	-0.21752707285054534	0.37872182640465285	-0.14087317964184068	-0.17938688101468217	-0.7133274719794628	-0.12945820328863372	-0.5162403007629088	-0.4534582745713592	-0.018830869957020074	-0.6237147053887792	-0.6293172610364517	-0.162816134046545	-0.15240894705126723	-0.5915208201057852	-0.18052692383109986	-0.6665244935185306	-0.5324666968441585	-0.3886487996470092	-0.37699948779538095	-0.4711020768131732	-0.45278610583832385	-0.10602809291644415	-0.8656989881215175	-0.2141339593214228	-0.28719366669489343	-0.6548679785019809	0.4273922437899075	0.2776050634332171	-0.621728052022952	-0.2950305845321595	-0.44324126157588284	-0.1974575616901371	-0.349574167704379	-0.3499221375397147	-0.35013340774267077	0.07530977567872436
-0.42049597377250525	-0.4636752085851291	-1.0789187050246511	-0.5029266497860906	-0.23887467647666574	-0.714703092411736	0.08084577332907066	-0.07436175144279679	-0.17927366743765227	-0.36693534358239377	-0.2405268154750325	-0.5263228806452679	-0.2452051360402426	0.3326719233788519	-0.14392209724707908	-0.1344775225503935	-0.7483879070910051	-0.11199850617148606	-0.5210743264542996	-0.4515691434523915	0.02489599588855522	-0.6538253708685487	-0.6352357835765949	-0.21083882101542847	-0.18393107345242046	-0.5002283916789347	-0.20998687910975405	-0.6711078098537047	-0.559730474187959	-0.33385679817173564	-0.44464018367971114	-0.4372775749098511	-0.47005671414991745	-0.15521590786790163	-0.8530044182423626	-0.21504445866997587	-0.27953313059821877	-0.6932272398150248	0.40712119471543645	0.21242596348958007	-0.6357088279007082	-0.31628490812721527	-0.4197312872904323	-0.18769316386626278	-0.36096223815912687	-0.3953036906319533	-0.3765415313417316	0.11238975503754078
-0.3178678900598443	-0.5469011101942711	-1.043088590853904	-0.4518315606249056	-0.25384115185495565	-0.7171889328802312	0.10662844128089488	-0.04189258531279817	-0.2227394610445897	-0.3777015986391754	-0.25648994029783523	-0.5256615439846538	-0.2799227621439052	0.2787167408091724	-0.15842603144014378	-0.07974482202991955	-0.802662385865934	-0.09080019591320562	-0.5198338885358708	-0.5236931061187071	0.08368442991379525	-0.7215679045682405	-0.6412117475833321	-0.2538277572119726	-0.2274578868027166	-0.31418100978776753	-0.298421305347127	-0.666883314824698	-0.5807945132903753	-0.263232954520464	-0.45835661509058445	-0.4223342253699124	-0.5097387640336069	-0.24068127603141845	-0.8371118153319428	-0.22296890194668734	-0.27224031958813644	-0.712067160040855	0.4006756666310422	0.1410250498382765	-0.6572848006164516	-0.3556180130467025	-0.3897031935653412	-0.19000826309646213	-0.37534688106554465	-0.43620104624709183	-0.4063220294116091	0.12260557219489647
-0.24513283698681088	-0.6436521636277482	-0.9792110873706157	-0.40399801105672284	-0.26401322969834684	-0.6851636176359295	0.12317824439417843	-0.03427812326061468	-0.2499167986503635	-0.36229128132446753	-0.27351491097224584	-0.47376776651886515	-0.3165782154799098	0.22174593824654423	-0.17590674999556827	-0.02640656435134739	-0.8713013322969838	-0.07379805702357009	-0.5191906558861474	-0.610657810548444	0.1410005090708591	-0.7871054171339308	-0.6441484425629562	-0.33183673308938844	-0.2749495893400212	-0.11971126969735843	-0.4087464292235762	-0.6727058163683806	-0.6037254016260336	-0.20664197530168046	-0.45799857945661887	-0.4019273444610648	-0.5633941511060249	-0.34054911766191437	-0.8260370656826215	-0.22760256151631006	-0.272851178695798	-0.7043536319625222	0.36693464903508216	0.0723265749386684	-0.6493003207025181	-0.4280213048857949	-0.3619246676990777	-0.20703523131057638	-0.3876521299317216	-0.4657153101350467	-0.43241065253833905	0.12002052512523191
-0.21708250662120127	-0.7111816354796734	-0.8789156018057002	-0.3524574571577375	-0.26668938979229795	-0.6289102996959872	0.12374994295654158	0.015505923645999889	-0.2666708248909217	-0.3242659462279032	-0.29836640697007005	-0.41413604060595316	-0.34016187168144785	0.17409650286562123	-0.19655489076953153	0.004207844039850537	-0.9232000284846832	-0.06935498542324763	-0.5283385978634284	-0.6294867180074639	0.18160432360450057	-0.8364247591813644	-0.6384566086677649	-0.4047131759300978	-0.32765725867778256	-0.009847427317084753	-0.464881097825955	-0.7014229947988938	-0.6203653969725911	-0.17561379939168525	-0.4522505977426511	-0.36296057227488154	-0.6070645237646654	-0.41779641521910615	-0.8223985678058655	-0.2582378394352174	-0.28360350861263706	-0.6727518064847307	0.3231728257539309	0.0249184226791725	-0.5849449782030813	-0.5133804379614919	-0.3431567659897399	-0.22357802816534128	-0.38979723227606466	-0.46554773922783044	-0.4552784289917913	0.10451158003112881
-0.24441639997747303	-0.7293703007356078	-0.7485630389538394	-0.35301925345126894	-0.26698036380750056	-0.5729475926021822	0.09716662924290656	0.06312282787052277	-0.2703927858550201	-0.2753092760269823	-0.3355487303006909	-0.3672120894961373	-0.3381216042429906	0.151652899539545	-0.21908493632644932	0.01864147401969267	-0.9446813894136605	-0.08682374309935591	-0.5499070286083535	-0.649331104356259	0.20079574350243648	-0.9030075330216316	-0.6258092286123114	-0.42460640424652796	-0.3878431029964317	0.010890061956414784	-0.4736985909904849	-0.7349602699032439	-0.6219964592584049	-0.1485495200935543	-0.4048195036068674	-0.3201418064152728	-0.6251159749791915	-0.47670477707353315	-0.825991154037489	-0.3414917158490413	-0.29678354987418254	-0.6367670160171393	0.323549650592434	0.015601213564589322	-0.4905346432006624	-0.5700111995845312	-0.3228598718492039	-0.2333110292116467	-0.3838191455257481	-0.4359597441407005	-0.4782906854382463	0.07594634184797425
-0.27078644269618174	-0.7069899296698533	-0.666969955762971	-0.41806561723515206	-0.26599398859082746	-0.46263618634465614	0.041442755318882696	0.018289818112541927	-0.26099294873115475	-0.22717421112031375	-0.35299767995041587	-0.32709856474624954	-0.31807213515242	0.15732780806019223	-0.24506578469892842	0.026226282148001278	-0.9409661254447418	-0.13047185332235484	-0.5874147413997314	-0.6987423782901457	0.20740267675596966	-0.9814279831340491	-0.6137824215441692	-0.4212554058937603	-0.4389507760898585	-0.010055133169694582	-0.47319823218730617	-0.7752640386503507	-0.6140003647886803	-0.12782915144062706	-0.3356377447076665	-0.2815391998901468	-0.6219630518165485	-0.5232019918592663	-0.836038630626969	-0.4338564884994421	-0.31017890385090385	-0.6028099816255321	0.34137133821663546	0.03569198430981578	-0.4110340170812619	-0.5667567714611053	-0.2847874113025224	-0.24874337161766497	-0.37441190665508717	-0.39763627766040005	-0.5021510276972858	0.03772295056750064
-0.28317382073263964	-0.6603435618390568	-0.6604586661538779	-0.47995258620667497	-0.28111395943585255	-0.3382264282694053	-0.03246568505483077	-0.05644845120653359	-0.24890112726218722	-0.18443745351652555	-0.33293398235143934	-0.3211888355855665	-0.2872931215567833	0.17801350949103534	-0.2787777709956324	0.02906430638144143	-0.8808841781232516	-0.19559009057245333	-0.6470178984486874	-0.7246036188875207	0.2133252760566886	-1.0354590035063418	-0.6025669751916689	-0.3881875248080075	-0.4707065627152991	-0.043487786753270655	-0.4453963808149311	-0.8342567647887439	-0.607459100092517	-0.13557257738008316	-0.30406051158070807	-0.2537872650302608	-0.6041730181677787	-0.5380124819465127	-0.8494878731729905	-0.4702189106188925	-0.31824708256001805	-0.563685496301085	0.35885722628717087	0.08055625927498636	-0.3668311744190019	-0.4950015810401286	-0.23112444355119216	-0.27071946345379705	-0.367954696854024	-0.355906094636398	-0.5214667106642352	-0.004238260971489776
-0.3162756391640908	-0.5821534844378841	-0.6792256967126309	-0.4983911377900802	-0.338737492391487	-0.29744702015223684	-0.11339383400575867	-0.09417768510327702	-0.23300541487079215	-0.15302006400248563	-0.30441095498828197	-0.3491940186053957	-0.24914161437730745	0.2012542395023372	-0.31315054932084807	0.0274012394681943	-0.748735518844692	-0.2780944078981444	-0.7220989130493931	-0.7057474807096689	0.21900317412579567	-1.0702998148246554	-0.5856248197678308	-0.31137982415950605	-0.49449904124843924	-0.051823410640433644	-0.3835222241324707	-0.888840369819085	-0.6065256754758963	-0.16503642481746109	-0.3212278888611305	-0.24555691179975536	-0.5817331616428831	-0.5295018711218827	-0.8615224631533647	-0.46437223570970615	-0.31602016846654296	-0.5289684911521574	0.3948531150941731	0.14240384511975387	-0.37061540689547384	-0.3719597588280694	-0.1771005018237349	-0.2853073977894143	-0.37062135886217995	-0.31448089066352936	-0.5294530478384196	-0.04259805928823143
-0.3611683107492245	-0.47250635600911056	-0.7270430962965679	-0.5179078842802632	-0.4424003221653992	-0.3255885822425226	-0.19019959449411863	-0.13421548247345091	-0.22361468107563018	-0.13965806750797433	-0.2774509545938203	-0.3516154806061155	-0.21580906522715826	0.21047398622913766	-0.34155172561062447	-0.0041380656239360545	-0.6028627293510137	-0.36861845247386926	-0.7963894073811184	-0.6470902431190452	0.22102818050435014	-1.1004363348235842	-0.5641304281164091	-0.23907535135303543	-0.4957983178319199	-0.028815993120553274	-0.33359945684189735	-0.9187810871802213	-0.6038372181165663	-0.19733282416775696	-0.34896810154938396	-0.24760063460448228	-0.5548173817529953	-0.5121765616141216	-0.8591981861185285	-0.4637007977784392	-0.31109458770139853	-0.5086594108678206	0.4374236856600568	0.1958631851708336	-0.4163469792336597	-0.243968236048062	-0.1253206378566089	-0.29083653556546507	-0.38314152863969225	-0.28903357269370683	-0.5253559241344109	-0.06088730073920624
-0.40494837994485666	-0.3711046274466675	-0.811472362516249	-0.5715069392446882	-0.5537939844900166	-0.4112159503227776	-0.25857313590574893	-0.18691829737908824	-0.24862542645003174	-0.143242391759342	-0.24990118046056345	-0.3436495206114168	-0.19748507335833723	0.19907533857964227	-0.3674346788677685	-0.06997280245890955	-0.46658062655022825	-0.45521134703054755	-0.8571800708603329	-0.547145562712738	0.22526068231554341	-1.1263487188589403	-0.5435592028923929	-0.1773267651325558	-0.4547066002719534	0.0010377288488190167	-0.3363846987968264	-0.9446631600579345	-0.6065439064254398	-0.24067170646851072	-0.3384750692647863	-0.2524446657683744	-0.528841568501718	-0.4908339563892012	-0.8285622061649132	-0.4567252217320677	-0.31164012722131007	-0.49516380112895353	0.46677955614343725	0.22264973050173453	-0.4657859298788175	-0.14553570634727123	-0.08005065818137924	-0.29680688068945527	-0.40351110291143744	-0.2868166095912389	-0.5129764554656757	-0.06652412091439322
-0.41638253246889007	-0.3048991055538166	-0.8847893095156779	-0.5778739639047114	-0.6297315287419598	-0.557062356658722	-0.31749691513199313	-0.24982959829656073	-0.30649788796761923	-0.1524954130466871	-0.2464549274761433	-0.3397826098407744	-0.1894563222040738	0.17434329539896104	-0.3907800876879375	-0.11290133138896959	-0.33438492207192166	-0.5306846706027841	-0.8953287149323828	-0.4316192380681228	0.23283397806002032	-1.1441156981915879	-0.5175679649990322	-0.10961463144156651	-0.40130633269090116	0.028958188651590423	-0.36883349947957556	-0.9684872258511465	-0.6254275239624686	-0.3021875269323378	-0.3169195986271155	-0.2662431956726904	-0.510925372462518	-0.4704934297190883	-0.7814798140814662	-0.4463747477762288	-0.3213110550742888	-0.47860729534447327	0.47866929147120396	0.2262432157040847	-0.5058252814455504	-0.08557472431085919	-0.05512012091003132	-0.3043966385512008	-0.42341524336245717	-0.301348358665011	-0.49851788445861056	-0.08070109141905724
-0.3902234743779312	-0.2710798068416618	-0.8832456901809778	-0.5265802598922782	-0.7033065775493682	-0.6874035566192315	-0.37430929240777655	-0.3207691480260605	-0.3720431551065132	-0.15993445128251946	-0.2789912006026486	-0.3169566936482199	-0.1900154749957849	0.14149085404908374	-0.40073576329878985	-0.12098735272356882	-0.27899050618079047	-0.5846629506107793	-0.9132978044817186	-0.347978950562455	0.24272364054781087	-1.1444825861301318	-0.4738806524327857	-0.07023159328696152	-0.33783352817678525	0.04963747463672071	-0.39206292306545465	-0.984056315432122	-0.6388163333071238	-0.37218284575086125	-0.32744821879099295	-0.2850657466653287	-0.4984875793230795	-0.4584979976974591	-0.7387805493692685	-0.4463555638353355	-0.34784169429872686	-0.4623134522641357	0.48525916778002476	0.21332735090484573	-0.5179064227424022	-0.06291128283536553	-0.05305996144932364	-0.3074338636654808	-0.42561784047288975	-0.3336225153948137	-0.48826802739405206	-0.09796326812636794
-0.3505128281103401	-0.2595510110768274	-0.7862151707934029	-0.4956913944906097	-0.7968573929233944	-0.6982515378963162	-0.4376446565590486	-0.3858148553313335	-0.4149926599284236	-0.1570417555063362	-0.320325986673586	-0.2826662330364073	-0.20945243702062627	0.10585242853941912	-0.39393849325111663	-0.09960553182515068	-0.3142587242578824	-0.6062134900986547	-0.9192595010080448	-0.3227065742598212	0.2502554615072685	-1.1173476526888217	-0.40823223629904043	-0.06428462465802377	-0.22063982815053249	0.05624754220989255	-0.39435845214918763	-0.9945580971486745	-0.6146445250058797	-0.43763462838954165	-0.3451666689899589	-0.30214490687830764	-0.4832253398753615	-0.45554051873608825	-0.7191016704743222	-0.4506557179709663	-0.3905014332094211	-0.4512903741136013	0.4775859200605077	0.1924420493786679	-0.480144293632813	-0.07114789393671712	-0.07101395605659652	-0.3102529637987571	-0.4058136314010257	-0.3885522587802205	-0.48808713374427626	-0.1127915153630165
-0.31279059811866616	-0.25627242954181106	-0.6334875846866269	-0.46077206628610573	-0.8704124205829675	-0.5498373239301456	-0.5027593822779572	-0.43150555599974927	-0.38952154621674384	-0.14326895636469905	-0.34072000819064324	-0.2647307002624346	-0.24934009227665546	0.08235170853310148	-0.3730327337525874	-0.01524556177728394	-0.3603721676877899	-0.6034341636374791	-0.912073476146646	-0.35195690473849106	0.2562464942032691	-1.077789007207754	-0.32797830154326746	-0.0586802854215769	-0.09589984590312892	0.047047998924785825	-0.39865009347964475	-0.9997130241692547	-0.5671990865175621	-0.49933341941579074	-0.3647950020436036	-0.3222922674309994	-0.4690656005962678	-0.4576550199631334	-0.7211849113722123	-0.44090142187058196	-0.43814965322901916	-0.44006767230791793	0.45273979199921177	0.17729598321163925	-0.421695026985177	-0.09012226170766155	-0.10936092152808934	-0.32111955376149137	-0.37847897689442583	-0.4564000434029091	-0.5023953515878917	-0.13424085315419682
-0.27705678440290926	-0.24942800945035493	-0.45513616619377084	-0.35321361226999065	-0.9059366105582806	-0.3192681689170498	-0.5366582953938235	-0.45912713167107483	-0.2949652709761367	-0.11860182281902373	-0.3408680844297829	-0.2432253939381893	-0.30043748050391467	0.0685286871737389	-0.3452910613976997	0.09291056990779856	-0.40511345945840616	-0.580448658124213	-0.8784965016941856	-0.39930431710757175	0.25920883072325396	-1.0441067245812856	-0.241438629157339	-0.06607099483742125	-0.059142892234984513	0.019596589151809663	-0.43277429770814485	-0.9944256253292462	-0.5387855439558925	-0.5580683666751701	-0.41257334760751074	-0.34673113193770294	-0.46582629597711434	-0.4601082519692682	-0.7150356204022692	-0.4353454574503178	-0.4878784230806527	-0.4231329322294715	0.4203191807930062	0.17446083541410135	-0.3570439630074466	-0.111180144061427	-0.1641301441264086	-0.3400980795707985	-0.3584584779882245	-0.5142488719920186	-0.5284593073987431	-0.15496937337137345
-0.25462107373548104	-0.2521962684556916	-0.24379703080751	-0.24053231376917314	-0.9197325161598148	-0.09526979965071386	-0.5024808967955883	-0.4692203859270044	-0.17259572559605735	-0.09719454584500001	-0.32343432208663636	-0.2011505571885704	-0.3416035041654208	0.03183842396850281	-0.31709340390033036	0.12149173431182256	-0.4417120112394583	-0.5315646773918361	-0.7856673289730297	-0.4479270348086161	0.2550385410895894	-1.023340621026178	-0.1596060798107029	-0.11100380020829807	-0.05847858469149525	-0.020290923235954952	-0.4785198674370733	-0.9834294212315212	-0.5375069466945838	-0.6104370557397373	-0.42528792629563056	-0.37284536777588023	-0.47205371703267335	-0.45825549725333775	-0.6977326691429333	-0.425675275552312	-0.5383220795315494	-0.4059880619877106	0.3826549304026316	0.1824578480466701	-0.2883179573033961	-0.13650250281076529	-0.22137814619577237	-0.36327055387849694	-0.3516179697465639	-0.5599605397714728	-0.5591160824993521	-0.16064765058699484
-0.25203006107670983	-0.2328633894775515	-0.05346329830028769	-0.20610242930524594	-0.8390072480889176	0.13464063744447147	-0.4159241278067797	-0.4639812693886059	-0.051414814849516155	-0.09131143449435644	-0.2864949956612703	-0.14348633363414695	-0.3462047767567528	-0.03426634182003199	-0.29867881746835423	0.08227698776649882	-0.4102884314305896	-0.46950211365121247	-0.6187893056704918	-0.48329973857133995	0.24115070932596344	-1.017568907415794	-0.10386734240491684	-0.19047516806938927	-0.010255515174134696	-0.057082248930691935	-0.5280766808157471	-0.9743712694211772	-0.5247841747065798	-0.6607176456377303	-0.36417167494591635	-0.4059593280589208	-0.48548717011820947	-0.45511582219109287	-0.6760982411131219	-0.3952893888650183	-0.5860223132969484	-0.37972704482749325	0.3347890591827842	0.19535820139899224	-0.256222987823031	-0.1598805573057564	-0.2672987025428045	-0.3932495190706999	-0.3600204191336588	-0.6024900360228951	-0.5924944847852214	-0.1658097207830144
-0.2587770155396501	-0.15219551966812364	0.07149281112865218	-0.23855467732174165	-0.6079658715588888	0.34052724459232814	-0.3203500524537641	-0.4596797203187137	0.013129086132020743	-0.08922706170974674	-0.2439692716328082	-0.09664904754693855	-0.31832930275318816	-0.1026133563473065	-0.30572340149161104	0.05765529849539275	-0.30802654210249314	-0.40621524188103264	-0.3967083429442963	-0.5135757594593475	0.22498798560404323	-1.0137375139099247	-0.09242931036936439	-0.2814798833841618	0.061378632330892836	-0.0783093305710577	-0.6240803646926985	-0.9676496284416916	-0.4797002518824474	-0.712380990167769	-0.26022702851392954	-0.4498737302608486	-0.501072203429731	-0.4576357738961395	-0.6373775073994434	-0.3500521805507551	-0.6297549869175354	-0.3263277170752211	0.2759663980014637	0.20230732961763787	-0.22605271406579863	-0.18086728771385782	-0.2963975970974098	-0.4364961014786563	-0.38437219041860987	-0.6339162839621846	-0.6271743816422035	-0.1784728406498819
-0.2731786137273615	-0.0661564249944279	0.09430780317944847	-0.32567566314438645	-0.3447798748081027	0.4631516088538758	-0.2310445781990733	-0.47318540589158065	-0.04186802399087024	-0.10837634722843574	-0.21364148600458166	-0.11255930128068403	-0.3008013566527191	-0.16463086825480783	-0.3412683450136021	0.036474399666598864	-0.254574047512035	-0.3504044638232485	-0.13923922832259122	-0.5616708819830227	0.21066570546734273	-0.993721191410432	-0.1164357404438034	-0.3604904976065607	0.1267406269095375	-0.07993217519969234	-0.7011888500421581	-0.9635210972503812	-0.4087575502259904	-0.7652622761514886	-0.12069558122280215	-0.500120219862368	-0.5110606276378443	-0.46624774734026986	-0.5781557893951638	-0.29186876350900803	-0.6617398117190944	-0.2456657517176002	0.21231035048434435	0.18811952617123634	-0.16666114847037863	-0.20252532126148698	-0.30546312223929767	-0.49195603036084756	-0.41928109589601387	-0.6516519887819268	-0.6584055528125543	-0.19189689780730235
-0.29576155827170914	-0.045404913575292215	0.008481573890360727	-0.46651487284220516	-0.12867160507663855	0.49456738647730586	-0.16477172775781304	-0.5078465942873327	-0.17559982406812824	-0.1612067061319331	-0.20016528263399547	-0.167114933012283	-0.31260759040747327	-0.21900704985194933	-0.3916044676065488	-0.01709426321137931	-0.28725608641413936	-0.3095639943081772	0.12887486884399763	-0.6162888962802381	0.19495090942362805	-0.9548729296224513	-0.1342169515761055	-0.4132713121066465	0.21526851341090142	-0.07789277762488951	-0.6574087855055042	-0.961328532176067	-0.28386096109423054	-0.8189327099807695	-0.0014848130003974947	-0.5491810781593531	-0.5108264884267755	-0.4794005095237891	-0.5294650549931663	-0.2302322371064592	-0.6679875093251777	-0.15332054927969838	0.14014687445602164	0.1500096245912031	-0.14200933823181594	-0.22450817890888758	-0.3058350764124167	-0.5561046043196901	-0.45767801718285367	-0.6671020264272426	-0.6762400221927046	-0.20026453335561684
-0.3222879421174555	-0.03451321857864274	-0.08439409893046526	-0.5956812039966481	0.07168536028140174	0.5009250576035654	-0.1517645813096658	-0.5557149132520134	-0.3077723539860734	-0.20621189128601758	-0.21229487815462816	-0.22369893896348797	-0.3396678111040392	-0.23282347248047391	-0.4448568341615826	-0.05434237580348063	-0.3494080225245028	-0.28030178657492977	0.36176075926411394	-0.658144780351539	0.18071572633546767	-0.9147356353792503	-0.12015097244387245	-0.44296401736233904	0.29593053756372617	-0.08651485299010271	-0.6109991757691656	-0.954441040650998	-0.12684386966031475	-0.8655203673059052	0.008288912754516042	-0.5902376170844199	-0.5016711906347463	-0.4951502076803297	-0.5156643014140989	-0.18275641045871946	-0.6568650350777556	-0.0721822888852312	0.06507516156925242	0.09590742124013438	-0.13352363547331642	-0.2471700736029538	-0.3092526627263156	-0.623280488620949	-0.49547398127175707	-0.6753682992802083	-0.6744252125245012	-0.20159115864951618
-0.34817530057987295	0.013325506609234908	-0.15140358367256518	-0.6533915863819171	0.2125928640012516	0.5194302620983536	-0.16832911202057446	-0.6015273929351933	-0.39626581231031954	-0.22176451898656593	-0.2546016518465849	-0.2912481337274967	-0.3844000344409236	-0.17413963939231095	-0.4908237431858904	-0.034739370401897486	-0.4445294959798697	-0.259951771149339	0.5376486424008795	-0.6739953279383123	0.16701038362592538	-0.8934573661112756	-0.07902390810296347	-0.44068926214162907	0.2871080304404144	-0.11286838897071164	-0.6733963138602675	-0.9395197069744701	-0.040611478320146756	-0.8933179255755755	-0.09117381772939384	-0.6236383055028909	-0.4911928926403678	-0.5102429734168175	-0.49531109523126793	-0.15480835995264136	-0.6395287326401207	-0.02499055637420557	-0.01187307823506204	0.024608193740839952	-0.08346650998652747	-0.26871828566923156	-0.3146604097450951	-0.6810472544234532	-0.5353917760139673	-0.6598210705087073	-0.659135000582104	-0.1994995840934088
-0.3720271886407599	0.028469889353213606	-0.2845252156691213	-0.6555962112307753	0.2466635186437402	0.4708073417595485	-0.17428441695123414	-0.6376473106045706	-0.43148529058764595	-0.2594910022728654	-0.31107438574956436	-0.35865598196653814	-0.4183632311099683	-0.06973452007407724	-0.5148235035664569	-0.04792597318874673	-0.569218877476302	-0.25307254175847516	0.6678025690738674	-0.6724114077929195	0.1470952287294071	-0.9018687030110503	-0.02479813789764729	-0.4030421668566396	0.1826797228468584	-0.16327928414373521	-0.7483623053982431	-0.9241049940019618	-0.060669169007768795	-0.900166052808828	-0.1923490801010676	-0.6510365392322099	-0.48542579382016215	-0.5222319900827819	-0.4525501367459238	-0.13520237235964552	-0.6035836054257222	-0.01964624588724268	-0.07787364480786751	-0.05311277278193542	-0.036587137334285785	-0.28682954940364	-0.3184897534462105	-0.7205691875345722	-0.5803745858640712	-0.6254489260205603	-0.6375945606497323	-0.18962879649837755
-0.381650516266191	0.018192828095140265	-0.4461366914735111	-0.6027306125384608	0.2507505022884673	0.32908611912671853	-0.17211678235529485	-0.6812324128241625	-0.43293532080252	-0.3111809806178281	-0.36881779096960515	-0.37260079679471414	-0.37925134699816415	0.015709806054356634	-0.5082014142514883	-0.12585862094418263	-0.6094856480265255	-0.2549933802581304	0.7471296095734614	-0.6962258060247584	0.11327046780712813	-0.910624766832947	0.033272107607574854	-0.37708177330987397	0.048036947865200505	-0.2336402123358572	-0.7631920886499063	-0.911929060551692	-0.16488821516743152	-0.8864572278456677	-0.23778401773543373	-0.6734735390561475	-0.48465518030023713	-0.5341568531921007	-0.44257583184087357	-0.13040638713630975	-0.5580933510458632	-0.05101342601599955	-0.13055922726856822	-0.11101011014527047	-0.039233593953593736	-0.29704140038788857	-0.3290883885931687	-0.7399823108439099	-0.625644869544623	-0.5863814447122208	-0.6125537111307937	-0.1699888579235743
-0.37561089156247035	0.05159327718387874	-0.5517913449701709	-0.4976449134203894	0.25046219775964235	0.17881050543323926	-0.1744986365530564	-0.745055092174708	-0.41239561029694094	-0.31684778018199444	-0.42528293121929545	-0.3501411434953233	-0.28984132168389387	0.046826781193849865	-0.479671428599429	-0.16578423850757856	-0.5706132449243624	-0.2642600669351217	0.7691030812713431	-0.7462191365736783	0.06387399884945003	-0.9031491172932175	0.07116398649066538	-0.38465899469340487	-0.06154236269963816	-0.31161664137669753	-0.7614767628592214	-0.906591593622451	-0.3520969744418141	-0.8527543295918669	-0.2301315452697089	-0.6950670977225784	-0.4825320150270514	-0.5531501551726523	-0.4758617745619844	-0.13026472111125095	-0.528000375045062	-0.10404502598247126	-0.1823847982026853	-0.14966980634379307	-0.052158460372131364	-0.29889908488229655	-0.34759139305006376	-0.7406614727165807	-0.663796753614081	-0.5470659584612012	-0.5933813335227575	-0.1507367432754146
-0.371852633013485	0.1093736629735308	-0.6641126442891584	-0.43034143371981787	0.19649185691230903	0.038880637862238776	-0.18789941151955208	-0.807873422016393	-0.4019306837147962	-0.2993265254773201	-0.4731912898209266	-0.3359239528818086	-0.20230509847314396	0.03304203247334751	-0.4424223372144339	-0.14918851234373845	-0.5701075090270808	-0.2920068961822024	0.7461653359411391	-0.7923547819547365	0.009923598496681063	-0.8776528678995655	0.059771087036008176	-0.3939825207225339	-0.14202206900929706	-0.38870632620062595	-0.7232126218310155	-0.9117267020243766	-0.5538430928820844	-0.8091766078546693	-0.20577757321595058	-0.7136908226359038	-0.46706632451728813	-0.5809478912672716	-0.5065623177665673	-0.11595350120481726	-0.5055243887491021	-0.13771138031482671	-0.22222642759941005	-0.1812959231126794	-0.053463310510817943	-0.31017048114437146	-0.374621892996217	-0.7208980274680552	-0.6958555614010432	-0.5129937658969708	-0.5916405258021895	-0.13916220505091997
-0.38352053829056526	0.17243219593335862	-0.7406411149285752	-0.42411911416570414	0.11894327763123905	-0.1276453382224112	-0.206270081248325	-0.8540394536779201	-0.4606575576549594	-0.3167073672679651	-0.5063477112993842	-0.3336159807916465	-0.1168624969748695	-0.04290540023309151	-0.40098178918075045	-0.15267407346460815	-0.5970487267489322	-0.33217008891496624	0.6938920393192625	-0.8401322127587054	-0.025262572243848	-0.8291300912757491	0.007721938118418786	-0.40124336254606324	-0.2007242232939071	-0.45287031604289946	-0.5988255525471432	-0.9175627636755597	-0.6482453804109574	-0.7753521947998704	-0.18925401302431596	-0.7237733977631663	-0.43333436574983397	-0.61057143758403	-0.541013268482917	-0.08849390334763887	-0.4603123474281783	-0.10336210295169948	-0.2474265886742996	-0.20668988520928822	-0.07254319346062381	-0.3396088252722445	-0.41281513570981526	-0.6880751752129165	-0.7245221779887189	-0.49443863934094273	-0.6039084042324266	-0.1278578062511913
-0.40798261210940534	0.267819179712032	-0.7173799398333688	-0.43300003537152987	0.056629457109448375	-0.2431638947179006	-0.2132804177179594	-0.8776344651514016	-0.556979878663996	-0.3384514454884778	-0.5256431843072689	-0.329501455670696	-0.07530485294206982	-0.16290727975993197	-0.35753052700182963	-0.1597827836453293	-0.6306951922458526	-0.3682968026307665	0.617502696413127	-0.8869769914426794	-0.05069905789602601	-0.7620770114203014	-0.05526365574249942	-0.4322430331456923	-0.24634140501843219	-0.49882352407144603	-0.49402832885262277	-0.9029929497088528	-0.6170194100330633	-0.76209870115999	-0.19784794666007738	-0.7215182914425383	-0.38518465993186535	-0.6353655041564938	-0.5682417435243496	-0.06180609018947715	-0.3966801823617684	-0.0014349650666611313	-0.2732892321265573	-0.22992775618448663	-0.12632607542535226	-0.37182209528102356	-0.4497099701290569	-0.6660941259908524	-0.7455077676114239	-0.4930980720832146	-0.6212037165655185	-0.1174146440333895
-0.4351040029629072	0.3968200493607249	-0.6826112193114411	-0.455239224001326	0.002620408709633859	-0.2802115615082629	-0.20906430817959434	-0.851698153910198	-0.5968901721745516	-0.3196882954833692	-0.5383739440466306	-0.31601472739058967	-0.11340940836040966	-0.24043048939047623	-0.31759447231961146	-0.12950797723050694	-0.6938011004621992	-0.39107844556741816	0.5327536304296396	-0.8945528043443891	-0.06597836869704103	-0.6642841394522113	-0.11781536138253698	-0.4414498164987507	-0.2842362735008185	-0.5299223399155303	-0.4555659073412424	-0.8683447888746532	-0.5312598079843867	-0.7645848660539714	-0.245822564770315	-0.7037767264495325	-0.3321009817097752	-0.6460919788276694	-0.5456546488580374	-0.030658748617493653	-0.3306203059506519	0.12204627432035195	-0.2961722243356521	-0.2645923930549285	-0.19182754749602932	-0.40686288173924307	-0.4825778173013194	-0.6579821901442797	-0.7578910450887226	-0.501017473158243	-0.6411513526725932	-0.10877954370807918
-0.4522362583112101	0.5138941358629472	-0.692467017479051	-0.47639596169181775	-0.0518251007129845	-0.2774932323628579	-0.2040100644490995	-0.7736273298322562	-0.5830362063637416	-0.30058549802405465	-0.5424846416938568	-0.30297886357333575	-0.12752694926563332	-0.2255727870357212	-0.2803685666198274	-0.10548577826496389	-0.7498528423386862	-0.3985001759260501	0.45423782252048356	-0.8631943623828111	-0.031626878005020086	-0.5373359880456613	-0.18094968761231478	-0.4091445621253162	-0.32582255440546454	-0.5491910520884303	-0.48124123380010764	-0.8375758618707929	-0.44111627026884614	-0.7736230531488882	-0.33415168114259197	-0.6738387511702533	-0.28341139178861463	-0.6350242072351383	-0.483715535357474	0.009896102431032602	-0.2568502989410506	0.23882085932824698	-0.30385762769512104	-0.30738158112147546	-0.26899748738819884	-0.45053316178139513	-0.5120994494401337	-0.650250320552486	-0.7647233397923705	-0.5080236127889443	-0.6591350005821038	-0.09190117895575753
-0.44405339407955413	0.5467778432706898	-0.7317485252830203	-0.4665404090373655	-0.11269606384746286	-0.27094480129656984	-0.19395111527103145	-0.7069251660358378	-0.5281717447448124	-0.3147226117534437	-0.529181826740041	-0.2913420208353218	-0.04575405473433247	-0.1326877320144016	-0.24783389789438992	-0.10572601117429689	-0.7573774606760174	-0.39490086887893705	0.3805767526241764	-0.8390883685368132	0.029321355450086416	-0.4068408428439927	-0.23389841092638672	-0.4110946483652384	-0.3708508704526379	-0.5684221033100327	-0.5434161380610744	-0.8062175917332564	-0.3950891996550031	-0.7861167301020688	-0.413400496195618	-0.6418172878703847	-0.2495373582571622	-0.6107998242456892	-0.40406313526920234	0.05000382008796802	-0.17111108228726868	0.3191256034082336	-0.32325499014806286	-0.3410310799659298	-0.3604255464654509	-0.4799575848764207	-0.5297336458100015	-0.6466066418925365	-0.7705836991645038	-0.5046336533359644	-0.6723378877475449	-0.06714998849256364
-0.40063609701365016	0.4870845503886539	-0.8160037925438786	-0.46560550055898864	-0.17468153754475887	-0.2801132009141856	-0.18125324837301512	-0.6687847642827942	-0.4155375591750894	-0.3462244387630825	-0.4997779355953349	-0.27820092091918697	0.05092068853026024	-0.03722125348927134	-0.222570517669827	-0.09695860195140753	-0.758050468394622	-0.3849886173760001	0.317317870837884	-0.8337386668996167	0.04304225120401074	-0.28840129057595876	-0.27782266954233403	-0.4370267197243184	-0.41700767108078585	-0.5958997616248222	-0.5548551919763021	-0.7576212957069887	-0.44782161351089994	-0.7933643197845791	-0.4277747641628742	-0.6088435522959122	-0.231061955946866	-0.593779885667562	-0.3276331587736723	0.09352923059944052	-0.10571044986362865	0.31621354956163494	-0.34759817860635694	-0.36057895006907476	-0.43885689718311094	-0.48868607247171214	-0.5281044590812476	-0.638436869876758	-0.7744988189506055	-0.49336283411661574	-0.6796229683703265	-0.04995066600784705
-0.33992413197232685	0.3878910098791635	-0.8695929861619117	-0.492174492946002	-0.23504796775379427	-0.2921564124405109	-0.18074849343622143	-0.6322589165642035	-0.29541393503365376	-0.3793201420941341	-0.4580951070819751	-0.2682199991488573	0.138435570031403	0.004684646570289863	-0.2013788013870294	-0.07371170010234881	-0.7796010903121158	-0.3720954419750136	0.28102297953632493	-0.8372548334687944	0.027044389752541153	-0.2060903509138797	-0.3245605342809178	-0.4343499275954842	-0.4630251138173186	-0.6220512979575632	-0.5126108031281278	-0.7127435983914392	-0.5760884975149118	-0.792415945648055	-0.4656639929693546	-0.5750274220169823	-0.2263246150161175	-0.5893250626940785	-0.27866695450087964	0.14961126826948629	-0.07690572128789586	0.2391745784364931	-0.3462185134718378	-0.37200916295252195	-0.5097364903759793	-0.4998043373724662	-0.5051682000886524	-0.6104425115192941	-0.7729615184192097	-0.47380898495358004	-0.6789593001097861	-0.04557761690396511
-0.28751797903926185	0.25192375626399677	-0.8414511402717239	-0.478339549879035	-0.29083222459498265	-0.30155879104706773	-0.19161344386614593	-0.6480653088998711	-0.2227914800657514	-0.4098333862901346	-0.40661773143441493	-0.265111407326033	0.2497688665397641	0.0275043775541297	-0.18791951112207977	-0.04647474802282085	-0.8204676871591152	-0.359711923015563	0.2764616660774646	-0.8431185149239442	0.03624453393939007	-0.19444596795163327	-0.37317550408855943	-0.4508451841746922	-0.5062019607330319	-0.642885792711677	-0.5170914097512747	-0.6956662076223294	-0.6807596712232502	-0.7941786086234505	-0.5791807005070032	-0.5482748498189058	-0.23462860082227105	-0.5943290401124498	-0.2751920168599085	0.21586669736404743	-0.04687201676486776	0.15381270175940626	-0.3245662798078539	-0.37042354837882296	-0.5594845284419527	-0.5186534158477846	-0.451529937780555	-0.5678271695866667	-0.7664071150849951	-0.45286597296972364	-0.6758382973341122	-0.047412425274156296
-0.2543129451064652	0.15548563645720961	-0.7735132467993333	-0.4373071402886044	-0.3342113782375777	-0.33144401821417596	-0.20882063338252177	-0.7086903070240312	-0.1979523974611826	-0.45379496194805624	-0.35104864227285154	-0.2667931214552079	0.3400816461704229	0.11945769178112937	-0.18072937251944327	-0.015505450106471839	-0.8787579964569023	-0.34557971617670935	0.289059360262027	-0.8310530372548138	0.05454839343791856	-0.22628026804201254	-0.4150616163808908	-0.4955355239875766	-0.5381400652016383	-0.6485623251890523	-0.5491170346377183	-0.6802076850717425	-0.7094843553237935	-0.8008116406917184	-0.6743750423185146	-0.5272128893013746	-0.24981014180403832	-0.6092716865263863	-0.29994700201982427	0.28503218272335257	0.003211172331409018	0.10812865317016132	-0.2919876452822763	-0.3594448909500598	-0.5516855009805084	-0.5430013022978082	-0.3774726266403808	-0.5163430642218626	-0.7512312346833441	-0.4521253095598288	-0.6779773060110045	-0.05409235807962709
-0.2442236298499604	0.21667780117170016	-0.7010203091549013	-0.4024062548917168	-0.3581820311688813	-0.4144618499273237	-0.23345856533710813	-0.7352669401815748	-0.2200513781260746	-0.5085873067043405	-0.30667133245070344	-0.2749293163157433	0.380580741406701	0.27190025185355793	-0.16766552699670226	0.00929641384663394	-0.9366340466346943	-0.3275616621136126	0.3077131071040019	-0.8094000773302621	0.06952701204754533	-0.257125940566449	-0.44124466774305676	-0.4906945022485133	-0.5533478880505391	-0.5909844368600343	-0.5391857108395162	-0.6270562360104944	-0.6693932818812736	-0.805845426241105	-0.6792656796680161	-0.5053985290416014	-0.2739117047686544	-0.6220523580813598	-0.3429489966421143	0.35336685587320005	0.05447253325117559	0.1052306080011171	-0.24538444116241256	-0.3587520463211173	-0.5047827379288536	-0.5766670000669946	-0.29416038196019884	-0.46743514707967126	-0.7165413568862813	-0.47499203555852487	-0.6839573681604049	-0.06630078782560175
-0.2563909160085497	0.38712392129681505	-0.6903492015802358	-0.30962332713098095	-0.36294839909681087	-0.5144915934797244	-0.2664175899499791	-0.7474998386323912	-0.2720092769376109	-0.5365190405011953	-0.29069934836573014	-0.29500568149342	0.4119434507600975	0.43002431917747186	-0.15106844066653907	0.02489189753343256	-0.9270211441530325	-0.31341473186644786	0.3243462519192972	-0.7932953763677237	0.12845646034185018	-0.2846942449955693	-0.447718115880118	-0.43340976912133095	-0.5501520867766554	-0.45698106593906085	-0.5785277524809532	-0.5209546533301208	-0.5694779552104838	-0.8015086048951433	-0.6464741449632102	-0.48569905039388794	-0.3127083447231082	-0.6163978635986002	-0.38257218113042996	0.4207010127210718	0.10779992853903335	0.1367011021268369	-0.19056706334518062	-0.36955835433969586	-0.4432726704437357	-0.5993180672910683	-0.20770093831705708	-0.4289426977804111	-0.6672094786583995	-0.5130725242233622	-0.6890670264495213	-0.07925945627104947
-0.2799149430651632	0.5982963469508786	-0.7617148745414368	-0.14923190400525627	-0.35461159313829854	-0.5970489187751473	-0.32509367776161635	-0.7922529718323009	-0.33980046531514835	-0.5511229322961408	-0.3006255188236102	-0.3363325165598171	0.4662741079928615	0.5920271204879395	-0.14245238242342995	0.0369472217108768	-0.8086815578113571	-0.30605302771093024	0.3202946917052082	-0.7814647636485192	0.21833750382624012	-0.30790667853016335	-0.43403781516644563	-0.3593203077055939	-0.532318467864688	-0.3336380267171547	-0.6417872110626401	-0.35118940902002316	-0.4583372252075194	-0.7795004586960077	-0.5832215424361283	-0.4755850816751549	-0.3686494305987257	-0.5987402386674139	-0.38180029159663875	0.48367598792287153	0.18310857472674452	0.1985284005127105	-0.14482235129690654	-0.370332203191425	-0.3380910565115973	-0.5892036635367514	-0.14098937896482924	-0.37859218133203576	-0.625993944910167	-0.5628159480304336	-0.687185262638219	-0.09252972118169744
-0.31244604048917535	0.8323514422612301	-0.8295409115402984	-0.0763799765673074	-0.3491191249155516	-0.7149713485774007	-0.4239734293452523	-0.8424796134377356	-0.43700710968392864	-0.5926955909437543	-0.3281588400414072	-0.40257451389949156	0.4832151570791301	0.7351126802321379	-0.14721060026616367	0.029065398349211034	-0.64434222060583	-0.3094235556442871	0.2910419896993669	-0.8012467462666579	0.2622344162903934	-0.34158649882147357	-0.4139240701942324	-0.2928343175058771	-0.5210964902767226	-0.26168164367915986	-0.6889194134322929	-0.19771924158477466	-0.41319253255157584	-0.7511903035071851	-0.4809506047508728	-0.48351300997449503	-0.44491857370717264	-0.5938543037932709	-0.3735175438669418	0.5128872271523884	0.256342719192397	0.2720441892329482	-0.11753142015032254	-0.3592535831047547	-0.23735695995357292	-0.5733723556264538	-0.11755077595982973	-0.3380126725554441	-0.6055531866423108	-0.6248071294459225	-0.6818207087516915	-0.11688238912716761
-0.3807519342544787	0.9335942968285842	-0.8888658565509566	-0.16827197485244288	-0.3913437256996592	-0.8419846817716337	-0.5434423624090331	-0.9247079468906871	-0.5566937740476084	-0.6453181766839248	-0.3768683290650501	-0.49129473561482984	0.3995908692393965	0.7195594716470616	-0.17405575945956164	-0.025611611815008522	-0.5309985731150781	-0.3407719570782211	0.22669340966747922	-0.8899179090765313	0.23008419981325795	-0.4145430272182587	-0.40903949405278295	-0.2818681045909758	-0.5386660626572085	-0.24168938474497006	-0.7718139628142572	-0.13694596902304473	-0.4701739730477154	-0.7509137525807759	-0.45148384070726066	-0.5200436394625708	-0.5500629918505673	-0.6206717735423426	-0.4117002504892227	0.4691020955949755	0.28126335154099846	0.3331447874706933	-0.10598508165119161	-0.35401243754103917	-0.23978454926408693	-0.5921054254947107	-0.15011529519017563	-0.35061600005632243	-0.618688002847781	-0.7075620219745471	-0.689350113265079	-0.16197828785254917
-0.48908267441646824	0.8517116026324667	-0.9802177956323763	-0.33964679925220925	-0.499779597117446	-0.9034779368142314	-0.662233825982051	-1.0685053931951634	-0.6760436152492681	-0.6852580608379956	-0.4300137772184736	-0.5890229610490795	0.23290358052260146	0.5138572352352747	-0.2310268523037053	-0.10673171349018713	-0.48196702048974505	-0.4017778331300604	0.12405580205143747	-1.017939729825165	0.1506330278915316	-0.5114149858372514	-0.414102549036864	-0.3342745135855579	-0.5799338112381627	-0.3115458844378962	-0.8765326727604066	-0.1493075716375522	-0.5862200438744842	-0.785831798844556	-0.5441568351928329	-0.5824677031954815	-0.6659437157597606	-0.6741732736426628	-0.4877428474789465	0.3763816821941674	0.26046027246463455	0.3759483017378365	-0.09899406922396425	-0.3419962366629644	-0.33189594215276375	-0.6494740018586599	-0.23103522945062865	-0.38745763984025844	-0.6707426689269059	-0.8027523515276714	-0.7101235171370384	-0.21410851021292093
-0.6087443516011461	0.7110968834639927	-1.0510826001621087	-0.5533890087782982	-0.6517401091854291	-0.9400188975138933	-0.7679900267841825	-1.2290337047860966	-0.7887428245954429	-0.7033618393887102	-0.47573010123728593	-0.6810519295204077	0.02912333342285218	0.2973383592339006	-0.31019823873732216	-0.18918729174770385	-0.4957303550379861	-0.4695009810813421	0.004764337298642262	-1.1448530333946803	0.04747901633142305	-0.6005059653569212	-0.4233054925776206	-0.43130840095206324	-0.6325272699730213	-0.4628048184987801	-0.9542759218043244	-0.24083725418083404	-0.7245783661490728	-0.8527836607507286	-0.6967123678797552	-0.6516382497353939	-0.7714302499348624	-0.740876292629553	-0.5857541666646033	0.2624940035491973	0.22571509026964237	0.4180969103293168	-0.09997867606005265	-0.3113232121323993	-0.42186878423795965	-0.7529181033844985	-0.34075896547151485	-0.43526336484358963	-0.742601544077895	-0.8902092837127771	-0.7383194338202452	-0.25261407683312537
-0.7274877143988545	0.5300029960922635	-1.1107431145933542	-0.7999650905707819	-0.8216102053634536	-0.9976433025227897	-0.8402797702916264	-1.3867440761644247	-0.8649701977298303	-0.6998714399919971	-0.5133642469386148	-0.7539320549012546	-0.1706596114674513	0.13477070656370332	-0.3971342535293577	-0.27298380642640746	-0.5984417873858885	-0.5337652606494006	-0.10841008851689157	-1.2628698341991356	-0.066035396526442	-0.6714593841026628	-0.4360882703757599	-0.565798036140413	-0.6952026958742108	-0.6110052268179336	-1.023401288908385	-0.42508469330148146	-0.8841733138484218	-0.9476531990057184	-0.8658432249463555	-0.7212430742906477	-0.8639072821201982	-0.8182249528062451	-0.7153153944897956	0.11241508256505557	0.17781526887500756	0.47117929175192313	-0.110663483577606	-0.2866720759936864	-0.5113821720489703	-0.9100478946954473	-0.4659098782667872	-0.5142477424346447	-0.8099785653198991	-0.9820884121393132	-0.7740036428237089	-0.2808637065794248
-0.8419552232658315	0.3316945496769127	-1.1841060470319005	-0.9908580801382401	-0.9837120961814811	-1.014363113203874	-0.8710109110455455	-1.5127617863133467	-0.8712306869266049	-0.698675084015032	-0.5448943610042999	-0.7973976589184362	-0.30245000371988234	-0.016596260382137417	-0.47994836872833757	-0.3380454300804364	-0.730603514775489	-0.5973409377364507	-0.20902824479077892	-1.341078727911111	-0.17275727646781353	-0.7070770621633299	-0.43764637015712526	-0.6872953858167336	-0.7526129082012147	-0.7203897479998764	-1.0851570095975396	-0.5921128820668599	-1.0264634442411984	-1.0501320779025118	-1.0222034254544559	-0.7874521587018466	-0.9361585509027825	-0.8893417364903652	-0.8359726326370911	-0.03234841110386907	0.12053966739426422	0.524695942178712	-0.12382044437033865	-0.2786612754083029	-0.6144770282048997	-1.0776169138604845	-0.583752097438963	-0.5895553921262037	-0.8598634884406426	-1.06499244277536	-0.8133632818930681	-0.30186771551690705
-0.9259119263601283	0.23011950402891834	-1.2283539822605571	-1.0716886498863432	-1.102090469614151	-0.9822945789106594	-0.8748066146153344	-1.5715928355103368	-0.8472031010521539	-0.7154743506955424	-0.5749551031585225	-0.8149287549202391	-0.34320093112952643	-0.10066805049627496	-0.5460649262945733	-0.3603193886466959	-0.7942569768444482	-0.6480460908199158	-0.28158350685813427	-1.3804759049945425	-0.25918139662086637	-0.7005383311512249	-0.42188176479846645	-0.7505650807514564	-0.7877551963732755	-0.7993122657869461	-1.1113779400705093	-0.6587837583061212	-1.1029289082126619	-1.1339856709222045	-1.1006250919193745	-0.8360525776572647	-0.9794288410260046	-0.9299701839141419	-0.9177771410909521	-0.12776195466855017	0.08844839585711248	0.5674504260744151	-0.13731016580674932	-0.2635065917707651	-0.664682849802243	-1.2006262536625667	-0.6596074158366504	-0.6329738305797993	-0.877259761951754	-1.1067008415814237	-0.8462847515181403	-0.31189229535871066
-0.975494831756395	0.22858532686422164	-1.2264698221064465	-1.0937235489548551	-1.1695804242228949	-0.9633124745658005	-0.8770117376415925	-1.5820396417446134	-0.8136391281232889	-0.7539095397033271	-0.6019695247348901	-0.8181023455100194	-0.3611012900626426	-0.10451775006714197	-0.5919236354545634	-0.3608271536596045	-0.7967033272312986	-0.6755029821802563	-0.3161765357465617	-1.402474921970917	-0.3190720230579875	-0.693684421238894	-0.4124295663223105	-0.779595323129329	-0.799726353604135	-0.851107486230387	-1.1375389871760775	-0.6848316817294178	-1.128668578174636	-1.1946522845008964	-1.1052213204493802	-0.8767564619048136	-0.9992420193141058	-0.9526766937533517	-0.9622698294411404	-0.17967812578921852	0.09275102129464158	0.5974692709885716	-0.16526357933070127	-0.24633369653996473	-0.6630171192154694	-1.2828005637790745	-0.698499273583893	-0.6738061660389183	-0.8660072148742174	-1.1309114862559921	-0.8681975504568683	-0.3222672540583786
-1.013223133248148	0.2277315797390973	-1.215219546568842	-1.088580842985028	-1.2133199585265209	-0.9699741693464805	-0.899139283637324	-1.5560980926963235	-0.7733256871987324	-0.8234034960528339	-0.6242138664367517	-0.8103086838340767	-0.3847126904866703	-0.13298599464827726	-0.6248215465816391	-0.3718582120690739	-0.793350049938212	-0.6949741233866653	-0.3385631031890776	-1.411188751997146	-0.36849959810443	-0.7034340372970487	-0.41785368195355443	-0.8083423436303445	-0.7897774575072415	-0.9039355297321361	-1.191165208055073	-0.6990312004528414	-1.147459825567312	-1.2389618884877829	-1.0765040587118107	-0.9241953179758248	-1.0073743788053497	-0.9834999115793863	-0.9813360748213492	-0.17064396531621503	0.10545568111200695	0.6096708291383613	-0.20040553443109616	-0.24243342938748563	-0.687272963406825	-1.3393957494292816	-0.7253582079520391	-0.720727823884393	-0.8478771986339625	-1.1698113966571158	-0.8871866851469496	-0.3535298745175359
-1.0557479198024187	0.19189345793783325	-1.2176455891947153	-1.0748069030509448	-1.2504298234103692	-0.9922126054801055	-0.9323339498121994	-1.5051970834284858	-0.7502045327680189	-0.9055042551159918	-0.6540392053390088	-0.803835632026443	-0.42387899595797274	-0.20294309950001446	-0.653203401467073	-0.3992152806032686	-0.798097694679359	-0.7191216455866332	-0.3640519161121911	-1.4251864760900612	-0.41332554575300995	-0.7167762003507454	-0.44070102529136246	-0.8399630300038629	-0.7850822491438733	-0.968735190782672	-1.2596558114646752	-0.6937907404464887	-1.1770972725416602	-1.27306005902529	-1.0218626445498378	-0.9700017072903722	-1.013228995680178	-1.0146002727701307	-1.0118429282730292	-0.11585610581258932	0.10596614159405274	0.5927658574997176	-0.20267560019207825	-0.24457573255608106	-0.7408703929190639	-1.3703081762575466	-0.7427947607760428	-0.7678279476234164	-0.8314090549182976	-1.2028731366508336	-0.9109988674083216	-0.401665510433475
-1.0905133292555533	0.13426552699195354	-1.2236771388173397	-1.0813767985947433	-1.2905375214967179	-1.0226209321702602	-0.9499173625042754	-1.484743446755209	-0.7476347931226459	-0.9531402849363134	-0.6890788528331905	-0.8182849610933713	-0.4865446578778648	-0.2932638877177022	-0.6814809207690578	-0.445414253003568	-0.815039193832739	-0.7395226266563777	-0.39255091975386636	-1.4692900290782838	-0.44887462086245566	-0.7506517762871174	-0.4990974562676011	-0.8699209967247095	-0.8122413209534031	-1.0374105060939975	-1.3270312534991073	-0.6909076529748409	-1.2198075257352452	-1.3031761755668752	-1.0025750924008112	-1.0112225393441345	-1.0271500493557553	-1.0382318768961727	-1.053926689992668	-0.09595793204290998	0.09019871888441189	0.5546710099755111	-0.17716850920840788	-0.24918263229031729	-0.780939817856471	-1.3851449037099721	-0.7522638081574031	-0.8122874371227123	-0.8165001145020628	-1.2288198159241603	-0.9197592884474549	-0.43752585040919045
-1.1047115321906136	0.07396722909831656	-1.221791735813523	-1.1025647471904312	-1.3255358226555638	-1.0549055617080383	-0.9614624601699857	-1.4985070943270924	-0.7504620269227681	-0.9636304578445648	-0.7197825242992333	-0.8550701362845367	-0.5563309812082299	-0.4234053770501548	-0.7144148985175727	-0.5075417592604237	-0.8448854526389752	-0.7440642318353969	-0.4215516218486354	-1.5211895099454416	-0.4819756467861523	-0.8078050376397717	-0.5795432044921794	-0.897944074477075	-0.8614807600562283	-1.092482229300314	-1.3886059933445591	-0.7119873616269873	-1.261432429732681	-1.3283367229827046	-1.0406853974270596	-1.0512723904360486	-1.0541976746266333	-1.0695490771083798	-1.0894594338474541	-0.12017249251359138	0.05325444390183811	0.5020421594887251	-0.1753679550405606	-0.2592133679630647	-0.8080275711196233	-1.3718286624007636	-0.7589713359951633	-0.8519960984372666	-0.8225343270954667	-1.2726312296157851	-0.8884823065476153	-0.4327502668159299
-1.1107041027687212	0.007997611016354687	-1.2185093697403002	-1.1209025726707031	-1.3495518568552936	-1.082471863354176	-0.9870041310697598	-1.5280339223261783	-0.7650117471416118	-0.9563982440361538	-0.7629562400750414	-0.9055803685679795	-0.6169350339800577	-0.5629197036648487	-0.7532058379690951	-0.5718291777657379	-0.8847823956467421	-0.7445886116852438	-0.46134229273849403	-1.5617462618058005	-0.5252473268661435	-0.8551988335936389	-0.652825181240092	-0.9232889785304753	-0.9211856624782506	-1.1280558509031011	-1.4394536259761146	-0.7544461443814836	-1.3015004106391126	-1.3516438205028527	-1.1033168296976226	-1.0852957184186836	-1.1024655866482482	-1.1033849459545002	-1.1314599807102899	-0.1749470708273676	-0.0024643740708648054	0.43696134574086665	-0.20053772701557096	-0.27137434234569496	-0.8442927146667758	-1.3316618422918625	-0.7715793471917393	-0.8928102568146352	-0.8478895189409817	-1.303724011449715	-0.8392334230791597	-0.3963282508085232
-1.1200906418910657	-0.06329187871934076	-1.2263393228873296	-1.1428168841509565	-1.3650068482407585	-1.1008310172698796	-1.0163990770573126	-1.591577688449361	-0.7942932541533644	-0.9347414495189564	-0.8149145470975852	-0.9678244258766402	-0.6650008323576014	-0.6552544245342824	-0.7966545239607704	-0.6302014068626087	-0.9322222523472975	-0.7601818336565003	-0.5129930690321054	-1.6023983211820714	-0.5740247846574124	-0.8975768528306324	-0.7148383731308099	-0.9489481897886805	-0.9990207122583085	-1.148085770788588	-1.4793026801282196	-0.8160830914824772	-1.3511809635414482	-1.3787709522842584	-1.190481251838927	-1.1168379062221032	-1.166489021698182	-1.1248391783679845	-1.1855094649426037	-0.30017688560358646	-0.06586550133615918	0.3746752631650899	-0.23770663507791334	-0.2793799724487728	-0.8941794243864123	-1.3113711635261294	-0.792882301881708	-0.9310333548115952	-0.871821030864278	-1.302133763540235	-0.7917981746448179	-0.3499659063640662
-1.1143151274407872	-0.1360738211361745	-1.2495706695895947	-1.1779277338191645	-1.3668741539621734	-1.1100515778085964	-1.0408937496531803	-1.676647532246808	-0.8301070497474596	-0.919808346364767	-0.8622230070893686	-1.0320174144675165	-0.7120731741529255	-0.7043252265377024	-0.8414930629714794	-0.6860806735412636	-0.9915083517063987	-0.7878629738511165	-0.5737031845945386	-1.6366341424335604	-0.6243772474097795	-0.955535297779957	-0.7655622653548351	-0.9736278678239989	-1.0740235486471181	-1.160157817540835	-1.518888247463757	-0.8867761042234296	-1.4055906247553356	-1.4183526528070292	-1.3041424677348628	-1.1474770050442227	-1.2283108662052034	-1.1418873445110358	-1.2349247424943492	-0.46195653484490595	-0.1302077145138509	0.323554096600085	-0.311126700386244	-0.2818135461205801	-0.935303088040223	-1.3281521952329018	-0.8152654334508085	-0.9638545546047567	-0.8962563064523593	-1.3005669755577653	-0.7252187398205866	-0.29595406929752893
-1.0931134491644432	-0.23079802754139656	-1.2933314077335472	-1.21941270153494	-1.3534813408037185	-1.1276357694679349	-1.0741540205811138	-1.746902238699731	-0.8864020344483272	-0.947816927769976	-0.9115779566425946	-1.0819550385658723	-0.768836786280921	-0.7387600435425229	-0.8837026028979924	-0.7393894480900542	-1.058268103769772	-0.8250429775460908	-0.6450226114815671	-1.6590314086728526	-0.6772430821343003	-1.0162921866363641	-0.797363297298	-0.9947617461180769	-1.1161316357925493	-1.1695216995225126	-1.5558030166131775	-0.9432581243038426	-1.4591896164128606	-1.4636916407977723	-1.3979057454310955	-1.167935162152472	-1.2783461882909528	-1.1629463910155817	-1.2879340410166287	-0.5843397479301047	-0.18765024382995527	0.2710828437357848	-0.4096587983798143	-0.2811258719739433	-0.969453071183308	-1.3673167009767933	-0.8306788849789543	-0.9993890969646472	-0.9154787232483166	-1.316027067457514	-0.6315827833799168	-0.24552759756662063
-1.0796377547388	-0.3369065988068265	-1.3555683496050768	-1.2645266463185272	-1.3396667487975382	-1.1626670440797156	-1.113297297324092	-1.8082461258465305	-0.9528537330309585	-1.0067182477334264	-0.961796051453027	-1.1158297134144595	-0.8291185792376785	-0.7639342016893477	-0.9204197116167586	-0.7879503467762065	-1.1183801077466562	-0.881254685337883	-0.7186226950980259	-1.675845242938307	-0.7301389860779602	-1.0773273193656265	-0.8211635535369852	-1.0127566970744977	-1.1341653852105205	-1.1941245718882656	-1.5863076039676174	-0.9763604328829837	-1.5207117787419373	-1.5039298005903023	-1.4544570424477468	-1.1780752921974305	-1.3129635569876423	-1.1798816468989364	-1.3509879466505672	-0.6543227643090186	-0.23237601710874062	0.21418835093371635	-0.4775586836950746	-0.29020179191426804	-1.007950327131594	-1.4363758513696654	-0.8333566805204871	-1.0283071815674225	-0.9159496327610505	-1.3290422998209812	-0.5237255320182512	-0.22476831890008947
-1.0601512752348121	-0.42750489570322453	-1.4180352186721938	-1.3136015387070135	-1.3281759446834118	-1.2047072561755092	-1.1380717942748402	-1.87154240558487	-1.0247375178983695	-1.066980054985511	-1.0049912825798217	-1.138335794404533	-0.8799470619238858	-0.7881766190418521	-0.9518311627030884	-0.8334701152237551	-1.1631619106614994	-0.9527866657622426	-0.7852323702224115	-1.694659400424626	-0.7817139181187636	-1.1481859382077846	-0.8524260717308305	-1.025976941658144	-1.144653900211037	-1.2442136371138386	-1.6231425286271688	-0.99646694305067	-1.5848543362187149	-1.5393688241043382	-1.4914479469075603	-1.179123838152544	-1.3294317270321752	-1.1894520744793549	-1.395649934192182	-0.7085233000837555	-0.2679751924324634	0.1556881134669872	-0.48333717103711865	-0.3160903968181067	-1.0426850702600057	-1.4960599595305577	-0.8264213135951335	-1.0278329249799367	-0.9166026090330682	-1.350930411721536	-0.39898526488889147	-0.22804208777051854
-1.0302461015950262	-0.5104804504110144	-1.4699502937364095	-1.3680305200141554	-1.3190142674340959	-1.2386982929893224	-1.1533496685023035	-1.9346108407149416	-1.1105936118497322	-1.1308252377530583	-1.0497444782397856	-1.157202976171539	-0.9234969545485263	-0.8195681013842044	-0.9791606450986702	-0.8708754711746927	-1.1957694613306709	-1.0265735927979303	-0.8383548720240663	-1.7224903296841798	-0.8344677709237333	-1.226972045091167	-0.8931202735913338	-1.0381071274084221	-1.1518585984271763	-1.308717716758737	-1.668540774825167	-1.006619291227786	-1.6407285503792532	-1.5690184355478392	-1.5134897852287206	-1.1697999414858173	-1.3380084963852048	-1.1941737762484848	-1.404904000164215	-0.7518081734901807	-0.2949001684273921	0.08945158382089954	-0.4415886256229694	-0.3479905491491865	-1.0524021104733214	-1.4754784858564576	-0.7986990612384564	-0.9952348075537106	-0.937192579908157	-1.394976424683263	-0.2633855056025477	-0.22684919486511745
-1.0224032413678017	-0.5732517263494188	-1.5104535228012566	-1.4221559043343892	-1.3267664558758248	-1.2629292763090259	-1.1693425006508493	-2.000873028716083	-1.20219780763943	-1.1968743340293213	-1.1085471980936714	-1.17161928999176	-0.963769827662967	-0.8562319696660886	-1.0028654320396089	-0.8916370543799232	-1.215469638724778	-1.1016165398195368	-0.8760328861252097	-1.755166057669254	-0.8891097633166944	-1.3061422762591997	-0.9375368876352305	-1.0525196670151309	-1.156879673740111	-1.3761593506048346	-1.7066492190981286	-1.0080524902820713	-1.6908223381379053	-1.5901843584710922	-1.5344672224332423	-1.1629226520476887	-1.3493233305900032	-1.1968746409832725	-1.4074592701636246	-0.7402741979499987	-0.3056936254920735	0.028046296846348785	-0.3814075716770453	-0.3632158960449	-1.0266726711189427	-1.3969035361217044	-0.74138929556101	-0.9402722697266871	-0.9696237347516995	-1.4344410490417048	-0.1474526448758995	-0.2154966524055295
-1.0585058987133662	-0.6035148152321093	-1.541568265187904	-1.4692205306927386	-1.3486228755957477	-1.2832779967867445	-1.1865898563425668	-2.0629017591394594	-1.2849249574679347	-1.2504864513190352	-1.1798870395280439	-1.185480534976707	-0.9956340671921347	-0.8925183905440411	-1.0257883461514896	-0.9000604937553582	-1.222389203520917	-1.1740466481508693	-0.9062728754538819	-1.7851731752087958	-0.9385425227112645	-1.385589520132509	-0.963764045837817	-1.0712834617494593	-1.1656089263344471	-1.4469585153211448	-1.7362156336966081	-1.0064670007897036	-1.739694652277151	-1.6025104288022063	-1.552786352897627	-1.1647769668505439	-1.3454668531960423	-1.2012293844083881	-1.4157994074497373	-0.6703088898242173	-0.27788683506252065	-0.00969308048491748	-0.3165374796197489	-0.334745496976495	-0.9657908029323469	-1.2963070592038637	-0.67497831910145	-0.8731674412904521	-1.0083231880220107	-1.4455778115352804	-0.07002194033331034	-0.20304482971248872
-1.1232356789320583	-0.6451446163088868	-1.5719534547972007	-1.5092357485092749	-1.3739803267004251	-1.3067116631696103	-1.2085366545492604	-2.1136495625500133	-1.3541869836688105	-1.291315301016656	-1.2555919659948311	-1.2002383502550606	-1.0214468649621546	-0.92486009012706	-1.0505068627735956	-0.9003771644085703	-1.226129296900813	-1.2395760082638065	-0.9320194417106947	-1.8181836141128465	-0.978014075613886	-1.4638536119623928	-0.9556063318409782	-1.0939902576376936	-1.180825131612919	-1.5168983256033046	-1.755797494836973	-1.005605412420825	-1.7849912695126229	-1.6099200382193808	-1.5620812599131406	-1.1709363894970481	-1.30920937342376	-1.2067055320036728	-1.4210319002559397	-0.5909582075383082	-0.20730176276672715	-0.037995862398672794	-0.24938364670652485	-0.26009062646090475	-0.8914176865128546	-1.1684269046866353	-0.61161983740579	-0.7971062689372432	-1.029678386855292	-1.3962952077230533	-0.0359974892982425	-0.1910704316463856
-1.2066307682690351	-0.7257595281199516	-1.6083353942373573	-1.5453751393714483	-1.4059407523611003	-1.335759334975031	-1.2343983159792564	-2.15361010226566	-1.4083960056211065	-1.3090879707363154	-1.3329687617941266	-1.2172164408745092	-1.048185892929131	-0.9555177936002313	-1.0736049576181814	-0.8933536277138854	-1.2312938143841639	-1.2941681411413852	-0.9459519299447725	-1.8575887334892704	-1.0039130051190264	-1.5296742930712548	-0.9363172822105804	-1.117619251588378	-1.20510903007965	-1.5713218239509263	-1.7698421406049245	-1.0036381537480579	-1.8230015839139255	-1.6186970383282442	-1.578406390717276	-1.1821491339172474	-1.2482365677063905	-1.2178490047930457	-1.439366428791848	-0.5052842031964009	-0.12952790695245303	-0.06244100473091476	-0.20150561984672585	-0.16368181339180612	-0.8260147882682753	-1.0525528676095361	-0.5430210566954853	-0.7237815736184459	-1.0211445208599923	-1.2788497859825712	-0.035004923492655576	-0.17591052808626195
-1.3013325086283833	-0.8200568609626113	-1.6492959919939676	-1.5781707073451021	-1.4425714444400968	-1.3684120715845827	-1.2572783083263888	-2.183178832721439	-1.442922330441457	-1.2972439516907688	-1.401190142944397	-1.241741610546052	-1.079718268873905	-0.9814296898547401	-1.084330913215486	-0.8831273495506821	-1.238729569566417	-1.3318079682036117	-0.9490990521218624	-1.901129518288299	-1.0076187771604777	-1.5702388024643708	-0.9306110879487404	-1.1393803627219352	-1.2311438085229904	-1.6079876131413389	-1.7788539220281359	-0.9995659491571338	-1.8490912881071329	-1.6293023473394797	-1.6076790390557263	-1.1978825555091925	-1.1693248339875815	-1.2303910251172971	-1.4754831113831635	-0.40239187405883825	-0.056607054583600915	-0.07042595093686205	-0.18554222568014223	-0.06328655846513606	-0.7872786160974135	-0.9898231468179277	-0.4815854819981271	-0.664327644137117	-0.9915196581708233	-1.130340069462386	-0.045100903491495745	-0.1613470709788389
-1.3858720757302776	-0.9120818142391511	-1.6921370213555704	-1.6158096403342015	-1.4784626887923853	-1.3978740501347526	-1.2772127811484641	-2.2001034968701014	-1.466481745125455	-1.254756711630154	-1.4512652239512163	-1.272453012069455	-1.1145404693546435	-1.0039274027736875	-1.0775310669805669	-0.8737451624734538	-1.2368464547654283	-1.352219142402187	-0.9453811904201522	-1.9523981541691824	-0.9834037239271105	-1.5827708572510812	-0.935696709223269	-1.1590421780414213	-1.2447002927464355	-1.631319143090567	-1.7791866074025897	-0.9943453077694357	-1.8552253949301605	-1.6339646048766194	-1.6268317886317238	-1.209668756200252	-1.070680620446622	-1.235174314300807	-1.4991806939661199	-0.32793457238849244	0.017387942117138892	-0.06395744407616707	-0.18381764426199326	0.030518055016072087	-0.7866253556566626	-0.9615077660064081	-0.4432440066251308	-0.617207690854366	-0.9369927171498453	-0.9806305452465341	-0.06276740019685441	-0.15353041287113572
-1.443422307105391	-0.9987130756218147	-1.7333896887930618	-1.6618613309511834	-1.5176120412690302	-1.421012634735387	-1.2904328083259224	-2.2080348462510253	-1.4926069980282395	-1.1886146392351422	-1.4815094793932615	-1.3010978654942464	-1.1474589893384115	-1.0271945277083412	-1.0574999230519393	-0.8616625391017674	-1.2267944637527932	-1.358022430416475	-0.9294488124808525	-2.010935122751632	-0.935596776105287	-1.569790657465612	-0.9535917775482845	-1.1745579013977423	-1.236311576353415	-1.6430408288716527	-1.7847318072239893	-0.9808102343135372	-1.8365167945087482	-1.632721522429629	-1.6175595284484785	-1.2192615913005753	-0.9690744322258327	-1.2347688638228056	-1.4923398588413674	-0.2902912532924711	0.06676108310213376	-0.04642558411696884	-0.1876253984768666	0.08645750307970919	-0.8249054150389699	-0.9622888906272873	-0.4230843649470003	-0.558236280270409	-0.8633309704050467	-0.8400938524916863	-0.09703147658617062	-0.1528376790987166
-1.4735005184974324	-1.051399864841647	-1.7700960120064526	-1.7095714555760904	-1.5563489581002732	-1.4347145635527405	-1.2875274549762077	-2.211087178330757	-1.5219054112218697	-1.1224194376294165	-1.4932568610316708	-1.3249874916666653	-1.1697685454763944	-1.0528213587906499	-1.0349286584990909	-0.8445787033448727	-1.2097340447889413	-1.3524162095595806	-0.9010257540178566	-2.062637180907258	-0.8767336874670129	-1.5470497611137772	-0.9903768824589637	-1.1865236803024302	-1.2053332600706699	-1.6366795518252335	-1.805568557596795	-0.9477997172313225	-1.7997255229335796	-1.6275969499599565	-1.5761816090520009	-1.2296026403309448	-0.870784837295812	-1.2355900293478719	-1.4587210566930453	-0.24698572025739166	0.08012256766298471	-0.017256015279541372	-0.19025405561642392	0.10003174262585338	-0.8886676438390037	-1.016344261173566	-0.4205355867201287	-0.4606831874404179	-0.7918526558486507	-0.7374549961128107	-0.1412012422518359	-0.15732038876116658
-1.4814040937254482	-1.0632865282923887	-1.8037859389836783	-1.7552117297154861	-1.5839194134123176	-1.4482585192947581	-1.272273680453949	-2.2044168310059384	-1.5485781643223777	-1.0802509728330847	-1.4942060676928222	-1.3432603989929326	-1.1778965355803315	-1.0785234154045118	-1.0140782870263432	-0.8257411673498465	-1.175486446184141	-1.3411097645465755	-0.8598542616974649	-2.1007420334594555	-0.8197577015471049	-1.5301187445672757	-1.0221040610879364	-1.2007863195499242	-1.1554997162720113	-1.6112584096994726	-1.8233831940280598	-0.8991053711969744	-1.7559177665774832	-1.6123140194712253	-1.5181690521437126	-1.226477931526585	-0.7669384141963028	-1.2388426146698133	-1.4038279459814205	-0.19523777754148025	0.09141801785574462	0.029009393428206732	-0.18094739377839567	0.10368555012176825	-0.9539619438005935	-1.1106205891787078	-0.43264399895354816	-0.3455809484114849	-0.7172668860774121	-0.691341158156038	-0.18104365593195967	-0.16207992446780725
-1.4731210497424863	-1.0583502009298287	-1.8302387521235786	-1.7966711612361013	-1.5998695945209025	-1.4768427040583911	-1.2590710586191391	-2.1939215750561103	-1.5694794070250289	-1.066770384350373	-1.490662362824524	-1.3537055976700896	-1.1767664920566256	-1.0978761732060864	-0.9950531442171456	-0.8081888774197525	-1.1269397204784242	-1.3255199402849294	-0.7973433248527112	-2.131376592145417	-0.7792192097998684	-1.5142674619875631	-1.0260613678400807	-1.215587080363447	-1.0918445939147294	-1.5769002097067388	-1.817802064186219	-0.844154600178927	-1.7081125706848428	-1.5853796353051959	-1.4635858726932887	-1.1896061583445303	-0.6554983791106299	-1.2456570054567284	-1.3467726837318337	-0.1647958147192674	0.1137113512304034	0.08959167059644269	-0.16102278044254847	0.10317022538531609	-1.016915533078061	-1.2120585151930994	-0.45403342269483266	-0.23473545143608052	-0.633443623887777	-0.6711907565633132	-0.21310646803764283	-0.15939324078288436
-1.4552480713845288	-1.0531458739997959	-1.8407060323464801	-1.8301675558991604	-1.608354556973394	-1.52121674479547	-1.2512761428578307	-2.1894288460275564	-1.5842411047551053	-1.0769474744097756	-1.479597144373262	-1.36250003401186	-1.1649303799084214	-1.1043165345039372	-0.9875899297664692	-0.790117902799053	-1.0745980153264396	-1.3117512883743712	-0.7165756273272609	-2.154065453998868	-0.7616224953859145	-1.4900430087030254	-1.0106875696023567	-1.2292217959863965	-1.005769615866533	-1.5383741977704233	-1.7885683349621935	-0.7841208750185713	-1.6512077001767853	-1.5551769220088765	-1.4122735428748463	-1.1159630714731263	-0.5450619601578388	-1.2528614498680501	-1.3025339441687849	-0.15502233467798993	0.1352027052221326	0.14432007163167843	-0.13546858635406517	0.09153146971554561	-1.0763054279306656	-1.2975336568758582	-0.4783916171979493	-0.1014280388032173	-0.5580981018503541	-0.6484899257627609	-0.23513320648304759	-0.13716424316676107
-1.439469760553873	-1.0542900877220016	-1.8380152627332553	-1.8495949257062811	-1.6150002433114394	-1.5761824331402203	-1.2453904592977632	-2.183614880161401	-1.5926538809524329	-1.0996042365714784	-1.4656703842408494	-1.3734672862775832	-1.1468443481017216	-1.1029756723976631	-0.9937663386879386	-0.771721521782984	-1.0091529152337777	-1.312359478394604	-0.6309554931580126	-2.16924431052112	-0.7639119035189655	-1.4534182355627312	-0.9896598898670123	-1.2419225702007823	-0.9017405214812884	-1.4920945948306323	-1.7318827393797183	-0.7169868689539076	-1.5814828259498261	-1.5295107612831473	-1.3789374057750021	-1.0066233781937122	-0.4534135079961394	-1.2607164113437601	-1.2790530071612978	-0.14717315147709073	0.15609529632615374	0.18442341330023176	-0.10787984202866456	0.08196435395619485	-1.1205834540196107	-1.3548279877312879	-0.4945009387104914	0.048384164058932644	-0.5007128496009218	-0.6326444207764153	-0.24329808803882877	-0.09919895539608833
-1.4364507071395225	-1.0620091171803607	-1.8277779097059408	-1.849725444037102	-1.6217046583498014	-1.6378783706190982	-1.24081954854388	-2.178246127897608	-1.5908930370861196	-1.107204559911263	-1.4585576623266219	-1.3848771491944813	-1.1345205778889906	-1.0995364138849175	-1.0022909422838269	-0.7569013352126696	-0.9251706996296459	-1.3299981215512242	-0.5470820980983884	-2.181014788736237	-0.7743656230830149	-1.3983197928994393	-0.9700497834679727	-1.2530538807463394	-0.8095138879317899	-1.4408106503320774	-1.6499237012707186	-0.6413517185716137	-1.490443540913388	-1.4960774303465034	-1.3719643382773448	-0.864916892108254	-0.38823869905876596	-1.2704074476106728	-1.2734661338442288	-0.1385757945813511	0.18993326202461885	0.22790634842875837	-0.08228766156533249	0.08437207521647472	-1.1452386057438038	-1.3761673843048556	-0.5021404107679857	0.1795714679749182	-0.4602105247368006	-0.6384658340930993	-0.23726869125767144	-0.05842395014307451
-1.448369061794867	-1.069734565790037	-1.812345444908058	-1.831058485374761	-1.6267419791450983	-1.6712315538834417	-1.2275714050436826	-2.175408545908428	-1.5824932656440827	-1.0932866041760683	-1.4489124570404426	-1.396643989466407	-1.1261684998341768	-1.0982483416253477	-1.004045325798121	-0.7493241708587487	-0.842619442184489	-1.354486547282086	-0.4807980666947036	-2.1849269353417626	-0.7738896999249214	-1.326108120887953	-0.9619279703877552	-1.2564601419043477	-0.7416780288260505	-1.3862342256973694	-1.549544539348948	-0.558818645812327	-1.3794984897688556	-1.4389179853345453	-1.36657870587968	-0.7046065637174018	-0.3462584477926453	-1.283360050697457	-1.274701444046077	-0.13307295492048388	0.2411897844564038	0.2762590500920963	-0.05964474324528377	0.08390673180897609	-1.1525998985876604	-1.355338425602358	-0.5040619452416636	0.30356395244173306	-0.4360969460542206	-0.6596149582928315	-0.22552939816768774	-0.015098668241405452
-1.4742215091318296	-1.070363642619076	-1.800264945766927	-1.8054371695637048	-1.6319381343798867	-1.6355743482184422	-1.194556147785333	-2.1610085047755194	-1.5753614578428543	-1.0640873592093283	-1.4268187227954836	-1.412375754522639	-1.106829709673529	-1.1050965044889844	-1.0062853206082223	-0.7510287325472441	-0.7754611127343694	-1.3803838899313265	-0.45481100737207314	-2.1743478010755437	-0.7484646198386236	-1.2475633228500558	-0.9661150430062759	-1.2484290747327795	-0.6978211573114026	-1.319413426927205	-1.4551483912013585	-0.47183681470767913	-1.2648464788838372	-1.3692914010845674	-1.3424414963633524	-0.531070115240045	-0.3213010264497057	-1.3056367317071402	-1.2756354590767427	-0.1366854385594765	0.296513056036621	0.3099166490009804	-0.03442027089049073	0.07347959249280375	-1.1426489543802139	-1.3060827178255618	-0.49094198236031505	0.4261782836194784	-0.42416678209062797	-0.6818415634259624	-0.21856029411496875	0.02856361927927854
-1.5116325747444475	-1.065562117434167	-1.7953358038334162	-1.775437814960128	-1.6398251318837052	-1.5592882559514536	-1.1415702681471003	-2.1292228724703257	-1.5681230110482454	-1.030337976839316	-1.3961390978981902	-1.4262731099336725	-1.070756885009803	-1.121238319864807	-1.0076854783762381	-0.7620696186666406	-0.7269039325398199	-1.4023410220025607	-0.46470919565994356	-2.1533948975476305	-0.700321726258146	-1.1717012389668144	-0.9770884146067009	-1.23159740582667	-0.6939275187757461	-1.2303224522898313	-1.384670990735517	-0.3891712701289645	-1.1514268801879506	-1.2723267800537503	-1.2988420305633523	-0.353286113836735	-0.30230960859656864	-1.3308914208163203	-1.2650614333071488	-0.1597932332093881	0.3499843963419275	0.3179191060538706	-0.0032273793194082744	0.05970715112494705	-1.119265237938403	-1.2446198110230626	-0.47352738993029614	0.5218211304037093	-0.42173283699283476	-0.7005508552166295	-0.2037681270264991	0.06267741426121139
-1.5526561829041516	-1.0641868142645592	-1.78786379140168	-1.7448993629031626	-1.652502522692855	-1.4708367465715588	-1.076875948396768	-2.0868175862969967	-1.5543548766223514	-0.9962688704691157	-1.3520047849812968	-1.420580043329509	-1.0166481815569548	-1.1321381034629525	-0.9942339166730255	-0.7763394534810282	-0.6960958607609758	-1.404738672417519	-0.4899678716779682	-2.112226589126837	-0.632875430860181	-1.1000632910471448	-0.995378393014551	-1.2070455230284705	-0.7287942345756655	-1.1162725381108014	-1.3311605443668313	-0.3257923707567511	-1.042866437243692	-1.110869924295582	-1.220042916893952	-0.18296018331375724	-0.2710224723679914	-1.3446677555704365	-1.228429679447002	-0.1982865484557607	0.39296105621540867	0.3056632642785582	0.027321263334233948	0.04735831588521573	-1.0874927218213752	-1.1667053369578455	-0.4661418349282524	0.586196091653442	-0.42833515263212424	-0.7109972255724755	-0.17056122131768986	0.08285361971389156
-1.5848457584487128	-1.0723246933463346	-1.7757758351623134	-1.7253088451825165	-1.6748514626495201	-1.366562594353526	-1.0087099322244033	-2.040308478271295	-1.534989495519491	-0.9627376973573923	-1.2861842638792989	-1.379095354114791	-0.9598845694289595	-1.1186067460066276	-0.9584416591754511	-0.7794701250767467	-0.6833217822185282	-1.3794687734763023	-0.5195485187735611	-2.0160272671732096	-0.5406344721082078	-1.0204079798529837	-1.0158696104815252	-1.1747388870849045	-0.7700420748863888	-0.9875485478171578	-1.288563509021736	-0.2898497411988484	-0.9598609239727015	-0.9225443302983596	-1.1062145458074597	-0.0297353885177876	-0.23177801275741566	-1.3369693287729423	-1.1648391814605765	-0.24425274652397083	0.4160418535090531	0.27981375202149833	0.04878204566897868	0.053662857309770884	-1.0464074852523144	-1.077273528383583	-0.45708454493410866	0.6309811161622658	-0.4372755887590575	-0.706479513913932	-0.13268866900557716	0.08820291525380815
-1.6103020404055115	-1.089402845424476	-1.7626302138232455	-1.7185020304947283	-1.6994814787161912	-1.2748249469442356	-0.9371646018332918	-1.999005750489701	-1.5150545061349132	-0.928982622571947	-1.2045816000245577	-1.310089361589804	-0.9218333682846378	-1.083476422771486	-0.8992756547980054	-0.7630371021105912	-0.676791647131407	-1.3382534233342345	-0.5417866479122948	-1.8652780077194464	-0.4216474613670803	-0.9270904020345834	-1.027275844562356	-1.1364148224357198	-0.8005708833833973	-0.8611732313953349	-1.2532576063431753	-0.27898496583535903	-0.8970115485168673	-0.7508369328789957	-0.9826221547513121	0.09420337124843928	-0.1968912703081858	-1.284581534415993	-1.083529657930801	-0.302762290560905	0.4325169050859851	0.2505408691871082	0.05246368511935293	0.10200169638426415	-1.0036030543263932	-0.9959375738007713	-0.4439700721512563	0.6658695458890312	-0.4404022088959302	-0.687602651216049	-0.09685528147275319	0.08057749446165707
-1.6314490751811435	-1.1105988830722953	-1.7473021484006561	-1.7135806382162921	-1.698631247304796	-1.2288503110853557	-0.8638345543844984	-1.9695273722061664	-1.4935004247166868	-0.8872970643515667	-1.125163377099346	-1.2211008909949652	-0.9079036344239582	-1.0443525476332096	-0.8238873993346401	-0.724729780781885	-0.6510801386585011	-1.2965873103838752	-0.5435667568731567	-1.6949124191871061	-0.2791307682150251	-0.831546873233339	-1.0267783604320322	-1.0936662794419716	-0.8213991252595483	-0.7452174448324659	-1.212316013421363	-0.28437875936498697	-0.7957763010991368	-0.5877794338800955	-0.8606107282716519	0.17578066513747714	-0.16246485009430922	-1.173917932273144	-0.9941583364635289	-0.3572446826979978	0.4719977573928486	0.22191238552021536	0.037101995130379	0.19315902292503603	-0.9640381937191821	-0.9281622519927109	-0.43460121906745197	0.6845307989986965	-0.43072118542484283	-0.6618738141221037	-0.05608960539832001	0.07161608710841187
-1.6426221532017737	-1.1238046821186234	-1.7313017012871874	-1.7033193437942895	-1.669919586566154	-1.2178369051727773	-0.7928689557908186	-1.952552948890181	-1.467476608905167	-0.8260390843985986	-1.0459274018530755	-1.1062119593579152	-0.9182778394640627	-1.0007125011094324	-0.7437138760624615	-0.6705703633405014	-0.5965495249071711	-1.2561692894303433	-0.5192700531184032	-1.519089340755526	-0.11908890465317408	-0.7423660184804017	-1.0183837003854925	-1.0427049928044274	-0.8339214272346906	-0.6432304474780957	-1.1593019336313628	-0.2965692960079497	-0.661387464238459	-0.4430259747326689	-0.7611275077966415	0.22507488246439272	-0.12145298041959891	-1.038411506854781	-0.9072088542769994	-0.39008906519516146	0.543647297044567	0.19855992003720807	0.008092560385622314	0.31161132555675375	-0.9361518253903547	-0.8792313683156863	-0.4171564310957038	0.6721208095491622	-0.39787114014264735	-0.6423099107046348	-0.020891694907889623	0.07299754268159528
-1.6439791334694607	-1.1155608870401221	-1.7224401828842795	-1.6866711632271385	-1.6111094669154962	-1.2249799707396227	-0.7228191459949291	-1.9494770466785596	-1.4399416405289087	-0.7491687063830295	-0.964723404796018	-0.9901159077631136	-0.9553334498552044	-0.9462769309347493	-0.6735372473970658	-0.6180412537792739	-0.5251205367688961	-1.2239442789169677	-0.4708906729306297	-1.3509986518589394	0.04419525022754038	-0.664614092363385	-1.003447893330549	-0.9829472491427349	-0.8395146033658352	-0.5638411621431277	-1.107561373454773	-0.3102284966017374	-0.5559834063584768	-0.35066075875571706	-0.6986772501842298	0.2613543632207048	-0.07154723051861547	-0.8978125721098753	-0.8330629821268148	-0.41718564386312745	0.6435245755802272	0.1748712462928979	-0.022512302102796533	0.4365801593875534	-0.9351159648449187	-0.86546501361108	-0.38609619885332286	0.6397837811153501	-0.31849277094093964	-0.6357109683784685	-0.007588963844845087	0.09411923612095592
-1.644358602224407	-1.0825102816981451	-1.7262979883713236	-1.6561440605902444	-1.5114295108175688	-1.251793664809867	-0.6552690111778035	-1.9506293642376176	-1.4195215737720008	-0.6741587994783476	-0.8965969443118631	-0.911448828670278	-1.000847846849196	-0.8951987950104213	-0.6271645888815666	-0.582745579559389	-0.44834407759269845	-1.206828883040324	-0.40090604009311637	-1.2265179591717459	0.19375021439732684	-0.6010735336108437	-0.9853784491248014	-0.9166602050418836	-0.8390242312359408	-0.5114753212254832	-1.0705108686725753	-0.3234381274776235	-0.4745554779213063	-0.2916087556362622	-0.6343947559992044	0.28571997601397725	-0.01707121960934523	-0.7529294628521634	-0.7774037208370403	-0.4516827966526405	0.7732601634495867	0.14466678640114733	-0.04441068747580265	0.5506341050713578	-0.957191489662413	-0.8890348690030792	-0.349441556243291	0.6016234766735276	-0.1678359499411474	-0.6441079465390624	-0.0064249014621980405	0.14255978188267027
-1.644877715481173	-1.0529902095803656	-1.7380764750339264	-1.6087403703072636	-1.412948154103366	-1.292353997058409	-0.5988341959502324	-1.947037538027963	-1.4035335276180443	-0.6049855158649345	-0.850304768251952	-0.859728381249705	-1.027401201942589	-0.8489271746284647	-0.6212651200890057	-0.5717450962474712	-0.3778376980939087	-1.19695627148284	-0.311578400382887	-1.1555966865871758	0.3076016098834716	-0.5546240431900751	-0.9695143469400778	-0.8528834738690796	-0.8310672099658186	-0.4817014861224993	-1.0445640709481556	-0.33166911273043587	-0.3954501724559619	-0.21422477822832287	-0.5355380978836338	0.3015119989766674	0.03519297137400461	-0.6308452445552315	-0.7327532112067088	-0.47449692943810773	0.9208703355445206	0.10474030428671685	-0.056485796312833056	0.6413347056751405	-0.9878880474064389	-0.9314259608047019	-0.3012041783308529	0.5636069364237303	0.03193372160618498	-0.6589631074637612	-0.000986345628035222	0.2123721006502362
-1.6400508729182597	-1.048942934675172	-1.7433374578389063	-1.5563883328731773	-1.3616926809024643	-1.344164694832533	-0.5528693637617255	-1.939924596004324	-1.3820366671230955	-0.5410530493940717	-0.8202376980533218	-0.816404123757491	-1.0357660850231674	-0.798495714326257	-0.6503258003136712	-0.5878308734628634	-0.3289982467008764	-1.1852194499192046	-0.21210172315824014	-1.1075673716340113	0.3720731263259459	-0.517886002632512	-0.9552832235913865	-0.8052876920706786	-0.8162313574291238	-0.46423935837092734	-1.0192959513876225	-0.3320519249960273	-0.35992777496901207	-0.09907483870332909	-0.4310876721976413	0.31233232350348583	0.07284051063724319	-0.5470093767305176	-0.6831442439020602	-0.4772284274837676	1.0632863907913381	0.06168638490829061	-0.06079497067571438	0.7099866462339985	-1.0135740474476223	-0.9630004100839299	-0.2421444437577353	0.5454893433045971	0.24090803141986275	-0.6750180760841268	0.023477758552982477	0.2855370903974449
-1.6304594206682441	-1.0654642253765876	-1.7388706559959821	-1.5091265103410882	-1.3476271571767517	-1.3910976013276497	-0.5166274237509281	-1.9272936242149235	-1.3482828247669916	-0.49145029004143514	-0.8064590141600487	-0.7967218780873878	-1.032337539374756	-0.7443293723697625	-0.6885358095412972	-0.6267813638079207	-0.3122357806687563	-1.1699603360596218	-0.11515425052051993	-1.062840915952507	0.4065334883286417	-0.476840106716004	-0.9418090967131679	-0.7788347687722073	-0.7949473209450582	-0.45148370829058476	-0.9903975690210466	-0.32496520419921976	-0.37120422495990846	0.03744773857879906	-0.32436824960242033	0.311653175474675	0.08175257643330783	-0.483759102162304	-0.6247288491654212	-0.4701185638511428	1.19955998554567	0.025134242999750738	-0.06301185551190737	0.771146557932129	-1.0315362034540463	-0.9376919723674387	-0.18254118943349185	0.553563272525692	0.4385298627768477	-0.6833915943177107	0.07746746520646683	0.3495240263220419
-1.6138796718271429	-1.1010343476103785	-1.726560229659264	-1.4626648219240288	-1.3616486343772274	-1.4226475070339117	-0.48974821921227585	-1.886572293019945	-1.3013226534135371	-0.45812119767760534	-0.8093711801964611	-0.7958232443410618	-1.0113895843097183	-0.6920819413409476	-0.7268475781651269	-0.6757812335374906	-0.32017596493718686	-1.1472749615619269	-0.028774664564478192	-1.022741413245868	0.43358645372693677	-0.42902278911495867	-0.9277092681452632	-0.7730052336044057	-0.7634440550104393	-0.44421628593113044	-0.9468756683349691	-0.3131418335439633	-0.371720768530304	0.17428318155545083	-0.20791068913156546	0.29382580133165015	0.0642466923125337	-0.4340118681968953	-0.5596433532343663	-0.4510290669745059	1.3393414840865727	-0.0028918675323073412	-0.0672344209401328	0.8350571662168068	-1.0342277701293647	-0.8216446957704615	-0.12626905237183167	0.5688485458157306	0.5901887354142014	-0.6679750708538382	0.16586807751044866	0.3995412769441464
-1.5870072124768857	-1.1314932206082287	-1.7038098657931737	-1.4247435721106547	-1.3990908503151374	-1.444592351697337	-0.4599449171087494	-1.8066760931723138	-1.2387112590681464	-0.43412576915309675	-0.8183342222954929	-0.7933367835733862	-0.9729755741020727	-0.6462709123714807	-0.7611765613071663	-0.7245496060998852	-0.334015094529465	-1.116641211716013	0.03669007945709053	-0.9891296293009451	0.45905611920712985	-0.3797342262570003	-0.9079514551178388	-0.7834519761500467	-0.7221899278775379	-0.4432713384258496	-0.8697512140875355	-0.3019078060223831	-0.3515804308714185	0.31112281469765424	-0.12761688453241643	0.2746223414291702	0.03996668344433625	-0.4042240887751237	-0.4841732170698892	-0.4172004007407376	1.4625523709129098	-0.013706566604221943	-0.0713506245187809	0.8951467880776912	-1.0239844459292546	-0.639242042715854	-0.07125552039043045	0.580179477594087	0.6750263695484172	-0.5951487545777622	0.2779070262305634	0.4364808372950402
-1.5444338539219817	-1.1279145437491558	-1.675205679812399	-1.408600440736679	-1.4300128457747683	-1.4650409230811643	-0.42324240495403365	-1.7229130822429806	-1.1630808042015857	-0.41655897512495327	-0.8168294133353475	-0.7918325263952655	-0.9286648495299321	-0.6043386173885679	-0.7799943210430882	-0.7672630173793151	-0.3411724989465478	-1.080972056227725	0.06717516458968215	-0.9603694517612501	0.48917407121833223	-0.3326691520467279	-0.8858323875172062	-0.8027870501335481	-0.6832661161653306	-0.4417603354101593	-0.7580913564887773	-0.285847423315812	-0.32402131214501523	0.4318428809626461	-0.10454191929155968	0.27336241195815564	0.029566810719684856	-0.39278550962518005	-0.4063113711417873	-0.3820672265262223	1.5571278762428655	-0.017373337954058394	-0.07243703483946486	0.9425084059964373	-1.0134487417364813	-0.4342471001314173	-0.014847503390988675	0.5781882609114387	0.7192001459042601	-0.45492709512848056	0.3951272859192513	0.46835060279797813
-1.4901425002143447	-1.1048007846454655	-1.653709351299539	-1.399484019064373	-1.4340584523806361	-1.4858993302736465	-0.39062613170407817	-1.6567504125764845	-1.086044535288138	-0.40950037998726774	-0.7872053062452546	-0.8023179624043474	-0.8839849133815856	-0.5584022125331798	-0.7798320212466117	-0.7993919850670814	-0.3436436787443757	-1.0364949048598278	0.06747434256629761	-0.9373061675238595	0.5262691189393626	-0.29146074200979105	-0.8605437818491485	-0.8193783258368615	-0.6554563582603643	-0.43862991148867964	-0.6279315305873786	-0.26282653312070736	-0.29400101523025635	0.5115328461458455	-0.10096587663423964	0.29416485211953136	0.038052652223755576	-0.39901866918888473	-0.3407567155870341	-0.35473453781649206	1.623855463995426	-0.02317117937684158	-0.06928112681700205	0.9717991882573216	-1.0033407477044038	-0.2355336369239925	0.04504535362893066	0.559272528657269	0.7424649923255172	-0.27311098509004184	0.5022539148772774	0.5141512712107436
-1.4310546614441901	-1.0721722385025627	-1.6416300950081144	-1.3867471323893086	-1.409942312441731	-1.5009544624155766	-0.364919779485403	-1.5987639597722125	-1.0175289820409281	-0.41797259162430167	-0.7388172818775215	-0.8206816616590604	-0.8404937104583652	-0.5119365894645872	-0.7674302558460055	-0.8197255169065916	-0.3421513004635088	-0.9864772216875008	0.04718892506724288	-0.9217177156058438	0.5593856979074416	-0.26419653597268533	-0.8233596638937352	-0.8290852375773461	-0.6374152742165187	-0.4404832867888923	-0.4903075756247291	-0.23618822347854246	-0.26836830017226987	0.5573956048305451	-0.11601092220488937	0.33205587057132685	0.05937523280457133	-0.42253607998409703	-0.2865192805574584	-0.33162674316658014	1.6546826805474164	-0.02803043940348713	-0.059735910544921535	0.9786190544183289	-0.9876340944985262	-0.08573094923503506	0.10862892936293589	0.5492916583143682	0.7594382686289697	-0.07130031440258937	0.5873091692944996	0.5820044104868146
-1.3668197084819476	-1.0291334337117646	-1.6311553576869773	-1.3829805436031317	-1.3662214645427515	-1.5072242051319793	-0.3422178571822857	-1.5582796393479037	-0.9668598544786657	-0.4276553902768849	-0.68014998217396	-0.835631378058903	-0.796698388173241	-0.4686832285679145	-0.7374833672088332	-0.83252010326412	-0.3366901368595306	-0.940595683680705	0.008034582719954863	-0.910522486326052	0.5837096224514841	-0.2655631319853829	-0.779239488847083	-0.8365035783958106	-0.6200992703305508	-0.44541002396316437	-0.35016053478222015	-0.19927135235098725	-0.23962781591545598	0.603061425734317	-0.1692137233074938	0.3663554621589019	0.08356090402947405	-0.4514795986004101	-0.2396305782269143	-0.31603019922029246	1.6551641101015737	-0.0276522051095213	-0.04688436020597576	0.9679127090576577	-0.9671507875839362	-0.004616184396353655	0.17567675724805776	0.5690402314050977	0.7960720170890617	0.1231053978949876	0.6590992809395402	0.6723901199008998
-1.2937006330289091	-1.003875678068289	-1.6171285559064423	-1.3877146704503907	-1.3236364830976128	-1.5029619127219693	-0.3234294592299594	-1.5471021590250422	-0.9387669821004513	-0.4254116298601341	-0.6103744333171648	-0.8394301948832107	-0.7544706144587722	-0.4254892562487832	-0.6777209754840176	-0.8391756468204171	-0.33458094373753455	-0.8972669581610685	-0.03962101690131479	-0.9043184208855024	0.6003658961151311	-0.29929958598532724	-0.7347356868628203	-0.8434141921911286	-0.5938874130625262	-0.4471892186017306	-0.2281914227998799	-0.15121850370993242	-0.1972335658472896	0.6582989814799163	-0.23248681582567604	0.38352043152190013	0.09234453423888458	-0.45481814968825685	-0.20153395593925683	-0.31138325846082066	1.6427884674669486	-0.018903785976865307	-0.03691065762559741	0.9470170665668685	-0.9434011784655922	0.047086531598722205	0.24016208166006772	0.6135245078340527	0.8476694628854741	0.2724764288782633	0.723949654384098	0.7871445451470745
-1.20933713942931	-0.9953317876657305	-1.6005824977720926	-1.3923296283869002	-1.2865746689685686	-1.4799842818207338	-0.3075932751652465	-1.5435208084295615	-0.9297442828800063	-0.4201157860350587	-0.5427744661277283	-0.8398315364760014	-0.7218338050418207	-0.3850324374812387	-0.5909266509904934	-0.8356212917300565	-0.3372180885455813	-0.8536664158726129	-0.07672829147783766	-0.9011006576101919	0.6156213589147598	-0.3513521200581561	-0.6878870421529478	-0.8466470662976949	-0.5513340093461443	-0.4474813762845226	-0.1443187784170204	-0.10253354544231526	-0.15637314633403937	0.70695937403127	-0.2907161352713955	0.3790824241410263	0.0730826060350955	-0.41461696495174094	-0.16916481138188696	-0.31081954573610865	1.6221825567758301	0.00940074702158455	-0.030500077006064347	0.929420191787014	-0.8834465725414432	0.10770489574181527	0.29280526361572473	0.6735964580948925	0.8970314574194024	0.36625581139262847	0.7771500069294706	0.9172153408479155
-1.1190660762527114	-0.9720302683860265	-1.5844714370348005	-1.4034350359267092	-1.2536572324413786	-1.4311586790456485	-0.2910622162671225	-1.5287030521814946	-0.9345729485193134	-0.415214616346714	-0.4904858351871038	-0.8377660201038495	-0.6962024118034629	-0.35139210766930884	-0.4836722473919388	-0.8240136743381876	-0.3290269965451661	-0.8173256464513677	-0.09750390058473171	-0.9020764250350043	0.6336494110929115	-0.4072200424583269	-0.6452572680163178	-0.8455286852766412	-0.47831676096192793	-0.45580102279840784	-0.09497488367799713	-0.06367966511257123	-0.1352398296233581	0.7520232078174542	-0.35587430697081884	0.3470484034045693	0.036045419957992354	-0.3448563874551125	-0.13986313861493688	-0.30921990020315615	1.5796982130544641	0.0510310345435558	-0.025289865831762504	0.9292599068355422	-0.7427583323002619	0.17220722804931993	0.32499782867295146	0.7518008736326612	0.9499704477579055	0.42857208036811656	0.8202191404533192	1.0346658110462081
-1.0308911984784346	-0.9365564334219865	-1.5663494454733984	-1.4229588758044365	-1.2375575600956252	-1.3757920967644321	-0.27519523813464764	-1.505322790798565	-0.9522646176163059	-0.39952442193985344	-0.4418244393009595	-0.8200234201778253	-0.6796006958999502	-0.3303184008651935	-0.3642260376532992	-0.8048518239155615	-0.29756029196986244	-0.7875503845669742	-0.10677266443718443	-0.9251964399366278	0.6475787176415565	-0.46042371821752714	-0.6168575914879042	-0.8437519860881609	-0.3740152376156307	-0.4792592304929089	-0.07184792718744985	-0.042827349032356785	-0.12985076093833603	0.7982155928588841	-0.406385370295175	0.29518828320146817	-0.004096952161050651	-0.2583619962429972	-0.11499337434218986	-0.3114850809163316	1.5027166596471568	0.08728899422345548	-0.01823503629478857	0.9480390985692635	-0.5400187039018315	0.19016381364098014	0.33492118170487417	0.8469099751982236	1.0082756162647715	0.4712239033818066	0.8506633067837374	1.1275349309146998
-0.9548016416116788	-0.8991552482751002	-1.5469324045184718	-1.441393171355315	-1.2327030991172216	-1.3271542733053119	-0.26471186637046895	-1.4820407382985095	-0.9752986401865741	-0.38237886665379783	-0.3880550459689391	-0.785694785687007	-0.6807616849025868	-0.3235665794717907	-0.24831950919019627	-0.775928873599623	-0.2537324611610027	-0.7579382127438721	-0.10256115907405897	-0.9749322132699287	0.6505452016400435	-0.5015681075403556	-0.598188089104343	-0.8388232346457786	-0.2571243528576246	-0.5143968980534045	-0.07711899426029953	-0.040820453122280574	-0.1388313266834032	0.8352706235540077	-0.42255413011459686	0.241077242489935	-0.03773911967765835	-0.1639549053541907	-0.09314660495364022	-0.3216658507796525	1.399550418906087	0.10938067872657627	-0.009873475463005862	0.9773453922770641	-0.31833285197881295	0.12062980134987025	0.35017130280275716	0.9411383145298847	1.0536581516314985	0.5081062600600496	0.8638826388264306	1.2049887183610364
-0.9096372703980036	-0.8575382855009561	-1.5288004701594224	-1.45263477193598	-1.2180783179953163	-1.2725417889120203	-0.26714191997864056	-1.462828461904763	-0.9980491590915126	-0.3736172905655549	-0.33319849460768003	-0.7469462350431917	-0.6877329543458088	-0.3258985709499264	-0.1545797838823731	-0.7404497487944293	-0.20763861989765667	-0.7291245026791763	-0.09408636754416258	-1.0391104791037338	0.640404616702888	-0.5291905833429524	-0.5854791646203956	-0.8324300188645243	-0.14515604986509575	-0.5550809966231572	-0.10295134821590676	-0.05155275666634188	-0.1620514794184829	0.857546940348449	-0.4336025490000752	0.19525515637965232	-0.038541557944718786	-0.0940570392463403	-0.07449356437962464	-0.3398758377507177	1.28531008879741	0.11070975200954021	-0.006134096722860746	1.0141695672571198	-0.09516170969306423	-0.025489999760248315	0.4031727136852926	1.0417021930825197	1.0546424072700322	0.5455382493139609	0.8624660301145515	1.2670539198629185
-0.899939566896603	-0.8099771886075271	-1.5124085253886022	-1.4547457640692498	-1.1917518433354226	-1.213269098796316	-0.28063909376595625	-1.4418916375277449	-1.0195954376565648	-0.368624093494367	-0.28104654942626156	-0.7075095228508121	-0.6817679465105706	-0.33651064988353674	-0.09160617475584201	-0.6949288883791109	-0.15984200376568575	-0.7062907615285008	-0.09699875007806157	-1.1177437181841738	0.6186946404846709	-0.548287223660927	-0.5724491833678064	-0.8319271273368362	-0.053101256121799625	-0.5996076534661954	-0.13387511914215877	-0.07350865688005999	-0.1870424650525428	0.8736343826230982	-0.4417004091670891	0.1603831549742661	0.02239828642740304	-0.07596573627222872	-0.05835562111552763	-0.36618292346653447	1.1903027484151074	0.09062305948137797	-0.004026612646233005	1.0607401013831186	0.09615839156334141	-0.2230944206841675	0.48639162669103886	1.2005715400422587	1.0090449509919708	0.5710023243745052	0.8537878334616797	1.3132236896679381
-0.9065119657322682	-0.755430450293674	-1.4899788167466281	-1.4482255222382634	-1.1624782557142104	-1.1641603367352504	-0.2944709856811194	-1.4208317246841908	-1.0369307764586018	-0.3704352303381631	-0.23602377907453054	-0.6618669760038397	-0.6633692586581238	-0.3493148272015182	-0.06352444568452754	-0.6386499614967474	-0.12148709786074066	-0.6877619184539981	-0.10455759672570428	-1.2093489909481916	0.5909998527882061	-0.5612514182678688	-0.5629190286155585	-0.8409536157877978	-0.005147472154402594	-0.6451682746084904	-0.16816566605788547	-0.10312810400195346	-0.1980247890574724	0.9008425242718354	-0.38750761796815786	0.1346990113392341	0.11026641326864436	-0.09039258809073311	-0.04147017887911599	-0.3905243930846643	1.1714689339472053	0.05107656274560798	0.000899460444197615	1.1026709893869462	0.22003394685497	-0.4006943174064375	0.5757965081774042	1.4186981735080282	0.959054620800063	0.5813347465134441	0.8492361263650533	1.3480382423656
-0.9135154410735519	-0.7022012427875781	-1.4684104029508274	-1.438178448120107	-1.1341830348505373	-1.1097341413458932	-0.3020115156652641	-1.408660370466642	-1.0511059597250836	-0.3706135926884163	-0.20544919971440465	-0.6168640995618293	-0.6310899228770943	-0.34786838540183695	-0.06764763337120613	-0.5827455795593894	-0.10138834307988709	-0.6711040808048672	-0.10515365130988426	-1.2970466555598226	0.5608933063428839	-0.5757336424997259	-0.5639242542809555	-0.8589458036039564	0.0017827014932913388	-0.6845502172561109	-0.20418351543777774	-0.13599884766839349	-0.18198519964921034	0.9346320192803705	-0.25182721058333024	0.11126788111873225	0.18049794720623358	-0.10319635492609924	-0.007200005265475923	-0.36393840238201364	1.2539058825536287	0.002420923430158656	-0.0029417217805429692	1.1140943082939858	0.29885458064857634	-0.46576431849782873	0.6610289148066404	1.639258883466363	0.9217254594548872	0.5829836442404494	0.858711899564663	1.3621175882266605
-0.9223221519383389	-0.6572848362366388	-1.4625777092811432	-1.4227971465684195	-1.1187627467879866	-1.040425690010256	-0.2926996573485513	-1.4005666490660325	-1.068538834191798	-0.3504823655074285	-0.19920974792843663	-0.586190871917432	-0.5830049169609042	-0.3277198206612043	-0.09233137146549553	-0.5367333336477078	-0.08684484230250616	-0.6607093545372763	-0.10360022720053466	-1.3733686873793993	0.5254365126301055	-0.5905138092857027	-0.5693576015764735	-0.8823012466687008	-0.021309844170683524	-0.7116056164199899	-0.2372803872299633	-0.17150755378627977	-0.14378042178611156	0.9610705671894543	-0.07758248310629164	0.09186140932474324	0.24240503657165363	-0.10446659534768583	0.0802616787120635	-0.25743506529321925	1.4346403433697597	-0.04607711826280505	-0.02019817214698985	1.086628706286957	0.3581475724178983	-0.4430977834594799	0.7230917332571918	1.8373742023870114	0.9047467074594262	0.5756239299955223	0.8668438913659392	1.3597371517113976
-0.9255081716048655	-0.6243513804061916	-1.470323148648173	-1.4051204248073035	-1.1206273830230238	-0.9772841498608503	-0.267662741385571	-1.384702640852412	-1.0929617646270757	-0.3055862849824883	-0.21803568004127177	-0.575337109562267	-0.5378736036543634	-0.2913383780591851	-0.12947612726704133	-0.5056821381486316	-0.055391205838243265	-0.6611771058936191	-0.10830422554055046	-1.4438678838220742	0.48825851533903675	-0.5995001014448734	-0.5756669312375517	-0.9053327115377229	-0.068023028561596	-0.7312497968649155	-0.27078180443748545	-0.20712056842340068	-0.09673484879111187	0.9817825555112784	0.09931947269029963	0.08684994567300883	0.30863233536072415	-0.09597394751891662	0.21794783298681003	-0.11186141904349116	1.7008491136226866	-0.0966484442338042	-0.04986249199414515	1.028286707445346	0.4086557984647965	-0.3903169608094479	0.7323041185338537	2.006042648872149	0.9320361875069558	0.5576083817607294	0.8699648941416133	1.3838892210741207
-0.9158833261044148	-0.6030125166415754	-1.4817710372890123	-1.3969999147462577	-1.1337092010184417	-0.9123214484089859	-0.23515223906401558	-1.3658268935639812	-1.1209883127533096	-0.2595166181423169	-0.2528462523278959	-0.5802326516131469	-0.5110641480456829	-0.2403460256357505	-0.17182478130481993	-0.49137736036561364	-0.016883403034120534	-0.6655680792799179	-0.11972131740200727	-1.5055931157344327	0.4560502341628748	-0.6046217585735418	-0.5725743237057439	-0.9234278263286418	-0.11632153994509424	-0.7453783598061913	-0.30548355047603765	-0.2146078339340695	-0.01859335285829395	0.9996256771520698	0.2696603176524105	0.07095432385846603	0.37237048428455	-0.07202542482304448	0.37006315648337595	0.04576564483830005	1.9973165780897806	-0.14735635481095768	-0.09522734029392825	0.9383858081048203	0.47213400098624314	-0.29652168182825367	0.6958416293711899	2.124662979450756	0.9988533192410876	0.528278445870712	0.8902884131573126	1.4756684219763538
-0.9017701241704623	-0.5903090161857806	-1.4999999139251199	-1.4031527191024344	-1.157275426763477	-0.8398684386869432	-0.19540379194588922	-1.3430188626052655	-1.1504310787306622	-0.23820231728704194	-0.3003268351275681	-0.5987459512045047	-0.4993080673085063	-0.18642779595876358	-0.21254657309696437	-0.49103339051815953	0.007668963989460112	-0.6700745747929646	-0.14519862347986634	-1.5476691147829587	0.4370485614064011	-0.6058455391470746	-0.530561019594526	-0.9338669702385627	-0.1479861676489515	-0.7560626575651751	-0.3397115525413673	-0.16951943340966577	0.1024394903669065	1.0037390230019434	0.39889824046702366	0.03070355378114089	0.4439488869848399	-0.04066203405005235	0.5102701470236826	0.1968081899303919	2.2680832040212597	-0.19048557083123846	-0.15343158329270548	0.828631980205123	0.538988774737248	-0.2201029454034133	0.6542939364763993	2.191881827763425	1.0675732539481846	0.49061353305577055	0.9285333244757817	1.641448440053908
-0.8959278232193135	-0.5847018875106232	-1.5227092637509163	-1.4200931472364224	-1.180027459163221	-0.7824377742421381	-0.15464985157170935	-1.3156840568719326	-1.1680265126385059	-0.23313132387159458	-0.3563312937443795	-0.6245917307443566	-0.5040021763366301	-0.1465081138814289	-0.24555397218198055	-0.5013164510053869	0.016837550695732437	-0.6805078084361381	-0.1865864444910416	-1.556847001642616	0.4335688269433038	-0.6005268952057652	-0.4537812678272216	-0.9330615148521831	-0.16569405011735622	-0.7708748238345466	-0.3823604868048773	-0.10800661344656162	0.20576035841239895	0.9937720158764096	0.4563888418125428	-0.008004744501935593	0.5224116644494157	-0.02959426245752115	0.6188110150727114	0.2899049037102618	2.5260302560458134	-0.22752976753887294	-0.1802256526562631	0.7215702500925103	0.5984304626171244	-0.212372131828849	0.6202745411445545	2.227302350246881	1.1192843203537743	0.43433819528541917	0.9709564092504317	1.8645461598416673
-0.9025745979309482	-0.5766907866673529	-1.539758676016146	-1.450245719010962	-1.191937372638694	-0.7386673098778057	-0.13230808597415572	-1.3125243497469248	-1.1584966279617372	-0.238171009002157	-0.40992982987739257	-0.6448961074696085	-0.5313857239337468	-0.12061073483476363	-0.2617066662122677	-0.5067588183695518	0.032204342468688016	-0.6867154238940445	-0.22818714213942376	-1.5379659019725016	0.44051377969474237	-0.5983945129589252	-0.37395814407090444	-0.9249710401649814	-0.17558426920725384	-0.7861537576518164	-0.4434388600716437	-0.07301840683965666	0.2951430578336625	0.9782041541301659	0.48036213140006634	-0.038571638063672815	0.5943708275172203	-0.05051473727971216	0.679278086451212	0.31732023093460915	2.7807306826347955	-0.2508769797677971	-0.1338518862404879	0.633815100908784	0.6686300634841984	-0.20516567715820172	0.5905250699181467	2.2589552594220903	1.1599796633611963	0.341919488537648	1.0179676147784815	2.1192287951448647
-0.9184743387631865	-0.5529768369155492	-1.5551339697275584	-1.4905063680365416	-1.2051673471280908	-0.7081323066649761	-0.12808394320072233	-1.3466408062056674	-1.1369776593827947	-0.26805429255683694	-0.4591430312358863	-0.6486144496300662	-0.5697986670559121	-0.097929577198521	-0.2578501139055148	-0.48986935287566347	0.06440808850669669	-0.6782800435016914	-0.2582062000392108	-1.4938396567185859	0.4463565400342996	-0.6048839972678699	-0.29899190146321447	-0.916772803007561	-0.17842591283176953	-0.7963815590314377	-0.5152336946203233	-0.05707902201539774	0.4034786524002197	0.9604811505685216	0.5302757497207568	-0.06919504009005709	0.6583919893709302	-0.0903669266680749	0.7110805091389768	0.3340161622628613	2.9830641538002434	-0.24299884972820135	-0.04271497570253935	0.5805418982207036	0.7510828921580917	-0.16684726085514384	0.5817724803905434	2.2885905125230144	1.1896948749685063	0.2446378740624681	1.0800247083583225	2.3817280885557652
-0.9395682479131257	-0.515172850023539	-1.5715756284866138	-1.5225117326377282	-1.2250830502512033	-0.714087593542738	-0.12909211420179836	-1.3961773667274389	-1.121538413902091	-0.3162813848463494	-0.5060515588211048	-0.6316033437639101	-0.6095177228060437	-0.0697899494131161	-0.24578969331495867	-0.47217183123219986	0.09816955338077696	-0.6593446078438301	-0.2722698663091892	-1.4147503030977102	0.44329673776951983	-0.6120850964374807	-0.23598989575469792	-0.9078630572326698	-0.17623914651747602	-0.782550859977696	-0.5845600036905539	-0.04274285913177655	0.4872486501553962	0.9481634605685105	0.6064683208380635	-0.05153719134097262	0.6872002051172711	-0.1450527014240761	0.7434769137356441	0.37165652998336046	3.1290340784694566	-0.20864607019568573	0.040742609295916374	0.5608492546130036	0.8132027807707647	-0.13572601853416852	0.6013693869728105	2.2899769281219706	1.2050487153604343	0.17936732999276173	1.1549663632653626	2.6329510669685208
-0.9566792530111516	-0.47525856713615583	-1.5903401733459546	-1.541184366010105	-1.248052645790755	-0.7459758000801444	-0.1433377177229808	-1.4502092751813076	-1.0941790097222523	-0.3373461681584506	-0.5499302187439283	-0.60171835513466	-0.6527144101366834	-0.03395752121681532	-0.22671045057360226	-0.47166625015483055	0.16893076104486393	-0.6288818760482984	-0.26764526520142906	-1.329880094791465	0.42734449858157103	-0.6026703579608156	-0.19645272914987572	-0.9009482987269587	-0.17070255178593455	-0.7228285799066219	-0.6509533584995978	-0.01477148661379175	0.5222229037594085	0.9340020977257719	0.6714949252262103	0.04048893624248333	0.6848644959971443	-0.22092198058451631	0.7962336982096943	0.4276677346408766	3.255085157740921	-0.16127922921523127	0.0959672010515306	0.5782513745593493	0.8489616892449057	-0.11403240901370729	0.6464087825111987	2.270299410896265	1.196701022893425	0.1359631136056716	1.2254772983869897	2.828982688648188
-0.9643946117367144	-0.44696455291987025	-1.6093284311523537	-1.5563131429652048	-1.2743123832911984	-0.7761978377663652	-0.17012587893085865	-1.4995376328713856	-1.0432172751659572	-0.34000547490185545	-0.5962983313367313	-0.5700763363446828	-0.6902811544729195	0.010432141130154397	-0.19739472781161652	-0.46787712199398535	0.27650091707776076	-0.593592131466487	-0.24925847716935703	-1.264930291924088	0.3978974012180516	-0.58973571137577	-0.16549075291517473	-0.9024811507873156	-0.1713658115257274	-0.6454159238942943	-0.7091373690086139	0.05903826468189453	0.5562637327467999	0.8803987065453173	0.7214861898289657	0.16177284462335825	0.7124724641372302	-0.3065182220035906	0.8753136374727195	0.49967539462791866	3.334818601187694	-0.10718997409341031	0.11123468483087898	0.642535981064128	0.8694633743304628	-0.08706427482552623	0.726605396294774	2.254951344051089	1.1772335688800857	0.11641596727892459	1.2918464737092088	2.9329850298591302
-0.953965292475778	-0.4336817240577414	-1.623010963564361	-1.570482893924276	-1.3005734555348312	-0.7957388091230261	-0.1864212962669782	-1.5291574319462595	-0.9697013935096074	-0.3754132476348614	-0.6416919250907521	-0.5478127110726194	-0.7192055735036826	0.059347213085798746	-0.17672211325881942	-0.45616249176068635	0.3676287757990387	-0.570788969702304	-0.22385711627017751	-1.2004661035425475	0.3624768979421648	-0.5885193178077113	-0.10957558814770674	-0.9084502245383496	-0.17722722540313912	-0.598246153014746	-0.7490343298546402	0.180737100243437	0.6158631375973682	0.7835528068717972	0.7463146669397871	0.28025749109811715	0.7657436810477976	-0.3877507384996184	0.9515685758211815	0.556853868304407	3.33799869741352	-0.06023463801611332	0.08034720371358292	0.7356167270225609	0.888132254547725	-0.053709480123264285	0.8426674510295495	2.2497774856001582	1.1707284467739476	0.11022757367543716	1.3730876912379806	2.974773726616958
-0.9254535281041539	-0.43187794253774214	-1.6255936052531748	-1.586614675878181	-1.3211672081979575	-0.772635992011147	-0.18973634460517816	-1.5523910347307637	-0.8535715297178383	-0.42999497302010176	-0.6741332775511423	-0.535017239520456	-0.7434401518482432	0.09207295880358732	-0.163300177708932	-0.4542220650339363	0.4434747854691266	-0.5672009883538918	-0.1872388826169685	-1.1260683758537624	0.331259864127958	-0.5888603512270962	-0.032740446394758184	-0.9122205294258791	-0.17937836639175658	-0.5845432729472262	-0.7675888585586909	0.33831910950691824	0.700124155593579	0.6799886750971259	0.7257233043044216	0.36656579922175336	0.7971297013121172	-0.4653842404678176	1.0023640722047247	0.5573349425145017	3.320112016967992	-0.04126163535351719	0.02246204626353806	0.8309914436305516	0.924993853279911	-0.013408090030172046	0.9797689357264752	2.2675166649264895	1.182071342769625	0.08612585009055893	1.462606555195121	2.9851058909523074
-0.9067032179847614	-0.4461942547618635	-1.6223348533243638	-1.614693141134683	-1.3334468455367845	-0.6969415536206527	-0.19853675362254014	-1.5768790923125149	-0.6953400711490896	-0.4628496974311302	-0.6896774858341568	-0.5300742380524335	-0.7482174935438355	0.09790227762584262	-0.12913735864423725	-0.4512901315723026	0.5285521087784829	-0.5805947596374533	-0.13874558466117565	-1.0564292162808637	0.3056937697725955	-0.581573070326955	0.03620059666339934	-0.919792224528886	-0.1784772552128911	-0.5950963279971437	-0.7653359132028881	0.5120428621219737	0.8306079230620653	0.596390682176084	0.6755109634818982	0.3927585190386067	0.8198525707668971	-0.5252677363832609	1.023314129774279	0.5079540029672769	3.2942115908031413	-0.04930261626968133	-0.02452709942479243	0.9270934747495216	0.9762422183939512	0.02579817881226156	1.1298092100543742	2.3086497484654775	1.220948756030214	0.07368203452069827	1.538274133969443	2.956000373919621
-0.9037069326957073	-0.4612182784186536	-1.6164101887764448	-1.6480575987894128	-1.335513027993361	-0.6076316245106301	-0.20677483618511863	-1.5975749775635486	-0.5326180705785829	-0.47642326203259094	-0.6806043357624312	-0.5426778084831081	-0.7175345176414314	0.07735514954259674	-0.07007697794386343	-0.42693379046923274	0.591302564374518	-0.6138028407980582	-0.09299091587593991	-0.9820212770725172	0.27790255320096147	-0.5623360769049738	0.0866567706234769	-0.9352740994169972	-0.17547844103392227	-0.6035574883886317	-0.7422581941477601	0.6655985625429947	1.016748348693206	0.5541887314616794	0.6036806036278183	0.36469264826401593	0.8397328083436053	-0.5452079448599042	0.9872964441677808	0.45989380396617063	3.2047406902936446	-0.07535175218188997	-0.035392722086627595	1.0194400122205676	0.9971682721545744	0.0456573055597269	1.2854191893066909	2.3629281670338984	1.2849322171499296	0.09110438174394661	1.5952709038919244	2.9189123706174946
-0.9005588599046751	-0.4368110603246439	-1.606558119157952	-1.6721680230534712	-1.3329356388953961	-0.5314647572061593	-0.20459782948159938	-1.6142351324543363	-0.4301640074501461	-0.4784478644551474	-0.6384798097494154	-0.5710915551809452	-0.6574426659001789	0.04009871523146378	-0.004841476415643253	-0.39527436892243584	0.6171957195908918	-0.6587715274895701	-0.059488735917633484	-0.8874909712606323	0.25536930250011636	-0.5161205083242163	0.12050107759263232	-0.9514661013524485	-0.17335663854880276	-0.5768672863282427	-0.7070627430135185	0.8065934310777696	1.255830236401674	0.5806328662581656	0.49893145543999295	0.3246867482001606	0.8343294209192346	-0.529740522352605	0.8925462865254467	0.44898552003666375	3.07390918489648	-0.11142409688419534	-0.021249635002812673	1.084434698295307	0.948964000449864	-0.0015612910770728904	1.432019916926706	2.4542696552912138	1.3431662016606851	0.09937903314227302	1.634582382963616	2.9102050548023954
-0.9225346544411088	-0.36945169598261185	-1.5966115929618134	-1.6881267263512882	-1.3338245778592719	-0.47605942681212443	-0.2035106650023512	-1.6226156237929392	-0.4048125374871375	-0.4518282324157413	-0.5709861537060281	-0.6040314858571199	-0.5788006001682678	0.00041658746429603933	0.05549540506495472	-0.3720045357502134	0.6032951698767214	-0.7030731305276047	-0.041607098392231326	-0.7885175198259985	0.2664886923637213	-0.43700444852965975	0.12186633816471744	-0.9651360470137387	-0.18115544146077545	-0.5080310560431921	-0.6551678168231816	0.9683947199442959	1.4989326561827743	0.6697981924755044	0.3944023050513514	0.3161319945244605	0.8124044433390674	-0.49208623381492683	0.7773195351539876	0.5010817250641771	2.967526559269723	-0.16252950368695196	0.019634340519771403	1.125321148873415	0.8442451822775412	-0.13866490324638786	1.5542706851913486	2.5900078394926873	1.4005897837541774	0.12021479974551144	1.6569356696858883	2.9201855029559947
-0.9901499150724102	-0.279211266772121	-1.5863605685877347	-1.7015913945884271	-1.3404248829288916	-0.44430087742145624	-0.20717382019351235	-1.6116751542407475	-0.421766836959167	-0.4051048865366097	-0.5084967151802307	-0.6419948926651668	-0.4954921696307223	-0.02077325700256761	0.09801537555456973	-0.34711531437553184	0.5264938812895461	-0.7433880876229593	-0.04650095967894523	-0.7108725289165017	0.3455935498305388	-0.32330119793806517	0.09688135167722858	-0.9772655419789515	-0.19661054598201627	-0.39716406286926864	-0.5718966675973354	1.1390601467753896	1.6795345193426379	0.7801015071790852	0.31796385404083927	0.3518547622586966	0.7951361082236981	-0.44700937877333136	0.663211880132635	0.6315089121347308	2.873328456002323	-0.23337138607901356	0.12162623753459731	1.1493656150882778	0.7457097832643458	-0.3265864724342579	1.6395676004779147	2.7478807518801136	1.4857915514069604	0.16903155643567824	1.6750931634406379	2.906982104239596
-1.0550481794182984	-0.2047410875589891	-1.5732323471445488	-1.7128925796244672	-1.3498161360067162	-0.43388806725756146	-0.20508250133072234	-1.566543589478829	-0.46820811857653644	-0.34312112361585523	-0.47910421451545854	-0.6801213122538335	-0.4383027903960614	-0.008527332313477761	0.11774510557545517	-0.3163141794957159	0.4342709148630434	-0.7800097343719842	-0.07607240129833465	-0.6608678522347352	0.47139590461992037	-0.15039848547750703	0.07508846954761267	-0.9855439102039705	-0.21638784075072265	-0.28268390085268946	-0.49659266771891436	1.2830570144937399	1.763419979778255	0.8637637493052523	0.2766150520001361	0.4250457814129257	0.7798931909438835	-0.4060640127797244	0.5700958901092379	0.8177141451965586	2.795774751391206	-0.2955121286251646	0.2803272338341399	1.1580916657259273	0.6806560702681475	-0.539612304190191	1.6902123865809464	2.8953315865766998	1.5674806626362692	0.17698614740122198	1.6915286436202508	2.8530103868896077
-1.096891440088686	-0.17405914905288244	-1.5640526592169366	-1.724691720466137	-1.358502644680747	-0.4313858333567199	-0.19725277488411774	-1.4919768583418407	-0.5299026776739578	-0.2644690195695635	-0.48084189550980627	-0.6916281574579359	-0.41935882186314855	0.06803246261472409	0.1280099236557866	-0.2889232599606606	0.3681528070517769	-0.8078245178112701	-0.11483551090697172	-0.6255155715111356	0.5779187055932004	0.02901464114083909	0.05387410504583756	-0.9886482982883527	-0.23063063639528036	-0.22537420414654688	-0.46305132826645823	1.3820979535071147	1.7821297955963036	0.9023342232082241	0.29583250681118767	0.5237325826533642	0.7755184248108581	-0.37122734844992944	0.5250178282836092	1.0099667467030724	2.7617311499535275	-0.3270404085457959	0.44440102299233863	1.1566628891154964	0.6414370534236868	-0.7545298496319368	1.7201993045673158	2.9980287935420304	1.6374463172753078	0.12584853364611354	1.7000799797914614	2.7791606873132895
-1.1278120721167073	-0.17348944937352312	-1.5693123991722107	-1.741558377369661	-1.3641339261951508	-0.4304320336565778	-0.1914380515671539	-1.4193795426694238	-0.5547339574253524	-0.19460315874506057	-0.4965582266007097	-0.6746872089910336	-0.42950467061045516	0.2243537566737067	0.1386547293548529	-0.26820317153067835	0.33069437356423564	-0.8064337220108122	-0.1487358277110818	-0.6144349381730949	0.627510106040468	0.1475711543288788	0.030442089637339725	-0.9865662721009189	-0.21081981190829047	-0.2061363054792542	-0.4625988761572006	1.4315558379022613	1.7759883963934588	0.9240197266598822	0.3699620593508546	0.6175648881994203	0.7834484698381686	-0.34261486218590875	0.5284454195405373	1.1748674755589625	2.728348002125322	-0.3630864869776871	0.5743205027962193	1.153262435252553	0.6683410249771653	-0.882855477200281	1.7366531297604957	3.0365939511682916	1.7266727185543629	0.0868614863732376	1.7015893845964072	2.723564121443052
-1.1201634998920151	-0.2011543867607697	-1.585220875407445	-1.7591783520304207	-1.3618822144353029	-0.43025021558873816	-0.1926577644250297	-1.3550370109655305	-0.5310561994682119	-0.14324523796705874	-0.5239561276681822	-0.6560913712829066	-0.45094455208194084	0.408763208417558	0.16852948474914703	-0.25441052663164776	0.3448863421546175	-0.7639113862386726	-0.175011708849599	-0.6475656460853199	0.6327877724341413	0.2512403891515679	0.02171714115788415	-0.9784640540676037	-0.16484323351591548	-0.17826948400105794	-0.4700111063000366	1.439006595431198	1.7654594153338412	0.9509848387066239	0.4365135504451086	0.6951876360162293	0.7913614658937997	-0.3227105797009871	0.5438674280883484	1.3139761337276343	2.656295658349145	-0.41647180605240475	0.6565701210744734	1.1577848837757987	0.7467539975238582	-0.8883094285135892	1.7297754088693527	3.0480042011215582	1.801849863062523	0.10169653878907048	1.706009532675015	2.711343655782113
-1.0607675324928443	-0.24786334131690396	-1.6112871622888167	-1.765546795367953	-1.352839329329808	-0.45887910971331536	-0.19115421059473964	-1.2755100765175063	-0.49909701334217643	-0.10601968723891786	-0.5497226588873562	-0.6420000512974652	-0.4648017241299556	0.5611450601662776	0.22528546595827806	-0.23660271624344498	0.41894724785652304	-0.7057199463139812	-0.18931586818539517	-0.7178833044024485	0.6051230539568152	0.3441196713118414	0.0270797123606346	-0.9728458991298468	-0.12918856933633677	-0.15879877218029026	-0.4547661317010546	1.4189011283487039	1.800925904575525	0.9688572915062773	0.4718641771963018	0.7736684753332309	0.7968978352972729	-0.30660162162723	0.5527269408600232	1.4256384752289768	2.553338682213274	-0.46143615883229777	0.6944394978890333	1.1841664079927656	0.7787236612930817	-0.8273677870521521	1.6799733528854912	3.0705900514273146	1.8395691674633075	0.15618557068849906	1.725618874164328	2.7581299318981083
-0.9809591818276175	-0.26739039962237515	-1.650426985226316	-1.7589925052767523	-1.3467262055241747	-0.5131681963957774	-0.18132019199858504	-1.1942428806649508	-0.4717168015538734	-0.10132439324208938	-0.5466649478295673	-0.6281532504829528	-0.4662241490752816	0.6554567607947647	0.29340758529526006	-0.20332172255864922	0.4943175782847238	-0.6660607471734027	-0.18402502073740293	-0.7986314626455046	0.5607170385065532	0.36377403054310614	0.044790147400169254	-0.974435395565575	-0.10395536072070813	-0.16858833703572343	-0.39307295586229746	1.3871381411565369	1.8806729394647959	0.9582422054420882	0.48881479193929306	0.8250367626032947	0.8073784064878751	-0.30898428472105455	0.5556911114488947	1.500070690207385	2.4282214311222354	-0.5282838170366914	0.7083273165338624	1.2316348825458265	0.7594015206350692	-0.7233730313381292	1.5856260102279012	3.115616335384825	1.8861412969188875	0.2408189330870151	1.7573011048250282	2.85063128769823
-0.8945374497011912	-0.27168641664109233	-1.6909600426841043	-1.7485680629412237	-1.3372535331118207	-0.5412695200612133	-0.1713723692389622	-1.1312163479915722	-0.446079226974477	-0.14293595006183268	-0.5157359979826119	-0.6216110730025248	-0.45505389826682513	0.6958225170767454	0.354616506158514	-0.15645555785106546	0.5313512981634371	-0.655128050217524	-0.16234267222445894	-0.8739754578136999	0.5332254772566816	0.33465322379685813	0.08415704108615857	-0.9755869342697728	-0.08315436174066254	-0.1949293193659	-0.2971517779582107	1.3585826409308375	1.970504120244827	0.9141798212227492	0.4928232812508912	0.8391199277369428	0.8297352913505958	-0.33486639561423076	0.5519421386760387	1.5545825960996986	2.307018516808212	-0.6383447433266916	0.7157301012644541	1.2591073785292624	0.7480103961209031	-0.5729237890124833	1.4588431656546266	3.1889790373291005	1.9582753255933056	0.3272318985201651	1.817506975079893	2.944499388508801
-0.795939324166057	-0.3014809074776621	-1.719216230747233	-1.7375931737322354	-1.3011994500904738	-0.5431353907246163	-0.15439948241207962	-1.089032359167653	-0.4272639470203984	-0.20326132261959282	-0.4772564255484174	-0.6261021782812353	-0.43127389833689983	0.6850467896183537	0.41132740409084595	-0.09481506921949431	0.5428420882016715	-0.676279925111131	-0.12616400005996917	-0.9441580971499534	0.5364615473577923	0.3151502981778113	0.13016663008756707	-0.9756988414503848	-0.05872062734535296	-0.23321681194399835	-0.18340531769087645	1.3465235330221106	2.0575994431967155	0.8332816916388228	0.4960434451154142	0.8588507999761266	0.8448531828380921	-0.3558369102106055	0.5509751246504339	1.5877678624696592	2.2432835338721953	-0.7482936001962572	0.7093711821147155	1.252153079828311	0.7241822620902438	-0.4193237529190528	1.323635764938898	3.2526599645483665	2.009655112632379	0.3776824715556879	1.9295870359931384	3.0161532022659827
-0.7017718758136727	-0.32974603551302245	-1.7355236617380538	-1.7291350184240675	-1.226020039969884	-0.5455541671516955	-0.125462430823422	-1.0776178680741217	-0.42702205857199765	-0.2484809220883438	-0.43790991103037147	-0.6203843502420409	-0.40174444183877006	0.6362095826865977	0.4569980515819029	-0.029062229967247867	0.5424330563260922	-0.7227130246446557	-0.04924304090307878	-1.0115870300443242	0.5447274720120868	0.292624856152303	0.1595612748766288	-0.9819442292276209	-0.022525296458455107	-0.2929984365443897	-0.06909861525296167	1.3522657170059822	2.118405736907055	0.722692048955879	0.5037929754337203	0.8923372975446167	0.8368663079051819	-0.36291689672203453	0.6046400988547626	1.5712386838584027	2.2551426679147974	-0.8249070577406876	0.6769642460034557	1.2448402943541754	0.6885119029853091	-0.3065138898497991	1.218744688119312	3.2519130517346264	2.029833037683825	0.3811294051171211	2.047234862490387	3.051149631012002
-0.6113065246345417	-0.3521440592448981	-1.7377645197577511	-1.736309270586665	-1.1183075993605365	-0.5280295879736162	-0.09351693270167255	-1.113775759844877	-0.4424548016750561	-0.2576959939394647	-0.39189996575104313	-0.5928217778733871	-0.35978664075083366	0.583893524857068	0.480357629431923	0.002366786380143328	0.5372933682537193	-0.7478209660944511	0.06832930116870253	-1.077252773894325	0.530657151194377	0.25744916725249944	0.17776714256553744	-0.9878739282299207	0.020808721011711575	-0.3630238398976801	-0.003916235206930233	1.3648296781478053	2.1092623080127337	0.6138846233542383	0.5134858196448164	0.9235990359309003	0.8129852449742911	-0.35575094444470035	0.7037317764399453	1.531218031779368	2.3258426543001507	-0.8668858111168223	0.6151573752139903	1.2555328517620317	0.6770455950444582	-0.2261307526263176	1.1772930719482049	3.188985647177009	2.0379028387814015	0.3532975531376149	2.118592708790509	3.055255215338888
-0.5081380774148379	-0.37631376874018896	-1.7211414049416376	-1.7591286983176082	-0.9759305433895941	-0.4858492865468641	-0.06042937632770806	-1.2033959485488306	-0.45649603596204713	-0.22031200431508777	-0.3413869840712125	-0.5634732870031374	-0.31582592021625283	0.5690199855483018	0.4872334731905891	-0.009927678738864364	0.5364988271024344	-0.702592920902691	0.18263830192632435	-1.1462792422935046	0.5212309694291741	0.22574044625517908	0.17143011791163687	-0.9817936380833405	0.06949177635177202	-0.4153497373821301	0.006983868401682141	1.3697540833408768	2.0358924592737355	0.5825142505908582	0.5130814119257284	0.9568364776737248	0.7610074767151611	-0.3246954907436079	0.7770784990170412	1.4839797908611536	2.4343009912709617	-0.8650103994092415	0.5282247966443396	1.2872261848008901	0.6811806835121266	-0.16120614898911007	1.1943206124342403	3.1120932864492183	1.9967461687222605	0.3590871279819279	2.1470493942415745	3.053903180891174
-0.40431694393662676	-0.37464639418566975	-1.6816448841385512	-1.783476041725656	-0.8280716971414168	-0.47735450796747364	-0.03181633188680692	-1.3019701684673723	-0.46873090973920856	-0.14939589284308213	-0.29888404100261795	-0.5469274897702683	-0.30521695637046775	0.5677965808509439	0.4784770127425916	-0.03884298528041522	0.5286396651224566	-0.6026345693092029	0.2690478056800277	-1.21316696465109	0.5456575440661386	0.20290105649702386	0.12970607261433914	-0.966538340696715	0.11282788942933149	-0.4310714726873817	-0.013127627854813348	1.365426322877828	1.9181873720385192	0.6669502766222305	0.4977462712179198	1.0313073089069	0.6881890454746971	-0.2752420800676368	0.8284091530141608	1.406683265938593	2.5585388471713673	-0.8186696940596392	0.43870002785498674	1.372087587387616	0.6876698486064388	-0.1093997986383928	1.2274094360709753	3.0324710585349246	1.9116566527556524	0.44409584921260753	2.146025113315572	3.113919602201268
-0.3762575063208984	-0.3352745295845495	-1.6184223624502603	-1.8095144487243342	-0.7383355778015611	-0.4947017400138078	-0.02356619947162608	-1.3348780009408756	-0.4830179339011872	-0.07850444850462242	-0.27751170382013407	-0.5433298596055857	-0.33386179900537527	0.5535142878252589	0.4528259163375569	-0.07495108352095377	0.49790216114323316	-0.4926167321296675	0.33616032994203215	-1.2427599483417289	0.606472021339559	0.20002874253520084	0.07987765182489721	-0.9481903985718209	0.11920377492165342	-0.43910124400037154	-0.04472475397896027	1.3162250374399984	1.7574681824506615	0.8036181129768162	0.4586934266010507	1.1560298620068394	0.6378752568515115	-0.2282393352555348	0.9129583170036033	1.317982625998821	2.665765788950893	-0.7402000867392647	0.39665822762700237	1.5162716569599042	0.6963526990171341	-0.0861392995318905	1.2483212212430885	2.9651018361823214	1.852053745242764	0.5597499379549504	2.1225629720128567	3.2389781079812066
-0.4309177036583428	-0.30075393859104266	-1.5483007820446428	-1.8362792186075783	-0.7130195037357425	-0.4975810228586117	-0.0328499414655997	-1.284204836281306	-0.4963907237662545	-0.03339300492911008	-0.270362279248342	-0.5599850198431743	-0.38641362474237156	0.5847526796121706	0.4212792154208297	-0.10258878777196039	0.44390995356678714	-0.4052978602862679	0.3829989435502362	-1.2081224739874685	0.701242941977694	0.22107555229832226	0.050497367402484006	-0.9309338968504257	0.10290623622854278	-0.4319513694586033	-0.072333647834152	1.2254276007017442	1.5792910355800676	0.9343582617976626	0.43336132707739206	1.284666149510096	0.6214832388804815	-0.19990014314282506	1.0259138766799105	1.2311767691442066	2.712957981478236	-0.6069320349958833	0.44025443031381145	1.6720255424378891	0.7009372173020962	-0.09315085974267512	1.2668599113402093	2.9216619157230213	1.8329559004400011	0.6836267311143828	2.084880710423236	3.350833215044747
-0.5038455268588886	-0.30288991119168224	-1.497648442281599	-1.8531472941886116	-0.7057865303945358	-0.5111309398487551	-0.04326904734923151	-1.214041791452399	-0.5023338969339448	-0.025180746930211495	-0.25127563170591055	-0.5999623567003927	-0.4512049209391499	0.6839619582685931	0.40315445005399014	-0.09881713109543025	0.3725659081502776	-0.35741054103956105	0.4381075268428075	-1.1189373313596416	0.808903188930121	0.24986271263065954	0.05119794814683718	-0.9175430283555996	0.13901250380125052	-0.36671233064293074	-0.09704684819009628	1.1551142709708064	1.4032675715488643	1.0491771782440757	0.4592520484636841	1.3965863960083822	0.6244042960282796	-0.2006456074710492	1.1429354864282708	1.1324045602354293	2.7087158371404754	-0.4180197649221542	0.5487936588976272	1.795365674342444	0.6900356204327893	-0.09716166398414079	1.3236343924142744	2.8609422003670795	1.8205411377336531	0.824319264812941	2.0425750890575314	3.398420548167845
-0.5882014310833887	-0.329230898619855	-1.4681941471020044	-1.8558073145178327	-0.7033039080629903	-0.5396897893078532	-0.05525865068872304	-1.122063280107692	-0.47777311609258943	-0.06250686366434648	-0.20813102493437768	-0.647189635389336	-0.500062496743124	0.7856140870812289	0.41772665320906477	-0.0657840140943556	0.33458475022110173	-0.3553413358869256	0.5515788292659064	-0.9923848348146496	0.8854677158145225	0.27140198942538374	0.0758249512085879	-0.9054045531845354	0.24198122084578366	-0.2565780141578847	-0.13272269700504968	1.1166786678031937	1.256870615922283	1.1080029124237414	0.5085283202190924	1.5087138402103732	0.6372739964502719	-0.2141165712955316	1.2795183264809253	1.0361469232714409	2.6838544762696475	-0.23006008492211727	0.6790641328051134	1.8714562154448717	0.636261092182137	-0.09293121677997211	1.4230545860823742	2.771433292442591	1.8307122356395045	0.9246255341633699	1.998664917525635	3.4070984428574738
-0.6980363853899844	-0.36037341123293654	-1.4481780525888444	-1.824311255142348	-0.7201790662015541	-0.5438283858192509	-0.06649446880430211	-0.9802287020089293	-0.43729321430031637	-0.11587136088269838	-0.16686584735192442	-0.68919637819262	-0.5136827758144977	0.8608567753341733	0.45906415375292176	-0.03427528409977659	0.3788451355054143	-0.3710534776945401	0.7327103817851207	-0.8433772067528477	0.9185562993027139	0.2743210877552088	0.08883031468977966	-0.8825865409007546	0.35565220484488996	-0.15120267242769472	-0.17272478642940364	1.0937318366567457	1.1645077639489958	1.1070768858368258	0.5575037126314994	1.560100963635319	0.6788155208451666	-0.2461548574844375	1.4293007645091929	0.9568626469347778	2.653707067279055	-0.06410628627518103	0.7965362372984425	1.9168134097231704	0.5583226105949665	-0.07500866037971674	1.5470992440306577	2.707352469424818	1.8505889976304815	0.9720481009054996	1.9366360151639408	3.353630896612123
-0.7748575580162764	-0.40264994180487373	-1.4480661961153156	-1.7462286637290187	-0.7414201693113467	-0.5212933775913628	-0.06945069930944965	-0.8661191462714533	-0.41468574770357164	-0.13234900609120961	-0.13890095350552406	-0.7155064346392994	-0.49848427731766465	0.9190113902091316	0.5129644314002387	-0.02459389785365153	0.5076535856019281	-0.3667768938651194	0.9429289377385125	-0.7049668667698191	0.9203189776660228	0.2381456907812519	0.060083937880851424	-0.8490627416717681	0.4664721149862133	-0.04734860488173097	-0.2177743783549742	1.12993732368312	1.136254653743308	1.105495796702002	0.6171662530336661	1.4993470389686367	0.7737976152693145	-0.3025176062111596	1.5315962140812824	0.8927233540895282	2.6290331978175083	0.08642045621508945	0.852374688871618	1.9519278785541947	0.5200692830977027	-0.03719140125916369	1.691214329556508	2.6900495400604942	1.8383631462984282	1.0161024924125877	1.8337474660006574	3.249187238519137
-0.7824621118653947	-0.4479322399808665	-1.4700062219731742	-1.6593261542427473	-0.7363988654343179	-0.5065228950474439	-0.059129331119149295	-0.7931211383569094	-0.38024785521919524	-0.09929409840409906	-0.12642331554246916	-0.7227068536009625	-0.46571194804470667	0.9316690757025101	0.575770588355802	-0.035599841004417765	0.6914173630586	-0.32794447072969923	1.139668375160852	-0.5901553484945431	0.8946720074798732	0.1696201345013119	-0.004706959215881745	-0.8048822012372268	0.6063476216274697	0.05929807926498433	-0.27752733308991573	1.2276097349241355	1.1588075537251004	1.1234730036404463	0.6872808457382296	1.379609788194206	0.9128035643649298	-0.350196529510308	1.5573311259169966	0.8428392050157933	2.6167942424683606	0.19350103635541357	0.8181930293274086	1.9895758837149333	0.5066214741780017	-0.01050478129078431	1.8236423679085234	2.701096248378754	1.8089874275956472	1.0242146000309147	1.7195154754355353	3.1642310640780678
-0.7677053309230538	-0.4656988460377264	-1.4920891755472083	-1.5887086438813438	-0.691377977669249	-0.4920638877181024	-0.02425304106996868	-0.7022897067641733	-0.31306919081583306	-0.0402580579420528	-0.14848034712986352	-0.7130024345218102	-0.4462920593875511	0.9192568629963036	0.6246550294358194	-0.0641504303108903	0.8884857843659788	-0.27760740285400975	1.3005570855084536	-0.4640884664353881	0.856278798987747	0.09992496902131551	-0.10600088259269791	-0.7529683219943504	0.6932168348775033	0.1340333840123496	-0.3025918492012831	1.3160623161499925	1.201441236930603	1.154191107299619	0.7415264795457883	1.2415836774821352	1.0689539593817083	-0.3572803652351356	1.5486308691643755	0.809510796933013	2.6230056514145828	0.2622153508439167	0.7155568833951422	2.0505410405795557	0.5026684966771927	0.004266981341686599	1.898866324979145	2.764423548734878	1.7855542036451275	0.963600851472741	1.6081742593645552	3.0880249998164166
-0.758768082806565	-0.4541620263337459	-1.5040466325674573	-1.519665865554839	-0.630273434476695	-0.4463440952166044	0.05266250696432554	-0.6494782073614883	-0.24591263449646447	0.046097781657734496	-0.20481133283811107	-0.681643108781768	-0.4555052754250191	0.9254147986142895	0.6371765875433489	-0.10784115274419823	1.0477991260651884	-0.24118508840211886	1.4052095417285484	-0.30861581187756376	0.8221004655231804	0.03596458212433286	-0.21504427525734493	-0.7099033994406005	0.6601942535831694	0.16126909924607707	-0.24177829349258256	1.4109340436495554	1.2389167768119662	1.1971403042040687	0.774906831889586	1.1170233246047931	1.233154878825668	-0.3329251089901291	1.5523023660360704	0.794392375821298	2.6507785724282646	0.34110872066030845	0.5882174381710121	2.1333549321732876	0.563092581332418	0.035764091549540564	1.9058469852170923	2.8717939181720173	1.7778389536051038	0.8804689244028806	1.4918361498770458	3.0341616057011116
-0.7530426582319396	-0.3964875565408196	-1.5214900281894501	-1.455811190878447	-0.5360045272669852	-0.39230091001933526	0.1729481522600539	-0.7251933277022197	-0.17969372103353054	0.1401023301284921	-0.266521156292883	-0.6283389612456839	-0.4821215885617535	0.9686325263644372	0.6307451360845593	-0.15663791646860475	1.122205029898573	-0.21908638509712536	1.4713106142926882	-0.15876856998510963	0.806399148784597	-0.02619953127487873	-0.26952853206233474	-0.6839222823418696	0.5886533606071176	0.1416568735477068	-0.13142256256168378	1.5518819733506741	1.2724653701616868	1.2433997318943246	0.7859045650076049	1.0383509843798218	1.3722119748363226	-0.2885321308623777	1.595645828519034	0.7838972844648786	2.698561060489349	0.4286524488664762	0.507807879890448	2.223514355629091	0.6595629422260022	0.0624878342721795	1.90317605229868	2.9657347291196277	1.7984124974041662	0.8182314137537838	1.4021763298291714	3.031651448769005
-0.7366830012687067	-0.28074704872464673	-1.5496057742358142	-1.409271475198397	-0.3686477525138532	-0.37882103769467107	0.3174312404541217	-0.8906163700156057	-0.08379535504695931	0.1975919310644056	-0.3056841575231063	-0.54469070680582	-0.508026155683085	1.0542880118796858	0.653889602299567	-0.19324504397989456	1.0868766985106932	-0.21335331641478242	1.5175451185250344	-0.030051231292976453	0.8256455227726832	-0.06735007643560238	-0.2504323216412173	-0.6656606883501636	0.514924653513076	0.0977738765995699	-0.023458174102360636	1.70890593203625	1.2805283114464037	1.2873713291933782	0.790752065533737	1.0113598208865697	1.4686466416475858	-0.22573349733295017	1.6688160782101515	0.7547863920031116	2.753878283959589	0.5011298443630017	0.5428601871461987	2.3263793776037067	0.7054482229031882	0.09154567016889141	1.9374301493412385	3.0403813940202666	1.8613651595032752	0.752945788302428	1.3667752076412654	3.0240313772723946
-0.7273799452724499	-0.1740768017190034	-1.5708634756051458	-1.3656655846067896	-0.1861256256472699	-0.3940773619608498	0.48120882040982094	-1.0609367619549874	0.025804821113525035	0.21425742598222616	-0.3097999176058587	-0.43184872046464867	-0.4949362180954523	1.181412561473022	0.7343671156667333	-0.21239488275705387	0.9750528723339944	-0.2149049371367914	1.547154532733763	0.08749924345148145	0.8700826443117098	-0.10252207183266888	-0.17691032162217907	-0.6410114048577273	0.4131462414676025	0.06392695255172205	0.07749187592197362	1.840514076925092	1.2462249567855874	1.3322731432448984	0.7801069759467623	1.02911812912836	1.5343511053051437	-0.1707166902246566	1.7325916575160178	0.731244745151458	2.7994786139410266	0.5468839363400182	0.6571520723371614	2.4454349031710705	0.7282070815321071	0.17223816367786968	2.005278159082185	3.1024594331215507	1.956892713361151	0.7007910191405182	1.364747789202871	2.942653881547529
-0.7406097439448882	-0.10790177079490673	-1.5782310886615887	-1.3104634240572872	-0.10444067722347976	-0.4148776469841045	0.6072141290742046	-1.1325637738646068	0.09198341983505898	0.21141975688856768	-0.2758740059274277	-0.33603434761298745	-0.421364942566234	1.3319824017336372	0.8668681542727537	-0.2139542127321797	0.8427121118231339	-0.18782632411305764	1.5627854313273961	0.17760569206645674	0.8903741828822757	-0.13837613406850527	-0.08684312774308707	-0.6015579066264409	0.34553356454918693	0.03559336352562724	0.16025867412014755	1.9294548220209677	1.1840853729653087	1.387146154587504	0.7384497456189679	1.102168923574021	1.563393460262553	-0.15078289710367773	1.7883140473178496	0.7304832902667686	2.8380220092014787	0.5467403473950867	0.7998228184503863	2.580401726286683	0.7243627023142875	0.2692182656182532	2.078393918330257	3.103821061790847	2.076120431154962	0.7180273626567566	1.4049519901825462	2.864305424422141
-0.7557566187673136	-0.069563389555779	-1.5734324459471953	-1.2567721550547826	-0.1291053966130649	-0.45814587619383096	0.616927649144334	-1.0579891860169883	0.0664967004170304	0.20364581487805747	-0.21870265592184074	-0.2753120868322608	-0.30313293842731565	1.4866474143522914	1.038179453734639	-0.18844147776100162	0.6954331935814586	-0.1272462943323682	1.6023873899550822	0.22044074740242375	0.8614009349375987	-0.14266305957860712	-0.02514791539958653	-0.5532333465839315	0.3518497252308167	0.004241192190996654	0.18465249651661564	1.9520803829281725	1.1152671846289735	1.4734523911767643	0.689436608486113	1.204711904300081	1.5593062534518594	-0.16616691998733762	1.8663451924373782	0.7276056991327671	2.873534091741535	0.4870231060658283	0.9565409259828062	2.714265513177113	0.6662893528000758	0.33226198303964044	2.146158204069136	3.04380860016119	2.2082091805538164	0.7477846043601747	1.500844418709053	2.7972439808859777
-0.7424736944691832	-0.07666939006339127	-1.5698306674995617	-1.2230104676975557	-0.2095210042641133	-0.5018254315242437	0.5409452952504783	-0.9056410196435941	-0.018317712635575245	0.20920825349260735	-0.15501342017634773	-0.23089626274577232	-0.16083068710781276	1.6306026868209336	1.2416158081499016	-0.11958199020396994	0.5486560908037524	-0.04785767671926616	1.6874505928140153	0.20611625468352476	0.8084542243822905	-0.10682500252129809	0.01178899910137707	-0.511697822165211	0.3776403654129063	-0.011335605513807183	0.15423573810103158	1.9214147213583548	1.0505704062860768	1.5937157293966262	0.6486798593461541	1.322381363849657	1.549448538026624	-0.18400289180599919	1.9215812057485866	0.7296406725552225	2.903391191453239	0.3736263634332123	1.0430343820592014	2.8201725022414883	0.5875539268900456	0.3590692519593633	2.1929269806338345	2.969948507161747	2.3317120448832904	0.7369628751721651	1.591944340150596	2.6910457538558994
-0.7061190698703348	-0.07075735170068968	-1.5766004698474778	-1.2068687550010888	-0.32363887743748565	-0.49631127700779737	0.438856266257042	-0.7204622784512239	-0.12716881489133527	0.20991695921409254	-0.09916210023420212	-0.21523052818295602	-0.03936648104886983	1.7391848027595969	1.4033887743347315	-0.027015882366837586	0.453631321370088	0.05955411718921616	1.7981568003224715	0.1374630740550003	0.7451688867913608	-0.05612552161779777	0.03643959419405013	-0.48103249153728667	0.4128256135365178	-0.03650681587186675	0.10311929568691694	1.8584436682963492	1.013399930960406	1.7340597376618625	0.6057673474583114	1.4520996838055955	1.5449271507371525	-0.19845925426056088	1.9204735873097634	0.7601372358245931	2.950022119374732	0.24878978449282135	1.0081522537627745	2.89782452900019	0.5136619844013366	0.3625680715483318	2.179543493024667	2.878319490520381	2.4188535764300965	0.7580399438817944	1.641794636272851	2.59293967365383
-0.6425656427919754	0.022769682983963303	-1.5833404438024523	-1.1918307734065592	-0.441025536680726	-0.46372560443966204	0.3114612079258363	-0.599344536831841	-0.27302624880131593	0.16857768959925745	-0.03844831096919841	-0.2298284258600694	0.014724081950812304	1.814081717516633	1.479968516399215	0.07147196668535638	0.42654635442678696	0.19413852742064885	1.9114048699476338	0.04635816574952006	0.6679666850872918	0.030999283278197898	0.04834228666472975	-0.46603140305476715	0.45214654284964384	-0.09539941377344935	0.05108064941481587	1.755914652399765	1.019307974009096	1.8836388708029435	0.5818609199470102	1.540424506954684	1.533485017543812	-0.18602244576920865	1.916906826378527	0.7957662411268136	3.0220720439069177	0.1452901725523134	0.9191410607613815	2.9123139439144143	0.4443779505970026	0.38158574919924587	2.1131585945329645	2.7539832939622877	2.4487015735686137	0.8262195189007709	1.6447018556442452	2.553312092294128
-0.5544560336435492	0.15978967741507272	-1.5708013331198525	-1.1651128198811098	-0.5011930901546001	-0.4521697249476281	0.19943774489789132	-0.6144529913732156	-0.401411793978711	0.09474895889705108	0.05134537356683809	-0.2221626982651191	0.035473559116502205	1.8376088324463022	1.5268448195212405	0.17641443722422365	0.4566931797869633	0.3412129181793198	1.9486387198219557	-0.050671693128482465	0.6072963326918127	0.15816781368139005	0.11069089569073834	-0.47170482079776466	0.47470785203956645	-0.13349175414937034	0.014024821666626944	1.651129443232134	1.0777284441225259	2.0050614881587627	0.5885794801867885	1.555241235675692	1.522956709232506	-0.131872994746766	1.9193401435705533	0.817501646158971	3.1065980096993444	0.035691532621605106	0.8368382615583382	2.841862675513228	0.4002252302191988	0.4445938906478011	2.0328110030407425	2.638838090921945	2.4168919097680392	0.8823859355814319	1.6126848542680505	2.5409752794551954
-0.48988866605197395	0.2596957437207193	-1.5529465542452137	-1.1270525396718614	-0.4810424722302228	-0.4657941575393451	0.19019550795177084	-0.6712609375829965	-0.42929398932122187	-0.010283695740434773	0.15439377991919234	-0.1701832875031824	0.06341946076177103	1.7756573078471802	1.5630917740676737	0.256950336142615	0.5238789522702688	0.49751775337913984	1.9088020215510795	-0.14634909297116389	0.5986498768849684	0.26467488977368986	0.25828674410430796	-0.4853305562148626	0.4994517363289974	-0.08067284057520852	0.005130145495223959	1.5901371227800114	1.2023357688548644	2.072897474996334	0.5939457010139374	1.5124978144356125	1.535508162183143	-0.05601013094199029	1.8994130548441084	0.8522393360535319	3.1920432882082515	-0.07364794677434885	0.7417826765909569	2.7538696841434467	0.38671393307251933	0.5231456386611418	1.9662861070373858	2.5564826908971945	2.338933113719544	0.9689480391220041	1.5479813100846742	2.510472258962706
-0.45023266328509487	0.2991687099550778	-1.543160355661133	-1.1003970079568042	-0.4348990654432024	-0.4923440663800188	0.28332078548145545	-0.7045262503901624	-0.37940124564979366	-0.15447921982530272	0.25729411003240676	-0.11481465532140556	0.08889505951999575	1.6436694936262657	1.5722655768494684	0.28074212990875197	0.6115607501100702	0.6603484561703585	1.8765724986779138	-0.21260029727605198	0.6260450092596705	0.3516445675547307	0.4388611745262218	-0.49820333591055943	0.5496666806731296	0.05290827119485473	0.035256802264284084	1.536958553503762	1.3709428826118222	2.0880491136311137	0.6012142557516752	1.4236654615577513	1.5645152825990805	0.05078372866398499	1.897807582003379	0.9119309059870476	3.2559718106635267	-0.12324917182471318	0.6596606925321956	2.6930372363246673	0.3837166204620159	0.6118473664016318	1.9069271620962245	2.4777643596844854	2.240785441235585	1.1020110694150176	1.4688603070873638	2.477357444922853
-0.40448846381386205	0.2696566617764443	-1.5185233459415202	-1.095546549553814	-0.4176154758888034	-0.5116152912589833	0.441906217837987	-0.7645711613794786	-0.3051180834313135	-0.2758993897602674	0.3821957849422283	-0.06862529345083648	0.12749367551574425	1.5154416362368222	1.5916243359069788	0.2909170855867796	0.6989432882070358	0.802626413529242	1.81434463022642	-0.25665052343989536	0.6776686741728712	0.4192541351558896	0.6634706435353714	-0.5153403318156223	0.5906902909928329	0.23444889258076346	0.08804731748265135	1.4628150149465244	1.541099627079967	2.055392360043376	0.6204996510595332	1.2911353222591084	1.5644425403199134	0.19722961856158788	1.9218638493139337	0.9741695129960952	3.2718868072566023	-0.11352014526325646	0.6407784253222074	2.6320341625898047	0.39659470608172726	0.7054972479286427	1.8603272060602847	2.3987419754679524	2.152473480521955	1.2404346930298715	1.3941289116823352	2.4551926388532084
-0.3618301042578503	0.23064747922471923	-1.469161084173177	-1.0964474097719767	-0.4152649931329691	-0.5179029177197636	0.6406551477911755	-0.819066615760514	-0.20040119288235575	-0.31398639269069595	0.517820963905297	-0.017607451749262266	0.20438678814533776	1.440395590162849	1.622483194829115	0.31498077932757096	0.7614624382376477	0.9043447787008336	1.6992186434557326	-0.29021919208000135	0.7527691411461002	0.41363016165498667	0.9407518859303721	-0.532691471090992	0.6594178310441705	0.4165247559714751	0.1255702354965735	1.4291932499415947	1.671083866530965	2.0103662377471565	0.6310045459705576	1.1633079429627406	1.5330428808782492	0.33507123344185785	1.9278036684029594	1.0232464608645488	3.245417858753928	-0.09425996471079745	0.6684993622320827	2.59614412141295	0.4147506682547166	0.7725007258043888	1.824137849297808	2.3319775541990424	2.085700154323892	1.4027354952139341	1.3345350257880753	2.4528162143096006
-0.33320449925974244	0.32090395631350194	-1.4139773143825032	-1.1035379599615482	-0.34922590437067125	-0.5128194633804128	0.8617123715291332	-0.8496711225676734	-0.08558741032597014	-0.2833469666192502	0.6161005559920266	0.02062317221182559	0.3119746146176191	1.4599779837975846	1.602694212501579	0.3014349191444916	0.7737608375382077	0.9872885331361155	1.6499348252309598	-0.3139927442335922	0.8073261102297724	0.3451957117758935	1.1896519151255072	-0.5472981213011077	0.7844176686082707	0.5654338749195896	0.13982247693818484	1.4554779537035536	1.758927873810768	1.9922521520673577	0.6169635099638298	1.0678557280968086	1.516329205641528	0.4280477000174634	1.9355082163517685	1.0573200912666472	3.1718885665214054	-0.06634592359917378	0.7097388902232542	2.6435591676488537	0.44232460767709814	0.8101138097765143	1.7775035801462664	2.2710595434058236	2.0282765722303995	1.5777180636561041	1.2754462325522797	2.4674345016963075
-0.3174656531796014	0.5998032427224796	-1.3517304297133266	-1.1225141903208335	-0.1987362792969694	-0.495318729194837	1.084224949686971	-0.9153715557587747	0.006101316373114701	-0.18948567727023855	0.6831765611045072	0.03332785183554267	0.46550047101959696	1.5594195377795033	1.5437162697930664	0.23977914296414465	0.7066848371876453	1.0710477378778545	1.6549380015475907	-0.3583935659023972	0.8308972674257189	0.2560407115421155	1.4070986383984665	-0.5614923728271166	0.9055270110478031	0.6221934934886	0.14522129519482468	1.4844141800244597	1.8028717545901212	1.9992022399957006	0.6074345856815371	1.0059360547335237	1.5247263924928642	0.4841499853042038	1.9732303717838136	1.064661637877753	3.07476075878122	-0.02444071578019943	0.7798161545448646	2.7249253241970344	0.47739015788292327	0.8678659879344792	1.7358625555770402	2.1967863349120553	1.9798714548749623	1.733637765693381	1.2101213069355834	2.5087564724182783
-0.34526249841690715	0.9556890156607448	-1.2576864781689758	-1.1439560821906178	-0.010600222577440022	-0.4484171192523817	1.2663330331961014	-0.9654803467047601	0.06569820844220278	-0.029921580250509273	0.7468721248944077	0.039177740861567986	0.6712473566596582	1.6566280812458558	1.5098110694529376	0.17558454171925447	0.6000621192052111	1.116024352558457	1.6036634990937995	-0.4206724890976722	0.8558049495689042	0.12195178817732635	1.6231472774041442	-0.5701941922972905	1.0208105649356	0.5826494946263054	0.15606550766052846	1.5108563896504636	1.766104790947677	2.009078460200948	0.6121181662788657	0.9973771152456274	1.517541955827015	0.503496131846307	2.0177589286067614	1.029845736531858	2.9942495283914248	-0.01700210799886971	0.9036243863630228	2.788577408366435	0.5017395636719312	0.9340233763693917	1.7098326260818237	2.1229493763802947	1.953434813857762	1.8596795749740445	1.152103779989368	2.5656890248496103
-0.40330755704847004	1.2158283323465997	-1.141773343200002	-1.1661739906577804	0.1819698510159573	-0.3768150777003093	1.408913583551485	-0.9259165708759257	0.09611373011527383	0.13748666523674488	0.8184283854475227	0.03286460665517482	0.8970074304839578	1.7480178638592931	1.499724008292557	0.11834795910286748	0.49731801657970653	1.1194311227276565	1.5592275147747228	-0.4285353591604024	0.8595314590028652	-0.027912085377277452	1.7660585690688695	-0.5690930809028745	1.1710037945748675	0.5264764739047761	0.20268936677801536	1.5624098321970359	1.6761605782804778	2.021505094505302	0.6056142117353505	1.0568836678778837	1.4967137954249126	0.49874876865451884	2.074621935842355	0.9639651321285976	2.907566806581255	-0.05192399005702888	1.0262413654659135	2.8600713906992388	0.506763487317296	0.9917801948716392	1.681252545835111	2.0683355080304815	1.9449899278576008	1.9066429974304018	1.0913928170760392	2.582674509245119
-0.473935799594043	1.3381661229285344	-1.0373727250565725	-1.2002236695493174	0.3671054050466082	-0.3160923139779829	1.5359846347349344	-0.8156568033471199	0.09719182432884378	0.26055004576021396	0.8965582185313317	0.012498326342346022	1.094519617472045	1.8419745527686975	1.4923020128378108	0.06956211505615813	0.3948601055859967	1.1192306578606526	1.5788167681358838	-0.3859170149618066	0.837257425708389	-0.11858388406839186	1.8029185530342153	-0.5636918324756863	1.2958443659771215	0.47341675849050047	0.2877463710939308	1.5767439089102722	1.605739281780961	2.0191949165644907	0.5757344126079764	1.1542414737460724	1.5184500977184903	0.48626705267351455	2.1447648864325446	0.8886416017425292	2.8217320297898385	-0.06822658856083784	1.1132818253401358	2.953896686109669	0.5326700254100881	1.0524511495832667	1.6447571160814696	2.0346781624768053	1.9433609094850621	1.853829674603133	1.0334340218342966	1.7918865046708763
-0.5652405356591148	1.3784350639261664	-0.9660368804883124	-1.2450354360235054	0.45416536429251303	-0.2623591136832597	1.6295115740180357	-0.6883597588172893	0.08734982552510676	0.376423905591024	0.9408874352159815	0.01875574731991974	1.1797135880533949	1.868017103893798	1.4868134459109326	0.07323221873010641	0.3200242608993678	1.1064122320710912	1.60782322365328	-0.34459099529444454	0.8511120776439999	-0.14912299586565578	1.7707667178486364	-0.5533991349996529	1.345731347764294	0.41285794880424387	0.33585001475698933	1.540785633074484	1.531327838124718	1.9954003631185	0.5339089486690418	1.2697761690756573	1.5598859184889706	0.4605055504668325	2.1965675695311835	0.8101822348642796	2.801348689545868	-0.04219496349557196	1.1714313679591302	3.029637357909423	0.5678425031560873	1.0912196792817224	1.6207983262439534	2.0230530924664896	1.9439741869900182	1.7657560814794724	0.9742277651895555	0.1265075534180408
-0.5842564739069696	1.334967780784977	-0.9276129389813986	-1.2919894055361592	0.4088962142942898	-0.20191205768675563	1.6866934801069626	-0.5845791586546408	0.07390290855488477	0.48099357710657564	0.9570948225529206	0.07360748454542863	1.1375135585614156	1.8256954837914456	1.4599077463172616	0.13944805231670393	0.329524777626078	1.072201826575466	1.630313352703086	-0.2888962329900816	0.8878411103872373	-0.13926873056328504	1.672857738038973	-0.5388657080064807	1.3971596487888056	0.40517853846241475	0.32776043719176506	1.508647135213072	1.4229983205413421	1.9750207945971074	0.475719530784939	1.3985296593204035	1.5693810591164832	0.4249375355912754	2.2067427378836886	0.7260591783592115	2.804734421510907	0.005665683368671343	1.2115966412695691	3.100900392032579	0.5771819554931639	1.0949025658605616	1.618861693999411	2.02086688527052	1.9447859583302833	1.6494484661989872	0.913610773003383	-0.5039086800842875
-0.49858153629027724	1.257886611773768	-0.8942710099218185	-1.3432050822856023	0.31016793009012145	-0.16224740296912837	1.7506139315457117	-0.5387876301998076	0.039862961582393	0.4980148479889975	0.9918294583066526	0.16933003374218375	1.0204030612623605	1.7744154267034762	1.4379264286436695	0.22730341119536765	0.3900654156451029	1.0594264384409677	1.6438925807878522	-0.21082689671212024	0.9083223960992655	-0.07212946897730688	1.5287145320638995	-0.5216382192578366	1.4354600173016814	0.4745283271742484	0.3001355744385995	1.4460056970718478	1.3232239798803542	1.9532500911125652	0.4075342325055703	1.502348266313213	1.5620977384148913	0.39487902816045845	2.183809871139972	0.6395440319935195	2.7888242634058127	0.07164655464939296	1.2563081239219478	3.210833463318868	0.577678166109284	1.0780905985252391	1.640591503847461	2.004109268358706	1.9320481297954317	1.48110840851886	0.8543164188019331	-1.581079186637613
-0.4438257128265864	1.2880293415692696	-0.8483700845843447	-1.3896696080576796	0.19756632517945644	-0.15552460539515822	1.8181051559723358	-0.5428128849458803	0.0010489689428136995	0.44255743936288583	1.0309962563635207	0.2996824815559655	0.8653779497604701	1.6819975618254843	1.454186034444651	0.2919817541622332	0.4474109005146357	1.0830461830814788	1.6414807460225211	-0.1467314576480962	0.9137784040685201	0.04486715488813129	1.4111728795647491	-0.49298514552573014	1.4010931038649233	0.5445788378284039	0.24336614214176225	1.3491760986662495	1.241960129989074	1.9189116844167642	0.3474554217578892	1.5474388817422335	1.575703954413449	0.35489468244540556	2.1474578913673517	0.5572390228100356	2.8130396861311135	0.1475000414365031	1.338682337509707	3.3356454591863995	0.5890960225084935	1.036884341297069	1.6920803925942873	1.9501431651039944	1.9044246325353817	1.3395445061027782	0.8034066027309921	-3.6445326595423406
-0.4450779597179083	1.4272125899941144	-0.7916426954589707	-1.428430714956333	0.08033449614614052	-0.1306095688530093	1.8764893695764902	-0.57448459494694	-0.009304116743833933	0.3760121542079927	1.0635996067607474	0.44676746909180676	0.6993287781609332	1.5196859399117997	1.5128264966239822	0.32413037726985394	0.5037070160675865	1.1016214615206548	1.6176213023874368	-0.10935729605122313	0.9039001471466099	0.1608800758579429	1.327061134882896	-0.45496848023069525	1.3262275297603359	0.604190417527483	0.1805697816013157	1.2713556848059882	1.1543482634667903	1.8723100598731228	0.3014791169902372	1.5434738711395146	1.605802209016891	0.29494190068878506	2.1155062558329063	0.4766487628048641	2.8761275212996074	0.19847586797188244	1.4237900506316072	3.460958991837569	0.5767141475049026	0.9717540157300057	1.7639828400746942	1.8659684044422356	1.8774061992422744	1.2669628433512372	0.7623261247205858	-5.807412946288366
-0.451216246297915	1.5377118607601834	-0.7241310994356964	-1.463340112418274	-0.005820507217620447	-0.07034731154840765	1.925015464879285	-0.6363378588329139	0.0029528651173209657	0.2775978812479926	1.151153163576467	0.5828955216265213	0.5866392160070285	1.313057241690363	1.617209739537249	0.31776420517252607	0.5305175526790292	1.0821661762924268	1.5779284396822408	-0.06070167456492324	0.9137732197203926	0.24689436759767464	1.2636467815034718	-0.4166685930588029	1.2691054634498298	0.6596478801743612	0.19582673287377808	1.2010778199715897	1.0908012503417628	1.8192974820354515	0.2769914207840337	1.532153342055267	1.646844766840625	0.2579522429979575	2.098910630856394	0.4004634307663566	2.907393830635917	0.2244987376136763	1.5055914296866422	3.5990332748188107	0.5192339116900936	0.898755213041332	1.8355750969900644	1.7805542972975004	1.8542563423531966	1.2129949569732503	0.7253803587050507
-0.5027814964700197	1.60598274458919	-0.6441611779607042	-1.4654865714892669	-0.05500979796194529	0.0070773791106257975	1.9175043900903908	-0.7191292565476779	0.012478848367502493	0.14174743818880775	1.292015432091328	0.6609497552023444	0.5498738528665462	1.1273346425097572	1.7874480570113171	0.27636661505557986	0.5095811319804562	1.018905353629259	1.529755032024522	0.017135065989682008	0.9588397211220829	0.30378908375873737	1.2436079155859256	-0.38058198123679066	1.2160488754811822	0.6734352120720632	0.3043021260682625	1.1134284143438398	1.0690225580172459	1.7554295819752959	0.271967059282087	1.5289920073941918	1.697640473063292	0.27163363048823796	2.077175771102855	0.3344219763971439	2.918682023096704	0.2204817493249826	1.59902423672047	3.714379841079001	0.4703312694886212	0.8136018018954904	1.8824344601799505	1.718296139840691	1.8287574135924576	1.1620751853975224	0.6967157630201525
-0.5755924432940422	1.702878228927294	-0.5538743610772214	-1.3833820293381556	-0.09474910692812939	0.11232321477317857	1.8618648651345844	-0.783975927183659	0.03471567943847241	0.04304474951350428	1.4281076207316832	0.6397921406949899	0.5608904433658305	0.9973198488093933	1.9567228804555081	0.22723898509695561	0.47083679636649345	0.9299952211183975	1.4748489692084286	0.12185192987129116	1.0083948311324593	0.3343245020532642	1.234865529518397	-0.3546588900835623	1.1619298145644301	0.6322501087259603	0.43890263634787363	1.041056034443208	1.044224820448346	1.6971876775291608	0.2644763499039968	1.5343781012374738	1.7149156277673332	0.2842000291640147	2.026071805853577	0.28758807392545016	2.94487638740643	0.17402197021616872	1.6460392131436976	3.7713206392158107	0.4543639804035691	0.7380585437586058	1.8957740270011474	1.6741555755030144	1.8046055050658178	1.153431878003321	0.6829748934417426
-0.5683066431990789	1.7947298651182824	-0.45065693585378763	-1.2352281184043563	-0.10534830259200159	0.23984623468217459	1.8309462822290712	-0.802389437996695	0.07614102694035386	0.04069093573170327	1.543988035533922	0.5511441398318249	0.6098984782225361	0.885496436283123	2.07600163802318	0.2145852625817179	0.4425299610408714	0.8378357456502774	1.4165829075780383	0.23520320084920304	1.0768157839783714	0.3415280635580326	1.1972618837087514	-0.35035944383585543	1.1368055775332224	0.5693255065536567	0.5803564653412382	0.9769501046919284	0.9664199893837626	1.6703412868397158	0.24536242346903187	1.5706837433200111	1.6664533574685692	0.2722187109248475	1.9478598836313392	0.2607482649279027	2.959074930388076	0.09633684883883473	1.6047677765976531	3.798158889369767	0.43339782881538047	0.6831648176786305	1.8904349062135704	1.6614745822892032	1.7840442815737743	1.1967154433372151	0.6772250595738748
-0.4981155486592039	1.8501833085556225	-0.3853364838619754	-1.0784855338315682	-0.083034065958251	0.36022618902432557	1.8155974477585037	-0.7619588050950239	0.10134554316858128	0.12484950297411412	1.6236239431867574	0.45752940779206624	0.7075816172660733	0.8255667628127531	2.14414565495175	0.27549631674313213	0.4248056820361435	0.7675450618035253	1.35418934055488	0.33547124604164025	1.158976296231467	0.3118261457144935	1.1447234565846371	-0.3679143647055492	1.1262112343593738	0.503960931233659	0.7068753825046119	0.9011438883380893	0.842495717560983	1.678153152149849	0.22362469975262536	1.6594093579868727	1.5529708555756616	0.26587905645711085	1.868005185356702	0.2559006306329311	2.9502374320899074	0.010913684197448082	1.5139697045233584	3.790492787604753	0.38322040984589545	0.6412454942123904	1.8864463496560646	1.6732202820238622	1.7613420625063942	1.2677470751970081	0.6708526696385975
-0.4311802960367655	1.880192840961302	-0.40820864699924186	-0.9183423792699044	-0.04761532069486918	0.47676560926137307	1.7853442844911505	-0.6733141579609547	0.12128833540633348	0.230813816270902	1.65573750294683	0.3749933544756691	0.8515890711831988	0.8825072112135265	2.138538583411571	0.4193576105617357	0.4213975186766854	0.7255493710209727	1.2897590619216857	0.404391060792061	1.163468015449029	0.2581521639401126	1.1102585766281703	-0.4087024596833926	1.097212219259044	0.4322225252168101	0.7474749748614851	0.8181539442645548	0.7276613971805306	1.7009029576516272	0.20046453928561406	1.746139386689262	1.4138000997538087	0.2748477236761918	1.7891519348415188	0.2674375575486351	2.938244030005819	-0.06799719646588623	1.4125384864013053	3.708938770199471	0.3456353794747197	0.6142216758928197	1.8971616493960675	1.6699285777650779	1.747509095569836	1.3694391559501136	0.666870660075355
-0.38263561715403127	1.8928465929943918	-0.4773483761372164	-0.7835736906327451	-0.008392557342829	0.609415302558633	1.7811201417177174	-0.5838550318249152	0.20070837596450186	0.3337288923670822	1.6601633372055584	0.31667604807230887	0.9634505750043404	1.0052647207382996	2.0719982430434243	0.6360607983934522	0.4379966333207948	0.7054134113008268	1.2218284009620897	0.43702594269888717	1.086041849905857	0.22451174101133056	1.1061197138119698	-0.45208790650753705	1.0438412901814897	0.364945230067283	0.6931740680430964	0.7336191910211538	0.6554789909551242	1.7199444666401917	0.19181344935888825	1.7739970133070986	1.3052015599480955	0.2878195728299697	1.7263792380340175	0.2785627675790129	2.934016401132003	-0.10331657474964817	1.3050735124982218	3.587444500477994	0.3181399649646536	0.603821117574418	1.9228909959986162	1.6474022160905044	1.7485289432064253	1.5241506717463629	0.5223413324409969
-0.37772073783997034	1.8877754634541806	-0.572430107185975	-0.761003950143371	0.045926151476834154	0.7331991295806656	1.7677930047393478	-0.52760491206986	0.32433938260774486	0.443310735671934	1.6356548212146305	0.3052930100433605	1.0156854763536685	1.1785223173659953	1.9737257162768629	0.8861803839134061	0.45798169553559254	0.6960968915495517	1.1541508905980917	0.429916455857175	0.9969011313340568	0.22108417047137569	1.137119642444242	-0.44770418448183846	0.9977253538974995	0.31895207860554176	0.6191409262950901	0.6630690809515529	0.6560806122900555	1.7306056445254492	0.2006694391966187	1.7489062085508582	1.2570904984659343	0.3034435300154847	1.6868421378803256	0.2810433987052983	2.9261998237979254	-0.06450553358547842	1.218774546661054	3.467327302543892	0.2774690726137675	0.599521065206013	1.9575527328545195	1.6184130756227049	1.7644043432621666	1.7004620774827561	0.12722848913792367
-0.4536812753300447	1.8713745318399535	-0.706120964347823	-0.8456294822278292	0.11458801060552279	0.8558935385076925	1.6701128829259169	-0.508156934357215	0.4613483810181713	0.5333998510602685	1.5722731284273503	0.3019760094756935	1.0469948314330464	1.3870752054997817	1.870549417088188	1.0991053632619745	0.4695652691622169	0.6683330737544196	1.098216115816252	0.3730836764282933	0.919738330675756	0.24219007627828942	1.177604593247867	-0.39798700174726986	0.9722343855725676	0.29423508214494826	0.5579507707425072	0.6087608504119917	0.7380481768337099	1.711621401132757	0.21766426918356374	1.6949908545594912	1.2529271395817376	0.32158487276378017	1.665797387542686	0.2714160117523623	2.916521638212975	0.014934174655530725	1.175676725212265	3.3526184291013847	0.25344880315935825	0.6036045681745705	1.9784974586176098	1.5850151665994652	1.7921551503614146	1.8878013246230343	-0.3772580581362976
-0.5867169493140397	1.8476862586934168	-0.8151487119462351	-0.9392962460766207	0.17235970005513693	1.0059828631972374	1.521629243667818	-0.5327222495934939	0.6349592631932884	0.5700096721856733	1.4946735854649051	0.2655065425811708	1.057506690500118	1.5008821965159431	1.7960911652205058	1.210153025601212	0.4750865460769833	0.61429476754331	1.063559799278925	0.29590955003193264	0.8736277015612115	0.29025608973029404	1.2074033797840373	-0.3377332744085443	0.9680442185908426	0.2873351393708812	0.5073879167914843	0.5787617202800839	0.8816509355936095	1.6631509627530783	0.24350754006414949	1.6237713529496065	1.2668709252195545	0.3310103133061791	1.6571932582970608	0.24382065062116948	2.912714957793547	0.11009512128184547	1.1847843384460839	3.269887265224541	0.2598527603700943	0.6064429120940035	1.9672496193234732	1.5670380327484024	1.8210394257064295	2.1289023459254235	-0.8750597628074471
-0.6978299543872937	1.8129859314630417	-0.8231663353988518	-1.002251479212359	0.21713499507342907	1.167528216472708	1.3790152214996496	-0.584297626523735	0.8241706498147092	0.5668940234716733	1.4128405807937243	0.2170112720733587	1.019120424514962	1.4985884776766676	1.804483095173243	1.2185862926865747	0.47148758829632864	0.5619972212225128	1.0395254515959729	0.23002709504456034	0.8775076676997431	0.34971532795842786	1.2204620817699237	-0.27162030814420035	0.9742996066580838	0.29602340671110156	0.48673214726238195	0.5755114668207297	1.0442868056767936	1.5978192981935453	0.27434929035266026	1.5481169833179953	1.2838630669937117	0.32109987187553807	1.6373737749888952	0.19952345541068017	2.9213504492184894	0.19480734553735155	1.2231338630387365	3.232377139591951	0.2749629583909386	0.5989131801050119	1.9344668686779023	1.583339570154481	1.8440318564502625	2.389743220097858	-1.3558574643996892
-0.7899740753383058	1.772861421370036	-0.7488004232476619	-1.0342667745561078	0.254023292587903	1.3118604657846769	1.2547343806299354	-0.6195114035671258	0.9524482555231943	0.5495093867374058	1.3133865036649301	0.17945436549040011	0.9591619584587552	1.4700146534021248	1.8675623279768458	1.144941802362735	0.4568290881417879	0.5429315400295923	1.016141240669897	0.1628284886469767	0.9114786272392144	0.40268015720730055	1.1867306062530063	-0.22171868579714166	0.9698223414635578	0.3114107584184697	0.4925368416758563	0.5964284541828696	1.1639377429266058	1.5209744554199187	0.2931289064065126	1.493684681520415	1.2667561288102438	0.2902073682083261	1.5881378398009487	0.1555804252628374	2.9512716588959487	0.2395475594763758	1.272543500532451	3.232597746836987	0.2807671189310111	0.5859604324312622	1.891376458105673	1.6019148952413267	1.8598114318958543	2.6075116682794905	-1.6839492104608969
-0.9027946898088167	1.732486564375678	-0.606951500616433	-0.9901756962564502	0.2773893068545882	1.3754237642389895	1.1873449105141765	-0.6249443189677291	0.9977477196260713	0.5093844990817423	1.2288855954714735	0.15465166140122039	0.910356669843319	1.4280084526338268	1.9382516179041276	1.031948253457899	0.4348250027711762	0.5553150589890428	0.9897054143823432	0.10091944938250216	0.9642739548292031	0.43160890181122336	1.1015951725772086	-0.22679664681367334	0.9514574860775378	0.32864235549846355	0.5047157878638696	0.6445365863391185	1.2022494756936923	1.441755185500355	0.302308422419513	1.465403241417727	1.2271638701774015	0.25837950568521845	1.519508538761224	0.12165879070012456	2.985832978547644	0.24567985807576792	1.3090848736822864	3.2622056520126117	0.27030993965055267	0.5655042480527879	1.8236739359748768	1.6217080848054437	1.8597210829777133	2.7792014683948656	-1.76250756372936
-1.0044558871338751	1.6928964486297893	-0.4114748560262888	-0.8673593656319237	0.27748674310738536	1.3305385464751158	1.2023161829365319	-0.6103596451350172	1.0143599940339643	0.4572220502557894	1.1946875778835124	0.1593831589450213	0.8533785735337702	1.3875357969122712	2.004929784289917	0.9329144205208569	0.40981394505006075	0.5939368241286286	0.9495062504859518	0.09694489904631966	1.0305921360746502	0.4187271954320753	0.9999422400341793	-0.274049108434518	0.9298224353551934	0.3499059568491782	0.5273224244287708	0.7139987585531012	1.1763360040127375	1.3772070818989814	0.32107294058518626	1.440958098192729	1.2120368859050095	0.24208963458172045	1.4418690773642326	0.10081617676338836	2.9868829304396245	0.2349019317824334	1.3143664992413044	3.289417900386668	0.2462178282550885	0.533617348925208	1.7362756854888808	1.6448970837329149	1.8264891081779226	2.882232440696627	-1.738360610752494
-1.0859187215706672	1.6584641209668878	-0.20289111843795876	-0.7571465659966233	0.254543842431614	1.2395028360326488	1.2572139725210285	-0.5861400251664557	1.0287341500563885	0.44121497805645715	1.221231192955949	0.18745953109056393	0.7793473841625147	1.3887855965329812	2.0566299980294414	0.8536419283120041	0.37744554081293724	0.646672674989147	0.8953251189208882	0.138646475710906	1.0815096927729015	0.39132509862612086	0.9159730732783371	-0.32971464136815526	0.8992003723292094	0.36607848232905055	0.5554157081891677	0.7961896993692978	1.1423073289917083	1.334249504663428	0.34450809830117735	1.3909690360412674	1.235827020986942	0.2450394151162937	1.3471332671110023	0.09394980161133278	2.979005872005779	0.23676333481246017	1.2923389601938116	3.2937231886530816	0.2114279506137747	0.5048688693139928	1.6470011938418008	1.6423242004342566	1.759888266278128	2.89304914275742	-1.7166169591226474
-1.1699938189165071	1.6337391548827003	-0.007009304843698438	-0.717558370110271	0.21069886341605698	1.1319321136009992	1.3297192745028061	-0.5605101256398197	1.0313520072963358	0.4833227237548311	1.3173782340772924	0.20481110668839353	0.6981549841325323	1.404509052373677	2.0882642893125203	0.7983403125835185	0.34102863577535286	0.6880284637951048	0.841723932356649	0.18111051250278748	1.1417258962724222	0.3680818859020512	0.8472156377651856	-0.3755592830254996	0.8584470953631657	0.37080892606019683	0.5764334394056759	0.8818457691944722	1.1225510566698698	1.3216720243992142	0.36009019732277575	1.3167734219599836	1.294453888201177	0.2605017053390611	1.242064467225124	0.0936708966244987	2.9635311778190174	0.31780178337935316	1.2385988759672997	3.2900676576630645	0.17702568530559187	0.4873623971177306	1.5500035061351594	1.6409014306718004	1.6749561764567649	2.856609173274227	-1.6973259434715764
-1.204215829112559	1.6124339916624972	0.12933006504137495	-0.7212128833732434	0.1540336760701265	0.976121481022633	1.405186162479777	-0.5386291865354369	1.0357151026962486	0.5422904552316739	1.4558687515481563	0.20356065421933867	0.6208371714817538	1.420885782567331	2.110565054204575	0.7721931443381471	0.3116946469219187	0.698358633580101	0.8010587412274525	0.24822288829073655	1.2291588905710629	0.3304081579844428	0.7857296764785637	-0.4027271688667692	0.8196500678982176	0.36781316857062923	0.582570819193604	0.9559736614738246	1.1003153752101325	1.331007713248299	0.36218125483560587	1.2314466867963236	1.3810808499041318	0.27343891157225053	1.1373543520668437	0.09500196698494442	2.9102824079608585	0.4947208743819127	1.1519717078514358	3.2749319324606474	0.1305690105856006	0.47277624825655773	1.4511995760232606	1.681930409106218	1.580407402545415	2.7998210685277956	-1.6794762038482631
-1.1622359596903906	1.5863433511356768	0.12743471923991168	-0.7542084848756545	0.09618323677236174	0.8122482603540033	1.4436492919869692	-0.5233387181978022	1.0544458517409399	0.5981330506354603	1.6052055371337761	0.20954157250573538	0.5461539928819951	1.4167562968089342	2.120801534225204	0.7413592504252401	0.2868796108664163	0.6807030018754301	0.7737725590755954	0.35690749482882045	1.2964164756971912	0.2860984368159879	0.7422239199763737	-0.41795069014038144	0.7776551435519931	0.3566107474210686	0.5636144065572128	1.006693678951711	1.0754374214632416	1.3389788048493947	0.3479471815443002	1.1405768898320297	1.461953215366113	0.27539431197881414	1.041028851100898	0.08877456463341311	2.8545055281323775	0.7359415464433727	1.064887183782389	3.2395399810792256	0.07239040427403005	0.4561947513539309	1.375158966801326	1.7451816962113853	1.4853521271232752	2.7336908857040703	-1.659152684832564
-1.070088802989339	1.5401527430483675	0.010763445950352312	-0.8099908845263041	0.03523752801929906	0.7292930217461773	1.421477563198362	-0.5199511664645267	1.045310011149469	0.6290125068910235	1.7601375795846637	0.24085137537571608	0.4769502982239092	1.3967080327770383	2.1199668495576107	0.6938652042500811	0.26405092768912575	0.6572565404250411	0.7524354159202845	0.46014368837394165	1.3687360583348938	0.25525892012944623	0.7241319094801785	-0.4234583194676575	0.7280363995110872	0.33125465602936727	0.5166658465142584	1.0342770237781427	1.061236727165588	1.3542603386162755	0.31339027234310307	1.0486909869571421	1.4835053887655492	0.26554674103368586	0.9461366543064347	0.06291461230918717	2.8420270676281465	1.0094609756909507	1.0069503648625493	3.197324716548594	0.03293915417825395	0.4366681826133744	1.3304928979606807	1.8217039054562612	1.4093426774298177	2.6694860926042576	-1.6344172401768826
-0.9152230504708088	1.4719043262489695	-0.13730469660908864	-0.8065832211498835	-0.01956569257797219	0.728240861451958	1.362790764406634	-0.528992930947816	0.9811575533021715	0.5980486131398617	1.8930277777547349	0.28585012491188805	0.4267385909453525	1.4049933992171835	2.1247199150258522	0.6562054198088042	0.24232127265037207	0.6448345140900074	0.7270766303485465	0.523144225618264	1.480344704821134	0.22115434702337855	0.729324207764096	-0.41572705301451907	0.6847191469000622	0.2897614176271942	0.44786917256015857	1.0364873213007264	1.039952701272015	1.3731593819760841	0.2580640611101416	0.9697706373595543	1.4307160894544626	0.23938620370466715	0.8466676403878189	0.017129923835583573	2.8165379129417216	1.231512523604055	0.9788176556493096	3.159483680048448	0.01608470065832047	0.4075299140824334	1.300057164422245	1.9235302649595543	1.3618465249477971	2.5857375045958424	-1.5966680244441624
-0.6688673811347938	1.39558864103228	-0.2943673424899661	-0.6970159197811406	-0.05564913994947744	0.7576655822013414	1.2900632095879654	-0.5358217219370054	0.8740152758915638	0.5290233323277225	1.9654838862226214	0.3312398987762543	0.40632524570597744	1.4556518558602172	2.132673893146827	0.6470678335119878	0.218473276811894	0.6549789424163105	0.696929846466435	0.5412685382275069	1.5570336560605922	0.17486860189061776	0.7545953758440804	-0.4036466037889571	0.6683199712484049	0.23190392526581652	0.3652460944437486	1.0152334174214581	0.9838062382649622	1.3722501160513754	0.19164198048599562	0.9081167630707189	1.3206865726257617	0.19931974143710746	0.7523335570294984	-0.04364332522676477	2.7427400846262273	1.340986836521469	0.9826299682291648	3.1239745310681015	0.012800020283598872	0.3641194933200986	1.274635263335485	2.0001202251454995	1.3352319239403192	2.4823831204431546	-1.531610915399861
-0.39746980972238094	1.3251817846026335	-0.44395051884087183	-0.5305951172425153	-0.07909123457793592	0.8040351507485614	1.2034997462366004	-0.5285830725432874	0.7423057152619551	0.47064761205597583	1.9872928584692349	0.37435162061778743	0.40594643036044814	1.5050064032896695	2.139404182326113	0.6703234711032042	0.1881474183304582	0.6969938868866548	0.6586764901025696	0.4947505281695165	1.5735686159780584	0.1299839254627666	0.7923446768011607	-0.39290973151580366	0.6865580423871654	0.16010275099680532	0.27953702679390324	0.9779973622250452	0.9152821759145932	1.359425416019614	0.12051798611458912	0.857633775080122	1.18607130203674	0.15698352633541973	0.669145960266019	-0.10995040339296214	2.654448565562216	1.3520624472128322	1.0376205639157086	3.0965433989431097	0.017484783137474112	0.3035351583684105	1.2443038416684777	2.0304693418206186	1.320965008412085	2.395532794942171	-1.4328089182337815
-0.22794745601281602	1.264122817277965	-0.5125719796514951	-0.34469587250644784	-0.09594503682547612	0.8619605987878151	1.113174051128231	-0.5132847474950226	0.6406501441083456	0.4215040408816514	1.9679087928396435	0.4118961464832303	0.412577299535434	1.5146431898054293	2.143411441586737	0.7228689601809776	0.15531117571807182	0.7622899376063558	0.6140080675093532	0.4015670083265294	1.576418970578492	0.0986223937227261	0.8363468916931998	-0.3837430136965444	0.7411863359003463	0.09003740421032072	0.20493831990932496	0.9240104019247266	0.843977286060541	1.344736092317367	0.04468776431358503	0.811918427180839	1.052515340888087	0.1200015670713896	0.5998523751107825	-0.17286635108432058	2.5410852114001825	1.2931069277255889	1.1601889204587919	3.079684179638846	0.03463662887851682	0.2314907198204942	1.1985424981778359	2.047702867781895	1.3088226613831617	2.340591321593259	-1.3089731193532999
-0.17705310659945606	1.190077906839566	-0.46868944223636655	-0.14469497333173725	-0.10442332556202269	0.8761737046319636	1.0379320937331735	-0.5005097360107401	0.6029376542418591	0.3609794337837144	1.9080049932588221	0.4302938927111109	0.4214714570142729	1.4929386443332051	2.1343162125159347	0.7962076995293023	0.12389935720913967	0.8254952643458899	0.5786302717745727	0.30173919308854247	1.5486681919222511	0.08751110632218959	0.8778647631550436	-0.37922942407853083	0.8252914429993945	0.03633174641924693	0.15274796910647295	0.8551803393373062	0.7578008029656393	1.3172988882851389	-0.03907747614621326	0.7641760997256133	0.9389464575386686	0.09183943877502229	0.5539493384116783	-0.23178170925553693	2.3988639052946192	1.2098428505122576	1.3451992799788177	3.0618580801434456	0.04605782676335681	0.16507965923147427	1.136854378949652	2.051675386375328	1.2859246863264764	2.3017668181003827	-1.1684704373775834
-0.22572376910883274	1.0994764003675093	-0.38538495500050474	0.020275940792774068	-0.10855035150241976	0.8202959453239522	0.9889614927565976	-0.4947154119211593	0.6007177425137963	0.3072762378470622	1.8349882200564154	0.43186830728848546	0.42024857705377505	1.4481213842279348	2.1207706199782557	0.9004163677269339	0.09473264017702857	0.8719997157812294	0.5590341143062587	0.1903144954679921	1.4851381530997092	0.09471589899453747	0.9029841216447437	-0.37799775430673443	0.9173546191722615	0.005373303211816715	0.12363533735874874	0.7838687770772917	0.6487238164509851	1.2788988144479343	-0.12689218589981074	0.7154490599512642	0.8436915795676446	0.07309890180765508	0.5259948854815868	-0.27868201767647666	2.2641882211961706	1.1612625078386625	1.5454983956481072	3.0290754988322197	0.059547404253438393	0.14570467507081122	1.0734629566630143	2.0444491701485887	1.2502437082758688	2.2767870229616927	-1.0334192322110134
-0.41010763713710335	1.0113254049106117	-0.31555047287694493	0.103752344095009	-0.11416695084174415	0.7396551613010021	0.9614623902451722	-0.49949491088770603	0.6087559817587616	0.29470358962601234	1.7782712236392997	0.42671586534916095	0.4005245690347155	1.3807984927267123	2.1241647466744125	1.0299783436013676	0.06573450177734438	0.8962967372040479	0.545013023363722	0.09200933125802618	1.4420023029406552	0.11086019945805384	0.9068214167613254	-0.3772289105288267	0.9920724529556628	-0.004049923299177903	0.10468690917134457	0.7199631196829429	0.5204727326032442	1.2351004106583494	-0.20811019693964852	0.674312990594472	0.746953441060482	0.05655883183323869	0.5043661964074169	-0.30556314593133266	2.167722076687452	1.158023001154232	1.69790125099767	2.9796094946151195	0.07447214982179358	0.2077816541000212	1.0119999314731758	2.0388142748059908	1.2125202971060787	2.2576655067392744	-0.9329386829311067
-0.7019646459411856	0.9367493097007543	-0.2247404162672879	0.14559481854303183	-0.12069918400872448	0.6765493886403517	0.951497162142901	-0.5201423464231881	0.6215591633421113	0.32633539345471874	1.7384576994439669	0.4138853150973709	0.3669508585660038	1.305557124219935	2.146318668893464	1.1619513843112903	0.036386138001765	0.8939409918742823	0.5236367569345463	0.04112646389392884	1.4437110640834399	0.12589891143562204	0.8912116982143756	-0.372946043122692	1.0381538117176734	0.005106252829889362	0.08800207227172538	0.6654786077458746	0.3993013341615141	1.1769353259139947	-0.2758921659205136	0.646382112263204	0.6495776710124961	0.034482309920290825	0.49078782735945997	-0.3225601175628343	2.0957979528427844	1.1939447525728286	1.7926635811512164	2.9218534837681363	0.07597915984112147	0.3241460208896325	0.9465538398243268	2.032531614368291	1.1862492957721364	2.2270838161723536	-0.8742739326016036
-0.9783848657940639	0.9186216263823287	-0.10108059908157829	0.17338671094273236	-0.13216329325907045	0.6483795106214677	0.9566022830288287	-0.5551178032441376	0.6183690968693885	0.3730890988828296	1.7188040591226077	0.40284687370593425	0.3251083027099467	1.2907720079043974	2.1928471867373256	1.2941690258016247	0.013070014282650094	0.871552350682548	0.4874764957224638	-0.010353210057902643	1.468611488139247	0.12966382189222483	0.8586793133126106	-0.36390850211068215	1.0492196665548819	0.021220575021392622	0.07086345252135093	0.6278628695394469	0.3003972174920635	1.105016721107262	-0.3295123157892165	0.6301327893180944	0.5690212798256462	0.006379202896037636	0.48264568404298147	-0.3285322259317082	2.0325262551309944	1.2861796366749902	1.8450984535379127	2.86136056428742	0.07119582316114817	0.4581251345754304	0.8835055486937037	2.0145032541959322	1.1895648272833035	2.191860411475549	-0.8475615787733745
-1.1873051835171442	0.9720578515183886	-0.00876048007927988	0.17117357402882075	-0.1489263329697582	0.6360173723204076	0.9629953992707128	-0.5952105975887213	0.5767317718562743	0.4250950062843583	1.710552289214999	0.40757527607035654	0.2761824334352293	1.3376520312696143	2.265471193286098	1.420230153006413	-0.005525907728503554	0.8399343976195347	0.4363320206200479	-0.09569882133042223	1.490365012881734	0.11779536643059936	0.8285461353816246	-0.3499201045341939	1.0253077384003573	0.03580449310108254	0.05586599584096304	0.6056712320722586	0.2189826584178915	1.02673884171497	-0.3613516051181439	0.6239346479087766	0.5131154284915005	-0.025895168381324708	0.46749627588814474	-0.32683666069428885	1.96914085295164	1.3786771834812952	1.8328258155516672	2.801519125577202	0.07482801804143535	0.59480183507076	0.8238583735814906	1.9841161308953352	1.2304162275129689	2.1747145562492074	-0.83710968464543
-1.3434975588029652	1.0447659736950803	0.042698469142878934	0.1734874370458657	-0.17301310855850505	0.6160382492264943	0.9641013079651204	-0.6283646069952963	0.5084099894628905	0.47509149103781995	1.697025461489151	0.42375584213652157	0.21952339568430967	1.3801109049733964	2.3398766333152445	1.5180191426860015	-0.019008277889366137	0.7979681536536041	0.3752916585988121	-0.16973006892825987	1.480731457191436	0.09505323891118553	0.8208315412699404	-0.33707357467098636	0.9779417723066155	0.049089678981485446	0.053122006872466064	0.5929810576221616	0.1424977481002483	0.945974797428697	-0.3677196786680462	0.6290706394733436	0.4892173165889296	-0.06112188633552611	0.44101099560229534	-0.3347832392874159	1.9068634645200437	1.3937855422236007	1.7734181641976707	2.7545797637134077	0.07813274732993929	0.6857061795639869	0.7629539659136422	1.9410810636204734	1.2930554062445894	2.162830427509448	-0.8315889044250053
-1.4450995590022522	1.133700105612618	0.10244598305353567	0.2092366915930864	-0.20454641639869925	0.5890203824079386	0.9684379160295105	-0.6465830094943553	0.436527505071009	0.47617874238564095	1.6980290893322085	0.4411321791693819	0.15467020852967017	1.3934086673580575	2.396575938404971	1.5701245687525873	-0.027311755644732972	0.7410236731558703	0.3135862009218694	-0.22643009860283647	1.4529599411426861	0.06420017938127484	0.8402826578953715	-0.3324736369197847	0.9190751128416774	0.06228356558601601	0.07290081775450767	0.5844277590449141	0.07546619281916378	0.873092454545084	-0.361785130193006	0.6364313902201173	0.5008538080594193	-0.09621131567850558	0.4083821633021444	-0.35519052533464934	1.8560133750787031	1.351537121804546	1.732695250904447	2.7270383279658983	0.07592736681384944	0.6888770814903289	0.7008403640520008	1.8837852494814995	1.348863659195564	2.1427671627884757	-0.8247278667085162
-1.4907223284719024	1.243685844273348	0.15214754279158332	0.2412633363569065	-0.23757196712419865	0.5616493116379241	0.9861190664149181	-0.6449540514904146	0.3762127505098938	0.4119758861816815	1.7314955849866422	0.4617584545500339	0.09290303258424512	1.3850823887867172	2.438616738066893	1.5863348302937248	-0.03702528258140922	0.6663703301695713	0.2637040267438654	-0.2898322889499304	1.4290725387109693	0.025429481150771573	0.8749137078087713	-0.3371737385054848	0.8542810278664575	0.07589058141386981	0.11171455502131142	0.572085975049061	0.01692782923202	0.8114425487836042	-0.3503948519823258	0.6333757473169928	0.5409961801784624	-0.1211593507869193	0.3649511817456469	-0.38306331576491515	1.8141181172690817	1.2859835151892303	1.7144435575169539	2.711844003964018	0.09851748041843145	0.6345479306313855	0.6406222186961802	1.8149172441154842	1.378921101553407	2.1252107588394544	-0.8103785366717698
-1.485928879159424	1.313031935947906	0.12747821897961764	0.24364955192690646	-0.28528636664467544	0.5498370984764773	1.0089133709213214	-0.6243380427974521	0.33581607915147904	0.34467730471773983	1.7657695391074952	0.4795124034671138	0.04584776415660681	1.3403429937053355	2.471960329587468	1.5803584906901782	-0.05857198406559083	0.583631570880774	0.22738842312084778	-0.35244138461104335	1.3957703600799305	-0.019226198107384223	0.9105192111733214	-0.3513700623866903	0.7858971674275241	0.08548841778997074	0.15784071681861506	0.5470070777694552	-0.03794732889354158	0.774560711597949	-0.332742185438998	0.6230472557232114	0.5868044938857441	-0.1317549522025375	0.3087854576205037	-0.417945623060056	1.7801531412611031	1.182067145091482	1.6890169976479636	2.6976613709999215	0.1341009608969746	0.5657687476768876	0.5782684250253286	1.7358072794141541	1.3758150152615665	2.0997416566516938	-0.785552645191201
-1.4258498680013505	1.377399975776345	0.05554704940224216	0.23590357272821497	-0.3631365978864603	0.549606100111599	1.0256720381463817	-0.5981699585926654	0.31671469458101276	0.30741854823290243	1.7867799121498602	0.4855087976504048	0.009890184724760654	1.2654843515871599	2.5052768711419633	1.5671828075810261	-0.09850421097316824	0.5012155940049496	0.19973517260537382	-0.41182364009056827	1.3539243757349688	-0.06472276482200176	0.9344969205144633	-0.3732935080106413	0.7187172334357032	0.09355356757236125	0.1962592238605675	0.5157875379625009	-0.08572578606018492	0.785453745310398	-0.3170285191061232	0.6108696815918201	0.6105616676224287	-0.12510992680516692	0.24681047564718034	-0.4433141713598599	1.7678670106541357	1.066245150157279	1.697775136233171	2.6906812198874426	0.1486481185890899	0.4955897275305171	0.5102406145586311	1.6522819363094752	1.3445200665097947	2.044490177124432	-0.7561656495412901
-1.2933515217743587	1.5398333902703603	-0.00558375623105648	0.21676561313291326	-0.4449857197224979	0.5565867216670137	1.040078306368931	-0.5851579363377134	0.3108807613577619	0.2754442507422735	1.7985247625705063	0.4832389994392486	-0.015738007257156145	1.2049937859955633	2.538311320193059	1.546947552840789	-0.1524872708718856	0.4259257467516659	0.18729397151627172	-0.4646160616127575	1.3362602647953592	-0.1056196894614498	0.9294328397899074	-0.39725546036289927	0.6536915838435885	0.10011113806190661	0.21412176698575394	0.4877055984141272	-0.12302144723938699	0.8470631461382118	-0.3134136533077706	0.5905308201311584	0.6030123829626326	-0.10240470003709005	0.18287420558335016	-0.4497865378797215	1.780618845729321	1.004125420627459	1.7460360657514493	2.69990018983822	0.13702977305205427	0.43348490643561244	0.44495648081542105	1.5653029476722362	1.3038452573474049	1.975799510838447	-0.7249920354413224
-1.138034960374953	1.7938745132053284	-0.059929845319969054	0.17982750683321927	-0.503886601910008	0.5700978905443389	1.0529676320360757	-0.5970975175916788	0.30542786746451805	0.2386114766790523	1.7694309456017767	0.47183016824880963	-0.022765832230837474	1.1663041073464249	2.5579444431922327	1.5089252350999731	-0.2120935389514881	0.3629480665560179	0.2266726973460215	-0.5009724750932858	1.3494647994757962	-0.12989462061672719	0.8870677066958003	-0.41787194064291366	0.5851599830834691	0.09583148450538126	0.21184220679999516	0.46477232737517965	-0.1579227770452259	0.9228087688154545	-0.3177780214121659	0.5615493029386792	0.5594079329944873	-0.07170594011094832	0.13337284369698094	-0.4392043809454017	1.7919130863000852	0.9786646491725313	1.7752627825603426	2.720473538931964	0.11090102616483791	0.3870536215454016	0.3893706060657887	1.4785602610977508	1.2660451864894948	1.9170776378227423	-0.6969335509465814
-1.0543545105342567	2.0807351520348725	-0.11391302229476521	0.13337149312619578	-0.5252384887044876	0.5690814977388748	1.0576255695031993	-0.6323086757315264	0.2925115445101426	0.19884521119570678	1.6977076246762988	0.44682008714124744	-0.014160854917177206	1.1348756721113797	2.5495100061499416	1.461261933920511	-0.2677362489523958	0.3132588286460142	0.3434384095654667	-0.5253870837527126	1.3705723544416117	-0.12943416394217888	0.821164906924281	-0.4317518849641176	0.5122433238541028	0.07989976086562302	0.1959451688670834	0.4516795220408364	-0.19772580148496025	1.0007193103610517	-0.3293354548134025	0.5321429258082996	0.4785833046532093	-0.03866172615383663	0.1131903714444866	-0.4012836325503074	1.783371945390782	0.9492008981064636	1.7589742250250509	2.747461733072781	0.07704342301441626	0.3500654372699801	0.3478462460896069	1.4084529092487592	1.2390212775043796	1.8656702349070158	-0.6779632104019309
-1.041932221372344	2.3166261246218065	-0.14165342772995468	0.09925513639173937	-0.44857884838729356	0.5537670513034684	1.0544738636113888	-0.6748003857217852	0.2732736100091275	0.14098655199251398	1.6310682546279474	0.40555102875658927	-0.002005684210344018	1.110226772939257	2.510024784235714	1.41776339781467	-0.3081572232129014	0.2733515967038881	0.5262200436941684	-0.532408070758221	1.3953058424877167	-0.10260332889288364	0.747066440758352	-0.4383191785818793	0.4377465766506325	0.07208454285093352	0.17272905269618316	0.4527100902108755	-0.2386579293997478	1.08739986840626	-0.3581152649448577	0.5066963270153941	0.38274194205640194	-0.01528545318324504	0.11904554093779902	-0.3364109228878278	1.770024976293875	0.9165834435059856	1.7022271393654846	2.7827881916783324	0.04418659481031134	0.32283435023912654	0.32896030726260034	1.363370441584021	1.2228501900801774	1.8311539794386633	-0.6698629337210695
-1.0887996483582172	2.446222370555125	-0.14909064036992664	0.08911868559052141	-0.2826676005078518	0.5388371053721817	1.0510142170419585	-0.7114453935515969	0.2522501226067473	0.06638839647086371	1.5821195655256943	0.34839854152613575	0.015551073198094869	1.0842475696302007	2.4452478440372216	1.3777755380884014	-0.32685376967907	0.24034964325963779	0.7549416068167021	-0.5216099561280619	1.409264181385875	-0.06176673146480688	0.6671068935188738	-0.4448360448898591	0.3622711807947665	0.0781810519973227	0.13918904398522483	0.4708232645759862	-0.28314144628558513	1.1493221349285976	-0.40408941287134104	0.4825284938483853	0.29496019667167167	-0.011307932671206385	0.14199418980953046	-0.2593342754416603	1.7302804263920208	0.9101587137626481	1.6157731891189329	2.8123581799837156	0.014256908018470866	0.3081136313937626	0.335776264545661	1.3335236733500022	1.2051472778165881	1.8203205202871484	-0.6763798036493495
-1.2204828956995848	2.483779220121442	-0.15589648535931258	0.09224686949768546	-0.11425370914902969	0.507932504775547	1.0462344421762986	-0.7452292492603385	0.23418781798397972	-0.0006967194143171152	1.54123280499882	0.2837990527101705	0.03881567084100395	1.0372764837794202	2.360228512555957	1.340555816658312	-0.32790313899565166	0.21673329632873709	1.0016552731790807	-0.5147512188222605	1.4012450317024432	-0.02400928415182616	0.5902112330779066	-0.4532000704630009	0.283184005597564	0.08295029792071436	0.09520138377491158	0.4960502799529053	-0.33615583216108613	1.1753668072758259	-0.4567918268228609	0.4498006747404313	0.21544379275728714	-0.021327435148145345	0.17647240056517766	-0.18152716255378454	1.6375108867011516	0.9270094017757685	1.5214074367188108	2.8137852331000444	-0.017183130278328216	0.30006727440799147	0.35737293950517757	1.3162851900027932	1.1749926419255936	1.8209589654436413	-0.6968090397330994
-1.3802407594068788	2.4361763987444536	-0.16669560645368348	0.10194778630366597	0.030399083959162698	0.4576463962096186	1.039439664180998	-0.7775059259799036	0.2259961226265883	-0.04563169811138748	1.5426034594175222	0.22185419607479848	0.06145495639241953	0.9692567663017085	2.27137581445315	1.3051039910473607	-0.31709711797595863	0.20571905434221266	1.2277578783217038	-0.5255765641712518	1.377523528410803	0.006405479719958149	0.5272348708812622	-0.46417802672401587	0.20690599211028973	0.0817656898162681	0.04377620933330363	0.5130421377362427	-0.38512537803123015	1.168566168585492	-0.5137895899613851	0.4085578671726397	0.13915873727527228	-0.0374312609373707	0.20158607045269158	-0.1043826334706093	1.5246071888973578	0.9383354175784147	1.4499505072626817	2.7896769976034137	-0.05713226173303974	0.2957517542253115	0.38019665147859993	1.3114252993275497	1.1384136503855868	1.8309059744959835	-0.7214458151252666
-1.4640517464992762	2.32398247203077	-0.18178131618362636	0.11961457732221988	0.14535517585522856	0.4103379310825714	1.0304518130120415	-0.8083762514967093	0.23124874328836062	-0.07028080567485653	1.6143394364318155	0.16619255357849044	0.0858538659009562	0.896090038770387	2.1920537210656628	1.2625849500309367	-0.29551905302527903	0.20789019078315518	1.3867283975653895	-0.5479919842230984	1.3506084666726963	0.030703803059236617	0.4821576799715334	-0.4847834544429824	0.1369127051937547	0.07596362083456791	-0.011352418696726457	0.5108641758546217	-0.41895958959046364	1.1249954304575471	-0.5781745341019129	0.3650526281128772	0.07456132017878654	-0.05505424294796811	0.19643822724220278	-0.03872780929478582	1.4293192162121293	0.9607370440724242	1.4218557844242912	2.748971513905999	-0.10702398368112206	0.2949814570744244	0.4029133065313461	1.298978955714515	1.1023452671253757	1.860664891908474	-0.7435324599092332
-1.4690668055646428	2.2401804515909527	-0.20098334413943628	0.1420311006406308	0.18669484190502722	0.367151669034576	1.0218683013415242	-0.8481416828983788	0.25203814509551475	-0.08375190679851227	1.7171233305279288	0.11853814013526602	0.11917147585438057	0.822858643676853	2.1233571119728984	1.2189957806002107	-0.2679636340845069	0.22215604086667834	1.4359535308793647	-0.5780229286416181	1.3242387983575896	0.04216474205221103	0.4592313546171587	-0.5145735603929111	0.07394598986497866	0.053535953716478145	-0.06452884894946052	0.4889280942595583	-0.43928223674478284	1.059050605005622	-0.6412092956709794	0.32934555717437675	0.030997787742672624	-0.06092301030992479	0.17042928027460386	0.007439082308923786	1.359002679999308	0.9803211752933263	1.4278166063656115	2.690807034956878	-0.1588855114083483	0.286160162593484	0.4213243518384296	1.274909194553142	1.060176962967658	1.9000675150312454	-0.7656766617635832
-1.4545953851260216	2.225912283001707	-0.2294657308490346	0.15681939499359024	0.18534675128413453	0.33274036422788766	1.0100393627033994	-0.8996253982046035	0.2880145001307395	-0.09431323489968398	1.8031328445081751	0.08447878625040739	0.1609574761799783	0.7547848166062704	2.0610816495899416	1.1794905706281478	-0.24910896347474373	0.2573608427082335	1.4083624173282652	-0.6142136885825853	1.3017905709660336	0.04389207016555744	0.4573337347386032	-0.548935281906356	0.02324067339095224	0.013770554110192812	-0.11745243831760951	0.4480099483341591	-0.44412316154686715	0.9324712905775681	-0.698342939803117	0.317592842980886	0.004626438348424897	-0.050641761321871016	0.1496255660739096	0.03550223646036185	1.3278863637904241	0.9601626882926982	1.4356357217645492	2.628001186391484	-0.18916939567701552	0.2599360302719224	0.43177338180136565	1.2590306874132522	1.0096842380339672	1.944192286319364	-0.7851309515530878
-1.4316269003266489	2.2263632283817065	-0.2568593812162844	0.16003837426132478	0.21156911597528616	0.3253543777999122	0.987245058196996	-0.9496713354655494	0.33520095422624624	-0.11120358022713232	1.8836850529912426	0.06274650010504638	0.20922388662783065	0.7016148830063085	2.0154084259116383	1.1414507814030168	-0.254806659888562	0.31630544159652824	1.3914116835839472	-0.6458240146933591	1.2855314183689441	0.05462662028691763	0.46384821249466046	-0.5874976674031402	-0.013124401694755284	-0.013941058599020057	-0.16951503793667122	0.3985541501093972	-0.43506724121035417	0.7437518210184902	-0.7550182551869552	0.33482687824511936	-0.00963559476074758	-0.022610506281060892	0.15314498062110285	0.04976475867068136	1.3589143775936456	0.9182714891512782	1.4462962180021992	2.5756052422012434	-0.17672737393207644	0.21439878504679744	0.4357344878663906	1.2553803989053933	0.9623003372381215	1.9911439788122167	-0.7999900727846561
-1.405285697233316	2.2119987725227097	-0.2731419552129875	0.15844094338628306	0.258581440578347	0.34788193446764304	0.9553557927207251	-0.9893726037304077	0.38475297330906755	-0.1394351145701577	1.92535775663355	0.04916485299065531	0.2679199905607663	0.6633000122687664	1.9946417805243748	1.1109128107556976	-0.2861060926425426	0.3797746571157906	1.3962986407635085	-0.6691618753456383	1.275925858158534	0.07584333117594191	0.4639333489540768	-0.6236533577317032	-0.03516704805498201	-0.012587546834209604	-0.21291850262944317	0.3570320578576287	-0.42333258668760126	0.601652133387111	-0.8058097078632122	0.36951470391387914	-0.014650265630819956	0.023858480939748107	0.18119556105819073	0.04503222802106973	1.4361269688020684	0.8806932116118864	1.47085668852463	2.5278403266626652	-0.1272115691174185	0.1461021978976748	0.43424392612466606	1.2580557348466441	0.9294188067268768	2.029571339254991	-0.8169952504976534
-1.3955212072310452	2.1992728050373067	-0.27785235559826404	0.15468428534266856	0.3132351699384502	0.39282080346464954	0.9297980553508143	-1.0170164400818513	0.41837676811226787	-0.17758947774988396	1.8885120852654178	0.039724555885164825	0.33409956496749926	0.6368747347550641	2.000457523231452	1.0992549628464228	-0.3305232952593455	0.4347133563736135	1.372135416413707	-0.6926699279906176	1.2829185069127444	0.10353352119538409	0.4505710277876214	-0.6478467230809055	-0.04638693003555473	0.014584258906407178	-0.2520130263522863	0.33055438333508513	-0.413389426806644	0.5068789689398085	-0.8436363882758069	0.41107249384942424	-0.014219494946378109	0.06829123427261984	0.23206709860398492	0.018459518508268234	1.5322882885679534	0.835133490035936	1.5002034422780464	2.4822763130921444	-0.045071169349970776	0.06020942522949576	0.4193726218230223	1.2772375134791594	0.9109041231230224	2.0555699655095543	-0.8376312221811469
-1.3954346883549174	2.20766905495958	-0.2607482579459756	0.15526736179883366	0.36982561166579636	0.4489966251789549	0.922031255912245	-1.0289651874982184	0.43315667249975087	-0.22295613128400324	1.8232079325870862	0.03082488344451318	0.4013515602819986	0.6213254854084905	2.0299664600368623	1.0917968229793988	-0.38095052214384306	0.4806277389066419	1.3621048994054104	-0.7182928997982129	1.307809599141922	0.14048455374411536	0.43231079585354326	-0.6598249361167726	-0.048318032247937556	0.06071664176385376	-0.3015099563635585	0.3203321484500818	-0.4099316233765838	0.41919137444035276	-0.8764926282156669	0.44555521472057674	-0.020344622171858832	0.08999309941475664	0.2979718304528738	-0.02680720356121516	1.6274008660638533	0.7849141320884885	1.5211795184697168	2.4443766777925364	0.06938807943508117	-0.027145055887655766	0.38411109170640684	1.314624465715605	0.9111888591074659	2.0610445070483014	-0.8583259255691129
-1.3914730345532809	2.2359389973584283	-0.21930170595436738	0.16179327833985574	0.4133742776933948	0.48846008777233363	0.9305023022918053	-1.0227099363850145	0.43471074075694816	-0.2709621681075097	1.7763272483972616	0.021360856630451293	0.46538095744579655	0.6147056386318474	2.0753034912796062	1.076277777036479	-0.43083934285345704	0.5036472215160106	1.3831451659531564	-0.7393524569748845	1.3427251469102017	0.18154891717430846	0.4234453209290271	-0.6645526691050928	-0.04482151131319984	0.11068815917174064	-0.3599507999816532	0.3198815356469876	-0.41987478325754113	0.39069685196725706	-0.9032978502573894	0.46012184116286986	-0.04070109435748819	0.08723706262125379	0.3663457479665485	-0.08838765382884475	1.7058134022916824	0.7417201259345191	1.5208224465461355	2.4201098808385355	0.18535266749664542	-0.10324515533843429	0.3299320546964315	1.3548371279332359	0.9323770493344871	2.0358753567844574	-0.8791099011478775
-1.3994327711570285	2.271557263227095	-0.18451309983714584	0.17010956589713205	0.4373182357609184	0.49814264504080724	0.9537960062449568	-1.0050912627973743	0.420821662106854	-0.31654323595629563	1.730016088204128	0.005198861640559581	0.5201854006318424	0.6168198719923306	2.1199694257448556	1.068723544005722	-0.4647158071046963	0.49390712063332565	1.3412959204472783	-0.7599139189195879	1.390204443930375	0.21443463437715957	0.4306183240699668	-0.6682587309815304	-0.041476921914433675	0.14256758382453505	-0.41806827341577846	0.31809994613845854	-0.4404016170467462	0.4127343293252543	-0.92295314382564	0.4591350359376484	-0.06935700595682295	0.06233136886022651	0.42560046496576726	-0.15416938715211642	1.7474993954961047	0.6939120116111044	1.4937336029137487	2.4076214425765543	0.27781825786214864	-0.1621001886541954	0.26789119663986505	1.3870353495609549	0.9558212246690239	1.9943613402307636	-0.8945058301583252
-1.4210351684385958	2.314509409475117	-0.17801672442452335	0.1846921520112983	0.44349676198281307	0.4873155281321634	0.9844735920984207	-0.9857611357441789	0.3964468492661505	-0.355502127183973	1.6915074067656584	-0.020898659155438586	0.5523943087711679	0.6252979213729439	2.143855833886613	1.0794106325677368	-0.44066525554508473	0.46658047480804454	1.2214739901282532	-0.7823474927839892	1.443410371892052	0.22956199042041625	0.45669880138464336	-0.6791634640256016	-0.050868386444866284	0.14475191899978562	-0.4709679094369664	0.3049883652706532	-0.4646159642302581	0.4209666079124035	-0.948245341787682	0.45826961926611276	-0.10642374358483768	0.016248586050425166	0.4748909202323087	-0.20790360559436935	1.742762515762238	0.6397982413035632	1.4457674476642999	2.3994572510161065	0.3565770741715918	-0.19787414950904242	0.21460292811090192	1.4056288517295512	0.9633557768727661	1.9531120857104718	-0.893271289730311
-1.4574793476636112	2.368776914706692	-0.19647677110592413	0.2050884785570098	0.4274037633530048	0.4604109250279997	1.0056625884636676	-0.9720210583041855	0.3737665560397797	-0.3787575417021114	1.6799258198907299	-0.0516637104547419	0.5515939946608943	0.6306904042137264	2.1404423857861135	1.1092104330027417	-0.34874808291693843	0.43129752564545376	1.1325433365793018	-0.8023961095240238	1.483391027780782	0.22759458462916352	0.5027514714859974	-0.6964165118216692	-0.07775712490073625	0.12461243998325142	-0.5153614458041134	0.27722456670594553	-0.4842920203741056	0.42272228727854655	-0.984344392424334	0.4692720266234597	-0.1598631770159785	-0.038733578137279685	0.5143907171743303	-0.2429570926697894	1.6995282064037436	0.5778868908523637	1.3726041702499492	2.389331723167758	0.4211679914079742	-0.20855158170296356	0.16938647689601052	1.4002732224611172	0.9525207513108802	1.9081360542136956	-0.8807062288754428
-1.5088366489580054	2.4193020547206183	-0.22560419681287297	0.22086984716621177	0.3909599353204688	0.42229470451107176	1.013228557025529	-0.9699914080581177	0.35092760479886637	-0.38354106813816136	1.6792347974414117	-0.0819541675826215	0.5148478390590584	0.6253784258891671	2.116950134292942	1.157382591162882	-0.23279342684022125	0.3783011837148173	1.1002332657893554	-0.82452447241485	1.514518890807198	0.2086518402585647	0.552778885927569	-0.714236694156517	-0.11805879847365086	0.09478496655569232	-0.5405829894122232	0.23627095588400623	-0.4854478625751556	0.41340894597907096	-1.024646048077746	0.48770111126966853	-0.22704749141533914	-0.0835897449440135	0.5371571542044418	-0.26523407511024344	1.626153745786628	0.5101847033171582	1.280435549771099	2.3722260442069296	0.4625155345990242	-0.2031827033681668	0.13271810903973813	1.3707387695408084	0.9242032100887485	1.8655412053084592	-0.8662535310388251
-1.5430556234040176	2.4617759741955454	-0.23921588679164502	0.22813347601187112	0.3460538354696543	0.3902515055223922	1.0221119761385968	-0.9890465502392655	0.32716791688339636	-0.37324253988284195	1.688816722283514	-0.11207851675050266	0.4483011872470802	0.6069785248205938	2.0814683073584694	1.2231638215771403	-0.13955245456363516	0.30780437215171064	1.068826482351883	-0.851110730901126	1.5440582695673846	0.17107168107696108	0.5951101695860046	-0.7303727425016622	-0.16778860970637047	0.06313721381542436	-0.5437089011905931	0.18597130173863566	-0.46246349678750337	0.3794420672955163	-1.061229309556719	0.5063907627250821	-0.29371806346808305	-0.11284761598789102	0.5377783961526419	-0.2784193452550141	1.546370707838045	0.44994563874900245	1.1894125983576975	2.3462392001392858	0.4905756601806347	-0.20321363899671657	0.11123947119789013	1.3275847250035808	0.8842936288845511	1.8359280745852466	-0.8449116042675711
-1.521645996249963	2.5036561221736746	-0.2125952889414513	0.23380818604754242	0.29797772054495797	0.3689296112881223	1.0321066594361183	-1.0225161375228093	0.30371514119277876	-0.353061029698857	1.702996604192234	-0.13505403327970167	0.36929737953732555	0.5771271862558216	2.0405391324930497	1.2938097684053944	-0.045117056937913916	0.22904433081650294	1.0541322409619611	-0.869172639779712	1.5645768825859296	0.11449706848643999	0.6455714722484565	-0.742388948716132	-0.2119042887340183	0.03311915314948146	-0.5395090810234852	0.1366323290554166	-0.42647924857878794	0.33077469113490976	-1.0863759207398893	0.5238131595381381	-0.34711771596530483	-0.13772764832626	0.5136346097685534	-0.2785979034740985	1.4857093743922625	0.39848476175330594	1.1073529119536887	2.3114246192819827	0.5057994687129141	-0.22233959134755468	0.1006010328368343	1.2744712921291572	0.846282743884313	1.8126541512820158	-0.816177705171395
-1.4312125204462474	2.553635634325679	-0.14796088998728352	0.235287866689344	0.2569196853080388	0.3482083128025354	1.024987874293061	-1.0554645630012343	0.28160445624812536	-0.3334686845122515	1.709257571329188	-0.14396092780557074	0.29494499743648006	0.5462965960346959	1.9994747077972324	1.3508989353728726	0.038139878503449895	0.1581703734866598	1.0303832630413192	-0.8699396383601457	1.5711195299226834	0.04881304697884768	0.7073518210513733	-0.7467795785924856	-0.22697065808391134	0.019315843878501486	-0.5469479259962774	0.09203417857141602	-0.39458359465433357	0.2662112235931798	-1.0988629526847358	0.5301829192474942	-0.37507689292199364	-0.16588849355149454	0.46695824879674735	-0.2703045382571303	1.4580429001141721	0.3512142304310375	1.0360661614568833	2.275820678126034	0.49971629412270036	-0.26074462741055165	0.08714068384871995	1.2112530542635354	0.8171808097819587	1.7811793077796334	-0.7923314585214289
-1.285933666552674	2.6090682155212397	-0.06409214898495304	0.23060906826493302	0.23567591271186816	0.3241233800619162	1.0040345194898184	-1.0805929424993255	0.26708464696644957	-0.3187443032572943	1.7110610639853756	-0.14391656356780708	0.23612297741686133	0.5292098424028775	1.9622153116632546	1.3863016224341878	0.04623557329326723	0.11629360254046554	0.9390971582687836	-0.853331169099216	1.5613791766609617	-0.008593834895081979	0.7627982224218146	-0.7475242448931008	-0.20583750533212103	0.019406001913425536	-0.5722479833527585	0.0545383951621083	-0.3775668263505466	0.21082561533142194	-1.1059600385495805	0.5265506807143623	-0.3763544291998635	-0.19584307222054526	0.4047479696421196	-0.2696936035240654	1.455405924164267	0.3167091065301184	0.9776507142139451	2.248777332173959	0.4780450890664893	-0.3125911940783833	0.07027784631757132	1.1498987935083094	0.8046798049264765	1.7334333291865769	-0.7747800759568365
-1.1272367974842092	2.6568555874985837	0.025973440650883334	0.22200904520587325	0.23724824018851373	0.28820089885531497	0.980139661779053	-1.0970540607208217	0.26211162854341985	-0.30445159683938666	1.7149274991184655	-0.14332951121228532	0.2026346337865787	0.5315695485505326	1.9366608222799324	1.4006992174776296	0.018045044155908876	0.11625962544436334	0.8054934793885142	-0.8203763262461139	1.5332748254624338	-0.05955678566048976	0.8028369761188602	-0.7492954178010571	-0.16036072930290768	0.018820545306892977	-0.60843084467838	0.03051614318235039	-0.37413697704311943	0.17019357997703669	-1.1035831995819287	0.527829446340259	-0.35690723550382114	-0.23543736431119183	0.3394458281355956	-0.2779294169183535	1.4580368520041953	0.30497859016309203	0.9287121077683592	2.229145010859823	0.4392470994114639	-0.3689574560773231	0.05334226498134771	1.089745872610582	0.8178187279009531	1.6780947127875632	-0.7556417627373944
-0.9663739207625124	2.6863066537397087	0.09522129771326879	0.2158406353970986	0.2520812412479033	0.24443788605113975	0.9609442465832643	-1.106847450521042	0.2589241630217551	-0.2876067908354072	1.7207682841067502	-0.14484511738146194	0.19465496856441225	0.5632447763189176	1.9165575451084262	1.3963684733030153	-0.0006462750658431076	0.15020840730000046	0.6759724292045207	-0.7808600147677927	1.4851226000553273	-0.10469877611235354	0.8194642292169053	-0.7490481167476061	-0.10053952067059002	0.02130046188778096	-0.6530186693042084	0.024153323509031824	-0.3830142340741073	0.1462551641804393	-1.0933134003582674	0.5339710792849299	-0.3261872617331239	-0.2939274449762883	0.2740088211714947	-0.2902204202799419	1.4547611956407351	0.3196141560379401	0.8929015924706205	2.209321381700383	0.37779550792487854	-0.4210035575493003	0.03009718794834023	1.0231252155336965	0.8749192441659417	1.6247971100384404	-0.7377086240937298
-0.8064096260525279	2.7052431501240415	0.1260004706793291	0.21605343702343632	0.2704579854740958	0.20016369622016933	0.9622416140468004	-1.1079054875525403	0.2511265117496612	-0.2658845335407233	1.7354582063947284	-0.143064357512164	0.1967806028412987	0.6262652953137892	1.900008118242308	1.3757608575533118	-0.03099565614715255	0.19293800335836492	0.5453766396737623	-0.751588126636714	1.4178805679735809	-0.13302917327287922	0.8002541616030747	-0.746449383331174	-0.027712972559110326	0.03266037428822184	-0.6863404364095254	0.026291648153343727	-0.3931311956740448	0.14427321587450725	-1.0832107563251625	0.540040506969219	-0.30911783128735143	-0.36374447760276524	0.2087282007486267	-0.3183204666254055	1.4383200134796734	0.35235768873640627	0.8641109592449945	2.1816420664247254	0.29692821418262844	-0.4565656093485817	0.002771595208014849	0.9593517504437014	0.976179847556752	1.569210488696747	-0.7285124138074102
-0.6740873533278311	2.7147162126796953	0.12425053829345323	0.21685357113846596	0.2851308173508051	0.15308026820987458	0.9875704042172639	-1.1025681621312677	0.2400438592912249	-0.23780479694259443	1.7759513625594452	-0.1428889640140291	0.19894465219547805	0.6999295671502932	1.8955976856777383	1.3448308704766716	-0.07956329083053493	0.22901375143001151	0.4431141552130152	-0.741600125891806	1.3374837709534204	-0.14548858917242796	0.7470336170631555	-0.7408208666174345	0.04853884583575502	0.03889383234841974	-0.6739512330648567	0.029864214937132948	-0.39016562788165593	0.13885253837251815	-1.0725775293646145	0.549057792892584	-0.3158635410819753	-0.43145983971352575	0.15510770345051997	-0.36736052229983357	1.4003657041309663	0.3910268920403385	0.8337264177307006	2.1367312571188055	0.20643911256752973	-0.4637844382706488	-0.019165465858267654	0.9136595243093388	1.0918688993900485	1.5107952704412475	-0.7268209407185992
-0.5615065631104458	2.7044327322703055	0.08019400191950181	0.21832190236019605	0.28173523067798145	0.11411307952297625	1.0198546370843944	-1.0904387103704123	0.2208865542730099	-0.20480586467391443	1.839616551736189	-0.15278528421467027	0.19681901791859166	0.7570270653450103	1.8985049129844653	1.3021229190360906	-0.12763695091657262	0.24314822340860526	0.3973180617848636	-0.7561311182285138	1.2578221144977224	-0.16191113350879952	0.6798855683551139	-0.7328208847738142	0.11686612487508494	0.03164466984414002	-0.6163780329033386	0.033139502441103336	-0.37988944932237284	0.10077371056094038	-1.0549162354566128	0.5458901795132145	-0.33164975225931786	-0.4924839858661308	0.11926649072999977	-0.4298234338485571	1.3505982263754808	0.42706071287936964	0.8052032085840122	2.0706007884309487	0.11435779304952672	-0.445272558146522	-0.03442107705464684	0.8857428316648084	1.1905969952269122	1.4624259280733471	-0.7383112113816187
-0.5159687946419036	2.689395870310882	-0.027367183025974386	0.23280234369372038	0.25879233000221025	0.10040518945749685	1.0552102434926525	-1.0710260878556022	0.1860962329202649	-0.17539505160022456	1.9057813184539647	-0.1681807064450671	0.18026532086169555	0.7865577055910572	1.897738497278882	1.2517111349803036	-0.18476419833172292	0.22177209968072234	0.3813730263157839	-0.8000576715443287	1.1938752540857391	-0.18470127656379448	0.6209926789890261	-0.7221240780344601	0.17698805316825655	0.016067872139336026	-0.5516933501774903	0.02762992645512512	-0.372006386739817	0.035011855671437705	-1.0301438362161714	0.5165172888804035	-0.352238090459792	-0.5475380020372791	0.093492840943705	-0.49453676923284584	1.2994191197513996	0.4603033047157078	0.790813969791175	1.994851499160686	0.03121828907857841	-0.4118512518428781	-0.047233594420206845	0.8632577815396676	1.2483696526859482	1.4272879845392228	-0.7673211494888158
-0.5909776244945734	2.6755561800720273	-0.1707311394486683	0.25915144106685145	0.22596165178230523	0.11796702643636273	1.0937255890277893	-1.0442189911862472	0.13861847230625451	-0.1585720665220739	1.9641689185947064	-0.18432516208514543	0.14990247060340078	0.7828769335296419	1.8990214385272204	1.1999889896008813	-0.22962702353501951	0.17816929225252626	0.37418009734723223	-0.866796759561623	1.154108193339857	-0.20543167625911102	0.5846763374753741	-0.7083940340724709	0.22746599624017363	-0.005659073036431819	-0.48705657414556375	0.007305411482238337	-0.3691781587673212	-0.03832581853545461	-0.9988782666380569	0.468322893708003	-0.37876742699160515	-0.5963088188705389	0.07410521404756819	-0.5468056297283994	1.2397883842456718	0.49407472412972053	0.7872918731151669	1.9142109336293824	-0.02300232750373748	-0.373177075811499	-0.05485659618221241	0.8411544501312834	1.252654381682626	1.3964901275019934	-0.799430946958077
-0.7234046305956354	2.6374922175516895	-0.29602903254672464	0.28070257110482244	0.17188720096622934	0.17025015312446365	1.1280931075226417	-1.0169837037875602	0.09513837346849785	-0.14818056214800518	2.0041862058199658	-0.20111651021540325	0.111154462640401	0.7414237064055651	1.9136194035547511	1.1457225593180678	-0.26716386568880596	0.13872301624752284	0.3915473788897607	-0.9471080916900831	1.134929215877427	-0.2270891451414196	0.571607378084739	-0.693406070506196	0.26166316547812196	-0.03353616568316368	-0.42380643075436153	-0.02879472393970898	-0.37623353624060785	-0.11071651532767346	-0.9559905584236514	0.410259399830339	-0.3984930872250836	-0.6392686065428232	0.05691417242324289	-0.5794876865718502	1.1661115181297137	0.5223424843495904	0.7868451533469415	1.832555230072091	-0.040994556880835614	-0.34438992666459695	-0.05797359960344282	0.8107623694447552	1.1960206681613648	1.3709204827699029	-0.8280450333771288
-0.8698476946293834	2.5505544416936528	-0.36812301543557	0.3065423632522522	0.06635039175495679	0.2406018228821309	1.1757703576532155	-1.0031598214341808	0.05684587151606163	-0.13645513509065893	2.004068504193983	-0.21308969577925216	0.061315168194491586	0.6744096355075592	1.9456323943629428	1.0941347259743182	-0.3306108516033193	0.11038611809813034	0.43099744716008814	-1.0320066653284445	1.1341038676555482	-0.24993961540778592	0.5851235603224285	-0.6739715234732615	0.27492416905919465	-0.06913717706871261	-0.4011944712234696	-0.07197010622134752	-0.39953876674022315	-0.1744307759842684	-0.9067186003505802	0.35131374603235543	-0.40946807859439865	-0.6718509148920855	0.031226606971572028	-0.5944127925868706	1.0865788719341725	0.5252440316880236	0.7959147802059112	1.7607286133776316	-0.03957275474508395	-0.33526700980529717	-0.062029409867527675	0.7586536334525309	1.1069612754885696	1.3568445265637585	-0.8517738166181494
-1.04210070549954	2.4409538521119254	-0.3619957663855931	0.3566628209648107	-0.07292472104474247	0.29638271190809645	1.2548682678810743	-1.0062592937776922	0.019194503999439873	-0.12808443819552454	1.9679809325458901	-0.21175464174050834	0.012838541907007828	0.6085674992063748	2.000148380761973	1.0503206111830345	-0.4005343933496864	0.09248811644126194	0.48227770303650674	-1.1122226899409928	1.1567262891441839	-0.2686373574301625	0.6197371726477552	-0.6472989305239595	0.27015666224077794	-0.10336869931617343	-0.4234724146384097	-0.11036815832203561	-0.4352908741914197	-0.21872780947450005	-0.8608997449882265	0.30893239754723517	-0.4191325723405968	-0.6937028993567733	-0.0006877253512033333	-0.5928323309948115	1.0051132497900308	0.495920367397499	0.8146770104713761	1.694506799502377	-0.03254393972145545	-0.34901944347705627	-0.07175649187821072	0.6924213049403111	1.034109931161034	1.349603787662955	-0.8509163337328497
-1.1978665579048018	2.3384672869769565	-0.28511184073029516	0.4268263545233607	-0.19990284484415805	0.3345913317709757	1.3551217026613958	-1.0247199448545077	-0.016533460209739136	-0.12327624462592898	1.9105400078485364	-0.1961487473123499	-0.013648653886602507	0.557897164847833	2.0801840780165084	1.0184864747930862	-0.4601811725735157	0.09821778741399473	0.5230924831540108	-1.181260504473019	1.1968427749538517	-0.2731052645743781	0.6560371023138091	-0.6195749627049579	0.25483148537788514	-0.13179472885908902	-0.44503308838602723	-0.13670084400284307	-0.4683338625404706	-0.23784194799929334	-0.820048094836855	0.29248843433500854	-0.42140235877022825	-0.7048861473512666	-0.03240549844325469	-0.5790302233659321	0.9261600125302714	0.4447344106988054	0.8279190607437705	1.6261978342697865	-0.025152573506924868	-0.3780262355866612	-0.08843403858511174	0.6382883030258927	0.9874666177093422	1.342014501275142	-0.8138589774788165
-1.298559350967238	2.2473795297926578	-0.17632023457599985	0.5120647552916713	-0.30190391934776184	0.3557895301066334	1.460869870228459	-1.0603723882414033	-0.049703389053306485	-0.11402986448992292	1.8352729820547604	-0.17535636397169946	-0.016033589935217165	0.5238252780391004	2.172908785549541	0.9955617034360877	-0.4992966425410388	0.12772916051865976	0.5359444786186968	-1.2289403585345062	1.2492109122581443	-0.26258370644418594	0.680084562007244	-0.5976874379044133	0.23634927597787397	-0.15817108965866616	-0.440646964409225	-0.1520321101599635	-0.48531052275526243	-0.24141615921485404	-0.7936289473642884	0.296149973553513	-0.4070539442045452	-0.6950039334855498	-0.06301852257430367	-0.5584237194709599	0.8603759299340995	0.3688739195729184	0.8223122718160442	1.565027581607045	-0.03245706109506411	-0.39702844542330024	-0.10672704677452619	0.6038856971204535	0.941621386367894	1.3328031285054782	-0.761194258078234
-1.3908264197948526	2.191566613881581	-0.07550648068373357	0.6135427575045647	-0.3611758601418149	0.3416226239354606	1.5641277349243379	-1.109565872399001	-0.07932171922707917	-0.10808129036179279	1.7632319933000171	-0.15898389678404584	0.005215283235283324	0.5038377223309138	2.2556031080415986	0.9789714371110957	-0.496256999912933	0.1671199406000293	0.543960147022941	-1.2483048034638882	1.317142462640832	-0.2474218777087173	0.6787572538327298	-0.5832590102411979	0.21629012201484793	-0.1734796957405946	-0.3894347086072676	-0.16927326530427167	-0.4881095812084887	-0.23653321962532706	-0.7953619692431525	0.3166740572038506	-0.3726388899717884	-0.6628514539658144	-0.08532297367526877	-0.5312976270477734	0.83634557937409	0.3025410802686452	0.8013270788944103	1.5215300374646386	-0.05648401352073449	-0.3928753372905061	-0.12157913573143313	0.5885640696669143	0.9004085904656657	1.321976372190252	-0.7014476697523454
-1.4993833233347902	2.190509058702151	-0.009834302225157947	0.7119365548130705	-0.3435826101675673	0.29948107062152696	1.660494422804096	-1.161094109065462	-0.10402685285215749	-0.11028330639869717	1.722773008575102	-0.15512523982508045	0.05507485230531972	0.48948548275834664	2.3127287721204812	0.9704191455388365	-0.44656550768003617	0.2042263272534482	0.5441661195529954	-1.2474141320354262	1.3986943324237724	-0.2274314097283837	0.6423568016001361	-0.5795612377855465	0.19856966590208708	-0.1650105466624682	-0.2641294276899022	-0.20171634404184946	-0.47768512425958615	-0.21620672653425516	-0.8190732026287073	0.35372686676338483	-0.31814014710027844	-0.624989307904604	-0.09937337182474458	-0.49869673303117923	0.8878162048990555	0.31725194278534746	0.7644726980158186	1.4953656735045047	-0.07403516679461417	-0.3732374002871709	-0.1261702305988995	0.5963372508081403	0.8697844139849392	1.3040898535540155	-0.6288400127810462
-1.5964969671005753	2.2062712847603643	0.019014725147674084	0.7689532038964787	-0.26641977166811925	0.25378363280050087	1.7431349896970907	-1.207494532594116	-0.12095254186254834	-0.11388565663227126	1.7191824761781866	-0.1647945802046059	0.1215083930563792	0.47148414503238645	2.3365855541089138	0.9698065516200373	-0.36563730962615515	0.23590090880996534	0.4966313418068976	-1.234846020681189	1.484786654296673	-0.2018009630686199	0.5750343770113624	-0.5867923758512589	0.1907635283642401	-0.13425410310290595	-0.09065396603458731	-0.24779671858417554	-0.46103783653321156	-0.18607384933046314	-0.851536897475906	0.40915225250448106	-0.25843464827777074	-0.5867845818509052	-0.10779241975092897	-0.45520969040149356	1.0033302669688566	0.4236408444714286	0.7141544264357137	1.4984576219232175	-0.061705084818295265	-0.34667606961441794	-0.11215812671191476	0.6162147159330997	0.8276503329022751	1.269566895249374	-0.5577664279305714
-1.631039248925802	2.2059583511336736	0.023950081329714316	0.7553693667485902	-0.1737245266782441	0.20210259217311483	1.8023600152383974	-1.2360039165666248	-0.12631570294428868	-0.11822043098497086	1.732992800293498	-0.17803988449316172	0.18543214875762115	0.44422082870226304	2.3234611681859003	0.9646349922627568	-0.2743826902277809	0.25805284289885283	0.42799531123320483	-1.206700803541783	1.5694854233929336	-0.17883968772014308	0.4879900403117854	-0.5967003060458056	0.1970398725054084	-0.0824371990814453	0.0693144694178935	-0.3041827748268927	-0.45497300731844836	-0.15385845984749946	-0.8888243675963837	0.4692573762807738	-0.21277409232504668	-0.5474173933507848	-0.09759859979258884	-0.3961910340870054	1.1466995043480255	0.5978615139600924	0.6603672391043893	1.5334755750845381	-0.014590137429107813	-0.33263593459714696	-0.08035673117254385	0.6354444159629566	0.7843868903428508	1.2177472679018964	-0.5062375796944891
-1.620417159537353	2.19726842503866	0.012737091283285828	0.6780954215153443	-0.07732136510931853	0.14159443338332012	1.83526280720579	-1.2415114707182127	-0.11831907891625237	-0.12999519230940876	1.7525679728642019	-0.18598624168512756	0.23701185962200513	0.41096982400977283	2.288345159840312	0.9459743550464216	-0.19365182065061667	0.2706538152733588	0.3902712697510437	-1.1711079848018344	1.6513680545864013	-0.14552798653495605	0.39220639476610436	-0.6046194660367618	0.2130806992929116	-0.019067512939263127	0.20831707257228063	-0.3694778216974481	-0.46256437470831	-0.1169263406752242	-0.9265917348768458	0.5148942402013806	-0.19053314046974826	-0.5200340892320973	-0.06619503452191326	-0.33429478663851586	1.2959934702605136	0.8227165484687493	0.6114407882987549	1.5868625283833402	0.06432405796215084	-0.34660646445018145	-0.03837532049655178	0.6468778003839055	0.761423206982063	1.1439540674911837	-0.4789226385783712
-1.612247956180875	2.1748800300337594	-0.0058298404728205355	0.5707554438356024	0.012293292600338146	0.09045735664742141	1.8465883297796324	-1.2289918023294033	-0.09742954049336286	-0.1516045500313262	1.7705193692398964	-0.1863566314841299	0.2709665196072068	0.3760585786384514	2.250093931616755	0.9190322342647115	-0.1372250239872571	0.2805354873898036	0.3519385161549228	-1.1467659913926262	1.7221344065251405	-0.0769457965463818	0.31136471071821664	-0.6080043128577391	0.23042604168237743	0.036461847887364805	0.31671794424288724	-0.42285249098985866	-0.47750767635069735	-0.08851422479131137	-0.9629528417154664	0.5399442332887092	-0.19599449439783045	-0.5107241250916607	-0.024213139264912135	-0.28069042871923344	1.419016865677568	1.076804190863828	0.5677944435971447	1.6451217995080634	0.16366642575509732	-0.38180811617685917	0.006208396866650009	0.6532463888444253	0.752945466829851	1.044433705695598	-0.47773273424575624
-1.6064026194796868	2.134585412430861	-0.023933189288634603	0.45405503195202057	0.08038521638732261	0.05652146137877254	1.8396395814455218	-1.1863246258017428	-0.06459773528734469	-0.17937215251651173	1.7746325981048856	-0.17811829570409246	0.2840938051866523	0.35027073852369617	2.205212885516493	0.8868410244140724	-0.0937291231988354	0.2966089189859739	0.30827349046789354	-1.1346086100474382	1.7762579641053642	0.01877009571592349	0.26912676944299674	-0.600146632737613	0.2471374628355482	0.0761804566147654	0.3438131718799222	-0.44662023018268393	-0.496951591737026	-0.08631578459854387	-0.9968551496220336	0.5421313201611511	-0.22614730571064806	-0.5130824098339599	0.026088806933456297	-0.23610695008310528	1.4728232712755918	1.3333538583390738	0.5262753358870839	1.6988000233100773	0.2585245198319946	-0.4287034354953151	0.04485182765693886	0.6664809568206327	0.7468181674723018	0.9336123619173644	-0.5073546567135581
-1.6271443816250357	2.089328790860135	-0.03912205554416536	0.33742839129890256	0.13003365878866477	0.0390594753060151	1.8197024308784233	-1.117173787192326	-0.027921724417499127	-0.21558635076928007	1.7551510805914152	-0.16131663030923846	0.26967854743240693	0.3450722583695499	2.15368141204156	0.8521437485319812	-0.056172678878487516	0.3238325009530779	0.29416494750142247	-1.128674582568639	1.819730796892698	0.12473668924103935	0.26225841122310084	-0.5791640363728806	0.27016294906295624	0.09897332083634527	0.3085804599837414	-0.45182522529249686	-0.5161913204884685	-0.09445168937800485	-1.023198807653704	0.5129760917625352	-0.26410627285657007	-0.5209219744560751	0.07574655536105827	-0.21199421206793448	1.4606363296722444	1.542456134937928	0.4899998673611921	1.7400846010257123	0.32137619379773397	-0.4793821821853966	0.06750809162622684	0.6895146243222376	0.7384841642353136	0.8336295044178627	-0.565836164125107
-1.68419674999366	2.051771941293818	-0.04659903937472545	0.2519346285789864	0.166099754498713	0.036233843694344015	1.79354487862341	-1.046536720822079	0.001926789924912599	-0.25508791893496247	1.731809455989263	-0.14557970662070865	0.23006193188839047	0.36134340886979643	2.1055530819181434	0.829092308913698	-0.019438218742610248	0.352863664432829	0.2923790851179332	-1.1320840954890579	1.8575692801351942	0.23481661364761713	0.2785399897811065	-0.5547938300469087	0.3030241685880517	0.10608439318586764	0.26207104463506636	-0.4492654942304764	-0.5380818293035181	-0.11227246346918777	-1.0463848502147368	0.4615450173095305	-0.29027303459066045	-0.5311352206740845	0.10428638176658993	-0.21563916083766968	1.4159952299331349	1.666073958931095	0.46649389860457224	1.764611645589092	0.3402706242950505	-0.5238923645426723	0.07382170489688314	0.7160928227651543	0.7245047225375273	0.7509667758882068	-0.6370448318958688
-1.6829293243521402	2.0187229407396705	-0.044156839702675844	0.22515425324314423	0.1890199645402713	0.039785257265341704	1.7641566269984146	-0.9817869496172005	0.014737774361436714	-0.2873468371972721	1.7212112472152874	-0.1359774284610585	0.2057526575602044	0.38772777425230337	2.0606939334094694	0.8325909736478039	0.012795583950792272	0.37457389627238535	0.27001207931234983	-1.1414423858609766	1.8762339702633883	0.33296283071088195	0.31331361762051674	-0.5324849263564057	0.3483374872406338	0.10633318371262028	0.1927953037417525	-0.43506806167743745	-0.5685980080458569	-0.15745222516896787	-1.0722033174218848	0.40729061253028254	-0.2987588760947313	-0.5402090997260645	0.10934383642572412	-0.23676658251228427	1.364294776229049	1.707879354922495	0.45844078713656405	1.7643479509915097	0.3173697525268379	-0.5619756700687526	0.06802827845874394	0.7437550362651807	0.7072138560975804	0.6907551975073515	-0.6992017693733132
-1.5771759359737438	1.98244671186104	-0.03890952824446022	0.24464262618314878	0.20512631060196962	0.04368540385170365	1.7334120975193812	-0.9283927441761284	0.006335401968341478	-0.3086620867884522	1.708618438844013	-0.13071149661117595	0.2306413593042287	0.41875632639856786	2.0123646606808916	0.863629065533644	0.020151623655696206	0.3822470571421748	0.2296449154752434	-1.1404371184907631	1.877688698347931	0.4064044391337963	0.34868730363774064	-0.5101062533742864	0.4106084609150301	0.10891010577412263	0.09239751143901188	-0.4099995952497551	-0.6032052118657292	-0.21438679796298699	-1.0932368324967867	0.35451903172148935	-0.29634587830298975	-0.5498244347961349	0.10410847414170113	-0.2717256255709988	1.3179831885143343	1.6912948317829062	0.46193553362268086	1.7425302391562325	0.2603924102994103	-0.6017248591922333	0.048111573639071564	0.7666680740424427	0.7074876406980071	0.6570432823936356	-0.7396338493663421
-1.4522882150959497	1.9446619824229792	-0.03865722975416708	0.2948524605787691	0.22251401012511068	0.04616081213597846	1.6938912587281911	-0.9014507739742926	-0.015357830331491584	-0.3176750778916798	1.684020064622496	-0.12119175656829487	0.28316757498969636	0.4546534221570808	1.9704475180067607	0.9178758403966034	-0.0044451749454235525	0.3698261633770114	0.18746542351056264	-1.1196918491939438	1.8824106026223486	0.4576505584423757	0.36436574679650846	-0.4941111251825044	0.4925142280554288	0.1143869210855268	-0.002267446491136399	-0.3760888956465449	-0.6288974813588909	-0.26293545276629643	-1.1126548735365056	0.3042254517327644	-0.2962151695201116	-0.5626795244768175	0.10041115196961899	-0.32394431268267726	1.2746738825921264	1.632190470096648	0.47137438804518406	1.7229944335118006	0.1873308269898653	-0.648105100295337	0.009845587120398253	0.7732068660866247	0.73062791512607	0.6431918712031608	-0.7559389451620259
-1.3480663626125158	1.9136767390171578	-0.045811072661198916	0.3966071049059015	0.23105503179154044	0.0431608140166252	1.6399601350969175	-0.8993491038807837	-0.03643203627950396	-0.3153383413561799	1.6475034515635631	-0.10137125955260304	0.32669399173376856	0.49051356502290117	1.9449471285555973	0.9859851460958537	-0.05458621019812625	0.3366248776356269	0.15758559843835462	-1.080645267615474	1.8854071558399745	0.4889222149491485	0.3668695792957269	-0.48801840090474496	0.5885632494892316	0.11785401108678648	-0.06836404594616749	-0.32577150905290436	-0.6310511641982819	-0.3096097068461663	-1.1399130322236064	0.25417883466360686	-0.305087454382257	-0.5799329820011354	0.1117484588395421	-0.3840136586830162	1.2354373739283275	1.5650416253248374	0.4852318175901337	1.709449493365388	0.11018594823992385	-0.6947854169953726	-0.03868139348771566	0.7604977810191992	0.7593643467868547	0.6405006824332717	-0.7557427812690874
-1.2614791821089328	1.8862910347121882	-0.05701909130880363	0.5369909191233577	0.20956700119178234	0.03280165508586364	1.5762445311524107	-0.9108185919487246	-0.04766164247272132	-0.311629732701178	1.5902878052471225	-0.06964154401355846	0.37392853052210795	0.5197525413659102	1.9258884953122064	1.0473690223015464	-0.1264843435227682	0.28975007585277107	0.13959579656756066	-1.0269043093873051	1.877803790876359	0.5089385374486411	0.36846563147466344	-0.48760876536090025	0.7006897708399099	0.1103503518510121	-0.08513005807715301	-0.25678811294220905	-0.6081530915718018	-0.3597925262146208	-1.1693096989292433	0.1974631723130746	-0.31977798497964727	-0.6025894520661614	0.14428690258833848	-0.44285818384170295	1.203127160810014	1.5250818726012156	0.4964924985503991	1.6904876112568707	0.0365780320298021	-0.7341881270790965	-0.0846101849824922	0.7336931952853923	0.7880337012205348	0.6504879085033457	-0.757467144112403
-1.2437109371273403	1.868936859127428	-0.07693700069519889	0.6554575845055423	0.171157096441845	0.01799987598928378	1.5071238988794253	-0.9246869956623405	-0.040176105327595905	-0.3191579521121372	1.5096368792712955	-0.0254743660038375	0.4372547183543457	0.54110339486522	1.9008363624417874	1.0847099521540717	-0.21429159522856173	0.2380324053054549	0.1345914695664042	-0.9689913781114216	1.8867156853073255	0.5312436004775077	0.36984935537529673	-0.49479638396748593	0.8381574245869416	0.08265928147887039	-0.0481274599888769	-0.1724098224776602	-0.5679623556051114	-0.4074961642983471	-1.1963295266672285	0.13367453380424787	-0.3348560955332239	-0.6297084435314684	0.1901339844699376	-0.4974261658689354	1.172090679652825	1.5237808166733604	0.5009369044077434	1.6719790080971397	-0.017627547867176647	-0.7702977395037075	-0.12323577295266808	0.6956237762523212	0.8252150188814804	0.6813745781213999	-0.7749316037543761
-1.293814473655393	1.879172195901943	-0.11666344869387268	0.7479071230516823	0.13476799288005825	0.004300927795993382	1.439098464320757	-0.9361905294763442	-0.01901866894572509	-0.34241146915846443	1.428019028109976	0.033134918987594394	0.46914883627696347	0.5570696840007529	1.8691157688859783	1.0992451351364954	-0.29831301516581615	0.19577962116239406	0.15067228580948624	-0.9218096192819021	1.9209178667732778	0.549757898530612	0.3745164745360682	-0.511674335472984	0.9839425440756419	0.037607653799564926	0.01269008794431759	-0.078863856257571	-0.5183085414287726	-0.4511213745784636	-1.227443038942966	0.0673325498558239	-0.345687875540429	-0.6464371249624238	0.23083178840213706	-0.5382466407144465	1.1473926177513716	1.536222273426267	0.5011253168269948	1.656584758779445	-0.044613385818600595	-0.8073075787191138	-0.1492121739875467	0.6526168008310735	0.8695982404566497	0.7273359265526058	-0.812846442893709
-1.3310236618903801	1.9225544252881854	-0.16526508644221857	0.871137707508813	0.08834295528015834	0.003004356328612765	1.3900515476110318	-0.9526097452411472	0.0061299268347538936	-0.38211227186432345	1.363137588798077	0.11074447845932305	0.4574450427283243	0.5647057353264423	1.8331006711916544	1.0980483384609085	-0.3728339183763604	0.16592847709670516	0.17364685304450408	-0.9001407747713654	1.946999285332502	0.5524800100477961	0.391101672274643	-0.5338582070666307	1.1122335330499937	-0.013473149810173371	0.08051132838051832	0.006196611922773254	-0.47103812005607126	-0.49273670211563686	-1.253890225350723	0.0035533294244384783	-0.3418484471181479	-0.6377494503214514	0.257776185139312	-0.5622619833373894	1.1479091263433943	1.5312929700118498	0.49856503516216577	1.6279609687359755	-0.049971458027009356	-0.8433398520723505	-0.16051079669277318	0.611184621674194	0.9168972680263632	0.774880820057003	-0.8683114899635449
-1.3404466300131996	1.987452045100254	-0.21017421771440206	1.03562910863531	0.038862690520630704	0.021329233067592632	1.365140485664122	-0.9834329304941732	0.03845194563339023	-0.43806871557678273	1.3205574435877085	0.20653615332887254	0.45976595364811745	0.55924726517728	1.7902599653899547	1.08432121162806	-0.4359359061593949	0.14062120334977588	0.18295013743272012	-0.909947237390727	1.953426840140828	0.543439546515149	0.4270087433388121	-0.559141631249201	1.2116826774784692	-0.06650889916453251	0.15048570856018567	0.06605822802639164	-0.4361258516805062	-0.5332402390597716	-1.2677738119521527	-0.04567496136038883	-0.31955748494592234	-0.6070750687468347	0.2652669569904723	-0.5635901023223132	1.1768916693524465	1.5173140608973594	0.48801242022908753	1.5883447333109284	-0.03983840285270357	-0.8831864884257625	-0.1599933549095043	0.5772678395900817	0.9731873818740887	0.8197831203546038	-0.9250463164840784
-1.3354740714483868	2.0675470056546645	-0.25550591788658383	1.193720855519079	0.018148810970494207	0.06285379720049684	1.361643350664373	-1.0240298637708447	0.07187546720511917	-0.5076044163061363	1.304079215950121	0.3095251519807063	0.47239277613727193	0.5398641532138506	1.741634431128126	1.065120050365725	-0.48659705223152416	0.1258060568792643	0.17787331730646047	-0.9493546259937202	1.954348617237876	0.5325757237979931	0.4733588781778856	-0.5840071304671403	1.2625493557217344	-0.11554802271757088	0.19969386766643138	0.10120185432695643	-0.4106207532693234	-0.5744211861014236	-1.2776737129154214	-0.07096563864899104	-0.293598720666325	-0.5633454383948007	0.2502108068648113	-0.5359563733093338	1.2178325354077209	1.4998014628697982	0.4709489406468742	1.5571270846441803	-0.01978948907007065	-0.9301142901541954	-0.1516058569318996	0.5655337070892638	1.0290791391281935	0.8550216064330577	-0.9687873407070935
-1.3217403382693806	2.155019175859819	-0.29803250627259975	1.2933446462278169	0.016074620054783707	0.11722783166875295	1.3785292107780152	-1.0641239675672	0.09691482304115931	-0.5820004910798933	1.304403211823794	0.3958001819867537	0.46126841000447083	0.506128801677854	1.6954833247157537	1.0483277700033395	-0.5113036229653873	0.12229056000253721	0.16558285589019123	-1.010163090372069	1.9457934059580733	0.5137043871469766	0.5054050620945504	-0.6023612896576239	1.2497420511411836	-0.1487821003761241	0.21423221853007307	0.11455334478900177	-0.39077697238967685	-0.6249755334821246	-1.280683584766019	-0.07627220206054768	-0.2746084394113003	-0.5100210021108229	0.2155374716173506	-0.48361815548901205	1.2582641506029448	1.4814921213063368	0.452692688894399	1.5378101627506824	0.0075672537863322245	-0.975506137925137	-0.14168250389997689	0.580614075094117	1.0598100916030861	0.8702454233536316	-0.9952518467424479
-1.3296287347471982	2.2163140469953766	-0.33171994755041356	1.3213521776088732	0.003670851599379553	0.16241558277501547	1.3995080041589745	-1.0961295877700319	0.11170253028181631	-0.6511709284855897	1.3042285577981423	0.4482768849022256	0.45562672906978313	0.44929789220899075	1.6593136557866899	1.02508414405759	-0.4971168816194222	0.1201386772493858	0.14406735663343678	-1.0763791216651328	1.921704850819014	0.4850058708803277	0.5141884777810749	-0.6146026918034486	1.1906249665928168	-0.16727476870410707	0.20651924080873063	0.10584462651809438	-0.380138605632799	-0.6855248224253703	-1.2737062035860245	-0.07006254966769085	-0.25646265055347944	-0.4573342521799043	0.17278655630437906	-0.4139524119787187	1.2870785561546403	1.4739764657984584	0.43079582297638686	1.5213731995013708	0.044754647367485925	-1.0129769180059334	-0.13753747953532866	0.6112193233757173	1.0502974456612613	0.875420012968462	-1.0038536921795054
-1.3683770482522462	2.240820761934796	-0.35877678564737	1.2787294305309458	-0.016888197740832583	0.1822561068500021	1.4090903147229878	-1.116807140696262	0.11799423089128783	-0.7142049420538463	1.294931394954385	0.44845021494744125	0.48444657372347066	0.3734797946269757	1.632420837129247	0.9850613413626912	-0.45225405641612576	0.11362073764707736	0.10935695792341416	-1.1314226159440977	1.8980911819684227	0.4600464105511228	0.5020375561154704	-0.6244878260908336	1.1096129760054094	-0.18196482219199878	0.1894604655482252	0.08691993187333746	-0.38603571011176296	-0.7451424978942983	-1.2616149519955917	-0.06507620088913288	-0.23914316852307077	-0.4222499551214566	0.1304201510193928	-0.3269827537826305	1.2876978826162695	1.4751549457977133	0.4135788784397831	1.5056376983515105	0.09231735383115224	-1.0368654103719943	-0.13839942499923585	0.6547650014015652	1.0070819154069117	0.8887452515102788	-0.9965486427772031
-1.4043279180958321	2.246774524781056	-0.3841097912022742	1.1862089581093596	-0.038293474262872655	0.17215328158865345	1.4182736412786074	-1.1148704615259821	0.11330861756017452	-0.7677174420734721	1.2731768438896771	0.3881096929567728	0.5297774320148398	0.2965570695026863	1.6174261392658842	0.9320113631753184	-0.3789550215879028	0.10921390828259739	0.06753072610804464	-1.1687184892243294	1.8807619799178419	0.43964719493455917	0.46130745333834594	-0.6355086110259098	1.0185357831108128	-0.18976634531530737	0.16249565057797621	0.07307923445608117	-0.41029988855736005	-0.8080955451423426	-1.2548661959794547	-0.07434358909121261	-0.22904563089620691	-0.4104392853429674	0.09401221642926752	-0.224714640567982	1.2588979925285184	1.4774996482033633	0.41346036095025385	1.4950709560130886	0.15463271935320608	-1.0439140933370386	-0.1353743807278169	0.7060309817853656	0.9505563468028191	0.9210294624945146	-0.9797736933457385
-1.4289357079165719	2.234783550121418	-0.41015494963864657	1.0944886198028034	-0.06276332114686335	0.1327449605404393	1.4341486526461509	-1.073062285360528	0.10717557496524537	-0.8005664740690669	1.239319275090849	0.2823515404873282	0.5659729715088075	0.24046389814150712	1.620391330785639	0.8750390367591979	-0.2815479355114882	0.10702465072373331	0.0223583036926837	-1.1867043790128426	1.8619956765663517	0.40521759358763365	0.39668888064139496	-0.6497615792824869	0.9292084223891294	-0.19526940916852487	0.1293615180238516	0.0627370447739579	-0.4477766438353596	-0.8710974776551561	-1.2563802984797194	-0.09712277906217784	-0.2300071928989451	-0.41365081238865553	0.07314967793324695	-0.12493748829394595	1.2182450165081418	1.4807128886173795	0.4260779152201291	1.4971822362878506	0.22833920938942578	-1.0373201641116747	-0.13117720042745457	0.7318589624905874	0.9017665620837823	0.9577442482655414	-0.9581651246361789
-1.4503407814455667	2.203665109325774	-0.4283713977776954	1.0609766196871457	-0.08719579522156186	0.07249760635615218	1.4527388974667919	-1.0049328191330036	0.1063900877457085	-0.8146305351337242	1.2084396839902731	0.15741049795423495	0.5720478891485234	0.23522318610999768	1.6452322163019133	0.8218885975370134	-0.18676361932097568	0.10549907910873595	-0.03042934891206655	-1.1874679737534224	1.8413381230179926	0.3527144521808883	0.33424282627027146	-0.6650693763340909	0.8501883066284937	-0.2176400142391941	0.11188355919153406	0.05097938848581916	-0.48490944186530793	-0.9113510013880421	-1.2599099690519175	-0.12374349817607846	-0.24643217221522246	-0.4216289486931256	0.06812091805232043	-0.045203127190169765	1.1818366040695167	1.4734756555758928	0.4422023716160729	1.516111372008433	0.2875453225323562	-1.0241802558851993	-0.13268011489079548	0.7210386414632173	0.8771697535814489	0.9734272094718875	-0.9299093016144099
-1.4664833822809704	2.1753823286242926	-0.42757845966534547	1.0914639993537896	-0.09516287731672042	0.00730539685144084	1.4784412330679326	-0.9331761714979905	0.10788173317751175	-0.8170431705416723	1.1946863122746307	0.04996856790269608	0.5445981822516244	0.28865970843581323	1.7019624356385878	0.7796491002696314	-0.11645848873221527	0.10692158686555604	-0.08875869819135632	-1.1775174152469083	1.824904776323823	0.29866988896522656	0.29054217907785157	-0.6739970825206851	0.7808834267404638	-0.2610562436394327	0.11045434282287939	0.03707089053106028	-0.49958535624772543	-0.9335211673218418	-1.262833567255776	-0.149393108860493	-0.2732547510599277	-0.43104412466646125	0.07707225411426052	0.003817744543364658	1.1549503359784399	1.4431223534851276	0.4592081119085156	1.5582559732808892	0.31745328966759895	-1.0142220770550583	-0.13507654288439677	0.6973919105680335	0.8702607991896816	0.9596076367537837	-0.8974553363569395
-1.4752020563946102	2.188312104164002	-0.415302833120392	1.128190722704655	-0.07646712946835636	-0.048409918445139734	1.5238276723315192	-0.8551904617852066	0.11396145627575058	-0.8079077925066219	1.19767821167058	0.025579586123822728	0.49611622053673843	0.36259716772900896	1.793731377703481	0.7564109341627301	-0.06723614168568554	0.11325265243930124	-0.13821742046399704	-1.1576446635659965	1.8155781340426664	0.23715583204773022	0.2555798149910606	-0.6709990753363908	0.7181545628507602	-0.31155273188358673	0.11420304162222741	0.01758188679724356	-0.4819742589888243	-0.9496491145301565	-1.2634116006889256	-0.1722863622138012	-0.3033177711218983	-0.4409404523146402	0.09488453768678598	0.02010195898629061	1.1332170575876372	1.4002733110159329	0.47166308449403704	1.6415438257526298	0.3173213009851966	-1.0182406152036614	-0.13571613935920668	0.6673600665925569	0.86043603880337	0.917567447551432	-0.8648240013519615
-1.4678373267986178	2.307238115821099	-0.39411348848488365	1.1167916489205	-0.04616845907798992	-0.08902837286290896	1.5824073613223362	-0.7770188099208472	0.12203480836000011	-0.7916331767819097	1.2142716097163873	0.09476406732632367	0.4305480861102546	0.4236367477263242	1.902204317869232	0.7576863525177351	-0.03788516428789823	0.1207933026342916	-0.17583444828529168	-1.1263100484833963	1.8219102968454481	0.16623073015630604	0.2254302252124763	-0.6574859378849706	0.6638531840908424	-0.3658096090527409	0.11653716220939705	-0.006943132245225671	-0.4388811558548286	-0.9506324067129446	-1.2506635909626946	-0.18713029871408352	-0.3400628514842215	-0.4506404700794831	0.10709703529204877	-0.005573532367806855	1.1087609200852575	1.3642762629554819	0.4719305085729745	1.7474956256636536	0.28129340291780514	-1.0426410922222193	-0.1413929012043012	0.632580699356293	0.8385880276893211	0.8550232821421302	-0.8349095949958866
-1.4268137186389134	2.491602560788698	-0.3589085277161929	1.0682742967930188	-0.019183956025917853	-0.10379587478276484	1.639176894677755	-0.7432166218873022	0.12118169641295307	-0.7709573751911056	1.2378397783083348	0.19400893065620944	0.3659339261032167	0.4664968242650545	2.0016773478922714	0.7775208550864937	-0.021197186488711127	0.12013414696990535	-0.2051999173746263	-1.0898231544751316	1.8576003862239587	0.11833831133294123	0.20777518015858604	-0.6350526928826763	0.6225068502326618	-0.42215952212127333	0.11283237787947697	-0.02933712823972951	-0.3778682447163304	-0.9391276088299543	-1.2237968989476706	-0.18360898420414698	-0.37294008847146426	-0.4523931452470459	0.10405108458528514	-0.06886725612598835	1.0827371124768794	1.3410201071306604	0.4636342843059323	1.8390545263301554	0.2147527288160614	-1.0853941308778734	-0.15115841390445775	0.608210190115051	0.7975627742383853	0.7969532599554956	-0.8149431647433808
-1.3465181300923357	2.6038173497441606	-0.32175353575898036	1.0197385018579217	0.012002318585135462	-0.08605967129621658	1.6977324839633674	-0.7783230238854173	0.10515593646865443	-0.7432030550085985	1.2620293608611157	0.3078898655422143	0.3172214739245722	0.4827217836494353	2.068233145383892	0.8009785067151037	-0.006610560944895262	0.10629074544792212	-0.22258906192313826	-1.0504861118957873	1.9157107075141375	0.10435840347331907	0.1965802486155835	-0.5999248907315857	0.5877690142873941	-0.4646627587627862	0.09368699995039581	-0.049049352204708394	-0.31463966550999406	-0.9365059619164697	-1.1949362072723981	-0.1539954093700624	-0.3895230549253075	-0.4405965892510186	0.09641109988744401	-0.14208940714035517	1.0536819921481053	1.32738441061625	0.45455098235201674	1.9178216537727515	0.13919505574057822	-1.139512919462679	-0.1587951409127038	0.5940271089638727	0.7331015589909251	0.7769302122522552	-0.8111467473662719
-1.2627253575001753	2.67131954020299	-0.2933506914305581	0.9626041025412734	0.044730221579487216	-0.045697550547860157	1.7604559833769344	-0.8331694113412565	0.07922835584628325	-0.7101196852443197	1.285724090341217	0.4455448732371613	0.28191481663574813	0.47731346385464146	2.075801983511641	0.8252955369784644	0.008964013793609999	0.07400344359169189	-0.22905936100971064	-1.0105624742482715	1.9597289337244714	0.09754389092351631	0.1838385004364396	-0.5572081238508508	0.5574214758298551	-0.4911269951153906	0.06819398507673166	-0.06493136734338803	-0.26690131643234605	-0.9435216957717885	-1.1653152290852404	-0.10502036022309649	-0.39164849339471697	-0.4207346481134831	0.0909863520672493	-0.20301760341761144	1.019112205142442	1.3259765385220437	0.447994534053063	1.9992067687560529	0.06701562463746913	-1.1926959052838566	-0.16693421193335412	0.5806355570998217	0.6612933339910152	0.7995053648723951	-0.8188382513840038
-1.2179950985421584	2.809762981438583	-0.26789961515359534	0.8984685297181153	0.05745833262981902	-0.007685651873135571	1.8145892767574274	-0.8525388219476018	0.04716773262898284	-0.6714843129604527	1.3065547469224037	0.574657185846484	0.2575105716998095	0.48295537872109906	2.0155037448397275	0.8508432149182725	0.025043017618292602	0.025400340187094427	-0.23164494913838354	-0.9897423204746645	1.969634149256644	0.10474991476344316	0.17135421311649446	-0.5200155651389642	0.5349995245315476	-0.5076076556513327	0.05479874115971428	-0.07352117390236793	-0.23535812753239718	-0.9554566839847487	-1.1266139495788317	-0.04720801507719625	-0.3768306638087847	-0.39677329470628175	0.09319871946707499	-0.24825923879515743	0.9923239164329898	1.3370661578909613	0.4466391801984472	2.060716549756858	0.011495170144912858	-1.2352633301682125	-0.17213745278314943	0.5611679025452332	0.5983393029689038	0.8440373334650488	-0.8358387305606433
-1.220818346078957	2.9080385833097813	-0.25616587108040445	0.8310260196216699	0.05496770183913948	0.01339928274813032	1.8509865259795464	-0.8265016829199807	0.020545698074106798	-0.6197098971198913	1.323036771386636	0.6864643505486598	0.24708087821472563	0.5263169588035145	1.9070604308273018	0.8713918644084124	0.03757664291758809	-0.03240942369138027	-0.23616253658527703	-1.0000412052595706	1.9484353497637865	0.1395870325790198	0.15715181050110022	-0.49012874927986444	0.5129484957417498	-0.5091631670640112	0.055358983330294785	-0.08476041684990993	-0.20970353533495847	-0.9808756249429301	-1.0820654736647055	0.010908847905967602	-0.34705974946159396	-0.3745158597635927	0.11453185232570424	-0.27506805834972325	0.9811349129758223	1.349192419398896	0.44973734893113937	2.079128637246886	-0.007710018516034383	-1.2641819557364509	-0.17276057896247082	0.529164671430836	0.5428431644624154	0.893971788106346	-0.8596838025765198
-1.2579486048129147	2.850633717872158	-0.28503975544735427	0.7608071576402722	0.046937886814097954	0.02433370212304019	1.8847515518442737	-0.756466964364696	0.011472280308029614	-0.561241200729396	1.3360864645641448	0.8013336793829776	0.2454087552669943	0.588078439954503	1.7793833028387795	0.8861650963646299	0.046387163381340635	-0.09129059866695015	-0.2417019318907653	-1.027599827330805	1.8874601576984176	0.19066325076169632	0.14796015010556754	-0.4634913863689033	0.48317620151351	-0.49378608652517847	0.06684993616393724	-0.1034733652006203	-0.18887771397324227	-1.018587114907813	-1.061669305155086	0.05224688270121954	-0.3133334736846995	-0.36311833888990236	0.15481358197388997	-0.28331420155833853	0.9791317789514904	1.3646912700280276	0.4583009972771196	2.0731498362075795	0.018343544944497137	-1.274850107241807	-0.18188924023706535	0.4947372785957375	0.49837096289210736	0.9517150470239096	-0.880836613259372
-1.3337300330506547	2.773995470301803	-0.3474805246706477	0.6929801859389102	0.019095143891496736	0.04343652174244853	1.9200040650691546	-0.6255728558181244	0.022752605046879534	-0.5059090252428236	1.3434358553392192	0.9010706762341003	0.2485011689890909	0.6308751686771888	1.659332977191033	0.8920955733218492	0.05010112053915503	-0.14397888159292474	-0.2537852700924544	-1.0596798833414298	1.793563318154559	0.2835117537324946	0.15833448926865396	-0.439934924850097	0.4516886526343361	-0.47327798668230914	0.0837157539072594	-0.11955148035546141	-0.1806458325560898	-1.0565877262957595	-1.0819975331678986	0.06285896307128377	-0.2791673344384674	-0.3613464176553457	0.20344118786382995	-0.29060705047333063	0.9763677926920711	1.4017950036152678	0.47284825938932895	2.051304548466673	0.08270055818674889	-1.274709350131906	-0.2053237256681927	0.47271822274819575	0.46621769941799796	1.0127443714319788	-0.8990869031071883
-1.4236201095972878	2.7203249461426826	-0.41995730526890374	0.6267407143700272	-0.030011392775109946	0.08972263281590591	1.9495851143357903	-0.4772001850234798	0.050533363298125765	-0.45275324992370436	1.3449887574368629	0.9524042262323175	0.2565021759208649	0.6398006120086163	1.5631355692508504	0.885259855083552	0.044875182933912613	-0.1815224402161943	-0.27890241191384935	-1.086723390981426	1.7080568276200523	0.4532823758720591	0.18061664960479482	-0.4162707008610719	0.421422842865113	-0.44758294672893084	0.09869857243117156	-0.12278400136654573	-0.1914823089646726	-1.0802775256029586	-1.1201617592233588	0.046783351332310555	-0.25284485876303514	-0.3625217108130966	0.2596973005403279	-0.30534031707941783	0.9748630229298314	1.4487783570476735	0.4906912193834459	1.9952754787097402	0.16742559708934063	-1.2680674706822905	-0.21929465381645588	0.4583021444582177	0.44627933589192476	1.0615762095037955	-0.9195220123613856
-1.4796251442022608	2.5524015524850396	-0.4938385060348011	0.5602912785298244	-0.07178618510452339	0.16654076647813038	1.9735080883692953	-0.3938640553717066	0.08232608855644516	-0.4099263624088839	1.3443205159474125	0.9427544886555246	0.2634531707399601	0.6105260025190818	1.489826296894732	0.8701786882162803	0.032192581168751296	-0.19287871830348255	-0.3124989480032424	-1.093695589615694	1.6469364738071164	0.6686591386407732	0.20720281697359436	-0.38933906351220526	0.3903282203720727	-0.4098364023603772	0.09931470574466048	-0.10669441227458898	-0.22400024596687426	-1.0873896332659654	-1.1516796792181843	0.016537718856620816	-0.24723120068794735	-0.3678400406590322	0.31952160888697256	-0.32619768789376435	0.984952479993208	1.4780179692728723	0.49646818727049613	1.9074772421734676	0.2483363301447863	-1.254194388059188	-0.19067202530639785	0.44927309221424255	0.4427420388544124	1.0895940651903118	-0.9381634553609896
-1.49368977413558	2.337886353782793	-0.5596759835042586	0.5077335328569448	-0.08679403752167221	0.2526286409761104	1.9888716504374877	-0.3416025257131178	0.09878230590085445	-0.38815287337529725	1.3447862600158174	0.872267968660988	0.2633923468675795	0.5387370899867266	1.4302777287113055	0.8498407885056919	0.017173401149482962	-0.17482781971415334	-0.33852858265331476	-1.0798544421560625	1.5915624514585693	0.8808003930118573	0.24267292259545817	-0.35963185177013723	0.3609121794005937	-0.3751883271667479	0.08466457259520269	-0.07135364287267065	-0.2788462345731663	-1.084186950062651	-1.170514294721833	-0.019856871735083048	-0.25402464760327426	-0.3751715091125127	0.37073748377126065	-0.3594183707699897	1.0010561776175617	1.504616945779087	0.4850996250056589	1.826102468154777	0.3023447623895691	-1.238949310309907	-0.11707039234141008	0.4414635569095157	0.45794255987010163	1.0883976089127896	-0.9499086216214205
-1.4754008980222018	2.278152941205027	-0.5986219218876409	0.4719658355021082	-0.08047803275131019	0.3137910467477214	1.984012882093656	-0.30879028321894497	0.09424104535346406	-0.37967686679464085	1.35484658501514	0.778720298841104	0.25775173301837234	0.4429525526352064	1.378616157780467	0.8276050488113718	-0.008758958400013426	-0.12890437662216464	-0.34662364828981423	-1.061174169037334	1.5344610043139788	1.0735987735491652	0.27564637590142815	-0.33267396458878135	0.34082159132667683	-0.35635899275898464	0.05409744039036548	-0.026490548749813863	-0.3498630754244329	-1.0732799491316967	-1.1642508279686012	-0.06009613082886896	-0.2663931082578815	-0.3889067855903755	0.407558623167579	-0.40440766354040036	1.013862445682538	1.5429411853982447	0.46290646536382357	1.7572902426444474	0.3238321857361061	-1.2275526247522057	-0.010727184469573303	0.4268772750358759	0.482245049926976	1.0524050537518632	-0.9528792712336449
-1.446213679266774	2.359839851285985	-0.6004538823541046	0.44358661061371557	-0.055701194933848765	0.31434544282342874	1.9602345062913813	-0.3573643966885489	0.08449528173887559	-0.37600336136814627	1.3822394236470867	0.7044989290627557	0.2454332982330431	0.3528653594891829	1.33557193318636	0.815519149536376	-0.044233652631551025	-0.0620850194272067	-0.3329397079132324	-1.0511033415226454	1.4797288042636005	1.2035386621727018	0.29365940438105664	-0.3192734251030384	0.33409783500716494	-0.3511697701665793	0.00681353348996161	0.016294719669887114	-0.4227479809055774	-1.0580612678480907	-1.1057616091620814	-0.10458503575470601	-0.28683368870379766	-0.41732937732672476	0.43020023791248657	-0.45241326209434873	1.0331740608386113	1.5793287253455222	0.43194756986181115	1.6915268782002844	0.3172528005297724	-1.2105488565198759	0.11653055362362474	0.4063355201960415	0.5004736286233844	0.9861542198749429	-0.9488044655773358
-1.4194763107932773	2.455602355416687	-0.5498910277698837	0.43546042584263417	-0.0077398679234065735	0.22625309864311874	1.928422895420771	-0.44830058442301723	0.09081819376104365	-0.3816255703447491	1.421494814325662	0.6444648298305931	0.22405103937749704	0.28279211697469764	1.3086018289115473	0.8160181788071272	-0.07291423593294188	0.007722057085021378	-0.28569145061397	-1.051147591440747	1.4368407659450355	1.2599581476482682	0.30981891982254994	-0.32312662419842864	0.340550210169321	-0.36475510241641346	-0.050251323419391015	0.045989268925629725	-0.49417441042325166	-1.0501530287302698	-1.0300424646812536	-0.14828491508158576	-0.3138699479935556	-0.45754210970343656	0.4347497949973417	-0.5113596097085463	1.0466298959151012	1.6134310997667547	0.3904056703268409	1.6329418666903124	0.2997150131984142	-1.1832605385762052	0.2321506554294544	0.3828689076563837	0.507427757474222	0.9020420029978687	-0.9449728091775432
-1.394537624218225	2.525636901069963	-0.45646850107847203	0.45701155588060516	0.056430580374287165	0.09811159924106169	1.8884642453183562	-0.5162427990471947	0.12317922682555067	-0.3980794971556202	1.4617880042870963	0.5904374420463177	0.1961371502966392	0.23537759641160605	1.3084652909875278	0.8257355999896522	-0.0990609125035085	0.06545367364246044	-0.20851734086148177	-1.0582037514580804	1.4234972907347845	1.2434383410731547	0.3401613488104147	-0.3424506456208821	0.3545226724602192	-0.41052799437511184	-0.11367047098081576	0.05975799346461404	-0.5646029993025851	-1.0567902509640892	-0.9911373636844246	-0.17958641868373199	-0.34342263550324564	-0.5020133551702959	0.41255438405356626	-0.5772490682383731	1.033313167368079	1.6646485759899456	0.34591906701356895	1.5808888978263396	0.2863423877053981	-1.1586976495077617	0.3070904999028964	0.35172991415611504	0.5010718479753165	0.8197797689364593	-0.9472386783360962
-1.3804092435340747	2.556907796709379	-0.3526408366494524	0.5145928386125627	0.12101613380376071	0.0109000294713514	1.8422811769104928	-0.6210696511753968	0.1795756486176833	-0.4189080452272263	1.4905413724666932	0.5547262940996129	0.16472322084018545	0.209855025276537	1.3363164513003558	0.8405383150756517	-0.1269900794200496	0.1076396361631865	-0.114730798615156	-1.0637383950606776	1.4439059955730293	1.1533661209930166	0.3842569060856695	-0.37151819039229195	0.37263815056650607	-0.47913597647048123	-0.17622995953465165	0.06255659103568187	-0.6256608801166236	-1.072377666816241	-0.9874168126688169	-0.18774875246605144	-0.37242066313428757	-0.5380933154278864	0.37214352790344546	-0.6325519427705967	1.001854528134506	1.715673432896765	0.3046977724823252	1.531360847821572	0.2746889565692427	-1.139726375299672	0.3460235333888608	0.3103043448471451	0.4763627877868083	0.7562955307376757	-0.9531564848787555
-1.3917568771819806	2.5012521500055622	-0.23015302673638555	0.6224350281304616	0.18412012229344096	-0.022190858875452947	1.7908684724731425	-0.7345480511589347	0.2507077586293119	-0.44877045659198317	1.4963644389306363	0.5352823772416813	0.13644438852504284	0.20781997668610938	1.380258477149575	0.8514186819329026	-0.14978609231973813	0.14610850437031148	-0.01572244999236493	-1.0613511687097419	1.4867421904103209	1.0317735485551462	0.44240510786698345	-0.4023845394742785	0.38872717632404175	-0.5441387784098335	-0.22013378303060244	0.054949370727893077	-0.672300510635124	-1.0873714758819082	-0.9960883925866432	-0.17841857708103093	-0.39856241970991435	-0.5553223946006789	0.3254212552865069	-0.683519246660925	0.9602580469577411	1.7196606527456555	0.2618521805625342	1.4879787777839895	0.2595837707768441	-1.1254263810025837	0.3629742124959491	0.2598282412884947	0.44165648291372006	0.7079295397879203	-0.9548714506493556
-1.404153362468557	2.367650353650608	-0.09684621013365365	0.7544443890127757	0.24469076821039382	-0.02599711580383246	1.7344216073929686	-0.7707949856501628	0.32283993432276803	-0.4893089931024896	1.4781257493388336	0.5099885713577244	0.11143297195077677	0.22155325530607559	1.4329144563572382	0.8579857760998545	-0.17757804407035024	0.1827346813988169	0.07243149150191139	-1.052606704124827	1.536987855591264	0.9061082737659214	0.5133032637512407	-0.42724313084156273	0.3872214824123792	-0.5873803979449654	-0.23003849199884813	0.03442354031288318	-0.7014530143516182	-1.0984418932693771	-1.023858801051255	-0.17346152898784556	-0.4191916754424197	-0.5548399598547025	0.26981938355314794	-0.7386996391089835	0.91278038363949	1.6607629190533235	0.2143996011010448	1.4632242319991655	0.24088147570327786	-1.1212067612684076	0.3616936470217051	0.19675707253885286	0.41498438714015273	0.6656564270245386	-0.952263762970772
-1.4010371650529403	2.253288358579702	-0.007240474888991872	0.8973605425836503	0.2927495314736331	-0.0022236582777910956	1.6684138537089634	-0.7906724635439109	0.3782701027968278	-0.5317820021245201	1.4459780181389594	0.4808969803759191	0.0803829186431274	0.24211885983566755	1.487470373658576	0.8634750980781165	-0.22921145760392	0.220157055045988	0.13057673125712968	-1.0515265522778254	1.5771841803620932	0.7659558500745233	0.5803928452522132	-0.441301297709667	0.361132218176828	-0.6024025525488435	-0.19613918308347922	0.002500961086286874	-0.7120123803271415	-1.1072915229144698	-1.0637387942562317	-0.18447754023482965	-0.4323898527187754	-0.5453721779649174	0.20288450916659703	-0.7839825937438383	0.873141070851233	1.568389699260313	0.1695696009591371	1.475124958772417	0.2162213117506393	-1.1324735171862002	0.348614859879078	0.12514267536656232	0.3902739580286428	0.6235793722225995	-0.947069531027215
-1.399479825282642	2.2634595038410494	0.00417882820861217	1.0769381603399797	0.3249235160445486	0.04365708792310586	1.5919923496313726	-0.8085713598106856	0.4047464840924519	-0.5685863141105735	1.410079022214215	0.4527669584544765	0.03406714045338182	0.27424940003187187	1.5307954026624595	0.8602428734798163	-0.2946238874189799	0.2646274109946649	0.15714373558058425	-1.071020343121659	1.5932618807747247	0.6434632941363987	0.6281913256418382	-0.44436769261544623	0.31535786589784964	-0.58802177535797	-0.12228436069618018	-0.035068881371677664	-0.7111263561793335	-1.1119118787960933	-1.1013400847667216	-0.20809179973890918	-0.43966976362603144	-0.524596690180746	0.13757806344334206	-0.8227651437913721	0.8523972632526423	1.4791789384251839	0.1393491605841914	1.5206941428252425	0.18322079966442534	-1.1429606952645406	0.3162287688498592	0.07015039322394728	0.3643000129861637	0.5815090202569488	-0.939733941138587
-1.4072650062591143	2.363988227824418	-0.03554513409064954	1.2563384434076945	0.3448058505879362	0.07864365317394273	1.5179232445562925	-0.766637476275153	0.4057127374105248	-0.5973643203352264	1.3737535160963934	0.43119974854265397	-0.005381942670217546	0.3137823964821014	1.5561399327852605	0.845745909369332	-0.352837094861626	0.2930832289804159	0.16132762451509908	-1.1052289336543164	1.5975721478078284	0.5810837264108608	0.6522162190448252	-0.4396579200388292	0.25234923842121937	-0.5510352974610553	-0.03622264654941338	-0.07098334762938706	-0.7103630870917843	-1.1096003041334308	-1.1547747462949367	-0.2472458870208661	-0.4472952003593306	-0.496515395365752	0.07986138655606433	-0.863688916780155	0.857308328553842	1.4036161316973255	0.1255130034091571	1.567819642052036	0.14567252563518424	-1.1332500014627969	0.2614197430374422	0.06473197040037593	0.34717067946046837	0.5441725464201504	-0.9419011410336262
-1.431575292575976	2.4493501020341997	-0.08116020399577148	1.3933940401892293	0.35512608492530695	0.09518164578718749	1.450257966703187	-0.6934980475692701	0.3978006442918759	-0.6149111909093519	1.3417272833491467	0.41839602317881397	-0.019440793874021374	0.34429096863833475	1.562885679088021	0.8302257714586425	-0.38862803738035256	0.27888306794935735	0.15194379221010185	-1.1417487314478363	1.600250382050433	0.5568703536345339	0.6505114383755501	-0.4344266047377553	0.1723379003638314	-0.5062096354895346	0.033514861643642556	-0.10642425320977075	-0.7225608077329392	-1.0956219118531143	-1.2247491443235492	-0.3004454671267068	-0.4557571733030499	-0.4697146055414083	0.0344719863868807	-0.889888277289417	0.8975996275976031	1.3570828070313516	0.11649503801998182	1.6006522046922154	0.10237188409314255	-1.104263317511749	0.20407703676901848	0.09964022967086919	0.33682025264133764	0.5150906154728127	-0.962816675630409
-1.4711918305923404	2.527337976168895	-0.08780199282398188	1.5084133192247435	0.3519026801238649	0.1291771535370953	1.3846050142347004	-0.6489963291095184	0.39045555850388625	-0.6204584497494121	1.3094745066121054	0.41513783101934526	-0.01067575373830651	0.3688488053248939	1.5487333944539892	0.8152144905286312	-0.3938670430966361	0.2286875713074279	0.13920571451343527	-1.1745538053473623	1.600493009542794	0.5657864692417012	0.6262926800228079	-0.4357701816901637	0.08993442646766411	-0.4646250978114888	0.06983478934353897	-0.14406502546081495	-0.7522456551761002	-1.0637305618394786	-1.2873201850413953	-0.35062289082699116	-0.46085481583529697	-0.446254932947177	0.009381272321932966	-0.8957320008230815	0.9668650022964487	1.3523548783567778	0.10700756103767195	1.6087026456419413	0.056718836667271934	-1.0589998525992885	0.15487889161974114	0.14754179746888368	0.3242466948667423	0.5013313682813065	-0.9891226060636875
-1.5024069303742003	2.6640434321854847	-0.07159026126051371	1.640395725234388	0.33152649060054623	0.1991473034147057	1.3286856649240135	-0.5972337005759308	0.3887961517288375	-0.6242657269385965	1.2725731484531853	0.417619133154723	0.021396567459532282	0.39660174748319416	1.5107050064271823	0.7949432008519942	-0.37737770058527004	0.16052045596707532	0.12859755387336563	-1.1928687329884289	1.6162731283729141	0.6007134622905456	0.5966723723292693	-0.4490719389115395	0.01999981655812521	-0.435331725147784	0.0619408307784934	-0.17837626977788662	-0.7833695322365516	-1.0208819289082682	-1.3232402178610645	-0.3845321554272835	-0.465485316543519	-0.42919136995053053	0.0037757473990286663	-0.8884509574101775	1.0514877378485046	1.3651185346934334	0.09738333310590506	1.576287168574409	0.013770721859241605	-1.0009197567786967	0.1139255018871668	0.1987978630808204	0.31283809056696255	0.5093177977192211	-1.013219049774707
-1.4732409618690494	2.7509170165303543	-0.054537120446166355	1.8361703841100323	0.30235834769126535	0.27144383037344416	1.292595017507003	-0.5296306339606126	0.3992298668982856	-0.625566443865178	1.2387851881428413	0.42025828943842186	0.06808155722548391	0.4175817523094102	1.4520671204350966	0.7719321640411896	-0.36033688378797957	0.08316706641050645	0.11284468272003527	-1.1847414980303719	1.6536979006348456	0.6461866368211618	0.5754446732013202	-0.47052703226107784	-0.03169881782004593	-0.4159991034817735	0.02011828698512714	-0.2127261082470752	-0.7942667784769453	-0.9790417291531563	-1.333876680083365	-0.406973341063417	-0.4734335471406215	-0.4228927737590472	0.011912151759865751	-0.8635029801222661	1.148460713973283	1.3595833559747939	0.08113580085545002	1.5116009879439	-0.01930831513928733	-0.9484142612227568	0.08114275124159619	0.24071586605902628	0.30281483634534156	0.5298737209074085	-1.0368656086294659
-1.3492533408779868	2.7655655198351163	-0.0030992996690074864	2.0817193433860597	0.27682604522882837	0.31636332531404177	1.2770694518649317	-0.511090106325726	0.4156756804384624	-0.6254184410639038	1.2166699385468966	0.39838052986225486	0.1003768992887188	0.4283244861136124	1.381102178472529	0.7563224847733848	-0.355731681457178	0.014907080340806738	0.07077680715432244	-1.158788353756939	1.6895715159370652	0.6995318968519479	0.5597693072639772	-0.4967464702074082	-0.05938074367405709	-0.3963537817958994	-0.031352132667406316	-0.25679958687932514	-0.7855365844389409	-0.9414936556447879	-1.3218673884573342	-0.43115373166701393	-0.4762238955055415	-0.4298136594499947	0.031936802732216815	-0.8287756200420328	1.253193415198356	1.3325150887705104	0.05706611429606936	1.4417115786199162	-0.022861985107259165	-0.920168485575474	0.046966888102608746	0.2538843355561412	0.2930585221091368	0.5515037736108506	-1.0552263140816904
-1.186276064253731	2.8542942389105193	0.056075260527239656	2.2891257391573214	0.25955046413356353	0.36996984908608976	1.2863464994963487	-0.5460288984970691	0.42543704975939906	-0.6345471779476151	1.213646398928909	0.3494457438826461	0.09690246896465156	0.4430396558822675	1.3147614926159203	0.7470505864408958	-0.36281459764132773	-0.03521026898008699	0.022446906401142594	-1.1311877509941721	1.7131405993937612	0.7436569428835518	0.547859434609973	-0.5242445513099895	-0.05804165055011512	-0.37550330966850787	-0.08185377250952963	-0.30581416006772394	-0.756738976540224	-0.9171879020014957	-1.2907161314611486	-0.4558793243091476	-0.47150360354647275	-0.4472121040123319	0.05510066244050711	-0.7992072643743475	1.3388890854603048	1.2910756694802161	0.030536430101461388	1.382936982758741	0.005921572113340751	-0.9176596061000953	0.006721721076046872	0.2437018648520098	0.2824562134576135	0.58240217319241	-1.0708289786918823
-1.019507135830054	3.006328628271443	0.07794320110215743	2.4423386540879215	0.253887148782624	0.46010839168561085	1.3236501654086779	-0.5810868507796331	0.42090879396729913	-0.6528938328901639	1.2368551345985004	0.3125656498571962	0.061267149347875416	0.4614435161893432	1.2680809797245647	0.7406844143435679	-0.38000047047117186	-0.07660116745201713	0.0019325026815244326	-1.1052913373849726	1.7315242978534513	0.7682556711121078	0.5463095407524067	-0.5447387626334094	-0.036857155417203545	-0.35124509206917387	-0.12961541560764944	-0.34809353216913647	-0.7065187875314045	-0.9136625760507044	-1.250997901343807	-0.47227933649331566	-0.4670560951342805	-0.47557182526316844	0.0695398748346995	-0.7733783014931032	1.3882670649332813	1.2334474721912418	0.0041526135862738015	1.3317819543218297	0.05187702398876617	-0.9344684798725625	-0.03172818374224963	0.2408579777890741	0.2699757424471634	0.6142574026541726	-1.0901998694610358
-0.8361341725649595	3.145726918265398	0.09969307095501626	2.524992224434984	0.25870290220854664	0.5528221934755153	1.3901693683920338	-0.6156459019371956	0.3940487723906097	-0.6597380137131832	1.288443883827636	0.29326514297715117	0.008715323610878952	0.4766008009241416	1.2438931576750647	0.738227486861752	-0.39030336921579156	-0.11857420683716842	-0.006351275217147864	-1.0834568393348747	1.7337888211154908	0.7920812261010476	0.5497642346718529	-0.5557712909145993	-0.019577824660607986	-0.31728062020364034	-0.1734380638722334	-0.3827114435327581	-0.6519389707884458	-0.9307975597132667	-1.2223086785414277	-0.4856645174432705	-0.4557185289672422	-0.513979276555868	0.08005507630896766	-0.7538623308535295	1.4072315185766837	1.1801829779604298	-0.01992770915806442	1.2824521061387746	0.10184225862071812	-0.9638542334319009	-0.06257567466790198	0.2509313860027037	0.26134742076471634	0.633700655018446	-1.1090069358672525
-0.6876434951295225	3.2292256338055005	0.16793049120652342	2.4442978477277375	0.26886163262004775	0.6256284071490169	1.4851837950352886	-0.6516780863378717	0.3333243680378485	-0.6478133521156604	1.3629958406033449	0.2763283214160873	-0.041891205295412626	0.4945783832190852	1.2377193249408414	0.7366692488543958	-0.37001904725815776	-0.16666425609061966	-0.007636589832068885	-1.072643974732015	1.71499970663224	0.8312520537947284	0.5427974053663671	-0.5590504476205543	-0.031169676953386828	-0.2868094868811795	-0.21198698358097207	-0.41409996314087233	-0.6092882720300358	-0.9477691269193145	-1.2077553927571887	-0.5057250223928941	-0.42883343722637796	-0.5564989708295625	0.09369083491333977	-0.7425187190345198	1.3919068175173481	1.1465831648464566	-0.03776914969718731	1.2402695879960777	0.1484509709368938	-0.9966506400388415	-0.06973888068084888	0.26328023435907755	0.25821806278183934	0.6544610147134371	-1.1214251674609392
-0.6372849555981465	3.2248846827275672	0.2511193934197385	2.2646833443561762	0.2811799775113557	0.6912006462217534	1.5908851020644534	-0.6463617121449456	0.25331521206502716	-0.624864379295032	1.4610628103979764	0.29278229499405073	-0.08289716613486373	0.5174575027804666	1.245254672634396	0.7284500074518937	-0.33790547118633113	-0.22135152483728468	0.014520991389883914	-1.069915229782395	1.682957324596154	0.875521146433076	0.5294617534522592	-0.5562962875643835	-0.07558607564188856	-0.2708480909767624	-0.2385113231154435	-0.43659200914345675	-0.571574514407972	-0.9388985464464639	-1.1767173699223474	-0.5271814957099041	-0.39753152522234503	-0.5915011513355036	0.10946435449419704	-0.7234351249089271	1.3403938552225445	1.1217632903896375	-0.0506981922408253	1.2090708977644493	0.1831589821802621	-1.0158802267453209	-0.03794983786309412	0.27518952782948936	0.2560291549014281	0.6811383031422251	-1.120478412384841
-0.644261109189074	3.1443837108523733	0.3386607553029374	2.125220251842008	0.2982646903305931	0.7265150801195136	1.6879212261999066	-0.579178979548329	0.18499473014717246	-0.5878703201278581	1.5811513747313195	0.3523820373867147	-0.10463369736989063	0.5335003371937196	1.2668753240935962	0.7070943937799485	-0.32117306180960514	-0.2784942050622823	0.033356546386879335	-1.0626242048151362	1.6409651416340005	0.9115512656327102	0.5106701879521856	-0.5489048873634734	-0.13601396261439572	-0.26890912260541916	-0.24742729115081166	-0.4509500768161172	-0.5341342210290589	-0.9091874792415385	-1.1043219176821288	-0.5405907450799864	-0.3666285591556183	-0.6168379569971906	0.13237713489316846	-0.6955785670440326	1.2755992434185845	1.0932083522799048	-0.0588196791835617	1.1898918553990998	0.20825688075048823	-1.013167172121514	0.020765393029385397	0.28269666259236953	0.2514090397692278	0.7035676690730874	-1.0949818048391946
-0.643219846925502	3.0236234267065236	0.43549739013639527	2.0279330229904575	0.32081517650879754	0.7168787225240155	1.7633974862844568	-0.46525798486597125	0.15709302767172617	-0.5393225551022521	1.7117343679103523	0.3887297605590024	-0.11083879943821084	0.5347197826525754	1.3037328350172508	0.6749610582211035	-0.298804376140953	-0.32908383601899927	0.015509429397240412	-1.0435002979021033	1.5898184367485189	0.9316426893545225	0.4721392727532357	-0.5412592782584577	-0.19950981880983132	-0.28343255491484376	-0.24434662458336714	-0.46718882709057974	-0.5084650440719855	-0.8696183492154226	-1.0031013616459172	-0.5420034566961571	-0.3359199513660407	-0.6363111275814527	0.18479819046218654	-0.669509067057741	1.2189308721795165	1.0717890842993902	-0.05590840341512691	1.1959499371670907	0.23228550391897373	-0.9939437725407447	0.09196099032840327	0.2927122346367934	0.24901068666948997	0.7336851882270203	-1.0477850071250117
-0.6395040888770704	2.8555427638416218	0.5236141914334157	1.9457887578690969	0.3424927406413943	0.6847967754225176	1.806474370465897	-0.34479365968064496	0.1765650477679676	-0.49657631013940795	1.8411289543496234	0.37323632431494197	-0.11873096365098754	0.5260464108391585	1.3526816807784097	0.6322367272639766	-0.2579482337827864	-0.36649488396746976	-0.016600422285278662	-1.012187240471912	1.5356057083805044	0.9313447468004027	0.4145747173021367	-0.536441052426556	-0.24922181737971288	-0.31421182329337416	-0.23591504645320382	-0.4889767905883298	-0.49299912187602163	-0.8062434919685117	-0.9137531378215389	-0.5310826726766333	-0.3164216107549592	-0.6451784321810332	0.2716128071911389	-0.6476585583802238	1.1790351195282411	1.0535567904624776	-0.037258612819215345	1.2298665775973312	0.25887704656600585	-0.963182930292373	0.17380737871009386	0.30869319441927584	0.2536609181077373	0.7827851397503821	-0.9904922294119883
-0.6396088222534355	2.7181167580897294	0.5709369368344135	1.904977661970057	0.35859241298714745	0.6397968036322206	1.8120855851611293	-0.2539582997325941	0.2547080213566237	-0.46938933402845107	1.958133229838666	0.34885662807420525	-0.13503923104739984	0.5066303052215393	1.4102414324081864	0.5715058477845621	-0.23326649245990091	-0.39571405404565424	-0.044571261729775116	-0.9709871628791478	1.4884882788596225	0.9052132149359828	0.35850466572295964	-0.5197496128887444	-0.2629564282315383	-0.35131242528512974	-0.22230555315503803	-0.5127320127588471	-0.476935224535035	-0.7251791524843698	-0.854679415058364	-0.5136895765489496	-0.3123082621876899	-0.6469246919929315	0.37241325881859927	-0.6414252532776484	1.1537564390690103	1.0234573956523842	-0.01294885237078853	1.2718508939183162	0.289997972985098	-0.9243061258939935	0.25077993215176253	0.3177305089731376	0.2661810878852496	0.8347404995327047	-0.9347840330856357
-0.629003429490204	2.6680874975150206	0.5553453872741783	1.8951121785730425	0.36163429271488534	0.5932841651299794	1.791626274314589	-0.20342393696082017	0.3781517595236857	-0.45287468811962117	2.053138691748864	0.3627704911085927	-0.1604017187447059	0.47446413187881015	1.4665659022536697	0.4972662350262381	-0.23013667986561331	-0.4210383163406348	-0.07450516897467928	-0.9214760429762106	1.45301178462396	0.8621888327200111	0.3127033020379549	-0.47045035511880656	-0.25066045185480873	-0.39014428979561827	-0.21422262929730276	-0.5320103132838097	-0.4573892158312636	-0.6537326396631237	-0.8119869009697052	-0.4976955881477997	-0.3173604407954577	-0.6492470507435091	0.4658621082692075	-0.6544880413382537	1.1270999991570538	1.002820862530216	0.0020770380645195674	1.3079167314935596	0.32721711067974074	-0.8896659558254922	0.2991435823296137	0.3146751067771072	0.2795445142320758	0.8799494545905109	-0.8964204837241321
-0.6076150525864266	2.655621505657945	0.5031195997834932	1.8872910094663784	0.34631277564832075	0.5472052074288969	1.7644953617437953	-0.1883521470690521	0.5064852856799191	-0.442749778535027	2.11805050567392	0.40363614444754103	-0.20015171997376807	0.43736078812311774	1.5097093100567343	0.4279077181984553	-0.21925486380188328	-0.44320157612822325	-0.10702811640183282	-0.8592084659137817	1.4307999635070128	0.828852508183244	0.27022944045350894	-0.3966517142156475	-0.2359901523021381	-0.4308443657386487	-0.22444538548352658	-0.5433413477282784	-0.4283752673312988	-0.5873562271593782	-0.7953209892609515	-0.49186893757088235	-0.33089391451484845	-0.6440621602953966	0.5335573942782667	-0.6776607662496505	1.0913314767539792	1.0033374325150306	0.005322593931626436	1.3334899369767605	0.3725109484003392	-0.8713056602812588	0.3214704403891281	0.30389279237521555	0.2993884220710017	0.9128151366227861	-0.8916197542005417
-0.6024982958947346	2.660796946407052	0.4267464853573107	1.8888132504334472	0.3164612442262703	0.48231106033048005	1.7374206818184803	-0.19253715493126655	0.6020988475256318	-0.4392147885507505	2.1545886340838396	0.45267616652603043	-0.2530354092951577	0.4019388009849381	1.531913467927076	0.3793304399957579	-0.17465993487492446	-0.46406124799534965	-0.14126213171832197	-0.7859101784978378	1.4180122504160166	0.8172512160862629	0.23196419203755644	-0.31760379759971125	-0.225388474502415	-0.47605006094598873	-0.2397249593614516	-0.542021844959959	-0.3738999746990555	-0.5102180727971359	-0.8228670862440429	-0.5032323712301395	-0.3557558616163816	-0.6279236915855824	0.5697415095983706	-0.6995422643701494	1.0454747069095234	1.0104328276962802	0.0020436100546525975	1.3438395190583496	0.4187270361549385	-0.8697403174766452	0.3498734649593371	0.2705428047493176	0.334699790911033	0.9204228558103926	-0.9204687674374838
-0.6383838971124698	2.6559553015264137	0.32367820209858233	1.899084475598012	0.28368262099073643	0.40462109412984476	1.717620096247544	-0.2001463791763635	0.6542661228973424	-0.4389946818206506	2.1686179085356563	0.5159880607203944	-0.3053716837651202	0.3594099807342736	1.5313183686733292	0.35556594542386316	-0.1281897320136014	-0.48086292201798103	-0.18039346037510104	-0.7143330994347308	1.4014918066733073	0.8163192222289547	0.20238491396301353	-0.25670694936500016	-0.22508146801938297	-0.5257636578995356	-0.2465849317826942	-0.5355328119783666	-0.29074375224517307	-0.4352308700847424	-0.8554601915613498	-0.5319480893481687	-0.39159393668534204	-0.6082657587581806	0.5762064431286003	-0.7133561775011172	0.9891002738153303	1.0163392363701091	-0.004986908202417836	1.3361975462107618	0.4648094644843204	-0.879949074898039	0.40061021021218074	0.21230178235932778	0.3755922588307622	0.8978711631172626	-0.9591236260531717
-0.6941931258398907	2.619751288100096	0.23845972631566886	1.9068914579295868	0.2512123234318622	0.33683574169037234	1.7071019137980699	-0.20052742964191544	0.6775407334404819	-0.44024416700832986	2.1582323220537787	0.5602171423176922	-0.34445902491087593	0.3121287545341088	1.5224008965224776	0.35008754312329826	-0.09107891027974734	-0.4871135751309505	-0.22410451344314808	-0.6500005261942114	1.3707558803653208	0.8224541302751458	0.17586952268698156	-0.2303396834146516	-0.24684539859637922	-0.5688329500514586	-0.249227784397357	-0.5336490001209875	-0.20294471464091096	-0.386386110249116	-0.8551334301243267	-0.5732808918781758	-0.4360906161713946	-0.5829905405108735	0.561277984765964	-0.7165613713180664	0.9326097170095814	1.0283814458127185	-0.008621444547979319	1.3188712600048969	0.5166977240965899	-0.8979164879596914	0.4626359704978828	0.15624696716530787	0.4106750175294371	0.8517003510520367	-0.9881946451330205
-0.739243656427082	2.554360998424469	0.21226666876429728	1.9027900612513053	0.2154879219781988	0.27288645241990883	1.7061539920600062	-0.17512668417531957	0.6790128717393495	-0.4473710711312188	2.112890618263901	0.5509068427461133	-0.3720762642281924	0.26453078925372187	1.508879777763632	0.3453014483887206	-0.02240337313778312	-0.478872996756251	-0.26397803361883904	-0.5958352225975775	1.3247873023894665	0.8419127338613486	0.14440390787910712	-0.24260940774816203	-0.28167439346322987	-0.5999283421726977	-0.24512910058408321	-0.538210411667122	-0.1383840607212718	-0.3659897810655166	-0.8468026311111183	-0.6242850134871822	-0.48638735582290027	-0.5515835253193623	0.5272689336340154	-0.7184974736605331	0.8934397375555279	1.0428296456252781	-0.006696295070627171	1.300683226748109	0.5708381450237748	-0.9200571173126955	0.5392420598649286	0.10814875639199442	0.432847463394992	0.7935901118476704	-1.0085487046350454
-0.7455792667596608	2.4692334232377475	0.2045324150446207	1.8832435225334354	0.1748983816006197	0.20952881702593956	1.7199658008874983	-0.1510052730896322	0.6688912706968702	-0.46083078742400724	2.037408438960264	0.5035712327789101	-0.3931383974396291	0.2057413764721514	1.4864669487263917	0.3265163268466398	0.05713960514576638	-0.4612841866739144	-0.2964860221471618	-0.5706706345569871	1.266793110497341	0.8575337881037868	0.1117812578155514	-0.28455387692566164	-0.31149174325041296	-0.6177647969553469	-0.22750742167000162	-0.5453618037458549	-0.10839050253250979	-0.3692120183747383	-0.8559530297683446	-0.677693884202826	-0.5415544183842567	-0.5216571742152356	0.48064422326298367	-0.7231665497364204	0.8781646309980022	1.067110185996257	-0.000647344739657384	1.278960307088434	0.6162389102845472	-0.9405952811068262	0.6264248239849477	0.0635388928527641	0.4386845510760888	0.7381442500680382	-1.0222825264089188
-0.7308528433177157	2.374550941316085	0.1762973554264921	1.8493612475879506	0.13379496509527466	0.14896551669098046	1.743280926800832	-0.16907439808672262	0.6548578392630532	-0.46997660155401927	1.9427168480526862	0.4347045233259714	-0.4090465077809048	0.1362976528796074	1.4709673181628795	0.28786066779940034	0.08608155066797425	-0.44370783486014886	-0.32407483432921047	-0.583052669332539	1.2008129487497992	0.8603765540437133	0.07844571812194365	-0.32670005534228896	-0.3334830472295182	-0.6116705702908548	-0.2062701181063537	-0.5531901581144213	-0.11762022458800292	-0.4071162559549971	-0.8790366223738753	-0.7230189051148264	-0.5989321642734214	-0.49229665748072493	0.43002663450432904	-0.728626594452218	0.8770953251540954	1.1072695623750275	0.0033974444542742934	1.2458640498506728	0.6473047021907374	-0.9624667704914481	0.6890448874328656	0.024494521253085547	0.4248433706015177	0.6965900164966131	-1.0295676070317001
-0.7190210075384991	2.2799872136937807	0.13303624286430235	1.8054475039769078	0.09557325913498678	0.08636346949696778	1.7588252366580623	-0.1998177067816779	0.6392157195998202	-0.46695582643057953	1.8312116431539143	0.37460439360039344	-0.42831700447080934	0.06894968620120037	1.477298298319088	0.24154813075105236	0.07222543253134323	-0.43803705752066024	-0.35378781014522953	-0.6233995177352352	1.1352755303323356	0.8611657324618566	0.03838850109635007	-0.3378686682813833	-0.3471359293930279	-0.5806721836502303	-0.19347903082934456	-0.5522722431451557	-0.16795223008735521	-0.482986186876939	-0.8960292955196518	-0.7579589259683989	-0.6501256798352824	-0.4595809097336397	0.3759671070996423	-0.7317860419485752	0.880273002135931	1.1514844509057656	-0.0005820081749168913	1.2047690564862408	0.6622762285579185	-0.9887589611958185	0.7098468706350543	0.0003090877533014208	0.3896333020636443	0.6752532128807991	-1.0405116728431252
-0.7215755911967959	2.2035977082369484	0.0748559624327573	1.7568790794591052	0.060923325948471	0.04660343480932616	1.7621550125938874	-0.22506655584276167	0.6155314592650342	-0.45955378889506554	1.718144676895328	0.3850062597662465	-0.46193980087161784	0.006611475974974204	1.4900040538146824	0.21484515091090559	0.05852743853830651	-0.44988147322195304	-0.3886466471590345	-0.6794811831696688	1.0816496701723408	0.8536666907381262	-0.007312340022114875	-0.33069693773130415	-0.3434287999153229	-0.5392531259097038	-0.19484969457209517	-0.5359041503068422	-0.24123213947527286	-0.5782104924819691	-0.9139537240502065	-0.7825212719348864	-0.6889677837142157	-0.42701271516683964	0.31583432988726323	-0.7259083775964073	0.8795907753305425	1.174141735765141	-0.01448046300470365	1.1683809255139521	0.6537003056873975	-1.0169598801817046	0.6988598110194881	-0.0049606134923130644	0.3394869146494935	0.6776343954723384	-1.054805795077667
-0.7509449549545981	2.156980226587078	-0.0035429970140055554	1.7164567011975094	0.03190467427635833	0.06292086124191308	1.7525137916393732	-0.275083685164731	0.5962805200087289	-0.44994024796359133	1.6170440426116564	0.43892118936642355	-0.5051322198603363	-0.0448889787229834	1.501371480036156	0.21938118502622306	0.03296621334237056	-0.4724547233025101	-0.42522575753837855	-0.7411167806325387	1.0529636351139209	0.8259026306639436	-0.04982825696603144	-0.3206287454015601	-0.3224161445886134	-0.4954911005020981	-0.21550413335969995	-0.512701763288269	-0.3098437103834502	-0.6758916318221189	-0.9471076080713152	-0.7971360352174341	-0.7152402490727208	-0.39376577597072715	0.2547173217823546	-0.7140659833141706	0.8640459230680498	1.14876151420615	-0.029661337849395834	1.1416322970532915	0.6204592066357922	-1.0454995443002095	0.6643833649878323	0.004162629084368435	0.2832433441838401	0.6923923652708519	-1.0667482998651259
-0.8074797279414758	2.125794384702609	-0.09495832143042518	1.700990278995287	0.005293899317207015	0.11545734097536402	1.7248620576616491	-0.3427993646324117	0.5900694488820579	-0.435696875812775	1.525751877159882	0.4704105126403775	-0.5462011387431291	-0.0719490541432976	1.5066294782045477	0.2500392721282088	-0.00941759119647359	-0.4923879530159116	-0.46036996431449373	-0.8026423206067961	1.0523477345563883	0.7931351055486775	-0.08407773142277046	-0.29389536336649363	-0.29809766859990283	-0.45848978647285393	-0.2521314623455921	-0.4873485346030758	-0.364985040372345	-0.7679677263760063	-0.9842915498157065	-0.812634004873351	-0.7299671508096945	-0.35590106376725106	0.20247130436040398	-0.6997031143361012	0.8314611257567875	1.088454157334917	-0.040171408042643506	1.1170983585135041	0.5774709940001965	-1.069524153431889	0.6195251426998193	0.0432367449996386	0.22099430850782786	0.6937982851823944	-1.0742765297444241
-0.8803802293916656	2.093794915388745	-0.1796784144812819	1.7164496078099654	-0.019250693185367873	0.20496697189760366	1.68857995147551	-0.3968875795124615	0.5875543292089044	-0.42502359687474245	1.4403080903496819	0.5066746659694364	-0.5798399414261428	-0.07531704636299322	1.4805378537805054	0.30142399946679477	-0.0641742832688103	-0.4943835411269918	-0.49341877456977523	-0.8548345317013972	1.0733795980395442	0.7636350991880951	-0.10801235966396694	-0.26849312415265636	-0.27306668609767076	-0.43679936100743505	-0.299537797463795	-0.4651203891541553	-0.4036589613370264	-0.8473350488117284	-1.002288232525405	-0.8395801708854955	-0.7304092874752562	-0.31023527907564746	0.15173176279436587	-0.677699134131437	0.7942725071311493	1.0157263567271086	-0.04755595931330766	1.0900808649729556	0.5386228820607146	-1.0774916245648585	0.5763798311426278	0.11645568275188851	0.1524304310229741	0.669326229892569	-1.0743235151080022
-0.9298963482870615	2.0612048841537423	-0.23764616761312177	1.758181425412292	-0.03604977096215868	0.34876270887824246	1.6637211055565444	-0.43925096322909757	0.5832445533056824	-0.4260510778605104	1.3699984545448787	0.5627686018523235	-0.5974927365278146	-0.05930720560393009	1.4168158622591105	0.3647188192694554	-0.11773393636980385	-0.4683129152876286	-0.5193367928208791	-0.8853908020707169	1.1135095631543428	0.7297053518782468	-0.11830669107001184	-0.2648989694568308	-0.24910446336572117	-0.4301425025553784	-0.3548141378000828	-0.4494636804170226	-0.4204241425371148	-0.8982693045357795	-0.9952310482221772	-0.8769940067469401	-0.7236703972693046	-0.2566157364310991	0.10199366898778177	-0.6412629276239351	0.7576221702934502	0.9533562220860062	-0.04700287769550478	1.0633684298884343	0.5041504455542926	-1.068814180756674	0.534022348719644	0.1978047334324619	0.08972006829524279	0.627034684329393	-1.0667988091309724
-0.9689482367960661	2.0204529020195268	-0.27319664060004645	1.81175068814903	-0.04117918903749708	0.4821456356949863	1.6614490389047165	-0.4914836849487102	0.5744377330230573	-0.4353040991478555	1.320300524984757	0.595714722887256	-0.5921114244503359	-0.03202805231979544	1.3290090961780419	0.41948100291971124	-0.1691072944936602	-0.4185432649168493	-0.5399052787131933	-0.8933705373017677	1.1697265605084026	0.697919067323449	-0.11997249360124129	-0.26440091342460137	-0.23234484324251778	-0.43816885014552326	-0.41346923079932585	-0.4376361374209966	-0.4245066598381947	-0.9178303940527492	-0.9779331820510624	-0.9154145304415373	-0.7265857714265429	-0.19875692676339704	0.060747794791812415	-0.5947536764596675	0.7184219502895125	0.9288760580598785	-0.0336833352184181	1.0321576751980934	0.47319492267390695	-1.051327816718969	0.5008168604898642	0.26374127125074454	0.04466059875701932	0.5794127082076765	-1.0581570261348738
-1.0259793549144134	1.9660072653389122	-0.2998172384502401	1.852950501685513	-0.02500076684359278	0.5600874646289403	1.6774967648262291	-0.5479904572510101	0.5557941158388111	-0.44596789072683213	1.2840863924485104	0.5687588056768569	-0.5696834218240323	-0.0019497174141975145	1.229566980401951	0.45847080410447755	-0.22154439685624308	-0.3563108156957138	-0.5628752432101093	-0.8851128218159741	1.2289681065599756	0.6889918712080704	-0.1069055856915557	-0.25537580654377073	-0.22743588292509323	-0.45716138200890855	-0.4692259688163253	-0.4251159858572521	-0.4325939090556363	-0.9239494324800142	-0.9576599534880457	-0.9390957629407538	-0.7416695649706795	-0.13828963348247725	0.031500642103457106	-0.5449669227781604	0.6844993110513717	0.9501902609587359	-0.00950728680946027	0.9940012392773104	0.44696426047496207	-1.035221181714579	0.48307835224856815	0.31863440567472145	0.01694401473282429	0.5334664411581199	-1.0528171395642247
-1.0728877645258206	1.91243784281303	-0.3144045654481262	1.8678537089166949	0.020812958375743762	0.6084465997381754	1.7102094368970047	-0.5865747631546455	0.5295453177607682	-0.45768193295331117	1.2569846438593169	0.5223032583797066	-0.5402009170870385	0.02752813298514604	1.1348006444767327	0.48485929722695176	-0.2636629187409576	-0.2889240409958457	-0.5851570983608098	-0.8568779702270796	1.2815477652678648	0.7042842037069142	-0.06540207459636035	-0.24941640378365393	-0.24172163852120163	-0.47702696319782545	-0.521381720340234	-0.4109780091601771	-0.44668521765602953	-0.9276102404503088	-0.9141952902610748	-0.9401757024873378	-0.764535645787569	-0.0727067355946226	0.010100076516039494	-0.49766817866174373	0.6610060326573064	1.0033794585476936	0.026234853013550063	0.9589298577988326	0.42316954130060724	-1.0362142153910239	0.4712650328093207	0.3627336584629654	0.00043343440409313765	0.5029266433180026	-1.0476816393251402
-1.0842915595494582	1.865489774870348	-0.3072619081884471	1.8541365160829681	0.078316364444368	0.6253407769269421	1.7570726525406541	-0.6014933471891301	0.5116520749567751	-0.46390943543768853	1.2407278977759977	0.48214433766559556	-0.5076537428504375	0.04964971824632948	1.0589010158451038	0.49146461026584315	-0.28528802889138427	-0.23070768453401258	-0.6028879962133786	-0.8094670195140579	1.3339356030950413	0.7211930592369938	-0.01591009668268372	-0.24251891490458063	-0.2791952899176532	-0.4959156421349059	-0.5627238664528889	-0.39993173697321927	-0.47059328488721264	-0.931628609214345	-0.8475726234082614	-0.9248336543357241	-0.7933097635905502	-0.0011498585119121107	-0.006182775378007248	-0.4586406644458796	0.6423524518667142	1.0826475604886625	0.0764862685739206	0.9367726176254921	0.40060615958106893	-1.063961927418657	0.4682688115550073	0.3909296171816603	-0.01026743670358375	0.4925489770341156	-1.046051247208981
-1.0590659945956666	1.8070690787368526	-0.28070345282354753	1.8269064199767993	0.12651927997201978	0.60570740622433	1.8199179893527575	-0.5917366220385163	0.5152088755286857	-0.45800924684074396	1.245276496096235	0.4348180132365293	-0.47969183492296325	0.04600721882377465	0.9985048820578554	0.4748404929399907	-0.2898710154334164	-0.1957611086228354	-0.6149943481055765	-0.7556012538245752	1.3833922104909973	0.7320125599213056	-0.0005711736211059845	-0.22272377806745225	-0.33082791266295397	-0.5156602517832912	-0.5782842267868531	-0.4005262955328572	-0.5073541715464759	-0.9385786971426876	-0.7818439672197781	-0.8967269718922216	-0.8206153966328482	0.07138471877408006	-0.014413872506930273	-0.4362264430436505	0.6257431322482964	1.1874762457121337	0.13263316951087076	0.926938360280355	0.38597713549100765	-1.1177899210950955	0.48314011585665106	0.415305083808834	-0.022534355725701404	0.4903571495677304	-1.0571879530110757
-0.9723604198405408	1.7346433992180974	-0.24170904330163584	1.8055553234675858	0.1731378553343249	0.5762469179861918	1.8863113383200425	-0.5482916311584913	0.5361660386790851	-0.4403134247294386	1.280669248468365	0.3703805054747238	-0.4598760575525926	0.009632374952593342	0.9492881128231476	0.4482685492322075	-0.2822666816187359	-0.18228465973875782	-0.6132694720019358	-0.7033364274797551	1.4180433565047807	0.7365912721476321	-0.019399665778275656	-0.19555796458137928	-0.38441573710565385	-0.5316421900247794	-0.5624643718608143	-0.418051169849484	-0.5439072253809447	-0.952118518761931	-0.7160905073578576	-0.864505636059991	-0.8386157009323354	0.12707385515602132	-0.012485583411362525	-0.43088592903649603	0.6248080944458757	1.2970748856428425	0.18759641500752328	0.922667541895979	0.3829063101966345	-1.1894662256632702	0.502406244004521	0.433530086956492	-0.042927201688482755	0.48553948598526986	-1.0786285490458436
-0.8538037556702658	1.6512056656155032	-0.20081680227884896	1.7903627060245846	0.22896215447118345	0.5352052149514842	1.9369635631709232	-0.4832236631731006	0.5628205851221868	-0.42845422590940246	1.3346917635766926	0.3026435364950649	-0.44402130148533525	-0.038118680883234106	0.9118522478628422	0.4249179104450276	-0.26705670717827085	-0.18710374453594664	-0.5847578108304807	-0.6575831467756291	1.4436519625147877	0.7167091469142512	-0.06157503688452716	-0.17837054136653463	-0.430225714710308	-0.5401398701266162	-0.5125495890192279	-0.4547938457499171	-0.569635956773193	-0.9668888523315099	-0.6579248147266079	-0.8415297129158109	-0.8440065857774744	0.1569963570467489	-0.0027451409487063453	-0.423492733353754	0.6552506512033387	1.3933460199653347	0.24108275025004292	0.9266401958007355	0.3823733432385795	-1.2689491360959564	0.5129129200016678	0.42991119522620186	-0.06916397994737164	0.46950965300098674	-1.0920781093700698
-0.7807256628427615	1.5677470697711304	-0.16944479000308502	1.7732236630393483	0.28607047655586276	0.4815942202433421	1.953668675495528	-0.4237182463137071	0.5821755624208149	-0.43547582034676946	1.3857831285153845	0.246723962383853	-0.43509939978400675	-0.07994407642657189	0.8763871661454665	0.4098400194810649	-0.2550026815541753	-0.20812424132462465	-0.5324097197144502	-0.6246373808288044	1.4796303016491805	0.6688819799725736	-0.13529808203664467	-0.18335731875441957	-0.45547149697029293	-0.538683646676449	-0.42222151763046256	-0.513908612855815	-0.5790066648384885	-0.9734101466517335	-0.6351410230434943	-0.828429167195188	-0.8323871432786643	0.16229800696795663	0.018801768007571405	-0.40829757647846526	0.7026750911537933	1.4698824297832163	0.289597428752313	0.9387442948780047	0.3864766875927586	-1.3449688029125062	0.5186926211935663	0.3956176518112649	-0.09019748187515135	0.4397356542068468	-1.0956736643178826
-0.7447140779983841	1.509709917928809	-0.15218409328785604	1.753521069795497	0.34383415754634267	0.4330815829948655	1.9149699044263309	-0.3799131561964769	0.5966446531568584	-0.4547351592305085	1.4222693669611615	0.19286577773895458	-0.42943317588327085	-0.11334949142067023	0.835160441653173	0.4059340507688621	-0.24827913842364926	-0.22977897724054702	-0.4674363179852462	-0.6103503303482998	1.525848765204775	0.6187783841773125	-0.20778818713793873	-0.21013767417394047	-0.4606287867637537	-0.5265031820341035	-0.2948535873914821	-0.5865521949064568	-0.5735033488696615	-0.9605714794014668	-0.6573856044344908	-0.8221650992437823	-0.8066545620233517	0.13737435021106853	0.058968718542925555	-0.4023180896707865	0.7494826238866095	1.520044001935752	0.3253395685753234	0.9513706126681332	0.4014766165877986	-1.399817672331084	0.5208955232151755	0.34023373618002917	-0.09436448349364554	0.40440500412942393	-1.0970585579093464
-0.7314857972009658	1.491346330799494	-0.15850522689194974	1.72563270732519	0.44979408034852886	0.38890426344594087	1.8269858973403814	-0.35932595544249113	0.6165263230447459	-0.4830207715201535	1.428511349964893	0.13089925484793044	-0.4234105454320929	-0.13086780204929152	0.78673327380926	0.4090330552992594	-0.23938628886033939	-0.23998229920009445	-0.3892173866836547	-0.6088220062538557	1.572814811760337	0.5737989078458777	-0.22843634289757198	-0.25192671671170147	-0.4546248715836378	-0.5076236330246107	-0.15784310425932552	-0.6479513185835951	-0.5640670093860102	-0.93078079905106	-0.7042235672489456	-0.8234522364940714	-0.7744035905958123	0.09110937130039304	0.10906693181601823	-0.40657692454910865	0.7893783765378846	1.522236359972999	0.34864800818272795	0.9650189624606569	0.41601709130865316	-1.424140810278268	0.5184290964657474	0.277836771917126	-0.07492851470935541	0.3692402492501451	-1.0950440604459362
-0.784890711897049	1.5152335976368492	-0.1893589708403626	1.677777877594373	0.6361882972064097	0.34922768623206185	1.7202911469077662	-0.3758970676128063	0.6364079929326333	-0.5107067827174573	1.3973406688215637	0.06011147072718581	-0.4260771920475239	-0.130895516718811	0.732295861121223	0.4089609854264594	-0.22463631192851272	-0.23971388014088557	-0.30161577376159154	-0.6040021690205978	1.6206715293241831	0.5286507615561189	-0.20363086099318983	-0.30354908465693453	-0.4443438217149994	-0.4923960550500193	-0.03170610990582511	-0.6632387751626369	-0.559167745545387	-0.9014496401894847	-0.7457697202565636	-0.8356026028461884	-0.7283963722189333	0.053601352871867666	0.15858264109149117	-0.4108977383133938	0.8057348851592703	1.484486476133567	0.36378026046761325	0.9871055393758219	0.4312258631555955	-1.428764139965017	0.5148866104110597	0.22347573024983997	-0.03999359969491073	0.33410733284323746	-1.0929062264031333
-0.8664279222098099	1.5758929727920516	-0.2262181645675762	1.628640563395495	0.8225104379320843	0.31574335550894905	1.6072608517512563	-0.42917211294265717	0.6746406730107337	-0.5182084375230596	1.3502941898682574	0.007248902115817505	-0.442852842884336	-0.13269697023757474	0.679816350739887	0.40035846333679387	-0.20162206157444174	-0.22177397339882413	-0.2313296615784121	-0.5902733482761485	1.6622251164347606	0.48681199371873046	-0.16440551949273582	-0.3556674362792006	-0.4348486246186276	-0.4839988041516422	0.07808671737149728	-0.6167828899510659	-0.5594193326490855	-0.8749859512870909	-0.7679280280008216	-0.8583577243970263	-0.6716073841517761	0.03375609165906	0.20765501604365277	-0.42809392779263417	0.7872833112419046	1.4399861607976596	0.3721585353043296	1.0123150876035332	0.4596953207269343	-1.4165445666878944	0.5145462243042938	0.19185421785219928	0.0035217246969060645	0.31152212596866447	-1.0956959823655819
-0.9193471168995622	1.6296132453738763	-0.2596943213953909	1.6157334354193604	0.9352842247141304	0.2832143147980095	1.4914898845639328	-0.4945255414142693	0.7503998749546689	-0.5013152459878943	1.3076697483470356	-0.025473334277377913	-0.4704956922531814	-0.1469607868169133	0.6363328862203954	0.38467671419618904	-0.16287119190495836	-0.1781858893789396	-0.18981641595396342	-0.5722398047296791	1.6838625117791945	0.44950638490724526	-0.1208382185620519	-0.39518310516638266	-0.4277717584534438	-0.483445302291665	0.16840414282828034	-0.5227445875201886	-0.5745899134624467	-0.8568984033224526	-0.7684564540870964	-0.8913670393751654	-0.6295043802895612	0.013457906336333068	0.25178184597169095	-0.4587233029604974	0.7438300603022479	1.3970373065008903	0.37087155692444246	1.0357597778709533	0.48802777738742487	-1.3788402226115477	0.51888340211631	0.17997632115935636	0.052627730629435744	0.3100374477307307	-1.1088002002675088
-0.9676018816535177	1.6331293355076113	-0.2984215182305388	1.6398878386861955	0.9978382990099417	0.2442113586223557	1.3950776750187874	-0.5555158765827215	0.8415554066868495	-0.47212264217249295	1.2883375726815862	-0.041811754491864	-0.5049262723626259	-0.16630958537998533	0.6018982794012834	0.36515451440956326	-0.11889307781912843	-0.12387916410862132	-0.15786766010500658	-0.546785890301499	1.6825581297903458	0.4208374166624928	-0.0894485085493196	-0.4168226381284108	-0.4214042553906926	-0.4976971192553686	0.24044117232956289	-0.40041885775804537	-0.6140040109785891	-0.8699898772276692	-0.7213305529766509	-0.9279531308748389	-0.608639848747875	-0.014482250654039876	0.28078078882854846	-0.4847322997485869	0.6883652629485725	1.3440179641272787	0.3622684027486197	1.0588511518474952	0.49777489097141475	-1.3285095017426505	0.5184400766627398	0.17253197995161346	0.09143943558592227	0.3286327913044909	-1.124331212198244
-1.041144444237076	1.6123698001493292	-0.33961577173185387	1.6847137919354729	1.0010096488270126	0.2039863465808951	1.311248189335679	-0.619605684094685	0.922084752871285	-0.4324996358108934	1.3036185343172413	-0.04080582119373784	-0.5408870530509133	-0.18128078590515348	0.5759792595227002	0.3562102064079832	-0.08624893643904248	-0.06984878588660244	-0.1327044909025938	-0.5183173083759633	1.6601565615319362	0.40778088448712585	-0.07515481503166019	-0.42732878818968534	-0.41251049761602854	-0.5240289716579578	0.2992519620840501	-0.2734983377236124	-0.6696667461244242	-0.9162241639246155	-0.6099469613546176	-0.9597694893771005	-0.6088694415664957	-0.04862092428752866	0.29550981848264	-0.5044902831809687	0.6319037370707127	1.2928162476663365	0.34617889381753697	1.076361851922257	0.49241848950582157	-1.2799111760725348	0.507307529437024	0.16513556014121233	0.10926691984270569	0.3678376807567476	-1.1287889485677143
-1.1039358980555039	1.5832958590480621	-0.37839516825464875	1.789146899399442	0.9066019283256466	0.178665945166186	1.2283679642631458	-0.6906355859964287	0.9924729908803055	-0.385811393160269	1.3444129053957639	-0.03141401523184929	-0.5712563058220902	-0.17664055837989862	0.5582228889319901	0.3670261471668225	-0.07223600096992089	-0.018171887854609183	-0.12306865868652454	-0.5059727158388054	1.621081092826247	0.41575269456119485	-0.05779415749406497	-0.43472433310098824	-0.3999693351743518	-0.5478169979865484	0.3483483389044794	-0.17533984878296352	-0.7310309068907914	-0.9779578729971284	-0.47713515272385293	-0.9825267038340364	-0.6374787526432393	-0.09425848141420841	0.30645544163002597	-0.5238321226647413	0.5896407541744997	1.2606418174935132	0.31906573890524725	1.0832420403768288	0.4755907678709317	-1.2281079192846724	0.4960349846996543	0.1578002814239711	0.12017039155469829	0.42213735753102216	-1.124399340975432
-1.1332551719376531	1.5202309069369178	-0.4238312678021245	1.957153783393038	0.7821478038966356	0.1736972448532585	1.1654650559330526	-0.7535966460812243	1.0391379542886692	-0.33514889580107404	1.4058999816873858	-0.028824381818212043	-0.5919769716798102	-0.1463946157110163	0.544987726957413	0.39669381950169413	-0.08371633651932249	0.016993274041493152	-0.12555068520790735	-0.5064628687777807	1.5809946762357179	0.4407466275826121	-0.024146792696089336	-0.44440015951352513	-0.3851617733374585	-0.5616465557993413	0.37427118328193854	-0.11725460676191253	-0.7860203123001581	-1.0505902026694927	-0.3789859385115401	-0.9962425639474803	-0.691484211934148	-0.15521334172563594	0.316652131066187	-0.5396810092181641	0.5594268159741616	1.2431187129577868	0.2833767800070257	1.0718462973754186	0.44851303906467077	-1.1832497111062128	0.4908921349333177	0.13757745174575559	0.13990341663045144	0.47992586059353365	-1.1178096437336063
-1.1493810761478391	1.4416556804567418	-0.4797632331157368	2.086659178472112	0.7064144753526092	0.18620692404543449	1.1379940697443665	-0.8062444640124522	1.0415555382971449	-0.2755341264366102	1.4915310786120535	-0.03645709416645478	-0.6016799799527656	-0.09680251397139716	0.5322252953424143	0.4398691331477056	-0.12425623059030022	0.016544776372941838	-0.14272810380373752	-0.509387901825648	1.5490601286406813	0.4678372389910777	0.02611551631423315	-0.45859095711420644	-0.3765666396162558	-0.5679108273651459	0.36355339125852715	-0.08012494625511861	-0.8180824755637752	-1.1186440781157498	-0.316275781538328	-1.0021330481603874	-0.7566124203489301	-0.2205190962487807	0.3217669752817367	-0.5462758578221909	0.5377346647312011	1.235984793913263	0.243820808149166	1.0339139156878754	0.42109280798129	-1.164572325369345	0.48858492104027984	0.10873868531789048	0.1635159694942505	0.5403536054446976	-1.1032453556584902
-1.1676137908854858	1.4196765063482824	-0.535655427238761	2.139685087722934	0.6664923065695312	0.20611153153777448	1.1447018210264268	-0.8580607800686779	1.0116953196749716	-0.207534429138428	1.5776848720047951	-0.04956930574172047	-0.6053539552616608	-0.027024894598452455	0.5221408103692793	0.4857983895088906	-0.18322346804000458	-0.019254624650405193	-0.17992628245777068	-0.5250580459001595	1.5220963340301767	0.4822369749951413	0.08187989723189174	-0.467960074957659	-0.37421327251424186	-0.573087496307119	0.3138195892606435	-0.0461141104734432	-0.8242372441296191	-1.1623125867732333	-0.28415286759574726	-1.0040030597589777	-0.8195594969868154	-0.27001356520100495	0.32398795111502454	-0.5400189417154391	0.5262505135071637	1.2337749250290735	0.20066068904562426	0.9654705179153409	0.40485318781735746	-1.1706991266036084	0.490875664637829	0.08888931204654539	0.18036467380450832	0.6067150361203801	-1.0838591946461738
-1.1941067814807969	1.4523901062461317	-0.5766794103303706	2.1496498785455733	0.6415392826511215	0.22309214682436657	1.1734634803160922	-0.8937210801662039	0.9667417820628181	-0.14224432158664763	1.6339348587446245	-0.05958117930583864	-0.6093128423938137	0.05423055719404317	0.5287255449691854	0.5202870995469702	-0.24968788079385443	-0.07994904398797259	-0.2309879082743548	-0.552975205769348	1.504418743785436	0.476922024556569	0.12099138153963247	-0.45079613843504146	-0.37690717581757155	-0.582371491422408	0.23940186321976817	-0.011925950209068548	-0.8160904404770026	-1.1908322502396387	-0.30309316831665045	-1.0123202685925516	-0.8699505742816159	-0.29134333971459603	0.32474979747644306	-0.5283993762851177	0.5197088777562057	1.2250615275903027	0.14987746423736642	0.8743062973981619	0.40451068554023717	-1.1966154494211008	0.49629713690284916	0.07315291663670367	0.19269456328472395	0.6569729026126045	-1.0715443308523587
-1.2246934810044658	1.4661046230343102	-0.5913661653047272	2.0925438527791025	0.6320732839547129	0.23177768534378534	1.2096438321913658	-0.9004634473384643	0.9081696647106099	-0.08643018826002907	1.657044876921456	-0.05716900284325549	-0.6064829316998865	0.12715049219202507	0.5608956831993621	0.5413118469846975	-0.3172369467640959	-0.15769543528945862	-0.29291774943375903	-0.5788886385778177	1.499293497226708	0.4557754902195483	0.12577748659549184	-0.40417919907446204	-0.3843497254727832	-0.5946238542445028	0.1598847357592615	0.018314132602271594	-0.7991830578704757	-1.1998145684605332	-0.3578003661342613	-1.0298828901141757	-0.9067888556891222	-0.2842595039897681	0.31729489409804257	-0.5142180169016544	0.5104951870174765	1.1845379255951205	0.0916033263088667	0.7698504903675412	0.41916811225815714	-1.2367575210271622	0.497179670236117	0.05729093411658699	0.19660420737881681	0.6638449855175329	-1.0607365225953103
-1.2561453692894118	1.467797674194096	-0.5783622288321288	1.9529374738365337	0.6190501946596113	0.22832463236686457	1.2499840609595265	-0.8849765612350806	0.8424553357529417	-0.03888713455845678	1.650632036718718	-0.03640241266409559	-0.5854560123093018	0.17890301840799278	0.6165864109824126	0.5579687233436406	-0.3787642271667061	-0.24541070658738579	-0.35396731693119854	-0.6046262063271641	1.491539786167398	0.4253644198505012	0.10031860800860175	-0.3396419135445362	-0.37971843313489273	-0.6156318176227747	0.09087913539000406	0.03763832887569733	-0.7855803387178448	-1.1848361233352223	-0.3922828643151461	-1.0546461550660742	-0.9378066181651592	-0.2558074016173619	0.29663608852729795	-0.4841184136399998	0.49387498080110037	1.1081538601456418	0.042465671259071476	0.6682746419811062	0.44724494526791947	-1.2707372154261278	0.49232779569007984	0.048483311777570405	0.18022915042729676	0.6358623197215321	-1.0464623691402892
-1.2749488050344968	1.5057027627193447	-0.5444461032084336	1.7917785461784845	0.5777025201506788	0.21244982860762499	1.288894373885523	-0.8612073926759688	0.7863996385494165	-0.0032099208282596603	1.6110096194644972	-0.002430755528304321	-0.5500895982335775	0.195226958754943	0.6991519241121862	0.5734593781245483	-0.43085110415339384	-0.3363753208425716	-0.40287946405425334	-0.6351994958957536	1.468452847086549	0.39904575051407287	0.059114613132075736	-0.2609290276853703	-0.3545889570852032	-0.6499786052060249	0.03894960992072395	0.04237080639337702	-0.7900529983391529	-1.1693967599992292	-0.3955332239560275	-1.086142298935337	-0.9587484383784602	-0.21679818996332495	0.26016502542511544	-0.4464573862908462	0.4717860735436588	1.0060708757228118	0.025704563220657006	0.5861604889927234	0.47623901608323715	-1.2847572422848417	0.4881072824711086	0.04212629055089208	0.1520895691954423	0.5859915420249766	-1.0280370588131444
-1.2683612274486338	1.5359481989359136	-0.49746887002567003	1.6491447094318847	0.5270450118984508	0.1944498398915063	1.3160011867511112	-0.8443468916641177	0.7414057861958628	0.012510633127580495	1.5509223065958533	0.03404799690435473	-0.508783786374144	0.1630238325195211	0.798489704304828	0.5906436749162547	-0.47154128150134167	-0.42055470900611047	-0.4490391737924453	-0.6631994825347224	1.4382840884636985	0.3824102141865328	0.01641508864315277	-0.1824330483367731	-0.3190956546748633	-0.6816035331273247	-0.0018389477288392215	0.04433806506614416	-0.801128907885072	-1.1535593309358292	-0.40340461580035214	-1.118811516672546	-0.9689619090127461	-0.18483303882899538	0.2062446676947368	-0.42282867386129225	0.44984111130366616	0.9132476271633696	0.03448397417577968	0.5262949213650795	0.49381690124216054	-1.2807340637919564	0.49723731627032713	0.02838111182369863	0.13112588234077138	0.5378802588541893	-1.000151245529553
-1.2364494230326932	1.4969213637180676	-0.44715334253291894	1.5256218774079169	0.4788621175186344	0.17906236816655774	1.3313593933292582	-0.842990299628681	0.7064333982690532	0.009598962633285222	1.4899009743726366	0.06192421411673164	-0.4631829554562426	0.10867008660722863	0.887611613974806	0.6056090931999387	-0.49542456123963	-0.4874182364260017	-0.5023872097610871	-0.6871466305208669	1.408409800814483	0.3683896777968033	-0.021343443978201378	-0.1275916219862839	-0.2762279098495747	-0.6999215915902016	-0.04807822255345747	0.05720139165817077	-0.8027636163607946	-1.1237155751551016	-0.4281079961234024	-1.144012198998933	-0.9702076205434803	-0.17718850101908343	0.15305315733083755	-0.4083226631704031	0.43169194288514295	0.8521820506195106	0.04959647354574361	0.48115661083771544	0.49669224962715336	-1.2623350987120356	0.5270773741219223	0.001840920006259783	0.12099585212498429	0.5320471155740003	-0.9635790131544635
-1.1912744266938797	1.4612597685780133	-0.4042451992871986	1.4196041071664864	0.4175920661706437	0.16313242286215346	1.3337077757142348	-0.8591882180440737	0.6879250305398267	-0.0046501019329648775	1.4336560500683337	0.0736828005769806	-0.4118742843038711	0.06529134982463461	0.9490124607878616	0.612297395789327	-0.49944823262911286	-0.5282405848231522	-0.5580320120425151	-0.7106898561776707	1.377590924936459	0.34734409920126075	-0.048267079963241345	-0.09539482086813367	-0.22852245535821364	-0.7087684914222507	-0.10679319892010239	0.07552526923213562	-0.7945159347873714	-1.085266616053128	-0.4591783715757707	-1.1615319159455475	-0.9626571992855719	-0.1935553563905566	0.13033263194585878	-0.398907775255055	0.4177316954365843	0.830011567305147	0.06778738873347813	0.44659193662518043	0.48092043745148183	-1.232469842910177	0.5713165878044862	-0.037433143808263916	0.12487264206702645	0.586683609871779	-0.9287064763068115
-1.1433338620690192	1.5021914869490973	-0.37184162175555635	1.3071639838421851	0.3567170988065983	0.1442352663030885	1.319158248132967	-0.8960073829595159	0.6924701925138042	-0.02736758319262602	1.3898976229892561	0.07227036705376579	-0.36201364814835435	0.024856966741939206	0.9808631517995765	0.6065656569661926	-0.4870792655289322	-0.5427159603326401	-0.6138229512586747	-0.7344566006515534	1.3519014430956648	0.3111502347136184	-0.05779723471548938	-0.07085951691150602	-0.19612750847799637	-0.7016848088554898	-0.1705995922573918	0.09388356861744784	-0.7750780963842241	-1.0468763192688768	-0.49072540892637057	-1.1715056599557123	-0.947316534568127	-0.2211965578069603	0.14774175388456395	-0.40763204129824293	0.405224204004464	0.8526706032492164	0.07188535885219835	0.41979677382377023	0.4404634001809436	-1.194103476382867	0.6158426591334779	-0.08409867004725693	0.14867821307412643	0.7077267789901885	-0.8989494709187227
-1.1092454248747086	1.5738516826733338	-0.34934604207917064	1.199293420774108	0.32250629612926435	0.11916523730966641	1.294532366030983	-0.9452676491574679	0.7174211160138698	-0.050090756867721055	1.361311315182022	0.06176326478903158	-0.3143149271760564	-0.009428718945943578	0.9859524097033775	0.5921931771814536	-0.46576779004348634	-0.5346690514057244	-0.6748264913750963	-0.7496785724786224	1.3312781062449468	0.25839224161801855	-0.06526872833462351	-0.05030313493219039	-0.1822944040787135	-0.6700587396932416	-0.2401507966407534	0.1145178798924618	-0.7468650942675319	-1.004558440640876	-0.5275103350545953	-1.172374215986395	-0.9248766780432313	-0.24981545942664568	0.19071218425082553	-0.42943090090412445	0.3897337847317629	0.906591754240386	0.037583662363465616	0.4009193429262437	0.38427631930511474	-1.1543759421993713	0.6457376179700355	-0.13218531358672952	0.18194441094897051	0.8478177331318418	-0.8782970543579767
-1.1010671142681119	1.6522760590975671	-0.33790933908568427	1.1277722128395236	0.3005737960475684	0.09763917032708494	1.2740516332242606	-0.987284028154615	0.7489160323760401	-0.07991711626806505	1.3451507553736994	0.045024534708214166	-0.25830147614075716	-0.02597437664904928	0.9702969198115028	0.5775750046485328	-0.44299660655477535	-0.5162364767701783	-0.738970249561455	-0.7524663173190449	1.3140722916797973	0.19198798707670733	-0.08301506429077929	-0.03083957492650464	-0.16979934499967636	-0.6158224048611586	-0.31767048111303825	0.1272706394540996	-0.7172628937956342	-0.9613145354259599	-0.5635522294002827	-1.1727457068187956	-0.9028800947820095	-0.2745787322919192	0.24338431912916264	-0.44786814379038764	0.3678130149316778	0.9743797449256114	-0.02700533051994742	0.3945372442671058	0.33020439883335356	-1.1238161815365726	0.6609644061493096	-0.18175752044379606	0.2168245690433296	0.9286690201544925	-0.876247317871883
-1.1112839310262788	1.744846640236028	-0.3372928856315689	1.0762983367834578	0.2750174682077294	0.0898880574513993	1.264138621149934	-1.0178885349617748	0.7722647700243348	-0.1299278320601108	1.3383962007729462	0.02266805405478533	-0.19250391833599495	-0.04219273730259192	0.9426943615678809	0.5705099731785995	-0.42153484779235945	-0.507798831238085	-0.7955666679454254	-0.756912866781648	1.3047114327009999	0.12995191510571208	-0.10418224473070939	-0.009756123942208332	-0.1514837363873856	-0.5465159833053643	-0.3965235685661348	0.13451277994456678	-0.6854328712895361	-0.9349723613245638	-0.5967460149830078	-1.1787439756957514	-0.8879451955905427	-0.2902424646825545	0.2890434502135001	-0.46268847597437546	0.3369216884139329	1.0415110788504793	-0.09532914377852351	0.4092024555797189	0.2821889210667627	-1.106292694744608	0.6731853654019017	-0.2413618239650595	0.24519276041654026	0.9295873087260362	-0.887205479292381
-1.1248294477028318	1.8170219728534314	-0.3477837799988822	1.0130990911161857	0.2527005620876005	0.08846331914931195	1.2722227333737028	-1.0406808524992308	0.7896443249943589	-0.1605359498466715	1.331775800713636	-0.00686717930465502	-0.12770088419893255	-0.07620787502611814	0.9275811590912177	0.5762635513571277	-0.40125313945693375	-0.520727116305044	-0.8388255019949729	-0.7693799975535498	1.3001720174806655	0.09716838481191883	-0.13587967688591013	0.012200479364887131	-0.133799953403997	-0.4726742702206018	-0.47070974558639006	0.14998590568784637	-0.6424916927350685	-0.936480820923159	-0.6284990306651964	-1.187284079028765	-0.8770429465003945	-0.29611379818677674	0.2868884723700902	-0.4776962205040135	0.302095461545251	1.0929614493380106	-0.1577711467554658	0.44194712002070347	0.23540311001217368	-1.1059802448962561	0.670556980746835	-0.31216486230649493	0.25051650197183684	0.8959591790659284	-0.8998962259948209
-1.1289641392567233	1.8087155910495916	-0.36861269821968584	0.9619855591473845	0.23587612419021867	0.09595064679542727	1.2972462606115696	-1.0562463057089133	0.7918031143725569	-0.11595295217058008	1.3109514721768571	-0.04464693880289035	-0.06595184870667362	-0.11064269203093868	0.9455255913508612	0.592360248250217	-0.38080677292239323	-0.5408415571976581	-0.8738281745744583	-0.782648165304425	1.2949907799621618	0.11533426244016427	-0.19561880214378619	0.034005800742636705	-0.1269693211074567	-0.41391519750998285	-0.5410673793174284	0.1776412233925501	-0.5887711614139206	-0.9488334289694343	-0.6509064535644121	-1.1961402111825818	-0.864892712683288	-0.2949769971630133	0.23318762969300164	-0.48570035091982033	0.2688381144045633	1.1246385714576568	-0.2094508500101624	0.4895638150665234	0.18628160050190762	-1.1286560606231695	0.6581548482438674	-0.38799468998288134	0.23127218240784542	0.8638944859701457	-0.9094647952874972
-1.1192831323805408	1.737063419264501	-0.39394073237576666	0.943908770328753	0.2247977557214944	0.12021292666779129	1.3243209405368845	-1.0686599085042185	0.761755627274203	0.0011020838627057827	1.2717618931601211	-0.08204186433168878	0.0029701353845962898	-0.13286853723936182	1.006699733686299	0.6156934155530818	-0.3604087583987038	-0.550709638475662	-0.9030682190505195	-0.7950755846113637	1.2937776425003547	0.1729873778298952	-0.26853356380168664	0.051586971444819496	-0.1323036897256017	-0.3818406206550108	-0.6006167306032039	0.2173577351763653	-0.5281921468745547	-0.9635101821750265	-0.6629901562107552	-1.203987562597148	-0.8573013738933486	-0.2859044011821661	0.17855707620197853	-0.48245236215780113	0.23659080163000903	1.133535832789327	-0.24391816709323724	0.5540707523104403	0.1390229692306112	-1.1690224155362159	0.6718567615658155	-0.46264961719340636	0.19678627413810051	0.8358665760291967	-0.9113265903192789
-1.097381713720076	1.6518379520202005	-0.415413446744215	0.9312470735616614	0.21832825548439727	0.14416671194964073	1.3373910139930674	-1.0847360479048476	0.7140125696522694	0.13477612675443765	1.2164800972146665	-0.11065782941561073	0.08848423161005536	-0.15023507705871003	1.1200326510909877	0.6436510663606092	-0.34205851687511835	-0.5494468230705234	-0.9294039357843598	-0.8076107921803454	1.2914146166238951	0.23690344269403366	-0.3334198547625849	0.061571578781637284	-0.14999690294225748	-0.3665947828252448	-0.6409541668850074	0.26906659741659733	-0.46160907295223713	-0.9826620321897848	-0.6697529316944872	-1.2070065796435572	-0.8579333224436116	-0.2711567815804327	0.1247859313182806	-0.47309797744065507	0.2061494544945413	1.0981341535249336	-0.26241297327976454	0.6205579842773788	0.09437737972231801	-1.2149633707139142	0.6966816144411114	-0.5243525474258428	0.14982400162691195	0.818900021673576	-0.9057047915671614
-1.0669680519486626	1.5525384955139843	-0.4279823858197559	0.9234102990023993	0.20876482053519138	0.15699233729248885	1.3313821541619522	-1.10510718911651	0.6766681143604999	0.2751861945759498	1.1528870477441706	-0.13058665770956238	0.19160310409056985	-0.16583051752114922	1.2530759771122193	0.6666653790747228	-0.33408043508466906	-0.5363690387807138	-0.9551493513566474	-0.803697510961535	1.2723331049062596	0.2904961674082	-0.38258154424334523	0.06401488555833049	-0.17455008695895147	-0.3528302757465108	-0.661160145787848	0.32684412930590584	-0.3924943278366627	-0.9851942889048342	-0.6744429828153213	-1.201042843717219	-0.8636810990959134	-0.2601467481888828	0.04313924414456286	-0.46067416218057405	0.18057683589043574	1.0227534596052812	-0.2730309247775834	0.6699136848719618	0.055148338420966225	-1.2526708083531162	0.699924890127755	-0.5590542489491733	0.09552156397828394	0.826366981299121	-0.9032063448588967
-1.0331270283825769	1.4945831878509517	-0.4258359843777052	0.9502885630863569	0.194915525206097	0.17192377353580698	1.3046877140298716	-1.1253421473439205	0.6538018531334772	0.4057398450741537	1.0869108567497434	-0.13976386456785092	0.29174480808086695	-0.18062091282135687	1.3486190334920043	0.6741682896203043	-0.33975460889861375	-0.5132782042695304	-0.981832574817172	-0.7746264493818422	1.2332410462865622	0.3235468610666377	-0.41022832726318603	0.05979211645289486	-0.18916485291571553	-0.3370172411653868	-0.6636113716268254	0.3890923243296148	-0.3279932283521988	-0.9613257092007647	-0.6819024179964683	-1.1870057225177273	-0.8761223020296877	-0.25566754686387416	-0.01884578100113333	-0.4380105495467312	0.15969392176237768	0.924645437438482	-0.2819394894071931	0.6957057741060974	0.024239596339406918	-1.277185747197308	0.7070304501064915	-0.5722772496915397	0.04964074063878068	0.8328385697358028	-0.9103269767091551
-1.001224331216755	1.555043569315336	-0.4087095154307109	1.0117229739325349	0.17795761298981472	0.19276429698391145	1.2542657752509494	-1.1455587732465276	0.6381818415542375	0.4717215811011185	1.024788444799591	-0.13767049158128924	0.3694734486415858	-0.19367848140351587	1.3981526737579277	0.6660757164790869	-0.3523052227422624	-0.49625454655236345	-1.006475634614084	-0.7303039160296794	1.1830783306756572	0.32342128197357894	-0.42042726480506554	0.04674525892069072	-0.18575529968777524	-0.31929034551378466	-0.6541631069923304	0.45441762067074815	-0.27312779339972687	-0.9224563368217747	-0.7002646852842223	-1.1713288093904288	-0.8896910102905498	-0.2525381363706927	-0.019583236801075217	-0.4075774408510847	0.14507805919232875	0.8045700577818563	-0.28588247511652914	0.6992803008733273	1.8837747171127072e-05	-1.2949551722362427	0.7337589946353525	-0.5748897920776534	0.015028891452839505	0.7925226851687043	-0.9232561741317535
-0.974462676742942	1.6866024707637433	-0.38203298934375296	1.084457151137244	0.1527282972312812	0.20104894156686445	1.1903225629795067	-1.1690752176137094	0.6364001900794592	0.47427083447947344	0.985381181055231	-0.1297788158916832	0.4138076490942943	-0.21169961532199003	1.4092341431951334	0.6452311437233595	-0.3600859760559948	-0.5013658343760328	-1.023883190115003	-0.6826592349800166	1.1335937277998138	0.2969536413600905	-0.42469434518062793	0.028773794656497115	-0.17671170598453245	-0.29795941094711387	-0.6356391853427293	0.5161348853315523	-0.22158282205742222	-0.8888246713823522	-0.7301509549351015	-1.1588917149028817	-0.8934997505638075	-0.24587643104859436	0.01713173191587432	-0.3901776064608232	0.13509021037656335	0.6748602101372658	-0.27931387117762374	0.6805803898682907	-0.020696702418734537	-1.3083874221525127	0.7575311211239976	-0.5719798065356256	-0.008913571854473817	0.7367014645569083	-0.936878405667129
-0.9522834869538569	1.8099127627701612	-0.35394334314121184	1.1544192324895277	0.11803965649228418	0.19515177685832963	1.1286313342722203	-1.192002408683646	0.6467714824235136	0.4743695030136559	0.9795606458090509	-0.12077390735215084	0.41113566705146143	-0.2361241576456222	1.3549448612737216	0.6152708240262095	-0.3562047470768573	-0.5220216436665449	-1.030088831760723	-0.6406762742208333	1.0986107835058778	0.2660661091379676	-0.42880859022543116	0.012261959235716963	-0.17483928077914557	-0.2871997912855351	-0.6086650551819959	0.5664856506513483	-0.16693129691292613	-0.8759552762513734	-0.7608277068742242	-1.1496672312758116	-0.8850207286484085	-0.22371779258313965	0.09192180183682527	-0.3874372542885971	0.12416248527039589	0.5435358624045425	-0.26063065257184487	0.6500659267950958	-0.03557299644544811	-1.3201893644442144	0.7687803329427582	-0.5721400953474239	-0.02045633060846274	0.6998140807514487	-0.9443302843306126
-0.9328076325750073	1.9770433912401884	-0.3336264789992297	1.2081346190096838	0.08584431603034451	0.17788651197372615	1.0718671564068472	-1.2136424086620439	0.6620013513440426	0.4851585277321725	1.003381936177305	-0.10544451561516946	0.36671183141840225	-0.26218914445557195	1.2618543351518046	0.5826351832933042	-0.3482018358754304	-0.5450264028676024	-1.0250683951762105	-0.6154152440510461	1.082282160643881	0.2366091936426508	-0.4409359198601132	-0.01038750149208058	-0.1876947843297288	-0.3054493752915076	-0.5810441846533237	0.5908969734078517	-0.10877213707628457	-0.8805099862060206	-0.7890974240693367	-1.1452218987235945	-0.8672295584015265	-0.17912978764318505	0.2283353426980534	-0.39000937805606617	0.11136468455938701	0.40786882462998825	-0.22636238409297943	0.616118263471022	-0.015672778773369624	-1.3421196315230808	0.7667119383343063	-0.5720954788740368	-0.02641525243674956	0.6729239772704962	-0.9376454417275412
-0.9191953293975835	2.142415172249433	-0.31916467982163704	1.232271998146412	0.0745350369899227	0.1399521095246378	1.0031468470147673	-1.2439640738865254	0.6814837752445161	0.4769586033000466	1.0559047047610135	-0.08293740289863609	0.3074288304712659	-0.2843899144868111	1.2029729994650045	0.5604769733106324	-0.3455764523673202	-0.565233714489563	-1.0161068640920514	-0.6150226678545518	1.0786085315608198	0.21114002993573705	-0.46255032314709743	-0.04606585934037903	-0.2205402867993788	-0.35087875372473565	-0.5619280830371945	0.579348977243375	-0.05117935207212367	-0.9011256007201567	-0.8175213554079945	-1.1460768508646402	-0.8369119403624714	-0.12627495539385442	0.39366174208151544	-0.40636147413599916	0.09331470514448383	0.2975574932287053	-0.1712897378367617	0.5838561773785543	0.04036059376345911	-1.3719941680135044	0.7567666249083984	-0.5617923784455623	-0.031962128441394205	0.6492328024082975	-0.9248607242979453
-0.9106618360363574	2.13131485483499	-0.3023899373414064	1.226331995416573	0.08509152087174691	0.08463768816452302	0.936942279071588	-1.2841380542409522	0.7086481080949995	0.4422576388167149	1.1365847397411157	-0.06018164410533544	0.2512275723914227	-0.3027040320544906	1.1540305941719597	0.5569564692211324	-0.3542589053428723	-0.5761199760807687	-1.0097907567318885	-0.6382300479790946	1.0811457515343594	0.1877552329400818	-0.4809151806096148	-0.0768645114859459	-0.26465910923811575	-0.4144139198044366	-0.5490278749573647	0.534425384179362	0.0028109973022660663	-0.9354221057604418	-0.8437258971842987	-1.1425555363547037	-0.7988074886582155	-0.08731450044286823	0.5416019753488385	-0.44032590364378177	0.07071170853901027	0.21895830564095392	-0.10268330594930834	0.556940369990015	0.10370179537405741	-1.3915114560654955	0.7313406062477664	-0.5365361495844867	-0.04093815656638283	0.6183779712626141	-0.9221426210149535
-0.904253367702829	1.9906600159707863	-0.28025229838031346	1.1969469281743577	0.10904081791202644	0.0350207297007256	0.9075111835262278	-1.3259632532794374	0.752078788862653	0.37766864709917497	1.2398090657280032	-0.03817285526879689	0.20798393329964662	-0.3173215406067439	1.077190657195665	0.5666050964341666	-0.3751587353305308	-0.5710245442352804	-1.011677879353617	-0.6696588359643216	1.088076188111041	0.1780142350549799	-0.4884482186572425	-0.09326098580078668	-0.3109311682728628	-0.4888045697853829	-0.5409209977526688	0.4662733269669677	0.0437516329935073	-0.9493697701600462	-0.8667588040223702	-1.1274845195427852	-0.7664246718496859	-0.07353944875988504	0.6633725708905984	-0.47087264029702725	0.053697165552143454	0.173874879101849	-0.032005856905082196	0.5331337459612071	0.14544530461231456	-1.3983111072207146	0.6657435368902717	-0.4929508124711835	-0.05601410558887784	0.576476865913252	-0.9337714985005284
-0.9003964472775576	1.875571052013261	-0.2582451586383378	1.1568480083847947	0.13994412696701106	-0.0003622585504827761	0.8984175614288714	-1.3739546607106539	0.8195344545536996	0.3001483849882677	1.354688383904948	-0.01742793134528891	0.18470226228905146	-0.3215935589512403	1.024645454039565	0.5787161109678651	-0.414711987017923	-0.5551006118619607	-1.030137160510792	-0.6870048038602838	1.0953747134047669	0.19798254201889132	-0.4835390247443959	-0.10934038977056044	-0.35184266359705607	-0.5619341485183399	-0.5327183071601299	0.38569082351737033	0.06132626835332179	-0.9408357996531782	-0.8953498905515846	-1.1085782523062255	-0.7419366655269954	-0.08805739862882662	0.761396802726449	-0.4930330434043603	0.046245894060667536	0.19325938666760262	0.039130467547320774	0.5084998447635125	0.1516387482283327	-1.397686207524011	0.59471264254614	-0.433379558189466	-0.0714925179740002	0.5337647173729645	-0.9603898816016013
-0.9006074319053077	1.774427694291316	-0.24090243384252089	1.1223514460779487	0.17356497315480585	-0.031232581970393403	0.8826496598622393	-1.428042875590704	0.8988244475589646	0.23854032148613208	1.4711003544374317	9.903775067540837e-05	0.1799185180805769	-0.31571540952078386	1.045531892133752	0.5846815308937147	-0.48092679885089196	-0.5368798277921198	-1.0737055286976838	-0.6775194368004824	1.099585440953825	0.21797300999922475	-0.46762363553592723	-0.1153177529423803	-0.3744375025052621	-0.6180329885782226	-0.5177022200987723	0.322492377883433	0.05799243538015643	-0.9314693829233818	-0.9296975861594404	-1.0990105320790786	-0.7226542785571908	-0.12805585812634165	0.8268395486461916	-0.5184547164635613	0.04434799714993286	0.286627222566968	0.1052936158044803	0.4924730731104404	0.11686891950080143	-1.387203669789953	0.5674474408892735	-0.3692574236222602	-0.07818655145443246	0.490722454145461	-1.0037832141341385
-0.887958979365447	1.6558627598957856	-0.2374162404175343	1.1029595432085504	0.20019043028903627	-0.053822731743446074	0.8690239543138303	-1.4739391601872698	0.9816491330521468	0.23737053011452386	1.5787074839810753	0.021136971988714552	0.19027671683847625	-0.3085729432617741	1.1194491446798456	0.5754402076587771	-0.562426073357259	-0.5202299181320791	-1.1395189301304618	-0.6454325731101493	1.1085761374763274	0.21788436593353602	-0.44410956088943776	-0.07640306706218819	-0.37343370656415364	-0.6532242944632937	-0.4991476913947217	0.32871125180020766	0.03714838306889646	-0.895392057523644	-0.9598556177975466	-1.090983190740082	-0.7107984236510883	-0.17765040662693343	0.8591986500311888	-0.5355461321117688	0.04049535109468136	0.4138435256068943	0.1558610780035957	0.49321417557423447	0.04378728727747362	-1.3687567544857804	0.5712863922627573	-0.30440655332306443	-0.07969236675677903	0.4520152502876359	-1.0493484450980728
-0.829156501099012	1.6376869329424846	-0.25402816958629526	1.0999632963097161	0.22377934666828497	-0.06785998076788065	0.8534635779864634	-1.5081616822395167	1.0747592795044674	0.28895045509443673	1.6858235572786835	0.05285430681024354	0.2141026014440571	-0.3053039320046478	1.2031082492954017	0.547183357682353	-0.640577297814956	-0.5135828655645815	-1.214248985950907	-0.6005881176470402	1.1216012937115576	0.22093396802673598	-0.4202908413219043	-0.008264718985781915	-0.3550499907115996	-0.6711189525343118	-0.482337764794308	0.4005078486746635	0.002834089838354209	-0.8434605423982993	-0.9890344435451685	-1.0781463511878113	-0.7084615779328496	-0.21404985159661988	0.8768201133286324	-0.5516075177027797	0.03036839574944821	0.540292853550723	0.1867607147608435	0.5102957256176367	-0.04222422359283701	-1.351394132962274	0.594263826994074	-0.23853446152189658	-0.08316669333619374	0.4285067277143025	-1.0834398502762392
-0.7115576160662205	1.7161803152433728	-0.2810912219317814	1.0946560237488545	0.2503701004796013	-0.08482569293415772	0.8339267503002705	-1.5393083020801421	1.159309696024679	0.3504607987982952	1.8060703227222188	0.09440915342421566	0.245516530900511	-0.29913147917881816	1.2786407712445242	0.5076006179986415	-0.7151949050472025	-0.5171617863540332	-1.277323758213128	-0.553483512520878	1.1254511906309501	0.2120794107985191	-0.4011648844270148	0.04435514259404135	-0.3194644815759803	-0.6713688843020129	-0.46341062847086867	0.4905928582265444	-0.038186762030877855	-0.824959564765898	-1.0178735668087564	-1.0704360851226664	-0.7119452511460798	-0.229027140931145	0.8824041171678807	-0.5841523355844548	0.017234320123726835	0.6457081521467806	0.1920073928550003	0.5428215063076871	-0.11072634975964815	-1.3411683609451783	0.6542349179175646	-0.18018272417942754	-0.09638912061380049	0.41516975920898086	-1.1080742764002276
-0.5329249764879116	1.7519879460758827	-0.3038453143469894	1.0577193361266697	0.26631894684499724	-0.09971241981653131	0.8501967290586737	-1.563783265144177	1.2123352852455527	0.4071961546892543	1.926875221682511	0.1428198223623392	0.2797955848717438	-0.28648831089328325	1.3314564740614188	0.4624128077530806	-0.775024637825604	-0.5233818600805105	-1.307477446202392	-0.5217960327067471	1.1119304107147427	0.18031528726014362	-0.3879769391412918	0.09236055993628708	-0.2687109661319215	-0.6601036949002895	-0.43935614515634364	0.5838154680370061	-0.07580450331867986	-0.8046903372706987	-1.0424615561292934	-1.0720968061114537	-0.7198957549394064	-0.23729653438278678	0.8733265240818261	-0.6222250798189348	0.0043506362510468705	0.7121075326694367	0.1680273541402637	0.5904433718358122	-0.15909769574588045	-1.347336925277984	0.7373481465272587	-0.13440622248422263	-0.12287778070508204	0.4067141312308612	-1.1184650895555204
-0.36562327393229105	1.7567108366571618	-0.322137576318097	0.9892411914487141	0.26343323207037267	-0.09509245251896825	0.8980011720778297	-1.5758577199306227	1.2383656034347175	0.44709334572757287	2.0338989055317667	0.19700712774785534	0.3163464638306728	-0.26686368538118443	1.3308059867818898	0.4227569062287994	-0.7910683577504767	-0.518798349816298	-1.3092759661156612	-0.5153207946911628	1.0845705319073067	0.16633168589778444	-0.3793689250759742	0.13631521365440805	-0.22398127413820945	-0.6456955279266542	-0.4152391169914214	0.6812417111726272	-0.10967517677699974	-0.722617564610459	-1.0640310462345592	-1.0727110740512256	-0.7305218106883428	-0.25249322888104064	0.8497394163949702	-0.6550251916832677	-0.00892375552613743	0.7361166549128014	0.12499334980122098	0.6462414933830981	-0.21149720265960698	-1.3632873353581978	0.8059771227792923	-0.09992595086585049	-0.15882843658710968	0.3942468557339904	-1.11816555786271
-0.28016539244342775	1.752743801143427	-0.3232896979954454	0.9037162178236017	0.2496319874960824	-0.08747397741408353	0.9398610211464169	-1.5800689168282707	1.2411746305774334	0.4293766514263444	2.1297978873123284	0.2574879645370314	0.34839637623342373	-0.23893917622109714	1.264850440918508	0.39802820411626305	-0.7590619401891852	-0.5078837739783408	-1.2929270403781508	-0.5253019877563627	1.046934238241778	0.16762071835300474	-0.3796602353708445	0.14336536603295813	-0.1991525177493741	-0.625865325207138	-0.39552950466726633	0.723213373142297	-0.1428482125661264	-0.6075067332972808	-1.0831460510901085	-1.0762920363849562	-0.7452680345932201	-0.27356510609691564	0.8099153684591996	-0.6844504056381331	-0.02177477960494253	0.7305867294482445	0.06956970944139743	0.69261899616969	-0.2667603627586196	-1.3761039662663292	0.8564119126148437	-0.08131922900143637	-0.1927038051979032	0.3726117759033317	-1.1147262292487945
-0.25735628452113246	1.7307935132158931	-0.28211160154030657	0.8135379819692389	0.21638753888758636	-0.0968033307310984	0.9867095091924405	-1.5716818782308097	1.2119815559016553	0.3661320184870438	2.2110689616401076	0.326944821524871	0.3696079014121115	-0.20551396503448488	1.2030773350484545	0.3804857418960962	-0.7002606677496999	-0.5077082256484786	-1.2506900141871977	-0.5456614885363958	1.004364518898234	0.15984835742673473	-0.3946093770519621	0.12344312474377683	-0.1881589613672141	-0.5996658567545643	-0.3842514704732745	0.6874908345599796	-0.17305689595950027	-0.49823838948495835	-1.093007128912345	-1.0944657864872052	-0.7685114659832882	-0.296063758412593	0.7472330602030526	-0.7035059616962663	-0.029471604361478297	0.7121302967704631	0.007726371732076876	0.7259048377586546	-0.3188725019081286	-1.3777729434265842	0.9064582779817874	-0.08627496247136321	-0.20813567420095289	0.34962439885144003	-1.0972230066818693
-0.2812233513322173	1.7627384197435645	-0.19842058804591634	0.7492236557799573	0.19862878075790266	-0.11342776144216862	1.037807578589614	-1.5413667602651864	1.1618872385232262	0.29771867233401855	2.2663013988391825	0.3989944071057267	0.3860815670579803	-0.17889732432648153	1.2008180188340107	0.3545067366872582	-0.6343594905817117	-0.5164131576699107	-1.1953386364597578	-0.5838230717528266	0.9595053914216389	0.15827615642834297	-0.42649349397359365	0.11154987827096693	-0.18504488878164607	-0.5744832339870205	-0.391716930276023	0.6295850031920125	-0.1974535526384459	-0.38966142298865875	-1.0947929933998366	-1.1180831853504318	-0.7978072823196699	-0.31848286031802947	0.6604557466857706	-0.7013116139956203	-0.03133321261235188	0.6879548214811415	-0.04686612674604834	0.7600420854339316	-0.3629483681164321	-1.3389858523509985	0.9562520988179045	-0.12056189603839104	-0.20329790031141332	0.33566071515313	-1.0591766085245178
[truncated: 181 more rows]
