# Supplementary material for: Obesity dysregulates feeding-evoked response dynamics in hypothalamic satiety neurons
Source: Sci Rep. 2025 Oct 14;15:35837. doi: 10.1038/s41598-025-19800-2 (PMC12521569; doi:10.1038/s41598-025-19800-2)
Supplement: Supplementary file 2 — Supplementary Material 2. [file 41598_2025_19800_MOESM2_ESM.zip › Fig 1/Fig 1ef NCD and HFD/matrix_MPK120_3.csv]

0.1980852108916809	-0.47183566387048137	-0.583603886531107	-0.43498233095801453	0.07724604830442057	-0.1624028789393191	0.2058791470084147	0.4161253316945479		-0.09965046484618123	-0.2887958162351211	-0.8476132079610181	-0.2602900459548708	-0.4336668363585143	0.2670283269840513	-0.04565551190395823	0.040310677050655594	-1.116981135994195	-0.6352586419828278	-0.09297975515823607	0.011228148280574132	0.17898393640426455	-0.6732922244778632	-0.5765410949018556	-0.5855430071243998	-0.2738829927191261	0.3089223126921062		-0.436912743425114	-0.49805874969243613	-0.36725044644152927	-0.5750307803102311	-0.32128656410430534	-0.9937584826070058	0.2685323403176166	-0.7942667307359554	0.5359876688733849	-0.5617909305086617	-0.5492930921352904	0.1536847021719156	-1.0025244370134556	0.043398564009524805	-0.7053954258670243	0.30934014607098587	-0.35085272885655716	-0.4754413808054636
0.200495432506951	-0.4095420569044279	-0.5754088064848759	-0.46573006318365157	0.05912775198710882	-0.26778698433462644	0.16610437603455536	0.39425708717761976		-0.10185815820463598	-0.30160819848116893	-0.723696627620366	-0.32640883466827825	-0.44526948264678934	0.23594678620459053	-0.0683105124869933	0.029261353356469073	-1.1193896965498988	-0.63848060796482	-0.06942475344205397	0.0016628514158339427	0.1920991450053222	-0.6695893186805888	-0.5832764545933276	-0.5301685052008752	-0.2838572475975242	0.2955383755899833		-0.3698662432520704	-0.4927793721600543	-0.3721587590175474	-0.5322424000841297	-0.3267043526007929	-0.9877867415173041	0.29199943052885735	-0.7963808614919364	0.526408707550953	-0.5884985527889893	-0.5291903335677657	0.10516109228505764	-0.9648120642288353	0.08890924639292938	-0.7111656665132332	0.3011150530992976	-0.3647647482150094	-0.48033991530904263
0.19328163497368256	-0.3601730883812914	-0.5741230094324453	-0.5092948042766006	0.03816879545063211	-0.4819244636028084	0.14520787834546198	0.3186357095846189		-0.11335929811989894	-0.3186004168372037	-0.6700948209273582	-0.4045882625686848	-0.43989676220149154	0.19576881363401213	-0.09016259011474594	0.0321752162733053	-1.119859124563488	-0.6578425358031663	-0.05976342281380682	-0.0078774217815037	0.21999086133084964	-0.6645260201255532	-0.5894128874829666	-0.47365690081282485	-0.2906987777030238	0.12050198662827398		-0.30704300375786137	-0.49346571733603856	-0.39082546592106304	-0.49952376303335716	-0.33019617197149825	-0.9957004274988868	0.31741272389664754	-0.800917381242852	0.5110873947174354	-0.6234860353248647	-0.5412581323149149	0.05248602919874663	-0.9232450747554775	0.1293607099217627	-0.711114155185248	0.30711775163600175	-0.37368856078278173	-0.48958088401827055
0.18183758838504735	-0.3189970473380863	-0.5688122173267833	-0.5355313035553979	0.021871348870960886	-0.5716666613697841	0.1421219363116213	0.24912476211727058		-0.1370712956730327	-0.32213244180919287	-0.6978268379257949	-0.4761807881896307	-0.42448900140186374	0.16197265155151733	-0.11823787210400868	0.040520597518423865	-1.119462084981901	-0.6822192804337925	-0.03992665263983546	-0.02431797126517808	0.2530264045926991	-0.6572486129494666	-0.6027882063824761	-0.43079695549605473	-0.2895049998423889	-0.6582546847595444		-0.24279765728453762	-0.5010546594339953	-0.41429573153483823	-0.47643446125594	-0.3236500109816504	-1.010533812016275	0.33647618078040586	-0.8042313672967747	0.496313547742388	-0.6582129071703327	-0.565505631215779	-0.000979893563444828	-0.8807850346428301	0.14605761796236044	-0.7086523024722874	0.33894713042569435	-0.3848383344822699	-0.4995239760063447
0.17348539805185775	-0.28877668923414646	-0.5595199571498204	-0.5531349288400067	0.0034432724984692687	-0.5227461426151269	0.14317280488077158	0.22520466830930927		-0.1675240407871308	-0.31546892423739364	-0.7271867345224423	-0.5203588987503438	-0.4109826166693723	0.14189774817400475	-0.15146134608594405	0.04719829271629205	-1.1169916652206677	-0.7017150802053922	-0.0017691950081564934	-0.042084775121203746	0.2787374689823593	-0.6538469369771251	-0.6197315889234208	-0.4012651737029026	-0.2827998546794081	-1.0712992439709719		-0.1882293489588334	-0.5099557473664955	-0.4347940111839925	-0.4697251221243143	-0.3097339504063294	-1.026544696034742	0.3475923911030727	-0.7837802390147499	0.4818908906931448	-0.6819877639560116	-0.5871420972968051	-0.04687551931486938	-0.8418590375588492	0.14624111679599902	-0.7093678239753596	0.3765145306259142	-0.40097365256698386	-0.5092586236881143
0.1669312955887081	-0.23346520574251578	-0.5378270099138904	-0.5926623378045679	-0.041389615696066216	-0.4977490044757185	0.1348200663478692	0.20165320414180443		-0.22073716194461204	-0.31256249973581357	-0.6747629435283968	-0.5997370233732839	-0.3967003598072488	0.10996312117306355	-0.21555180340935384	0.05324289002659945	-1.1147252492223494	-0.7281442408416483	0.06559023668927377	-0.06642779877069904	0.31449398006796253	-0.6372792966058156	-0.6475539634538345	-0.3415303706326928	-0.27368008652881437	-1.1359655169002956		-0.0907619505189057	-0.5226554818319344	-0.47359657095987195	-0.4529359471362728	-0.29388231753506966	-1.047678197922521	0.3711888705649642	-0.7226916874731496	0.44911599905942107	-0.719601645220713	-0.6175437347296698	-0.12854466312471957	-0.7686270359969306	0.1626104014129746	-0.7179564146006617	0.4028053451136664	-0.433511289969127	-0.527434146110194
0.17041869032332713	-0.2010018964322057	-0.5078759435544506	-0.6236264244249814	-0.0919528290834242	-0.40093449175489654	0.14544962573327688	0.20397311334574414		-0.29049227525237964	-0.3078525690260481	-0.6578250446241359	-0.6470020789714382	-0.37803893080327944	0.10560170096625461	-0.282649251316941	0.06871750400555383	-1.1203215330927612	-0.7477562638350433	0.11879786565944146	-0.07901720584107438	0.339622507164289	-0.5851887473864276	-0.6765868546117246	-0.3111250957508784	-0.2567507894255301	-1.1638447500572677		-0.01641153574388667	-0.5433690138882967	-0.5207163716896488	-0.4551214713498156	-0.2798851635228736	-1.0630296370588745	0.38745329249000127	-0.6291941917943296	0.4077617907352196	-0.7386902841260541	-0.6623437919695432	-0.19770433360242476	-0.7049668562517023	0.15684690363415532	-0.7313874588213276	0.4383578488115754	-0.4681883603257176	-0.544182095619802
0.18288019064225608	-0.18133887048037123	-0.4750100703360767	-0.636113383764793	-0.14412189057951252	-0.22313787930877305	0.1612262067756018	0.24654511079744026		-0.37031195698860153	-0.30315786848834314	-0.6872806680737629	-0.6541349623618895	-0.36062348696790564	0.12911091856582108	-0.338473131532617	0.09192608848972945	-1.1349821648031375	-0.7548587940558688	0.1493576748203807	-0.07469561848060159	0.34086375743351116	-0.49371066336221814	-0.7086999407504709	-0.3145386075434173	-0.23515700931938527	-1.092645274141558		0.030379418825882066	-0.5663863692197888	-0.5688171869725731	-0.4591085391373687	-0.2728246994202129	-1.0476594385264275	0.39632643393758726	-0.5183240345135591	0.3659344327476339	-0.7391355106337887	-0.703299706772143	-0.25647170466783537	-0.6634590392630564	0.13270677772220102	-0.7512891033664333	0.5359774736322163	-0.5029704055259395	-0.555965450389097
0.19887700948147194	-0.1920068786576293	-0.44895241746380243	-0.6325947375579278	-0.19915207581861982	-0.11309032847862736	0.17312310852742935	0.3151336649866686		-0.4501122178776857	-0.30712152076713534	-0.6826345155701297	-0.6325239213156987	-0.3503302725469516	0.1615227871454987	-0.36684234067515264	0.11907061223447135	-1.1487070115107234	-0.7512507087036894	0.14153381842595084	-0.055446162330956825	0.30915341516080497	-0.38100212338167794	-0.738415608462451	-0.3369937175690537	-0.21494582255652653	-0.4696214143820912		0.03993141445658075	-0.5792562546566123	-0.6138596213500442	-0.45004989910365384	-0.2826818200761566	-0.9935750574007605	0.4074075611052269	-0.4010142198311371	0.3195889593469498	-0.7290051155368883	-0.7399191129485848	-0.30017958403541467	-0.6467976141218652	0.10010936143720231	-0.7739420359730667	0.6593867015725585	-0.5348861810826568	-0.5595327031727321
0.21081948789756363	-0.2184795890334612	-0.43080016506835966	-0.6233554039731615	-0.26861550754001545	-0.10110266016638589	0.18672103280805863	0.3729302556300599		-0.5250835422461029	-0.3256604477079993	-0.6227021822390931	-0.6149213537346983	-0.34711608978809366	0.18557549232198334	-0.35994558542244676	0.1486652275844767	-1.161690863905271	-0.7380516248151341	0.0926799575455041	-0.031227005835105542	0.2530963799289988	-0.2548104253846708	-0.7620078485524889	-0.36558587430468575	-0.19787496299488538	0.09524820669248125		0.01680235155032371	-0.5802406250002675	-0.655789246009338	-0.42547651444823265	-0.3099068074691422	-0.9182008460865368	0.4249967744622962	-0.30194590141653266	0.2703941508410341	-0.7147017663621322	-0.7745967005993489	-0.3333244458397022	-0.6501785147256107	0.06935139095013568	-0.7853495597245717	0.7609195274485689	-0.5567471922689264	-0.5546588012997995
0.21528340790535577	-0.24563376527203057	-0.4259581635611909	-0.6210424907991083	-0.3792316242449937	-0.14849756155900468	0.19858863184621164	0.40344144740938387		-0.5912595076666574	-0.3529960681949115	-0.5917327144587393	-0.6131596954124494	-0.3472821311485889	0.19764578358248902	-0.3151570430108514	0.1748532925091884	-1.177500497454516	-0.7189290307224105	0.026528534915882963	-0.008320340694533825	0.18987646850039716	-0.1364159989390374	-0.7796429915495509	-0.39343625078963035	-0.1794828538219129	0.11156930674109618		-0.024981086411585692	-0.574066128093883	-0.6926168174377977	-0.39789596958714957	-0.3445987931680697	-0.8342786032857978	0.4418341139648401	-0.2418128664216168	0.22923708820990907	-0.6981567673709533	-0.8008250738109268	-0.3589711513741954	-0.670418530362652	0.0383868914114435	-0.775496706166376	0.8592923094586338	-0.5606301204523847	-0.5428306599293288
0.20701885466656095	-0.329895112421561	-0.43731870584505933	-0.6158900224366702	-0.49946505864742685	-0.22262304249000436	0.21141735989288687	0.4138099594707986		-0.6431805712880906	-0.37789739951412493	-0.5837376913934917	-0.6208877045029505	-0.34084971584159296	0.19176340933579789	-0.23929538222983907	0.18744407192960968	-1.1898368024209725	-0.6979378254970443	-0.03274146640917551	0.007164304694351695	0.12426027087174615	-0.059607946204648155	-0.7874245908028538	-0.4113789561402087	-0.15827286526953602	0.09342769488420508		-0.07400938490665657	-0.5553077664019599	-0.7226952160884611	-0.37265371543060627	-0.3796407610682475	-0.7490452871358713	0.45554551216808903	-0.21437905907177418	0.19371259399803956	-0.6772633496996747	-0.817669526716721	-0.3655727012919004	-0.7035588200814074	0.008529328156644266	-0.749189773773068	0.9091588201676387	-0.5526029680072984	-0.5228703914504023
0.1872877312740213	-0.4464440136953913	-0.4523340136806813	-0.6153833989784391	-0.5474611768187165	-0.23562936346812693	0.22463288376006468	0.4175106229792995		-0.6859155742133602	-0.38927179968144354	-0.5218259569057622	-0.6420189793597896	-0.32545106706784566	0.16995901222004609	-0.14818965562639944	0.1799458796451401	-1.2019059282656757	-0.6747771201314989	-0.07362810795134737	0.011565967790513464	0.0607297516212551	-0.031175737567432905	-0.782967548665555	-0.4110516028943628	-0.13631338214596922	0.07397256258890116		-0.12022858871926974	-0.5292851064899979	-0.7463924844092725	-0.35448964202359134	-0.40798398427498367	-0.6770467249297707	0.4680570020966499	-0.20466161706061098	0.1652412768761252	-0.6427576985318659	-0.8223298911783473	-0.3339360738609922	-0.7313019740213316	-0.01574600742220187	-0.7093678239753597	0.8796985808525071	-0.543974492273149	-0.4949403472922813
0.16041964216322863	-0.5085270460517907	-0.46486077889420574	-0.639507298968264	-0.5146947670186528	-0.1974306757098399	0.2304992870376899	0.40958149393350035		-0.7257854309844229	-0.38567494071311276	-0.42669648133655125	-0.6780844592838191	-0.30583523772346793	0.1422222183691801	-0.0567279076905902	0.1577838390559046	-1.22802499068532	-0.6430417237357211	-0.09446861458324993	0.014064580980688171	0.01292803454536015	-0.03824977990779284	-0.7693746482150365	-0.3899797532173336	-0.11439007609509359	0.052551912602917514		-0.16474059308798136	-0.5141072222940846	-0.7682508364144747	-0.3539198643004131	-0.4224090128685861	-0.6261191332911378	0.46959422364169023	-0.20004530294266387	0.15097488678065898	-0.5893054512319615	-0.809621840854031	-0.2818751032312221	-0.7408516061562548	-0.019735435505761664	-0.6341780020005339	0.8226944986294962	-0.5367974078552965	-0.46337139178864445
0.12520906361736828	-0.5229621842537193	-0.4730708682445508	-0.6663260045869789	-0.42260244751156095	-0.2100024555198276	0.22459185996092046	0.38186961893155075		-0.7620327285629055	-0.3710679365259147	-0.38731246625002286	-0.7224773865034723	-0.2803229151868635	0.11769903140969203	0.021040915692446576	0.13478545307985196	-1.2716752151825483	-0.6044129989183494	-0.11458290564715048	0.0219420314791063	-0.016553726130750186	-0.07070902873915745	-0.7469190000729344	-0.3550014526890085	-0.0970502478625744	0.03664042771116485		-0.20550266408699008	-0.5105288325400548	-0.7885618550293757	-0.37121550837572415	-0.4239593913393683	-0.5756949187810086	0.4538937071075472	-0.19254832818081036	0.14422438631360396	-0.5254124632801673	-0.7909316729834909	-0.23768867534588606	-0.7330398295524334	0.007706183591172403	-0.5149115889187786	0.751036014509066	-0.5376657323770747	-0.43277206620045894
0.0760860449283525	-0.48941449860708247	-0.4780884786098533	-0.6578812536905024	-0.24071349276549148	-0.22186731871933535	0.20603738166225743	0.3390586738565025		-0.7950812983775206	-0.34900830147702344	-0.38092858366115323	-0.7715450692220671	-0.24805149434131285	0.09301090543432305	0.06982113222458734	0.1197823955424008	-1.3248714996308817	-0.563913080230073	-0.1549466249761172	0.027556091260936284	-0.03711053125546985	-0.12059935089624758	-0.7165688121948982	-0.31888788669529267	-0.09593583673206463	0.02610368640221795		-0.2446098790212737	-0.5089859912167013	-0.7882845272693049	-0.3962554501522983	-0.4170162993163954	-0.5092866566107126	0.42803645626115705	-0.1824861745040712	0.14406666975914276	-0.45884692264521554	-0.7847349680340908	-0.2082095489571111	-0.7188041400771157	0.06791757415287883	-0.38958394478328967	0.684701896071164	-0.5565429477362086	-0.40861081453126297
0.016605803219771557	-0.3620483630546645	-0.48355486716816365	-0.6162180187789296	-0.02938291233179925	-0.1718998076573966	0.18916487912850793	0.2916593294823975		-0.8256885534666413	-0.32453849169952925	-0.3304695470921972	-0.8289164804583848	-0.21645098858654443	0.05922950223917809	0.08110131741338307	0.11714879730306169	-1.3782296709362378	-0.5152904497074347	-0.21589115248952928	0.02188322586070928	-0.05069814719019915	-0.17600065187814712	-0.6881037036451456	-0.28715225703995717	-0.11273930053903143	0.01901745003221303		-0.28997011456022576	-0.4995086864976711	-0.763646418042833	-0.42630365553912614	-0.40665234467998285	-0.43594992414995637	0.3944107005548233	-0.1691149904235723	0.15905901987735024	-0.3913360217042965	-0.7917926555704697	-0.197830691918911	-0.7020035251139326	0.1467730405404734	-0.2869162310197454	0.6818849273662372	-0.5837108936804164	-0.39694054592993633
-0.03418040706204375	-0.1992178154874234	-0.4909094261840119	-0.5618599395218874	0.06625228937091135	-0.1259880141647165	0.19788097131097385	0.23885644170172382		-0.8474901679829439	-0.30213617777927265	-0.2698833418145788	-0.8879719249256406	-0.19107500895571303	0.028395369983538567	0.058469478069442804	0.130570361303207	-1.4201096692326893	-0.4574216162064132	-0.2943459359556895	0.003623455756847538	-0.052398813591416925	-0.22738324160114906	-0.66315207083689	-0.2681492357886936	-0.1423116980897928	0.02352321675769641		-0.3306946056972621	-0.46378115799083924	-0.7285514971527588	-0.45972923902421214	-0.39860702212685295	-0.36439950307275143	0.3559531253689783	-0.15101762798083498	0.18693078215620196	-0.332176997102839	-0.8036726354862094	-0.2088037018920789	-0.6810766379640182	0.22289162553889938	-0.2067883193236361	0.7042357380516654	-0.6085853674974568	-0.39615230174924626
-0.0638558574555976	-0.1256078958372259	-0.5019457674990188	-0.5040217112812501	0.012774639375757513	-0.05723604412807985	0.23016230583043412	0.19428061133267444		-0.8582847317832238	-0.28248544827797906	-0.22469712862286034	-0.9274399713521284	-0.17180611155968722	0.0053863772681996425	0.007445930093560471	0.15866133441521138	-1.4461352847673854	-0.40010032321696054	-0.3841428434709685	-0.02795140777207225	-0.04511193046953267	-0.2676633606337669	-0.6314147684858078	-0.2733604349346813	-0.18395150875737995	0.03662666802889308		-0.3512467637825349	-0.40372517218896214	-0.6836269918695234	-0.48689690147719544	-0.3966671817552894	-0.29395067542169234	0.32295178544936504	-0.13436865929082462	0.22639471118796214	-0.29442226670164234	-0.8225392126329805	-0.22716867337969576	-0.6642578678066622	0.2819440760986777	-0.17184614453628436	0.6960984240762531	-0.630642636000081	-0.39885181413510445
-0.06928983437444405	-0.16893652339210738	-0.5132207567494378	-0.4552426496204762	-0.08677017241058156	0.10281208067897123	0.25525861495691876	0.17449937770325413		-0.8645953647002254	-0.25965161281600324	-0.17216557953201786	-0.9362622786048587	-0.15261281023022877	-0.020767272422042467	-0.0626161564181452	0.19953549087306163	-1.461057830986278	-0.3519567906419452	-0.46986330793544007	-0.06993736812394889	-0.030676343370862818	-0.28695178652059955	-0.5963015724357076	-0.2935747734155222	-0.2282353915638337	0.05252227636417835		-0.35104007454168534	-0.3382796804652488	-0.6330470737594245	-0.4939503092822381	-0.4048405465771694	-0.2332160883809488	0.3017525476263889	-0.13036315005398583	0.2771458109886361	-0.28775461181637263	-0.846563786378806	-0.23797096520186609	-0.6525033882016349	0.31019695319696133	-0.19747429369440422	0.6712737198469166	-0.6513648983391302	-0.39640198705080015
-0.044104835459754174	-0.22681635389439592	-0.5177715777567952	-0.43563832364253274	-0.18417923852313675	0.27683479754531504	0.2715509237599142	0.16936049147444882		-0.8678900542970089	-0.24028391067883725	-0.11323340873047334	-0.9211674327237054	-0.1286677561451296	-0.03870236246033384	-0.13175841086294793	0.24947376289282647	-1.4666409533235991	-0.31104363383172984	-0.5427386876526137	-0.10599772403483013	-0.010195123419530687	-0.2773540767990047	-0.5676465185288023	-0.3137152645311385	-0.26324378751550104	0.0704649020466761		-0.3426020533908914	-0.27695539141041214	-0.6020680078505876	-0.4717551272974731	-0.42124489524186687	-0.1937994706229015	0.2940020671396698	-0.12994889129798665	0.3282958408976534	-0.31080135018457683	-0.8648985027226118	-0.24641412037048874	-0.6328524077533129	0.30919402434913895	-0.250035675241186	0.6169834157530575	-0.6705775767855212	-0.3865243021615262
0.006202150125830736	-0.21066014132380192	-0.5146211248232715	-0.45397532103043226	-0.2784929273959268	0.3588544430307642	0.2758584226700585	0.16005968208446897		-0.871121911741288	-0.23368924617656245	-0.054565925292905104	-0.8848626087681343	-0.10906272623883262	-0.004695182087713456	-0.1837097319019941	0.2991339945579313	-1.4648075517639838	-0.2791519817710938	-0.6038794578842401	-0.12229313624756788	0.010384121053538233	-0.24331788289333703	-0.5463048742381101	-0.33236888854693747	-0.28950440999881244	0.07816079818503385		-0.3315737060398375	-0.2360784473094648	-0.5911342961135929	-0.42983517640307534	-0.4412290923370355	-0.17072437123946582	0.29089028784790866	-0.12236926637070249	0.36962105720816724	-0.3565379295327477	-0.873229233319553	-0.25518258099219315	-0.6105497603338552	0.28998830836847017	-0.2960681417526009	0.5553357576201646	-0.6848290528394125	-0.3765178557938724
0.05960668495902168	-0.12579691556557662	-0.5048395613321934	-0.4948793906991238	-0.31196209768622957	0.417377376946488	0.2495548417401864	0.14652738250373112		-0.8762375913579301	-0.23778108573686532	0.01878909135756702	-0.8341701897633531	-0.10013294087560498	0.08614700884722701	-0.21940715709408515	0.3376714998752194	-1.4629359817584038	-0.25174783744088813	-0.6551046828686158	-0.1247579674867491	0.024478393853630463	-0.1902750587435158	-0.5342500178146992	-0.34512464314010927	-0.3104619455004531	0.06747905099368362		-0.32942896963153934	-0.2271836226029052	-0.578134881341305	-0.3866132696484688	-0.46457760004361226	-0.1590372674733375	0.27918989471446953	-0.11541153354184042	0.38849601779943815	-0.41372387258652343	-0.8805831304615435	-0.2752493570401471	-0.6084306457251232	0.2670323814072037	-0.3348066042212889	0.514182819946095	-0.6945095590716956	-0.373101757789205
0.09668607399848601	0.03230482265731577	-0.48690194198558034	-0.5461746308728157	-0.281903335200282	0.46993953962105806	0.2093485883074706	0.11562903508150742		-0.8785189696952316	-0.25588849113600987	0.09753410523810428	-0.7879778698020639	-0.09830648591015571	0.20886298862151342	-0.24192252849286358	0.3528969896963984	-1.4609091056623467	-0.23269239454297946	-0.6987011190706788	-0.12158371527669724	0.031409790456927114	-0.12921008179052762	-0.5347654371081625	-0.34802232557555807	-0.32448213408450244	0.04166588705168501		-0.3419256158753833	-0.23120252591475304	-0.5646196887722498	-0.353871694686135	-0.4876038680405014	-0.15426508554493518	0.255433770804014	-0.11330899396759639	0.375280298280016	-0.46581418035472516	-0.8814164668186647	-0.30375794401931444	-0.6245605271258092	0.2543776480784591	-0.3716789959403185	0.48433126052542663	-0.6959187322443582	-0.38430736540333493
0.10781768432995262	0.2734840476258585	-0.47440969817151785	-0.5844793680263262	-0.2502855753049539	0.4691066690487996	0.18699208290954727	0.04811120821717474		-0.8759222881926346	-0.2926718950245645	0.17927751431688796	-0.7531004850255973	-0.10169075981878924	0.36570241725502484	-0.25306242274771407	0.333309602791314	-1.4485635876227267	-0.23250643738810695	-0.7336640507774169	-0.11204969799621042	0.03570397312000192	-0.08136173692595487	-0.5355077640985489	-0.3497604941570349	-0.33438206867226333	0.00010847127939163092		-0.3625905135465743	-0.2298632394344672	-0.5539451618577512	-0.3332028013366466	-0.5074589558480136	-0.14901037026146643	0.22425031766965767	-0.11192309180336565	0.3354128004177223	-0.4965157112004152	-0.8547009933667477	-0.32349000495232055	-0.6456689662174523	0.25058731994394845	-0.4072929561975471	0.511859021785133	-0.6767014896743309	-0.41353734066057724
0.09218069856714457	0.4621970334347839	-0.48537549575718886	-0.6047735642452656	-0.23242253452202774	0.4568592206903908	0.17766795941833655	-0.045594068305188584		-0.8749786635022936	-0.3394272540698501	0.22345519541819853	-0.7277257051770993	-0.10429882411535081	0.5429009986766132	-0.24831900098112442	0.28130715917855376	-1.4208598766188925	-0.25649491036666133	-0.7528746852526548	-0.09406643941715011	0.04014224001984664	-0.06240924476093649	-0.5221848940746856	-0.3521048724530409	-0.3440468522875314	-0.055665871591020745		-0.3829722201150423	-0.22178889732611848	-0.5322967495587709	-0.3255768632590388	-0.525684705785681	-0.13963275659215815	0.1915141935274968	-0.1185824776936005	0.2818216429561968	-0.5061423915888328	-0.8134791481626655	-0.32972861076947985	-0.6637374189070402	0.2460704255774598	-0.43602927944806646	0.6093741158926511	-0.6377478354706638	-0.44889188362857996
0.05633004828168262	0.47726389546567355	-0.5334427921821981	-0.6217308211511735	-0.2203447473380577	0.4561412831082551	0.1634722597787481	-0.14799522352550062		-0.880646123658203	-0.38281293754670986	0.17452360371645798	-0.711222826389669	-0.10224423102044042	0.679957209118483	-0.21974464943517868	0.21359432336608747	-1.3784389393123893	-0.30649543175213967	-0.7532847972805393	-0.06751007238587248	0.04404432459597416	-0.07599373815629798	-0.5071925583711983	-0.3539036620059706	-0.354137109735972	-0.11667101059893341		-0.4036881190274819	-0.20534584149021567	-0.49576076105561917	-0.3304461231252319	-0.5421829521141286	-0.12344235557496515	0.16918843237796252	-0.1405321441884762	0.22603057149604505	-0.5073575138002907	-0.7842004742568536	-0.32651991607317327	-0.661578968044267	0.2450288653962401	-0.4549127491403898	0.6780320324915158	-0.596491580892557	-0.46399504521001483
0.004485895590888666	0.39151194537064204	-0.6151999726214383	-0.6299877055980928	-0.22694584932223374	0.42427178192932313	0.14056046795669422	-0.24859973459048024		-0.894108197932994	-0.4235726855241072	0.090219108997302	-0.6995628907990203	-0.10217808446219426	0.7651090040055444	-0.1750236054918019	0.14348589185787114	-1.3215771678981347	-0.3754571260889589	-0.7436101487831921	-0.034138509537427496	0.04432658797784297	-0.11179150186767917	-0.5002569860059703	-0.36034160917426894	-0.36297139359554603	-0.1746500779441362		-0.4300893142012171	-0.18207795712110209	-0.4528877036424396	-0.3439680219905086	-0.5585040733041386	-0.1039794821281623	0.1607530257086961	-0.16728459163794093	0.17927457118154239	-0.5037085662556667	-0.7643926088078047	-0.3176318183220298	-0.619495227951582	0.2572244801857595	-0.465481707348767	0.7109766289107435	-0.5596248722215216	-0.44621812353839774
-0.05236441404772256	0.31940920934387096	-0.7100722829954709	-0.6263936048336186	-0.21210548641801394	0.3713301829448962	0.1069678370003024	-0.33371045830581036		-0.9224820556012714	-0.46032562906854063	0.005049410918428493	-0.6906909897379525	-0.0981147958842178	0.842866934320058	-0.12223715634597063	0.07711877136195885	-1.25570501092959	-0.44693053338568844	-0.7374572932588254	0.007429555568821758	0.03713772937769534	-0.15656924593616153	-0.4991132069364125	-0.3736848360907935	-0.37092405792279726	-0.22515234563023273		-0.4682436112069075	-0.15906373340258056	-0.40406376270475136	-0.36278720215170895	-0.575532628028993	-0.09470817170338283	0.15975009808425197	-0.18918184583278772	0.14798523032917876	-0.4917853287603283	-0.7578062236661329	-0.30921823637641455	-0.5358371018249501	0.27895014776036375	-0.4678492846123959	0.7582740963241517	-0.5268008360612096	-0.4149693922331664
-0.09696215870209371	0.3260845902766718	-0.8251771353151437	-0.6355220664153677	-0.1689883031444758	0.33091942873287933	0.07669959891027703	-0.39544514775432466		-0.9538238756733086	-0.4908367404301048	-0.0847078527376645	-0.6830988245572455	-0.09524619514395215	0.9184035957567703	-0.07154315971492128	0.019303060013968313	-1.1888431066725809	-0.49531555198821187	-0.7443575162609417	0.05645342237775105	0.021043992537838133	-0.1956944192805576	-0.5123672859390366	-0.39418684863616527	-0.37920231590426934	-0.2724009776775847		-0.5248965952686497	-0.14551324408021787	-0.3517498981321542	-0.38746655995854223	-0.5731638460571167	-0.1032624563219295	0.16518058424587675	-0.2076027534353202	0.13101330551637172	-0.4711998693705389	-0.7823824055219644	-0.3087894246428068	-0.42687668675274526	0.31111964773695816	-0.46586658444088413	0.820621306152559	-0.49749003406982756	-0.38280365526886484
-0.13034538217789945	0.4159253355481285	-0.9638706099803416	-0.6631877109460197	-0.15256309416916525	0.29063777733168517	0.05705798993429175	-0.44155296510094305		-0.9789133253697578	-0.5150057543094003	-0.09351158462644503	-0.6768715672320871	-0.10324452897269346	0.9813291822743521	-0.03939271285275778	-0.024838626691845868	-1.1247951381904877	-0.5009846624735614	-0.7693414469911861	0.09632863638419714	0.00018366570123439923	-0.20511583320599386	-0.5431230328228857	-0.42403330838113196	-0.38207603380891486	-0.3139319325224321		-0.5928785655772272	-0.14466353309428423	-0.3056512856030117	-0.4208467263787374	-0.5442113550549114	-0.13084293733377378	0.1733173013017016	-0.22559025163376592	0.1217636934694329	-0.4444373397997129	-0.8259686616223973	-0.31508717690598115	-0.3124525668564088	0.3575946276347871	-0.4636692861331615	0.9135383890200177	-0.47071802585105615	-0.3484332978616956
-0.15374779787996803	0.5472310401756421	-1.076716562030861	-0.6799032052897929	-0.19125854074894663	0.27427320884765105	0.04395528151476076	-0.4712338895054541		-0.9897867149613617	-0.5379347783467555	-0.006753762363712989	-0.6725795465583587	-0.10915722132204123	1.0138586712997808	-0.03505825239361138	-0.058467051507257915	-1.0595942194095982	-0.46886702081498977	-0.8094372421300162	0.1124338687246735	-0.018740972085649878	-0.18310939811538854	-0.573997880579328	-0.4629629940487055	-0.37380249457605463	-0.34288124558531574		-0.6657016273906422	-0.14742039637911267	-0.2679554450191902	-0.4572602022237743	-0.5038364266612927	-0.17351639469135266	0.1809184369817	-0.24557647273524416	0.11435333477084489	-0.4085351336344526	-0.8672523817218737	-0.3271342325692824	-0.21696532310426156	0.3973655853676167	-0.46514464831961017	1.042317547312711	-0.44661260686670784	-0.33012117630603044
-0.1528987908056781	0.675157602641941	-1.1255523348265057	-0.6519080245279508	-0.24319819537235904	0.29026463871991726	0.04082282142296175	-0.4867186028947229		-0.9785363324547307	-0.5661892858813288	0.0628067046063543	-0.6637453799166783	-0.10263841051039728	0.9962074926822673	-0.057028342049132354	-0.08579063324040082	-0.9814831528194727	-0.42312672619287567	-0.8443602202294531	0.1112865335742526	-0.034209950226726515	-0.1576075865308614	-0.5976773928604903	-0.5021957845735435	-0.36041697768030556	-0.36413783782113485		-0.7380187032053539	-0.15117520033046758	-0.2325093286946343	-0.4849467202362696	-0.4610735099554851	-0.21853164999457916	0.1880985748013732	-0.2663539179813923	0.10778838319139142	-0.3619570403775606	-0.9007991069227682	-0.3429303663674808	-0.15608187944558194	0.41192959805851226	-0.47208876409677636	1.1712762840100006	-0.42139125965331986	-0.34288535764107053
-0.1339238143386782	0.7710502953562003	-1.1363530300669233	-0.5844300915805409	-0.25140029884119464	0.3126340623317277	0.05231681086176541	-0.4968496796595156		-0.9599151672579307	-0.5978515444144794	0.06936320938912169	-0.6483001429983581	-0.10173665743063376	0.9263801547214863	-0.09395132766417598	-0.10186915086967645	-0.8833757690037661	-0.3736091768624137	-0.8591571562040187	0.10609912732164122	-0.04593155719345304	-0.14391759328897993	-0.6230181569679941	-0.5347977430209149	-0.34558201850260195	-0.38059547625537044		-0.8027902795911224	-0.1568016649670544	-0.19750382656832166	-0.4942338218691331	-0.4234258818862432	-0.2537107286128833	0.195043108313892	-0.2805052389892472	0.09777454166364391	-0.31198663147728595	-0.9241983492789692	-0.3598166767047261	-0.13059803855828025	0.4016105745798072	-0.4858347077564469	1.2529268321950995	-0.3985809107507304	-0.3666289742543042
-0.1161858677103901	0.8001676238611474	-1.146658418271579	-0.5110343654720877	-0.21928010558387925	0.3234204447335092	0.07546009412184762	-0.4963143159970681		-0.9338695264406397	-0.634007972886536	0.04309952723392955	-0.6359254096918889	-0.1081555734400284	0.8022797687811203	-0.127958644152044	-0.10513223247196575	-0.7875927119319797	-0.3318643783317965	-0.8634415930340111	0.09975062290153734	-0.056917389737986004	-0.1487164481497772	-0.6500940975813805	-0.5612064425847615	-0.32781278414639997	-0.3849509449129613		-0.859219126618956	-0.15532667525805668	-0.1592960959600706	-0.49187901586826915	-0.40799998955857736	-0.2719542413136213	0.2036149852375757	-0.2831006557695341	0.08477800176770114	-0.2657272392326332	-0.9409664459308724	-0.37778913086879007	-0.1445856070465689	0.35553528040059196	-0.5051053871293244	1.2563361416077228	-0.3852947468458854	-0.3883101678834024
-0.10062018527608699	0.7621448132424214	-1.1559341682140167	-0.4424846698288447	-0.14307178869754617	0.3271313633323995	0.10496206624928602	-0.47525667860746185		-0.8930914594651933	-0.6736089586063165	-0.024250329459133208	-0.6316527952909884	-0.11271293631021076	0.644270895485833	-0.15381055747983263	-0.103368344462003	-0.7207939830338088	-0.31129545081228677	-0.8832715084224156	0.0896485683710055	-0.07060775426778902	-0.18301916798349588	-0.6760344729784911	-0.5829550427431012	-0.3129078301976199	-0.37649191562706436		-0.9106350884872196	-0.1434829150044917	-0.1144558257441464	-0.48783139199419506	-0.41716781600108294	-0.2740042264311506	0.21443604644868453	-0.28231043955371093	0.08130127948626674	-0.22062925554569027	-0.9462705726020287	-0.396232068126154	-0.2021769088285701	0.26702643812514315	-0.5260322042925236	1.1750581516052923	-0.3770587857444453	-0.4156579862262408
-0.09322453771488634	0.7357483739850468	-1.147506443954019	-0.392079485457152	-0.022770501558124538	0.31761081824648896	0.13025177328602178	-0.4389275658975281		-0.8371274324307858	-0.708997532570314	-0.13635536695672795	-0.6313024042538214	-0.12332743401407471	0.49877845996941633	-0.16948476059973233	-0.09904203654349406	-0.6837495319950935	-0.3049793643922765	-0.9130298952251394	0.07608574063865928	-0.08319504767346883	-0.23408109369931127	-0.6978556009545365	-0.5960061867971709	-0.30289543210127545	-0.3623914166097072		-0.9511032312800852	-0.134935699337632	-0.07706582325087012	-0.47832683895973194	-0.4321391582746861	-0.27286824077883387	0.22480006105301814	-0.28087817266253123	0.08997337062054547	-0.17780156895716873	-0.9268734511394285	-0.41575039531106095	-0.29142683476044207	0.15748877809676187	-0.5418938056646192	1.0522131214883441	-0.36563706634496923	-0.44527760491371043
-0.10362321615800056	0.7550847605817493	-1.1137550217929202	-0.38718879821294894	0.056189082258960424	0.28758024490951883	0.1436460437066139	-0.39471923092388767		-0.7722149644769594	-0.7396875984535909	-0.21342019148332797	-0.6356127530741091	-0.13861943833677173	0.3781444972808352	-0.16506427268109128	-0.08254868270506557	-0.676647568739039	-0.30204924783390324	-0.9149370924207176	0.061748430400194454	-0.08937885967122997	-0.27886439039129457	-0.7110665572274286	-0.5990559727609923	-0.29499703338306105	-0.3395789218400706		-0.9776789043844076	-0.13525929934456	-0.06268624929879071	-0.46217350288016446	-0.43740703061484537	-0.2764669182627327	0.24055980052775708	-0.2799407988350878	0.09764697680341823	-0.14984540263638388	-0.8928527905695549	-0.43982299883911313	-0.39591098584713896	0.046597535578949266	-0.5525688966468831	0.9417965251342366	-0.3538114220036938	-0.4638035824899891
-0.12426967530250961	0.7727116792843343	-1.0836643689052206	-0.4186148515126007	0.03678966164564983	0.2430397751756987	0.13258280415882484	-0.332883215584458		-0.7203544482024846	-0.7647818452855727	-0.17436468166276248	-0.6484413775394933	-0.14426079480433446	0.27914864073297935	-0.14994329230071013	-0.049768837052075875	-0.6977441901310509	-0.29655447218124664	-0.8818284781351885	0.04656657138688354	-0.08631057403903294	-0.3109752120979671	-0.7114289935035094	-0.5948466729431988	-0.2919070395003702	-0.29368191396665383		-1.000449616463996	-0.1407239639776828	-0.06926047232140249	-0.45015587225506587	-0.4262854925549946	-0.2855391706511887	0.25988965335626235	-0.291116713887445	0.1043105012294097	-0.14106501070368696	-0.8595614638730543	-0.45239833980431987	-0.5186340467242687	-0.059978884162454296	-0.5569110100224945	0.8439504171018294	-0.3486562443566576	-0.4712650302458406
-0.1505424645311339	0.7675451400427529	-1.0809221690435973	-0.44642524560274743	-0.010734718449433345	0.18803882891619805	0.08460986646669555	-0.2531790599291565		-0.7040009525097122	-0.7733653164227714	-0.07891402419339054	-0.6750667838591103	-0.13541875487551502	0.21312706776977036	-0.1362861022311126	-0.011984265015206868	-0.7261678369949782	-0.2866070557646981	-0.8099061094627554	0.025643031887988117	-0.06557543514585226	-0.3366075103347692	-0.7004943013214698	-0.585822965792564	-0.2970992358896616	-0.22067303983219494		-1.0236323648873564	-0.15807936305892487	-0.09779412942998937	-0.44145093481762315	-0.4052321425157629	-0.3069707384991167	0.2706849654627641	-0.31826124565828084	0.11523817102859504	-0.14525348205929228	-0.8270573964839132	-0.43106932482891214	-0.6386681216200186	-0.15463605173018272	-0.549874757002064	0.7347426246353738	-0.35525254404180934	-0.47326587165335965
-0.18234209082735514	0.7645009275756336	-1.0933003421463936	-0.454412649486778	-0.06600561935071449	0.1201968762534091	0.014018164089256786	-0.17870906708665518		-0.7010181388699058	-0.7692239788032712	-0.0020751778115293885	-0.6854362023067162	-0.12595304739751786	0.15998560959585773	-0.12275332110293764	0.0017898541546472752	-0.7404257257927613	-0.2744978874227567	-0.6866245537108785	0.0010247478970614814	-0.023508743100730423	-0.35847512983784796	-0.6857545416064129	-0.5768753104061154	-0.3100466956226062	-0.14354155320166892		-1.0527111252266452	-0.18705304625987237	-0.1506846802326401	-0.43048753060787304	-0.38242674743246763	-0.34314927605372525	0.26662819403192484	-0.35230807417140964	0.12179732420531086	-0.15756345786161716	-0.8084541167643525	-0.39629390304698736	-0.7187123554843532	-0.22778299569802424	-0.5264858927435342	0.6401074856881258	-0.3723565973682971	-0.4679071548227015
-0.20578098730214714	0.7555258066145676	-1.1116462145649069	-0.4372644463534516	-0.1639041944944017	0.042661191807264486	-0.05562120009376239	-0.11588247773902424		-0.684294504678743	-0.771097289966735	0.0752386411523291	-0.6386466003928412	-0.12127824063820444	0.1172920917065764	-0.11528084362130675	-0.024593951179745145	-0.7334316871080554	-0.260171438282787	-0.5613981973683164	-0.024644530124785274	0.026702251376889648	-0.37836462721867115	-0.6738352137621597	-0.5680797585480397	-0.3305016843970797	-0.08069790895481699		-1.0974955835946587	-0.2156843397760701	-0.2145724430537972	-0.4155398111599576	-0.35952745468542224	-0.38400307199025385	0.24683485732049298	-0.38433400534687834	0.11888072762832343	-0.17715700511219099	-0.8175563088230205	-0.3645188191629082	-0.7416927968195975	-0.26786597573906545	-0.48422172285221066	0.5609509331071505	-0.39664115820536466	-0.4585624304874168
-0.21435728532603285	0.7086887076106532	-1.1648707078834781	-0.40228586929045707	-0.2557202564294686	-0.03479104813920243	-0.13049109866767122	-0.06238240733578441		-0.6616292336661961	-0.7727840315224553	0.12266266569403017	-0.5463428199403784	-0.12410364362614623	0.09971527084212388	-0.1167194874439305	-0.08164227114887442	-0.7242251947107053	-0.24043673522194142	-0.5295845500017812	-0.051861521975498336	0.07289660249996703	-0.4038594980238222	-0.6637239603716691	-0.564488792639066	-0.3555102655820344	-0.03565400138225522		-1.155257173584595	-0.24349932617801703	-0.2742199421789193	-0.39258767809367595	-0.3411779305546299	-0.42379904642485455	0.2137768693707442	-0.41057845665759957	0.11755753212361456	-0.1976815890277324	-0.8432923158457148	-0.3344361301772997	-0.7151357822323001	-0.269678676767722	-0.4258521960971173	0.45616693402554914	-0.4264813985385406	-0.45332239814987396
-0.2171215329683021	0.6388061243581048	-1.2292891402102528	-0.36099990716692865	-0.28861106291401156	-0.10663046466392734	-0.22926761619288177	-0.0334440353557417		-0.6134255486674859	-0.7561488760891766	0.09743680909245311	-0.4414357434125865	-0.14142054258903106	0.08933492851482076	-0.1186716490247675	-0.1486177439407824	-0.7070875624725502	-0.2190232522907191	-0.5739918094108368	-0.08266315418167017	0.10985420923143052	-0.430385768644296	-0.6551466440816447	-0.5703381652845306	-0.37702854571038874	-0.01808606243239077		-1.212771810195854	-0.2745993745857785	-0.3200360432515413	-0.36329917633775227	-0.3333865585011878	-0.4649175582840332	0.17662734869893676	-0.4323739100389282	0.1242674437715066	-0.20779288593663328	-0.8777829623231593	-0.32222238907522904	-0.6512708522416777	-0.2436322431346473	-0.3599857301052715	0.3633543818712129	-0.4553974038353955	-0.4453380668252975
-0.21667713082785314	0.5562575612382774	-1.2130130508290569	-0.3222809398910346	-0.29905553778618466	-0.1721375457602529	-0.35961927283799805	-0.04535965766202634		-0.554172544050159	-0.733991514102896	0.04643793584439891	-0.34189665757419274	-0.18124347051272155	0.0749568429911342	-0.11468659240110653	-0.22293570641855065	-0.645315223061939	-0.20014730970202788	-0.6262640539277202	-0.11829435419659251	0.12896780995178328	-0.44569157532498815	-0.6520202461760757	-0.5777769095815424	-0.39142859355769577	-0.028179318597344804		-1.2556987496720748	-0.2972148395860855	-0.3396394873010279	-0.3329000209040394	-0.33181804070899923	-0.506005846671728	0.14594986547010877	-0.46077129736622896	0.13138208393047962	-0.20811636149587223	-0.9198657901142197	-0.34239132716629944	-0.5469339599521604	-0.21053707697702584	-0.3012628162019617	0.3302797921292551	-0.48035174981606854	-0.4235034790871728
-0.21341210166910773	0.46401593380321043	-1.1307380493978845	-0.30004340384143263	-0.3275779204417475	-0.2355695353362825	-0.5044376792241915	-0.0846846896242449		-0.5418802902147254	-0.7233697382715759	0.007686868802161906	-0.2704535422852492	-0.24245198569631402	0.06362066554721175	-0.1034275832023404	-0.29549089304777476	-0.5489978077466466	-0.18233416390819818	-0.6679227401756807	-0.15073128306754074	0.12368275290633231	-0.4569564602527783	-0.651039717440503	-0.5765534681576748	-0.40069464291525836	-0.04075355131962405		-1.2638911595821187	-0.3119396837722996	-0.33496379310319957	-0.3100579898132513	-0.33892438662462854	-0.5420989247552448	0.13353750959428498	-0.4936721107806449	0.13775104949740352	-0.20399354016151464	-0.9573093172378304	-0.37022913967816173	-0.40629172242641937	-0.1900461262506293	-0.26336058668796436	0.3164120508549529	-0.4972367252080209	-0.4013217951899377
-0.22177780614136294	0.3744288729040141	-1.0983404664678664	-0.3001434966219342	-0.32890751097845294	-0.30103883024407463	-0.6197101594124347	-0.1322458529584683		-0.5597623208175175	-0.7040375732025517	-0.02869456630566201	-0.26027926469218843	-0.3231399873185116	0.0514787204519382	-0.08769514610985991	-0.3262532778873518	-0.4585807077161749	-0.1642369169055356	-0.6648839158086042	-0.17104549626517648	0.10359245002361343	-0.47305490393824784	-0.6439552689845339	-0.5684897767549577	-0.4053858654935866	-0.04162464505114223		-1.2363531735837099	-0.3320477706544097	-0.3190809471806433	-0.30655124189378824	-0.36415724971964414	-0.5726298418970972	0.13858433409726495	-0.5234523764856363	0.14734508666695265	-0.19159523523969252	-0.9839879290499385	-0.38136211390305147	-0.2751083410647376	-0.1936626133848507	-0.2517536266250897	0.29388300190227673	-0.5009587680333046	-0.38599805959771316
-0.252350351900524	0.2980499800402602	-1.127402982023759	-0.3141980628932946	-0.2615442830209901	-0.38397321637693765	-0.6701899442594131	-0.18498522301647885		-0.5486992923656274	-0.6663517816194019	-0.05740006785817007	-0.3032598465004916	-0.4198314062469922	0.03704926048068187	-0.06908542137213225	-0.29592129951678825	-0.3838087220713071	-0.1412983270305323	-0.5814337563237115	-0.19476167704623037	0.08647004621468624	-0.48897427551580785	-0.6330349510457384	-0.5557108759726856	-0.4041983137595923	-0.04247457004070362		-1.1944435746566064	-0.3594598228541819	-0.29732238133210215	-0.32706461620289234	-0.3984128246859152	-0.605153423779527	0.1459975013136319	-0.5523033317939581	0.1538126250804153	-0.1671435864167866	-0.9994355891043807	-0.37274286363379366	-0.19675657474607305	-0.2323444646799711	-0.25816474594438465	0.27045070037723107	-0.4885500568975104	-0.37012232914599946
-0.2962897844289317	0.23351300735088856	-1.1386524554571842	-0.332311776386229	-0.18740870569552284	-0.5170829376086741	-0.6642077952627737	-0.23535477708845703		-0.491829339932382	-0.62895663248641	-0.07500020826992926	-0.356662674943543	-0.5195615170655145	0.028045212564578915	-0.04648534601323591	-0.2286722350158948	-0.35601551264245224	-0.11169885517752595	-0.4551968087376517	-0.23382612422882412	0.07639595982413927	-0.5079600834218325	-0.6234617050452375	-0.5337286095243821	-0.4002754607469017	-0.05137602603349552		-1.1449871341626323	-0.3926632713069751	-0.2740242576379345	-0.36438643334574927	-0.4319236204556233	-0.6435570341485357	0.154069845607939	-0.5693746226707413	0.15428345538270433	-0.13408104207967805	-0.994143310817449	-0.33759643232686704	-0.15444085161673488	-0.29503123222015465	-0.2701040998595422	0.2422153465979237	-0.4616456890932904	-0.3621021685404825
-0.34098868031676327	0.1819902087652315	-1.1822784987948678	-0.3558920955834833	-0.17486564260077408	-0.6833468904294799	-0.6163198354403006	-0.2652383532747986		-0.3815611970924601	-0.5963196429413758	-0.08594759394838394	-0.3900123547979616	-0.6044478002417012	0.020264687676114407	-0.03176538594403684	-0.13891191124031269	-0.40900910948118	-0.07621074008688997	-0.3532011248284746	-0.27097500967172955	0.07354498156543118	-0.5328996918768766	-0.6142437081991949	-0.5040342533077881	-0.3992176745997346	-0.06864336884757474		-1.096471532355903	-0.43672819741165825	-0.25325577781132813	-0.40795240877377276	-0.4668994331836137	-0.6819543913855133	0.1629468494212163	-0.5575435538680207	0.15133206838929175	-0.09831371686716282	-0.9765984867552749	-0.2799568764479672	-0.13429362919435495	-0.3439979331221289	-0.27364496910701896	0.19347455126101148	-0.4277661993421179	-0.3663277843613985
-0.38128998487448146	0.11732224872024859	-1.2664566799876926	-0.3883929913568299	-0.20301160412018593	-0.8011406099089855	-0.5710632593057927	-0.26890877024869775		-0.23305797584936658	-0.5669749089234587	-0.09491662466526009	-0.4098833000472677	-0.6593021960443846	0.015371947524706548	-0.03595690847048504	-0.05375148709222495	-0.4799208174703754	-0.04307679092217499	-0.2852188868995865	-0.2963940510195477	0.07805292854699233	-0.560525381950562	-0.6112353844345588	-0.45781131367468975	-0.4013072937767032	-0.09385957426639446		-1.071697008350414	-0.4885595236826134	-0.23623381459390203	-0.4447539940824237	-0.5029540020258235	-0.7146874531909851	0.1669830215683699	-0.5241589346071824	0.13671313540738256	-0.06297013270088289	-0.954069442396005	-0.21637982393161997	-0.1466805147297368	-0.36489154120816947	-0.26402420809831184	0.12882498546920546	-0.40025708515610764	-0.36522603397247916
-0.408728500613313	0.04313697954603632	-1.2375007304910095	-0.42531644813941777	-0.24014159112515884	-0.8721660489557191	-0.5658693533069961	-0.2600571218975512		-0.09216772668427752	-0.5764582293932429	-0.09886914980795927	-0.43996841356155797	-0.6786021418248933	0.01917500860398542	-0.0525178561728666	-0.04083706869897942	-0.4928928244851406	-0.0229469289072252	-0.2685206292599285	-0.32004767263209466	0.08248647137350032	-0.5874958624511212	-0.6150363450409353	-0.39706799807939974	-0.4096846454790251	-0.12215159789152255		-1.0746134740670796	-0.5363322795440976	-0.22679948705504702	-0.4672161733577599	-0.5385262783224078	-0.7427786066520359	0.17202469625042824	-0.4871014226289209	0.11265440276874301	-0.025911292524912328	-0.9227778596591684	-0.16138169456224788	-0.166301236521104	-0.36602373644082214	-0.24633968886264385	0.06553431894799676	-0.38339835347506324	-0.35427011165990296
-0.4233639233431689	0.03750452325474851	-1.0589245329341535	-0.4577911658009407	-0.28225713875743697	-0.9094436983685033	-0.5575693596587076	-0.2481596475120274		0.007837069644720973	-0.6228899472822388	-0.10316691933845361	-0.48284549524811354	-0.6696372582879027	0.02298482947899718	-0.07800316017327094	-0.09294516764651058	-0.4314179357223922	-0.0143722378769924	-0.2958947257916553	-0.3429030392544902	0.08555239496902904	-0.6134141207982283	-0.6159285748537233	-0.34643626052245413	-0.4250968649035842	-0.1470820252939269		-1.0902359595442934	-0.576089150072678	-0.2261333820612322	-0.48010636213864333	-0.5752797445482118	-0.7673377827041863	0.1815351280370387	-0.45629710121566863	0.10617178850816286	0.008935738753384461	-0.9037506710817986	-0.11075233677351952	-0.1490931383109299	-0.34743909343554563	-0.2287321450453991	0.008146957443535196	-0.3770884525480801	-0.3417153076853586
-0.4258097933325794	0.11926882030870076	-0.877393003397256	-0.48003948107305805	-0.29247059121557717	-0.8662588081483209	-0.5323514442704744	-0.24018212401086592		0.05569117939495148	-0.6559635350930126	-0.1192333377123097	-0.5306183483185928	-0.6463482700662244	0.022143910889835725	-0.11370323236411588	-0.16243968605163786	-0.269608731744893	-0.006660181426307246	-0.3362995738340203	-0.35165381574526783	0.09035677755246936	-0.6379358943348168	-0.6141163934733196	-0.3105100684405017	-0.4411484747650555	-0.16374923427353388		-1.1106190082506895	-0.6092257907821055	-0.22803579865835308	-0.49783140391837843	-0.6129689863547976	-0.7814385954343198	0.1918193204170906	-0.4396713148891326	0.11767118081727071	0.031524120609604654	-0.915521382565246	-0.07187967936765569	-0.10535525830471766	-0.321042006160862	-0.22386869815410196	-0.04566491761718467	-0.3858401596204057	-0.3303675026124961
-0.4134328620776909	0.19431794280283027	-0.7646160941456609	-0.48464836864292576	-0.2550530378490808	-0.781427240466173	-0.5416477301836943	-0.24389337380647733		0.054773829968385014	-0.6496493595928552	-0.13938410181329602	-0.5708119737235833	-0.616539121103142	0.024454409071310156	-0.1496388874440379	-0.27478578391695707	-0.014350010512691181	0.01442529374562609	-0.385517717604565	-0.36996988910078593	0.09677325016206384	-0.6624174113510227	-0.6138196680234971	-0.27463127093623074	-0.45225562253936014	-0.16940975587275525		-1.1260227252457056	-0.6324174725689425	-0.23334908751952144	-0.5222974391476937	-0.6487397281679446	-0.7804704021581711	0.2042715874050553	-0.43309256330663465	0.13341732329135933	0.03745410798339982	-0.9469459305028236	-0.04074714096528329	-0.08563972605489227	-0.3022894654373574	-0.23763096993283198	-0.09812325395669805	-0.40036776515428435	-0.3272772271313812
-0.39521569075317287	0.24816535243364077	-0.6780694447636505	-0.4638028921867621	-0.18155721490093468	-0.6967751571795594	-0.5310899624467893	-0.2639695111482629		0.047193987570792136	-0.5926707475518377	-0.14950185476592764	-0.5822336434089583	-0.5855555332487506	0.0189167844069921	-0.16930079418635202	-0.3816022152087992	0.26127223471833816	0.06605552297450121	-0.4412447740468949	-0.4254648763000928	0.11084035954046989	-0.6908551726117389	-0.612078331127653	-0.232644083908469	-0.45181520600224967	-0.16546707768332017		-1.128792897928263	-0.6420054276129223	-0.2420460342383753	-0.5490081784023794	-0.6769207645009304	-0.7736680366970046	0.2164792378992531	-0.4236140004321428	0.16248471621469388	0.022975294206399495	-0.9894868958172307	0.00317581638780457	-0.08551667418327616	-0.2841030223301793	-0.26685597046091825	-0.1476332881312071	-0.4075129007066837	-0.3377449754911436
-0.38162991934758617	0.299184098410363	-0.651058701080139	-0.4204396198955923	-0.1200487088207735	-0.5852807102134865	-0.46082205505545326	-0.29219406491170874		0.0503561584459297	-0.4767132942058332	-0.15028545490671136	-0.5418017520986943	-0.5565198940382198	-0.010463991766093176	-0.17342217124582734	-0.3730708249664133	0.504144637158337	0.15350316642243206	-0.4737035546607326	-0.5006947787966596	0.13071217403136579	-0.7244443803255709	-0.6154182892185615	-0.18443277641171543	-0.43714068427735053	-0.14893005646674704		-1.1189214734707966	-0.6428133837592521	-0.2401708320476165	-0.5871695231083729	-0.6955829251712544	-0.7687791296373552	0.23024857158786807	-0.40598834868966716	0.2038331261361579	-0.012476910904126537	-1.04748210362176	0.06348771623664907	-0.08163852298357395	-0.2589822548781321	-0.30812412508961184	-0.1878508099365615	-0.4137269550373076	-0.36139342057687895
-0.37432381550125193	0.2783272636478934	-0.6907117816188529	-0.37110465833080164	-0.12800686554472135	-0.4904735887585046	-0.4697374056909056	-0.31510430254566063		0.04577855053528108	-0.3479701114148871	-0.14604104132705809	-0.45309028837189425	-0.51659842124204	-0.06677714609784013	-0.17328585081001285	-0.2870273446519255	0.7003396624901128	0.2566783945175318	-0.4728668791196041	-0.5796094163182965	0.13973161104949075	-0.763436290705941	-0.6327022899878059	-0.11603027662322116	-0.41375535261488866	-0.12195155328003213		-1.101415968481166	-0.6399093346648209	-0.22489447860970097	-0.6407148663401745	-0.7099898144434509	-0.7573536152278612	0.2557324604174559	-0.38293399217879365	0.22148346406925795	-0.06187676143792091	-1.112629786036464	0.12923705640663335	-0.0956381949346444	-0.23558652504433933	-0.35290049272766305	-0.21893261544244552	-0.42581503648766184	-0.39726077012834193
-0.375996956395703	0.1838339801505452	-0.7228962324304523	-0.32928589463721814	-0.1818140859766771	-0.4313193106093677	-0.5164854899514426	-0.33192288811085824		0.0482701309827792	-0.271207505867045	-0.13309437678473393	-0.34448416061788756	-0.4585230930316982	-0.14796094088974185	-0.16856757553158314	-0.23417743403816163	0.8444005390940216	0.3540463356302589	-0.46046245915871503	-0.660841245441438	0.13550474643146407	-0.8061429062085252	-0.6549515650661906	-0.017645746553602036	-0.390313395969084	-0.09845001595970504		-1.0867289531394864	-0.6355563926361445	-0.20716882859919816	-0.692761446430573	-0.7237415541072092	-0.7393122871294621	0.295342308034466	-0.36343661656797144	0.209251153654124	-0.1182892278777234	-1.1667874338393998	0.19285846875749174	-0.14949860431412346	-0.21544177049800597	-0.39235272725809545	-0.24184628381391998	-0.43690813898533476	-0.43346401918862193
-0.38666924063424285	0.10471098509012325	-0.7137105383126989	-0.29724388576524846	-0.23712699095323683	-0.34351680385377625	-0.42639429675933965	-0.3509630816425404		0.07481043220069694	-0.2575828477777609	-0.11585831227283168	-0.2527744277392063	-0.3874938388431955	-0.24461655615489913	-0.15678578407896573	-0.19672651042688458	0.9398269186190342	0.43075237064604	-0.4405185584788926	-0.7068247366609206	0.1229741419058249	-0.8466173670636806	-0.6752192480402244	0.0730961323150274	-0.3741210101073579	-0.08170448263485838		-1.0794317492271484	-0.6311627396388542	-0.19353052323945769	-0.7329459149362568	-0.7382220676839368	-0.7236283898067881	0.349405128067408	-0.3608724455819328	0.19320233455713517	-0.16768430386451796	-1.199190131719065	0.23967153654085155	-0.22221318284211553	-0.1933669351023079	-0.4282967487791701	-0.25000369984954807	-0.44968768516656654	-0.4609753086257511
-0.4014323460686307	0.07267711533808295	-0.683219137005156	-0.27927030216501614	-0.26389651123659413	-0.2825094280419775	-0.3199258168945856	-0.37115113116235166		0.11939612761791851	-0.2868387391253241	-0.10241261266087624	-0.1750253519075253	-0.3126091852597758	-0.3403136323851439	-0.1452276640210342	-0.1376329256088768	1.0082734714602333	0.4708287202593288	-0.42209759530089946	-0.6884798860878889	0.10293580382980996	-0.8774163814682259	-0.6929406364967504	0.1289148206293798	-0.37173489622594175	-0.06995794772308608		-1.073334416622081	-0.633483264849825	-0.18336011080471393	-0.7655319708582065	-0.7549465220205096	-0.7094671301336875	0.41592021508831484	-0.3851957845108182	0.1775814375821776	-0.1966550614227677	-1.2173497552737758	0.25491250028895585	-0.29066734247087705	-0.16664296731426015	-0.46324125615495904	-0.2491379711229152	-0.47022738256016955	-0.4785562889172249
-0.41659839821991795	0.055196106601242634	-0.6467555335906618	-0.2930861856521032	-0.20521520253095776	-0.3014576271669872	-0.31518903322911057	-0.3888665264784856		0.157146827245419	-0.3218478279688093	-0.08304126392021591	-0.1150179219454434	-0.24821753570180852	-0.4166560614732072	-0.1376215131023428	-0.11660195318239783	1.0495467230811768	0.46805615073494494	-0.41457339096122825	-0.6309654889291718	0.08156291503617252	-0.899510270378973	-0.7044020420205163	0.17715478531263817	-0.3833312209396798	-0.0662819956823052		-1.067528327947302	-0.6478531928994086	-0.17402038572606973	-0.7923073950234947	-0.7730815753511457	-0.6945398617867768	0.46931742076716476	-0.43303410343352533	0.1518898747326444	-0.21111358337501845	-1.2234503566622439	0.24410751999196684	-0.3521125885270169	-0.13212587092350395	-0.49369553078938233	-0.24788360256544079	-0.4944206609245139	-0.4801092643129882
-0.4192863678828568	0.04239250710718189	-0.6008495769580655	-0.34840823537982246	-0.07094271373731312	-0.32802131770601206	-0.2884312602372846	-0.4021659277427916		0.18426061465528704	-0.33257367664254367	-0.06196147855752608	-0.10688130299929213	-0.21151429545376726	-0.4673450657552564	-0.13572758549408676	-0.1830180087807302	1.0214429014713677	0.433262792236819	-0.41642418306414586	-0.5677657145365264	0.06069668310789787	-0.919004143335345	-0.7078785554222427	0.20969171399063277	-0.4041078710778644	-0.06584062741250798		-1.0681510799457066	-0.6672618862181581	-0.16209399611891526	-0.8126212095020169	-0.790420632577719	-0.6818981131972336	0.492319095912634	-0.48790071020436454	0.11999981935667073	-0.21931386784723536	-1.206540079399647	0.21960207201807885	-0.4007402674971189	-0.098743941406431	-0.5099303463114094	-0.24186772601148437	-0.5142552012163308	-0.4686192617813932
-0.40423970735139136	0.023949819050663068	-0.5453631815095179	-0.3982298018467444	0.028963979312965266	-0.34990109529140956	-0.25029963893272006	-0.40823035793040435		0.20806828844064373	-0.3134483880773435	-0.05292026037774731	-0.11277649743384292	-0.2089035312976853	-0.49808456087063685	-0.13947441222991677	-0.2895942132061461	0.9186381664953837	0.385976728764827	-0.4220682176484722	-0.5220086875070395	0.04031230665996835	-0.9460898407735516	-0.7067984337156223	0.20539974921176732	-0.426909650828655	-0.06353852672471698		-1.0759650069601685	-0.6799574451996365	-0.14768461591224877	-0.8223225698176743	-0.8114750496358571	-0.6704788519197707	0.4835708376223923	-0.5361885653927058	0.0979345775792006	-0.22402873300957254	-1.1725023044970047	0.1861977723937716	-0.4296120693414556	-0.07587567785556669	-0.4967383924055436	-0.23237955358956136	-0.5266273993630359	-0.455930098003322
-0.38451853326050334	-0.008448825615737473	-0.5216064549579164	-0.3994817315474801	0.04643282800481477	-0.4048012783814878	-0.29088536250752	-0.40361927373039636		0.2235078619151684	-0.27629311415430724	-0.051835356043978466	-0.08215447703798592	-0.23908256101504216	-0.5175662921725952	-0.14966138693344358	-0.3611673613027112	0.7664408301344461	0.33904579180387595	-0.43536454313705253	-0.5098083984647784	0.021780947978365533	-0.985488480825375	-0.7029861790609826	0.19607293720386815	-0.44130104763684025	-0.06515899392150235		-1.0924048544352885	-0.6830420839753535	-0.12460939116542788	-0.8310701717706204	-0.8330245634664953	-0.6550805142931837	0.44019132109091136	-0.5787685195221094	0.07848093639472273	-0.2312406862528235	-1.1393505254369256	0.14695276122549625	-0.428636731965614	-0.06097438390769987	-0.445175358709829	-0.22935084318369311	-0.5297230162192574	-0.44525297228306365
-0.3659266049070992	-0.05100810971487637	-0.5355711115055599	-0.3627830985487882	-0.027688209448440682	-0.4683104147591063	-0.3279503650343343	-0.3860611603941906		0.22577781622474138	-0.2223034233801983	-0.06173863899813113	-0.0441106354117985	-0.29507629753527126	-0.5364436977360404	-0.16807788076215296	-0.4061098042299459	0.5777689371176453	0.2970453021853089	-0.45900532759832224	-0.5396128375249467	-0.001324494711512493	-1.0250342653999767	-0.6935556487612611	0.17475639924206532	-0.44559274949936106	-0.07507760796531363		-1.1180343203006557	-0.6740856708803784	-0.08373205688546767	-0.8438502585760107	-0.8342548362654023	-0.6291810836090338	0.3799487159522795	-0.6170053082510256	0.050035132244853266	-0.24884444104121578	-1.1141569111142848	0.11381730908307489	-0.39840833366780526	-0.05564920318089206	-0.3522123791387261	-0.22739022224396513	-0.519386417214277	-0.43424106671901797
-0.3445438974403541	-0.08824997040331188	-0.5243621631932424	-0.3338963220960162	-0.17538746245904285	-0.5097036098729932	-0.30499754941313595	-0.35661464663284154		0.2183544830070233	-0.15718936109676698	-0.09870071239451969	-0.01155553461704818	-0.3593032556625032	-0.5658704405201088	-0.18374943688329903	-0.43234346777282207	0.3991353453895636	0.2629118333131541	-0.4881456085939762	-0.5881987901543257	-0.026853387023125657	-1.0576004022337369	-0.6748989077622152	0.11275547403899774	-0.44316809917094774	-0.09274398156527677		-1.148389453809088	-0.6465942844853594	-0.030301105727912576	-0.8442328629408502	-0.8089984987544492	-0.5852434513925004	0.33666447110784453	-0.6548419492277967	0.02484107235020149	-0.27761228035197255	-1.098467017426809	0.08657768221840856	-0.3564304988744617	-0.06600834381351024	-0.22499417207498965	-0.2204550114694662	-0.49681226170985837	-0.4258122283777738
-0.32590719722951655	-0.11961232269936986	-0.5086789413245485	-0.36005287547448966	-0.3003883594056032	-0.5356375306031269	-0.267437331025223	-0.31757544442260777		0.20406416672194544	-0.09210575915745714	-0.1567342015926819	0.04446606253147558	-0.42360041013726163	-0.6029235848499337	-0.18669686999551863	-0.4106852363062304	0.31822482071092306	0.24011529404256726	-0.5227959620788882	-0.5957309140425846	-0.039526894767200484	-1.083465910657584	-0.6532369231935139	0.05096947773471786	-0.436480059471685	-0.1125790927787036		-1.1715050953360686	-0.6092049133623038	0.023335897363526592	-0.8200792420669976	-0.7714927841997385	-0.5241607733353588	0.32297495964351136	-0.6975478944630396	0.01690305900249658	-0.3078841019676774	-1.0979246247267553	0.05437781931294964	-0.32738723130738123	-0.07157868492534131	-0.0901775581774881	-0.22358959272580484	-0.4758709214362741	-0.4174740829039104
-0.31383206145806725	-0.15527238671371374	-0.5331245949349815	-0.4184701019531058	-0.31184254762582075	-0.5529341584043198	-0.22764571099100075	-0.2744983298430656		0.1769800817841703	-0.036373482863405436	-0.21618842375637745	0.09513476275835633	-0.48231425512414267	-0.6415220184842788	-0.18408163522688564	-0.33874841142577006	0.3283828919507725	0.22444711237542686	-0.5649223405534909	-0.5475828755927554	-0.03746129370072142	-1.093574461741277	-0.6405054506059751	0.004469886031898197	-0.43012311863335706	-0.1275591530243614		-1.1784761597320008	-0.5786007036748354	0.0710984764530935	-0.7819646907005885	-0.7211647034486137	-0.4570948901131254	0.3325459018259482	-0.7435689176751226	0.01898816462691923	-0.321277899938965	-1.1168148986419755	0.02300197393947079	-0.2896435912439078	-0.05157656914847599	0.030607369976801448	-0.23738228630863406	-0.46096791673332155	-0.4056940871297036
-0.30480472842596484	-0.19024601066194274	-0.5345910039469172	-0.47753408178265566	-0.22718494944305082	-0.5574228427171909	-0.19225242827931366	-0.2349857693663176		0.1365253147934291	0.030404475717655137	-0.2731181771087093	0.12699986274145503	-0.5279202821402091	-0.6787333420342514	-0.18453427201376452	-0.260823709467353	0.37509712135165096	0.20397891164813994	-0.6033107065332485	-0.48177438387336247	-0.034020987293257865	-1.0827898787463286	-0.6384181051406148	-0.04617618011830012	-0.42766465060655845	-0.13795194688800266		-1.1715668336807383	-0.5628883575319957	0.11519488622845435	-0.7395217554225972	-0.6577464347556059	-0.3972888931790005	0.3562646895347233	-0.7860289282717673	0.028991569029739227	-0.2999619348582009	-1.1532802758234992	0.00481175331507948	-0.23253239348558866	-0.011625827133296013	0.130348851546038	-0.24679943145112734	-0.44454049473589363	-0.3941257080460514
-0.2966463010714564	-0.2210711489932149	-0.5081821333583759	-0.5632135018920555	-0.08244859928095061	-0.5515833021642488	-0.16268892045315902	-0.20753552688867188		0.08698616095330416	0.10126158204896829	-0.32975604202408687	0.15977166691611494	-0.5634220849017393	-0.7060956432015197	-0.18619791073045047	-0.2103693945493393	0.4466813836818112	0.17505869995807086	-0.6315590820012106	-0.43159817718053184	-0.028122981732367963	-1.0562302923848486	-0.6469933679673185	-0.08274054569972943	-0.42555851580944803	-0.14052924122123067		-1.1500027035980582	-0.5598245961760806	0.1521157641930128	-0.6890317420107361	-0.6018143707088528	-0.3534450579429336	0.37541558608620973	-0.8193954048133648	0.04564342201143311	-0.25047256156815945	-1.1922640928962918	-0.0030614451919452573	-0.1976592913452237	0.04211035762276634	0.20060175009379916	-0.25001040053628654	-0.4302239799201872	-0.38636642939238236
-0.28690096010347943	-0.25518589382490364	-0.4944831414935498	-0.6493933859039637	0.07246081480536813	-0.5340205966187994	-0.12983911328841444	-0.20182498115589742		0.03125746889009555	0.15868313826075062	-0.381136776488945	0.19265990872774127	-0.6004128601886873	-0.7204223542776373	-0.1881143378281127	-0.18735432615200692	0.49558042757584175	0.1437739913890324	-0.6546957459468283	-0.41163429532653595	-0.01388108164050351	-1.0613188553768143	-0.6705999823006004	-0.10216791375116333	-0.41842770019876896	-0.13206386131274672		-1.1085829850145272	-0.5678811924775979	0.18049909410455206	-0.6430600384181828	-0.5600064359241396	-0.3332828758973192	0.37854410229596513	-0.8434455950247909	0.05896931118286895	-0.19403741603010788	-1.220525122245935	-0.004806265349383996	-0.1868751060065461	0.10681784106374743	0.2400936386276617	-0.24848532423457068	-0.4257739593749369	-0.38186537597423653
-0.27949370502368487	-0.2981812497534829	-0.5018346986485754	-0.6379889684825004	0.16391661101785265	-0.5010710402176191	-0.09708747021447955	-0.22457491215646092		-0.02549253125200503	0.22452317207907435	-0.4025628524345448	0.22985526498085068	-0.6429869449635127	-0.7296602911260954	-0.19646826589471797	-0.15578562428391596	0.4651549115287309	0.11092156069488837	-0.6719733308923521	-0.4361762571318838	0.004190860909103691	-1.4260967904923834	-0.7020723878833288	-0.12853142313629054	-0.4049509541631899	-0.11488966096327699		-1.0507261032317317	-0.5861426715782383	0.21116195452994405	-0.6134274679888424	-0.5205907575272404	-0.3419090715342237	0.37271965483385266	-0.8662147076720446	0.07534168115261318	-0.1484512349124317	-1.235247397888412	0.000777696849383474	-0.16873302391836836	0.17107809252962541	0.2630428099658033	-0.2397101048816396	-0.42577852349857315	-0.3839333972835189
-0.2833192115088171	-0.34571307916247546	-0.5288844665227834	-0.5394945926910294	0.1718779988245143	-0.4665942920298781	-0.07365262495333662	-0.26924148212931504		-0.07908835733837766	0.31707058178680725	-0.39198058885106135	0.2727118622683103	-0.6883729334286788	-0.738708953694035	-0.2187348194106507	-0.08870449615723712	0.35826746898783196	0.07230574956882727	-0.6865998764828396	-0.5034286144604214	0.021871886390097482	-1.7626025713431552	-0.724676912116172	-0.163966034249734	-0.38839837049075565	-0.09068955515837887		-0.9788411958297057	-0.6050837106934274	0.24345508748883588	-0.5952936726250881	-0.4848584283947185	-0.3765191151376976	0.3631602997484889	-0.8958367285481021	0.1006308348521607	-0.13226432694624052	-1.2322313258597153	0.0033317479272982438	-0.1550460247558303	0.2105726876466108	0.28456210459201914	-0.2224812991392327	-0.4280719956257405	-0.3948501313200664
-0.2905075819522712	-0.39366439972298256	-0.5275756552040446	-0.4236764664281217	0.1211871576699634	-0.4350617176987027	-0.05642116417707503	-0.32288673589864214		-0.11904160951185525	0.4266313628673258	-0.38418538905268906	0.3145172864442688	-0.7352546440680634	-0.7450361224999449	-0.25391872684452826	0.00025173491266829997	0.21992791081870244	0.031703812719197144	-0.7015977556000075	-0.5786184790891439	0.04121342364894703	-1.7543985701203284	-0.7349832445221168	-0.19784433969605933	-0.3780218422931931	-0.06434717266746275		-0.8980230183816029	-0.6185934890471765	0.2647574880497838	-0.5870924517255276	-0.46099775161314127	-0.43353517299727945	0.3516749116385186	-0.9174719212428034	0.12979332158039128	-0.15536000442119327	-1.20741291037085	-0.018619648968674966	-0.15030146734532332	0.2101061400048093	0.3055157465222448	-0.1977236017772827	-0.4357477105508429	-0.4069212400019146
-0.2860851173680284	-0.44028760798165817	-0.4851518571258904	-0.2853605628863079	0.05530376559539486	-0.39881531634797796	-0.03218781996830298	-0.3804111077306194		-0.1346216985274356	0.5162050814802107	-0.35000514846583913	0.35849729130319896	-0.7857649659026642	-0.7461176898171946	-0.3009889821817936	0.09802963035522454	0.07235027257280355	-0.002792530878785343	-0.7074662354488783	-0.6302060206234957	0.05775004236412149	-1.7602274366405737	-0.7413725956440729	-0.23236963623770918	-0.38039615930307946	-0.04585415969409053		-0.823877950709506	-0.6323005590180525	0.2729930857845948	-0.589326145553349	-0.44819459175703946	-0.5055076804865838	0.3438111350915283	-0.9217767853471159	0.15933850288930027	-0.19910679130718298	-1.165344563938286	-0.07093602470623653	-0.11648035784508574	0.17787869302811876	0.3230987981609002	-0.17416934775359358	-0.442792435383247	-0.41316561187081974
-0.2815996405399907	-0.4772078035183391	-0.4611414733347625	-0.11475934802145873	0.01084568299565345	-0.3786705545860751	-0.0040220515844196945	-0.437301814662694		-0.1214532217652569	0.5956393130436971	-0.29767656122721575	0.3854493698820825	-0.8380234467766272	-0.7405719533979971	-0.36302404497297314	0.19195054999793792	-0.05126153006718424	-0.0326476938197412	-0.695342665845194	-0.653172742565834	0.06673168679555275	-1.7296731541168378	-0.7444928331596801	-0.26852949460962555	-0.39219774958143505	-0.039100272572805864		-0.7664223681670617	-0.6501977271431512	0.2655376343654966	-0.5927434356177237	-0.4403381315503161	-0.5767329386981717	0.3343573513350534	-0.9111219695085095	0.18510080625223163	-0.2308969188688355	-1.1204405042146646	-0.13609658889089077	-0.05486062020050679	0.12665057330186955	0.3375550149996593	-0.15509115247132027	-0.438178106387095	-0.4110572826204793
-0.29051753125392293	-0.4917623226013313	-0.4749920591711397	0.0742974356789609	-0.003577870238493436	-0.38231849620407665	0.023036074222569477	-0.4789664160763432		-0.08915064096128648	0.6897021248714676	-0.2446177297986495	0.37554031135100063	-0.8840870999813764	-0.7266859810036588	-0.4369706021557002	0.23802739757218533	-0.15018361278124087	-0.059696711638905796	-0.6651424391499645	-0.6623601820527916	0.06864493649692258	-1.3272942408079156	-0.7404752321729833	-0.2990295586468026	-0.4086347239128778	-0.04716238794701467		-0.7231491571055212	-0.6644309080930327	0.2367681190684381	-0.5912020079608166	-0.43662063768093873	-0.6362721353323029	0.3115140331829175	-0.8805041149318994	0.19503926854439108	-0.23859826317956961	-1.0882089496626866	-0.19966019903314364	-0.00020339952121912753	0.060486985755902126	0.3511551718820127	-0.1341568669624419	-0.4210603606896985	-0.39697749487590644
-0.29043627862376625	-0.4766042668418513	-0.4907248117434097	0.2491718423267642	-0.02129066567523028	-0.3921397563737329	0.04857338918985435	-0.49932384618992315		-0.04743923092045447	0.7513386312010434	-0.17845111978012146	0.360674028238707	-0.9205176544178724	-0.7031321487522555	-0.5047337702498371	0.23854900127752754	-0.21580570062105142	-0.08565839664971844	-0.6186987208746506	-0.6608424966248087	0.07611133440560233	-0.9447697045361728	-0.7374658816766868	-0.3216654293873166	-0.42598792193313073	-0.06839886987797496		-0.6959936804164775	-0.672984386985833	0.18899258073774627	-0.5701890459379115	-0.44054620023703484	-0.6754198684130127	0.2803988151757698	-0.831805024774099	0.17668384483840494	-0.22519730338778232	-1.0690764421144325	-0.2605097938457597	0.04791492539014417	-0.00788453107578969	0.367231371390319	-0.11914464839317887	-0.39499465060362204	-0.37142785857026767
-0.246850046303999	-0.4374158345649638	-0.5001656640311009	0.3449821917118604	-0.044596465289455885	-0.4149956771629116	0.04983047560648833	-0.511551007802604		-0.0011524977745192427	0.7495313174498428	-0.12560675835003407	0.3556941630058631	-0.9516794330006002	-0.6724710672673762	-0.5523546013278674	0.22816363795026878	-0.21761935988102987	-0.11125075008904808	-0.5598670341238071	-0.6548743519492282	0.10948100743783007	-0.9064482734435565	-0.7376589072288204	-0.3450397737800753	-0.4369629447463024	-0.08749519199711323		-0.6822555565896079	-0.6752443676793785	0.12318425838189377	-0.5155729609944373	-0.4506049874662598	-0.6898781518575909	0.24979085452938107	-0.7840473401591291	0.13590599774631554	-0.19742734439999113	-1.0522306727215025	-0.31242289836049264	0.09897741762320597	-0.06785521871401874	0.3854290600821429	-0.12003315945472352	-0.3642472906977603	-0.34285176769018905
-0.15737266011512152	-0.3901625605451197	-0.5030819718204464	0.3420610224101434	-0.068873205259161	-0.4611766972488929	0.0156986747184865	-0.52349385199003		0.039196025758350704	0.7705781460566985	-0.10605546404967418	0.35011809394670135	-0.9826684205740321	-0.6274927384204048	-0.5824006841808578	0.19781386499700693	-0.1809829163681443	-0.14030397279961643	-0.49450645789752806	-0.6535193203593634	0.16758120438776603	-0.8652061623893788	-0.7341988215336587	-0.3718055859757534	-0.4392074961693617	-0.0908620804053261		-0.6666880987674256	-0.6639642977604624	0.04524867818145228	-0.45226019626168235	-0.4654472204522067	-0.6802993957746154	0.21375112026613713	-0.7468970987269701	0.08465971435185482	-0.16297898779618047	-1.0429691857193717	-0.34988141801163714	0.1264563126257253	-0.13235468728285893	0.4119249321388536	-0.13016727807825207	-0.33679066393356555	-0.3229788330835551
-0.04835650369897319	-0.35420238626032424	-0.5067607522587819	0.2861307165547601	-0.10058951317725831	-0.5076348160507862	-0.04324812924472494	-0.5378685175594212		0.06469559805023858	0.8318707043339041	-0.1096857610970974	0.36794598991775707	-1.0141433828611088	-0.5644914421906156	-0.600414834199008	0.1484394588164925	-0.14126667411189936	-0.1749281619415739	-0.4349614817457508	-0.6592309724440647	0.23594090760671485	-0.8317668755100762	-0.7300816275759143	-0.3977370331643435	-0.43517139318998543	-0.07741252020313727		-0.6494027043979205	-0.6399897127310578	-0.03700880893411017	-0.39222296529985423	-0.487244282669095	-0.6531941527971349	0.1746910160324872	-0.7128885715100162	0.0317875588297854	-0.1324457597322346	-1.0493804780719482	-0.38516227305950695	0.1283293234912251	-0.20881946846134788	0.44667583467436545	-0.15017016813045858	-0.31831851454714066	-0.31827288096503104
0.02384723660536848	-0.3458573310604269	-0.5054384325663408	0.20583166836955574	-0.13950628892293127	-0.542711419981496	-0.12193763654609846	-0.5641512438014468		0.07312881531912059	0.866268047932952	-0.1626828670139062	0.40335057843937616	-1.0363767260103693	-0.4943098909334358	-0.6089196411945728	0.12547332552158047	-0.0585201155670251	-0.20747582952078814	-0.387403762890395	-0.6673911903841351	0.30394512430707593	-0.8090219414938289	-0.7317439061339164	-0.4293238658897491	-0.4269481872756521	-0.054742914441708444		-0.6432087378620662	-0.6124753611742568	-0.12221452340556485	-0.3292583980645971	-0.5145407603287993	-0.6164382427183213	0.13801141651975818	-0.6778297824347872	-0.021650520799468824	-0.10885114209579924	-1.0644884844452889	-0.4333975440220426	0.12786838328361433	-0.29374451165391147	0.47519755978867406	-0.18214986565932131	-0.31238173072741315	-0.3241332077288557
0.0354166162095157	-0.3757655579024196	-0.4974684920818194	0.10725259868689123	-0.18108224574201431	-0.5783359236459408	-0.20865608739427186	-0.6104360033754845		0.067377959760796	0.8703789252083307	-0.27146832741309335	0.4226835386808475	-1.0480846668199344	-0.42656321809921377	-0.6136736509561773	0.13341860669634348	0.05503101117798849	-0.22780585375105203	-0.35239382693977317	-0.6803759713994755	0.354095886849653	-0.7905053302736447	-0.7380860275994994	-0.46653301816754117	-0.4163042633234154	-0.029696058958542333		-0.6503703858437165	-0.5884861619509909	-0.2062163243765256	-0.2940147557091771	-0.5375915697605322	-0.5681536415515007	0.10041128651732767	-0.6435934632984761	-0.07689422304119582	-0.0888290792519903	-1.0864014128248862	-0.48331714445859253	0.1264411832972481	-0.3796665404122364	0.48983688481974347	-0.2166932459343902	-0.3174809978599065	-0.33378360061716367
0.011488545736841377	-0.43613746429690875	-0.49460321592646145	0.005102526573714403	-0.2115836665597442	-0.6115468345178104	-0.3086618537581257	-0.669300296690311		0.04879677866104448	0.8694549614366494	-0.3553093576965122	0.43772232199605404	-1.0581659422685488	-0.37341905600700775	-0.6161155073064444	0.14007600494832148	0.11542138961401542	-0.2279169114963231	-0.33295052145731135	-0.6991837598194597	0.3705144037314093	-0.7788184459597733	-0.745424078775559	-0.4928502351744678	-0.4028833558130769	-0.005734101500656906		-0.6667914433878497	-0.5731976274301278	-0.28495019383025455	-0.29597732342234584	-0.5512600819496031	-0.5061830187459428	0.06444236229175289	-0.6179245393592281	-0.135445334204421	-0.07528368941345776	-1.121406805772527	-0.5234238118063119	0.10910599872786411	-0.44440374026352314	0.5067049981024361	-0.25086138775209466	-0.3289631918975614	-0.34539116797684455
-0.03925620912142449	-0.5092897572363629	-0.5073566216321073	-0.08024119774877235	-0.23235791286775226	-0.6385639593192369	-0.4364964072986067	-0.7248631807533771		0.024111739546169995	0.8450879553205649	-0.4115067744686721	0.4648037757271224	-1.0592796343206516	-0.33663495154734885	-0.6130688117409617	0.15227975219505627	0.13709975076866182	-0.2087943174035995	-0.32673538530979884	-0.7002159860998274	0.35906797403654606	-0.7764863440893248	-0.7461941275207733	-0.5036738340775135	-0.3838911791082915	0.011958733026751708		-0.6932355869752677	-0.5684229615214547	-0.36217431169294434	-0.29844360767339684	-0.5548719409472614	-0.4429263351193219	0.03465579808232857	-0.6013572129058014	-0.20097772226365568	-0.06985383583789519	-1.1630670411929147	-0.5564544134307978	0.0679320355876188	-0.4727353658491171	0.5264013748650797	-0.28563661178832084	-0.34616651491313555	-0.35462504547421947
-0.12084214088345127	-0.5880927452128233	-0.533888568514383	-0.1275696840367377	-0.24158265401548765	-0.6704224395265133	-0.546462166040407	-0.7644604315270096		0.00034861946895304306	0.7745811429466476	-0.45058948536221555	0.48353621963720245	-1.0413903651394738	-0.31441820689189565	-0.6030194809726261	0.16360711624390253	0.16188160142623192	-0.17409652022117178	-0.3279292931044429	-0.6735595243989383	0.331665986646925	-0.7808562587846646	-0.7309440821705542	-0.5074191079138219	-0.361960794934498	0.021489959092755324		-0.7169457956041734	-0.5679135524782908	-0.4401215552103981	-0.29814082724079033	-0.5412205010606906	-0.39258445351426874	0.009923783107266252	-0.5957642157353892	-0.26985230966081375	-0.07334880424177467	-1.1929539321555829	-0.5793709727867411	0.010016966176201575	-0.47424793113368474	0.5371919289749788	-0.3190046916094314	-0.3675437289939727	-0.35099061278882115
-0.16754582105412794	-0.6630125384191342	-0.5680722586339642	-0.1557003750244896	-0.2381415509253518	-0.7175260723825199	-0.5779699089188618	-0.7839543230777153		-0.010217463776764945	0.7111830133820529	-0.45398020372841136	0.4893904452735615	-1.0185090557053535	-0.31141550562738135	-0.581528498091521	0.15664609792463594	0.14256441930816083	-0.133937522983495	-0.33815389125522866	-0.6333615050829953	0.29931553243709386	-0.7908884612952181	-0.6991698174797019	-0.5018078103562451	-0.340932478203679	0.03410229555055656		-0.7220123662808471	-0.5616805987964615	-0.5193258451169576	-0.3118457706403245	-0.5076595554023887	-0.36061531600526314	-0.007288205867309915	-0.6055008083946397	-0.33030645660250274	-0.07715411820064341	-1.2053776212585123	-0.5789340956286767	-0.04301738186841238	-0.4523900255332193	0.5495558139856836	-0.34788733172769193	-0.3872892688748846	-0.3354384655306009
-0.1435995101950917	-0.7278148019553135	-0.6075977600877092	-0.203306041319998	-0.23056950858569603	-0.7722011127659195	-0.5550156281619796	-0.7834461812964089		0.015482029000364763	0.6786500966794332	-0.43465070279233203	0.49330835613222235	-1.0010058664355714	-0.31511176193408186	-0.549772454043655	0.1460572090577661	0.06720148082749478	-0.10869771331694437	-0.35641386489792054	-0.5874543360490913	0.26878030340689574	-0.8106877285441488	-0.6522974637243528	-0.48653573434803726	-0.3207763435079589	0.055235050645928985		-0.7095009565198003	-0.5455653184514468	-0.5997625588544854	-0.3295598022225102	-0.4647141784636123	-0.35979511352051696	-0.011522646119937861	-0.619720668564071	-0.3693772539286574	-0.06964853031690273	-1.2068586692865715	-0.5557002962441085	-0.084083422465519	-0.41454914864975434	0.5644668855696721	-0.3730122267229198	-0.40832531471391925	-0.3168184360918536
-0.12202113312919352	-0.7842338747323666	-0.6496733423104187	-0.23828307849406158	-0.21601186541892878	-0.8252718145611688	-0.48946252740086293	-0.7696083917161948		0.07724717731510033	0.6548592987396447	-0.41119396212942727	0.4686591552622268	-0.9863078312073293	-0.3046219109159074	-0.5087002978822223	0.1465943830229691	0.018078690870912274	-0.10423861570739712	-0.37875850733409916	-0.5443936091822621	0.24109841467207413	-0.8264821660929348	-0.5989248718277368	-0.4681675799978076	-0.30114949511487343	0.07527338178214012		-0.6785297817026018	-0.5230980831317327	-0.6801422519310644	-0.34939054428355565	-0.42127263773342916	-0.3914932819748414	-0.008619434575494146	-0.627385967443326	-0.3912314338464806	-0.05848205852103842	-1.205991104263913	-0.5093415807051358	-0.12020519851621717	-0.38678510650100206	0.5655153840721365	-0.39599558223647646	-0.4252844571149591	-0.2968044236915165
-0.14198938154443574	-0.8331419004091742	-0.6869024202347254	-0.22912535902262743	-0.19541371311881978	-0.8753873215281971	-0.39566307579325793	-0.755248849414104		0.13840913696579235	0.6369206944141727	-0.3830534059387662	0.3813072087596346	-0.9824132838493685	-0.277827432590195	-0.4576118984368751	0.15621235497136615	-0.0056752440522288795	-0.1004135803412	-0.41379077030056577	-0.5227406297785733	0.2153758353536559	-0.8267945011648701	-0.5556850946864773	-0.4516070327963554	-0.28075820944666047	0.08733109720067588		-0.6341291747818811	-0.5003719678064762	-0.7578393820948094	-0.38091962124076895	-0.38078140427902923	-0.4364345418823666	-0.003842975670888282	-0.627656092374245	-0.404665173308835	-0.05761189733031857	-1.203384459734529	-0.44073708027752484	-0.14812385266647882	-0.37535023181531246	0.5458388343112083	-0.41614722753428096	-0.42906697457842197	-0.2778507340740111
-0.1753808961049512	-0.8776892077915791	-0.7239198669710254	-0.21147977176465468	-0.17952163279127667	-0.9203119508454408	-0.3203712181424369	-0.7524737298644107		0.17607529878810468	0.6270502737378465	-0.34791380443189107	0.2844289385511737	-0.9942305689695037	-0.24340114488213996	-0.4049750047206267	0.18630188215266655	-0.07166059020535856	-0.07997766384218948	-0.46531799755189357	-0.5310034447549954	0.18803762295408033	-0.8243777217860305	-0.5315271254516223	-0.44247641229606727	-0.2633122093703736	0.09117428230291469		-0.5938583262643722	-0.4853464887751159	-0.829146310459915	-0.4155797231260743	-0.3524883309608868	-0.48341223845468717	0.006271272618757244	-0.6080780824556856	-0.40826482172830564	-0.06681961121950056	-1.2001485343541114	-0.37083135803758643	-0.17235397653395496	-0.3720279371431188	0.518276969338755	-0.4339723943964273	-0.42691499028397517	-0.2695125886001476
-0.2021461757653417	-0.9203479759582709	-0.7640262284939816	-0.21528791709050932	-0.17275089896462897	-0.9515863195549705	-0.28495302812412665	-0.7721778348305973		0.1872057290035908	0.5904953224302023	-0.30823685471329393	0.24786752054376918	-1.0127543051379402	-0.21003344118584316	-0.35828856420264465	0.2281369460762217	-0.12829466709713408	-0.03921559722030813	-0.531655086944855	-0.5563273961666825	0.1546833031601969	-0.8241944852104954	-0.5271717297486915	-0.44449453954570856	-0.24805256281759913	0.0862345563673191		-0.5643192126159184	-0.48155306159712746	-0.8929407667449738	-0.4320785041537524	-0.3385658682721282	-0.5295259606180439	0.025492979207912898	-0.5709167538062128	-0.4047834607246811	-0.0910074663206653	-1.199290184741405	-0.3175619179767396	-0.1966859712131789	-0.3715940775526534	0.4828939353367964	-0.4438934311816668	-0.421342195324231	-0.2769079761192653
-0.24126517164343322	-0.9566480541405387	-0.7939367697323136	-0.22554511725853077	-0.17149885441305365	-0.9642210763458474	-0.2924032430758562	-0.8225670491500667		0.15163244906106588	0.5322614903751838	-0.2634366875188373	0.22574436952018068	-1.0292261480709868	-0.18257109504172916	-0.3197389978534665	0.24824927317090406	-0.13270246452940357	0.02496415722419941	-0.6056785453188862	-0.5808443343046277	0.11280911710354624	-0.8150798537334932	-0.5447124134330074	-0.4603673142710404	-0.22990110982383358	0.06421059723556954		-0.5470646874187481	-0.4869342165510432	-0.9454697547202426	-0.4173964057217147	-0.3343980924243131	-0.5733083067224717	0.05084812251446559	-0.5374000958664551	-0.4037188739820671	-0.13594908359336377	-1.1985726992522565	-0.28797659683261967	-0.22349917576269346	-0.3433664594031295	0.4370609051367513	-0.43661782552084477	-0.4100391431392952	-0.29736201687615255
-0.2865096209051738	-0.9856062081374011	-0.8141242837656117	-0.22304125785705903	-0.17606275874621516	-0.9658285637830419	-0.32444283020750203	-0.9056406687599818		0.07210864964300163	0.48835925022926563	-0.22117458967223333	0.22184047430300655	-1.0327319156580317	-0.15858328390427964	-0.29626011890834963	0.24734063729187533	-0.17856909119920344	0.10701904318082729	-0.677619715688873	-0.5949914646708305	0.06806151343983806	-0.7964202624581562	-0.5794446920371419	-0.4943514308675379	-0.21448653102496854	0.02041564543845318		-0.5493691382404299	-0.4956985573838416	-0.9862149047407296	-0.3757062927011591	-0.34038940358291053	-0.6176357175022771	0.08217190826893034	-0.5129709244086647	-0.40279576826624924	-0.1912574360394543	-1.1887701360372078	-0.28988541395400863	-0.25210974453532076	-0.2627740688331582	0.387509728968012	-0.41604537709585304	-0.4033549840741474	-0.32457323608540534
-0.3033057003104208	-1.003325978636369	-0.8285182064109149	-0.20781329622043337	-0.17773484405057696	-0.9646382988442378	-0.3476227418596774	-0.9640769736101962		-0.013490447720865151	0.4314885185736779	-0.19414613888831878	0.27918385425635095	-1.026703129349313	-0.1546693621749827	-0.28397010369502623	0.25093069435124454	-0.27696208028299063	0.18167567538561777	-0.7439779569915819	-0.600416595763769	0.032486879177698165	-0.7771387773506999	-0.6209934421339112	-0.5415961094194878	-0.21001551671519564	-0.035010471626771476		-0.5709238733576167	-0.5047040324153509	-1.020692965753263	-0.30997954215571244	-0.35095289075479197	-0.662181987903171	0.11831077658491156	-0.4986573268564891	-0.39595597239703606	-0.24500809252684858	-1.1662279268065774	-0.3201630173639842	-0.27734042132610115	-0.1486407659509778	0.3324081586132578	-0.3914216934686759	-0.40776392750667234	-0.35359607331221055
-0.306403249558027	-0.9971878116683538	-0.8383673117705059	-0.18846767158286357	-0.1728429848219706	-0.9704668184255244	-0.3677156126262492	-0.9435562122097677		-0.08701663258167763	0.35667029832558256	-0.18234191941106284	0.3383384863402815	-1.0230043218065703	-0.17217452920466764	-0.2659983056569346	0.2662996529954279	-0.3396451977835183	0.22870217366226706	-0.8000211169740291	-0.5990765783743462	0.015780193822402106	-0.7555557298020512	-0.6651151817713558	-0.5860103397043277	-0.2110418445382834	-0.08980787705588245		-0.6052960256833424	-0.5098983344620402	-1.049266796509337	-0.22262050597521071	-0.3613552580718295	-0.7035735531943743	0.1473377422084281	-0.5006590735460618	-0.3906759468642237	-0.29217106779122026	-1.1343031137572996	-0.3620091279195045	-0.30015343142619594	-0.024507891000880022	0.26675978964027863	-0.36107294309199967	-0.41939217350068425	-0.38131450077977697
-0.31945010045747285	-0.9713584315960304	-0.8501240996829835	-0.16965638840427943	-0.16593654552134554	-1.0003604168290605	-0.4200678408770253	-0.86062928829267		-0.15141501928774	0.3095938364860177	-0.18238167482541495	0.35652971086372276	-1.0067039199530596	-0.1840514903072148	-0.2390412703494857	0.2882893085647743	-0.3740784006569239	0.25713941329732004	-0.841334322029445	-0.5939091910556571	0.02417723417841497	-0.7324082305819767	-0.7081886283836487	-0.6222120816565205	-0.21400364575035108	-0.1344358188489952		-0.6449025159266917	-0.5091383963812546	-1.0592480040236585	-0.12747037875386102	-0.37617188260402623	-0.7443252146410616	0.1641222960465273	-0.509141802720001	-0.39321680694381766	-0.32979330451317135	-1.090173148469677	-0.4112821501621192	-0.32850175850521535	0.08806232869921264	0.19416847118435174	-0.33315252158940883	-0.4400859100670075	-0.3976795248493337
-0.2952019941149976	-0.9374658678485434	-0.876163741390321	-0.16446542281857163	-0.15760681428531687	-1.0503641396550105	-0.48510960928452285	-0.7366411813272243		-0.2038296009070273	0.34198968164009125	-0.1936722125014362	0.36923758518706773	-0.9633873738101653	-0.1916278693645483	-0.20663935860572283	0.29739568626059687	-0.434574071357681	0.2778116503473146	-0.8764088888154067	-0.59191730713039	0.05484709929870939	-0.7179963962849565	-0.7498677734012742	-0.6465585659914875	-0.2231965545044293	-0.1580431998791057		-0.6832245801733319	-0.5053470569452465	-1.036149452642813	-0.03563844981894203	-0.3981225955434148	-0.7796105965038944	0.17118913780592948	-0.5085330136965861	-0.4077162928293335	-0.3572553052194731	-1.034269838724335	-0.4556675251840508	-0.36197186758477756	0.1580474466105119	0.12078174007138312	-0.3114074529851542	-0.46592455500218544	-0.3989525839877496
-0.179131782827695	-0.8971018655067388	-0.9223758878268427	-0.1810300080471271	-0.15519804212222188	-1.0756399509348529	-0.5480884666493392	-0.6032055692789815		-0.24552501730903992	0.4237046314696647	-0.2105232772111909	0.3724245264358849	-0.9091120978745753	-0.2070510193085276	-0.16341651595692736	0.2957252198097999	-0.4344108683473493	0.28216356431898404	-0.9108782759613666	-0.5946811711950352	0.09342742522133492	-0.720339603402407	-0.788536541190943	-0.6512704687725998	-0.2339781086245131	-0.14904330923621525		-0.7232471331742356	-0.5009106052373625	-0.9806683495393147	0.050276874207903124	-0.4215105829495231	-0.8014923898580617	0.1676306115492365	-0.5018504454428768	-0.4384431886161547	-0.3736522932536569	-0.9720513401873487	-0.4804942458987922	-0.39694179742739777	0.15734465350677856	0.051593668145145676	-0.28499334586141106	-0.49030039831197597	-0.3938480311187629
-0.0073570898086846356	-0.8625941586082162	-0.9915717816530961	-0.20973199782820365	-0.16665707696651016	-1.0372491833848538	-0.6012201470838556	-0.5438785039847513		-0.27395942232427634	0.4775547123332175	-0.22790894762447103	0.3568143361985293	-0.8638611023854217	-0.21905776848914474	-0.11652758003428895	0.2901688613622755	-0.34580479527023733	0.267728640172005	-0.9351359911236088	-0.6004528800815034	0.12794386705605038	-0.7317821722822314	-0.8168332657484086	-0.6413627976382333	-0.23577673830374798	-0.10579980316707067		-0.7596311502534275	-0.4997842684390551	-0.9036282529005971	0.11897500181697632	-0.4378978593117206	-0.8173034341987016	0.16221299993991534	-0.48869395020672785	-0.4799156843562023	-0.37239300648245044	-0.9163165407954217	-0.4886241937510178	-0.4405989876817305	0.08714706326179249	-0.0037329969937858684	-0.2497906180112596	-0.5169491751925712	-0.38301639162444895
0.1457792447825464	-0.8585070214995836	-1.0831930767560416	-0.26402694163908286	-0.20202450835113694	-0.967421881399536	-0.6437867341030485	-0.5891847881644283		-0.29376525919648	0.4894507458936147	-0.24733260612085806	0.36216723312017257	-0.823463104383918	-0.23587208439493618	-0.09343780990596244	0.2512320900956958	-0.3113992316163236	0.24038131608356586	-0.9525346119971332	-0.6151505311305691	0.14243141896142414	-0.7430331756512691	-0.8345330928400685	-0.6339218489422597	-0.22713749605346573	-0.04047729923708916		-0.7885099320415041	-0.5087897434705644	-0.8049358561905618	0.15316579403174116	-0.4423750706423483	-0.8296116824132529	0.16656974843942662	-0.4707084678659756	-0.5332319975279681	-0.350157941104218	-0.8769325116332694	-0.47555148494432214	-0.490549978582654	-0.026883718004832736	-0.0429799637417557	-0.21333888215302416	-0.5375641806261704	-0.36750343264225743
0.23627477617379525	-0.9109185444220469	-1.1902784578876169	-0.3839026752346336	-0.2890020239223744	-0.945753076700117	-0.7127492056001878	-0.7018667404958109		-0.32912947943158055	0.4647829438793317	-0.28289696284423294	0.3924323937212534	-0.7795633885846496	-0.29062507787155073	-0.10079911343993879	0.17876810070280022	-0.3456257984201959	0.19908978811795047	-0.9754162779196822	-0.6527798709876091	0.11396415303437331	-0.762707508871426	-0.8517298214181885	-0.6362243436579889	-0.22022216996272997	0.02977222938331403		-0.8148212039740901	-0.5346840072507452	-0.6902375007672844	0.13518201260959667	-0.4392625764928152	-0.8353103700709299	0.1647235376391019	-0.46270954453845886	-0.5999936469675633	-0.3163983129051336	-0.8527828716095188	-0.43312466382792864	-0.5236781648386275	-0.160509500227133	-0.06847049018208795	-0.187250428404779	-0.5474603417002617	-0.35252343421405546
0.2430286937784524	-0.992138995240043	-1.3034831323064604	-0.5518814592503398	-0.43073508270205096	-0.9549760555513267	-0.7862579931239184	-0.8412140377319286		-0.3682327839420878	0.39329378540750026	-0.32595312278276584	0.42535405744719396	-0.7374455800687464	-0.3691130661252077	-0.11981779948510962	0.1178172063156641	-0.3513629106946845	0.16347253611420845	-0.9873060014100453	-0.6997380340524328	0.05033442824381131	-0.78785534070776	-0.8566827749474054	-0.6473124704364654	-0.21444563520366552	0.09405958183161295		-0.8352659910251552	-0.5694229899299614	-0.5834054047067615	0.06702476095513447	-0.43034549949327844	-0.8319430584721819	0.14157123023168167	-0.472465287845797	-0.6524158464371987	-0.2871888279968921	-0.839747015988325	-0.37422018054675604	-0.5275744712325026	-0.294199172731591	-0.08143734930377604	-0.16829016520910572	-0.541375223862359	-0.33709668943912685
0.14772267503853925	-1.0766125750670195	-1.399856373091891	-0.7127921530736996	-0.5826072790374515	-0.9768479610141132	-0.8268100185779927	-0.9390540155343254		-0.384649111787365	0.28772204022587516	-0.34653701166116796	0.4397535118853545	-0.7022340122056434	-0.43447488302489407	-0.14519987053412062	0.06988860997938152	-0.3392108671915061	0.1640342816862189	-0.9709896532519415	-0.7454375066468932	-0.01751389403643821	-0.8002612897650196	-0.8261323743956135	-0.6657996623306388	-0.20108843079958777	0.14600026553366724		-0.835346519300811	-0.5927002691379858	-0.4827419074216439	-0.020705869392657304	-0.41480863719936245	-0.8214221638298538	0.1101676222529352	-0.49146373867749615	-0.677374491180706	-0.27490511220306607	-0.8266361206003762	-0.31457233397816936	-0.5101031227068222	-0.3979139021605417	-0.08284623271976814	-0.1467112736359695	-0.5118145361018973	-0.3218110224579015
-0.022433598245105314	-1.1794310169507543	-1.4444550193361603	-0.8426540663854523	-0.6958034152893532	-1.0172697361977856	-0.8545728746488523	-0.9519481132349707		-0.3884418889930935	0.2144179529168128	-0.3376359836267362	0.42195472532354045	-0.650110524307693	-0.4923495501709203	-0.16358857087591624	0.026503193038242466	-0.33266563678521294	0.20280376573887599	-0.9360819515317669	-0.7813539764702079	-0.06870277169475862	-0.7948627515661069	-0.7707771636629865	-0.6905286098854995	-0.18727586715446184	0.17024482569667437		-0.8229102692637096	-0.599035522176844	-0.37530331887648016	-0.11649321179717467	-0.40549142810998184	-0.8134014798112943	0.07817435977868753	-0.5181103535980559	-0.6749507588364104	-0.2807455768206144	-0.7978261161149989	-0.26054474401840505	-0.4729656644043427	-0.4512726885057198	-0.06702778423375855	-0.1309700203495416	-0.4629110923714143	-0.3105371152769787
-0.15608422555120832	-1.249605420134791	-1.418287798543854	-0.9089847820794207	-0.7593216548174619	-1.0351599220438583	-0.8772736869324502	-0.9047998150980586		-0.3816434500921024	0.20292805727803415	-0.3091072890485839	0.37509504520223186	-0.5703094265378976	-0.5435117401542662	-0.1451059020783653	0.026354163408144782	-0.2841838134901758	0.26694348774032045	-0.8782173770988289	-0.7692763033982211	-0.09971749416863325	-0.7770499353746828	-0.7049698246286542	-0.7036668276985651	-0.1809708325508647	0.1622493918596293		-0.8169699667961711	-0.5842282121824125	-0.267420228360736	-0.20561525586026352	-0.4142484522735811	-0.7996643909276366	0.04200587999240822	-0.5556073225534843	-0.6113840293052051	-0.2943327439453955	-0.757889162355704	-0.22600994073276834	-0.4098471146186046	-0.46079234054719775	-0.029131386190853887	-0.12335133952770097	-0.4024455824396438	-0.3010927407540781
-0.20416920043454892	-1.244026022012865	-1.3469335667860105	-0.8712097667181036	-0.7993305365203799	-0.9897251791814126	-0.8391215537283134	-0.8296023930983896		-0.33489632862872465	0.21241899283384824	-0.25870893179627064	0.31853330679333663	-0.5057665848467962	-0.5432859629767905	-0.10612222793358417	0.06341360620006056	-0.1931481214044139	0.35610090391777355	-0.7949340826797235	-0.7072939304247242	-0.10886920524018606	-0.7455124220444956	-0.6255695851438035	-0.6961608492332149	-0.17419706891848588	0.13735812662984498		-0.8135300672877432	-0.5372362718215161	-0.1714700070727087	-0.2517741328111551	-0.42914830428046535	-0.7715555202591642	0.009393351552361168	-0.5983505611560556	-0.4893195339159598	-0.29783487416977455	-0.7178745358553823	-0.21537299011195787	-0.33099406321638936	-0.4325780947823118	0.023246887163617582	-0.10992718371549719	-0.3349296425209239	-0.2922037200857549
-0.22024063903615376	-1.202799824418935	-1.291085447108316	-0.7495277434067307	-0.8222292197126737	-0.9151620082332336	-0.7650340376095125	-0.744540063838422		-0.27084066275450536	0.21701342807215368	-0.20095163810834463	0.2668393084853919	-0.47371790241166617	-0.49870646207805513	-0.07185947606598615	0.07681626345608898	-0.11516998629851045	0.44633273921226807	-0.7119845183921918	-0.6398126065394507	-0.09050200810703421	-0.7096174874218459	-0.5409874309694921	-0.6908438389370547	-0.16805404468389723	0.10694711193485129		-0.8171739717611656	-0.4776625544170606	-0.09920539078848037	-0.26208655909080053	-0.4335550923632806	-0.7456717224050922	0.0018359893501948144	-0.6339526238796631	-0.35385492980023814	-0.2884540829518484	-0.6753177726953429	-0.22524103693457515	-0.2581776138766495	-0.3771852201516984	0.08500099974090367	-0.10110505955539564	-0.2832660450214765	-0.2766213418717414
-0.22806576478532564	-1.1589588539161562	-1.2627989125751165	-0.6176624345960144	-0.8093614328051938	-0.8396289917793623	-0.7290869336093782	-0.6576568931954403		-0.23045900954122372	0.21886262479652135	-0.16834278258352037	0.23440819221148484	-0.4502493735318911	-0.4594050096874979	-0.020286675848715897	0.06426997049241324	-0.10135432501259438	0.49730437018430296	-0.6542409798872544	-0.5890696137799453	-0.06724893812538393	-0.6886938139139487	-0.48657989355930836	-0.6990938020520545	-0.17628354226304638	0.06979385292664915		-0.8333883400644494	-0.4340861599357398	-0.05624161868742726	-0.2680224318445856	-0.4315202873090606	-0.7250457664005046	0.019047978324771023	-0.6514139832201246	-0.21846686460065207	-0.2649489880716599	-0.6427873755634808	-0.2539593249496132	-0.18347302434293228	-0.31404527735435084	0.15721560516424304	-0.10459611734623035	-0.25962730767892495	-0.23817988241771193
-0.22221225898015992	-1.1191453300814778	-1.2478061186956653	-0.5274434219186328	-0.7875080048707958	-0.7976784503846069	-0.707977258678303	-0.5725688543810612		-0.19582821188626703	0.21836002911851868	-0.17813830744087636	0.22678260511646334	-0.4333509527946452	-0.43650282174473753	0.04397980689181323	0.04330350342821562	-0.1323734262021218	0.518794043894258	-0.630876345358801	-0.5561822588957458	-0.07055224640608254	-0.6903484957172669	-0.4745014223077108	-0.7097686040251705	-0.1958694948348289	0.03638957811897834		-0.8404251692188334	-0.4091084148848584	-0.03981707648585432	-0.2717562650885036	-0.4262769564037449	-0.690947437434909	0.03976184552590441	-0.6524259437822247	-0.10042646071126601	-0.22847622353991914	-0.631252315277387	-0.2881150532857909	-0.08651520986278347	-0.2566465450280929	0.23619704964353092	-0.10208067954454272	-0.24436601927053436	-0.1899357556313774
-0.22876553233483837	-1.1027221685962834	-1.277378950591433	-0.4935627856632948	-0.794233503539451	-0.822217430988047	-0.6759640439889645	-0.518046451108289		-0.16802212839607616	0.19896567418024638	-0.2236938275080244	0.230165765346094	-0.4410901001094426	-0.4204253235738221	0.08186894705194925	-0.004130181076772321	-0.1358375417117465	0.5429129451550494	-0.6483031687786553	-0.5634366200758327	-0.09787746760398205	-0.7092732247647797	-0.4765302440684348	-0.7275614102463379	-0.2150944631378012	0.013186520060240656		-0.8150762101803336	-0.39959248693919486	-0.04787902038959291	-0.2669833444508671	-0.4183137943063963	-0.6480301079281169	0.05712189185197095	-0.6524088089918307	-0.04849712547432197	-0.19747986441698914	-0.6287509897188871	-0.3172030065884218	0.017366793950513694	-0.20268897301525196	0.2890709980408806	-0.08966966756722226	-0.23234183555108615	-0.14472592107468865
-0.2618768082321605	-1.10668826675606	-1.3331129995578612	-0.5267858893451838	-0.8040979990645072	-0.8377302358055564	-0.7060813731035662	-0.5053776900904255		-0.16447496778650184	0.13522105820127162	-0.2871560231554893	0.21981683129758403	-0.46113925690682045	-0.42204226671311024	0.11519201436199211	-0.07178296017263222	-0.11932376614211807	0.5655002826264045	-0.6908008807799385	-0.5979480109744775	-0.12892171553621148	-0.7333216371479023	-0.48015563356090246	-0.7620977287827972	-0.2281158499323323	0.002533350670531838		-0.7717466293258339	-0.41205526268988335	-0.06921641090157801	-0.27049835001849204	-0.4099547681948287	-0.6058808714724786	0.07276833526643907	-0.6573819299215142	-0.04109720390066166	-0.17352596211881607	-0.6337681221943839	-0.3442893903884133	0.1045561053437661	-0.1379027410869604	0.30702143235837515	-0.06882115084859844	-0.20845663553218227	-0.08885015744803532
-0.29446408757581927	-1.1300935517156767	-1.3517155310767233	-0.6041483693393631	-0.7975178991179703	-0.8429037947855965	-0.8060270689043874	-0.5202786453618842		-0.1773818343137072	0.03602187084603631	-0.34211579110715884	0.19316339369499363	-0.4721249852947184	-0.4440548655374329	0.15784972277687742	-0.14087042749853737	-0.11412101211113548	0.5665475829916934	-0.7362410584483369	-0.6371626001614883	-0.15848260444071188	-0.7505167239748327	-0.5008853457820648	-0.7915209439270746	-0.22866086539700653	0.008689220831539885		-0.724998623169748	-0.4363148244995827	-0.07815439950535341	-0.2894152456829427	-0.40069731216419796	-0.5561121936369433	0.08263281724139622	-0.662733024168715	-0.03818988476805455	-0.1521515088373042	-0.6535496579007116	-0.37189733830326316	0.16914623447940436	-0.07421601633998529	0.3323696709040461	-0.03824457712280806	-0.15849317408720234	-0.02408201415797071
-0.3096135575576871	-1.1651401306467777	-1.342893062118528	-0.6780183812385008	-0.8121967078865028	-0.896799495030493	-0.8861421532260232	-0.5502680844193311		-0.19660047616068682	-0.0658997097650456	-0.38821428643874883	0.14601046322873285	-0.4804243534599677	-0.4839701073805295	0.17380715476342048	-0.21499376172804366	-0.101453036510779	0.5578928270753349	-0.7778633164072877	-0.684094488375539	-0.17699152377396504	-0.7538288638932196	-0.5291666693646262	-0.8023732000166252	-0.20569471590290153	0.023619534533599284		-0.6685295120040865	-0.45597300298496385	-0.06804100773155851	-0.30127735726765714	-0.3824544899240305	-0.49998929146913695	0.08446229112372639	-0.6771242322420876	-0.051427638217879636	-0.13713794579632252	-0.6762893402017498	-0.3944361669471568	0.20562808854786435	-0.034555009325287045	0.3779916018505363	-0.012306218757508546	-0.09214564981933794	0.03365687207758681
-0.3335980074063883	-1.182536577926198	-1.3440802980739437	-0.7286021927261658	-0.8735872794476126	-0.9795134617302445	-0.9484602343974803	-0.5816609626822902		-0.23967248790393522	-0.1768743584851972	-0.43275499724480176	0.07555167722266157	-0.4804864502289335	-0.5489452639642992	0.1606753939464281	-0.28322931340727076	-0.07978915304253295	0.5600403739402864	-0.8041269376772637	-0.73207987298725	-0.1728237100726473	-0.7325206712078737	-0.5448150865990361	-0.8033343179640239	-0.16376863448619253	0.0450137235921372		-0.6006092800401784	-0.4676852354937774	-0.04531697841921985	-0.2929921836117829	-0.34852328870525967	-0.4518599764144219	0.08105182221852406	-0.7073580659281002	-0.06740339744037538	-0.12355435958179146	-0.6934550159687409	-0.41218951041348373	0.201786247736508	-0.014254243624847767	0.4091468193103001	0.0006033243131672434	-0.024270285164270947	0.0984821182841503
-0.3853277431281862	-1.1918797899372098	-1.3366401860246453	-0.7395307844680133	-0.9504660459970475	-1.0422810441578938	-1.0223060031284668	-0.5848307995085336		-0.3094561612810228	-0.29702518587190907	-0.46271070195917474	0.0010650114785720644	-0.4597677282705333	-0.6180073930481258	0.13900970914758004	-0.31875174911862636	-0.07086036899340896	0.5562876552454286	-0.8116628930779063	-0.7707777234423918	-0.1420369241372692	-0.6794278734465429	-0.5525833383407555	-0.8005369356813427	-0.11914106948917222	0.07464361170892854		-0.5333748805572717	-0.4702907374850428	-0.01442992312236907	-0.2795267120089465	-0.3039869865772636	-0.4211070730854655	0.0723473374061141	-0.7381875855625201	-0.06573809617415109	-0.09847366419165751	-0.7083168392476399	-0.4196419626113572	0.16513292794530443	-0.008404568256141757	0.4588332856083895	0.003171027471416473	0.02711490079337111	0.1689605532241015
-0.44408666046700895	-1.1925645719355322	-1.321012498581173	-0.6758486777350111	-0.9770239303626548	-1.088802139940676	-1.055041529709881	-0.534145169149969		-0.37195930178699343	-0.3757600987016095	-0.47455886163124106	-0.049943298522793556	-0.4331187648759037	-0.6741326250585009	0.11741019931757388	-0.3338682471207786	-0.06955342875744495	0.517462642320136	-0.8149202871790415	-0.8016406636337006	-0.09005204012171211	-0.6090608639733915	-0.5470554150817791	-0.7928292547109764	-0.07725667035186828	0.09791335130482993		-0.4644493872855947	-0.47012163038464827	0.027493221916362682	-0.25030840026239976	-0.25908683100223584	-0.403583712756976	0.0674550075307764	-0.753780244821175	-0.06751588645348369	-0.05992397171498862	-0.7080048317963954	-0.41409563906005376	0.11689457702802056	-0.031399126550805866	0.542220989645308	-0.007614397903108428	0.03732484536744814	0.19873580535065635
-0.4945561513129072	-1.1501744107512335	-1.3152068997498874	-0.5606942436012761	-0.9443609152094309	-1.09838881085652	-1.0256992573719685	-0.44797430439685426		-0.40642673584543826	-0.39261482244876306	-0.483450473909642	-0.06485055043327889	-0.4180521988231473	-0.7116778825176742	0.10288347015739319	-0.33552759195738924	-0.048305449734883064	0.4761736970927825	-0.8208710244547085	-0.8212429534937253	-0.03859389028319886	-0.5340837888384791	-0.521706437120993	-0.7795014585871854	-0.04375670103980418	0.10291870034049136		-0.3756307256510941	-0.46346799669381245	0.07770768942674208	-0.1805161342718613	-0.22160352384455648	-0.38802904682961153	0.07118605278833653	-0.7583784162198811	-0.07613927100476714	-0.00648007987233361	-0.6864236581750838	-0.39722680380913106	0.0702216072971964	-0.07539724364964243	0.5838215381262841	-0.02874568360210299	0.014310251932140593	0.18062746283034023
-0.5110935488752067	-1.0623565081866864	-1.316105957066315	-0.4421597532644469	-0.9068916645195151	-1.059462738968964	-0.975450963963018	-0.36998966423365154		-0.43091071207229825	-0.3750506265197829	-0.49152396160847955	-0.05623955592911699	-0.41408880504742	-0.7181091521778695	0.09627259077008424	-0.3181189292714202	0.005413347577174277	0.46369519717935825	-0.8245690833422525	-0.8174631285325246	-0.0018984696219232545	-0.4571063810873072	-0.4875255134184314	-0.767660529563212	-0.02931182508068403	0.10209947002676718		-0.27627762342289464	-0.4490521383206649	0.12937618379132404	-0.0983594164334202	-0.19645282120532215	-0.37052861465190257	0.0759341876778747	-0.7515950550815005	-0.05038740476676314	0.06454488766046432	-0.6564314482415312	-0.3721137605261812	0.019099606372123275	-0.10801843306288572	0.6012144838073181	-0.056383336124323134	-0.024163028258821155	0.14075843046383918
-0.47119353281744625	-0.9628243566677828	-1.329287127939209	-0.32551932631249514	-0.8918332035321175	-0.9975784086982842	-0.9076327634348663	-0.3179686493724285		-0.4584677517580168	-0.32541295741201365	-0.48660161359460996	-0.037570721468860625	-0.41731378724435875	-0.6809424432797337	0.09023478661294634	-0.30310475011978283	0.06735941922459035	0.45364317986319386	-0.830163763470501	-0.8056944977529629	0.018169393912446364	-0.3965758441462965	-0.448886520846911	-0.7580383280944146	-0.032505631432836614	0.09742435336563007		-0.19238595012059787	-0.4344744799440533	0.18564909652754805	-0.0288272663599847	-0.19065890854438097	-0.3513898618820452	0.08263925451754801	-0.7252669456765022	0.0008322059751047939	0.1409710614868258	-0.6200727065180278	-0.3472641877754795	-0.044572676835887205	-0.11129020983755944	0.630649417294741	-0.095881204173947	-0.07240581509297092	0.0796504721548488
-0.3768210902158637	-0.8735871480728141	-1.3486506311766497	-0.22511548824683936	-0.8816617551492556	-0.9280880335607227	-0.8211677810599769	-0.28143386022720396		-0.4620823141311871	-0.24210772378310425	-0.473168468324029	-0.024958800383386014	-0.4108908214456834	-0.6204165842472994	0.09536069969944226	-0.3128606300840914	0.12197320078685434	0.44321408276076035	-0.8385140673964273	-0.8031958845627882	0.020667247689234926	-0.3689196146433554	-0.4104056449510745	-0.7471508016214732	-0.04303630541838786	0.08575402592490197		-0.12307257898784554	-0.42413285004522844	0.26051463250552404	0.03244310672736862	-0.20117331284657478	-0.3283981375923576	0.09829084775293762	-0.6704023547633565	0.032013696536549764	0.20481869124212157	-0.5697486692552772	-0.3345624884937862	-0.11290479321493119	-0.0924173176523164	0.6408311658225643	-0.14169647968076643	-0.11061551714394469	0.012762802964149689
-0.2647040681182252	-0.7990984524925657	-1.3497282992120332	-0.16326276956362135	-0.8631831931093619	-0.8714717277414165	-0.7241640777120707	-0.25960493620525793		-0.4465113643377892	-0.14873661560308948	-0.45396241841146445	-0.033331528982274566	-0.3735882123841466	-0.5561187591959573	0.10573825831323384	-0.3331375570687322	0.17143424214388264	0.45965579453740524	-0.8475576839196368	-0.8020272792950749	0.004188498872435412	-0.3602547456699398	-0.38656596253090775	-0.7341095773627322	-0.060908565785949595	0.06864333180130193		-0.06287500865932275	-0.4075770561423958	0.3540738738060255	0.07155132842260496	-0.21945988286189855	-0.29984425236100504	0.1167619679427981	-0.5921517987487688	0.048961268057858706	0.24034251455764527	-0.5024432644245831	-0.3348851054720491	-0.17655589536307326	-0.06594593935186843	0.6775694337064622	-0.1881818238614506	-0.12598748555051206	-0.025053883403480547
-0.1684910047110525	-0.7480332806176518	-1.315699204924826	-0.13616688393736331	-0.8496255700424978	-0.8410428250003228	-0.629047469124799	-0.24591837929805202		-0.43705569658724236	-0.08027572300932365	-0.43610491400153073	-0.060707311184563184	-0.3116723340062489	-0.4987781159128232	0.10412358907349076	-0.3418190891026344	0.20895514068050206	0.4943794191024541	-0.8680104055394995	-0.7967597973067744	-0.023193411205504656	-0.35832520900331877	-0.3699442036825473	-0.7239726487363258	-0.08258492399280262	0.04770532913193113		-0.010052486242938665	-0.3835721988542785	0.4536371315196476	0.07888687253984902	-0.2344258900409705	-0.26588140792275017	0.12632003557293164	-0.5080602950674773	0.06652926867208567	0.2523242402537316	-0.4177457480394967	-0.34254457023097473	-0.22926344991257577	-0.03942255733338479	0.780644184152276	-0.23594163865982534	-0.12733846614681377	-0.03991967599868485
-0.11203037605380457	-0.7405371561275393	-1.2519066605796039	-0.12594664110368095	-0.8213439030491084	-0.8296424170348725	-0.5478613706183622	-0.22405315943458412		-0.4241031339491248	-0.047193250931514476	-0.4195792159723954	-0.09246998917218217	-0.24661246921701968	-0.4570079861206435	0.0953699641950802	-0.3449776275315716	0.23498338852181627	0.524230707936017	-0.9120780592864961	-0.7864675629039809	-0.048777811378824296	-0.36290057076819815	-0.34661891382418364	-0.7210804772982818	-0.09597358672095976	0.024460992026378147		0.04218217976115834	-0.36430755973216145	0.5502534578014897	0.08337352804120317	-0.22403099185627662	-0.22474934761083754	0.12509695310409724	-0.4196961810049681	0.06863408886581611	0.25419824995116685	-0.33269936256335647	-0.3513116866152698	-0.2714157762943582	-0.02326277340906536	0.8205244486609111	-0.2837711406002818	-0.12355594868335093	-0.05408903694560889
-0.09044868255402276	-0.7531931875880632	-1.1721322092138196	-0.1175696453201593	-0.7518368517110774	-0.8296739055253172	-0.4919679094200283	-0.1987080757652065		-0.3975822535783449	-0.0363963281214968	-0.3979480857843475	-0.12398685437065035	-0.19780170895041643	-0.4261846695381763	0.08741176244214963	-0.34949189072983045	0.2557114869872721	0.5481391160284458	-0.9807665359797358	-0.7633907368250699	-0.06435426218831128	-0.3671955250462739	-0.32371663740985757	-0.7268526959800792	-0.0981599402444723	-0.0008557649167358738		0.0886550476420873	-0.3424332431348186	0.6386652885272203	0.10617702344056879	-0.17326756739140176	-0.17612603512566558	0.1219645745286508	-0.32820446373110757	0.06947949598495082	0.24972688668582102	-0.2624015824724147	-0.3577989763531734	-0.2928792502942706	-0.025617798925803854	0.7703201477297912	-0.3247310984962783	-0.11719127827273387	-0.06842186898682376
-0.06694014096766791	-0.7551513656510631	-1.0905521385631243	-0.10117752765185281	-0.6712407244994818	-0.8360770900572169	-0.44907606227904917	-0.18545555662953297		-0.37189190002339767	-0.045507778556799064	-0.3738855981501291	-0.1632910256043706	-0.17924827432725704	-0.40828878631513515	0.0738803048133516	-0.3490036518670475	0.27016943108804264	0.5644374858315431	-1.071176848877696	-0.7343182400364353	-0.06907715450669309	-0.3668984596889666	-0.3119533727779677	-0.7431365911118102	-0.09183681710452964	-0.023594169089523914		0.1272119860260564	-0.30932583081311354	0.7164440619100518	0.14800201138110367	-0.08095229267931378	-0.12991955817051412	0.1271890678534193	-0.25420031194772286	0.1146525323521023	0.24203509146908658	-0.20039767133860487	-0.37012294492281744	-0.29410976901043073	-0.03540489866003429	0.7379939708746166	-0.35146281817143343	-0.10639826690413831	-0.08581362588833065
-0.013958451454680032	-0.7615233201778275	-1.0260676652982479	-0.0774062622271797	-0.6292544201757534	-0.8536539654233664	-0.41271285974473787	-0.19085153840245117		-0.35888450205218514	-0.07297158632522216	-0.360452452879548	-0.2159822907104057	-0.18977637652647256	-0.4108399332246976	0.05672378239139266	-0.33477688299980723	0.2737520003954891	0.5747387373900015	-1.1646859165536845	-0.7115554609834301	-0.061014342339253104	-0.3674856496242046	-0.30646446532208194	-0.7638976205352079	-0.06992058917657186	-0.040615954496905284		0.1592192913233586	-0.26743006862583796	0.7791240234583774	0.20783692996296277	0.04630038208013959	-0.08985053030388879	0.1496358497946068	-0.20501136837042	0.19629636225789143	0.2331615958698928	-0.14876241288834607	-0.3907314486467713	-0.29457877819322953	-0.03733795115042936	0.6904033352872372	-0.36491511686793954	-0.07641653873824135	-0.10418508969055337
0.08171237501246734	-0.7821314447714149	-0.9864145847595338	-0.0489521945639607	-0.6249312315047659	-0.89144015395683	-0.3860034362304747	-0.2105783282695887		-0.34392473774224064	-0.1062710883548958	-0.360403281709165	-0.2799054752786117	-0.22114469436249956	-0.43009859126747313	0.048664994685822555	-0.30595855632001256	0.26708963234468364	0.5835859073068876	-1.230692801133363	-0.6943954810619236	-0.03807660425282853	-0.37209432713009083	-0.3031974051790539	-0.7873634474848864	-0.03148559527456501	-0.04685226587734881		0.18113237726721382	-0.22148617473899224	0.8286607226579296	0.27853753725132124	0.18417629707022456	-0.05409616353872323	0.20091261670906704	-0.16398967223803512	0.268217430453358	0.22251316242351032	-0.12298559476443419	-0.41677067150481745	-0.3033860646108627	-0.023271688332157085	0.6055589297713665	-0.3710328438603236	-0.023975899189738737	-0.11722582828785295
0.19413948367825462	-0.79721488748023	-0.9611869464047625	-0.02155911037405938	-0.6390413697156798	-0.9400426389579973	-0.3684364593826406	-0.24757286474075704		-0.31335403954184987	-0.1362681814094121	-0.3685876660901429	-0.35693220651059443	-0.2591951645111458	-0.4559426423131524	0.0461635808635977	-0.26590517498911836	0.24347784197892847	0.5971801501495471	-1.2525474243270551	-0.6829846887262228	-0.011246229736949937	-0.3857954256189746	-0.3029284014840591	-0.8124473032726168	0.01222181374313525	-0.04443267867169838		0.1900549102098701	-0.1710682497886193	0.8682563879906471	0.3456557015120648	0.303775245215142	-0.030459324461160224	0.2826956353067184	-0.1388196730779105	0.3169518457819123	0.2107606149834162	-0.10739312112502583	-0.4467659850588127	-0.31666356328261297	0.0004420070919088817	0.6158561414268249	-0.36926252242397334	0.04355259206898051	-0.129931787041365
0.29553613324603595	-0.7998445829992121	-0.9382932548397147	-0.001780776946936409	-0.6698303568949331	-0.98754617564265	-0.3641904961712125	-0.29915228019679785		-0.2654131071808858	-0.16509762793927596	-0.38624325484297206	-0.436380409340968	-0.2888720203577358	-0.4824761925235784	0.040652529458441757	-0.207693534176092	0.20494218924097124	0.6231637884355876	-1.235936124538582	-0.6818310976589512	0.012137933279794365	-0.41283114944567145	-0.30178359568284074	-0.829851033077005	0.053708265080835774	-0.03978825668639878		0.19523153619660683	-0.11523576601264765	0.8992160150377968	0.41952586941993797	0.39201664174316514	-0.019547609066888263	0.3825210515025229	-0.1364742226516085	0.3374329639314839	0.20181550117922525	-0.07678874467320881	-0.47654622062729957	-0.33906001253863033	0.01857496066053662	0.7670918453328823	-0.3567241973986185	0.11439007296391172	-0.14457364663069142
0.3703449323662179	-0.8096304991108344	-0.9162595964003973	-0.0030927623159732937	-0.698578915340458	-1.022866815374305	-0.3744742835352615	-0.3543416195575346		-0.21566375123056386	-0.1932049104772626	-0.4136546130388049	-0.5057287252907872	-0.30523991869925277	-0.4986956464048825	0.037940679235299306	-0.13537635009045676	0.16693694628659272	0.6682351538478134	-1.1940976470577664	-0.6780787987318934	0.03219280561248796	-0.4490772875047641	-0.29654726421538535	-0.8329658488102032	0.08895495783740397	-0.04141613294286906		0.20548144354965542	-0.05442506148493524	0.9117553767501541	0.5228937328371724	0.4455767227613233	-0.009543640005797965	0.4837909924667823	-0.14525328290648168	0.32487130424085725	0.1983623100615943	-0.037375752794062925	-0.48451485999039373	-0.3754137716259819	0.019560059662175236	0.8805920997981934	-0.3339217604270054	0.1695760328795612	-0.16043146244193482
0.43143530272545483	-0.8316214522434073	-0.8962717061118152	-0.034994641295240644	-0.7084240243692318	-1.034319179348989	-0.38591845836081873	-0.4092042963445749		-0.1762828428462639	-0.2212360421549456	-0.44095298216226836	-0.5651205451537232	-0.30963933978750047	-0.4927537859557424	0.03990210531177417	-0.06297352957558641	0.13897395308086014	0.7285162648856536	-1.1461180651135554	-0.6586792005778316	0.050595433295665085	-0.48121309601719114	-0.288761558035441	-0.8246971483040271	0.1145439451016221	-0.05594635742194724		0.22312518874582832	0.012049687035007185	0.9048105194313731	0.6551262054046809	0.46501780723321035	0.004617619667302791	0.569054002552075	-0.158844195475564	0.28236437345243104	0.20348181808216764	0.003156253150727634	-0.4610041476994831	-0.41427193888728936	0.0014152195294253767	0.8912310356596826	-0.30428060256992995	0.1855778503479176	-0.18162896077833685
0.46844670487029844	-0.8556004286592461	-0.8772324038432362	-0.08764960339482405	-0.7053948843250982	-1.0245388542169105	-0.3914889042303322	-0.4620253320460096		-0.14901825827038478	-0.2511531768061432	-0.4619459333304522	-0.6196101248751263	-0.3009390424834942	-0.4592251991210049	0.046419016243327435	0.0036037894284486143	0.13058874034840584	0.7829629701893686	-1.1098777930792794	-0.6275197299277993	0.06702339832409483	-0.502547663664167	-0.2800641141411632	-0.8045026494138435	0.12786654534921257	-0.07655306927969578		0.24409877814036612	0.08834517382971942	0.8909804173029855	0.8084803656958945	0.4592238945722695	0.02132286188838995	0.6243373301433905	-0.18012862893160891	0.218808081046153	0.2278713977940757	0.052334946605112106	-0.42071197558926265	-0.44516300177240736	-0.020352051019607242	0.8685291186958709	-0.2711349855485426	0.16102742930904412	-0.20708342555647752
0.46875015857067953	-0.8795031339566277	-0.8599566948080497	-0.14626701543444337	-0.7003156222990947	-1.0092937015681804	-0.3919299100711327	-0.5016059472256111		-0.13654778960239283	-0.2787223265979856	-0.4821134365532707	-0.6655404601532415	-0.2755995109561858	-0.4074600353582925	0.06350274619956003	0.06392297612979758	0.14499403831681104	0.8160258940518752	-1.0860090380351743	-0.5840273447982706	0.07925520521118665	-0.5040052273331972	-0.2773401950464261	-0.773117519193454	0.13193489311077025	-0.09509900410795948		0.27193874517248395	0.17201978465338022	0.8786484034486246	0.9696091017316316	0.4325622931617842	0.043349519467944346	0.6514035014510812	-0.20614125660758592	0.145712256456059	0.2740496227397312	0.10794073025770579	-0.3694669570670156	-0.46678482941038285	-0.034737765248667854	0.7822769960582269	-0.23522064476674664	0.11641882592018216	-0.22985405325917174
0.451224463710964	-0.912928122586616	-0.847706100790222	-0.21169227643710453	-0.6895609634864023	-0.9987403339956881	-0.3782499381922146	-0.5233108604556904		-0.14192393705123574	-0.3012236366366366	-0.5038565096185733	-0.7058214137859568	-0.23757738933250222	-0.3475844686753543	0.08910584164450294	0.10255056652199557	0.17260561858900642	0.8286283654018811	-1.0617524979790294	-0.5232148282758573	0.0876321682555182	-0.4748414605497162	-0.2812746307686397	-0.7381601604552671	0.13565012118453756	-0.11018596650049865		0.31472610230423465	0.2511138895725248	0.880886464390878	1.1148900346697956	0.38641159142863085	0.06941986909427762	0.6593226385729765	-0.22351593406722997	0.07893437148879866	0.3369650221933089	0.15665075429165562	-0.3047499912274728	-0.4848452131247827	-0.038066003202922735	0.6428336929957913	-0.20527929614378015	0.0693752625714318	-0.24584063054879507
0.43080518028750525	-0.9484505669741783	-0.8402329682718734	-0.2764892627560018	-0.6735493330984508	-1.000475349819183	-0.34793774603167754	-0.5331001513794853		-0.15492562300858426	-0.3147442218835062	-0.5180387305911588	-0.745799413937306	-0.1941892969123214	-0.2765795742979181	0.11477643555766481	0.11542939574984443	0.201206946149666	0.8294445106927105	-1.023080931429873	-0.45341005687222885	0.09302469796937951	-0.41973861308099913	-0.2824389444714033	-0.700434076620904	0.14956571084102316	-0.1141371121867164		0.3711227380218061	0.3162065529015875	0.9083004430662822	1.217439014644298	0.3286687962979701	0.0961374178858299	0.65626364494566	-0.23381293516525314	0.021312164444128666	0.42176336418388133	0.2011927800528625	-0.23613742537540516	-0.5067151617497874	-0.01982607055719412	0.5650220416176956	-0.19379163879904523	0.038571992151027155	-0.2532987193095585
0.40544441037696605	-0.97593801483905	-0.8307545927238973	-0.32460001262081084	-0.6619675171110405	-1.0123575316884348	-0.3178760920730574	-0.5253978713431979		-0.1673149810797069	-0.3157303755244355	-0.5209429682290977	-0.7848858036648488	-0.15196214408584813	-0.18869546997565523	0.13531185188869274	0.11920518376612663	0.22457261584661467	0.8239264903956949	-0.970607743770387	-0.3879193657288523	0.09561349015790008	-0.3554697723678954	-0.28364022051393734	-0.657927753637609	0.1751775053901985	-0.09682531501452787		0.4468931347242216	0.36797002755818703	0.9512033067340487	1.2770606106486384	0.26681797837824456	0.12637860657690775	0.6566254198653892	-0.24256377341241803	-0.0307389372503038	0.5320446571493238	0.24322426484561688	-0.17658233118806899	-0.5260716246037495	0.017631464633325433	0.5623523941514657	-0.1983400649572383	0.045592755334341414	-0.24734769967835318
0.3926628741882359	-1.006935592220747	-0.8246788264185598	-0.3508520391129938	-0.6579884387490664	-1.0219457770288014	-0.2983267866451468	-0.4988656111907093		-0.1867038409398351	-0.3146947238243093	-0.516866992062884	-0.8242341780755658	-0.11389682470984049	-0.10006238028619685	0.1440641532677263	0.12056535718112324	0.246000907872527	0.8213863673149016	-0.910753714715075	-0.32858324558320734	0.09221097633713052	-0.2980237177817278	-0.2865653790140904	-0.6180391544215988	0.2102063492525173	-0.06931441796760199		0.5513168340428777	0.406451287736877	0.9936966583822715	1.3155563901051937	0.20540463821008165	0.16734183232398075	0.6614392149716755	-0.2467174481897234	-0.06810152512997632	0.6521125778276784	0.2857257355459422	-0.1242471361267754	-0.5328162792389664	0.055069684157146415	0.6011491713310801	-0.21032759353267635	0.0771913242983459	-0.23678142079600453
0.40724191754206507	-1.040002438207545	-0.8268221550460355	-0.3683097599214097	-0.6691776781867572	-1.0122614917925792	-0.28253115883893337	-0.4775055084550875		-0.21377193223879085	-0.3217513702124247	-0.5051883159993718	-0.8661571180147586	-0.07816688381884926	-0.02133239134530528	0.13706945906113432	0.11352092675545848	0.27197256112154894	0.829914569056416	-0.8477445257890743	-0.28406363890679176	0.0890222268348472	-0.25267544164851097	-0.2818383064501365	-0.5909118207961649	0.25066804568333423	-0.03843874938665874		0.6826517409477548	0.43264723023319407	1.0389321854525022	1.3511688740785162	0.15079994568270455	0.2232250310972616	0.674944620338068	-0.24013567282068538	-0.08210930646334791	0.7646450697035433	0.3387709517189136	-0.08220476690947871	-0.5185120034745513	0.08323341202451254	0.6962849570313163	-0.22965907477367065	0.09436840360301227	-0.22867616564825394
0.42930946860584535	-1.0604049623948564	-0.8313579667492791	-0.3842737884669552	-0.7006871968111754	-0.9745981083718498	-0.27042327754864987	-0.4766359205852929		-0.2372368851923044	-0.32801731683439006	-0.48790517270731576	-0.9073512445966445	-0.035285015058715175	0.05079057324633786	0.11958603229309636	0.09754695229953485	0.29822850348534236	0.8469244832507268	-0.7885003767981521	-0.26944105885993463	0.08898089119315106	-0.215385410371218	-0.26889943406722	-0.5825251849455262	0.29110457545488755	0.0009181756592358731		0.8291152265724909	0.45452154683053686	1.0891544285075563	1.3910904741177097	0.11497051782971379	0.29066506005268933	0.7076640075622344	-0.23094235380981334	-0.08583304070140203	0.8629589606138991	0.40308793075076793	-0.05081144644967711	-0.4841986864878495	0.10420725441837886	0.785469143334361	-0.24835533091184114	0.09322965475579188	-0.2040043467256562
0.4543070890060924	-1.0745466225975038	-0.8391267825586732	-0.40392123133496066	-0.7483472823802357	-0.9138788522476183	-0.27171699235737706	-0.4905584004623913		-0.24173452490885658	-0.5776101634570525	-0.4727740527658506	-0.9425800985365461	0.018374692906257713	0.11085271029150143	0.09517938028481562	0.07774380607923433	0.3193001179644808	0.8671331187826713	-0.7378521289074482	-0.2849194483319694	0.09090122700452621	-0.18335510170531097	-0.257139249630311	-0.5930324525975359	0.33073183983950055	0.046755911055173995		0.9637397135379052	0.4814492428909071	1.140125715699624	1.4369025298457976	0.10799541523955317	0.3694472283238627	0.7465322809665618	-0.22423357940608946	-0.09567293014702298	0.9373177555893317	0.4658475055006721	-0.020947868161805626	-0.42793170525856816	0.12364178675840254	0.8442527045370347	-0.26131847947642617	0.08466849984527546	-0.16262936489462615
0.47783884562963497	-1.0832697172541021	-0.8612009661190981	-0.43375811925803304	-0.811385706125354	-0.8502579317289213	-0.2799451943571629	-0.5147692390842099		-0.2256037977567819	-0.999454898062341	-0.4662049936417089	-0.9716108045605312	0.07618408495385513	0.1479910280475597	0.06989392469031379	0.050727180897636004	0.3425183784908068	0.8833682114983464	-0.6857373486075751	-0.32228478849790954	0.09833928047318533	-0.1577783297035193	-0.24018174952903726	-0.6170119045053426	0.3675333602636889	0.093529304845598		1.0723133033286871	0.5129250848551009	1.1940854038950708	1.4875769640666099	0.12808524720644038	0.4626699628321932	0.7827651335143584	-0.21733531437918358	-0.10628632651783336	0.9839352388589724	0.5163676993466944	0.010152408542740405	-0.34512384739236535	0.1516331594459946	0.918058135274458	-0.2713065231290522	0.052265504090398776	-0.12662541620957754
0.48603707019075076	-1.0767501946938007	-0.8904330868114784	-0.46929413611397514	-0.8837425724169059	-0.7983271132877647	-0.27493003491178025	-0.5388878257754941		-0.19020073582740565	-1.1549117138050513	-0.46921175840087165	-0.9892058252576541	0.1295792066858435	0.17012665515421949	0.05617850064813521	0.02092570352376357	0.3670422630997877	0.8980007151223773	-0.626115990559487	-0.36962831604073704	0.11458891173315425	-0.1339825616896952	-0.21060161039621503	-0.6435649922011952	0.3991253822203425	0.14184272461337186		1.162054013719446	0.5475586365643181	1.2603550752349661	1.5355126116470255	0.16193428796943005	0.5633214181934718	0.8253721769076281	-0.2095389847498562	-0.11137036603811654	1.011285037710778	0.553278049180204	0.04357283901596072	-0.26547398469034156	0.18253525452304445	0.9672629220602923	-0.28006700097115805	-0.001739488834395514	-0.093473254354384
0.4849343559243384	-1.0649895198412531	-0.9160359577690993	-0.5022785570115909	-0.9466339818985489	-0.753594563762233	-0.2641363803297959	-0.5423918868090849		-0.13741487330695526	-1.102315583774495	-0.48053995910101605	-0.9896748101843237	0.16768232409513456	0.19703875392568285	0.057373620585420546	-0.005648281413216092	0.3860580461100683	0.9208566573729928	-0.5639317261136443	-0.4163074652140188	0.13939502082424993	-0.10795741534019228	-0.1753939550333685	-0.6602941759232347	0.43099974263560775	0.1929451261339408		1.2291689629267968	0.5889627355152611	1.3385122584586417	1.5719577418100168	0.2074927942096143	0.6646721821535617	0.874086907913688	-0.19557312264979684	-0.1145768827519813	1.0318549798228183	0.5729411010442869	0.07861710827977093	-0.2256777990634366	0.213481924215553	0.9481450272300428	-0.2880542195636243	-0.03666416289824734	-0.05944999310632552
0.4787989532390372	-1.051981978008709	-0.9322490080730166	-0.5249026051828221	-0.9876105728742326	-0.7242614604886096	-0.2506615274465991	-0.5200170128375807		-0.07524188720232663	-1.0291726824530747	-0.4981589310248367	-0.9747114957078917	0.18481023289160148	0.23265206176441913	0.06803970206336292	-0.025426960082306615	0.4050106537615106	0.9541752723234496	-0.500813252320614	-0.45653426174747536	0.17461180653113334	-0.08361887837913888	-0.13403720375707256	-0.6635677083816913	0.46873321591064593	0.24811933516988072		1.2735011208132103	0.6365789107282317	1.413145824020484	1.6030725600844362	0.26782204316902625	0.7808032658578317	0.9218399098626746	-0.17702219222603835	-0.09970977813290492	1.0513148397573961	0.5696051226415296	0.10985718567489755	-0.21654271052879343	0.25361245051308373	0.895790079759942	-0.2997348566864323	-0.024514465778804947	-0.05214417878955922
0.45754061204294005	-1.0268622509515968	-0.9322264941168455	-0.5320707881556699	-1.0085108314080766	-0.7111134413034864	-0.2267505130882462	-0.4803774169155058		-0.013239119110846662	-0.7074586252180624	-0.5207713922303148	-0.9500213260397045	0.18423516281378832	0.27905805947015994	0.09051404498145915	-0.03420858664388641	0.4349676192305715	0.9910219077399596	-0.44158672992114817	-0.4918851966874855	0.22085694144258036	-0.05926507170345753	-0.08369347025829858	-0.6591842610459058	0.5063974808727095	0.3107851619842962		1.3158053082910268	0.6875093763347391	1.48019434575198	1.6401672919028385	0.3315732217607844	0.9130934849191397	0.9796015887724179	-0.158783719744761	-0.04759605368890697	1.0668285365966106	0.5444694337528753	0.12079390123801062	-0.21850145425566508	0.29630601719949373	0.85094256817456	-0.31867635795923716	-0.0024720306779983407	-0.06682858565000252
0.4311185832895381	-0.9939761343541867	-0.9153605390839703	-0.523179469469263	-1.0146838149326818	-0.6864768463796684	-0.19644271633476043	-0.4352828584780397		0.04675873211435218	-0.21948702188730734	-0.542848201537153	-0.9193378524465597	0.17109089673945002	0.34394398675025656	0.1292541952409022	-0.03486476188088384	0.47102890374736833	1.0314043118373097	-0.3976824159216473	-0.526590521008502	0.2703994795430552	-0.025106720080766608	-0.03318956662052012	-0.6546057244019903	0.5373965134204681	0.37795146333870594		1.356423770531783	0.7392571929264873	1.5486165470427047	1.678047876571324	0.38893509114191344	1.0420414049098234	1.0555472853556533	-0.13402495555409527	0.016990035043559587	1.0765924852112738	0.5150183000322404	0.11297043951513466	-0.24142238689889842	0.32792724940594503	0.8165007336069603	-0.336555130315293	0.004208705294422298	-0.07159723901017254
0.416430097617539	-0.9632770091751486	-0.8842507544469316	-0.5093127696474594	-1.0084235921748053	-0.6437989208556437	-0.1663825275118238	-0.4012146742295723		0.10449576825216016	0.006919550400085017	-0.5568243220721758	-0.8859267193948535	0.1600970687729911	0.42797365554567135	0.1781032337406387	-0.038275760951852214	0.5053146974501513	1.0728043148099342	-0.37212268320382863	-0.5663093370936804	0.3151529882984341	0.02540549590844319	0.007248259819820363	-0.651894313678824	0.5630790891988221	0.4487841908000162		1.3759612723437935	0.7884203849467715	1.622683793767393	1.7177465201101438	0.4482805486697624	1.1624642215647725	1.141863433819374	-0.10563361579987478	0.06981696302427612	1.081300188553111	0.491155654204149	0.10066663450663216	-0.2667519086357308	0.35814438122544506	0.7827761699837605	-0.3464466840788827	0.052303158110397	-0.07245714175274368
0.40912565198814665	-0.930130575934308	-0.8475334937929112	-0.4977867010004635	-0.9900080362478294	-0.6106966452758075	-0.13639559547307326	-0.38721506568924013		0.15987488506688874	0.03855261777011954	-0.5645776740659667	-0.8554782773281776	0.16408746114392103	0.5191903391642094	0.23552457770415863	-0.046565812166393286	0.5403809700652473	1.1066188155067176	-0.3649639368603523	-0.6163479136157954	0.35474308489678247	0.08297926083513514	0.04313869173675701	-0.6392322460415338	0.5859917595419923	0.523319331229553		1.3662884842996115	0.8334728130080803	1.6967834385948932	1.7714790367002842	0.5169965662323046	1.2773040335046204	1.234338768105099	-0.08740018296283099	0.10388257910737833	1.080601911054385	0.4737635426497568	0.09027030238210956	-0.26643419273770574	0.4005898158858011	0.7593429865449262	-0.3506158513676682	0.1111164552858797	-0.07648681619351644
0.41727247182406124	-0.9038070916598053	-0.8199328844577203	-0.4939770157856783	-0.96085397692173	-0.5864520820580239	-0.10683062251123487	-0.3865889624229878		0.21795235723099404	0.0532408495416414	-0.5664974421011313	-0.8329249539235748	0.18087788750035722	0.6063011228546386	0.30281658002014067	-0.05266045674053935	0.5711868544186963	1.1298221360535878	-0.37418734461641706	-0.6727412504748647	0.386969532181525	0.1340245286804474	0.08046038758813118	-0.5992819236545897	0.6062147431763808	0.5897796550397072		1.3289636285331747	0.880896915958874	1.76624626694794	1.8264240512955443	0.5861489945275036	1.3777866543010595	1.33426074344318	-0.07455110602492972	0.10675162878191768	1.0830858691310492	0.4673509338100443	0.08308938614094066	-0.24792295503467998	0.4402448796184381	0.7499928057949194	-0.3498090886843353	0.10549231393522854	-0.06045209330762942
0.45120290689071824	-0.8943196277508421	-0.8069138140692573	-0.49911408525880835	-0.9248177114153586	-0.5627648651211092	-0.07912490673204034	-0.3819703165893295		0.2739974948622709	0.063389220858075	-0.5577847291873151	-0.8204079079497022	0.21343279359553416	0.6727458590307211	0.3706340115887282	-0.057179168584473014	0.5835797539774452	1.142716456827213	-0.39079041866221076	-0.7214798474754014	0.41031235955657286	0.176639525895264	0.12256254604979415	-0.5301211106231938	0.6266878204872001	0.6375500965762919		1.2754552736357896	0.9298669918459919	1.8269525360729584	1.8684623618135974	0.6513161072078562	1.4540039962508096	1.4403921153572483	-0.053958111757730146	0.08460173032447939	1.0999555373182166	0.4735739685021656	0.0883856815340904	-0.22768293939763865	0.4707844344897566	0.7378435189204253	-0.33848894850806643	0.09757013633377407	-0.03265528928800584
0.5035727143521178	-0.8924012433148631	-0.8048680459185225	-0.5138354234372029	-0.8784371346009406	-0.5492988121824962	-0.053542172558559906	-0.35917804044032386		0.31510228903074083	0.07899253213424282	-0.5395369939996613	-0.8145644635760254	0.2713029324823372	0.7014574154262586	0.43238584551326403	-0.056161540886417685	0.5738296902634252	1.1528782405195173	-0.400865778338666	-0.7600776032609321	0.43163446456184057	0.21099083118461714	0.17720828520516388	-0.4465049513989829	0.6493228711203701	0.6673228737012913		1.2237829634233552	0.9770134251134213	1.878509580963867	1.908491311278897	0.7146266069913328	1.5038758507648584	1.5390395100172811	-0.027062538412032176	0.07099635814109381	1.11752587027761	0.48693104698455614	0.11139768174610296	-0.2151891399410168	0.4939142024513125	0.7450710441926958	-0.3242178258920977	0.1543569626148046	-0.025898110835640264
0.5691734347935222	-0.8943146535474643	-0.8089595822199922	-0.5431456693459434	-0.8286606898543788	-0.536232663072529	-0.026964611255831866	-0.31829077496593494		0.33360807154748706	0.10188348074144624	-0.5178849399093228	-0.8115608037928034	0.3574433004056803	0.696582250743756	0.490528496637161	-0.03843591219613623	0.5496387924416538	1.1672318084112396	-0.40378121656554783	-0.7936881421330739	0.4572814587068719	0.2422812527690068	0.24726732004473811	-0.3596295883095676	0.6724470986929738	0.6752950219221839		1.1796105199503255	1.0250492364644086	1.9180002764434732	1.9426421915275458	0.7830267869576248	1.5310769751001492	1.6224176856453387	0.007955933509328328	0.0818938762460441	1.1197066446197845	0.4987399365949489	0.14384219586007785	-0.2161049686248478	0.49359326522000935	0.7960404341311752	-0.3129861347807791	0.22869056221502987	-0.025071798043950867
0.6346812950861761	-0.8993104118064135	-0.8077198137001778	-0.5859453422884425	-0.785991011536694	-0.508636150046923	0.016079609996254497	-0.2646122500085463		0.3309576971145682	0.1315061653994704	-0.4955675057261425	-0.811851897885219	0.469048743324023	0.6768166080210195	0.5429787769412755	-0.004090143265701535	0.5260651705218631	1.1850927348629186	-0.4007188900765296	-0.8107793069692224	0.48434449383458367	0.26510808798189467	0.3298298930432679	-0.2798325502868897	0.696134430266597	0.6612622628790883		1.1498955862333566	1.0695097896743357	1.9450151104922342	1.9589070058573004	0.8561677319243888	1.5403785089964124	1.6803055351676561	0.057455319171418974	0.0981212861473495	1.1110050327125849	0.49960223566906353	0.1791378375194514	-0.22635761022302017	0.4592306941628436	0.8556205742851095	-0.2943381235871268	0.33888334019360966	-0.024595940406460404
0.6874076191900999	-0.9053474366390832	-0.7957964225120351	-0.6296858873676572	-0.7457381830888885	-0.46432712071787047	0.08207957714090644	-0.20233917224412418		0.3133521279827961	0.16852944449798074	-0.47438310085199964	-0.8138626033754234	0.600295664252186	0.6537075703288353	0.5910840087912287	0.03583645166346765	0.5137209686355518	1.2018004686805612	-0.38506765196937903	-0.8038189738811189	0.5119047376809845	0.27900075198156526	0.4134551333101933	-0.21948602650474602	0.7223140475654042	0.6395410167573194		1.144694801763923	1.1024324368307947	1.9668190336847118	1.9644478877740028	0.9296842675461529	1.5273646990510188	1.7003936991268394	0.10945235251566521	0.11121060048709334	1.0833257901177906	0.4854921265448506	0.21374119691296892	-0.2394000999924219	0.39808917995856413	0.9045209582799053	-0.26171113971931076	0.4840156256378588	-0.041290145994657745
0.7317499984354069	-0.913669278889885	-0.7746152925463916	-0.6531106777829014	-0.7074094643971168	-0.3911100827361962	0.16195584434609533	-0.11839596476441427		0.28360395977882835	0.20929300001839338	-0.45740126175292845	-0.8013477136540873	0.7397285592457478	0.6360509838747357	0.6473446438012611	0.07606777882134423	0.5177786692875933	1.2166318431507754	-0.3501540747187188	-0.7826602119086367	0.5375033100743144	0.2919355884273018	0.48651530479278193	-0.17944422156088202	0.7508491068796502	0.6151980219442134		1.1542051911188662	1.1248850579566478	1.9928476694838746	1.969730030048296	1.0141089374465173	1.4947462779994507	1.6882697332226144	0.15016058277672237	0.1170519114049005	1.0266304317682482	0.4591294716453952	0.24687664905539028	-0.25146120065459077	0.31434090661411174	0.9490080849517593	-0.22463489985703364	0.5857864544768249	-0.067099544587115
0.7690399810265017	-0.9242029835759465	-0.7496983467867794	-0.6159700966610715	-0.6631484778429135	-0.27561187421009853	0.24777909729151432	0.014271385304949046		0.24838025508478329	0.2513726962410496	-0.44398485560418005	-0.7575067870837556	0.8789049675848857	0.6331280481998685	0.7153288362913302	0.11162802802093359	0.53358567053022	1.2303423092152301	-0.2958253945319267	-0.7531010047890165	0.5580695633457075	0.30322268384909634	0.5421754548285138	-0.14905878626972488	0.7805512700172388	0.589697096946076		1.1591912335198842	1.1362361111028902	2.0268553100435778	1.9694575276589503	1.107849749417356	1.4573160718499498	1.6642612680870097	0.17871218321757007	0.1098155047884388	0.960882532307018	0.417452121892239	0.28341839879330444	-0.2520189685644568	0.21115810092963577	0.9566916312634774	-0.1952992933152407	0.6283891255275972	-0.09321237240253681
0.7833056213782977	-0.9345145071778068	-0.7301697412040847	-0.5013423045416678	-0.5816185677270463	-0.1384968169938153	0.33167569681283815	0.1747111034454649		0.22647696672170076	0.28524840644701943	-0.4295191157555567	-0.6819538544604105	1.003087706078314	0.6365660803095756	0.7845121192168151	0.13724777846072028	0.5461536184790825	1.241176896224816	-0.23177506160390388	-0.7155592477678866	0.5783700874919104	0.3102981143453315	0.5794170656103858	-0.12308545550085832	0.8131845625009178	0.5725969871934548		1.160124019379563	1.132216163920052	2.065323521398438	1.9589978399870827	1.1896282124302193	1.4176774679047983	1.6451335457296696	0.1990269891230768	0.09396035234288387	0.9026151543577796	0.36359858261773126	0.3336700258699833	-0.23931436713105003	0.09678855258552413	0.925567903747614	-0.18098260602944918	0.616604558299047	-0.12869119818880173
0.771943518891897	-0.9441992811540836	-0.7198568483473717	-0.3256086398704812	-0.4692366643190078	0.004190128606631638	0.3913960924170553	0.3308285917914181		0.22282813226534634	0.3058840204082372	-0.409855878577942	-0.5837365514268376	1.1004783886225393	0.63556157466368	0.8556250642337304	0.15725000157495725	0.5400756224975295	1.2451840146384925	-0.16767067379541492	-0.6801344930090379	0.6036261645683284	0.3290937448964445	0.5964659448294249	-0.10351810811534212	0.8482031824079108	0.5676826637482073		1.161605739651629	1.1204444307648036	2.1075823107823015	1.9467448663893663	1.2498390222910376	1.3718628538902624	1.6404240344970418	0.2113307765549061	0.08117487430658764	0.8477186065904252	0.31623532492396345	0.3939953680929219	-0.22159288037454358	-0.015913905140429667	0.9220340322654487	-0.18753319738514976	0.553616229027392	-0.1643144607638577
0.7469210252375205	-0.9395633236061174	-0.7191439064019577	-0.11074331768994758	-0.3616448410340924	0.1413193556436152	0.40697634527776155	0.47279070194384076		0.22006009034682825	0.3214378336252075	-0.38349803886244216	-0.47392400037870813	1.1769532594633865	0.6287923152168441	0.9260815535597338	0.1783009929069716	0.5135274940991098	1.2414416268966832	-0.11158638509956949	-0.6525809328317564	0.6361856590233096	0.37141306490982917	0.5916731614392126	-0.09473908924948068	0.8806194124554423	0.5648217082727595		1.1568438342845198	1.1083522292155972	2.1497724161882035	1.9443749213668728	1.2873329996377794	1.327388494507726	1.6545590054710764	0.21958974552487484	0.0696893981640498	0.8032818976629595	0.29273602954542277	0.4514010266625813	-0.20632738794086514	-0.11904916456841605	0.9784873376194868	-0.21905456794108913	0.4689939537203661	-0.1930820143639619
0.7162539611126668	-0.8940792079209228	-0.736191474014612	0.11179835081059611	-0.2589836499703485	0.21911482013592778	0.3855223634610116	0.5716726728632613		0.2175193865800992	0.3263470257527669	-0.3539430268769349	-0.3722847245698488	1.2332277813737211	0.6146697499718574	0.9821370461663562	0.20138056666658502	0.4777715571500307	1.2313831527348638	-0.0672884105575432	-0.6214452346657566	0.6793223536791976	0.43222400933764343	0.5705851198686107	-0.10048154854529204	0.9051372437847596	0.5630964558032885		1.1516739189874212	1.0929467811438438	2.1784525127215013	1.9535766939687291	1.2938876967788773	1.2983843837701343	1.6827993359488485	0.2301659429134376	0.04958981491460902	0.7838793322923795	0.29362992431080254	0.49613455917355465	-0.19564507341393497	-0.21272420477553605	1.076277608961112	-0.2674965126494579	0.39517267699829933	-0.2240026838155822
0.6751451049042074	-0.8059678273570947	-0.7565350848106956	0.2957658015947405	-0.15463421818867432	0.21158119879706838	0.3452604348723144	0.5706337043996976		0.22208100085192886	0.30481917754499455	-0.32838866500939484	-0.29784226200275593	1.2629437851833551	0.5987571908168225	1.0253863588026886	0.22209123660449545	0.4519249384653764	1.2087338295452177	-0.03284370063962204	-0.5859404041712188	0.7357407805212625	0.5080325898418407	0.538511049532955	-0.11136466622030945	0.9265690135218959	0.5687844967670537		1.1521986949171112	1.0763314865945763	2.1840599763562025	1.9700988716661993	1.2834586539891835	1.2806421638205563	1.7181567189400055	0.2395235543263242	0.019307076777484233	0.7875545398455027	0.31075742195084805	0.5301007500350028	-0.19362581237315377	-0.29031226626358625	1.1854928984675197	-0.31848605845586	0.33028339023218606	-0.24737681096911707
0.6244932101946921	-0.6947910657311219	-0.752119347540364	0.41707671167379196	-0.07116565844456149	0.15663850624489045	0.28545945680549245	0.4968124997244		0.22064157335818865	0.26353525781250886	-0.30587349994956803	-0.2539916322960104	1.2688753765493448	0.5893178120555267	1.058710749612108	0.2350568144229984	0.4489346381470378	1.1804760902193816	0.005880745683903343	-0.5546420521671005	0.7984398628644913	0.5853806352117088	0.5019460549152114	-0.11939418943911662	0.9490404808698534	0.5768021577831535		1.1556815428392218	1.0660149095995135	2.1711616436646883	1.995119545597062	1.270396208538863	1.2638327027322842	1.7465412444035766	0.24134790553887536	-0.015641056202272838	0.8073796526255684	0.3337933138574983	0.5583230144459618	-0.20514730031962927	-0.34377357422431964	1.2845101113270452	-0.36579156669335433	0.27528570041652806	-0.2590000536392093
0.5859313752091038	-0.5748829191095881	-0.7367618275709433	0.49089282746035173	-0.008195087436431941	0.09682454422094007	0.226332441153183	0.41620850966470224		0.20636039629529318	0.21490151087973933	-0.2837590276186066	-0.23359779580662443	1.2622998686877756	0.5817603604262451	1.075688599618194	0.23983132339321916	0.457883164495799	1.17149978338939	0.05470287869972853	-0.5222439099806266	0.8561987455158494	0.6538236606417402	0.4658810786160261	-0.12569987266969945	0.9696519748066216	0.5833612924784364		1.1540857408433103	1.0625127224277604	2.1417208396773644	2.020606776649078	1.2474286265818175	1.2545363797793805	1.7617576777711075	0.24175914050833452	-0.044055548977359325	0.8436351752688168	0.3530087600953233	0.5831819968585297	-0.2309902106027942	-0.3773100290749829	1.366185695451152	-0.4093098467861659	0.21115291714310752	-0.2658423266338087
0.5764049188774674	-0.46180435372556194	-0.7282845726073697	0.5383860818639126	0.05272051496575729	0.0641505121111497	0.19476169744032826	0.3422814421182988		0.1958342971466234	0.15696720554191396	-0.2625474216714856	-0.2332474047694575	1.2482295507979917	0.5759482880551751	1.0852733821052591	0.23812971642270023	0.4729504875786956	1.18833794548927	0.1063910954863579	-0.4900484595001161	0.9070581190589335	0.7082074433670693	0.440902750784603	-0.12391210511157932	0.9889878337019736	0.5955121503615816		1.1439109932142073	1.0646276050536834	2.099219712484467	2.0321716128999605	1.2206421839593011	1.2582361495644487	1.7686339761564178	0.24741160548070287	-0.06340713827365616	0.8997432643373795	0.363043025046317	0.6150296695627181	-0.26766471145386606	-0.3928398251008184	1.440396996576626	-0.44848474173498715	0.15833916048734947	-0.27403043699373414
0.6073671456179921	-0.3864899403846239	-0.6979477671322007	0.5655066057130634	0.12070411080425894	0.0699695851453029	0.1793733773541895	0.27926278727594817		0.19887194611952483	0.10483686494021323	-0.2399318218806637	-0.2440642456183691	1.2242655976962509	0.5735823595486916	1.1014359564952123	0.23030677300398783	0.4937799298489547	1.2220116869507676	0.14926601654480742	-0.4690786262165254	0.9540638297775921	0.7447659164980969	0.4337885271104855	-0.10957689866218918	1.0052565059995924	0.6202891043847996		1.1262940907765862	1.0755256181902264	2.057496139759058	2.029041964246562	1.1997318144535067	1.266980112521272	1.7697167260051436	0.25179408010621235	-0.06804817982479076	0.9669545624540588	0.37091035217136786	0.6600428034548529	-0.3174220469502793	-0.39344306823002706	1.5035634914525597	-0.4809455485716848	0.15137544884948723	-0.2838476599714212
0.6822837288394025	-0.37060896706759283	-0.6400748923295312	0.5635216888812695	0.1971337568564835	0.07032225623828199	0.1741926575765463	0.2514692466305748		0.21498896443832582	0.08487137854966549	-0.21344111538561822	-0.2536509443952577	1.1959035734360224	0.572257439585061	1.1171181006113735	0.22061206191770472	0.5102107877601079	1.2675389056662572	0.1721512077856478	-0.4463646433149558	0.9876389999999666	0.761340497648783	0.4396419243057726	-0.09236936036541252	1.009375187079677	0.6493791895816952		1.1043662413155275	1.0982099786758794	2.0270484027363382	2.0132560935102033	1.178988966915994	1.2826212801084	1.7728259303864438	0.2480607116579861	-0.058819442027707246	1.0357426547174335	0.3855233593815527	0.7047481069802286	-0.3786121116661005	-0.38807479870827594	1.5635891559979747	-0.5039637476562822	0.1689370555704995	-0.2980696451747267
0.7940276521250972	-0.39852253835514956	-0.5840976926364565	0.5368338738216718	0.27668785989289707	0.05138350366040538	0.18520901278245666	0.2463590946096411		0.23986135760794092	0.09808482199331113	-0.19345146533226992	-0.2608582184982154	1.1672999117487315	0.5687247703350944	1.1353532750254556	0.21212960677773882	0.5197186792652483	1.3113356897461272	0.16835091466765653	-0.4002722991422706	1.0142497051056876	0.7614168462219227	0.4542471821733323	-0.07754587954595632	0.9994925545701596	0.6705627496577637		1.0834812330242107	1.1247462231149659	2.003015490070394	1.9824674523381831	1.1583229447397312	1.3127624186869804	1.7915365172491498	0.23313227750931514	-0.04625546297598541	1.1049962653132925	0.4175758716830277	0.7404295447761081	-0.438347743604296	-0.3823231874935793	1.628061900398669	-0.5149689555558347	0.18576726147881803	-0.31466979890045527
0.9021516878264638	-0.44849338548698103	-0.5221768085142474	0.4775512297639494	0.3539042745859179	0.020916814730778284	0.17575302707971094	0.23756793932769754		0.2694210293543949	0.12464624206713877	-0.1886075819519904	-0.2645658947345759	1.1426285954526851	0.5532407822295198	1.1665931543163541	0.20607722433750103	0.527452396109684	1.3449203267375818	0.14636702980328478	-0.33124326142813054	1.044918389207648	0.7585128241308646	0.4764225325721766	-0.06746957189100296	0.9849155536499064	0.6896262602268689		1.0755250393894236	1.1473710829541834	1.9825489605619957	1.9418301894582826	1.1477904011161306	1.343957210012801	1.8261111274602526	0.20419665617786936	-0.040124231921300754	1.1669149780806547	0.4697917009602858	0.7774915143914711	-0.49062764246883805	-0.3679820478799777	1.651589553669205	-0.5132468790640023	0.21783707620825554	-0.33635099252955336
0.9618358902189076	-0.4916993160252141	-0.43178177355741365	0.37069371718933397	0.4126082008705504	-0.04897503865995132	0.12396194579580078	0.24952439445569433		0.2963177602374293	0.14634416052958904	-0.190615230376776	-0.25384500712353464	1.1219584709656494	0.5299654535623083	1.2048197868175838	0.2024704848568522	0.5252741623830772	1.384933399263449	0.12048061759047482	-0.25081093847851044	1.0688493637131171	0.761897148154765	0.507283006085375	-0.0685761801698886	0.9706311151435905	0.732526832676315		1.091829330933856	1.1625635813439583	1.9731586944429647	1.8960828186407972	1.1501485128989446	1.3660255551392295	1.8671011270842004	0.1654609426698301	-0.04295269277667736	1.2101461138906622	0.5340902491722356	0.8141260165106357	-0.5288322227399225	-0.34206488063173357	1.603616373578145	-0.5031328625006897	0.28976994677586354	-0.366594264638393
0.9651871466586355	-0.501916329762899	-0.3366858245520827	0.2502728629122818	0.4222804469741388	-0.11583455042087029	0.06633962449067461	0.2745171059969636		0.31290202129030936	0.1565128387421037	-0.19349017455150783	-0.2229124863624342	1.108388977016872	0.5089140976911912	1.235805554228129	0.21117537228054584	0.497748132075975	1.434441909009994	0.0929384808868642	-0.17094540159556476	1.0839475020972613	0.7630520938429868	0.5418130185524332	-0.08062873149420668	0.9667633141980383	0.8012479781274446		1.1347119798584662	1.1651043633338383	1.973858493463704	1.8433921419937627	1.1601902278256695	1.3725684156211053	1.9077267768779584	0.12564069772272743	-0.05583674365951197	1.2347051900210644	0.6037587484121443	0.8533723719163205	-0.5467060114031013	-0.31642556181984915	1.521057904730606	-0.49423167023707215	0.3877662453677301	-0.402133552336245
0.9267314375573334	-0.47267962037688865	-0.26407531403989937	0.16231594707423688	0.37663817255981097	-0.1078144319046426	0.014292144462112836	0.28969481706002637		0.3271203662007001	0.1600601996512374	-0.20447208466874223	-0.18246226690561035	1.1145095585492792	0.47976045065472805	1.2606516080295205	0.24554449660077168	0.44234334237492484	1.4817150587906756	0.057921494299659856	-0.10259200290130159	1.10279419267409	0.7578229106608568	0.5727350959652486	-0.10018726128387523	0.9827331324169032	0.8825168953734075		1.1949994734281377	1.1513221346516755	1.9728645196694317	1.7943788713282065	1.1730968885156774	1.3546073360504387	1.933668999769552	0.09678671862786557	-0.07104943308174623	1.2413752321798346	0.6729796420257953	0.8899047119923684	-0.548660720642379	-0.29098237131598315	1.433729292529253	-0.49181138218707304	0.4885637748412863	-0.4403533181144553
0.8570382377031388	-0.413315819200269	-0.1992306174762875	0.09845829300312448	0.31306338908421155	-0.05921352132799721	-0.029033382841248512	0.31548754944150686		0.34705186737791294	0.14859061090853967	-0.2199840196318969	-0.14340390846104062	1.1407670423134726	0.4503904901548153	1.281903037523418	0.29737010654796825	0.3635070753114698	1.5264842438262336	0.019147693520056873	-0.05397226832092853	1.1200831200681365	0.7605048278118722	0.6014579141617328	-0.12016242247734729	1.015237445771857	0.9827519469754746		1.2560117214787105	1.1319938193991632	1.971750024932699	1.7598646545604297	1.18946282449975	1.3139286278107807	1.940650869483751	0.08975036734896	-0.07506308745667785	1.2329588994558747	0.7329298332273628	0.9022367459864687	-0.5398110721050092	-0.246116535036216	1.3660620682639872	-0.4978755036855479	0.5915680580929232	-0.47544362013552205
0.785272266671478	-0.3443518055047928	-0.14236186511884266	0.06992261122657374	0.2570283371211305	-0.010351256280662377	-0.02527677494818368	0.3770286610685712		0.36764367735781	0.12488357891508466	-0.235729256105592	-0.11110755797065966	1.176411937629576	0.43874336210718373	1.2889242017175468	0.3450629246634992	0.2752997966870238	1.5612879332774086	-0.01814899889550323	-0.03376690807649494	1.1304040392905268	0.768381224248136	0.630717713016546	-0.1261837382418419	1.0535489657518524	1.0953971735496566		1.311743998922122	1.1206260643170793	1.9742952198896095	1.740163282320589	1.2072254882321047	1.261455470371794	1.9464637298487901	0.10399240195301913	-0.06630865900352584	1.2232796990504593	0.7877457245983253	0.8924802708688342	-0.5258043398006491	-0.18321135188028478	1.363048364003289	-0.5053306877509659	0.6901154746138553	-0.5024779322701314
0.7460421702582746	-0.2846530746340782	-0.12015710061262612	0.10812725559958285	0.22656892037867915	0.05631302683950068	0.04634638295059597	0.4624766336447088		0.38182660778224387	0.11755532779188696	-0.27055186049276425	-0.09202903552848522	1.218587793125165	0.4247979035103966	1.2832516833884167	0.3796377988461737	0.19562250765903622	1.577331903361687	-0.05610140051323975	-0.04818429405064854	1.1459084479816286	0.7753095102215928	0.653270900666375	-0.11295183347289472	1.0863749404705172	1.1873658314176327		1.3540602656412868	1.1234361650224023	1.9694691984947337	1.7351963069511451	1.2214221747797702	1.2023904695833547	1.9526345027678673	0.13907739717826267	-0.04688400983273569	1.2197310169928317	0.842655086555947	0.868212752916415	-0.518593701848329	-0.13943165039719632	1.4354635720322169	-0.5134693418637255	0.7461070023512859	-0.5209770378857046
0.7187528940442205	-0.24720395547157423	-0.12277472325010379	0.17768095882570387	0.24695382121968126	0.11706534587869866	0.1643044568471027	0.5703645102417438		0.3884811039338609	0.11663644074422592	-0.3191413463920531	-0.10028424836413932	1.2595622111342422	0.4055946757926301	1.2734048480247373	0.3920817729593347	0.14189318112050597	1.596379598044809	-0.09159077975147466	-0.07517357052799573	1.1682131602409331	0.7973964583529636	0.6661245543214879	-0.08867699210419036	1.104551560123546	1.2526195369362545		1.3724797665596102	1.1623892548886132	1.9654012927056583	1.7399843666104122	1.239083471716031	1.1439903851675557	1.9551424655565932	0.1967268954948771	-0.013212685135786916	1.2264834200873485	0.8862900526804136	0.8266032281449543	-0.524160286106107	-0.12473242803940923	1.5522935964914493	-0.5222271394311362	0.7577865947362046	-0.530269137964608
0.6970451760568486	-0.23545986129695207	-0.12479497558384511	0.22385452841557382	0.31470801018550665	0.1613035261042509	0.2951879577454105	0.6806932821811247		0.38692286655174835	0.10305112726609855	-0.35510430345406435	-0.13622574376732519	1.272443240905356	0.39907823270620113	1.2615211471201035	0.3737744838471048	0.12843156507474532	1.6568944468953706	-0.11812937584816971	-0.09152528599239017	1.188195990455242	0.8404556654478654	0.6760622900613902	-0.05838634596839594	1.1076675071236026	1.3081980689435677		1.3720368610435032	1.2445147611629799	1.9726195900121728	1.7408004975037563	1.2671300636668301	1.0969376510108622	1.96658021782304	0.27122090069776433	0.035484620415246935	1.2560354787428278	0.9172933247344546	0.7866538365741381	-0.5436377835878884	-0.12078311710976226	1.6977083259527912	-0.5255171766198116	0.761057930352418	-0.5309353386570949
0.6927669763465573	-0.22767191687535107	-0.13250075231596053	0.24686200893057259	0.39307953694869036	0.23250844954651834	0.4056884910117695	0.7586113799682037		0.38771226686776006	0.10172483311581422	-0.3843904432951373	-0.18533116090530727	1.2529394557310687	0.3922197439556921	1.2483112998398773	0.3334864364568775	0.16206849519612826	1.7714091873303004	-0.1382530677608471	-0.08719744271506677	1.2035704871295836	0.8792421287586961	0.6808273516967749	-0.029541785551623612	1.1004722019485613	1.3609452817141718		1.3683231653978463	1.3557225132212634	1.9829727277467761	1.7194104362147864	1.2991235585518497	1.0609581714925769	1.9894904836471548	0.3491438798371703	0.08459825128283702	1.3068927597483224	0.936133572138505	0.7733485746956114	-0.5776091777510014	-0.13515397313366956	1.8298844497395261	-0.5199100419569124	0.7889458668002292	-0.5278215502103627
0.6931218347721394	-0.20431471588171793	-0.14068382491890027	0.2447292627614221	0.45176246119568386	0.3311162317981579	0.49153811639949563	0.8005376139061566		0.4002912637991688	0.13692429911005805	-0.4021234504864418	-0.24643935778722742	1.2110011878732618	0.3749214266754314	1.2386722538783617	0.2874273834653283	0.24068628081026774	1.9292119124074638	-0.15612525639149877	-0.05373704584734207	1.2146082844808208	0.8911969271564943	0.681079927685205	-0.013985342077327661	1.082025827166552	1.4112665566565388		1.3684922747767234	1.4954770052455473	1.9979471308664842	1.6850324706416828	1.3274785189665548	1.0331233964448014	2.0122462548436264	0.41669527114389615	0.11736850419437035	1.359625244088002	0.9446235976789087	0.7832058676189533	-0.6180882004031856	-0.1811000009280542	1.9185263092309512	-0.51558541873579	0.8502352010483257	-0.5211897742412888
0.6976404759390165	-0.18649380324740497	-0.1295244073101589	0.20734229941066498	0.4925435716671863	0.4141387857042659	0.5586794242417676	0.8116955605206722		0.41992916746376957	0.19248904351144241	-0.37315326156995726	-0.3165887215543236	1.153965305578216	0.37161723852123396	1.2242130231864	0.24746519937076253	0.3450256505446952	2.100253753816245	-0.17032288825654823	0.0028389637837680113	1.21771672473638	0.8887565491277755	0.6854979540194133	-0.01685987832367617	1.0554026474982263	1.4704215476174363		1.376958480823997	1.6270318906426717	2.0217765834467682	1.654729654436527	1.357825603679229	1.0123619559128731	2.0400256763489315	0.4716203377878445	0.13297316564166317	1.4035379464822357	0.9485098677045363	0.8205917984499885	-0.6509400242589723	-0.2335776957076639	1.9825780214187543	-0.5156899494489129	0.9304850459119158	-0.5079990005300511
0.7132045001563778	-0.1772799205242121	-0.11414287245415573	0.15723893326940802	0.5180416609026861	0.47079287771210554	0.5844159976620389	0.7965465836654808		0.4463689372376799	0.2560838961318206	-0.30054104345080207	-0.387262054687768	1.101305895565496	0.3887600804996403	1.190687460471701	0.21548388561635626	0.45514688176612167	2.2434304321150322	-0.182480535937048	0.031896446371960964	1.2110900308633017	0.8855804484851653	0.7102606682021767	-0.027011135543334987	1.0254110677791082	1.5384928126904953		1.4084168517089124	1.6834343279792325	2.0415783038854647	1.6341846258094688	1.385784700079715	1.0032136237513716	2.083020243766538	0.5194032206239826	0.1343253531600596	1.429713206772082	0.9532242081387409	0.8802288911192999	-0.6684698728547652	-0.2695924991778349	2.0273007395227527	-0.5116400543840751	1.0137449303135493	-0.49385875087389114
0.7253509392563319	-0.16201906456159407	-0.10687086461093413	0.12410976281229744	0.5278576901870362	0.5107486232371986	0.5626352905878186	0.7940572938677727		0.48746801939228596	0.337999376560193	-0.2109082770133382	-0.45170489611724934	1.0730775143515197	0.41335762521218944	1.1445238022075703	0.18471482780826726	0.5580687543866181	2.3322081857679544	-0.1982304829563541	0.004340383827939376	1.1919421806112576	0.8888051345834102	0.7664937345043479	-0.018873596775393502	0.9958583316808964	1.5932309456421272		1.4637276978430596	1.671695998695667	2.0578343759524147	1.635212703005638	1.4025240926809754	1.0118429459542915	2.1383280330072303	0.5571652748660968	0.11852354601969033	1.4331496869752134	0.9539390606536177	0.9393417311989338	-0.6651192309079745	-0.2974382614549286	2.048697573256022	-0.5131048245051432	1.092672320353564	-0.4873378217427266
0.7245898176799663	-0.16744923658219085	-0.08304659619081976	0.12232503154150673	0.5373053760420198	0.5301408100774763	0.540878025684538	0.8410634332920577		0.5504109849657884	0.43796895678549747	-0.10232054749079758	-0.49126458327653466	1.0759596143893866	0.4467456082956847	1.1049458768425886	0.1524821655732485	0.6521237021635197	2.375639512383735	-0.22698180383387098	-0.06231265666629955	1.1608672262023398	0.9258536267384068	0.849295535979724	0.029957146829660598	0.973733692355913	1.6240177055068525		1.510234119172178	1.6231205060428036	2.075693506146503	1.6732446778904269	1.4194224710992671	1.0335819594604148	2.1999752518021762	0.5971850897248487	0.08897372598859164	1.4218686260513524	0.9532281576001493	0.9880380755929032	-0.6476448565165985	-0.31997072956933675	2.1141161822679497	-0.5245428967680122	1.155429020350684	-0.4887463603496986
0.710418695693863	-0.19412423122871397	-0.04029259342215852	0.1499845165164356	0.5504219563184577	0.5229992204446517	0.5362584528737606	0.9065547423380856		0.6316792334179331	0.5363634833835266	0.01245333374396641	-0.4931944292966236	1.0974531960300988	0.4960826534311716	1.0787035311986328	0.12143395524908096	0.7364983423517852	2.3861693362783907	-0.263110440788923	-0.1528395270462303	1.1318944844282608	1.0190807871654521	0.9501185315564296	0.10329419369442092	0.9629773048950925	1.640339863992565		1.5433245297770501	1.5398143816786443	2.08419865609671	1.7423832134014734	1.445309416783814	1.0624016028030892	2.2738520078302358	0.6520144031283595	0.05907484211269258	1.4045215031642013	0.9517457930849542	1.0291287247243246	-0.6235831725061706	-0.33391961256690117	2.251152254063326	-0.5283743494451703	1.203578242650293	-0.4955751973639452
0.6694607372271232	-0.21364632141818185	-0.003910040249879993	0.17729906637086662	0.5468790741228388	0.5087727204618028	0.5199427018998255	0.9483070587020792		0.7339277087927298	0.638337100415816	0.09752992045764655	-0.4685786503409425	1.1256721277357538	0.5592853915737984	1.064258858999816	0.08426552063813844	0.8053884388581605	2.3851736906783443	-0.2875937763218067	-0.2406963721142766	1.1227002566966775	1.147572659447776	1.05157091364089	0.16839340163847222	0.961661560490475	1.6279349812059394		1.5918038938597345	1.4588736689780297	2.084326952583846	1.831424057257636	1.4668535955199213	1.1042162966950637	2.388503758458774	0.7071753251224389	0.034006027717171844	1.3847321994866346	0.945497745137248	1.074698372903963	-0.5965168038601346	-0.34391769881430323	2.3163527660563874	-0.5206363963993816	1.2365129588087815	-0.509401940811876
0.590644027758192	-0.23765680112207907	0.021990014929197575	0.1910410351892755	0.5289352562720689	0.5123277710329929	0.5082201512943609	0.944019612422308		0.8561430998306967	0.7709043255749981	0.16523234490430622	-0.4203174060709657	1.1538843097926084	0.6126336994971349	1.0708181219114283	0.0358331151792118	0.8449783303967292	2.4080309242980906	-0.27506244490243215	-0.2822769490542273	1.140988325601439	1.2847363414828918	1.1324763417397192	0.21936020783763038	0.9676150483224857	1.6004537203977531		1.662456718644227	1.4182587364955948	2.086772361384096	1.9366953085762115	1.4901722266971231	1.1672228550404404	2.5239659354307227	0.7547263843238324	0.0073890397907257575	1.3660887870890286	0.9349645315616903	1.1352804644721024	-0.5727435857126755	-0.35676261716900515	2.239229228267228	-0.4984933070028513	1.2421496514994321	-0.5261610869717778
0.4965783552908746	-0.26568975329069955	0.026416258712409164	0.21686189278083584	0.5046827494227171	0.5035393333499185	0.5517786351714339	0.8925808433521641		0.9751197790077482	0.9213010054932174	0.24457159760989705	-0.34862632174033487	1.169914725694094	0.6488932438079277	1.0911841303222212	0.006594391483171351	0.8649167368767087	2.4570822893722406	-0.21176417987654728	-0.26207659354327417	1.1795084195890213	1.4221943125635648	1.1852390550301255	0.23783527553751335	0.9734238278637315	1.61605508321984		1.7607857696336708	1.3971777618507208	2.0932364308571465	2.033802498411956	1.5369930163034018	1.2557057154691962	2.629358308042569	0.7980602692305779	-0.02632287372538571	1.3418137965051167	0.9320313982225649	1.2057521106614104	-0.5458153982667329	-0.37717927686963704	2.099325238988471	-0.44258143671823974	1.2283021003873402	-0.5362235165909012
0.4141533657562094	-0.2753844756737317	-0.022704690861400943	0.26600898789606964	0.47372897702506284	0.4564530191636565	0.6391417457204455	0.8111420489374634		1.0625947017245685	1.044839276982426	0.32529810503735634	-0.29384564792651624	1.1636159534333501	0.6874659902184883	1.110670011647416	0.01467424418958957	0.878456005967708	2.5225585784243316	-0.1112068258302092	-0.21126103214830075	1.2315700697963001	1.5411037448389215	1.2203522510802256	0.20338162196212592	0.9725028854263096	1.6802312997728663		1.8954075723232304	1.3714620000098454	2.107444942826379	2.109737078360329	1.586883619302964	1.368076582445431	2.693741369202013	0.825577734674698	-0.058866988930155004	1.3108974110444338	0.9487823805416993	1.2698050232206954	-0.5036237356309092	-0.40894611948658727	1.9036199028238374	-0.36209144747627403	1.194080301363456	-0.5402117634255867
0.341561602687446	-0.27473948730243014	-0.11397326731766788	0.32984662341108195	0.4604944622295729	0.41221011566453736	0.7340210023269537	0.7244857273039933		1.124872788884296	1.1195826155512225	0.40293624448671944	-0.2797577719798675	1.1615397614622778	0.748774633596782	1.1448215895673592	0.041997825922732365	0.8901750350321833	2.6127723345509914	0.007991236234277648	-0.15747015669912826	1.2925625806466403	1.627856546263723	1.2597612923969603	0.14490883729761755	0.9703243964838171	1.7643971593556032		2.0352516336890645	1.3273010377740742	2.141157112688436	2.170196825653113	1.6218444937662668	1.4998332009067512	2.7134111102113314	0.8345855947777746	-0.08530770541337974	1.2850098172113278	0.9819973509843087	1.3140250570412668	-0.45214165668807443	-0.4565324931298546	1.643441822258509	-0.29295778211896584	1.137156551373341	-0.5452793673486036
0.28548236392685233	-0.277102233906812	-0.20122985678426925	0.37903221574958545	0.4887599738093932	0.4113615008470567	0.8355446492591441	0.678532167283843		1.189933769198588	1.1553265601966358	0.48582419102080043	-0.29159775465730664	1.1795451246028263	0.8405834753215146	1.2118488920079737	0.0844801677919359	0.9232920845964607	2.729983453731573	0.1471273234481017	-0.10992393745033754	1.3510997543802221	1.6884370568162432	1.3167079372030297	0.11142181266703396	0.9722716667443269	1.8715819089420542		2.1349026905371904	1.263624907378564	2.210078244762465	2.2175035156985223	1.6554961360316007	1.6329352849434304	2.6766928870416917	0.8336391495907108	-0.10675251809793199	1.2687859065058877	1.0279875125951736	1.3240450026911494	-0.4022421055039739	-0.5095569698590919	1.4222156360038611	-0.23305900322485976	1.0850160029539153	-0.5520197508255285
0.26076000753897277	-0.2745438353029094	-0.2585068622136143	0.4004474511101431	0.5489340427287789	0.4535859921086797	0.9308971446914949	0.7171948001382874		1.2581740564296098	1.1566833146910416	0.5456267961576351	-0.31836547364432716	1.211178028671838	0.9772895283444247	1.3060410191582008	0.1522964346163357	1.0082813683800889	2.8488255721246825	0.29467952052928914	-0.05441018250047843	1.4004049077955272	1.735538573819922	1.3834085327818104	0.1006345863468602	0.9776549724524	1.9858603039581957		2.168311187830903	1.2042129899775729	2.3002577159776196	2.2571278404038844	1.6985578180311585	1.7374647243526637	2.6284609517470137	0.815145671111215	-0.1148644835277635	1.2602155946411835	1.0829877121651834	1.3036824944131211	-0.3497231632494894	-0.5562919683470969	1.296933477342895	-0.1757198866649166	1.052177133391786	-0.5580480273437616
0.24604333217896004	-0.2696210320268324	-0.2610644476346359	0.3978635174842701	0.6175509307791739	0.5426527617556196	1.0017423155422178	0.8325777680095893		1.3199769040358478	1.123322891973125	0.5753764004344454	-0.34793200842361044	1.279276585351109	1.1506174507294067	1.4289054368082597	0.22279523478249447	1.140021733857251	2.9564418186614945	0.43180970163537963	0.007530901421803365	1.4537999277020943	1.775112121512029	1.4435051903216354	0.11428312251961119	0.9996396222352303	2.0689465577011417		2.12928718544813	1.1614737800303043	2.389093313888131	2.317527031610146	1.7528765494916605	1.8035665830534355	2.608719113244796	0.781496974492538	-0.10854654390492995	1.2479330724841076	1.1397941320858573	1.2688761551707795	-0.3057331277686541	-0.5967478893374765	1.2188885671210918	-0.14782224749723713	1.0141625476262577	-0.5679816954845052
0.22140720307206316	-0.2686991463341751	-0.20241559180927354	0.3670872973134137	0.6836879628467714	0.6773463540567166	1.0165577675760207	0.9864555004682967		1.3820710643491523	1.0870065466944312	0.6134819650910165	-0.32956504931845193	1.3878406365198903	1.3432175507486295	1.5781141095542912	0.2726245149832325	1.2708092043386041	3.0530646397856005	0.5775252078868143	0.06636154348591057	1.5199381354344523	1.808479224285818	1.4881372155942418	0.18177189893838802	1.0523032161183121	2.120594054327096		2.0415153913971533	1.1393520660083098	2.4619022182996013	2.4078808415240673	1.8195641641134208	1.8371542395698242	2.597759006868809	0.7454030424917344	-0.10063752257091271	1.2260226763018642	1.194296699518439	1.2251387025801932	-0.2825489448099141	-0.6312204111127738	1.157093634246157	-0.15131464542541934	0.9854964280984821	-0.5829885658734126
0.2024090115678753	-0.27324391015355093	-0.12049330902477942	0.3052330387412647	0.7442174508646684	0.8165900332270516	0.9832317913140665	1.151339946868512		1.4547610103802684	1.0809055936031233	0.670322791858613	-0.225322098571875	1.4986577204583198	1.5655580480739233	1.744403865257802	0.3186235112581751	1.3711224611004094	3.1231369115751315	0.7427321989706919	0.14509100586876642	1.588678126557007	1.842151721352166	1.5053616659271898	0.2803206567306703	1.1290316414639687	2.1566475971906476		1.9414308239984142	1.1371286207994173	2.5008421460314034	2.5071597928264175	1.889693981726745	1.8260590989693068	2.5941579945895143	0.7086902421790489	-0.09255570883531655	1.2020938403754402	1.241057006103895	1.1695370106139875	-0.26904753207669874	-0.6597823388782383	1.109872713926054	-0.15429779116146455	0.9908079269800565	-0.6001765437395706
0.1941195850749508	-0.2872827701530604	-0.04395636455637998	0.23380375079743607	0.7796236552418601	0.9261227472384286	0.9823131512403727	1.2932521502388419		1.5238455332603966	1.0890715041896581	0.7346711147680858	-0.05470753850199608	1.6063240683366176	1.8019237695856511	1.9027195372158598	0.3719594364118845	1.4135776183929494	3.150696020201064	0.9138664252082943	0.2551075596054094	1.672794976390572	1.8837575292456634	1.4931856551678653	0.3552713236355588	1.2124819242072735	2.1746230344231785		1.8629546772339658	1.161229514218623	2.502035692138998	2.5884687254535605	1.9410656069681835	1.7769094812048505	2.592090341489569	0.6828177166127649	-0.07897005122123861	1.1856395577772587	1.2589349014114908	1.0998947589062975	-0.26138906600144796	-0.6781277647805527	1.0826957260457175	-0.1557639014198803	1.024833468687586	-0.6156928617168503
0.1852729976895235	-0.31568712950721145	0.00402838069600223	0.16190941639650774	0.7743311417567498	0.9744985151083952	1.0350331285477627	1.3862753674059403		1.5887934157001802	1.1011173011086517	0.8220231758558715	0.15500527068437633	1.7227096125355632	2.0252349735781765	2.053271561829382	0.4316102141006308	1.3737481869521195	3.1440028539947846	1.0809665122145848	0.3289961935291836	1.7868907956189368	1.9256992708609755	1.4624791914037099	0.41317206676944807	1.2854384964958203	2.1760625088762344		1.826644477740792	1.2190557915856672	2.474199242202925	2.621833752852125	1.9510486358550643	1.7239089762979074	2.569547000406105	0.6786469070450651	-0.0686686089177085	1.183396714324086	1.2495430821828908	1.0145692893428007	-0.2649827858257754	-0.6767206927525707	1.0695131024936	-0.18175586527908885	1.0669238168601998	-0.6286059585007993
0.15075887025929216	-0.35529505293561364	0.00813642723199757	0.0804415925128306	0.7533533372377758	0.9398485802232093	1.0465139317654133	1.444403157603219		1.6622122147003489	1.129119241623219	0.9246444546402405	0.3840079150614914	1.832283411164918	2.2536687507770248	2.2131489630521104	0.5003551357095951	1.3013531741835367	3.121431012953002	1.2345987082421193	0.3522068962286998	1.917137040567199	1.9396613426544096	1.4216542871274416	0.4797228714299263	1.3365692835381373	2.151250626428787		1.8398819841206682	1.2999912849313309	2.43348649028525	2.5983366150071516	1.9070575803881618	1.6690773458945238	2.5343840231547308	0.687837202269397	-0.059842280270610906	1.1984078900915678	1.2294929831008081	0.9237472330121494	-0.27384352920402877	-0.6588016973381454	1.055318135559793	-0.21074705652251544	1.1315118714663268	-0.6415022603093075
0.09317231229844476	-0.395072099278856	-0.018036797281954144	0.01971607252695345	0.7431091894938548	0.8419303959123055	1.011656888713969	1.4776834196253157		1.7316977209537332	1.1720759419203697	1.012333390554905	0.590438907887444	1.9427117153324314	2.494906933052962	2.36345481678154	0.5889766061924899	1.236780060531101	3.094978607672387	1.3654479472592602	0.3758805367751687	2.03446766901288	1.9144635372065661	1.3764934950497885	0.5123182166804117	1.3544132314140271	2.098047227269016		1.8917408515050387	1.3893111500694	2.4027303233237594	2.5175341514672787	1.8222317113790472	1.6065053802253086	2.5141066032766863	0.7052138955867344	-0.0471704509279708	1.2289673781640127	1.2002669686804384	0.846350075689464	-0.28446330917325235	-0.6366689149423506	1.0832858709202966	-0.2286874751965668	1.2270127354601263	-0.6584192792383531
0.04065492352920939	-0.41820380305270255	-0.05524035938926736	-0.006049349063098347	0.7492207824468992	0.7411215681785918	0.9960033790690768	1.478903867296489		1.771401929322738	1.2209356030720393	1.0820058004022273	0.7313219798590043	2.0696793589209976	2.7002695274157302	2.4733912925186394	0.6913644107153085	1.166234243161843	3.0790753968233933	1.474220468030359	0.3943229796510714	2.1233723671732063	1.858050270591597	1.329174513022215	0.5062792657242217	1.337988053954114	2.0413520441234865		1.9595765287795082	1.4963204530055403	2.3977138010843486	2.395783386966736	1.7277109085877385	1.5690355709062778	2.512923431919993	0.7413743508914212	-0.04290282651313452	1.2674621633501837	1.1667162940181353	0.7889040899975217	-0.3025428567037236	-0.6104055515140433	1.163631879635272	-0.2586341843689243	1.3151687834924446	-0.6775991411917952
-0.006504766300510339	-0.4240484920214366	-0.09483640457234836	-0.010193190175866052	0.793872730009465	0.6624475748028764	0.9708074407160989	1.4656861316756071		1.7724689335125423	1.2865446459474428	1.1370618183044336	0.8065051151723548	2.1937662524014576	2.8433257325500416	2.5448734938616933	0.7956351045198844	1.1392570487846476	3.0838612108230987	1.563664843716511	0.3966952233208618	2.168404596255452	1.7687626965385586	1.2873434117188673	0.5096034993588029	1.3076866097428144	1.981742983647618		2.0266981886764968	1.609637868334796	2.3968209093708497	2.279550107713104	1.6607448020314468	1.5722330057515141	2.5161446449063334	0.79169620649243	-0.059674126591222086	1.2961285435371936	1.1447322753331914	0.7428558933001268	-0.3219931213942457	-0.5841615037524349	1.2605754213742402	-0.2984818282663055	1.3718711734862061	-0.6993609507030094
-0.0416009278773745	-0.4258110180849156	-0.12051882484177326	0.022096740813961534	0.8902365408641243	0.5982016077488552	0.9412483282969955	1.4635809728673386		1.7419507858397008	1.405400908708997	1.1584429078601086	0.8318529418641474	2.293207478251313	2.9203928117406623	2.5764429244974245	0.8927846287609092	1.2054950963731297	3.1153486643457136	1.6175035046608162	0.4262456721568908	2.155980283379889	1.651095663771565	1.2577601923910642	0.518499351369646	1.2894934744696438	1.9128270857704865		2.0749561000011276	1.697180021176742	2.3830245012693867	2.214340836452476	1.6277056286183016	1.5958479588669685	2.5125912684705622	0.8525509185415927	-0.09682565261124794	1.3098613343454697	1.1333696748619206	0.6999343928170636	-0.3370377256321541	-0.5752911552761397	1.379797515275691	-0.3298316612417357	1.40806353289	-0.7273402601224235
-0.03151896887017714	-0.4215580741970285	-0.12694580886337786	0.11121165312796358	1.007192041853466	0.5816622781428539	0.9407223445865387	1.469964503994998		1.6888621865844555	1.5801671331053107	1.140245390037952	0.8126299505020331	2.367866693564792	2.9144225601494447	2.538023061087176	0.9467155602735909	1.3067520350575792	3.190654855223426	1.6418023485364572	0.47444375794152566	2.102215604734724	1.5342129390740973	1.2466961320198287	0.5215766923204915	1.2917844269207202	1.8507973796518697		2.0915368719586453	1.7561013192123913	2.339437389670231	2.194126113751898	1.6099152223943842	1.6280005215822193	2.519038844264165	0.9187678120552702	-0.14394811197876364	1.3212235625683275	1.1242266717020346	0.6605052211236967	-0.35139142386959543	-0.5887200010933518	1.5262677410048087	-0.35500882159352487	1.4336671254579159	-0.7574469330976777
0.03992364985779889	-0.4098255864969542	-0.14012097601462614	0.23371751701731158	1.1145092231077123	0.6139316831504317	1.0020895526992601	1.4770074095769714		1.6258084079419906	1.7678485434090816	1.114276734905058	0.7704978540668085	2.4170878324784737	2.847533029414143	2.4425524335389235	0.9453587233428504	1.3890155653380036	3.3046181810393946	1.664935487163784	0.5062438344770712	2.037141494521461	1.4418394945103405	1.254057798024075	0.5180011572042513	1.303436590159699	1.7955236775287333		2.1040335182024887	1.8002675008031133	2.256414011404192	2.2124402011005224	1.6119969762804796	1.671548375235481	2.5445111459966796	0.9668177960357871	-0.19211660320013307	1.3244093790539673	1.122433616222731	0.6234365303212865	-0.36606082076126456	-0.6160368112670013	1.6496255142051897	-0.3749634667012131	1.440519016066692	-0.7826158832933242
0.160182517140526	-0.4095636117857315	-0.16750094857934167	0.3914883773107817	1.2038405824359113	0.6326405697480626	1.1393024397512495	1.4956801077132442		1.5661190054654508	1.9421705544536259	1.097094026343997	0.7252553633478087	2.4362703343698513	2.7310712126518526	2.302974865758147	0.9074829540696527	1.4671950719002036	3.4265595853470465	1.6890921432016763	0.5520058662400388	1.9887480872601426	1.3683963316175982	1.2655079094995778	0.4986520453159655	1.3123204208796981	1.7283467918033448		2.1372715639793967	1.836155785442419	2.150293377681421	2.2798212338277564	1.6340127773731492	1.7145449110813338	2.570903978218896	0.9848909681862033	-0.23626564164383335	1.3080171655667834	1.1216094952755618	0.591122407236026	-0.38096623517718103	-0.644640342006894	1.7249482937209286	-0.38169497659885704	1.4595981938967255	-0.8031785315580622
0.318719664311764	-0.41681102610696164	-0.20203585641518967	0.6172514934545473	1.262754529096937	0.6150605455328687	1.26020983177909	1.5178175463881265		1.5240351721206828	2.1036294160119198	1.0790492530085618	0.6755095392065122	2.427682081235935	2.578751383445298	2.1475047174602917	0.8525777691542421	1.5329869435168915	3.54340653843267	1.6990605682232964	0.6044504683829379	1.9653426659133835	1.3144178904078472	1.2641628910246037	0.48308788644530276	1.317890903616043	1.6727682597960318		2.1680494709350215	1.8654102699397004	2.0585523179107295	2.3642322896144234	1.651056270362691	1.7255222843619318	2.599055474285773	0.9770402103991532	-0.2621821825195837	1.2796289027425134	1.1141845078282244	0.5678711327651353	-0.3992394381121628	-0.6629337641911734	1.787729911504745	-0.38054245847980994	1.5284297424535669	-0.8183723860068778
0.4963876603425475	-0.39986557326711436	-0.24210019188662651	0.8733996979807477	1.3085809752259485	0.594153762302208	1.2778236929688027	1.5245912578121459		1.4929698135196656	2.2289432717272026	1.0499158576542105	0.6250596986120776	2.405926613221759	2.4585311202555653	2.0124005775732288	0.8109362213175302	1.5610433836075717	3.640208859865993	1.7073732687541157	0.6425414949035606	1.9567991792839325	1.2904402739743634	1.2425368420640126	0.481144708760367	1.322302147110065	1.646123164295135		2.1789583680105196	1.9004258784312902	2.0054907051252306	2.411318775708847	1.6500105918345653	1.703721781724169	2.641018790063867	0.9474383481000299	-0.26136460773358916	1.2451005724764557	1.1043858940745843	0.5509821339530708	-0.42545150401017595	-0.6656112127597302	1.8381301498645786	-0.3781395922153314	1.6537765519350878	-0.8251519577598311
0.6836036695252128	-0.36759957402411747	-0.28893222258305556	1.0940334440960373	1.3768262887642628	0.5627030580461885	1.2836681192111723	1.509729623035669		1.4689976337350246	2.2873890570100657	0.9951328966768969	0.5769267513680176	2.384080699913654	2.4176735628873143	1.8873987084295762	0.8177726775579093	1.547305375366894	3.682031140544474	1.7371116787531882	0.6856372549047541	1.9588435220203961	1.3103728041873197	1.2055467805389104	0.47142551373724506	1.3220056524056178	1.6608248555840626		2.185439552062879	1.9561884228509256	1.9911500088965255	2.4209430646416594	1.642639625230186	1.676731179500592	2.6932868975056983	0.9052172166400563	-0.25115246083221726	1.2043498138328623	1.0902349738491537	0.5300496690134446	-0.45473986669859007	-0.6517975394290574	1.849984364301783	-0.38277914771317	1.7981580390411895	-0.8267127708108
0.8434640738161452	-0.3466498874652653	-0.3270033224681568	1.2292156736636843	1.4642286917123575	0.5082342672752012	1.3107789899027755	1.4754088802232785		1.4587240055991457	2.3100033241581674	0.9050649130717879	0.5222334057819236	2.372885732412937	2.417146298820155	1.7679542131692685	0.8579584060976215	1.5301335231427018	3.653187119633137	1.7742990863017187	0.7260917668115765	1.9760852086810758	1.3730424893321165	1.155923812665657	0.4687736217860509	1.3231302874914534	1.7205895063133123		2.1940936574200163	2.0300318566899156	2.0146321538146656	2.409847538061317	1.6307178229906474	1.659244295775617	2.751890572136092	0.8631261080013084	-0.24319357323465698	1.1666655079999135	1.0626572013231217	0.502471294321602	-0.48169528693579206	-0.6230989161761863	1.8041081812156516	-0.396969862088275	1.934966504004003	-0.8222318713631832
0.9134872588417924	-0.32993158991299704	-0.32549188554387903	1.2884967778324765	1.5569462257245585	0.4483919656098509	1.2906363045229572	1.429704854113591		1.4574673625490548	2.3367614672877783	0.8040516361784537	0.4653525419976393	2.3764373976118263	2.419689333974838	1.6857993128513882	0.898532278972439	1.5322880661097444	3.573341766259751	1.798512147432272	0.7177626391165373	1.9907688096299232	1.4530724518530003	1.0990839479522572	0.48407876377868736	1.3427461254711113	1.802080695349821		2.2157181837094386	2.099555752371912	2.0613061566497493	2.3697346358397042	1.6191022551772025	1.6461471107364756	2.8120095815726103	0.8153321379478566	-0.22971228686985495	0.9597760310398064	1.0281323261801396	0.46931836709285824	-0.5053565480525185	-0.5921893919965598	1.7292145979723343	-0.41223134620421575	2.048051795336995	-0.8067692973073145
0.9147674023209957	-0.2725839991721166	-0.297831238992232	1.3253201418345628	1.6529061512400003	0.39449469094043194	1.2817004419879332	1.3813829904341384		1.4434089540268573	2.3487742655006403	0.7317208445451077	0.4210857555513665	2.381511783580136	2.4415599770887715	1.6430132249969496	0.9283771306416387	1.5250966044286696	3.4668309316991257	1.81074735211518	0.6738986525260764	1.987224573609052	1.523994723676258	1.0466107729900511	0.49441739491010983	1.3748328295739118	1.8886121618462184		2.2772538655517733	2.1495436024743677	2.09784732884935	2.291610402853707	1.6264305410253321	1.642914241476396	2.851906531705989	0.7599928125479093	-0.21175347391111723	0.7603050064806933	0.9962838693847529	0.4342982941024176	-0.5248310196686043	-0.5752436090196508	1.6632058440858277	-0.4269272923594145	2.118505889846489	-0.7798055240695566
0.9131257675484422	-0.1900138811709861	-0.2633953925635362	1.3108344066625803	1.7305216046481686	0.35277401552592147	1.3406706881220845	1.335061935018579		1.4121619533849632	2.313100125810505	0.7026073268979326	0.3878902477533015	2.365637959530825	2.4634157486520936	1.6090694364791698	0.9284382995196641	1.5018375431497604	3.3612473001745995	1.8145123920502584	0.6338232491804074	1.9771126946318112	1.5713391679581086	1.0021502119047123	0.49873250587807566	1.3992208953164018	1.9660834067851496		2.3955874823520316	2.172694573292591	2.1128372830584086	2.20039091615747	1.6472907606425324	1.6497801804465453	2.851888507332764	0.7008687143285532	-0.19074354143188113	0.7467202266294122	0.9702319054494062	0.3986813797021909	-0.5365875165174284	-0.5739613459149533	1.6138634345822065	-0.44059535316890497	2.1411987125654477	-0.7441117225976489
0.9156114347444604	-0.14341056972582095	-0.20036532086730402	1.2253443928916679	1.7715935125639077	0.324117914796856	1.4086412627613438	1.2908278904905273		1.3687952017263296	2.2485533874363344	0.7152286247596373	0.36373267246160806	2.3135968173482424	2.443317523979303	1.5989129022613102	0.891706944346247	1.4748129672534365	3.276900234010342	1.8001549457560047	0.5975539456467123	1.9624267316462956	1.5784562431306022	0.9580849425085838	0.507394691598955	1.4092144184182984	2.0155854514137923		2.560961691376591	2.163343576963362	2.1368844508895894	2.1399807147536576	1.6562964002112879	1.6560989703639735	2.8086403112347784	0.6434742220101571	-0.16448837383625795	0.7459288454641895	0.9505978163023162	0.3662731599982706	-0.5407753146399674	-0.5792152072570269	1.576711132250728	-0.4480518773716705	2.119591010240984	-0.7029058101860568
0.9095307532182446	-0.13095184833261025	-0.09028258170416756	1.1457706323928676	1.7936101101753497	0.310936832696766	1.4132784172003259	1.2507436705098094		1.3049645891983541	2.168594984117759	0.7635816705630422	0.3454465728265647	2.235067353412485	2.3816357398765584	1.6211582797872137	0.8380929788378776	1.4427567372563157	3.210593594606979	1.7648206805225857	0.5644538895895882	1.9326756987899922	1.5380275914193307	0.9168822009813307	0.5226303950242912	1.3976275312017838	2.0432011337334037		2.7275559037773354	2.12344891546409	2.176478820298194	2.1015950372725967	1.6529470278645668	1.6598956636955235	2.7467600630431392	0.5957901162009973	-0.13564943798078286	0.7533520724121834	0.9314995374195998	0.3414195545353406	-0.5422640405621417	-0.5789953058207636	1.5573996325802013	-0.4457937459407467	2.071512531857736	-0.6629416062920576
0.9197669264010455	-0.1374299191980978	0.03535880210351637	1.0869237769025595	1.8105167504750077	0.3180611036598458	1.365122337547731	1.2129249159707485		1.2193986215148989	2.0589593213579427	0.821165295861956	0.33298990192371186	2.1621076996670032	2.32047446004524	1.6581275878804465	0.7917214084876907	1.3988853990031538	3.1704229750471233	1.715579034630099	0.530138934480056	1.8964361512057095	1.480076248094566	0.8899253612405374	0.5418747979618856	1.3642793483034026	2.0658442785673867		2.8633574457052506	2.0664775684379295	2.211687782510166	2.059339275352944	1.6476407428437825	1.6652035306012571	2.6729245055824506	0.5597455727136827	-0.10782870164602128	0.9384875196042917	0.915290947800519	0.32074921589055305	-0.5393753474448605	-0.5640806394882592	1.558455128847977	-0.4417130277169112	2.009734836380571	-0.6268995889960097
0.93835056366974	-0.19750337338992824	0.13518118097433832	1.0035002940767732	1.8273652312858186	0.3346571125486474	1.2906070018092834	1.1683354746611285		1.128154912050579	1.941660343689593	0.8578553585285663	0.3209709502857504	2.099453409710317	2.27780798133889	1.688054555789521	0.759715627182074	1.3500047812554508	3.1745450253134644	1.6604230797509552	0.4930838877899112	1.8620732417544374	1.4289199277792326	0.8745952308208162	0.5562607055874002	1.3294329627207437	2.075396673375347		2.957886904221671	2.0107296382121556	2.241727303437455	2.0448897673441353	1.6554438521051935	1.6754096842646864	2.62468227064593	0.5297133247970127	-0.09026533975398458	1.1213765424329774	0.9065139280644556	0.29984363569911554	-0.5351996527851031	-0.5375319985210159	1.5458824771721538	-0.4423629943305598	1.9405392989637462	-0.5965924959804948
0.926030011790879	-0.2881714944898663	0.21417364759578428	0.9442407483530125	1.8431086818085292	0.3409595339111247	1.200537785652436	1.1155507348012157		1.0476269405952148	1.8504278055030992	0.8734614510520288	0.2997264721707497	2.0553255557815873	2.2613641022392565	1.6984837308790095	0.7395376825636919	1.3041960653312525	3.2111036854137476	1.6114810859132267	0.44504970702676483	1.8269036967809207	1.3849945114181639	0.8683383280830368	0.5887612616825231	1.3068466724898966	2.0699002095262906		2.977193558310135	1.9692848282925994	2.286699757912852	2.0782988355328973	1.7037435299155361	1.6849206980839917	2.657789181894432	0.507042989176737	-0.08866266123732607	1.1208525358997457	0.8936307849510442	0.2866580109500278	-0.5358159207650818	-0.5118926797091317	1.4900869617573704	-0.4440609483501329	1.873811811403172	-0.5732295654772536
0.8743035925029646	-0.33830483226536745	0.27367503189482056	0.9580058155053838	1.8581897603749227	0.3350585908018157	1.1168140721417914	1.0626011513277245		0.9778307007876261	1.789027366840464	0.8858546783787655	0.26400168014747344	2.0693216275345643	2.2335543025944755	1.704262129158287	0.7301176753478125	1.2634598042604337	3.2538505863900666	1.5588715859464781	0.2618487103907317	1.795815751170327	1.3444478664574946	0.8729504067010389	0.6311320141296595	1.2910278542266127	2.0488658890810165		2.9124823781311084	1.941398858663326	2.3577837873306113	2.11025180509576	1.773828532734798	1.6867612032784787	2.717509080209542	0.4968165430979841	-0.09433929751738684	1.1122535767530422	0.8792665938095731	0.2852223653967578	-0.5441148617458751	-0.49414901111551063	1.4072812385355016	-0.45059143764561743	1.8301719432560837	-0.5545591511121839
0.8056036645970126	-0.343600700794768	0.3061656725103452	1.0133663624563727	1.8671091642062092	0.31636072517584024	1.0709377436130691	1.0156282830915013		0.925489232945799	1.7490989324213788	0.8795074126189046	0.21328662049105995	2.128013873645284	2.178748582711145	1.710175524374002	0.7323197549567194	1.2227459177958697	3.2962074938888057	1.493721353711578	-0.5926462090263337	1.7766655388816144	1.310957217810807	0.8859662839584768	0.6621776669099126	1.2835698720455087	1.9986589253452163		2.8034725935138582	1.9147008142207753	2.4518290001732934	2.1279575790297836	1.840429718825152	1.6704947224882403	2.7446434866444402	0.4969405183461298	-0.10184127097922806	1.1009677412821817	0.8694600811331163	0.28395743799448525	-0.5555586858061666	-0.486323194461466	1.3578431929059602	-0.4659869354963308	1.8009227569337898	-0.5373734125760846
0.7593427283498421	-0.3166521249624745	0.35022548473692244	1.0786453340106088	1.8630396155282505	0.2745298400447741	1.0409244391320116	0.9803078923105298		0.8986724702568614	1.7297896126104455	0.8433090616561237	0.15210726727543827	2.1925067679352606	2.1511185936328574	1.699783407267065	0.7546697508257048	1.1902829964262287	3.32736435691387	1.4279506654574146	-1.3264682834787525	1.7663611539159025	1.2836632969913104	0.8971884610053962	0.7158955630135514	1.2843248718234124	1.9211008885642624		2.6367280616652233	1.8826769399867842	2.580987276843624	2.1432810214690705	1.8938404171964351	1.6368945597077893	2.764050586786767	0.4962379919399706	-0.11067455770961074	1.0917242182905007	0.8545403324202312	0.28176095406747853	-0.5662904228061227	-0.4901387815447367	1.368906659862997	-0.48698554759790025	1.770879413098805	-0.522682287725465
0.7340698439372277	-0.26279974112828686	0.46672470140878375	1.1487795753636394	1.8476257354423413	0.2152307148395923	1.0023796495646375	0.9603981109090528		0.8899376586559576	1.7207911192845926	0.7992412310418393	0.08874039586162648	2.3045063903435605	2.17679229782607	1.6697148249246687	0.8080401529833923	1.1797721960995329	3.3185107301513286	1.3546839754099096	-1.3687347716540492	1.7586939828904125	1.2764323930370458	0.9065645745271225	0.8024237332664634	1.2869060273141204	1.8338486264042388		2.412421918377864	1.8453710785429362	2.700077519084097	2.168875601947192	1.8998146560525329	1.589567729930399	2.779949371426384	0.48955139197087477	-0.1149305853189719	1.0869735440256645	0.8429618280586476	0.2842934973468424	-0.57911505024545	-0.5013641555377701	1.4286255890289372	-0.5129574093968929	1.7427096420164614	-0.5162979577278861
0.7241852127461252	-0.2105440765783236	0.6194653837942519	1.2221845408056773	1.8294250465158295	0.15454767047937218	0.96253088923875	0.951254583499001		0.885113291746382	1.7083709139691081	0.7571057228040937	0.037271725943736796	2.474270857117373	2.2306502943476603	1.6422932413359494	0.8768551407617302	1.183711442953753	3.2635758873160734	1.2670010837632966	-1.3943852819253435	1.7512630155317581	1.2956236480126098	0.9261084116806553	0.870087759402713	1.2822163776519964	1.2543747855130785		2.2168133682583564	1.8011192995310268	2.744564002017314	2.227423703690473	1.8447874240382796	1.5269467813936064	2.763776358822702	0.4752609767821735	-0.11403183289465169	1.0869711567521647	0.8466466755524589	0.291270089501778	-0.5926003250282896	-0.48389833538050875	1.5620461487468504	-0.5472542043999795	1.7166256754358404	-0.5183570217169335
0.7339487941004634	-0.17047189416800765	0.7359000604584228	1.2799195964879513	1.808421393335146	0.09452116114492069	0.9131499561545636	0.9439258481650432		0.8818060357190973	1.6892012040687305	0.7139198346713588	0.002400809924879673	2.6294385333949526	2.323673195386005	1.6296432342921257	0.9402939402423639	1.1946842130919524	3.1826380356578112	1.17891983114977	-1.29117619169264	1.7401661672638125	1.3296556774506516	0.9598765892557817	0.9040685694007677	1.264688585933103	-0.3194032267373025		2.06908290442997	1.763042017425502	2.721436940305994	2.3051956103548914	1.7742692115430798	1.4491150891911602	2.742068576183736	0.4510938668245285	-0.11397732790891871	1.0878317688488852	0.8550972064787812	0.29888250595137367	-0.6020137932069165	-0.40549753007059364	1.7894793528325494	-0.5877169713399685	1.6906295682352148	-0.522737151311905
0.7296623033054626	-0.1270537309523285	0.8069451005515182	1.3084167810412324	1.773803573140108	0.03222433164941737	0.8581824607083425	0.9306506441284187		0.875374308108178	1.66458163093264	0.6739290264184024	-0.020802623619451288	2.7173878071968627	2.4575266146096695	1.6298020542173464	0.9974089898966113	1.213956645997513	3.0898854478194897	1.1010243981858252	-0.46660457375590647	1.724999529816286	1.365939295718376	1.001216912825513	0.9351572079607784	1.2542648702494215	-0.8586743402055028		1.9130204483470687	1.7466584622360337	2.6471986315984584	2.3687877588504604	1.7125005540791354	1.360064235936246	2.7131883804564803	0.426197016381863	-0.1262653029903332	1.0897893331188178	0.8600564135202914	0.30734044773150004	-0.6067472557765401	-0.2803780702983419	2.0412472857880113	-0.6292893720038772	1.6824346842465001	-0.5247738220003646
0.6994197427177544	-0.08237212007872753	0.8267919033814293	1.3079763728070248	1.7265958391509717	-0.02860041091780314	0.806723965224637	0.9023429123948181		0.8605459201171065	1.6321489795294202	0.6375475913105787	-0.03531959382084606	2.7445834921443426	2.580549489110225	1.6446159827423013	1.0423992557648476	1.230887642166135	2.991864073926446	1.0333993925104523	0.31606369946688107	1.7064953345563694	1.39340118339878	1.0489927904419134	0.9505075401321346	1.2509051212377504	-1.7167273416708217		1.7909100554185566	1.741250166636376	2.511528336262915	2.4035579627112593	1.6615450662111353	1.266886315540805	2.6508858469492855	0.4147862539082217	-0.1429647028744751	1.0935540634281877	0.8649182005137342	0.314302253274932	-0.6125831420812153	-0.12982433494531617	2.225547430789576	-0.6629080575090128	1.7232847318209892	-0.5171847324311626
0.6705286289377541	-0.03390514043473764	0.807359357345064	1.2864317867762805	1.6684912787097381	-0.08436180422153972	0.7561577373723188	0.8601747061800531		0.8443512184097545	1.5926672968241147	0.6014245663960439	-0.045629715323700845	2.7474804414095715	2.6154665379884823	1.6860282782435818	1.053523094274083	1.2325512599488726	2.900160077822544	0.979248153344321	0.4668703450020522	1.685848772038252	1.39618443592869	1.1040091797266463	0.9405789272076299	1.2372765887884885	-3.395118584712856		1.7624808898362243	1.7331037974297108	2.3595617952129344	2.3955893322349286	1.6354052370458068	1.1832121136439666	2.5681501114811733	0.41864964517767367	-0.1520171692283369	1.1011670786194252	0.8537056795759732	0.3135225955774635	-0.6170412508725505	0.03902282259198862	2.3204394609981387	-0.6768441457880491	1.8224471640018933	-0.49744279863296714
0.6771366234515176	0.02980114029056703	0.8132955371221419	1.261517923764958	1.6005319159915898	-0.14060497142907777	0.7110872334696441	0.8184435623902807		0.8338948058302262	1.5527997830932718	0.5621347088698233	-0.06020490434357869	2.7373087206670283	2.5508415388236725	1.7481136340110808	1.0334174401479124	1.228829178390659	2.8243399220306697	0.9326140678812787	0.6319577347755239	1.659197912309169	1.3672469385528774	1.159572816986311	0.9278926111817588	1.2350170946614916	-6.7079565133261845		1.78026824379065	1.7208696294258519	2.2531379152478435	2.3334532823652587	1.6243829317442373	1.1198585064708635	2.4793453120571822	0.432461294164186	-0.16569212224457316	1.1137539781477404	0.8157566213921182	0.30505255566065237	-0.6189798221614524	0.19662677629007663	2.3284798933407282	-0.6721898487793856	1.94811916729249	-0.4737618832613791
0.7171162339224931	0.10056913174433617	0.8780126546007849	1.243906214063463	1.5288067263705747	-0.2024027083510349	0.6767224760079301	0.7857576447731044		0.828742569324854	1.5195954696389775	0.5208780045282839	-0.07822901929544789	2.7011670511991994	2.4760741421413544	1.8054754205026433	0.9971075941521601	1.230609933817909	2.7588533020255306	0.8866027886496942	0.8056132282677325	1.6206636461015762	1.3251177958944043	1.2074102985023285	0.9126844627434471	1.2811696019182568	-7.476749735274728		1.79807572981399	1.695113156616363	2.175195855426839	2.226613077895903	1.6121591631542302	1.072600461145815	2.4061830936819675	0.45094771714175474	-0.1827765360704885	1.1258861020743218	0.7660710803903535	0.2932031028965369	-0.6232473014139726	0.30644674221636337	2.257466570962482	-0.6545456004591823	2.0713893005195603	-0.4525554276047422
0.783429987648946	0.16168219444209447	0.9631274163703217	1.2336043571164486	1.4600783659665557	-0.26549934550383	0.6433862437961899	0.7698162087113523		0.8319310154637662	1.4935810665783296	0.48728677179091473	-0.09421116309533469	2.68487474892425	2.4099944349348426	1.845210842293469	0.9510007182196096	1.2329882228475029	2.701277609317259	0.8383811348494822	0.9489675629018267	1.570074725757019	1.2855664586963016	1.2386722240946983	0.8744238121608173	1.3524832632317612	-7.465110217761876		1.8316399151073028	1.653483581531561	2.0962377911016503	2.1183030120537114	1.5839098376112437	1.0415411543473352	2.386357570589777	0.46137574898985056	-0.18570820849459332	1.1305305426684111	0.7293687355243408	0.28115739147064495	-0.6296147314591533	0.36537884131440307	2.1456434475834265	-0.6313102991242528	2.171373274954972	-0.44214142316639043
0.8389205593951393	0.2087381583946255	1.0176727284509228	1.231855043291066	1.4011757280950277	-0.326708247654474	0.6000680421712474	0.7746238953862703		0.8448378819909715	1.4700085677714105	0.4610837689523654	-0.10939657158301715	2.7257614214989188	2.346572679410473	1.8617942894852568	0.9011514191133358	1.229014756007246	2.654260150624528	0.785357997536558	1.0390465096352468	1.514925893624196	1.245151688543783	1.2499395773346704	0.8449895750217304	1.4134447765488647	-7.465110217761876		1.8604341422059414	1.6128383767904135	2.024115726469795	2.044511291803377	1.5233682518894875	1.03124120370344	2.4268197135692797	0.4609846725973257	-0.18120053020642252	1.1221237590384514	0.7100018932658692	0.2744241062868157	-0.6395224243680414	0.38523088921922405	2.0375862882360254	-0.6193093691753375	2.194131136435746	-0.449329672655071
0.8342112232799351	0.23249826986184793	1.0163984385316462	1.23868599058807	1.3585028186946289	-0.38671114062109174	0.5500746823712647	0.7833137247772985		0.8572135312288204	1.444226424834688	0.43068552370454566	-0.12145864827170674	2.743707387730022	2.3290012663826065	1.846182290836068	0.850964022935796	1.2139658590706772	2.6137150340166646	0.727296005279309	1.0763743143000826	1.4626540221534332	1.1916035756553645	1.2412092780272634	0.8386243730191758	1.451036687365546	-7.465110217761876		1.8270873832568983	1.582880323245811	1.996341480891121	1.9802750467511718	1.444468605885689	1.0358476776330179	2.492369209167423	0.46174061923236087	-0.17975440856367791	1.0958625569026084	0.7099176380891621	0.28247743260670394	-0.6496318416566279	0.36778735636969223	1.9575785048444256	-0.6293322563990046	2.111307125841365	-0.46982738034810445
0.7441750179816127	0.22351651662961175	0.9541203329715244	1.2428344513676302	1.3352971826445295	-0.44914337062550685	0.49646976311090574	0.7765853831551814		0.8569576330077109	1.4177271946301082	0.3926626084620225	-0.13326305278229506	2.693820733444599	2.338348711921936	1.7974007508045506	0.7998902341076	1.1787034796125209	2.5687146939066468	0.6678262359177453	1.0803042812657007	1.419125229410598	1.1258410792204738	1.2080745938865332	0.8288489658225249	1.463542944103278	-7.4463529918399365		1.7295891156446366	1.5608828298716375	2.02900913591852	1.9303616924359566	1.3867460841142472	1.0379591518821865	2.5770232529287593	0.4627041992098187	-0.1722628722267642	1.05467850811878	0.7378758753975131	0.30378493978356064	-0.64749658909752	0.3177553221582536	1.8907661742413473	-0.6583649919002108	1.9911793917377865	-0.49400206799765306
0.5860076531884348	0.1909669877940894	0.8776644387453405	1.2318735219582355	1.3249447936296979	-0.5102971679178729	0.44391681127145954	0.7554430554686908		0.8344545831889032	1.3846358382852633	0.3497958098392195	-0.14800642950001322	2.6187038919424377	2.317606954695382	1.7208945458270175	0.7553203652556093	1.1130432233267455	2.51878907193077	0.6112789554196463	0.7386527720194496	1.3920362118795344	1.0486554480880117	1.1552143410883995	0.8442455903720812	1.4520512183171037	-7.441831182736173		1.621318849025491	1.5435556153071284	2.078632662033608	1.9302006682967978	1.367150281900954	1.0317060198510855	2.7085162054255325	0.4575990396012156	-0.16411379701941245	1.0081051894088877	0.7789924016307108	0.3233113323929243	-0.6332538392689127	0.25526765456711936	1.8166983273047532	-0.7040971788914712	1.8997816748928895	-0.513770873756554
0.41855261530326465	0.1430206414369603	0.8294950790523565	1.2108370992746535	1.3268172060623118	-0.5607968344683245	0.40797263754269303	0.7304836151154833		0.7859892879552195	1.344165463577019	0.2976848311844188	-0.1620199147341556	2.5248014278983755	2.2768467383856836	1.6305577723615214	0.7183065210818578	1.0293858866919554	2.4705280247648282	0.558032547948275	0.20987202580459813	1.3818322134722278	0.959448387075739	1.1070370113928276	0.8675008972208959	1.4215995606083256			1.5469536707332687	1.526369323326281	2.1194037305363453	1.979158887974608	1.373779670365489	1.0135104478292525	2.886146403557201	0.45693582242007824	-0.16659319402998865	0.9626932792567059	0.8045993929140718	0.32997068451923495	-0.6105931310754904	0.19743952011194194	1.7296869471308423	-0.7625914938451569	1.8190925331293197	-0.5250873282085937
0.30767262304433834	0.10583515505347148	0.8211964348077391	1.1864560378333862	1.3307542803490073	-0.5868976441978145	0.3933989328967042	0.7138480210846255		0.7187451759420881	1.309619625800379	0.23588503957394416	-0.1750523050642306	2.4063869392699617	2.2192289434775043	1.5462402740618868	0.6784399828692951	0.9459522961197161	2.4274040440022397	0.5110988104304743	-0.04283548514328915	1.3869625571159019	0.8659269376031371	1.0779928261866742	0.8314071708178374	1.3985626298850418			1.5059298828383785	1.50694497194268	2.1747215472016714	2.078842464036896	1.3930468307556574	0.972882806834515	3.0757010120323898	0.4633855591101968	-0.18085958412545491	0.9265105684552051	0.8057118245440366	0.32019673431527773	-0.5670630271803676	0.14705683225889424	1.6466759561265107	-0.8189415890424762	1.7453066283654326	-0.5283332371287938
0.3057474331747073	0.08304998744826782	0.8544930750541843	1.1470687587615271	1.3268091283555277	-0.5893568953015341	0.4021838864563051	0.7196372078073641		0.6439554936145477	1.2857158707511402	0.1714990536403485	-0.18893318076738375	2.2955280075089677	2.1344273060094023	1.4764878864043616	0.6384088447667735	0.8759842700531651	2.390569030907909	0.4711134752647708	-0.16817528161406925	1.3992912075063964	0.7833011235955043	1.0616020819618783	0.7567188273894176	1.410845532521811			1.4795246612508608	1.4849850579241497	2.2275045363029866	2.2197936367887836	1.4037821079714452	0.9159282381065724	3.2682708406570624	0.4676480902029474	-0.2057312528278989	0.9004105072806062	0.7874245017371286	0.2876702217193277	-0.5118288747751423	0.11097219522450467	1.5891904803890677	-0.8677574320708613	1.721865289370145	-0.5262528995041882
0.38331384706939076	0.045567706929913056	0.9093971095031093	1.0844537950575657	1.3204277399958861	-0.5757696116747095	0.4311921078583289	0.7429542613317067		0.5721623337600876	1.2659724910364774	0.10671028258765798	-0.20168525826772504	2.211340987948526	2.0437054394385057	1.41931006632618	0.6018309678691286	0.8267417101454522	2.3598602729713227	0.42956759920213106	-0.2836332318274626	1.4123816147224364	0.7192863154075739	1.0607026650274682	0.676823693612934	1.4498357658438177			1.500845864368646	1.4600542870678221	2.2490661216864303	2.3237257728304224	1.3930532328690945	0.8603743709535964	3.443398225820926	0.4684020209802891	-0.2414378168857274	0.8854482706198727	0.7494438478620086	0.24175913723769468	-0.46901791829364436	0.09523587014704375	1.5628998761148192	-0.9159889752156365	1.7367922557221873	-0.5251892177262681
0.4790045721398421	0.0426528237506123	0.9400160898956209	1.0173731534543	1.3115923443151571	-0.5504040581970999	0.4600479551492455	0.7712907272731785		0.5112676963582331	1.2442009600757342	0.041528142171903946	-0.2065238889594339	2.1581686046269586	1.9540435088385142	1.3643080792235203	0.5641342565843322	0.7957515643287256	2.3488745957734034	0.38346466169497356	-0.0630499790263248	1.4273663753464996	0.6691766646221916	1.0774476316750632	0.5722249628696516	1.4698684266175264			1.5627573448307082	1.4243758204975245	2.250016034060878	2.369581869348707	1.3619741731867316	0.8076427507239907	3.534314451822695	0.46044240687779403	-0.2801711471725566	0.8835850036531869	0.6999794766991005	0.20454123608283795	-0.4410437899389656	0.08794197723747363	1.5620589779832545	-0.959690854125087	1.7399791550511317	-0.531027151189505
0.5407300395878549	0.12648970554525002	0.9347733399686089	0.9611826063696126	1.29498457916652	-0.5293414069387388	0.475943212181952	0.7912791496646193		0.4609654174658712	1.2176001953907498	-0.016447806294959073	-0.2017812115055953	2.122731598493915	1.8644708075421952	1.3014670053118464	0.5246391802855953	0.7808921934686713	2.359803452729557	0.3388141553238199	0.3127798561054386	1.4474897467425756	0.6227470150621415	1.0910282113456582	0.4717231075971049	1.475696867611322			1.6193821439959706	1.3743858826530886	2.235119386387919	2.3900732232627124	1.3153390448701405	0.7539179246901121	3.5463212593009574	0.4313656755078085	-0.309033276638982	0.8829428270817093	0.6544895801999357	0.18176313318006598	-0.43002560431983766	0.07885024150439982	1.5582836835978524	-1.0002903150745444	1.7531352414323464	-0.5306990893358938
0.5598459644949226	0.24282139993825655	0.9189580362237122	0.9209791861644325	1.279501230802265	-0.5316621086845024	0.48134809771920456	0.7895550971923303		0.41530700584498115	1.1887402885167648	-0.058093695219104215	-0.18941941571434445	2.099993381614367	1.77674082656264	1.2223746825519712	0.49029007487090476	0.7816845177607662	2.369044490231416	0.28773816881377484	0.40656580892791716	1.4680158453906067	0.5788660196890817	1.0850033499631035	0.40892088337137783	1.485047067985797			1.6968047124872563	1.315110712351799	2.1804391643859335	2.3719463092724262	1.2659168631704225	0.7054394764303271	3.524337961242696	0.38066181487389544	-0.32993187978565724	0.8744262288707532	0.6212127348619318	0.17405796434921988	-0.4463007272739065	0.07436752100976293	1.5378000582376967	-1.047787462952764	1.8047109795517975	-0.5119547770788843
0.5708299935185536	0.3679889375977548	0.8951067510561923	0.9114780714614312	1.2766578780141717	-0.5523154095670846	0.46489169371963224	0.7703046902451672		0.36804694553661177	1.1575044748013132	-0.08589737658288632	-0.16948378288894586	2.0824429448029806	1.6891636169666469	1.1207087544207364	0.4659326276412744	0.7928297039824617	2.364648669709291	0.21854557160488328	0.3946445337771981	1.4841072201937955	0.5362468580066391	1.0642140873056447	0.35893944350819973	1.4896407697594793			1.8154980222521098	1.2468238037930601	2.0826189246035973	2.308899165555549	1.227078442001805	0.6639832954414688	3.4490604539240146	0.31433908883131295	-0.34475143750228565	0.8605967534857306	0.59933798460928	0.18734171842919586	-0.4775538854205833	0.07653087568002832	1.5272637562674387	-1.0985960902172223	1.8410163010155862	-0.4791911389888889
0.575811277212241	0.5037929801464527	0.8778880773766389	0.9360377600186709	1.2749421730931743	-0.565543724402841	0.41993547040028795	0.74981266305261		0.3184963676687586	1.117553195124137	-0.10670828980114166	-0.1480581795608866	2.0586274839748535	1.6121763033656737	1.0069817764683713	0.4521429382115592	0.8098620439558866	2.376747507098184	0.1416160758527468	0.3906257327923	1.4989549826910937	0.4942926229884496	1.0296255511339503	0.31995795446502096	1.4929879354415185			1.9405396444144904	1.17575184743276	1.9546010611522493	2.2317837419200095	1.1964293909386607	0.6262977530673647	3.3130086224565645	0.24135798482734233	-0.34839515378256164	0.8402727005441821	0.5875211960760711	0.21633154240093852	-0.5061382300238499	0.0689338753853384	1.5396113131590838	-1.1414349206747354	1.8200418708456396	-0.4365106277335908
0.5977843099103286	0.5658859609096075	0.8808884372690231	0.9776378594840816	1.2501597686787687	-0.5547337256332262	0.36502804551709966	0.7366115630257588		0.27182807199670495	1.075597878639976	-0.12544982908285426	-0.1326161770213708	2.048943087875716	1.5624566537917095	0.8996605354999051	0.44637082044881876	0.8389371867078321	2.4077958951162386	0.07039289530808282	0.38826725213958097	1.5079531613792034	0.4595512458981463	0.9825160223650753	0.299807543554076	1.5130898045282017			2.07329184897091	1.1139463338514912	1.8202202103086242	2.164544465486223	1.1699779922527072	0.5920764458384908	3.1778412727323673	0.1746633330403227	-0.34524662109607246	0.8076840299968072	0.5884071919186347	0.24178198927365488	-0.5243297345850537	0.05436391941238171	1.557239850272262	-1.1802037540071943	1.7767945173312607	-0.39957847673917823
0.6816983782588857	0.5237378776230205	0.9031052092185308	1.0124870858768893	1.1928468235024021	-0.5177190051156539	0.3122904865815045	0.7279247582881909		0.23399054975847103	1.039028966341276	-0.1453212590882607	-0.12515123074031198	2.0770054277291963	1.5566134863602685	0.8063564764315364	0.4436337911975462	0.8797997984963274	2.413700034783441	0.006411893639788421	0.3923148303419924	1.5139173039668077	0.43944241988903104	0.934347933254446	0.29526207289458895	1.538666208462788			2.2465444076304566	1.0638353069722049	1.713057653599419	2.095805049636339	1.1581308813366062	0.5627982394802025	3.0555948236999817	0.12041458665251892	-0.3471044293331832	0.7734350107302399	0.6107203323875917	0.24748558860186148	-0.5316341743739337	0.04694967504107321	1.599009511414926	-1.2208903238842541	1.7328385836223688	-0.3828719548356576
0.7956527047282305	0.4213986173313321	0.9351680846668069	1.0277966616268475	1.1302979087884162	-0.4639602798041912	0.2646589255036827	0.7225302888420029		0.2064392220866166	1.0099126849042692	-0.17034624622784766	-0.12479868345060866	2.1250345786646876	1.5893336016253625	0.7299151229234686	0.43348865473671383	0.9304085255389154	2.4001484071221064	-0.048390354304131064	0.39335581490595095	1.53905882226481	0.4357124450521888	0.8911338244046936	0.29759763359474734	1.5526502199741459			2.4242542063475483	1.0245763629058975	1.6522295676078271	2.0129354215065787	1.1590442495203568	0.5372698279632314	2.918207901158657	0.08143797815011533	-0.3576923127319481	0.7523995502857159	0.6611233588785052	0.24017831404420628	-0.5375386469677064	0.038140245205904894	1.6559188378084115	-1.26257663622272	1.686929204997203	-0.38808175621740704
0.849629324406402	0.2897248216538728	0.9724481942251011	1.0173931720104004	1.0867606847620912	-0.4097512690793712	0.23618401349053392	0.7247534091352177		0.18783405052863594	0.9910983456853082	-0.19906953309730285	-0.12909393850314163	2.1815277891961626	1.6540221428700612	0.6768348569159792	0.4164225377676859	0.9895261837250153	2.395409082411119	-0.0850665907004274	0.38520310406610136	1.596381909150856	0.43502391973805654	0.852490724906532	0.2900718155387396	1.5578227549108874			2.57399116637769	0.9992447455893755	1.6314831184911334	1.9516237601784154	1.1591210748816068	0.5137361655641817	2.804568090341175	0.05626293934575703	-0.37343729552548954	0.7417320186513343	0.7352047229984625	0.23015164720727638	-0.5448087936120375	0.029575975755760216	1.661118177434647	-1.3012932041986176	1.6569760026040317	-0.42425253499183463
0.8607045553618417	0.1761322552541568	0.9984187931335141	0.9794872660899655	1.0693580732658736	-0.3842896757059057	0.2405706297275993	0.7322243031818032		0.1743811154760277	0.9852702665100879	-0.21948184597692183	-0.13109494085693213	2.243474715958544	1.7488282780227213	0.642181672732214	0.3972333046504748	1.049409843137028	2.3852137231214074	-0.10664976438569125	0.372596180428544	1.67916184623013	0.43157712869976905	0.8174216783178239	0.2663282343198589	1.549461918828707			2.680289832381198	0.9834374071864375	1.6235987161908043	1.9546529407791762	1.14587830323613	0.49506118675329774	2.747743678839128	0.03813433110877153	-0.3940378607714547	0.7315705889989352	0.8255407537872624	0.21186867420163455	-0.5549313229853043	0.044111757856865184	1.6146343550606583	-1.3320292542687877	1.654113156053254	-0.4876793195766906
0.8772419529241411	0.12136793413406702	1.011602965867231	0.9305911728704513	1.0979547708238524	-0.402080672807078	0.2686880486339197	0.7394456633179258		0.1683675072799568	0.990961274136762	-0.2309816226758493	-0.13148845694482758	2.3294058447690675	1.8427407681795043	0.6113110497674532	0.3716413582461541	1.0967742522726154	2.362628968388314	-0.12404250972873013	0.3564046164355279	1.7764293352147789	0.42392838982704895	0.7828629173642774	0.23187568294395255	1.5305137837776328			2.706191752245867	0.9758056663778871	1.615764854930862	1.9760127240248853	1.1194066311909574	0.4807488097227789	2.734772567393331	0.02890472665941774	-0.42090302033506805	0.720750271860559	0.9132727730209502	0.19156934508184964	-0.5715715670666274	0.07744911275847921	1.557181535561335	-1.3489257059489579	1.6613164841820143	-0.5475690823337054
0.875759506978017	0.10981783389117292	1.022558256940022	0.8954077905796611	1.1732890798361184	-0.4404147610742767	0.3106202319020607	0.7479010820657919		0.1793185802601117	1.0017391592317038	-0.2387475290110145	-0.13818685544919213	2.4770422629149094	1.9070818559235363	0.5816778987200367	0.3380018118165556	1.1178708736646272	2.366546982331948	-0.13725892800270886	0.33730029755681984	1.8730543502256336	0.40640986268118146	0.7433347751749498	0.18542238361933333	1.5131684503384			2.6349295968422455	0.9755666199211565	1.6086191293746466	1.9793199121137668	1.0821858106842157	0.46575379911219794	2.7396507352611352	0.0303843662063929	-0.4470271440288226	0.7033828571486586	0.979367009686476	0.1915088543984254	-0.5987841858879447	0.10667520229427914	1.482454732391268	-1.339333002813912	1.660440172443873	-0.6007957185008233
0.8486675585800578	0.10368629919432804	1.0306407672053985	0.8804970460627791	1.247067622521717	-0.47044061113768	0.3602121445247036	0.7565334430410772		0.2059628401303551	1.0069212252753508	-0.24568589501058574	-0.14642589639082293	2.658042195082243	1.9399277033892601	0.5645293172943389	0.30298429738926236	1.1050633858135033	2.398335324862099	-0.12616945176446434	0.30834040727149814	1.9509507764930778	0.3838412244610935	0.7040663960956743	0.12641062340863435	1.5020935473462764			2.483662599574644	0.9780802612652938	1.5870264418125033	1.9924385624937995	1.039157206270752	0.4457406500466581	2.7473355555311065	0.03284371259237339	-0.4654034419846639	0.6747809333461463	1.0144553413236888	0.2108806597057046	-0.6289903945039867	0.1357319082913361	1.3825779606926814	-1.3010010542568127	1.6502713049825215	-0.6571988443563189
0.8198261913083167	0.07681067834490704	1.0284524106655808	0.8763100880599491	1.284212149398902	-0.45831911674104936	0.401735554937086	0.752731453641661		0.24672034385589087	0.9983072937940305	-0.2553851699174049	-0.15141115225500792	2.831838902049549	1.9473756463276704	0.5661572215278503	0.26871637975813256	1.0644653208401427	2.4024793284036674	-0.08159415218352448	0.2712653416474312	2.0030124267003564	0.3713741965453219	0.6782605225460612	0.06348605504052074	1.4909643787451163			2.281284305748344	0.9830417800811929	1.5440354553050881	2.0248567129031216	0.9929019366847859	0.4141018863466292	2.7407798334981543	0.027740568841463857	-0.47580693617637476	0.646142006804385	1.021473534245986	0.24743854029253148	-0.6674683113095627	0.16721941665141127	1.2917364703050969	-1.2458758445953182	1.645337487331839	-0.6978079753072464
0.795253074445215	0.024921446777096602	1.0155534147100296	0.8780840401082244	1.2800634391944565	-0.35788185319458143	0.4214328390690528	0.730477565808563		0.30501030293573894	0.9809131681197278	-0.2736977692021597	-0.154968968940088	3.001881454353947	1.9312346060768668	0.591048274308054	0.23630910818038706	1.0052989649816044	2.3489688657199705	-0.031497029052355914	0.2393501562418324	2.0346023051029767	0.36813424073244916	0.6685928172328138	0.0014377352597718773	1.4763323257577246			2.0672575968484397	0.9913656073561736	1.4895418463752996	2.043670387965547	0.9500280500127282	0.3725456552452734	2.7060700404878637	0.017679423093571338	-0.47342611201233725	0.6284833447254946	1.0122752386263856	0.31740072050366575	-0.7204774438067143	0.18494971286039472	1.2274141778585939	-1.1811056664422164	1.655620457884094	-0.7186113515533032
0.7566779737240912	-0.05318183659090805	0.9722695835061448	0.8719121652736004	1.232333885347051	-0.17722293696704824	0.42031347540668884	0.6959587081945325		0.37130850545298366	0.9613309743927074	-0.30240745553512605	-0.15852247312009501	3.1344634558148745	1.901016967192059	0.6455195381606008	0.21197501634054774	0.9399927539359849	2.260854875800413	0.0002296604629945409	0.22422084693006777	2.0634923755936625	0.36359774733207717	0.6760438088915051	-0.05784847262168654	1.454800675841636			1.898234114798747	0.9980850049193849	1.423063531253295	2.066800060467312	0.9140759149855185	0.32944906928692297	2.6368358480204535	0.003460570852986672	-0.4628822964743775	0.6344515284752885	0.9978425901538396	0.4090279750425646	-0.7791661262142752	0.19089745238311012	1.1849575694212118	-1.1160580798581345	1.6832037390791919	-0.7291507584749465
0.7219399870066934	-0.15350654451464954	0.8844081190837503	0.8323216208628768	1.1581546884049478	0.019476216292940118	0.4019714417821655	0.6556491515310332		0.42961560057442405	0.9419086974723241	-0.34032052029062354	-0.16002106863290153	3.1762505315395466	1.8638651298445352	0.7073375470539787	0.19547165304935174	0.88880623559069	2.170164604464393	0.0035657866726350462	0.22823088963137494	2.0995146158044564	0.3606423634736341	0.7005734549873835	-0.11136576841979054	1.422481180140648			1.7933554307226356	0.9983939907324519	1.3414358632563976	2.1167010283102834	0.8874762006715958	0.2917708222335219	2.5499982801884404	-0.018575777522706463	-0.4558024467318299	0.6667883416684217	0.9808533236630798	0.49426875764926725	-0.829579065944708	0.19373834120834915	1.1478962380387792	-1.0663818686525073	1.7305154446915665	-0.7259765081166271
0.7088649464192344	-0.2236942122410269	0.7973391459185739	0.7539736119529886	1.0917930960887454	0.1955913433493245	0.37464373100937126	0.6182977059515661		0.47669059163359834	0.9160630954853486	-0.3852106602649297	-0.16323604116469198	3.130521660915309	1.8272986908074729	0.751030231981552	0.18409201741382936	0.8633544628987735	2.088863878080303	-0.03651120676864152	0.24475151485073834	2.1419486045515077	0.35966787804919653	0.7299626220313928	-0.16009951847051998	1.383189733365582			1.7417582802341465	0.9944815622615935	1.2548810917838504	2.1635948359475927	0.8704177694173664	0.25575278173437843	2.4851890713477496	-0.04488272042192393	-0.45714419712529863	0.710400247601666	0.9562916231657443	0.5603218954737824	-0.8653569019280203	0.1859615566313091	1.1448043920654392	-1.0339036400302892	1.799862739219293	-0.7140352805781882
0.7123704170345657	-0.2220179057027604	0.7568875704009964	0.6608719271971597	1.04854020734123	0.3658952694941663	0.3475460465389217	0.5977209884621251		0.5146823382461617	0.8828245141439176	-0.4303508408716089	-0.17340924063148438	3.0321887273985153	1.8006907828439858	0.7727078282747917	0.1703390293109294	0.8601785849638478	2.061546255481878	-0.12162531648701451	0.26373071539243226	2.17459313232655	0.3563349157926809	0.7529049409804701	-0.2017163664726787	1.3399306054660123			1.7280214985452045	0.9837568317094053	1.1663500360397716	2.189834889257045	0.8543623359350129	0.21665820027593305	2.4538086375631494	-0.07488473047319226	-0.4728080022805144	0.7551401402636213	0.9222459493402851	0.5904838944665475	-0.8841929158823605	0.16658794293241244	1.2079032418766977	-1.0182669174569843	1.874401724383145	-0.7031734101280808
0.7214673951782309	-0.19897076338633393	0.7552005246185857	0.5717354564381264	1.017570279530007	0.5259402454521728	0.324880397511733	0.608245270176738		0.5411312472422545	0.8467353522651291	-0.4702987551248695	-0.1881741798745664	2.909741998576609	1.7850702468646085	0.7706431692469236	0.14998758751123936	0.869377180441343	2.1144859330096475	-0.22189594464566254	0.2745859823117896	2.1816414497449297	0.35562001551691835	0.7721849080973094	-0.2325481925536253	1.2942452543218248			1.7290442076460324	0.956008653050824	1.0750975396594848	2.201983265978042	0.8285863602167156	0.18778436312232283	2.4425614286707944	-0.11302173424628359	-0.5113453465548143	0.7902402225329095	0.8790217272022669	0.5619699305377426	-0.885542451982543	0.1461831697959027	1.2826685327559761	-1.0256550946550156	1.938663444149287	-0.6893343503648268
0.727153421072257	-0.19482891004054725	0.7682991443188527	0.5000567064875091	0.999556993400892	0.6534670573280899	0.2929082066215384	0.6427868126917198		0.5516265015160584	0.8076788451965179	-0.5016186982685912	-0.20420591748279066	2.76429921629097	1.7724713395777971	0.7465369515971851	0.12943150801051984	0.8790140549707777	2.210618033863951	-0.3089619055913029	0.2714717869035047	2.1683502694120795	0.3661144739339356	0.7870899716096726	-0.2558079082003638	1.2546596722166168			1.721287992562457	0.9116399604880245	0.9982336887000642	2.1991027230441973	0.7957157757907581	0.18747066433209583	2.4415919748823396	-0.15780804462114267	-0.566278254409809	0.7986291016116198	0.8286871580424284	0.4899483786153633	-0.882742517592329	0.12314255106526453	1.2993721985538549	-1.0443513507931863	1.9877574400415796	-0.6752590412803714
0.7280173520990249	-0.1754245426643502	0.8144752684255007	0.47609295494648673	0.9899186736657979	0.7712371604397619	0.21950051345998461	0.6858760258851024		0.5453478558766955	0.7663657343009158	-0.5297069447035259	-0.22066135871441972	2.6047064702597003	1.7469774459510774	0.7193231574106295	0.11050029634243272	0.8753433033916199	2.311297045428714	-0.37197109451730365	0.2585182854724179	2.14183050271809	0.38494480838193024	0.805651226564312	-0.269102638339726	1.2245642800280367			1.6909878867090562	0.8669758524350295	0.9442506738705927	2.1768180832043442	0.7581118954966725	0.20280230188368442	2.443649328340442	-0.21091480762562037	-0.619868252190787	0.7915448675006145	0.7799415888558048	0.41111423150199855	-0.8780655378490211	0.08690338869728458	1.27411493095723	-1.061057502969979	2.029869467801465	-0.6685220167985348
0.7300868068426073	-0.12843655949131372	0.8739421313250746	0.5043114196032941	0.9686226074995201	0.8817853782679755	0.1111932883121586	0.7246853544323644		0.5248680013685337	0.7331753818376768	-0.5575901368960124	-0.24182174298050035	2.459197541415816	1.702366849991971	0.7112021652343478	0.08865077311183478	0.8573172676698032	2.38440016056884	-0.4074569484372471	0.2453057890837118	2.101978220049554	0.40365714958052734	0.835766292892143	-0.26593491703144156	1.2045874577795688			1.6385666635330236	0.8341440220547082	0.908807149394262	2.1375557187434167	0.7117883367007063	0.2151793345505776	2.4538009128317677	-0.2727582978734088	-0.6568887343089445	0.789037036688951	0.7494319994777836	0.3395752608096041	-0.8691422599130613	0.04528555606394644	1.2124716163307045	-1.077904369568283	2.0746035845903212	-0.6682141089154527
0.7410724940831805	-0.06419969707239356	0.8859180550776162	0.5458745617343654	0.9286250345861005	0.9275538991291334	0.00971652572184729	0.7384520646562642		0.4947005713469449	0.7128101034305361	-0.585622934989877	-0.26878675907460237	2.333455634049443	1.638174477754061	0.7228939587293399	0.0643289150476006	0.8433792041261384	2.3875950077990806	-0.4153289841816572	0.23339452339995384	2.0611008134669504	0.4156022308871985	0.8604283873721983	-0.2549074112244179	1.197981996181014			1.5707591711550337	0.808868773771651	0.8924642504117752	2.0757871342169554	0.6619980334783317	0.2271499136354492	2.472678868874419	-0.3284695490177935	-0.6698087352887516	0.7892101140176951	0.744364840491117	0.2763396445952516	-0.8571315903458171	0.006884524846216014	1.0988115795574542	-1.0914652193899552	2.1269084414606487	-0.6684727515372417
0.7625480616986764	0.02304617210372415	0.8604982976301858	0.5816954580425046	0.8846047636940713	0.8900148952456599	-0.07208199950038577	0.7091703945084938		0.4580237303258857	0.6988618041849624	-0.6131598365994537	-0.2961043224584078	2.228051768449115	1.5594444888131698	0.7380625850872871	0.03887376449777267	0.8407153098284634	2.3247208275460736	-0.401197158258045	0.21920610398253665	2.0326217373565583	0.4090126549473071	0.8738683048053343	-0.24310505918227804	1.2083317848031094			1.4974126755498562	0.7823774157851384	0.8912538572907188	2.009172686494094	0.6161322257931472	0.2319762893747875	2.495981808543791	-0.37233461242675664	-0.6627532388377018	0.7948309494732511	0.7672440704285766	0.227800575978185	-0.8429332198807437	-0.028715734700188095	0.9816981456031172	-1.089034210241174	2.191881023483121	-0.6676990630019335
0.8000867768310671	0.12290662104555206	0.8516533147158194	0.6201187666436863	0.8500224854088838	0.8140567841707874	-0.1288662631944229	0.6427021223948353		0.4188735873016933	0.6873427173830674	-0.6368268624803795	-0.32163435248952765	2.1471032303832125	1.480591471589941	0.7451790412365484	0.010589275298924939	0.8376052395589939	2.251178646901387	-0.3754623347317601	0.20742371018590328	2.0131750894659666	0.3742698897011289	0.8800820848133816	-0.2249066435521164	1.2261482066454303			1.4186318634758437	0.751809741582323	0.8913342045856926	1.9531528013630797	0.5697521149951499	0.21396935350255936	2.5189474349428105	-0.4146746794906425	-0.6428171705454597	0.8075037908475636	0.8126299644439936	0.1878726922059198	-0.8239600333482084	-0.05473542356398744	0.9221541605699576	-1.0667504064231323	2.2694357533395624	-0.6699775813367412
0.8460525504625658	0.20249884929126516	0.8509223616054686	0.6455115351124859	0.83791561848049	0.7278491694562128	-0.13612161510021717	0.5549826350701202		0.3834031236087214	0.6787199016347119	-0.6494450217567406	-0.3464603660675091	2.070544663897238	1.4222328030694456	0.7473853146977385	-0.01415186762013626	0.8268799062429102	2.189136108368783	-0.3442291897771877	0.20453097423413347	2.0000504327182353	0.316987637508243	0.8715386506681468	-0.20405633597076062	1.2456971956864196			1.3360903809287081	0.7128535201031418	0.8882071397022783	1.9068576732175153	0.5188030292405872	0.17992834491391546	2.5244744802467114	-0.45181484163433455	-0.6262256209522361	0.8122759505738987	0.8602499371292917	0.14182449550852486	-0.8036826987009226	-0.06077528395865095	0.9386280664067848	-1.034713082988317	2.3457376312578795	-0.6751403567872561
0.8750862708995758	0.24021823350395466	0.8337517176990801	0.6337421640144244	0.8545750809525469	0.6538811309774359	-0.1341773800479173	0.4603956720641215		0.3576636467345432	0.6750519685300979	-0.6516545858386307	-0.3704864099544813	1.9921987904088574	1.3931859608055608	0.7334369547652363	-0.0327038322444669	0.8014097074046663	2.1701620217261315	-0.3148045331060378	0.20728107528170697	1.9857565678196671	0.24154691831099143	0.860818545403107	-0.18368879176206604	1.2610850349098173			1.25698342933829	0.6561608866313359	0.8791706608659544	1.8756864276806557	0.4675711834758681	0.1463604899822916	2.5012925613689925	-0.4759839674496731	-0.6240431021618223	0.8000017838740723	0.8943890815414102	0.08865318477856643	-0.7904788294277625	-0.05284694568905114	0.9857930046043986	-1.0004618526550533	2.4046924162660828	-0.679336861317408
0.8788156008020735	0.22014400673956822	0.8291318538927982	0.6141162795914501	0.8930281963287975	0.6092210049799265	-0.17480412742186152	0.380125906211771		0.34549591480134595	0.6779266635065512	-0.651848131934819	-0.39045977719926717	1.9238383473561225	1.3889678482682872	0.7004381448025192	-0.048257409684144534	0.7377657979884751	2.2095513629616965	-0.2912965356337395	0.21351822438186793	1.9749549741352659	0.15024096561531528	0.8748611543208306	-0.16232045042465798	1.2620877689898458			1.1942451919128285	0.5917237742840497	0.8617028997538349	1.8543954581696294	0.42116119614849606	0.11395154885376535	2.4585168613405477	-0.49264402335699736	-0.641360611777787	0.7780042522090816	0.9090192030843636	0.03989769393858201	-0.7783824269991466	-0.047722350731807896	1.0201940188743497	-0.964550192147953	2.440687377322613	-0.6845477823641868
0.8572123504820459	0.16418753487663623	0.8436083277107281	0.6310596774969809	0.9468305701366825	0.5806042648639169	-0.22010465762688045	0.32816992139994106		0.34556103175939623	0.6927062763104369	-0.6580855472076541	-0.405238732083836	1.865189298997727	1.4019060973008854	0.6693319389486814	-0.05954473592191998	0.6386739314975408	2.256892955306324	-0.27137026154537347	0.22625527108992002	1.9905562263297703	0.05134457659367982	0.9021681095577809	-0.14969365317075878	1.2482932938810651			1.1455390065203805	0.5413549112702111	0.83840607198378	1.8415616966511863	0.38397985534128576	0.08528302286850949	2.4068976313348136	-0.5066108933859036	-0.6719135554824819	0.7525654657939601	0.8983819870250578	-0.0006082119197376445	-0.762909158454379	-0.05372209397255827	1.0407779455372992	-0.938906663999154	2.442636258115251	-0.6900856455995473
0.8104489745014577	0.11941141413885999	0.8609050497716744	0.655639384610321	1.0012823915700302	0.5554087492347078	-0.2344307543423199	0.30710169772322415		0.3544900518316777	0.725873783515585	-0.6759503749833893	-0.4152114000647423	1.8174530828201831	1.4211566435887821	0.6522971784693914	-0.06401784914768933	0.5381185025268564	2.279498371945514	-0.2561291354661074	0.2360382738610654	2.0337779543057195	-0.04290843102518812	0.9262850095262248	-0.15139434696988302	1.2347795843146927			1.1040360753853389	0.5126380203328262	0.8074607001018675	1.8450065122094343	0.3581601318478322	0.06346584521199716	2.34825790795797	-0.5151823202983536	-0.6998734534829447	0.7269929920628428	0.8757384082849511	-0.04018793820296081	-0.7511667823121339	-0.07089520748830702	1.0482072397093765	-0.9359235182631089	2.416257905560098	-0.6841928485498705
0.7544808362759763	0.10522001190243593	0.8724201878879168	0.659884858392521	1.036286326149361	0.5343964795610577	-0.24985863309191897	0.3100749320745576		0.36641216716872077	0.773270078968424	-0.7047144634623113	-0.4183573725153675	1.7972176357159078	1.4362620831333193	0.6463255492810955	-0.05833136781418382	0.44760795561143646	2.285791213721165	-0.24777648132798707	0.22889902155103167	2.0828280077608414	-0.12504561416472715	0.9510487504406482	-0.15981515100443167	1.2266712012832488			1.0696840551285274	0.5014518988030181	0.7602579602288919	1.8598991806696028	0.3451158257189178	0.04362361508864092	2.295241789027304	-0.5145856264210993	-0.7154746358885948	0.7072669511330242	0.8559818858342082	-0.08020991859388608	-0.7477445282105502	-0.09551228178567026	1.010821678534191	-0.9506208045556553	2.371125568983987	-0.6706941669555507
0.704193749293695	0.13484305108411015	0.8780201592528414	0.6846755302893799	1.040173318653993	0.5230621974255409	-0.25015312536434736	0.3210332515607027		0.38130338731229674	0.8203871546001507	-0.738388345613728	-0.4124373811766479	1.8065604995857338	1.4348438779885757	0.6535399443842428	-0.047463326431235485	0.3689980669171516	2.2767206369446056	-0.24754733563905434	0.19611551488655396	2.1303935211699008	-0.19135365585859815	0.9708852061173623	-0.17273843991870974	1.208592888892968			1.0396470083089355	0.50078173362738	0.699755151189533	1.876411724444217	0.3423821232811035	0.026737032038651874	2.2541114567832485	-0.5068719469572024	-0.7169729431559777	0.6977011462188545	0.8372904014765321	-0.11893874259694082	-0.7517719554512291	-0.12584382178484785	0.93750842395699	-0.9730707854048155	2.3142725629102325	-0.6582558081440627
0.6616704340337327	0.19771200757417723	0.8746145481493801	0.7299405654100808	1.0145104442000927	0.5260693482629959	-0.18572964421538077	0.3287551918444811		0.398937516513389	0.8523895536426569	-0.765982787954604	-0.3989985372434591	1.8298643370347736	1.3974838389324813	0.6787870184968161	-0.04268659313817763	0.3160097346916606	2.269344336467996	-0.26069794797159596	0.141156034169668	2.1715579152077096	-0.23763477273999462	0.9804368907529973	-0.19303985215854663	1.1772596116518668			1.007893367079949	0.5034697014268628	0.6385914208528094	1.8945620351042955	0.34246961883141586	0.02097893962667931	2.214241543209707	-0.48616404880147773	-0.7015132417771237	0.6921746080665454	0.8157368740850777	-0.1646965840138992	-0.7611440701320178	-0.15972647281557412	0.8622043051487476	-0.9896402435721399	2.2579752388891796	-0.6448926060182989
0.6213442562218848	0.23452940290772006	0.8596652812518597	0.744914445373125	0.9690975766584403	0.544175230268614	-0.1288120531741252	0.33435533772595993		0.41655108246457073	0.8615149650690149	-0.7815888804780664	-0.38429612932393276	1.8538633883102775	1.3214564163255669	0.7109295243627186	-0.05055402301363558	0.2912265678807814	2.297082945403146	-0.2856313491396655	0.07469067118095044	2.189413731402162	-0.256577547813886	0.9906775123326839	-0.21781288769264578	1.1364038997119565			0.9787488419822085	0.5032911994875572	0.5860442899399658	1.9087872103380357	0.3334415718656292	0.015241690988143933	2.1676948868115598	-0.4420066860269679	-0.6791163313630657	0.6811501790439258	0.7943702878669424	-0.21995280696588182	-0.7724436612608252	-0.19339070823055243	0.7858551867206967	-0.9973915979914059	2.2162420333910946	-0.6364637676770548
0.5708963221962324	0.2462685228789645	0.8397494356230247	0.7340366699659936	0.9171385355387456	0.5768728787462376	-0.15794774138063297	0.33237116505609743		0.4382338870925011	0.858635193368541	-0.7872759971206584	-0.37159795813700147	1.870603867265589	1.2210193713274757	0.7571183291150094	-0.07347233336754619	0.28393771085483094	2.342553343876869	-0.31074571664668665	0.009640396583864041	2.1741951291479316	-0.24673968712586966	1.008413275032454	-0.24756014948432598	1.0823899572677702			0.9542534826656592	0.49627638643415023	0.5519848124157634	1.9059961252592792	0.31671391647233765	-0.002471347678622579	2.1152516854584005	-0.3804454158562591	-0.6715366593045411	0.6616712209213487	0.7755353064114363	-0.2652589846132719	-0.779301281548673	-0.2274011398255939	0.6992706702307698	-1.0044112374188117	2.190962493601346	-0.6354056842242816
0.5147888937476253	0.2787882064942214	0.8185022647192802	0.7284715113701027	0.8646673678089225	0.6277000255973127	-0.2143613257466881	0.3190853747323623		0.4714800925868124	0.8525291635532131	-0.7869610923911845	-0.3670665934317313	1.8720023944970787	1.1070911260058423	0.8372998918620226	-0.11208324133846456	0.2966530679743159	2.379594976032169	-0.3293217938294958	-0.04786899584137292	2.135046733406566	-0.2166930532057188	1.0267116866820605	-0.28729554297248266	1.0166538568135286			0.9244929162591516	0.4808761577173476	0.5531161541659584	1.8885174366497108	0.29536820325279334	-0.021031685735603187	2.0576367764449177	-0.3189940099298419	-0.6764189144095576	0.6314996647926403	0.7707248624162999	-0.29103876965129855	-0.776344002142294	-0.25883515864711837	0.6007153098817851	-1.0085066971534722	2.184214436805292	-0.6264158937033133
0.46132134667063934	0.30029997803474767	0.7953534149842945	0.7198188754679689	0.8207311050674504	0.6849272081312432	-0.24217106615942674	0.3046396298066573		0.5144252976222793	0.8443746755957233	-0.7848435934793733	-0.3737078512438808	1.8493735219281018	0.9947798238234971	0.9418550191328962	-0.15537078807476343	0.32658634268381287	2.3973538843224937	-0.32869428717364924	-0.09255000517253709	2.0771260512434253	-0.1731063468782154	1.0375478126247124	-0.3352357093969194	0.9603434567115519			0.8873358277336644	0.4601386166282132	0.595398270183847	1.8640211233771353	0.26819549978621426	-0.032209159241196904	1.9977018731063398	-0.2621135613232696	-0.688527139006108	0.5935253052294512	0.8051246712813571	-0.30520972042149763	-0.7675649571378187	-0.2765639690355862	0.5108325133418371	-1.0082520710574039	2.196593481137451	-0.607533862647689
0.40395698978001615	0.28966844734892594	0.7646383750454534	0.6974427494145955	0.7920245506972041	0.7297384788828862	-0.2578655996034632	0.2901152438909881		0.56137690918199	0.8425140562423101	-0.7920278153308591	-0.3923637481889186	1.8085988935235229	0.903688872405589	1.035451571563546	-0.19538969240167978	0.35737380089093373	2.385422924920639	-0.2994306200378008	-0.1230038084018092	2.003560419207415	-0.13280679366334386	1.0412871693314716	-0.38204612135337024	0.923382285292661			0.8490365798317935	0.4349646238311946	0.6692983426980252	1.835833641376145	0.2355244478957254	-0.0362361762692262	1.9396878529714479	-0.21970092338242003	-0.7171666098074115	0.5577018790896879	0.872819756304323	-0.31191746509454754	-0.7646349105226992	-0.2774584329857922	0.4406017743842282	-1.0185550469867461	2.216216930711096	-0.5881255890282514
0.3513268422587269	0.30431747629609357	0.7208742461099215	0.6781032843327491	0.7683907961875338	0.7604476291889364	-0.2512695587553442	0.2626181192847096		0.6127039233615623	0.8480184942612411	-0.8121241772858898	-0.4242169887830672	1.7598866781294085	0.8362842452354474	1.1042920681504296	-0.23133919809779319	0.3753366612539119	2.3551919735625444	-0.2586802908028913	-0.15401188586405465	1.92576556051671	-0.11615308762776748	1.0405356017561427	-0.41896870176611234	0.8979938448444488			0.8050533778065546	0.40271736120532414	0.7603175727380659	1.8021204164800824	0.2036109794286744	-0.028392664324881488	1.8900912151325968	-0.20693953625418277	-0.7480326672599339	0.5273035319784874	0.9490957044800801	-0.3143572559926609	-0.770154089551248	-0.27000109981954007	0.3768136446898144	-1.039670251037568	2.2341140005193654	-0.5679369088833294
0.3220593132328987	0.322672286759607	0.6628903024568082	0.6766434696263561	0.7414193332345673	0.7766563296452699	-0.21170943015915	0.22547235014053352		0.6649654230092931	0.8421916842670253	-0.83880529129178	-0.46700566411562977	1.7070085794955479	0.7850111946020835	1.139936553367447	-0.2650755025708132	0.37536561662671264	2.323637368845115	-0.23742614682481294	-0.19233187894141357	1.8595541296476334	-0.12266215052689391	1.034371104867789	-0.44511728225245184	0.8773390957120715			0.7492231242944287	0.3613821577397272	0.8482810137208784	1.7538007882601339	0.17592717390600116	-0.013887482390070094	1.8541647769296241	-0.21626388601512753	-0.737454061305549	0.5083294822011425	1.0073634251217727	-0.3184625570410568	-0.785265262834457	-0.26188109070346755	0.33782792784679666	-1.0569968868063593	2.248034577609636	-0.5529423548097453
0.30390349593523347	0.29898347220746435	0.5964471150050576	0.688754696067054	0.7183041675004528	0.7676553446516943	-0.1693845905277715	0.19512902662824824		0.7106238346301831	0.8203198880068824	-0.8711933996474379	-0.5065233043504552	1.6486808144200626	0.7439738266673406	1.1213996210954458	-0.3035874281754727	0.36070893337626403	2.2918309471471283	-0.24509606432052347	-0.2332618405288899	1.8077534844922085	-0.14579715634409093	1.024747549015934	-0.46372792048849315	0.8617538555050762			0.6894174582407644	0.3146971154499172	0.913565782735289	1.6996608943606677	0.15423574656083155	-0.0020565565872263276	1.8230598585643185	-0.23246735015489078	-0.6740752000230403	0.5054134276209932	1.0261141514005712	-0.32264716809660887	-0.8159767910216434	-0.25964641664846794	0.3721927869959728	-1.0632848112419047	2.252494867433067	-0.5501655855368595
0.27974824974150886	0.26539765100159884	0.5294215665536852	0.7105133266591788	0.7037158290479049	0.7322056021092166	-0.1389669085980066	0.17434814503024632		0.7429983868088403	0.8037951513210435	-0.9093324425476741	-0.5326732569857935	1.582894687419886	0.7094610135739059	1.0638671031842715	-0.34780029321207967	0.3329407308602825	2.25881451257334	-0.28172177115464503	-0.2728517847269434	1.7685153313574453	-0.18862176509607292	1.0117306450268357	-0.47677575794411997	0.8535487381270886			0.6276495865369551	0.27117395838909086	0.9470369107124255	1.6673624798496944	0.14221471156301155	0.003007438169294053	1.7840538274503437	-0.2537286012474612	-0.5890764142933052	0.5187129282890339	0.9954505330276314	-0.3235437744486977	-0.8564427015891471	-0.269302764177353	0.4770997856591072	-1.0607747339896076	2.2385594569409797	-0.5545781854176834
0.25210908975269863	0.21842293237090282	0.4703914744038279	0.7418962630687684	0.6959854636552756	0.6754491725074321	-0.12688246947866264	0.15121559536697307		0.7586230295325602	0.7974517846577698	-0.9484161996363323	-0.5493011984203358	1.5125862957232903	0.6761757793855495	1.0055193096569646	-0.3876968597829455	0.3005883663686085	2.2351527559849433	-0.3493044730105224	-0.3062195940252776	1.7448429998671613	-0.24926474266298002	0.988804753784323	-0.48229226634633404	0.8519931240013664			0.5585066669210075	0.23311755370336762	0.9440381423161464	1.664667733999495	0.14575828135066987	-0.008759914124566757	1.7384624628331173	-0.277804997608902	-0.5033180378049513	0.5446148457631399	0.9278581340012779	-0.31109479179997723	-0.8957123865850392	-0.2877195094644014	0.580337817295516	-1.053820761292241	2.2103805576113635	-0.5483909164652772
0.2248015731522827	0.17005046259108797	0.42739882369975424	0.7709832250825436	0.7056577097588641	0.6063303615571163	-0.1395969169420074	0.11984086502477483		0.7513173638004412	0.790594399687448	-0.9831969562189231	-0.5585180998872294	1.4461576021572944	0.6356508039673535	0.9667950413900437	-0.4150804982326949	0.277301665870208	2.2281419129724234	-0.42985799596608637	-0.3217530355655985	1.7235693166135952	-0.3101048383641751	0.9533404155064048	-0.4776564153294084	0.8613944441524699			0.48488503304067293	0.20529734794647014	0.9023197532871865	1.6750888859799402	0.16781356214287085	-0.04381601447959259	1.686287052167872	-0.2935770682022718	-0.43876442012781514	0.57965405255818	0.848343627470831	-0.27571715165862865	-0.9273064589334062	-0.3120929091972567	0.6569960036914793	-1.0388206039591075	2.179428953172784	-0.5171052362140759
0.19548263940125318	0.1767092628459635	0.40833400561418165	0.7844695723384407	0.743643933682979	0.5344468611457687	-0.15200075564040313	0.08218997875275261		0.7202897044909264	0.7792466523212358	-1.0125803922056473	-0.5619206663896879	1.3833359209103524	0.5879712607455514	0.9436377727934984	-0.43352458319941745	0.2710104530525764	2.233902710666078	-0.4845744611649181	-0.3135302584570209	1.687287252369282	-0.36875858856182486	0.9098665435466005	-0.4689115646474568	0.8898131076676223			0.4131625243278861	0.1927406238066734	0.8333273453869705	1.6910068790868906	0.21181101972321043	-0.09065197339254139	1.6299544485638193	-0.29494684350495526	-0.44056076529590793	0.6252414273126063	0.7796769749414585	-0.2240271905538606	-0.9437590993416098	-0.3407246705269398	0.7172490956095089	-1.0187426662154282	2.1483141813142117	-0.4755902962543721
0.16718019263565337	0.2102884517806592	0.4097779006699464	0.7811772898044025	0.8120524168983373	0.46830843581602977	-0.12522393588468878	0.06104462641280188		0.6766819058472302	0.7625112315885577	-1.0373396457861435	-0.5681867362605015	1.3176550884314655	0.5364426898334873	0.929410154492483	-0.4476445845704683	0.2790626789978212	2.240546804845377	-0.5088686046161703	-0.2858353145589134	1.641168486419592	-0.4216570445006183	0.8604838308818537	-0.4615069885343549	0.9336723030990053			0.34450143222794544	0.19053179279164234	0.7557377769245616	1.700889907662112	0.2838625383866922	-0.13761299494611232	1.6003429782657228	-0.28085196651251626	-0.5148591786137695	0.6819582711236482	0.7387855680085259	-0.1579256601826059	-0.9440566428016648	-0.3632660535644396	0.7343283081457566	-1.0033404676779762	2.119867139720972	-0.4473467458880222
0.1519975583149461	0.22057013016225335	0.422093034695464	0.7578171747242515	0.9064501139216843	0.4218912520517145	-0.07446137985075146	0.07713124584064177		0.6297348638986108	0.7351134212323979	-1.0546625444925517	-0.5822174715149352	1.2575751145273375	0.4784084915081667	0.9194097932010905	-0.4592377551983697	0.29741906920022865	2.2463902501634196	-0.5160802307340153	-0.24632169254643843	1.5956260574169816	-0.4390881178263439	0.8010802172127214	-0.4549830698065415	0.9844712048222855			0.2818383545264297	0.19671881614990783	0.6811197624520693	1.679428280089072	0.36367021747971007	-0.17929845744277753	1.6071961024568864	-0.25357640399160764	-0.6201813659386147	0.7413846703570967	0.7222017795556701	-0.07851483522059637	-0.9339048633933418	-0.38404971093234874	0.6956481603879956	-0.988151350978813	2.099300057585552	-0.4264280441439382
0.15541680164929486	0.2851734255633265	0.4314483339497053	0.7088194488353048	1.019056577578328	0.4035791204336851	-0.05808555831378394	0.14481996562547342		0.5767913497955127	0.7054475844202016	-1.0630551217013213	-0.6011623062998521	1.2073887758351671	0.41652391353343765	0.9093022284601741	-0.47063963406226506	0.32433045591196774	2.248230451175179	-0.5015230164032565	-0.20380773281236136	1.5538321806070552	-0.3928347640624529	0.7331978534929521	-0.4547857760994495	1.0404394956498995			0.22948960679848712	0.2149771636375779	0.6165555272441974	1.6228881631238514	0.4199864083327135	-0.2059295045745661	1.6209718734216534	-0.21584761140143507	-0.7241223737313758	0.799123267226103	0.7234761391033689	-0.0019376627176625305	-0.9229572813071085	-0.4135417623403862	0.6423345190702575	-0.9709640894941854	2.096863956594755	-0.41145924236603004
0.17544972052527408	0.4237679962068839	0.4239752014313563	0.6520529832905003	1.1392383146573413	0.4069247725434188	-0.06646466928899342	0.2826897196463052		0.5214099481752384	0.6902021821874602	-1.0672597798666223	-0.6240185831858208	1.1554380789465124	0.362249513594706	0.8956728318774901	-0.4836585956288627	0.35180515624001363	2.2276912251456835	-0.4656388015163991	-0.14841284028266594	1.523011145139986	-0.2894227039785745	0.6670948157404577	-0.4683483407126853	1.0921129387825848			0.195623440471465	0.23918035641381233	0.5773097614218498	1.5529527645651717	0.44283555119116524	-0.21571774058058332	1.6286167825794837	-0.17994619381035365	-0.7921480749677565	0.8581844136140641	0.7376375912258878	0.05743999213162887	-0.9249281284967621	-0.44529226093166796	0.595954496881719	-0.9628683197765531	2.1159203138066074	-0.4250251038621132
0.20405893742513884	0.5407264402254736	0.3921404674056126	0.6151095079518121	1.2543585606652765	0.42081119682946655	-0.014004020997621802	0.4714659037282929		0.4679934793241972	0.6991930604272824	-1.0692485967793466	-0.6489373156228676	1.0935923969161407	0.3205375180458285	0.8802434761423058	-0.4973670972750172	0.3681544126460012	2.183553519615214	-0.4207062696819439	-0.08549958688178319	1.503793614806225	-0.1632643217225736	0.6030123858954045	-0.48628222846741603	1.1246597208750457			0.18912480862604658	0.2602174884771028	0.5619401014478355	1.486423645873317	0.4258326049200611	-0.21503406481184967	1.6276318793282645	-0.15516122346967345	-0.7858057820534251	0.9077668905706021	0.7582432478793846	0.09467671261021741	-0.9445902037859671	-0.4853158081520976	0.5300903634783104	-0.9635826129828926	2.139102638785544	-0.46173556118070663
0.23041297928392007	0.6208011661988184	0.34026380959647634	0.6111519933996705	1.3498402859390846	0.43053956595231113	0.08723978501897758	0.6725115945714033		0.4109041855585721	0.7328035118031948	-1.0704653216975462	-0.6793609607853748	1.029063054522641	0.2884420079064465	0.8653938131341766	-0.5075100094130123	0.36896516308442406	2.1390193637615087	-0.37210623171846896	-0.039428512826390726	1.4865342128705332	-0.05619863537499289	0.5384566327549601	-0.4987580243924234	1.1315648230104558			0.2004148728729816	0.2804132605223805	0.5592082934187272	1.428251267121408	0.37042338013737075	-0.21074441623851423	1.60333116185537	-0.13742873126944619	-0.720153946897797	0.9377414966355673	0.7767280437567006	0.10345458289378769	-0.9717876932788071	-0.5457723590988273	0.447220494074422	-0.9677477598596351	2.1515010806431563	-0.4916765237316111
0.2640300113485439	0.6814449957112857	0.2746071096802982	0.6323932213110485	1.405432679570383	0.4245063711831348	0.15368954881853256	0.8684804045816417		0.3484627348023331	0.7810844264165586	-1.075989231902271	-0.7140097827929814	0.962762604283857	0.26973089331802824	0.8416819982987359	-0.5121121333633439	0.3585135896566388	2.108956290390452	-0.3269786322718968	-0.01424594513552977	1.4700873515487567	0.02510981870701154	0.49355457705569866	-0.5079106888823308	1.1108809749283053			0.21670171662435544	0.3007008932147862	0.569767483087215	1.380502792899331	0.3075268836895196	-0.24110139209103448	1.5546717914242154	-0.11938277319789095	-0.6370280452522905	0.9474171161307332	0.7825956269220874	0.08647417593788245	-0.9959219980659263	-0.6215016591222469	0.3644229349120829	-0.9797366285724207	2.157186837662895	-0.5114419704954238
0.3299706662630527	0.6775435621954189	0.2085706743700369	0.6534219445499766	1.4122518796377368	0.4095351684012722	0.16807718123268872	1.0502923240716198		0.2948120733828655	0.8337820909275198	-1.087438791235701	-0.745166553817869	0.8905454119064442	0.26896703640022057	0.8102210946119053	-0.5126114938403132	0.33625085643273944	2.0920664735253296	-0.29974789868401513	-0.01667324087360645	1.4569449795260128	0.08905938356880427	0.4798364153426256	-0.5102297165902746	1.064820483269472			0.2309525371395663	0.3225804291670795	0.578485164591869	1.3474336645599043	0.26344406459668	-0.6991997374639002	1.5077466231883452	-0.09776975493781734	-0.541865819204179	0.947190325148241	0.775594548332559	0.05463994560778816	-1.0113327320529872	-0.700746410484848	0.2868550390256611	-1.0014026290731592	2.1495579050050635	-0.5325644512748567
0.4277971747547653	0.6178763346127628	0.15296870727981177	0.6552390134883139	1.3812254078790238	0.384566369903264	0.15905927109937618	1.2144327057206366		0.260919267919144	0.8786780998003971	-1.101956840840051	-0.7715849598939906	0.8215936996187743	0.2719386426043637	0.772965910653275	-0.5135579432075759	0.2993393368782459	2.0908642088643146	-0.2964517260816759	-0.06462359235095314	1.4434447589480126	0.11180431758505154	0.48953594933734157	-0.5018783511230265	1.004024126153785			0.23026402038270977	0.3476208064773667	0.5630831065150431	1.3300279185091	0.23833177463807073	-1.1583874930773377	1.4800611859148554	-0.07944762436226283	-0.45384374628708574	0.9476892653097236	0.7575771053885421	0.012045094815216012	-1.0162356431015573	-0.7779437011773764	0.21259475354300866	-1.0226384454852768	2.120742310428204	-0.5506671954700262
0.5274991266078499	0.5500779425754484	0.10664399106243527	0.6419774900163124	1.337972519131508	0.3514499245027278	0.10731507415734479	1.3731241741611824		0.24505243580758856	0.9046036601906913	-1.1152602579164301	-0.7976260217762401	0.7688411444526055	0.2640377933518553	0.7245867144323164	-0.5101091306483736	0.25805029141759284	2.090045480835223	-0.32312193406124534	-0.15181230549934374	1.4295394490813889	0.10356700062121801	0.5208132759046158	-0.49280724939471005	0.9434582012619789			0.20802076850866608	0.3720578263553812	0.5299566943518268	1.3217771517205676	0.2251135444274374	-1.1914586513098442	1.4696289361833126	-0.07102234713258618	-0.39868933944751683	0.9502138070358864	0.7243621349459322	-0.04049039162008241	-1.0186492753046492	-0.8449824370068508	0.14336936020177815	-1.043461499594294	2.086161086667973	-0.5614652450134585
0.6135838009334499	0.4750951427930203	0.06804156181169956	0.6184233489308816	1.296499956959265	0.32640240477860816	0.029506113401888433	1.5085590821465884		0.2472492763397019	0.9093402437015629	-1.1282885256776878	-0.8226353168198163	0.7301278587917379	0.2523230673468956	0.6733897880380681	-0.49964925250606634	0.22863163265196493	2.0725693823846	-0.37068787865928055	-0.24718000433835652	1.4227403265315202	0.09322385119460472	0.560462572429857	-0.4925669699078605	0.8921205757388403			0.17764147651753737	0.3922817829173913	0.49816508402446447	1.3176951209791514	0.2246387210141559	-1.1887969014419388	1.4748469922319294	-0.06921311485273578	-0.3689806431814092	0.9579461859021196	0.6758693312894308	-0.0940219579757677	-1.0282674937286704	-0.8935345939850585	0.08002442231040839	-1.0722650716090385	2.062633029323598	-0.5778705770240734
0.6779226182820128	0.4096429166821617	0.03182861377590912	0.5899415632669084	1.270830620339937	0.31171459841074645	-0.005469605639937869	1.5940115917029165		0.2596591976607351	0.8937090104432841	-1.1373119585405198	-0.8502752399578155	0.701005824076559	0.23650379337297367	0.6318094081159297	-0.49197422655603285	0.21212838630880987	2.0470506369857406	-0.4249895314058395	-0.3334603583600234	1.4249759942381206	0.0776612356769882	0.5828011731626866	-0.5070112941058659	0.8577963983358978			0.155829050918252	0.40385100510056215	0.4685454425096191	1.3178299958991309	0.23759873264947654	-1.1472624520838246	1.4946441913090527	-0.07367823964367588	-0.3663690425884169	0.9677996572730295	0.6227385434526163	-0.14645259389313095	-1.0418314410195924	-0.9150537325080371	0.018325125561393547	-1.1032637885993635	2.044101546329903	-0.60204862366871
0.7016467280708242	0.36091064619136404	-0.0014169948365484603	0.5837188720975681	1.2653070844407939	0.3011612308382544	0.007474868125751299	1.6256963490247807		0.2666038641166461	0.851018838157195	-1.1355208725044421	-0.8853779531243369	0.6891075431708165	0.21509957616460432	0.5931102863371684	-0.48980884827394106	0.19064086738398708	2.0187012104516	-0.47750854820311195	-0.4018225153378774	1.4259397051988107	0.06189456124570734	0.5806460634077475	-0.5368698780451231	0.8462315319462392			0.14977198245101264	0.39806587207348165	0.4421617235036363	1.3132125943018789	0.2690331096276207	-0.6758970449183059	1.5154790793018393	-0.09271599970039697	-0.39275409440536113	0.9661834731135854	0.5698262924803863	-0.20380313872900374	-1.0557322680246106	-0.9151428817389547	-0.043834857403943286	-1.1252554424756003	2.024219082739907	-0.6224970661004502
0.6854641889341071	0.29839485814110955	-0.025355333967929116	0.6116447578575246	1.26180297523774	0.315494791688615	0.041952441035111566	1.6110630755845459		0.25925821428747897	0.784503600044181	-1.1284946261152502	-0.9283574568063718	0.6934745659448213	0.20155024159776	0.549371278931406	-0.48875229492623323	0.16004425140668985	1.9865990652226007	-0.5221743309535276	-0.45143318714740355	1.4173832273676836	0.06278159285000258	0.5653754834243229	-0.5755658974227327	0.855536904208901			0.16009839166593393	0.3807887633164964	0.43668514820429494	1.2892709197308505	0.31697640312327546	-0.19945898240840365	1.5244011440481784	-0.1143784064739595	-0.4326273906703926	0.9521916631305686	0.5087623531617179	-0.26326548053508914	-1.0658326077161107	-0.9023544245638335	-0.09932013855659587	-1.1436716099080952	2.005074866148058	-0.6360002263548875
0.6601150265421619	0.2278308090258235	-0.034617575536663774	0.6613800905443217	1.2490321208116724	0.3635084419184693	0.08857452362684859	1.5573452301321749		0.24069188442377384	0.7163891938647957	-1.1221630532821072	-0.9695979428177903	0.700569796764039	0.20585623147955995	0.5040771597578584	-0.4923679316982314	0.12411458222080582	1.9615568350331016	-0.5530784462009144	-0.4851713467232999	1.397809029497001	0.07477109514468241	0.5440738816683818	-0.6148868639060477	0.8766761115320996			0.17813135686110987	0.3644615771604937	0.45609161178868474	1.2481340691371494	0.3667026852112751	-0.13910749350154564	1.5297106094181503	-0.12158610565680635	-0.475666614830126	0.9366910962956038	0.44272604193017867	-0.3148116082370481	-1.0675916443070808	-0.8742649877222319	-0.13911526358727766	-1.1545736272318725	1.9862615485198305	-0.6419635623014159
0.6444481928743986	0.16220116966116258	-0.03370350891612255	0.7359815496855867	1.2306989574938967	0.42372703104463244	0.12363082513127943	1.4645518866280482		0.2079986018715025	0.6642436230910344	-1.1112229909694542	-0.9933846426732208	0.7083696909180418	0.23923069497158958	0.45414549876786825	-0.5021838683791463	0.07627899020055037	1.954134045267774	-0.567901234509616	-0.5100949194565415	1.3646613879115994	0.0984127778563518	0.5240926568275677	-0.6464439372454673	0.8992954330032303			0.19309082620209156	0.3492074903823038	0.47613826188463965	1.1988262756871482	0.40625280799036184	-0.10756565334799881	1.5371469508286633	-0.12089265061026766	-0.5063830734920196	0.919365458869952	0.3788645674473986	-0.35217199855730447	-1.0596890917323951	-0.836994665916639	-0.1580278906350646	-1.1421304519582065	1.9603076594628397	-0.6334305951124385
0.6295656958201886	0.09060082817553401	-0.030817219735004973	0.834435888364857	1.2069537306306022	0.48230979309220084	0.12940492486083063	1.3431165871829744		0.1614399768656383	0.6308806620111078	-1.0981769378912496	-0.9916240624772403	0.7142148867793834	0.2895249271828427	0.39899792673375684	-0.5071074069794647	0.0229418773481402	1.956107257300032	-0.5718213884495104	-0.5371104707846616	1.310290846861001	0.12281378183179212	0.5069133826876723	-0.664844055380645	0.9153910845184127			0.20362258251993506	0.33909551210129873	0.4815474491301316	1.1420687073203286	0.43046773504881414	-0.08787454058206061	1.550454088089582	-0.11950977223257693	-0.5172353640556169	0.9043542831024702	0.31302704577340323	-0.3756396952511135	-1.0487848803877966	-0.8046587540423321	-0.15324725063328382	-1.1070282344091347	1.9184261199465802	-0.6184181263983842
0.6092508800640742	0.02826742758245978	-0.020929090184717357	0.9477855726717019	1.18935725417156	0.5358559710931627	0.15131749414658596	1.2157045725006324		0.11047853157336511	0.625608484116102	-1.0933926876324982	-0.9679710502790672	0.7064824891133865	0.33688540804605616	0.3491522932032611	-0.5016433579296875	-0.015656950748655342	1.9604695022247498	-0.5746851220081202	-0.5629736822288802	1.2405221887693767	0.12572613285810214	0.4885297523102624	-0.6736153588501396	0.9214098483728878			0.20722488071760187	0.34041809664574296	0.48264120908106484	1.0780815679876767	0.43373708097756625	-0.09179316998821734	1.5746814206143465	-0.11828513868382043	-0.5184623060748825	0.896913151603227	0.23907469739277917	-0.3902219826685976	-1.0427866059574642	-0.7831366438783226	-0.1377250408787821	-1.0572474924903843	1.8690708279761175	-0.6082929955376153
0.58420517137251	-0.007589946499197499	0.004119937451097624	1.073298839642891	1.2046758173174137	0.5703972706863152	0.20401988982577182	1.089830594102779		0.06530107151982796	0.6544493532750117	-1.0964036371721195	-0.931205866406972	0.690399425951256	0.376991276128818	0.3150893897415655	-0.48478966379161986	-0.02988588417363745	1.9626958226066957	-0.5800541817657273	-0.5885854058157001	1.1692678096133555	0.11313417091355678	0.4610061566929916	-0.6837026884999026	0.9151024543949848			0.19891570480785692	0.34357580639076624	0.4819686244666877	1.019526584870928	0.4155529447772423	-0.1215257706074323	1.6042169310538523	-0.11784668963550012	-0.514871935099792	0.8813242556487652	0.16772636056726714	-0.39486901139299296	-1.0444467976023821	-0.7725397719632576	-0.12086042647874524	-0.9994085046997382	1.8132972371423128	-0.6012603794880199
0.5606170353729403	-0.018554748811321777	0.03251003618268368	1.2196637426259673	1.235266092909772	0.5774333738761503	0.255950158999636	0.9726645930167155		0.02415857805985509	0.6924524401094259	-1.1063927081256637	-0.8908828658497967	0.675540749081559	0.4019146429956887	0.30253335115349744	-0.4576128873657372	-0.020338508069223063	1.9564701320258595	-0.5905678560163976	-0.6148815267059882	1.1042373970784571	0.11683777078876849	0.4210262525731384	-0.7024566126684689	0.8970060534683582			0.18421392594897373	0.349340061998045	0.47071870724624787	0.9797357309276323	0.38519412285659865	-0.16209192247053048	1.626903179667885	-0.12007723617327662	-0.5231972817503653	0.8480755039786629	0.11445734158116687	-0.38704554967011695	-1.052472402048684	-0.774290068530272	-0.0896853820172662	-0.945555085381239	1.7489727606761736	-0.5992248284645896
0.5456267542175021	-0.0148274124136725	0.05771516058128392	1.3857484632567965	1.257678498153648	0.5858187588815348	0.2872146893545926	0.9025894216518209		-0.009907872625333597	0.7003315157888181	-1.1250672909200463	-0.8609777994222967	0.6527417853628062	0.39155998789217	0.3165809735392624	-0.42658803243136106	0.010755613858924786	1.9444978488118108	-0.608450620601923	-0.6361578999152638	1.0545590418695514	0.16464585913295843	0.37662729538741674	-0.7306707149821311	0.8734642166436016			0.16801834757667644	0.3636452700462428	0.452396932144004	0.963964999212904	0.3472733379473567	-0.19321063402330618	1.621848630433523	-0.1292413252475939	-0.5655453363037828	0.8117949149636654	0.08083426012638101	-0.3789169460553006	-1.0643751490727895	-0.7816359651578771	-0.058296905713794776	-0.9107664599715356	1.6832242776355546	-0.6050258129818566
0.5440216002176719	-0.0010389206508376742	0.08609475279999028	1.519661824345469	1.2878018822938704	0.6262625760085185	0.30526223070668723	0.891290828651408		-0.02853246503045207	0.677157539817487	-1.1495430256245043	-0.8497103017932753	0.6240314792244657	0.35428106638486934	0.354513789178834	-0.40261872953683603	0.055036275791225345	1.9283415296131299	-0.6225225161145834	-0.6519978813812699	1.0239387795192925	0.24851268449307998	0.33811151061513056	-0.7604201811727731	0.8512577856760123			0.14908480783208375	0.37416644575536345	0.43368249203567855	0.9715716694448007	0.30183006974904736	-0.21198983170137545	1.579434705324806	-0.14920033227021084	-0.6129646738914609	0.7709403099228258	0.0688792404438863	-0.3788900613071119	-1.0754911710160713	-0.7864203072171186	-0.05127814710664248	-0.9005907970902276	1.6237343491310117	-0.6154353387600907
0.5495235640311391	0.0080854264115577	0.10735693300784901	1.538373014743551	1.325440764826258	0.7009217868525536	0.3208322276176072	0.9077888009498292		-0.03838111933484549	0.6377520079724853	-1.1714294274204977	-0.8556098087328989	0.6032277116911778	0.3104519028124758	0.40007922572463367	-0.39311086156888414	0.10347598218037053	1.9033199613297285	-0.6167386439047033	-0.6650514774819681	1.0076667089109743	0.3496287347592668	0.30592244633352284	-0.7854445181885316	0.83257625992151			0.12433041589550875	0.3782688587464184	0.40867893220948737	0.9916941817409033	0.2495568135318277	-0.22518602466434295	1.5091615364865014	-0.17371920939535862	-0.6488660642812712	0.7171371334184332	0.09106468166064617	-0.38596075008070774	-1.0825484984398206	-0.7876327367575972	-0.05868528168856737	-0.9109835622218677	1.5717820708115775	-0.6239906992496558
0.5522645966362211	0.0025441638488600815	0.10865373688329642	1.4683896825057385	1.3485333129813761	0.800519882128674	0.32776231940161515	0.9351785503582718		-0.049220236843265	0.5871180317757462	-1.1845591761078649	-0.8686928709975795	0.596313371459817	0.2644068781988671	0.44407102151137245	-0.40680490511659606	0.15061006448686057	1.8731251683073036	-0.5902164992933673	-0.6718529102820637	1.0001613373972669	0.46810783871329126	0.281042684741487	-0.7981385496107697	0.8186583108907186			0.09123732101478146	0.3880739389563369	0.3759477769005773	1.0083250851391732	0.19993296525882848	-0.23423118014733105	1.419900977910966	-0.19906962781904491	-0.6913289272088922	0.6645848882279977	0.14421916626590997	-0.39775240063621775	-1.0901928438084927	-0.7940054209476859	-0.06909329129478643	-0.9330824270859228	1.5406136705002809	-0.6269891621983607
0.5452155164158927	-0.0023371877324032376	0.0971310941149969	1.3882600221029218	1.3660199326281517	0.9191559187275716	0.31023929662429295	0.9667196366407786		-0.057421546349266626	0.5466717715065978	-1.1913824606448375	-0.8785027419119867	0.613256339879147	0.22362773446111733	0.481994572655306	-0.44491645261054524	0.18888511886961024	1.8420625752288076	-0.5491112880171362	-0.6730127572661859	0.9954549793355637	0.5991622467413582	0.26892622441845887	-0.7910095233679082	0.8114637921737788			0.04768360312637332	0.4086204516542848	0.3436870420444974	1.0071910347915918	0.16783703655880858	-0.25452572015427016	1.324334463617166	-0.2359215223125771	-0.7294093573474734	0.6218240452974741	0.21298455533048638	-0.41684057185010753	-1.0966197825456843	-0.8098962713587377	-0.0914826414080305	-0.9647900767331967	1.5381479027058484	-0.6224444418440689
0.5219507327200077	0.00927591908660776	0.07693757636005326	1.2794560899197824	1.3865970828906211	1.0289436895115494	0.2756884669307464	0.9858324218555046		-0.062340732688985746	0.5392191406449045	-1.188870546174848	-0.8813295889872231	0.6567672759074992	0.18568500101285473	0.5064554881380372	-0.4960936724506749	0.2056147435819355	1.800431417181723	-0.49974038045396973	-0.6758754648170722	0.9912151235158613	0.7198887750574396	0.2624208526188906	-0.7678798672599232	0.8110406777149122			-0.009539789554597014	0.4522751364598626	0.31854481833827075	0.9745664431782195	0.15809301990692748	-0.2974711887552022	1.2389027968966968	-0.28503487122637666	-0.7529787047950636	0.5808894665943874	0.2842841821319644	-0.44631432128924464	-1.1019816165580683	-0.832064713446899	-0.12267984545966207	-1.00359777404874	1.5530315098833474	-0.6083702524246428
0.48118512741853686	0.040986465619100805	0.053710678243674995	1.180436612002911	1.4006264440336913	1.101195605261098	0.2466509428150483	1.0043342270712792		-0.06684522682217478	0.5368863859576101	-1.1794662982903268	-0.8816702768879761	0.7132996344020179	0.14698246652422436	0.5166517273372018	-0.5475177921257425	0.19328896784195235	1.7524247697345998	-0.45480197308902925	-0.6786605989990097	0.9859595919287647	0.8316894610955554	0.2564637555259146	-0.7401771855054274	0.8134708332500393			-0.07663460669303375	0.5284860697043775	0.30468620587940887	0.9198154833147658	0.16522177321958825	-0.3511157662613485	1.1718727277836494	-0.3348346196847879	-0.7714408191114206	0.54635278087108	0.3482180634072276	-0.4797589480358345	-1.1128838106588694	-0.8600055682369712	-0.154622311516938	-1.0470209043898626	1.5846163864764435	-0.5875948678043208
0.433547871109529	0.07817858427375955	0.04036590595593882	1.1848838112350453	1.4064504706252126	1.1277797633189117	0.2156017874055988	1.0491943748655832		-0.06069567269613939	0.5218465910476877	-1.1724452828767078	-0.8851968279112781	0.763229486439765	0.10366434350923129	0.5139398771140596	-0.591503776232947	0.15861096045304907	1.7112003929637993	-0.4259789707395899	-0.6837178821811263	0.9725963694775291	0.946380287665977	0.2461892518014385	-0.7154857127329194	0.8181911547781408			-0.14227857273173955	0.61864938260244	0.3130617634183678	0.8624867609500745	0.1853009349974132	-0.39688348178565075	1.127555943844472	-0.38063389855059404	-0.7890215762116698	0.526421434420268	0.39745731526987055	-0.5049324820022087	-1.127854785498188	-0.8901261217229776	-0.18688200960165605	-1.091144926563848	1.6375590796249226	-0.5722655338869492
0.392425749165534	0.10223383180805548	0.03984508310318383	1.2461313535684617	1.4086508379532714	1.1082348572999776	0.1748285264632823	1.109401614316719		-0.04486197026499528	0.5236539047988886	-1.1648227052722329	-0.8922801174933921	0.791976240681629	0.05075542230852723	0.4997122588130446	-0.6269116593181827	0.11837352148638931	1.6702381641266038	-0.4167755397871763	-0.6922046589808036	0.9522533286712959	1.0636822354377753	0.22223662889864043	-0.7018041105757395	0.8392580079559571			-0.20175675713107083	0.7022749314895664	0.33862775430937514	0.8061406987166606	0.21157627556383524	-0.4234353225783788	1.1145088725400845	-0.42308080607223175	-0.7918685919558066	0.5157395791448869	0.4235698376134757	-0.5230796870294985	-1.13923809224457	-0.9165945283823952	-0.22143697470845383	-1.126295389057438	1.6932425290169129	-0.5658509729335769
0.3622014289641873	0.10880309640213348	0.044850686025194805	1.2642404473946036	1.4085377500582899	1.050102380665766	0.14393760570767483	1.1525891287475567		-0.02110684700718794	0.5221118498777445	-1.1575945432259367	-0.9084175114759006	0.7877469107431572	-0.004005682922966736	0.4787374406889063	-0.6495964157741788	0.1026454894423102	1.626256714260992	-0.4223008886556965	-0.7018024866131679	0.9284050254492193	1.1837896462334878	0.1846952124719651	-0.7026869723599903	0.8834821199466599			-0.2493368888022663	0.7602609211180944	0.36936189056095337	0.7627756593939126	0.23215053411416048	-0.4341625705777332	1.1226983752603537	-0.45531638644781686	-0.7679675758716284	0.508583726828884	0.4212106926656694	-0.5389094267629326	-1.1467301357065693	-0.9430956230931493	-0.2641746600525033	-1.1509766985905672	1.7327301856860096	-0.5636284378502388
0.3476853978541533	0.09444754545424719	0.05296171396838763	1.2387121686998936	1.4032048480392576	0.9682606451513293	0.12725850108417688	1.1646771563010705		0.018288912613158646	0.4956126196731647	-1.1609643376898415	-0.9345987297730168	0.7588584138764798	-0.03959465549706488	0.4557892849939017	-0.6608370312323713	0.15823059214671098	1.5882142710291216	-0.4420403208746251	-0.7096361456936311	0.8950353524169913	1.3246236124028095	0.14458491343125573	-0.7123168892251541	0.9417798996723473			-0.274720743426884	0.7768021008270656	0.39663850128043454	0.7481733848941076	0.2360248797627567	-0.4378029356085061	1.136275878119646	-0.47803812643927507	-0.7177777614559494	0.5040085171662918	0.3965410402231778	-0.5464156484571834	-1.1513032273943324	-0.9758237915834936	-0.310348248164361	-1.1683542595785723	1.7678796428389423	-0.5700922640649042
0.3482442169635984	0.055671972057704175	0.059499766840435765	1.1843679484432286	1.3864759172888554	0.8835298406386043	0.11301005655997451	1.1424474656956536		0.07468819510400633	0.4929803382686771	-1.1722956769753294	-0.9721865239877534	0.7230380276915603	-0.051180945383101265	0.43039794944925286	-0.6695341335261344	0.2810461220346766	1.548057856529707	-0.4760396655817489	-0.7141591735766968	0.8544248559779124	1.4950988709767037	0.11045327284838831	-0.7262057048847548	1.0077086823615748			-0.2888547979423941	0.7545530345442805	0.4094240885741633	0.7536110462087853	0.22168521268165411	-0.4305044883395389	1.156293232041159	-0.4957262697702468	-0.6499619623986678	0.49890213914996806	0.3632312827067724	-0.5450136088391491	-1.1546558865849204	-1.0142084787755556	-0.3456927944571079	-1.1769753631365145	1.8082732780498154	-0.586925308116746
0.35076139028151376	0.00970535864487776	0.05830352530255182	1.118474561205606	1.3702639597726516	0.8050841388186118	0.10128750595450989	1.0798053802090923		0.13737183524808078	0.5479434908736647	-1.1859903710245436	-1.0160824349977637	0.6942062278748087	-0.04674381546408495	0.40195727134036774	-0.6797115226681074	0.42720494701333556	1.5023989181628494	-0.514739434677235	-0.7135510984588075	0.8112822562303534	1.6419727033593112	0.09044637971606716	-0.7418723683071471	1.0709399137610007			-0.3013393649448892	0.7075642257963543	0.4071860276319102	0.7675334410099187	0.19662093857382604	-0.4105392799529044	1.1852867238286868	-0.5109691777190923	-0.5823931752980058	0.49100981295924057	0.3327532890200165	-0.5407093606541579	-1.1592128403223076	-1.057625640052913	-0.3628583127655273	-1.176751560199444	1.8481386159498048	-0.6085258858637281
0.3486571129821498	-0.02559822079406839	0.05162138311100959	1.074037986329672	1.3716226300537802	0.7344570291760018	0.093602869293385	0.9922023420425938		0.20517572461988903	0.6187891745759322	-1.2103259155836548	-1.0553176061503189	0.6830058606550508	-0.026748339686432948	0.37138840623352615	-0.691325824362963	0.562562101783981	1.467316292979366	-0.5479491080871136	-0.7119746074124279	0.7622416509219049	1.7286338864963446	0.08916604533569118	-0.7565316214039399	1.1099899178987582			-0.3071790070678579	0.6506450723196989	0.38825128042446355	0.791091134941414	0.16649259273693284	-0.3934609341872948	1.2150256521945884	-0.5306560439530966	-0.5322265544932768	0.48626630051490444	0.3120660101640845	-0.53764449936066	-1.1658667189866603	-1.099516863661065	-0.3759254731900095	-1.1700307714005818	1.89091586472966	-0.6303895848926169
0.3481032685235306	-0.0558131901776827	0.0430795881397458	1.0497647171135598	1.3816745283762337	0.6734716953075143	0.08135286984178024	0.9147439915814587		0.2785842419951024	0.6892401429856272	-1.242856306474889	-1.0853391102147851	0.6876185706453981	0.003205667164794754	0.33573333302149394	-0.7107430505709955	0.6498941384578574	1.4451124921399354	-0.5704183117695838	-0.7136311741944967	0.7043304169054376	1.755744570740306	0.09663859835924841	-0.7652941072775867	1.1198151389668307			-0.3096539094063443	0.6019516222449551	0.35401426129685143	0.816318250076327	0.13571976748066372	-0.3820812760793621	1.2485458365720334	-0.5557141630112362	-0.5080008278557959	0.47998180302637133	0.30450542454173385	-0.5346965867217823	-1.1761576882169753	-1.121184584235573	-0.3930396745528132	-1.158220140955044	1.9412455970964415	-0.6513956205089931
0.3604685922598253	-0.08760995623538846	0.054678778359026806	1.040988890096963	1.3986118639616725	0.6127823532492049	0.06128783665319919	0.861367931970085		0.3459620151326526	0.774810864708563	-1.2720221338777908	-1.1077770741086896	0.6981291237577324	0.02502493583115902	0.287767068606109	-0.7422494713996428	0.6533161370615896	1.4218329808143324	-0.5770130071864565	-0.7173021462024953	0.6395846297890768	1.719295761923425	0.10757431727294826	-0.7635901068800195	1.1124129953109676			-0.3129206731221122	0.5659224150219874	0.3175534363922238	0.8335326939447116	0.1158027925765889	-0.3748088835271911	1.3014499468976586	-0.5784268316430737	-0.5139198373702862	0.4611677005735211	0.31682642764805097	-0.5371968683033203	-1.1848651210666579	-1.1138238294028147	-0.40619430704368564	-1.144830828713881	1.9787124880256315	-0.6667339117466
0.38731180811648824	-0.11941667069984949	0.08868685962047433	1.0440578887360366	1.4256931837269062	0.5380806329430697	0.028580147649775883	0.8209268028810689		0.3921653528761728	0.8480908375785294	-1.297181033992038	-1.1192451032235975	0.7178434979745992	0.03724935043437255	0.2327359645171596	-0.7839621975671475	0.5875848084971216	1.3908904850650248	-0.5621725922862988	-0.7259553303904018	0.5741751103689071	1.638024788050053	0.12096905851303168	-0.7529395532954849	1.1001206551769749			-0.3103840324389564	0.5297084426337736	0.2889420238368879	0.8478253066384417	0.1188075178165908	-0.3771423439634637	1.3615341950429571	-0.5958841592681484	-0.5417544898716179	0.4338143208114655	0.34104715797714863	-0.5495746063693412	-1.1830586792464584	-1.080360179757401	-0.4154185280180904	-1.1311011215863949	1.9978384481229354	-0.6726054351607185
0.4001812298031428	-0.1495520528294213	0.11978913960545609	1.0398971088450297	1.4508261606157533	0.4598663715278451	-0.01846682429024053	0.7935657876804976		0.4136208193523142	0.8666818009406004	-1.3226548388357589	-1.1180095705202333	0.7530064683663378	0.05037281787004999	0.181889765457774	-0.8348736108282221	0.5000263934540754	1.3570669447843242	-0.5318583802996514	-0.7426824008658388	0.5152978033550815	1.5782133158524307	0.1344479917492584	-0.736687621948702	1.0979626141451337			-0.2950742650988721	0.49618139417405216	0.2593107190050301	0.8652984901492357	0.13938284338582219	-0.38744333679603127	1.4063788356265783	-0.6057275923851505	-0.5688933340444438	0.4052732724832008	0.3592844542728866	-0.5735665556528275	-1.177886466150991	-1.0186644545009174	-0.42214104789373436	-1.123450277468209	2.0131727625095044	-0.6759174043176526
0.3884012566473646	-0.17805092204774753	0.14802013971343428	1.020836363659657	1.4649928427741579	0.3895084884785363	-0.07710448462418669	0.7769241443427188		0.42115153843067665	0.855473663484944	-1.3456271911606357	-1.1159654431157147	0.7870530468464529	0.05822094071584248	0.14219272514887674	-0.8835429066693189	0.4197265639108704	1.325223073381537	-0.4936697823563995	-0.7637448217188201	0.46389398035994045	1.587459822137583	0.14683345576728124	-0.7185895064713079	1.109275813942158			-0.2752643092875598	0.4707453897585211	0.2284249596322915	0.8785396289770041	0.16875894089380897	-0.399004335732866	1.4263305293313437	-0.6040897080092413	-0.5874528615267914	0.37276696287157296	0.36835373415315353	-0.6082263730175412	-1.1788628121487312	-0.9324913220755079	-0.4199472484686674	-1.1289274188083782	2.023926978827193	-0.6824461711040225
0.3675524950359349	-0.20168667843052862	0.18596366051356625	0.9921312941007185	1.4699816344841765	0.32101472406354475	-0.1400262016973377	0.772311547815981		0.4180841869856821	0.8758770173222363	-1.3620650088001507	-1.1271607062847664	0.8148872485704727	0.05637146060334588	0.1200704330650193	-0.9182901658718826	0.3579805475664416	1.2958650875560385	-0.45365741975046303	-0.7788591168301435	0.422780370110501	1.6528641743566552	0.15804947242423892	-0.7154724863391478	1.1238811273540825			-0.2533941717573877	0.44499413630398266	0.2102716546646703	0.8759164494108751	0.2035747007858618	-0.4122745240915349	1.420625815205654	-0.6017160355752313	-0.6137068694418673	0.3428639750116053	0.36673840443721695	-0.6483693347753153	-1.1860956397828182	-0.8423302473870541	-0.4124899632353455	-1.1416185194913742	2.0246435462380687	-0.686736727496643
0.3431899717244635	-0.21495453690650296	0.22300061934521415	0.954725852082792	1.4629976491984216	0.25609018004044365	-0.18776471768007133	0.7731871849926963		0.4021648043465773	0.9123773938466634	-1.3746967686130007	-1.1509775936757067	0.8462299177410573	0.055338563815372485	0.1142523298044366	-0.9389708074514898	0.3182643053101969	1.269658042410325	-0.4191163511325808	-0.7836849310887837	0.3903531497089482	1.730621725709727	0.16897081709469458	-0.740339208829129	1.134209681607424			-0.23033355788543836	0.41346401304830416	0.21414905960921074	0.8529698214433683	0.23940946373338398	-0.4194812587573793	1.3955912482514587	-0.6065440147509881	-0.6439780107735171	0.3217437663578345	0.3443805034056339	-0.6854501237144103	-1.2029779531197793	-0.7599593296602778	-0.4077979615941733	-1.152429407475506	2.0138984581676533	-0.6828694044851318
0.3357760837769013	-0.21757925822210744	0.25842107612378673	0.9223065704227776	1.4433575129229372	0.19954472332463785	-0.21660005307141614	0.761316932488314		0.38036433223304766	0.9733501185105945	-1.3808159638378936	-1.1718792276374177	0.8705138041959479	0.05539129022208857	0.10861289895972707	-0.9467537130591314	0.30413276723009003	1.244260685709785	-0.3938409940902579	-0.7747289605253026	0.35893924303812097	1.7688904068790834	0.18067761148526856	-0.7892085294160165	1.1344228117530613			-0.21581296764678054	0.37845779939562496	0.23995479646102713	0.806293465207658	0.2600200009265216	-0.41444019215163985	1.36136167604209	-0.6131489724835003	-0.6682605617578261	0.3054231710756481	0.30129714539117314	-0.7162896183615269	-1.2320040741145855	-0.6882922629256677	-0.4063214331135062	-1.1575393511823975	1.98426816752174	-0.6677136186473157
0.38548611126337595	-0.2087550214301633	0.30697917679332276	0.9050998515100812	1.4085571365545724	0.14511371874218376	-0.23070637943429745	0.7332844442195879		0.36138787977390374	1.0849339741131736	-1.3720007238028535	-1.1871627456155074	0.8750860162934917	0.05290503735156107	0.08928451406037594	-0.9388840588608363	0.2990168793175098	1.2066857181033577	-0.38070918345526983	-0.7459905296964962	0.3290760134400708	1.7526239963327064	0.1922355297851011	-0.8595079145112461	1.1216884821657538			-0.21759130040084518	0.3383522759563543	0.27867182524548284	0.742893995169202	0.2561659286371445	-0.40568163855341055	1.3322510258286004	-0.6147384762747673	-0.6937491805115453	0.28858215017047956	0.24621137415732033	-0.7468589212893485	-1.2604744444433222	-0.6360849874798411	-0.411232698067763	-1.1535859460065965	1.9271493012461796	-0.6382227614382258
0.46244893419118094	-0.19055109513577156	0.3610096697428145	0.8914980125843742	1.3454880175236739	0.0854272851045338	-0.2271680767581073	0.6923245870621552		0.34087946519642187	1.1997377419255815	-1.349958438934795	-1.196945663373209	0.8667974475663238	0.056078085468542205	0.052086240574949885	-0.9116705811081387	0.2867490143231281	1.1531184351778938	-0.38018626124206445	-0.7016223162078677	0.3028385101279502	1.6762226732697705	0.20138781580488505	-0.9455698543837112	1.1040033988264644			-0.22916858216428543	0.289723545882996	0.3228900518874168	0.6769594271450117	0.235781599452132	-0.3999527274242497	1.319615940197926	-0.6115312466845257	-0.7195277194021419	0.26833687725442845	0.1887019501059944	-0.7751578072326446	-1.272535545105491	-0.6075319746374684	-0.42051989892996866	-1.1439088142186435	1.8491883643861207	-0.6032511439102743
0.511134183607516	-0.16107728205542665	0.4062867365330355	0.8777930011003043	1.277887304986751	0.02018785617698716	-0.2120229691954668	0.6407239990318931		0.32039732588271463	1.2870142429193137	-1.325790285594009	-1.1961187405254952	0.850291856389274	0.06521462538100804	-0.005104814497000043	-0.8737503253781957	0.27471674077108044	1.0946659028296337	-0.3896775931882657	-0.6571865388172514	0.2855991855039392	1.5331051906856348	0.21679187090414676	-1.0306188729331724	1.0933028498908848			-0.2409874487546932	0.2387085267262914	0.3634459969874818	0.613909530878747	0.19772423612288997	-0.3967386175602635	1.324539168998792	-0.597484750276729	-0.7326715387276185	0.246450353807184	0.1326024837773808	-0.7957232953594965	-1.260705418858077	-0.5963392886957711	-0.42389165551575747	-1.1295278003401612	1.7723136889514666	-0.5746548990596667
0.533153646379979	-0.11883800504024952	0.4297447779327688	0.8750442993588363	1.2348088947057776	-0.05441624980876971	-0.20031506994683954	0.5922327547586719		0.30846835612903456	1.3780005599908272	-1.2997389810470668	-1.1858269471692	0.8303695929893478	0.07949672180528905	-0.07452500381093882	-0.8365307313419958	0.2768791806579776	1.0389588212540048	-0.4088318225708433	-0.6276999003330997	0.2764155869373631	1.3680590097399088	0.23864277409834073	-1.105051506082009	1.0952068649557853			-0.2542987727205873	0.19485133094863605	0.3898543385516014	0.5675359550756433	0.13836704138707207	-0.3975192168754794	1.3420137988403602	-0.5662480273882369	-0.7372661930568525	0.22433226483044746	0.07494034721827265	-0.8178306237949634	-1.2255014887350069	-0.5916114078161108	-0.4243325147303644	-1.1029863801683835	1.7142123950632235	-0.5615559378808388
0.5167256911358498	-0.0785834351727531	0.43060331012808817	0.8832780854717937	1.2097049975613543	-0.12771515786559978	-0.19896421484644716	0.5657897218832578		0.3022137009479007	1.4589692313894271	-1.2711401913962408	-1.1659700175613807	0.817543910338399	0.099492197582941	-0.13591949290372846	-0.8030535604795187	0.2901881229198794	0.9886225438944514	-0.44437055626515576	-0.616309126931321	0.2748212121862215	1.237619554764585	0.2574381238715252	-1.1622545569444491	1.1134755002067467			-0.27273572143196956	0.16336087479058073	0.4014580430547482	0.5502912331639978	0.0710850972345308	-0.40870815445646336	1.3674049908933625	-0.532560021544538	-0.7412172246822185	0.2042624565166403	0.03242044569804271	-0.847992622787728	-1.1836840248235236	-0.5883515176055594	-0.4306025124492162	-1.0633652194827685	1.6774586484521827	-0.5693857554313594
0.44674064509986805	-0.060505522030595046	0.4186228835843121	0.9061053989818898	1.205627371176611	-0.18227369083435452	-0.201013939667975	0.5642365623314678		0.2994696494876114	1.478853490195651	-1.2501744413010347	-1.1323842280542251	0.821773240276871	0.11483693389641973	-0.17243087021257525	-0.7732220547473432	0.31184542562158	0.953671638362336	-0.49311395717247597	-0.619686070847336	0.2880663328040389	1.1222027226713993	0.2718359819437075	-1.199018420631933	1.1417376585596046			-0.29032712324896626	0.1421974343374893	0.4201297176673616	0.5540704834728069	0.007531317140429062	-0.433043259944166	1.3920108352558505	-0.5187806262811203	-0.7373659255839382	0.18664318445049868	0.02754022788469517	-0.8707882007768226	-1.151662296790196	-0.5788600961538718	-0.44283693880166364	-1.0145855601627718	1.653969386158715	-0.5875758334988211
0.35902760173725035	-0.06474520137614204	0.39777946296123334	0.9501277437354398	1.2266407176054357	-0.21676145999375093	-0.20269738056857228	0.5799299768094874		0.3015853794228552	1.4592065682373727	-1.2397773542528234	-1.0912192108815808	0.8457385433083718	0.11963503690756819	-0.18168742485418438	-0.7513436153198606	0.34966772326599005	0.9342584862151245	-0.5463368625219059	-0.6344262621309864	0.3137617487007715	0.9852597574204502	0.2812891003399554	-1.2212894633442488	1.1647620059532564			-0.3047551059706201	0.12888599147185759	0.47453390783338933	0.5636961486803127	-0.04997459979304385	-0.45933142700291596	1.4122715182158998	-0.5231993863451113	-0.7255940083461657	0.1702402282325649	0.04952424656963903	-0.8849040378132352	-1.1298205895783489	-0.5484186054365626	-0.4595312742457944	-0.9593196360797659	1.631017549423405	-0.6043092273630473
0.2923009519922461	-0.08960626985761648	0.3757277933569794	1.0008147277814678	1.2402306514994372	-0.2348453000560578	-0.20905020889319328	0.6003781465268723		0.3002030720677552	1.4208443031785274	-1.2304243699289141	-1.049752318353839	0.8843154860634668	0.11709470567117819	-0.16964755102308376	-0.7313536259812286	0.41400656162940075	0.9218342238052049	-0.5988570544252754	-0.6540798505091872	0.34160543694737566	0.861787456783091	0.28186612353303586	-1.234899422535166	1.1748656331894307			-0.33073352769716247	0.12046821580776908	0.5570194775927482	0.5738365406232497	-0.0939336446927586	-0.4818499976355837	1.4241894912832687	-0.5370432890547188	-0.7144042507432432	0.16089047157013786	0.0819032476808551	-0.9019086410425103	-1.1141546742509696	-0.5016687487434048	-0.4815975608605038	-0.9049475836076954	1.5945764452814408	-0.6223391933313064
0.2364754204237743	-0.13828050797567504	0.369395367951293	1.0432864043817076	1.227734439104038	-0.22728806234936524	-0.22013689061192218	0.6175808630815094		0.2894656284061156	1.3700313724600752	-1.222637539691458	-1.01200388332514	0.9240371692551479	0.09644217774829704	-0.13778695052444784	-0.6886610856039022	0.4889614925842373	0.918368189057442	-0.6401173797063222	-0.6712098020298101	0.3793236194860505	0.7716128511257573	0.27417487666583795	-1.2442570961285324	1.1707327958635108			-0.3705587864227097	0.1112591859331922	0.6303648945867855	0.5730052707082749	-0.12176683286230705	-0.5042268306088797	1.4101330550782847	-0.560755823102496	-0.7064813132426557	0.1779344107227994	0.12460482442586049	-0.9138696655116082	-1.1059071729869996	-0.4642364725016453	-0.5091116077699971	-0.861839385543289	1.5423138065547484	-0.643687846446676
0.1807145593160394	-0.19851313667559015	0.3840264376015971	1.0759428289370645	1.1998340398708707	-0.20195399736220027	-0.23237516897805724	0.6273535184112735		0.27289850339482774	1.3409607815392501	-1.2171596620717726	-0.9894969193500701	0.9564678818123934	0.052879350127776184	-0.08805249094160633	-0.6111901455042903	0.5503179275491641	0.922301699430648	-0.660803947439506	-0.686409177610303	0.429544062110344	0.693935812813451	0.26007374404347827	-1.24857441149546	1.1515314213035976			-0.4176208528538529	0.10293222704524177	0.6847781562216002	0.5517487080645906	-0.13771556445403582	-0.5267579075056096	1.3644837549756932	-0.5888719982815639	-0.7042454491470569	0.22479897679968142	0.15715760183903577	-0.9054318872926232	-1.101839400870381	-0.44984332917000847	-0.5435616063971265	-0.8332341538560085	1.475372946214184	-0.6627579812272378
0.1357022604261751	-0.24852709357002806	0.41289833499524187	1.0974412182998852	1.1464920953496938	-0.17947278960931173	-0.24441565402688964	0.6269451901941524		0.24690198589676754	1.3380137432455086	-1.208233525354592	-0.9847477731386223	0.9745893389123126	-0.0002783315558952365	-0.030031601760378352	-0.5092260744819737	0.5976797043781332	0.9288437754485933	-0.6577662981785266	-0.7104669314514057	0.4679684936128578	0.633594065071477	0.23977320565631532	-1.2406330642351298	1.1211379614943662			-0.47520125422356363	0.0963130410970792	0.7241949840267954	0.5140979612699473	-0.14798455440779223	-0.5464073327246738	1.2994093303575505	-0.609255343348647	-0.7125394844228474	0.28986411603993506	0.15013940891673894	-0.8772983425506868	-1.0927880279533126	-0.4556306000770721	-0.5807943830296838	-0.8185784118212416	1.3941338275524573	-0.6841514209437831
0.11095005613334015	-0.2749732748611792	0.44851541365770775	1.1026599018863474	1.0760997273480974	-0.1581755490971386	-0.2468551049402879	0.6141524183844227		0.20621645354591878	1.3203416669310983	-1.1974357455775149	-0.9920283598278179	0.9666396025549359	-0.05447837374156585	0.02197927675062527	-0.39563101934352196	0.6283144888013953	0.935888194058521	-0.6388224127873281	-0.7427787419853398	0.48641127591939703	0.6122261816834947	0.21424762984995996	-1.2215826484061847	1.0891590021515372			-0.5384870839234838	0.08655389121072457	0.7364220280280452	0.47305607363010915	-0.16063513056030018	-0.5660338297929572	1.2283559636496526	-0.6171917750876675	-0.7298280020251243	0.3650274221848403	0.114262501485031	-0.8395037635471851	-1.0757443351125926	-0.47472933698063946	-0.6143253418126063	-0.8101181247450266	1.313579327436154	-0.7110860828907766
0.10256113662389768	-0.2808395187112162	0.4755846936272639	1.1010337791754286	1.0175799727781478	-0.12945017368909512	-0.23726139648327224	0.5911242192655248		0.1490266283362866	1.2858948252728533	-1.1892346220747045	-1.0070488149964647	0.9326213725997834	-0.1078374973380749	0.06402155795528068	-0.2795347131745495	0.6326735885612271	0.9390778758122368	-0.6221547079061943	-0.7782272692282214	0.4851050696417952	0.624416966580088	0.1788520825932812	-1.1948245516068732	1.0622165204938063			-0.5976136281857848	0.0724501502636141	0.7218765757895688	0.43934284873404694	-0.17876911687203015	-0.5881094702400886	1.162931351208854	-0.619988777637297	-0.7483608568548795	0.43211696935302407	0.07705067609736546	-0.8018395755723982	-1.0577222790303353	-0.4991190807391631	-0.6461815020977106	-0.7978089632061337	1.2503913177554173	-0.7366861041227379
0.09895451477510608	-0.27300349032363097	0.47478319678757763	1.0953346502425585	0.9796389840120254	-0.0927408915288354	-0.22915333560955134	0.558554750806565		0.07504919438021412	1.2525686704420735	-1.188979350466759	-1.0226848802642574	0.8846610680820588	-0.1556914432897835	0.09719506983574037	-0.17754839892385996	0.605843803354654	0.9334475064008192	-0.6245295973284144	-0.8148756813230695	0.46001433513216233	0.6433958337067361	0.13347054320866655	-1.161011275929925	1.041573568232959			-0.6494228364668341	0.052110324021703916	0.6928660186075888	0.4139258076914082	-0.20453228836345225	-0.6095577131067662	1.104879994872282	-0.6280360815494561	-0.76253679186764	0.47226374780113795	0.0546164188118913	-0.771045784997202	-1.0414370698572817	-0.5168984090251512	-0.671604383473368	-0.7886826278680976	1.2168723937715011	-0.758409845022953
0.0982381650561735	-0.2547995640292392	0.4418707947264503	1.0796447219266947	0.9596014245627507	-0.03850669001165972	-0.22701716778268347	0.5169264452344375		-0.004377500802161216	1.214079487282723	-1.2007678770172971	-1.0387144616199453	0.8315413320211359	-0.19985318881223121	0.11104681431373328	-0.09855490984213008	0.5657919420045816	0.9275808164384178	-0.6514124995115571	-0.8558732068125338	0.41698275110801636	0.6683979091761671	0.08426956204779026	-1.136111487455515	1.0223934280418			-0.687887167333799	0.02303851694768807	0.6611625311198754	0.3910521222826654	-0.23932350682066125	-0.6243661719450859	1.05476708748606	-0.6443433623604307	-0.772069365968171	0.4820849909797989	0.05680047097060261	-0.7598872702615329	-1.0244740667684415	-0.512281964684138	-0.6773868702088717	-0.7888179817402181	1.211724062309919	-0.7805758536097767
0.09752844820500908	-0.2342527879439762	0.38070938139240823	1.0559134936142223	0.9613526713935989	0.05239743305272008	-0.23192976773020552	0.46731910383441894		-0.07546122853470635	1.2061191840190069	-1.2220056378422812	-1.061917895164276	0.778719930437201	-0.24809244312071002	0.10391977016945717	-0.038879664602173646	0.5341976818189651	0.9321419322093186	-0.7051042721937258	-0.895896060456657	0.36725243109240696	0.7170833120335256	0.03416608375752313	-1.136134633644615	1.0044354437411218			-0.7060892419078518	-0.005289010110393412	0.6265833880265687	0.36674160609373463	-0.27194334180364993	-0.6207747897818898	1.0103138332924655	-0.6659594044070445	-0.772878822990333	0.46870074210251084	0.08585797503755774	-0.771770328960884	-1.0060546136581783	-0.4857006356655583	-0.6614564574778825	-0.7895644382429033	1.2278160212200897	-0.8006279346211131
0.09166830953207554	-0.22859711870359273	0.29719010865018713	1.0311705582742179	0.9893467720254648	0.1797762490235476	-0.24883450324899684	0.4116911897219593		-0.13566014264791973	1.2317160265289915	-1.245060639581206	-1.090566944489316	0.7357651654700201	-0.297161800345178	0.09109373770851432	0.0009635182205975923	0.5117506871317878	0.9487424823890838	-0.780331039211178	-0.9307915646499353	0.3181610419955885	0.7975644252138709	-0.015264885295257099	-1.1512722413161456	0.9857712200648633			-0.7083413493503574	-0.02135731626085387	0.5796540881413261	0.339620736980336	-0.29593846296741455	-0.5966220673117608	0.964846064377354	-0.6929466992777934	-0.7568404410182716	0.43830716953831006	0.1326643586727754	-0.7853121766234702	-0.9943071944064407	-0.45282239930316975	-0.6289168487807156	-0.7937443266304707	1.2595526549240879	-0.810217865597834
0.08646316655122124	-0.24013395440414648	0.20414893337805942	1.0135218912383834	1.0358808252687863	0.33519399131072714	-0.27100933182213843	0.35043288319341936		-0.18159044612873848	1.2388462854154003	-1.2644696513459897	-1.1196785099834163	0.7070535094019192	-0.34367460282349704	0.08646281338895602	0.024708164508557763	0.48174634014359785	0.9762576844645606	-0.8583075544958222	-0.9647436765821263	0.2742366081108031	0.9164127786307166	-0.055116447957574644	-1.1705122354558162	0.964251367020305			-0.6996751647518721	-0.023582849211726455	0.524246852712239	0.30432892501063724	-0.31274934583539366	-0.5597400524036535	0.91761576925189	-0.7213713006839555	-0.7281267506619274	0.39948294060915046	0.18118744153340588	-0.7782307339505989	-0.9965715505685555	-0.42466610053838016	-0.5863984267497513	-0.8097040223045783	1.2880772866191426	-0.8112647524003134
0.09541422160399256	-0.26152468699581694	0.12109494906337144	1.0066663057184866	1.0830465551826438	0.5191812409782497	-0.2885660527201865	0.2928661662129999		-0.2039735436564012	1.2443405699862906	-1.2764035990174474	-1.158905056125826	0.6873566842719339	-0.3876727612892108	0.08910716514387966	0.037068726515320664	0.4507943627728358	1.0110988236205356	-0.9258397267895248	-0.9873400482469024	0.23434180878223626	1.0607296278910825	-0.08072826922339393	-1.1903981184913301	0.9441439927269076			-0.6729357508203829	-0.012551220588451798	0.4829833330467598	0.2699798612061008	-0.31977353129524166	-0.5226725279119567	0.8713909766613309	-0.743336086111532	-0.6979808548294086	0.35644636758938625	0.2229056023877797	-0.7479853922384495	-1.0085479269912507	-0.3966420397994517	-0.540832477925751	-0.8290180817600519	1.2958956304078744	-0.8099345903453983
0.11942851935764945	-0.2927278647837902	0.06391850597159023	1.0009163604509004	1.129919872110908	0.6955309572884457	-0.2963312718439165	0.24670390510409895		-0.20872479678851716	1.2351872365778216	-1.2828366527767001	-1.205776595636085	0.6759781263238395	-0.4219178864716264	0.10099483654664416	0.032385414781428444	0.4217955569128196	1.0414976529656674	-0.9818182559366321	-0.9903804238363492	0.19607090966316568	1.1577422893899807	-0.09765702083817965	-1.1981928732206926	0.9237228216508196			-0.632196496166143	0.014728259995578905	0.4541503174681898	0.2397678791307268	-0.32115852183555493	-0.49409675671849546	0.8253464278030214	-0.7575105894828614	-0.6723878648264137	0.31319255268112967	0.2706835535294042	-0.6993562597149514	-1.0258145252715374	-0.3519366721353359	-0.5054739361023814	-0.844426980984243	1.2868518194228344	-0.8061109342700332
0.1539890768622561	-0.3339789333946082	0.03931975745919456	1.0025763607182967	1.2009778431515357	0.802725650884315	-0.2905264042650075	0.20223544993288484		-0.20733335021123503	1.1576986594950864	-1.2847208501779708	-1.2486536773226404	0.6804774422143363	-0.44408866451609674	0.12106305759764821	0.007177164066538325	0.377638613391577	1.0545805136324278	-1.0266462033284462	-0.9717377916212238	0.1683193408466276	1.179572428684427	-0.10913177387352939	-1.1854007460446492	0.8980363135819559			-0.5926114801296356	0.05873577319580716	0.41761044119270024	0.20668361176966993	-0.3296167807054039	-0.48468787738903174	0.7823724596691011	-0.769395078514458	-0.6553556366251363	0.27480161389220525	0.3141368444290956	-0.6399853260527072	-1.0552773795483907	-0.2893925433646206	-0.4918317926281608	-0.858820056098855	1.2656183752365364	-0.8008417906417262
0.18943180577999255	-0.3752581891578995	0.044502470169750466	1.0202065490869616	1.289810000200461	0.82449049547959	-0.28415306404081414	0.15553328818134587		-0.19392725367231195	1.057864881637323	-1.2793789779231743	-1.2914035401095476	0.690886750594661	-0.46234011299468375	0.1334814522505248	-0.032212256897427835	0.32663109189632333	1.042335751531725	-1.0577759389464745	-0.9325069370504009	0.1583102104644608	1.139619914438372	-0.1119717136458789	-1.1587969571726722	0.8708649726165483			-0.5652036815102037	0.10804823876767448	0.37419179972816663	0.17258090113529964	-0.3507384199546357	-0.4892808028658758	0.7457713949254234	-0.7793655106661459	-0.6514428744578381	0.24885791913185096	0.3400611091122453	-0.5884768369982124	-1.1006603218710436	-0.2168414134234112	-0.49475802482246883	-0.8719172183982129	1.2336501122580033	-0.7968636207923055
0.2099174178811304	-0.411617957780699	0.07025093137727675	1.010894840722448	1.3613590958135773	0.8120588394520809	-0.2870613583730036	0.10595770564265876		-0.1662308408483108	0.9751130109266182	-1.2703796075479765	-1.3385101111462754	0.6955993553872579	-0.4826384276211658	0.12628690963803002	-0.08313812825694483	0.2773437827760999	1.0035326918816607	-1.0775271222263743	-0.8831014593135784	0.16831934084662786	1.0350556849780224	-0.10720459854717375	-1.1280863730346313	0.8413208875574583			-0.5535767406434421	0.14829050930664697	0.32820593259680997	0.13532101635365779	-0.3743654195957441	-0.49199674654471737	0.714473358275566	-0.7865711939912993	-0.6605707200472881	0.24338986918028974	0.35323387939558853	-0.5585769643002864	-1.1514635982761932	-0.13663087872586985	-0.5048884564046764	-0.8756213580273366	1.2058511762210973	-0.7925372351187445
0.203249727557456	-0.44501973346159185	0.10518958949379076	0.9541268352887127	1.422319933373759	0.7956186985909797	-0.298082108985965	0.04704955485266012		-0.128932532718843	0.870210124134658	-1.253480417862954	-1.3809138954010887	0.7034761955375879	-0.5025487299725846	0.10342081090438945	-0.14279001810710987	0.21751540180307077	0.9448167202306645	-1.0844543726687232	-0.8363322249376461	0.19705942200887383	0.9300958310932217	-0.10064378323795017	-1.0977329015284223	0.8062810332817115			-0.5623301642072214	0.16802489037430476	0.27962303354404305	0.08756290820872532	-0.38851088923590893	-0.4873131506534225	0.6992994109306372	-0.7917055835364568	-0.68016700193911	0.25841656222552106	0.35012170380595997	-0.5513933595842984	-1.2025200387778638	-0.054936009333551514	-0.5210392987429691	-0.8701562779232969	1.1904038997745334	-0.7831107752363143
0.17712286141972516	-0.4749428829137174	0.13637742251222212	0.8968753047307079	1.4992617060361118	0.7701822960098698	-0.316182395222674	-0.023601812996394474		-0.07685610232030746	0.7687987542876087	-1.2192196202522847	-1.4163174057964394	0.7180594867362196	-0.5207163569840847	0.0703822959603672	-0.20042889578953674	0.1511891719428769	0.8737526769484807	-1.0713425388373858	-0.7989531217546345	0.24687713738121236	0.8877001625066973	-0.07926517660748753	-1.0752524409147237	0.7700457626909509			-0.5917082213043636	0.16203307089118624	0.22887205345109685	0.03393085967122278	-0.388110757146065	-0.4744640065181813	0.7146124034404442	-0.7965093724198924	-0.7052961197231009	0.29192791398061385	0.3200728849255572	-0.5593888836955812	-1.249147620523256	0.012080439188193608	-0.5341484457593187	-0.8453262131445693	1.1850501827493247	-0.7658309848377463
0.14469477090249622	-0.4962523701835527	0.1582609879103996	0.8639801973910786	1.5946965806105706	0.7477073859550698	-0.3431496826172723	-0.09754249148336831		-0.01243144035047054	0.7376784360436176	-1.1714859219566824	-1.447920521096364	0.7260753696518425	-0.5408335090849274	0.026971516400060652	-0.24882904856732263	0.09689389948142166	0.7970724693153206	-1.0444901894127676	-0.7790380360520739	0.3208395915775064	0.8841784110511449	-0.028266388309451374	-1.061833162234013	0.741642828337838			-0.6304731910671103	0.13350094511904725	0.1875450335041065	-0.019895243598086886	-0.37418616041949393	-0.4556587541233159	0.7640802957562599	-0.7948079885266404	-0.7285175630064382	0.3405148978876863	0.2786825293680602	-0.5712786635819793	-1.2837705844327947	0.037593463256278076	-0.5423591570578155	-0.7960064784734378	1.189629139787296	-0.7423560878315661
0.11387017616815545	-0.5032162549122573	0.16897763104777877	0.8426296373656141	1.703322350363883	0.7381695221994147	-0.3684877391315712	-0.16447202324970064		0.04931771432544581	0.7797581322662742	-1.1176832458016848	-1.4702884067828355	0.7305179884924138	-0.5592377289470759	-0.014107257258256114	-0.2804144328566932	0.052084143918851356	0.7219651492837906	-1.0181020068964999	-0.7797987555411205	0.406510661538851	0.9117693972279486	0.0444991111866352	-1.051888016317294	0.7299993161379811			-0.6670451074561655	0.08763951704041864	0.16827593787563963	-0.06871583580653022	-0.34906853536635335	-0.4408461265303087	0.8343225656690356	-0.766197928212683	-0.7444133042711559	0.40185111592106865	0.25186831938093895	-0.5812690360088546	-1.3013740624271777	0.01972201409834183	-0.5569739899102957	-0.7330923905469409	1.1998687511650084	-0.7110009883485428
0.08647477406981488	-0.4973699078757307	0.17269393474639946	0.8571446304272822	1.8256220621617547	0.7025481673840139	-0.37623684176278	-0.21835319998892028		0.10093032919822069	0.8730213600608592	-1.056376212090154	-1.4800519182677097	0.7360715995255684	-0.5707739963446893	-0.04017357748509245	-0.2935090213997585	0.014635633814233717	0.6573101709990534	-0.9969700739525187	-0.791242078644445	0.486273096774298	0.9611349964641878	0.1297044914787396	-1.0454809307344628	0.7309690189777259			-0.6985007940652259	0.03293650167572474	0.17360996152260752	-0.10085460245303794	-0.3194993074363349	-0.43713280829250634	0.9087825389164446	-0.7086935716499951	-0.7462583560222441	0.46536810829662556	0.2432321637684332	-0.5845489752878608	-1.3034780477074324	-0.013052214827976522	-0.5765735642528005	-0.6709582625568224	1.2084493036009785	-0.6716660362010607
0.06486157444813523	-0.4756890134203644	0.1785445614900274	0.9183875530939062	1.959910706368968	0.6103372719661854	-0.36339346235926756	-0.26161633075626184		0.1378505020098883	0.9709297903339518	-0.9962430092971276	-1.475602491158823	0.7318179708514141	-0.5838961118212199	-0.04896823084418509	-0.2972525567349001	-0.017678562231475712	0.6161826469130822	-0.980638449415153	-0.8036913531773644	0.5494221471028492	0.9530004030351241	0.22233930206466934	-1.0405717342462586	0.7326488934835613			-0.7228109383477667	-0.01378298835675818	0.19616552070032403	-0.12049817115574482	-0.3037383711721066	-0.4427783443279189	0.9816821164246669	-0.6370328544352193	-0.7271015930579287	0.5114580041227841	0.24571242553275657	-0.5630250458880862	-1.2975402905910092	-0.05187076161050401	-0.6018366633205183	-0.6257514094058719	1.2166441875896932	-0.6319963042097909
0.05301361439773633	-0.4372152083620655	0.18195017259348867	0.9652817907033878	2.0644152301209022	0.49518543683497807	-0.3326182873226743	-0.29270069436628504		0.1533780404979193	1.0436627461907388	-0.9550459380771166	-1.461799240546981	0.7101974958132503	-0.6047473777386458	-0.03912801297739012	-0.3031080866040387	-0.050636357245348804	0.6013525638119993	-0.9670459971901055	-0.8093942469784746	0.5850274878416777	0.898709626753438	0.300188150010829	-1.0319393079113652	0.7343728096431079			-0.732078400737815	-0.046510431638070365	0.23673442504151407	-0.14181804243533774	-0.31217102158820553	-0.4624496555090919	1.041596420479559	-0.5559762245113815	-0.691062200682965	0.5262710361897728	0.2443037842971802	-0.5180119119959516	-1.2876921063741322	-0.09970526727982529	-0.637795846666434	-0.6224292089208513	1.2263338220692486	-0.5991598878928853
0.045316171353096124	-0.39734862635802565	0.17270744312010203	0.9558345721129639	2.0788727097235435	0.38660997293311555	-0.29002532786117446	-0.3093136034961919		0.15015303747027725	1.0829426291162398	-0.9364487737212095	-1.4443551575274065	0.6742340170737575	-0.6230339771550434	-0.009185163075793274	-0.31717470422699506	-0.08688585168535093	0.6092170018201496	-0.9562303206724831	-0.8052528300233026	0.5862793672759075	0.8810036985644096	0.340472993433787	-1.0227249202505238	0.7309092481619751			-0.7305913119140389	-0.07524089289832667	0.30301187192608425	-0.1637448508548377	-0.3351247322994697	-0.49184875575331494	1.0755002665156488	-0.47552032018018525	-0.6525190580059272	0.5068099826184447	0.23891276947504458	-0.47575043208091794	-1.2711900434929027	-0.13557743198052802	-0.6734599575750597	-0.666833319800512	1.248960464995483	-0.5747635065675176
0.04140277937003898	-0.3725787516051412	0.15869025400805953	0.9060992394261665	2.0231672281972637	0.29192880543991184	-0.24622656173197077	-0.31381580017163424		0.13485055232848972	1.0505873977543283	-0.9373495477148209	-1.4207635985265212	0.631938017829518	-0.6340294608940321	0.024136580734872508	-0.3406935817469713	-0.12797220953639804	0.6384807176990803	-0.9523289684301421	-0.7944726341061537	0.5587262095395114	0.8922713598039508	0.34584485348040006	-1.0186886657512413	0.7096764523246405			-0.7293552028827234	-0.08778822219921248	0.3842753852473748	-0.17954998943690753	-0.35777220858463993	-0.5230299986264015	1.0940589336611732	-0.4258747848353212	-0.6184209708674947	0.4526594578198145	0.22661283016290407	-0.44920308748210747	-1.2492303275189323	-0.15801777922298807	-0.6967380238828286	-0.7356842161774493	1.313549660632519	-0.5622131812530906
0.047332563154535684	-0.36768910968491525	0.15179497969809877	0.8313545706143376	1.961406697665431	0.216272983873307	-0.21409467105225038	-0.305228808998251		0.11055849976746165	0.942803470080889	-0.9542100281806061	-1.394266489232821	0.5865898273976355	-0.6419938522264289	0.041794709420653324	-0.37152825707876	-0.17374144086132237	0.6740811819041183	-0.955788480779977	-0.7810874744123676	0.5166028286143489	0.9078034358923114	0.32617472833265226	-1.0150789624510912	0.6843808139324622			-0.7336433335613919	-0.07218235089736205	0.45390538781093126	-0.1766928431728552	-0.3659882541627701	-0.554846976589317	1.1089238917508175	-0.41630046872039134	-0.5978482379546699	0.3733172294133039	0.20765673189088116	-0.43057330122483306	-1.224338547686045	-0.1762577118687169	-0.7121995863379661	-0.8203956380647621	1.415407207820572	-0.5625961066931416
0.0625168556921851	-0.3863191594019919	0.14643665812940904	0.7339673749641078	1.8933940220825058	0.16217733171408727	-0.19473290299185625	-0.27567038305887637		0.07912757227914513	0.8184389617573886	-0.9825462228576848	-1.375857483203202	0.5362617460806517	-0.6505395859918472	0.0422010237293427	-0.407645699149088	-0.22125457532084142	0.7016596610670172	-0.9676253244959712	-0.7758425137247296	0.4726535933445459	0.9556045834571251	0.2880881173943654	-1.0012728117525627	0.6666941576769686			-0.7486900418676674	-0.03941941600238683	0.4905217236090566	-0.15830168444138534	-0.34602219638900766	-0.5845347630956425	1.1215370906425766	-0.4315554718153972	-0.5977844555245568	0.2879769763382505	0.19009347700880214	-0.4227834454371928	-1.1969776614456495	-0.17792480248687495	-0.7211975462339748	-0.9036396095563115	1.515131027208723	-0.5687307513891666
0.07548245396147393	-0.42785707374092075	0.13950386055916347	0.6470237060425257	1.8286528177472452	0.12535311656370496	-0.1814060288127155	-0.22279036661496887		0.04037841262820915	0.7258483998954841	-1.010639700268192	-1.37160966570647	0.47822016611431295	-0.660099289117187	0.028366484743248644	-0.4464879366950834	-0.2741402475882206	0.7212600617382325	-0.9955423200445539	-0.7880653240676532	0.4294661149002881	1.019791522973588	0.24642334661998375	-0.9752840501909625	0.6535351407145905			-0.7778318826895528	-0.004296288798817311	0.48890311439256867	-0.13160608420832975	-0.3025080983731995	-0.6058704495857601	1.1319358665381294	-0.46208866036888335	-0.6110685961962823	0.2108346204619141	0.1807306204971954	-0.4322078939146984	-1.1712497340589128	-0.16299824959024825	-0.7210424291029095	-0.9621741286304288	1.5986442204721631	-0.5693756784460948
0.08015530930395462	-0.47947106605516804	0.1377102487175434	0.5953311745246891	1.806091782698537	0.10335525713914015	-0.1769227136205244	-0.1601981879105002		-0.005086932924075796	0.6794991787718171	-1.0270377624933547	-1.378692955288584	0.41557397573618743	-0.6664656647383473	0.004441586508137	-0.48195365217408825	-0.3367983581758747	0.7308136105698078	-1.0367744427792707	-0.818693041785375	0.3874171381301787	1.061972027399446	0.22081563228080556	-0.9421783865807916	0.6466544187803422			-0.818961699480723	0.025444639579846207	0.4518163581416129	-0.1009041483420103	-0.2536322303534818	-0.6237846306661933	1.1433324202372055	-0.4954057483969917	-0.6277610379971392	0.1515526512752107	0.1761558276994122	-0.4475738717418796	-1.1525942634244024	-0.12042949182712273	-0.715206292833353	-0.998147435455525	1.6495490324170998	-0.5633888295339492
0.08612820672894252	-0.5242853223521732	0.13750011845994764	0.5757992233264929	1.7893208478728568	0.08237919922950122	-0.1872211523414105	-0.10207644702014199		-0.04758431607260104	0.6849769639896419	-1.034080748004379	-1.3985488067701353	0.3488374981848828	-0.67913487390078	-0.024119530044040237	-0.5101369346838398	-0.40699934337814125	0.7333756869258291	-1.0736892257132762	-0.8600684246526222	0.3513630104243623	1.0788978119865746	0.22460529883891925	-0.9018874845542302	0.64012917590819			-0.8668330750822063	0.043093366409303356	0.3889433039005277	-0.07740425794764914	-0.20985777972454858	-0.6443741100672663	1.1524656276413228	-0.5239220713282047	-0.6486213716857467	0.10708132688199597	0.1676434218776956	-0.4617098723394332	-1.1428086137652322	-0.02807980351964321	-0.7094972826336171	-1.0180136314982633	1.6328831349596828	-0.5545423561367429
0.10231074586565944	-0.547587807108652	0.1311857042191978	0.6013967970230879	1.7235327727383436	0.048325971238239576	-0.2105988573108885	-0.06253364000879255		-0.08015878873650016	0.721773059688247	-1.0332186832300052	-1.4277563255021057	0.2788139416676735	-0.702618404276562	-0.05271373408063864	-0.5291849233008838	-0.48006164587445194	0.743244329825383	-1.0873298572883043	-0.9061344939745343	0.3278146858591673	1.082833233892956	0.26092593132151537	-0.8565242605162823	0.622219952009835			-0.912183915655665	0.04252967607465473	0.32076603226706163	-0.07269877477000214	-0.18138117915453117	-0.6692136348721445	1.1563099689591538	-0.5535007512638537	-0.6726348767830332	0.06727831581787012	0.14963782731790282	-0.48705681293162356	-1.142246811367772	0.09002361177939852	-0.7102880301137848	-1.0150237850754793	1.562991568688345	-0.5416012677270592
0.12406323571046476	-0.5471484191436264	0.12013885639131158	0.69471714600709	1.6387103893371724	-0.004409378133775283	-0.24555113418177496	-0.0530770609656148		-0.10917924637418772	0.7731571218589742	-1.020671665221432	-1.452399057614492	0.21352188895970253	-0.7243727789038913	-0.08378949944880922	-0.5358812472025141	-0.5464760580063575	0.7566500327749076	-1.0702590910158685	-0.9543300773924293	0.3195558246482532	1.0805302832958883	0.32432866480745937	-0.8154640232520094	0.5983658913185913			-0.9476780952888608	0.02970363321941481	0.2670979269969229	-0.08906818597647534	-0.17974223811453027	-0.6999217240882113	1.1520729537960654	-0.5882833678350833	-0.6887405202268502	0.03509786903898116	0.11776699024120303	-0.5344882299233207	-1.148577931024607	0.1896909661246927	-0.7157194622895091	-0.9965071073419043	1.48567873738462	-0.5268216893391179
0.14303157930969693	-0.5266281721430441	0.10942821697557806	0.8553044631549831	1.5616975328551175	-0.07810661559472924	-0.2895359725428112	-0.07347683622763675		-0.13911476863289643	0.7946900467907672	-1.002602829398363	-1.4671823250041338	0.1564252598254508	-0.7400095383930275	-0.11712447825324321	-0.5254491730956726	-0.5966280798506779	0.7701848726375383	-1.0309564924925745	-0.9931029988497795	0.3236858457628774	1.068994707972421	0.40018976025930647	-0.7762036777401473	0.5763489967535798			-0.9628200953879956	0.01270106253282341	0.22609229622982738	-0.1202917299516946	-0.198215536438448	-0.7298273280269534	1.1329993045584004	-0.6274716413952969	-0.6956220645957737	0.012360282589016015	0.07107250801255002	-0.5899998579830947	-1.1520354868926377	0.24570194208966784	-0.723793717164437	-0.9761021760853794	1.414925692776958	-0.5206971216283574
0.16036160457025966	-0.4942311855444358	0.09665830103540683	1.061546407323068	1.4795763346026354	-0.1676157985324151	-0.3264471358228348	-0.10259215043509862		-0.16872584850412717	0.7381899159886558	-0.9906720203122488	-1.4777727593367218	0.10424372494781506	-0.7554516157650588	-0.15109208975980623	-0.4988829732886234	-0.6280683500991265	0.7912212757824912	-0.9841954955710464	-1.014029040715415	0.3349952773309758	1.049438368001662	0.4718104539541749	-0.7336213029926661	0.555425278950324			-0.9538841410660635	-0.00837364888611027	0.1800312654999468	-0.15642444575922324	-0.22105614314564961	-0.7539612911009891	1.0997469108688684	-0.672763932051206	-0.7011734553767034	-0.012648794596120522	0.011584403795736697	-0.6421871869293513	-1.1486374397166181	0.24699906339951774	-0.7335707615984279	-0.9560818642476523	1.3580909431977477	-0.5273759235286656
0.19272668284369407	-0.47139627590545585	0.08022761582183692	1.2520291281734037	1.4079173821772517	-0.25545136820297326	-0.3364335006430881	-0.12182289713477061		-0.2018863737904777	0.6412219488403103	-0.9834993066070226	-1.4859988627631342	0.06592731863642433	-0.7635525549712585	-0.17331232079754963	-0.46170786570916905	-0.6380461083356254	0.817204914068532	-0.9424945055035904	-1.0216449938894734	0.34850376503731517	1.0275638077192073	0.5255311078836276	-0.6932014436268321	0.5420075172723936			-0.9283996260968765	-0.04083177345197907	0.12731566445248102	-0.188980223637912	-0.23894364809003554	-0.7745455595587029	1.0538208078917513	-0.7224316418306976	-0.7097353768589685	-0.03911410861620672	-0.05246269537322701	-0.6905851106184278	-1.1401761106101678	0.1956134466986475	-0.7360083165151691	-0.9382486565614195	1.3263383350610234	-0.5465434691667843
0.2630433722680704	-0.46535759300499374	0.06396803667516629	1.3688759002420825	1.372236535769392	-0.3312126762125675	-0.3111950733552824	-0.1265080853445521		-0.23173735824399833	0.5765038710304566	-0.9759300849533892	-1.4903404772452002	0.05090800012527252	-0.7568225023396729	-0.1686231625054103	-0.4157778234421821	-0.6298227824601942	0.838170291911277	-0.9266587757391969	-1.0186396514343905	0.35421516970140493	1.0119678764605842	0.5532425953947305	-0.6568156343613187	0.5376466070968984			-0.8936275166687272	-0.08189765820213282	0.07735260621992258	-0.2190064086296414	-0.25345617223395045	-0.7906411214067577	0.995844123958539	-0.7689102647391886	-0.7236979306509872	-0.057245450848080616	-0.10546973341925266	-0.7295962244774628	-1.1313779017896208	0.11664951541343653	-0.7280413607083467	-0.9241959763331306	1.3177030131414194	-0.5780217318030405
0.3520448501946012	-0.4615224822008289	0.04645217877415612	1.4503991601272683	1.351715929454413	-0.3856200644271882	-0.256672979156913	-0.12067806580010143		-0.2382890381460629	0.5528120692090622	-0.9705861203083636	-1.4952653580383655	0.0546662045774608	-0.7454525259170863	-0.1419797965502721	-0.366306659218246	-0.6117559459857949	0.8460308558120339	-0.9537743489295636	-1.0065782437462154	0.344984330401462	0.9978711535472495	0.5577674018216082	-0.627347229038322	0.5369623885481731			-0.8625556815069592	-0.12630184237859549	0.029904936689688327	-0.2425558449129746	-0.26797723252911565	-0.8026471349064719	0.9382176278479827	-0.8024884063385958	-0.7496770942763031	-0.06891444371567775	-0.1341967992150584	-0.7594261968300986	-1.119922982888446	0.0388697830789136	-0.7120036489092518	-0.9038459907078622	1.3286409354354631	-0.6169345702344431
0.4292713296161801	-0.45139666219173435	0.021313095313657115	1.5113448842302482	1.32163939601354	-0.41321342860374993	-0.1918084921671457	-0.11657966036159026		-0.21427687426437325	0.5351869525918389	-0.9690461210997736	-1.50153681854052	0.07428338385159902	-0.7414439670475298	-0.10538900927881503	-0.32440375344815375	-0.5870925491260461	0.8433073583146301	-1.0070665855387215	-0.9951461812932221	0.32640218793148945	1.0120983631128593	0.5487650186242259	-0.6170471748887333	0.5382970079472381			-0.856686512349583	-0.16683222131083283	-0.008870408679829201	-0.2640394928811139	-0.27875092242552846	-0.8159861077174826	0.8987790117766095	-0.8222659861688042	-0.7848687601710372	-0.07358036977126663	-0.1274419037199721	-0.7904269999663469	-1.1016558316848553	-0.018509633580645564	-0.6900901468371707	-0.8707110947852564	1.3487173742799965	-0.661244194107503
0.503819788676472	-0.41787716369757044	-0.01159630488664715	1.503917999917027	1.297144557960657	-0.4211075931581994	-0.13866802091852684	-0.12579577945468562		-0.1706770724400865	0.5354230202587795	-0.9684748985672396	-1.5089413897505595	0.10917906815083289	-0.7500532428928366	-0.06753560360185373	-0.29675764490360523	-0.5578305126042047	0.828361051991752	-1.0602025330369667	-0.9896509839315557	0.3015275797770113	1.0497798543469776	0.5322295052353294	-0.6252839116099613	0.5433437095876625			-0.8811765031144217	-0.19697712776266146	-0.02474547905771049	-0.2962635885586291	-0.2857591026017826	-0.8310373965163438	0.8841638200016535	-0.835507147428077	-0.8187430289638001	-0.06624427830601985	-0.08699283646475289	-0.8249765898634875	-1.0822398601388818	-0.05365968951091621	-0.6713746235123164	-0.8239657639591129	1.3677588980900313	-0.7046748809324923
0.5516775878387622	-0.3395599895843271	-0.04772520081939954	1.4775812795336503	1.2764042380211431	-0.41580493136733676	-0.11719645747357217	-0.14926406565203615		-0.12033023983958499	0.5522853590919634	-0.9659975085360296	-1.517593353052913	0.16519440354722392	-0.7634863089730766	-0.03315770728847095	-0.29107894870003026	-0.5365562105154604	0.8016516642540561	-1.1070963169474664	-0.9873012615624278	0.26988809860435586	1.080713519871424	0.506412337637453	-0.6418091884280228	0.5499027701582002			-0.9169981644019508	-0.21951221469673152	-0.01950476194684097	-0.34406023239498423	-0.29383216764647524	-0.8487264648436575	0.8991974347264741	-0.8487241183950285	-0.8472537752243301	-0.053003265838726964	-0.028862030485210032	-0.8562677482801725	-1.0660413924490986	-0.08069270796614472	-0.6671409754990292	-0.7684277919945178	1.3770628641223317	-0.7403574857541062
0.523710100895441	-0.233722206250361	-0.08411826050455776	1.492994027841971	1.2541566179956685	-0.4028726083417589	-0.13011016338990314	-0.17907202550187384		-0.07166159691234096	0.5424174767776472	-0.96576211463526	-1.5230454375912312	0.2477426083788738	-0.7784727761127164	-0.0057917106735790366	-0.3146289667397283	-0.5313837280105874	0.7791418089305644	-1.1420557233359132	-0.9885099046979857	0.23163727679696633	1.0929917585881594	0.46831545938256314	-0.6641926554873967	0.5554575237325056			-0.9545444729264405	-0.23575484730253712	0.006512210535310181	-0.4037795439025749	-0.3035772513172627	-0.867267001315873	0.9406225942182805	-0.8618785977734837	-0.8632805603909162	-0.039462650547194764	0.029757192221808476	-0.8836189468498213	-1.0513487972537638	-0.103067679105932	-0.6776306257005459	-0.7126150918736383	1.3656514140010372	-0.7653025029438748
0.44317547867462553	-0.12250399292957456	-0.11442054458026482	1.5111292997799368	1.2395779727912615	-0.3910911896419293	-0.167019861534243	-0.20553774327823895		-0.03479511703099528	0.47806746145926027	-0.965811285805643	-1.519748527463057	0.3448741044091553	-0.7891424376973837	0.011630835123124298	-0.36332829093912833	-0.5283144584937008	0.7698400770795455	-1.1536305183922562	-0.9955665789055903	0.18587045431086174	1.0781593130609333	0.4187592290672281	-0.6852259281825921	0.5591876945102106			-0.9881905286333371	-0.24947026824133395	0.060798471607101855	-0.4669698201875935	-0.31207285584883054	-0.8807393742768808	0.9923370959110602	-0.8797209542180028	-0.8636980453880199	-0.02751673395360723	0.08251936366052837	-0.906634979774062	-1.0412484575622636	-0.11872376987556718	-0.6975357691283074	-0.6653953524263987	1.328273523482752	-0.7762438696110688
0.3644184650156054	-0.02206819446373225	-0.13446246836365736	1.5202546815838245	1.2384567870895928	-0.38725274265673837	-0.19684416351210055	-0.21545255732063023		-0.016083702015143402	0.39439035779586906	-0.9579899311294074	-1.5041189309528735	0.4469058454686907	-0.7886638441595009	0.012366700776646575	-0.4209616078144621	-0.5244515485314103	0.7757158066258647	-1.1457197041466418	-1.0058563109416434	0.13248133949596586	1.0293239893690458	0.3637140912960072	-0.6937382147740607	0.5582502364526468			-1.0047686163149991	-0.26411682210329124	0.12705129593353506	-0.5183970766658418	-0.31591412391133294	-0.8867361278947069	1.0464707259816715	-0.9046520742414564	-0.8571156986003539	-0.021180910084825994	0.11814745502352228	-0.9270794865340655	-1.0368155643183907	-0.12797003094223144	-0.7179797404850327	-0.636666828103127	1.2724896633707667	-0.7749976824333583
0.2926458611161765	0.0347620791258728	-0.14528117476901137	1.5435886185521521	1.24167009884841	-0.3959042054063792	-0.21037176127991125	-0.19637909260088662		-0.006537784445544581	0.31928022591661087	-0.9378276588821615	-1.4720834870193982	0.5489051882139833	-0.7787742630023999	-0.00482687962786382	-0.4705562219558673	-0.5211809075582272	0.8083784060577432	-1.1254197463194007	-1.0196681241646484	0.07512872715156542	0.9623801722843026	0.3066935218103971	-0.6873046764036863	0.550885056327577			-1.0016145921851496	-0.27421836167439534	0.18435187649095572	-0.5519024840831607	-0.31419408943445715	-0.88326251305143	1.096073801096674	-0.9269242779672806	-0.8494409327369337	-0.016443365824239546	0.1333476154963865	-0.9457603538128984	-1.0260918962936227	-0.1359013408528618	-0.7341993941822189	-0.6291164942860206	1.2118815245753662	-0.7703062859602161
0.22780128760031193	0.039933592570832004	-0.15601282721050427	1.5872552489626885	1.2448785639831563	-0.4140903830626307	-0.21764615994959394	-0.15577160757156214		-5.579111262163788e-05	0.2511861266333067	-0.9014797020180028	-1.4228249759513312	0.6288817768525948	-0.775721539249463	-0.031658182494513035	-0.5060397320175705	-0.510593770339602	0.8578791675895019	-1.0937788395491381	-1.0407568198684025	0.021404203129762784	0.909974511681229	0.2461543429249891	-0.6723323986543001	0.5402277625876066			-0.9962849624746672	-0.27742513335595287	0.22097728375786846	-0.5723098852408522	-0.306812452641015	-0.8727395340317582	1.129644196228103	-0.9368463295343264	-0.8370265524758406	-0.004360181004406926	0.140705462099785	-0.9615847165966949	-1.0031003601174948	-0.14449978417485831	-0.7481564370954445	-0.6431316506685728	1.1583660339105495	-0.766775982122551
0.18768901977397884	-0.009619421477277406	-0.15615841746040968	1.6507125319117946	1.2384632492550203	-0.4266290999576515	-0.2204973139901182	-0.11366843140619035		-0.001753401633017148	0.1969971744414038	-0.8568050782372898	-1.3653425177093879	0.6834796860008546	-0.791208231273331	-0.06272335986766904	-0.5279659943860545	-0.4886600754429846	0.8990686773937637	-1.0514303660221853	-1.0686469483722525	-0.022996181143696646	0.8661143386462979	0.18420340800668847	-0.6558390856211863	0.5318110879801854			-0.9979250550221892	-0.2798270805041507	0.2259976937696163	-0.5795463375801526	-0.29214734479350596	-0.8605500953257981	1.1411733578159051	-0.9335131088382453	-0.8258356351923704	0.01616201563763485	0.13935606278533086	-0.9800935214871211	-0.975078826533587	-0.154211107062809	-0.7529055871533249	-0.6719097600737105	1.1148744997816362	-0.7624227244882846
0.16595477031553524	-0.11961232269937025	-0.13288198864045514	1.7127361782663306	1.2074173910000248	-0.42764775262353305	-0.2251989343991842	-0.08257801848924673		-0.014471771702708733	0.1701121132112866	-0.821975150484316	-1.3157842875387598	0.729095162525242	-0.820835064011091	-0.09216195650669018	-0.5346467480278239	-0.4609734744321692	0.9256179353592083	-0.9907925412001134	-1.0980635205876759	-0.05788936782701524	0.8133685798537842	0.1282383186678519	-0.6447002576665855	0.5287069378516589			-0.9967399472321219	-0.2804544469691949	0.20456699672153267	-0.5750266514861508	-0.27183130481849344	-0.8497040378178529	1.135503404981435	-0.9203455263847828	-0.8260269824827094	0.044085953766170846	0.12334757921093009	-1.0073828851359363	-0.9484058204279631	-0.16684801054537007	-0.746748719973671	-0.7021151157541796	1.0761034105234155	-0.7572655473629167
0.13700561894256585	-0.24725701364093605	-0.07957194228843416	1.7607037184605763	1.1535762441995745	-0.4178154714822214	-0.2477253955364192	-0.07545193493711917		-0.03859474865336075	0.17333837132614088	-0.8046386512414188	-1.2838426405906183	0.7613976317552758	-0.8610166418060603	-0.1108643262007966	-0.5278358715000737	-0.43672861432472326	0.930829901172163	-0.9118183608390391	-1.1230471501226842	-0.08270374404645021	0.7568983988479291	0.07399505832331402	-0.6425619906735195	0.5306990362239816			-0.9815737886502903	-0.2782685811159458	0.17645321902538919	-0.5613698777008949	-0.24818189778035388	-0.8458646147507569	1.1219902748836603	-0.9051751893129009	-0.8344393051743463	0.06936001830979824	0.09631614884636024	-1.0320012490522164	-0.9328306810714476	-0.1857045587049449	-0.7416321872369518	-0.728479637796057	1.0428024234431255	-0.7505777881423733
0.09509916038501727	-0.3387375879592232	0.00028205838915380533	1.8324302049680483	1.0836814629358946	-0.38848079378407585	-0.2811656523817039	-0.09679388975197988		-0.07086762698523805	0.18662796563009007	-0.8021382449176888	-1.2728187994982112	0.773722490465218	-0.8970747442040153	-0.11371514385850703	-0.5128850855492988	-0.42550182659786173	0.9034632065467578	-0.8297089974109271	-1.1389722120578596	-0.09832625457097005	0.7206369910742085	0.015429257688974638	-0.6425774214662529	0.5361885137758223			-0.955685290164897	-0.27983229985910113	0.15165311928485722	-0.5332388229623449	-0.22357324074549498	-0.8496706877803538	1.1078231175288669	-0.8978021897991931	-0.8475703680138004	0.08430315678253218	0.06957697862599418	-1.0424486621982976	-0.9336436303216322	-0.20478546576232914	-0.735140593616578	-0.7532520766688318	1.0178457954006346	-0.7416876478090207
0.05749080014106374	-0.3843875104236728	0.09449395938217146	1.9201838554672286	1.011644473833003	-0.3433861266184314	-0.30585172351674583	-0.13669209354489784		-0.10279778448527252	0.19565565011905853	-0.8187842553849954	-1.2855148144326063	0.7687129011253939	-0.9148246158392276	-0.1050210764520541	-0.48939178774195147	-0.4235039058746056	0.8554281489787513	-0.7530215735147913	-1.138324099072126	-0.10695123146547929	0.7062223804654376	-0.04298355992798221	-0.6375987864107482	0.5426626368713456			-0.9195146730161927	-0.28684920065448816	0.1291921625673521	-0.48985313951919196	-0.2068018375770473	-0.8511995785619583	1.0940936949523927	-0.8987627459901109	-0.8706897594089572	0.09601273329962803	0.04848027227074973	-1.0419217211338012	-0.9459740330306985	-0.22085610045573095	-0.7178082952349081	-0.7776184539252449	0.9978777544924597	-0.734288901294815
0.03160437545991892	-0.37224713804663134	0.18741055743015295	1.9920966685353263	0.9486302832082378	-0.30256287318159075	-0.32993415875009446	-0.1812830471812479		-0.1293198072588253	0.19938069636890027	-0.8475713601564367	-1.3167416636649267	0.7402266833272338	-0.9159670213180722	-0.09814152669124694	-0.4615076766538141	-0.422795815394295	0.8087167447700807	-0.6894518589804783	-1.1169188539757253	-0.10637135146339735	0.7059322558875071	-0.09501010661796383	-0.6265503388135865	0.5419815641550288			-0.8647071286048946	-0.2944183092036331	0.11070839695104821	-0.437986851413664	-0.20637289597673444	-0.8460115633534876	1.081341450895756	-0.9096564409653884	-0.9019106791090176	0.10499484984306776	0.040759075217800686	-1.0313560150956902	-0.9596882649844956	-0.2420186420550396	-0.6896364583861604	-0.8040714250320724	0.9848129505839683	-0.732308213857825
0.015458317095925211	-0.3106217324009753	0.2560375986304869	2.034200311681107	0.8948521425207057	-0.2726677003535322	-0.352029869996315	-0.21858156132516177		-0.14679171526617882	0.2022883900514853	-0.8701294192159594	-1.353350519228132	0.6851306500974881	-0.9039359368728167	-0.10147806862025721	-0.4345322014447054	-0.4329275635679619	0.773650907385301	-0.6555136197904033	-1.078794045504109	-0.09088111499230547	0.7081602460673102	-0.1386657100816387	-0.6137791534276813	0.5302774946813191			-0.8007314400101905	-0.30074834288754093	0.09144318909491897	-0.3722243177261818	-0.21906828692330466	-0.8365255620623067	1.0715851151601483	-0.9287355261048248	-0.9276613856664738	0.10912125208767513	0.042607423156818605	-1.0085873218547843	-0.9653839528452807	-0.27007836248633554	-0.6483088227523213	-0.8321553432910864	0.9841762553367248	-0.7387888350479314
-0.005345672658071209	-0.2589248366971007	0.2914025209838381	2.056157587945304	0.8555411746839562	-0.24506646405435956	-0.3664526656668804	-0.23858510698390348		-0.14341363026698012	0.2015471883445322	-0.8837006622416587	-1.385473291389332	0.6152650353622133	-0.8708453848015649	-0.11528481411943774	-0.40759787620808635	-0.455477218213251	0.7515555815528794	-0.6440163817364686	-1.0358609393410343	-0.0616698075147221	0.7051146320769748	-0.1785152192806358	-0.5966763240815958	0.5062850173641265			-0.7517205893081782	-0.3057724939628458	0.0708120772242357	-0.289554249427003	-0.24257898150363172	-0.8239192478876065	1.0620193227986328	-0.9446083895828659	-0.9468459809639294	0.11113253001135566	0.04158977860064984	-0.9856438777506525	-0.9591486522688022	-0.30116915676882783	-0.6017526901367835	-0.8550422089156063	0.9945117133107957	-0.7541965455173602
-0.04090116032786171	-0.2536753940658917	0.295581111249169	2.0484735421806404	0.8315503855344174	-0.22065501183722008	-0.37566543884612813	-0.24489150944832877		-0.11440688146256602	0.19576733804750374	-0.8940789177778086	-1.4118863068341128	0.5515726494199906	-0.8287196897538397	-0.1344742315842209	-0.3815666260434029	-0.4813093592115054	0.7369566535262558	-0.6267434972153333	-0.9962935164436433	-0.028460752975942943	0.7053200791465144	-0.21185730321674404	-0.578164883798841	0.4726623605881528			-0.7224499032452435	-0.3093989017824196	0.062213620737930034	-0.20498629832525772	-0.27864742159162265	-0.8117694123511765	1.0536379892490415	-0.9517495654618298	-0.9628124627420451	0.11004393329539326	0.03467427167496493	-0.9702416055134165	-0.9433556505822128	-0.3301426568170281	-0.5670845944907877	-0.8696805291648528	1.0197832658841814	-0.7724280511909092
-0.06721043032920947	-0.2677159121331935	0.28489748858084063	2.016129715078235	0.8100959963151666	-0.20454864897483152	-0.38174868220494435	-0.24644466900011883		-0.0751127956889995	0.1881598671031937	-0.8999020397852895	-1.4280517320995945	0.5246968978256599	-0.7951505441447052	-0.15200530432982537	-0.35463897377529585	-0.5145369656537495	0.7249495033456682	-0.5997665865444233	-0.9629845127637056	0.01237886101996689	0.7149441638297395	-0.2405431590734579	-0.5662335744174287	0.43805899055900654			-0.7111423912052498	-0.31531869416722197	0.07693920642804146	-0.11928704942531801	-0.32185848623805535	-0.8015632586877472	1.0542688423119138	-0.9525790909026746	-0.9720249650114632	0.09537055672814983	0.017332186631742776	-0.9575264638576291	-0.9273326831027671	-0.34370968394216234	-0.5465776432462613	-0.8742477172459141	1.068048873336512	-0.7823874716273286
-0.06937274522154233	-0.2622774497736339	0.2685823750089483	1.9715668693099757	0.7894865352255593	-0.1999639247661046	-0.38245634274018236	-0.239663395942449		-0.040878411796207735	0.17704437986090685	-0.9031577989817106	-1.4365074764211347	0.5514079579892552	-0.7721239759604612	-0.17291527098449855	-0.3225564533317932	-0.5654813117901649	0.7194495622164874	-0.5701691892770009	-0.9453653485453568	0.07297218767335475	0.7259480754529798	-0.273050510169754	-0.5573553575982808	0.40616339577498756			-0.7251798117899731	-0.329462102211956	0.10861288766116758	-0.031223360601658458	-0.3623422505601116	-0.7940928502879251	1.069147962409092	-0.9429725210646499	-0.9723427174814809	0.06650245193039649	-0.013502575068883466	-0.9486975125525003	-0.9163830837727366	-0.3382374069843406	-0.5364168880143719	-0.8667456283733257	1.131542679300871	-0.7744512858990159
-0.05833565325576821	-0.22209251875342476	0.2475723511102041	1.926412706192292	0.7729143119867736	-0.21492253215178936	-0.38000224046994696	-0.2152846890535914		-0.012088719518627573	0.1540252439721928	-0.9087486656737654	-1.4459475500255472	0.6266624923269491	-0.7690820678806968	-0.2030725277851432	-0.29084094615644174	-0.6268127398422181	0.7256416771999159	-0.5421053054662819	-0.9471057446132253	0.14891520961606694	0.7429043994693642	-0.3102489982218942	-0.5500136068555938	0.38117762187499044			-0.7600874771488098	-0.35017459039732834	0.1481917059804225	0.04326062581959006	-0.39728711973982056	-0.7919407306805546	1.0884649406852938	-0.923410638007638	-0.963399261099085	0.03079480855537926	-0.04502717602880138	-0.9413956149444829	-0.9099662312545298	-0.3243984747049076	-0.541132215539915	-0.8542260652708391	1.2018815296885523	-0.7453668670955944
-0.02144032629686322	-0.11839364287184662	0.21322806143660347	1.8782511399927664	0.7582128856392447	-0.2537226500775672	-0.38412806255530973	-0.17488590511301755		0.009915100288462165	0.11473774596066118	-0.9126562044265396	-1.4540130126379966	0.7401861854344297	-0.7917273835856105	-0.23390212226922183	-0.2706819082821765	-0.6872820874767925	0.7462661335920611	-0.5364871232160914	-0.9654881306873611	0.2309664583831529	0.7564361429414653	-0.34606550545928993	-0.5511499745204654	0.36858249537173415			-0.7982941175336767	-0.36757278818916383	0.1837039144347151	0.09533060257978085	-0.42776331374015203	-0.791917802529774	1.0982586126225815	-0.9050945550051637	-0.935208586669668	-0.0010788735787702146	-0.06915838523264753	-0.9264624815631377	-0.9103182402971035	-0.3047232394414065	-0.5516253646240875	-0.8420066929342438	1.2767422855687536	-0.7060531885836705
0.053239131901844775	0.04089195575492538	0.16957350042110358	1.8198677910706273	0.7490236864013606	-0.3124234939643024	-0.398150876184219	-0.12752588123389477		0.01983458356476985	0.06515338245510416	-0.9080759622151218	-1.4590521748155916	0.8715478503922034	-0.8300081068205136	-0.2591518433805487	-0.2677669332039215	-0.7419274567184759	0.7853700822496628	-0.5704065607086126	-0.9955265410377457	0.3223264936602378	0.737425348229686	-0.3730213184684227	-0.5667394839791904	0.36549643377955326			-0.8188288278258911	-0.37772965292274274	0.19895953308683104	0.12793179752336062	-0.4525458948567297	-0.7895009669997534	1.0846476359272996	-0.8942018679587331	-0.8913517877239402	-0.02354072993949457	-0.09630961592659845	-0.9067720919898237	-0.917968637397166	-0.28354881127797565	-0.5532441809994161	-0.8295501162871005	1.3343654875061088	-0.662738946921738
0.12635654974121385	0.22326283225735222	0.12443902201996573	1.7487757388026428	0.7442691481880882	-0.38567359486094344	-0.4221117051558186	-0.08140898992689607		0.027091125977657726	0.010136924247904322	-0.8943864991414806	-1.4631803202965528	0.9916753998862158	-0.8705736410131065	-0.2913089077395963	-0.2859774642727298	-0.7870807282947285	0.8276030183118201	-0.6317717762047835	-1.0286766444296753	0.4082302242334155	0.688488689158904	-0.37840139236831816	-0.5923821549037684	0.3648711995884767			-0.8139421036315151	-0.3797808594182702	0.19744200595111686	0.13731799093416824	-0.4715761770497102	-0.7893050355294456	1.0367543013582048	-0.892230359134562	-0.8443209431196779	-0.03731410439726915	-0.1299458622527448	-0.8916695846948904	-0.923428307733704	-0.27047507656391845	-0.5473928829050188	-0.8155148578443321	1.3568985658978021	-0.6248550806523445
0.14728656398280013	0.40070758934811695	0.07367305271526371	1.664697803181269	0.742026776784751	-0.45412012654026823	-0.4504855228067905	-0.04708068548085524		0.045399272814707875	-0.04727828605885283	-0.8764651768295607	-1.4586856118844018	1.0802307921504224	-0.8984010161267924	-0.3251110818240544	-0.3217523606261166	-0.8054173761974992	0.8538384735784174	-0.7035002523711968	-1.0527919527058045	0.46200789408025617	0.6335107757189608	-0.3456558395268359	-0.6245531533540836	0.3628507887244826			-0.7864725666674139	-0.37484961286108354	0.18827463877943282	0.1254132148339499	-0.48586035914768777	-0.7955602519378907	0.9610351968955116	-0.9025122412998844	-0.7913200630568348	-0.022904521551766473	-0.16710239518069614	-0.8746179331562856	-0.9220444784889729	-0.2635674969883246	-0.545241070071819	-0.7977727794977445	1.3481662563509302	-0.6171002806587929
0.14802281230503597	0.5291249398810106	0.02321927693613258	1.579184691076395	0.7524954847772773	-0.5000177502122487	-0.47593346449736834	-0.040219259106491476		0.06956566107072686	-0.10267676774857479	-0.8534541152854462	-1.4392135733543319	1.1337541572096228	-0.900700698635094	-0.3379529962775195	-0.3672820247823932	-0.7923150700051306	0.8589367989078387	-0.7794579353810395	-1.061750425636026	0.48022864493996975	0.5917467180556828	-0.27846651967775937	-0.6594002921441744	0.35896175341017694			-0.741912245333309	-0.3713495134313107	0.17642341277080237	0.10343686052547792	-0.49883957712332083	-0.8045981121001755	0.8716407429760192	-0.9201681309077614	-0.7379979514823314	0.02536137406956726	-0.20631791398943378	-0.8569775056323505	-0.9208684253553312	-0.2536645032539013	-0.5501733283220095	-0.7788058156153329	1.312821682912552	-0.6446552370320682
0.18129327702878756	0.6205159785385004	-0.01123157879667708	1.4854347130807015	0.7672162976210887	-0.5270081097967971	-0.4918682801935354	-0.06167463842610833		0.08850441423836808	-0.15957795974828382	-0.8301856897431572	-1.4142182939522425	1.1593056277092708	-0.8972572586888006	-0.344435496225275	-0.4171480063099464	-0.7741192505064367	0.838715249684584	-0.8492298598957969	-1.0557885368772961	0.4737602075236714	0.5682910482312991	-0.18850839853019385	-0.6903059655903453	0.35201339607915794			-0.6958742301409213	-0.38261496915636556	0.17355294086165865	0.0817522764520633	-0.4982847272920704	-0.8185259215107819	0.7866442361234094	-0.9326704803223933	-0.6981003019258022	0.08269294080683791	-0.24550710305545023	-0.8495183322474299	-0.9211810981438638	-0.2391688383067092	-0.5572982197030486	-0.7669777633842747	1.2577087489750813	-0.6737127838747844
0.2303814731620221	0.7261299227204725	-0.022773733660324993	1.363480129428578	0.7742196694031257	-0.5442748235320679	-0.4901804438858868	-0.09789788826493669		0.0964326894816682	-0.21350419147213978	-0.8125970574776578	-1.38954321805181	1.1592151824153425	-0.9014334604925305	-0.35910913381628484	-0.46750889966879433	-0.7646153074612237	0.792375759785658	-0.9063071132436841	-1.0405291044950364	0.451318497137602	0.552288387301223	-0.0924463576622317	-0.7139117718741059	0.33853665004357864			-0.6706380106883392	-0.4085029697106058	0.19020426978291563	0.07944839261486517	-0.46937918512174004	-0.845131956114446	0.7316866347053728	-0.936756623866969	-0.6755619104849481	0.13158668935864987	-0.28235557799356514	-0.8517551432967195	-0.9185637243172768	-0.22566718728424787	-0.5648348129432311	-0.7702557393368205	1.2001802526031757	-0.6833340654723282
0.27666894088026395	0.7815243096017308	-0.009278868331448826	1.2064360967104428	0.7756058038873214	-0.5576747506407475	-0.4686151117571738	-0.13494384384492747		0.08973135481636575	-0.2577732249285192	-0.8011631910709459	-1.3615733882757397	1.1349839432210969	-0.9052703205504733	-0.37770297656149043	-0.5204956061370508	-0.7663302552230175	0.7407726493085353	-0.9555111557410637	-1.029427354451761	0.4202766112420413	0.5297447358868895	-0.013842861945762291	-0.728221627735434	0.3194099890033544			-0.667803415385257	-0.4313856656843761	0.2251048020561175	0.09481312329496146	-0.4072114625868581	-0.8852385027732579	0.7161187260599561	-0.9317250430641761	-0.672038800981613	0.1767634530710903	-0.3185945193876877	-0.8527902061019799	-0.9158555745198254	-0.2242571436152355	-0.5681074345204444	-0.7889627165737728	1.1516818748454016	-0.7000708183316424
0.327347367060851	0.7838190754266179	0.01993374026558322	1.0673856661486403	0.7741033504254309	-0.5739747677193703	-0.4321581405391043	-0.16517525517918707		0.0742038163283347	-0.29096992329678345	-0.7919995680627668	-1.3360250300980605	1.0895547570036068	-0.910839040275162	-0.39679710207114127	-0.5791465507104399	-0.7834139251754983	0.6990653004827186	-0.9989900813334177	-1.027790806603614	0.39010277382210184	0.4988888070914584	0.026572376398051933	-0.7350960458981932	0.2995377656824501			-0.6775030461879912	-0.4427273239917076	0.2684042185023028	0.10929841444580468	-0.318216750711022	-0.9309478557319366	0.7252107348967021	-0.915993289624675	-0.6902283903693053	0.19888989750507616	-0.3600691301218918	-0.8549463629067038	-0.9153290738888126	-0.2407750102837401	-0.5635903770120527	-0.8188169562691373	1.1178160774651376	-0.7023582939866853
0.3580459373076025	0.7965613264123543	0.052238265510094105	0.9595934409930328	0.7707155602000715	-0.5957506332863007	-0.39058198524210797	-0.191752885133578		0.056360627419818135	-0.3127173398184309	-0.7845726289447095	-1.3205517618967668	1.0257773254864961	-0.9209679182012047	-0.40105877006456137	-0.6383224354734272	-0.8108741478171438	0.6672330514021112	-1.0289082825653453	-1.0264370261971199	0.3676114606659968	0.45636820447616006	0.04192612164595985	-0.736193836581231	0.2792738862267584			-0.6908251072573061	-0.4492536054217524	0.3045643890128353	0.1165197277634747	-0.22826812393299778	-0.9753534306621308	0.7493621075628755	-0.8943510414280468	-0.727689551095516	0.1825907876843889	-0.3979313001547674	-0.8643089764633759	-0.9144253486677636	-0.2716548180530606	-0.5596646306724591	-0.8562630740393876	1.097845754495145	-0.6394409569902015
0.3386315333509794	0.7470016800930745	0.08774877811335038	0.8649842049739561	0.7742810599746864	-0.6078784253810203	-0.3563871835197062	-0.2171433386048577		0.035622589885001485	-0.3217158331442832	-0.77717289089963	-1.3126415494669392	0.9493780507122158	-0.9229512422692112	-0.3835409323127255	-0.6940439468701189	-0.8340687175839058	0.6523448566901303	-1.0420800468076346	-1.0221454672375305	0.3446607313778963	0.402457782904297	0.061353938121880267	-0.7342969512744958	0.2640936719422843			-0.7018145326084596	-0.45292489969390015	0.32166151582878544	0.10702480865186739	-0.16250348066514492	-1.0173327903642577	0.7763973799450377	-0.8697444744932348	-0.7804179062296945	0.15934471197894143	-0.4042991484318543	-0.8775873535937141	-0.9136708994876914	-0.3146188040732535	-0.5628882678924938	-0.8974682770700184	1.0815883461031635	-0.5594543266206748
0.2800682856113096	0.6067556739281385	0.11745369188532084	0.797116680127055	0.7966853875117776	-0.5980225278718752	-0.34058716030644165	-0.2401049953476322		0.019129721053946065	-0.32637499661384645	-0.767993574964733	-1.3094535300918537	0.8693177664284766	-0.9122234464412419	-0.3522309075548545	-0.7458295190062445	-0.8531950574721531	0.6573902358851784	-1.0453268649538958	-1.013579865885534	0.3104690695850801	0.34905542638278175	0.09969928543855924	-0.7293293382138005	0.259413459777384			-0.7147540843684099	-0.4545439435995303	0.3141684826104254	0.0732124919778609	-0.12967664401434337	-1.0571089632140933	0.7902542605893165	-0.84414207385787	-0.833131185516755	0.15290146080266384	-0.3718332591696588	-0.8949535566861255	-0.916998343130817	-0.36205213820344584	-0.5745628730200434	-0.9387498679294698	1.0619363707567926	-0.5117162884276245
0.19578940953551832	0.4819495950474157	0.12429943549170527	0.788497921781399	0.844169379072939	-0.5707109856847922	-0.3400787582241899	-0.2635989910993942		0.009380455790787345	-0.32709716060572386	-0.7630304253413968	-1.3123946585515198	0.7910366895685822	-0.8989255762756582	-0.3038503878345189	-0.7897876990779832	-0.8665816527792938	0.6788824923333957	-1.0464432157461323	-0.9941665047144008	0.2653718844944548	0.3008794767316463	0.18167867485404704	-0.7202229661020935	0.26137331336752556			-0.7336929926647129	-0.46613717481547357	0.282524607631886	0.02663798006948182	-0.14131568624372556	-1.0943088456671153	0.7950989546211311	-0.8239633383466696	-0.8685002825352583	0.15735253224326012	-0.3148649113312505	-0.9204402979688966	-0.9250057923829458	-0.4068719140472389	-0.6048678619944943	-0.9809239902625091	1.0341351526580682	-0.4556972076772093
0.10578636857603527	0.41728826727360335	0.11368185376147828	0.8029359203965273	0.9449533110799985	-0.5398632860207858	-0.3516679814824357	-0.2818043802760732		-0.0010588207471485742	-0.31931327350171074	-0.7692688868093467	-1.3214951223814473	0.7193446198678584	-0.8914884490104207	-0.24280794957596838	-0.8232014767395974	-0.8802525372012058	0.71394187287252	-1.0505102579481629	-0.9651815907616763	0.21506404651343208	0.2594846685311891	0.30350449327355095	-0.7097851370173845	0.2680684311897061			-0.7664169996153511	-0.4907046785672494	0.23715560037807	-0.012093142359690104	-0.1943241184873521	-1.1362684037844768	0.8074070266232962	-0.8092506009711954	-0.8847265327560162	0.17799051165004778	-0.237705600287202	-0.9503105974438151	-0.9365545131206805	-0.45218201066107877	-0.6520642901360085	-1.02506811449671	0.9949818180453198	-0.4116439870958796
0.025006330247807674	0.404424977339011	0.10040762520307793	0.7974323573578682	1.1018239923735589	-0.5159745427450257	-0.37603025763137515	-0.2813416082966692		-0.013613827220328395	-0.3069857183995945	-0.7778319938217848	-1.3341598716540641	0.6612233940456724	-0.8941382889376822	-0.20954708673663713	-0.844100101957258	-0.9064466203594701	0.7523885146424123	-1.0593306043129256	-0.9366258327049108	0.16732019933591205	0.22774726075496332	0.4180846663664206	-0.6989361875262767	0.2748060177493939			-0.8162532651428345	-0.516806672674458	0.1916919906640428	-0.04116006388993361	-0.2498485813119177	-1.1898723359324213	0.8274012063506628	-0.7864280680950657	-0.8812776428077219	0.21264536741160128	-0.1468034800298994	-0.9745189689502194	-0.9540329219996503	-0.49619647178558335	-0.6978366730366897	-1.0659624056626675	0.9445802007312689	-0.4501739000872309
-0.04486927347000363	0.4395627499987024	0.08291428125823855	0.7707476220761323	1.2732006195104668	-0.5135908640183731	-0.40476303352485915	-0.2718033636100671		-0.026215672207193553	-0.28674355054994455	-0.7604567853596501	-1.3502444374494302	0.6146386679535154	-0.9003735245216262	-0.21301068460582373	-0.854063956106852	-0.9352532678363537	0.7774707772749739	-1.0751616336529306	-0.9180432572915521	0.1335537041434003	0.19571001130968008	0.5008977618900602	-0.6854055866979887	0.2723223830633317			-0.8714352660359319	-0.5387759815318993	0.14783921462182842	-0.06495998216751406	-0.2890359176628794	-1.2440817796987105	0.8496007968876225	-0.7458226465763734	-0.8618912630949996	0.23521345744307212	-0.05798404242183214	-0.9869168705773816	-0.9791203744808449	-0.5348842663627652	-0.7379711896849657	-1.095796543297816	0.8965473635843824	-0.5205448471843606
-0.09189464772742359	0.46455812197137386	0.06498716842450533	0.773370052925275	1.4377774330763036	-0.5324981281058049	-0.4296161301278456	-0.26468786634504987		-0.0452549568188419	-0.254816033186737	-0.7095164990380097	-1.3725066667616175	0.5741515745878429	-0.9090368787327954	-0.2391061218189506	-0.8585971260492279	-0.955110072811167	0.7849038979933504	-1.0932429911688644	-0.9125305433627033	0.1224698470771304	0.15033397205895765	0.561349668584344	-0.6699340125837269	0.2581629913952314			-0.912485896689374	-0.5551334399466148	0.10007145183581148	-0.08393743391848596	-0.3205204445296176	-1.285686993667643	0.8701846311104907	-0.7039391712800486	-0.8424979252989923	0.24429583947350847	0.027483618937844862	-0.9905893271799412	-1.0117613963598466	-0.5741143854280286	-0.7685665859198323	-1.109932312041664	0.8636731220640727	-0.5498028140673374
-0.10064008387939057	0.4667815908811817	0.05753654986232741	0.8340385970207123	1.5946061102945852	-0.5630167730446656	-0.460612540652681	-0.25021338721147324		-0.0708824782212848	-0.22287201647046362	-0.6298550182371434	-1.3980970718637569	0.537247194805543	-0.9210963543201285	-0.2606526916738833	-0.8579743156547897	-0.9654826770404041	0.7711198238884251	-1.0991608254738128	-0.9245368989825922	0.13069327773801886	0.09192453729535502	0.598796625698273	-0.6585835623287815	0.23922822613189068			-0.9269353536178695	-0.5625835472028895	0.04751395353006797	-0.10134317996929024	-0.33929037410947277	-1.309441600065125	0.8894385240804052	-0.6753563250449526	-0.8279856829274539	0.2427500798823119	0.12217853863411535	-0.9895206584394455	-1.0564927689360737	-0.6148214100854924	-0.7800639143261645	-1.1128511311850187	0.8400572053397019	-0.5522044955553777
-0.07230281455800949	0.42662650508123817	0.065551518259191	0.9221849191972445	1.6843849745786375	-0.6036022883786497	-0.5053592495692529	-0.23980404232834635		-0.10132979692221203	-0.2012235960672108	-0.5222622202685219	-1.417848345097292	0.5080212154988345	-0.9356515464920149	-0.2503320435332958	-0.8478147210955151	-0.9648522396053316	0.7313469460209351	-1.0806987335824219	-0.9532790833615088	0.14800346346208043	0.024132556970823903	0.6188918177533786	-0.6483716841376699	0.2228227101245273			-0.905053136846349	-0.5539131547591991	-0.0014797534663550742	-0.1247247107399958	-0.34057293083478596	-1.300537140052837	0.913587321836118	-0.6569142509366392	-0.8177329472069192	0.2157106265854954	0.2291720811553902	-0.9804927599977213	-1.1164684528861106	-0.6516965036340174	-0.7758955787891154	-1.1137704654055607	0.8148073323535877	-0.5478960245222868
-0.022552989864927726	0.34208494447476695	0.08515066757122114	1.0297707992361256	1.6817548732496512	-0.6459511591775288	-0.5523813142026462	-0.25114346815047117		-0.1392986954793191	-0.18550605850058816	-0.39712682261944054	-1.4287816235831698	0.4908541587393237	-0.9513396804287202	-0.21294583313635912	-0.8321043288958092	-0.9490834068086696	0.6756127456935543	-1.0387450957040913	-0.990354148985576	0.16379722164505622	-0.042682161617519594	0.6406718764630127	-0.6347980975296242	0.20688277731353763			-0.8477988749930441	-0.5248768392988464	-0.03599928405048787	-0.1453743362437727	-0.34064442110150467	-1.2472000082048862	0.93839143430408	-0.664076593321384	-0.8138167059979782	0.17286980999272444	0.3350347612267957	-0.967277562025626	-1.1810000819516362	-0.6886265725416085	-0.7640017103484809	-1.1245679520162155	0.787023229718499	-0.5161535209390947
0.029342567551067678	0.2799919637116119	0.11058693525317682	1.1539089453921156	1.6339090004245507	-0.6911560360597291	-0.5994092393787742	-0.2742699685068243		-0.18218449557059957	-0.1797617452717013	-0.28790196027215037	-1.432304940227667	0.48935168691630426	-0.9702833319903471	-0.17389069002522856	-0.8135590372399903	-0.9271812995914713	0.6227376366223383	-0.9844833965648336	-1.0233891435074525	0.17127306770040926	-0.09412999466665918	0.682641586540499	-0.6223895357729555	0.18703729356810095			-0.7763488202795595	-0.4794778460688277	-0.04821596065883802	-0.1494604958092694	-0.35150027145369866	-1.1656133102177637	0.9550330806116103	-0.7049350049806014	-0.8091153610583735	0.13243178417762067	0.42421228333586936	-0.9526441935865838	-1.2346305255382588	-0.723862806061766	-0.7446505566745242	-1.145604087963521	0.7526051733782604	-0.4615194658300343
0.06464268981179452	0.25995753057424636	0.14306556842541013	1.2424818168024783	1.5526892742492027	-0.7534512911307103	-0.6498260233913531	-0.3035864221693864		-0.22321503355883712	-0.18950144030450686	-0.20200306419844855	-1.426270667504518	0.5044924991058675	-0.989593364480692	-0.12987374775032984	-0.7916894951038571	-0.9067401225474052	0.5783261608360838	-0.9384533156356959	-1.046024301856703	0.1690917268371807	-0.12411693788417337	0.7424035295590709	-0.6143082091785429	0.16478131574008653			-0.7147822692648895	-0.4190491983234884	-0.03290461726988542	-0.1482617605510856	-0.36876463735683435	-1.0716818874125753	0.9625595438882483	-0.7539546165116566	-0.7959147173860686	0.0904432242243204	0.487431312096256	-0.9306524695683276	-1.277294223222577	-0.7526550360071007	-0.7137239328815935	-1.1640282962201027	0.7052535316840698	-0.44266878539523286
0.07212622287091983	0.22309702547809712	0.17917345133240306	1.2440463439561653	1.4415852640544498	-0.830169849249819	-0.692196282228927	-0.34083351720447774		-0.2584741527388393	-0.2127553746791567	-0.15162876943376946	-1.4187884712031678	0.5281000707509351	-1.0031426990475365	-0.10012809925588202	-0.769809943514956	-0.8872360466594381	0.5409655605054121	-0.9127173170033135	-1.0570497297144	0.1630803435162097	-0.12478464086017671	0.7818967628719486	-0.6089504175015872	0.1426275774653299			-0.6841050226538343	-0.3464479709627058	-0.0013605284480069728	-0.14469583281979465	-0.3931044056273181	-0.9697547931169519	0.959263658498547	-0.7884862588000546	-0.77226071325851	0.05090520051868539	0.5228764117473387	-0.9029773097830063	-1.3083587690742355	-0.7830727535961653	-0.6854937813219187	-1.165891087133446	0.6516091045265313	-0.47320093108165506
0.061709304041444035	0.16018164308983818	0.20303074022156825	1.167724828879203	1.3354393502839341	-0.904877867254043	-0.7197891825604747	-0.3789229782282223		-0.29000903887948143	-0.2486795430272879	-0.145251164015587	-1.4204035043529406	0.548697299030924	-1.0104202951334798	-0.09979987141042604	-0.7539149325197558	-0.8735520007044348	0.5118723053517812	-0.9099276151288201	-1.0573687814737864	0.15854877616796498	-0.10004492685117121	0.7739118707499092	-0.6129106202366831	0.11788245974453952			-0.6903030156034716	-0.27726646496545915	0.03429293573454589	-0.13225568586374015	-0.42652770584671373	-0.8816815128362336	0.9306564032801253	-0.8029923707619524	-0.7383899235073896	0.024258453712605398	0.5350289045002411	-0.8796480695423684	-1.3242203570499227	-0.8204247955300993	-0.6664446978505629	-1.1506510452150693	0.6015771812270094	-0.5139948067624319
0.049582763544793504	0.0877472935045575	0.20612265686904735	1.0764787102849813	1.2467849027842643	-0.9784963834888855	-0.7372418788249785	-0.4136611232181144		-0.3135779504853208	-0.2975201664638815	-0.15351505922526917	-1.4244809778992957	0.5579051699247374	-1.01476954770797	-0.09806741072614393	-0.7492727707583533	-0.867587193907467	0.4888497764832592	-0.9319620295553669	-1.055202983060069	0.1637570670216943	-0.07356030090695512	0.7372575504777206	-0.6291316899979991	0.09399536781301263			-0.7270655155782454	-0.22566270257034357	0.07068637258532487	-0.12197078507796817	-0.45218417544751077	-0.8209490101728338	0.8909667334388335	-0.7982782875458742	-0.7028921019481128	0.0084809631516501	0.5266033868295039	-0.863548138089639	-1.3330478159055257	-0.8555897096655226	-0.6516957411629509	-1.124929789100102	0.562469487850622	-0.5543576114068938
0.04695946434259164	-0.003577422441229988	0.19177226120567462	1.0444690390805582	1.171680000644674	-1.0493722522060072	-0.7465498858236683	-0.43614942169437443		-0.32693492370501315	-0.3527003490207337	-0.15446814297460715	-1.4223969598228536	0.5503671621441988	-1.0162458870960158	-0.07097405498288062	-0.755168338438563	-0.8645968935891283	0.46892395079101695	-0.9671458812083582	-1.0498629324363002	0.18564015573569698	-0.056758062192725264	0.6829906753049959	-0.6511679642208699	0.07974946575369415			-0.77253580642726	-0.1904550218165768	0.09637677219113075	-0.12361130451281914	-0.4602839159648595	-0.776122391019212	0.8675054367761286	-0.7850764355116234	-0.676505890450621	-0.0008305971347784422	0.5002223011101441	-0.8535349136268036	-1.3400204190898015	-0.8807179062201467	-0.6408153823982244	-1.0919905532302652	0.5334028664737738	-0.6063212654208603
0.057994898091423906	-0.06590750689871912	0.1598534750768926	1.038494270029076	1.1212007954078733	-1.1049368424444652	-0.7463315806067937	-0.4417692278233442		-0.3317547210034977	-0.40780057317426727	-0.15262370098768863	-1.4183863301051267	0.5235724063354757	-1.018671301804948	-0.03203008581940451	-0.7626732036915443	-0.8563011792816948	0.4522652890003542	-0.9975247240303455	-1.0407092749003368	0.2162486079026141	-0.04376353504435243	0.6062969004766575	-0.6674220999666147	0.0771730290115982			-0.8106807084674574	-0.175088196971457	0.10031119779662043	-0.12045963546432233	-0.45713194211579483	-0.7399594862946813	0.8601605046869703	-0.7722626360833569	-0.6630338815301992	-0.006517082611582273	0.4606829264659374	-0.855411469050366	-1.341822826422407	-0.900012771431733	-0.6334595647619149	-1.0646504111992408	0.5062554590859285	-0.6458040133522219
0.07510272228176203	-0.10539439137826556	0.1192773223351691	1.024436623979854	1.0949789436444952	-1.1366268592278632	-0.7336112726007145	-0.43983798658903456		-0.3252795820872116	-0.45958442736158744	-0.12779016755406075	-1.41950219079272	0.48465393135106893	-1.0304495698897962	0.005814055361918852	-0.7644048390203666	-0.8390187701795357	0.44435694444174817	-1.0191901551424056	-1.0319322235587862	0.24716412483641773	-0.04509200021698291	0.5423510259424227	-0.6739239747048089	0.08399319367199405			-0.8372214859856623	-0.18064263450972767	0.08444649481163892	-0.10967377069005568	-0.4440652285898493	-0.7201349733787465	0.8651661306225789	-0.7653966247795458	-0.6678453961218176	-0.007238039208557326	0.4175903530415246	-0.8737065401926927	-1.3370550707082347	-0.9135040217105874	-0.6245677376397932	-1.053747053738116	0.47232690500566754	-0.6512926113262894
0.08874818949725989	-0.1780227348952743	0.09261329357669021	1.044987981650236	1.0862776378963863	-1.1452169194211372	-0.7132253746973982	-0.43127670497006293		-0.30711195079121717	-0.5011221832950845	-0.07992987964960026	-1.4305745475671965	0.4422472378664987	-1.0449587954506996	0.04835794283039598	-0.76299573050295	-0.8174378043697648	0.44713467944265595	-1.0327696812003853	-1.0241260905124663	0.2767025743925685	-0.0625522248160892	0.5335529623454368	-0.6711265924221278	0.09890286636938603			-0.8454206065853445	-0.19979662330689524	0.051637584055980054	-0.10071559870897837	-0.4298322633993717	-0.7135785644441366	0.8818901740648515	-0.7713161908962931	-0.6960789787314926	0.003313709661078243	0.3807866386660355	-0.9029100979125346	-1.3276698439427659	-0.9075057642903523	-0.5996475290723251	-1.0540030199715322	0.4281108162495146	-0.6225631263371842
0.09615378636011265	-0.2510490146824947	0.09987329397662051	1.0928923863983186	1.0917850183819606	-1.1351091139884357	-0.6939368634211899	-0.40686170223968343		-0.2848979288739303	-0.5265261102923002	-0.05375826266448678	-1.4596332848741547	0.39743631947914604	-1.0500002511082294	0.0954639326508357	-0.7608448103193005	-0.7976336455273163	0.4544257495566155	-1.0258612324555894	-1.0164062891186862	0.2947320002821451	-0.07889081946797975	0.570971170972878	-0.6609036922362063	0.1173169963692138			-0.8455185826540589	-0.22599047806123207	0.0031091138159372337	-0.08008111222683142	-0.4324742022112484	-0.7167218054784368	0.8972302031344958	-0.787014682683853	-0.7380675323151821	0.019582978563016495	0.34942923157239625	-0.9328476092579248	-1.316468089138112	-0.8813716672468754	-0.5607282909997642	-1.0576481935573554	0.3722995713957121	-0.5591766496933861
0.09497976876519562	-0.30176101811759526	0.14074212814856676	1.1480681466776126	1.1081504523270673	-1.1088697549009896	-0.6753149888810754	-0.3874177174710705		-0.2595548657619172	-0.5386823259587337	-0.062284752847916194	-1.5132183166565327	0.3484730171496485	-1.042749694205217	0.13636271039390246	-0.758904088643774	-0.779340430683747	0.46431505436226617	-0.9817183719183792	-1.0136636951713338	0.2997749485690894	-0.08960877098091509	0.6350217721364622	-0.6527639490693027	0.12896601377578462			-0.8586030853101896	-0.2530455263823933	-0.04983327395121279	-0.039061244982091584	-0.45878688843938953	-0.7323296230280658	0.9150614580748713	-0.8110285874567975	-0.7797766028869217	0.03605516571244789	0.3136049836261302	-0.9598600600003975	-1.3094541324559983	-0.8442499274928117	-0.508572779841033	-1.0646852547702816	0.3084805716222774	-0.4770671344281368
0.07993476645067217	-0.3682545108021741	0.20087840601162435	1.2223570083659265	1.1270878281123127	-1.0719306067604846	-0.6602519289167231	-0.3850463891583082		-0.22709577577807177	-0.5430115023669823	-0.11591689919924557	-1.5851164012306593	0.2983393257181224	-1.026032719357978	0.16379223497888257	-0.7597326489006606	-0.7742495496840401	0.4846541181764474	-0.9119687744194668	-1.0162023462293532	0.3003359322778244	-0.10104578723723856	0.7399958438157015	-0.6640207123683665	0.13147717449541596			-0.8852029168972088	-0.2779856920776315	-0.09253008568509509	0.019393270082019718	-0.5021590729406663	-0.7594775957410921	0.9474950302378996	-0.8448677826275034	-0.8178767475948107	0.05741768262646045	0.27146554688821956	-0.978125557919717	-1.3105787458728169	-0.7993112860077951	-0.4400016775564016	-1.0748609176515895	0.24438087824521895	-0.39505726935050345
0.04836563230938508	-0.40323310895378056	0.26102819224838425	1.3306265990900799	1.1415194590532443	-1.0382473685319464	-0.6526669214820908	-0.3741591490284765		-0.18565511519439554	-0.5421218064824376	-0.2082823272758647	-1.6576926272274874	0.2471162409701754	-0.9973035874935354	0.18501719448524323	-0.7641979769964994	-0.7887088099381196	0.510825004986492	-0.842954793337333	-1.0209968809037395	0.2964409338117021	-0.1154506807548824	0.8943947241577597	-0.699597507214854	0.12239830216612516			-0.9114752668298947	-0.3032191855210852	-0.11777987109265767	0.09714315635133987	-0.5522364042488224	-0.7881263201415825	0.9835515014191382	-0.8851546986306346	-0.8547464712417915	0.06985895847128085	0.2197842113881987	-0.973051061699123	-1.319316437379454	-0.757821233938772	-0.3512513527026525	-1.0895367617465728	0.18707374186966685	-0.3086404027171931
-0.0011089283713294428	-0.38972980485126435	0.30410939784673036	1.4378737035641864	1.1470898456517362	-1.01728705486753	-0.6443610672910673	-0.3641762802832319		-0.1374228701263651	-0.5428300094832593	-0.28541933926536733	-1.7156850391942917	0.18926905088929463	-0.9588673889567776	0.18524880687619016	-0.7692927884552884	-0.8055753145945944	0.5268844715003433	-0.7869433612195073	-1.0246115496600816	0.2841713343379168	-0.13120763809503627	1.0458684459996648	-0.7458667392261523	0.09926149126388986			-0.939877589653675	-0.3267991873162357	-0.13641655575423428	0.1917675466397089	-0.5986133139901009	-0.8073130135903451	1.0136805287198363	-0.9337842416980117	-0.8839599839141122	0.06506889419369627	0.15892037811421025	-0.9459364489135338	-1.3326373067928396	-0.729785286635721	-0.2818031971656815	-1.1051574026717048	0.14340648898076164	-0.22424565112696007
-0.061628872102527765	-0.4070798262324935	0.32639821445598516	1.4595091430418474	1.1397116682749047	-1.0031833599974147	-0.6257318670725345	-0.3819219221339673		-0.088382946297958	-0.5559254190934348	-0.301610254857853	-1.7574527289508635	0.12659856177548662	-0.9162401170656777	0.16346533063280363	-0.7726982267191636	-0.8222944100804469	0.5278594551942931	-0.7658161286999143	-1.0240560242437384	0.26994596850273067	-0.14138420881661762	1.1548703859822038	-0.7984008730872384	0.07147828589513967			-0.9759032559061988	-0.34610766901993645	-0.15813365203117594	0.2831590676726542	-0.6359280321605926	-0.8197796744830173	1.0437335961619434	-0.9874756034335828	-0.900406573438897	0.05503995822054257	0.10950734994960824	-0.9184441054158949	-1.3434013196935475	-0.7115141517591713	-0.2534330902997824	-1.1158302565090206	0.11564977108748989	-0.16390242403304275
-0.12232956148040111	-0.4628224073501871	0.33665707381788784	1.357355991150809	1.1165544984655118	-0.9892685960699668	-0.5994370769567651	-0.3947615760723295		-0.04448840455828641	-0.5850772375985832	-0.284691187465654	-1.7768837986827415	0.07385680604739889	-0.8766736806823939	0.14844625970443917	-0.7703582390943453	-0.8368221103066013	0.5087910986050741	-0.798245531661325	-1.0166540234259742	0.2636251583782047	-0.13744878691023607	1.2398355110658017	-0.8516580498078353	0.04858134471400921			-1.015516456839186	-0.36737340883005676	-0.18132680587223254	0.35679114005852286	-0.6675416683149871	-0.8275981738992378	1.0655353630327244	-1.0268765499804526	-0.9108889259078385	0.05016514573371074	0.08583691124338089	-0.90353382407051	-1.3515782174246227	-0.7029513681295416	-0.24644582163653056	-1.1211680235650259	0.10325475232260417	-0.13278133454116187
-0.17705569521634473	-0.5324214610102094	0.34420525285680637	1.2214885110089586	1.0862824845204575	-0.9708273616411145	-0.5662034042428853	-0.38410269727873975		-0.011464967604673162	-0.6231602828363159	-0.2486821978186034	-1.7623592815974694	0.04270312704323185	-0.8459990796060488	0.1802764197174078	-0.7596381151800762	-0.8368194779999829	0.4695877145243811	-0.8657530267269886	-1.0028947599045155	0.27235642692279005	-0.12106299495858634	1.3131523654634616	-0.8915753062103506	0.030964683229592043			-1.0511837722650417	-0.3912133345017397	-0.20957147190373654	0.40620765920932395	-0.7008625347193825	-0.8321296102444427	1.0674266347661114	-1.046633971233727	-0.916514536243809	0.049420316401736566	0.09107916301914283	-0.9003116870001089	-1.3549298679933122	-0.7049601974662167	-0.2691209138333159	-1.111643667434714	0.10523329991887684	-0.1220370289191401
-0.21673848485470676	-0.5994256385748933	0.35396430239171367	1.1143445790932154	1.0650833508355917	-0.9423098102700053	-0.5244690142920472	-0.3799075029295035		0.009282209152325731	-0.6658631469324551	-0.19064347764486853	-1.7245828152857967	0.027556915134628233	-0.8279828720189636	0.25624528394794416	-0.7498099447235563	-0.8212493843529991	0.43028747775885867	-0.9326565172587478	-0.9706304943386475	0.2971861563805693	-0.08101747426888867	1.3396666838586715	-0.9112649977382539	0.020141446830103233			-1.0817925698417894	-0.4106324665303901	-0.24203437092136318	0.4237771819486748	-0.741016590199407	-0.8385234377462437	1.0598023248919666	-1.0599980998122986	-0.9112147961416888	0.057603889959454056	0.11892154945952123	-0.9132177103680353	-1.3450231837063225	-0.7078144586760932	-0.3193135518222502	-1.0830880208292997	0.12489554454342915	-0.13219463006576151
-0.23022144680989126	-0.6546426122023485	0.36516574605197427	1.0165154353198476	1.0695180118602035	-0.8994272095580907	-0.4807171325047227	-0.37458562516635896		0.021866918097598727	-0.7070442630035312	-0.145530498111167	-1.684852784176135	0.02469371411340321	-0.8273731384438644	0.3174584536261066	-0.7537436596612853	-0.800086955295531	0.4054531579994605	-0.9793963622705283	-0.9255766323631807	0.3349515796526109	-0.0053227225464633765	1.318410258295783	-0.9115504674038231	0.01360598000262521			-1.1149729036878102	-0.4237507932628553	-0.26971660588805085	0.41759357975002986	-0.788909733806468	-0.8492882045377848	1.0533058257996102	-1.0714552270128888	-0.9014178148763253	0.07913351601846087	0.15230108079413746	-0.9434576751305468	-1.3219449060469244	-0.7094904642173431	-0.35672127258758807	-1.0448445213371502	0.15649639556925185	-0.1602455980470564
-0.2192092280982468	-0.690811703029005	0.36275525181126966	0.940329430468795	1.0990533389465251	-0.847793957351635	-0.44509968403342615	-0.3570002899490118		0.02968095306361778	-0.7369728202837743	-0.13101767948238957	-1.6512691509215156	0.03180514408974235	-0.8441982700228283	0.33338676862635935	-0.7737570043897086	-0.7830032853430502	0.3969830678688438	-0.9928630781431872	-0.895100307833246	0.3833249096022487	0.06608262752138751	1.2933990750512312	-0.8938480415400945	0.003132717458518766			-1.1518119055244571	-0.4361780773998808	-0.29350329297262323	0.4052084837817224	-0.8433223629307204	-0.8643988980909411	1.0395004433645454	-1.082581753551757	-0.9018619725260217	0.10488384162532183	0.17304365210978384	-0.9735390198787455	-1.292077594388776	-0.7178586053594695	-0.36298777142378447	-0.9903089721086568	0.18661390641332448	-0.19434275718705457
-0.19419005087775418	-0.6636094428244516	0.34417673517898967	0.8894176226388708	1.1390186010328072	-0.8035400328808604	-0.41846937784608407	-0.34580907214643447		0.03630346193759622	-0.7545129017736586	-0.11134084176828604	-1.6289443902857728	0.03213182709169261	-0.8631770725222658	0.3426459702667222	-0.8059629747506805	-0.7714250846826516	0.40050721422750407	-0.9748851299637975	-0.8829400566588298	0.4306424091611305	0.10380159896413796	1.2587797369297278	-0.8661905499643179	-0.01278991327422722			-1.1910238072170931	-0.44950622220135406	-0.3128734706818634	0.391871005725397	-0.8969485991210657	-0.8882775249403732	1.0172197431480732	-1.1043852703638595	-0.914049055399803	0.12378746683441914	0.16867818076663305	-0.9900731400147205	-1.2601809354708613	-0.7383302404191672	-0.3592194748036933	-0.9166912071858466	0.2034018941780086	-0.21574627388886408
-0.1505905528224511	-0.5469212638560473	0.31951644851972655	0.836413105751997	1.1781760924406544	-0.7831764261103681	-0.3964776912334079	-0.3339841894439545		0.045359288717659596	-0.7640139907775134	-0.07033103947377609	-1.6259116210933091	0.014850026302570818	-0.8737372254160617	0.35612845841857727	-0.8473320430398257	-0.7559379086941431	0.4012936580283191	-0.9426390435535328	-0.8794392455891706	0.46765670477263444	0.1278111429827531	1.2007077942239854	-0.8384614154222788	-0.035726963818558846			-1.2347452923464506	-0.4641632147732125	-0.3219967764337234	0.3688101469583157	-0.940050827839061	-0.9150419722221587	0.996364255871601	-1.1385016459674113	-0.9321841398017622	0.13109013647066692	0.13734447044144266	-0.9947174802642973	-1.2316086943303763	-0.7760463083793476	-0.34275373302639595	-0.8379112331995835	0.20621909949242506	-0.2282977188683204
-0.09190459702907523	-0.40183701587245474	0.2931135816528309	0.7481158744602467	1.2066807041412915	-0.7882901569585634	-0.3861279727635911	-0.2961185527762612		0.05907269160246871	-0.7618170384577604	-0.031093491703282034	-1.6370831654844604	-0.013093519732018768	-0.8784853059387873	0.37008078884921	-0.8909398922646925	-0.7376697007634474	0.3901775525481622	-0.9060568156450037	-0.8825196590464618	0.49286672213401933	0.13430632432312653	1.1439736828715954	-0.8130314689975263	-0.0673638138870254			-1.276790447204241	-0.4875156526925233	-0.3196135719908725	0.3346854159288465	-0.9696115196178294	-0.9346976505732538	0.9734205162114978	-1.1755248883648848	-0.9544360901473816	0.1327158697241108	0.09486801299670253	-0.992045136294353	-1.2104780655569667	-0.8334390974235447	-0.31265051295175184	-0.7605920089223448	0.1966720938764996	-0.24976729580686388
-0.04061097236301612	-0.24390108442881742	0.2668998320177713	0.6458811084558765	1.2146808649405183	-0.8151325206380229	-0.3874700370498812	-0.23856998371660273		0.08314997244220848	-0.745885009301283	-0.007145039336547631	-1.6486730228676756	-0.04433089438131382	-0.8709089268814537	0.4361512012403702	-0.9259540702077297	-0.7234420834917743	0.3774265737480844	-0.8793995338325026	-0.8837670888664938	0.5055721173731171	0.10570614882500391	1.1092475646574225	-0.7973603967772103	-0.10057593953376372			-1.3114645805636758	-0.5255981541529987	-0.3034533983082455	0.29311916763072093	-0.9882832834583096	-0.947123666107724	0.9554218920911769	-1.2074187808614343	-0.9774754635847598	0.12948946958897217	0.04923725237398	-0.984965037858891	-1.1912799563410676	-0.9070659614178254	-0.27902741692556476	-0.6926162222334747	0.17234987901943402	-0.27509075977656605
-0.011250583188437581	-0.059190674271104374	0.23916263801514326	0.5819356807157084	1.2024883743202104	-0.8610112512157364	-0.3878187393426071	-0.1630519484501575		0.11925561207686279	-0.7200013318841556	-0.014763432160564232	-1.6444327522548208	-0.07183841310338276	-0.8601905947675099	0.5680246791485694	-0.9482384485530156	-0.7015755124139225	0.37513181080219216	-0.8763818613751738	-0.8675392405557438	0.5071535009225828	0.06827174933668309	1.0847281858781463	-0.7946280442639058	-0.12707249944766993			-1.3381852045641787	-0.5752864132812985	-0.2752320589107661	0.25497984331982565	-1.0238726320573939	-0.9454832611382319	0.9538035608666243	-1.229842173914265	-0.9969592564634728	0.12552778921585891	-0.004166048299997805	-0.9758134695754993	-1.1626653530808464	-0.9867534872939835	-0.24707445422032182	-0.6504193175655242	0.14386518340619578	-0.3160413885614576
-0.010285500928209037	0.09641235578841682	0.1951208369535026	0.5594148051028406	1.1764684652264408	-0.9184305135413788	-0.382267340236982	-0.08519131907882131		0.15776715195105462	-0.6848221727859927	-0.05810624956047883	-1.6228421956077264	-0.08957784008118656	-0.8673694978357543	0.700443438800026	-0.9608937333357181	-0.6756196530046104	0.3844735750962739	-0.893175302608696	-0.8585569951414896	0.5003343010610333	0.051333471346677075	1.0713652733195322	-0.7930893737884832	-0.14365418206987768			-1.3526360036306015	-0.6303620905894547	-0.24494112870565604	0.24260988637314823	-1.1120009245813545	-0.9202372827513322	0.954021140800554	-1.2392521976271806	-1.0168721311447644	0.13503391229253064	-0.052283653122724115	-0.9649614409691802	-1.109663280936984	-1.0643162898332739	-0.2237555676149042	-0.6397008990583857	0.11990809844002234	-0.36843499394670953
-0.04847921175267935	0.18302815920336607	0.1251429583829109	0.5428163423178078	1.1432610126359508	-0.9788726709496981	-0.3761811666067982	-0.046805442015981094		0.19458565091594232	-0.6490503061584684	-0.11846124571778582	-1.5974490876126686	-0.09231144784543964	-0.8952766385390871	0.7964805240815662	-0.9702492351893163	-0.6603088415595247	0.40957779100406333	-0.9184659360302811	-0.8716155959756684	0.4851676636135065	0.04722452995588727	1.0618330965854426	-0.7860948158822993	-0.14883536804574116			-1.3610444977469887	-0.6859085537141416	-0.2209885633346861	0.2529567195201356	-1.216618927282513	-0.8820639960788021	0.9414929139539983	-1.2304932959492418	-1.0430832308795825	0.1592528019491945	-0.08028270153229278	-0.9516158519683705	-1.0277450275852513	-1.1232305590851301	-0.21935397323414776	-0.6580299575632785	0.11105027549315585	-0.3991933119690682
-0.12176576772012988	0.21179066120070775	0.07172184318044639	0.5125575248276981	1.1032569775571035	-1.0416559976225699	-0.3691646318174508	-0.06319906377002675		0.22878690512832253	-0.6302067757763907	-0.17686927276695028	-1.5682749907950124	-0.07436278175481623	-0.9340102680880887	0.8376810596825524	-0.9815877208523492	-0.6566275607538936	0.4478074827599377	-0.9467331131957968	-0.898599867719535	0.46411010671509495	0.053401823600824794	1.054297912930608	-0.7790440458025862	-0.1408300110256571			-1.3677243182126326	-0.7365665689922354	-0.21026349537980069	0.27393527467569917	-1.3019687025745967	-0.8426317454906773	0.9164016989696678	-1.2029365212801	-1.0774781962381774	0.1915418696723297	-0.08965872291525998	-0.9383052131402057	-0.9462655247593625	-1.1434629770418656	-0.2365929680783349	-0.6975519480851615	0.12883324221052156	-0.4047390128596343
-0.20738448308503546	0.21095167889767813	0.06847983349182758	0.4710775366988897	1.0592609397854278	-1.1063034429297591	-0.362761988879583	-0.0960921701492234		0.24620968981644492	-0.6360678536577428	-0.22278677634372618	-1.5273471614013736	-0.04178357692395687	-0.9795131570839264	0.822307290921195	-0.9910010550997168	-0.664860099702489	0.4875803606274278	-0.9732305805790938	-0.9232581895783063	0.4425364448046471	0.07748632803670445	1.064543668168596	-0.7751047848576287	-0.1193195954783225			-1.367592788695728	-0.7748808098125111	-0.2152515072887366	0.299770703225213	-1.3834846789365218	-0.8042458523290901	0.8707768605164526	-1.1611356961492059	-1.1221108214701894	0.22839062978030739	-0.09486806251262046	-0.922624683759218	-0.8837955188543546	-1.1358124872086255	-0.27241452870646327	-0.7373084626428972	0.16701099539604208	-0.40778674106963253
-0.28710160435345805	0.1932385406698807	0.10792128284253452	0.4220397736977426	1.0156946360146792	-1.1610776720580585	-0.37173594494238404	-0.0973625246024887		0.24802039821134841	-0.6642855549431695	-0.24816433123691017	-1.4964189531453465	-0.014118116419953383	-1.0167528717759766	0.7711685984995279	-0.994575541899225	-0.6869293583899466	0.52445411479569	-0.9980652728350077	-0.916573116831634	0.423348439929241	0.11300646057303239	1.0874243832180563	-0.7687748532384646	-0.0914074109808471			-1.3452864563390876	-0.7940076579639361	-0.2309943934071451	0.31372199979491355	-1.4400441501001506	-0.7739733979778566	0.8082580345305589	-1.1158565085683037	-1.1709182966732368	0.2567979907925766	-0.10512876325101521	-0.9033308442216856	-0.8446912478498152	-1.1238471745989762	-0.31992235740432673	-0.7639503931157546	0.2076362598814503	-0.39944859559576884
-0.3466382254380662	0.1624332991521194	0.17081026708009542	0.366186462288899	0.9779329723391695	-1.1932715046885691	-0.40485826734430114	-0.03689970193396984		0.24991221720312157	-0.7144423190820072	-0.2545586757769251	-1.4873260361992962	-0.0027895058729836956	-1.0308456939197388	0.6957860444929314	-0.9978586424070496	-0.7255373995599058	0.5510898944929157	-1.0201936957493216	-0.86198148402557	0.4089081287572342	0.13846246301367549	1.1018242947535588	-0.757943538939052	-0.0674613346916713			-1.2868336653164394	-0.796027548329761	-0.2577655937227591	0.3049895368635977	-1.4344166923885848	-0.7590534249516488	0.7481518996463444	-1.0826392054960199	-1.2099206728470882	0.26659297396273846	-0.1177630902957127	-0.8879971280923309	-0.8418671065340376	-1.1050990913370178	-0.36650881366954624	-0.7748269478299252	0.24075582304720325	-0.4040851284824708
-0.37721740406499504	0.1268130287647968	0.23364371689243466	0.30883637883932347	0.9500454974368571	-1.196305420742902	-0.4579357377585199	0.10383742356708958		0.24563734602726717	-0.7710998283287454	-0.2564209030807908	-1.4727120346337628	-0.0055258134967574105	-1.0251417782803938	0.6033038785375796	-1.003714172276188	-0.7789034677851168	0.5562553710171522	-1.0290504704030936	-0.7956487464740875	0.40093743601986026	0.1393134025652142	1.1011281706878853	-0.7414744742945196	-0.05217809439583736			-1.2020051797406808	-0.7879083197688383	-0.29402036669350284	0.2848216075026039	-1.4055805064471607	-0.759095112498523	0.6997255586118836	-1.069134974807755	-1.2325993856341912	0.26712414231647	-0.13639533273226645	-0.8815689848004421	-0.8693036394168201	-1.0782250556769255	-0.40888144892319367	-0.7669120966542362	0.25699497494463996	-0.44801406624553824
-0.3735444535385244	0.10301312367055311	0.2583010016908752	0.26415034195660114	0.9337576094768808	-1.1679216954561817	-0.5181015346105886	0.2805906101449568		0.22401394634352317	-0.8108099636149608	-0.26604799052470723	-1.435577053451673	-0.018802372687587894	-1.0084193955965681	0.5442281603530115	-1.0062065260153599	-0.8344056528310425	0.539612205656062	-1.0325757886943656	-0.7392003575467317	0.399160003426921	0.1147874645609995	1.0956895730833534	-0.7221022162171338	-0.048534434009350536			-1.121389665119645	-0.7726448381517376	-0.3276742199704987	0.2605688948508069	-1.3872886013373056	-0.7665540568229551	0.6650904380049537	-1.0712989980416485	-1.2370340040478687	0.2645148523810601	-0.16335567279148977	-0.879072735931133	-0.898435665710968	-1.0531102315069394	-0.4498218748764785	-0.7452058920330656	0.24182839210169957	-0.5088868948983569
-0.341137919841541	0.08880348268841107	0.19302553809919226	0.23281668199279681	0.9214358755480232	-1.1131758059692825	-0.5747319590578346	0.41540395184430084		0.19936774892292414	-0.8283551218288652	-0.2797290840374323	-1.378012657613346	-0.04104651527492936	-0.9852562795385212	0.5669142631714021	-0.9992143671763714	-0.8814173328797839	0.5063839865447796	-1.0383537853737603	-0.6803872320498063	0.40606305559019706	0.05933202549996443	1.0764137128931552	-0.7046555006329881	-0.05389729180677201			-1.0597479543810298	-0.7544574738913937	-0.34883925257552395	0.23097486011288906	-1.3656249164836984	-0.7718577549740008	0.6498894541001873	-1.0868039674906391	-1.222004544152141	0.25358949520868723	-0.1873999938443563	-0.8775860093563047	-0.9183408188777099	-1.0233655906113022	-0.48205008301729596	-0.7214774201541717	0.19892106579821414	-0.541612464377353
-0.300521554064848	0.07672445881969428	0.05541573519102335	0.2019311297078538	0.9124502345211049	-1.0471145274411326	-0.6211313410256458	0.4989721022949512		0.181120149432833	-0.8318326777827206	-0.29993738886971777	-1.2874209416747946	-0.06187593147365957	-0.957810156904166	0.6402321581501308	-0.9855092020144729	-0.9157110235024216	0.46368228348804735	-1.0414454895152057	-0.6394560192789599	0.4212202448910502	-0.020384213793109167	1.0475533126541932	-0.6924971381584977	-0.05984606089017067			-1.0290116537011604	-0.73719602319926	-0.36432943349199876	0.19374662964920136	-1.351251104797596	-0.7733856035669332	0.6492624634030058	-1.1103582567094825	-1.1895856744465028	0.24699345852841503	-0.20078866801801207	-0.8693686860724661	-0.9360431418181451	-0.9730913676558709	-0.5038387916079937	-0.7049789892662768	0.1516743989476551	-0.49836652228221323
-0.2651600777772681	0.0593727793706724	-0.07315996757094341	0.13546182401011397	0.9114421367144171	-0.9792615538066881	-0.6426717658477353	0.5610894104061754		0.16223394679274108	-0.8233938932800985	-0.3318358779117752	-1.1616952469079433	-0.0630611698030493	-0.9300098209734117	0.7352382374171136	-0.968461991789562	-0.923469747259731	0.4217657328629992	-1.0509015682784943	-0.6295378887038391	0.43769663167118156	-0.10475910420357777	1.0248933449116941	-0.6942771903202511	-0.05794047290906612			-1.0429497560792418	-0.7228594990213593	-0.3797198282518126	0.15001412498324415	-1.7951804912123273	-0.7670959949323171	0.6561323245121641	-1.1319874018311036	-1.142941003464561	0.24836017260711793	-0.2148000406070211	-0.8325379252915248	-0.9477824920946947	-0.8971807975295857	-0.5215011512535097	-0.6977945129451001	0.12101946254542537	-0.38031352024350246
-0.23613796485885202	0.02902848069923932	-0.1352609633425204	0.021145089454730804	0.915447063738101	-0.9111031418149309	-0.6329139621941429	0.5988007897474004		0.1429661816265308	-0.8021884170476102	-0.36389652719658483	-1.03464884746254	-0.03902027070498131	-0.9065060112104314	0.8540725994646989	-0.9444326321784302	-0.9100370865867712	0.38530521681667584	-1.075843195189243	-0.6159550420375706	0.4510716643057585	-0.18757370741024676	0.9989385952713399	-0.7179590483681979	-0.042345008746744996			-1.0821965533579951	-0.7114719103904638	-0.3990990774298401	0.11541870800854118	-2.913520424667888	-0.7432475915543686	0.6679846373627848	-1.1470488825875402	-1.0864425268704285	0.24834107441911857	-0.2407677493656606	-0.7547791681057031	-0.9587008241458719	-0.8040792840413683	-0.5330532954881134	-0.7001558349517991	0.10568400712794723	-0.22457259331554136
-0.22642413001277237	-0.014779328447688525	-0.16110848595719912	-0.09546299982967432	0.9258818453621325	-0.8457472054727393	-0.6038280886008817	0.6045022615197946		0.12608603825549292	-0.7697925718935368	-0.39373924283858835	-0.9388055784715567	0.004469066447208842	-0.8874177000201225	0.9456005223693499	-0.9086421655651824	-0.8910502589492912	0.3619830903097482	-1.107222053299855	-0.5925116192312077	0.4643616636202747	-0.26853234621168387	0.9489932336567566	-0.7567818206861182	-0.015931026933546876			-1.1137180047255075	-0.7026825166539032	-0.4270093950403243	0.10094305078055373	-3.307360301620932	-0.703012855688919	0.6838937216442446	-1.1552695502613344	-1.0245654518969447	0.24734319409615307	-0.276728911974076	-0.6443756054319019	-0.9781248646670331	-0.7100045581156343	-0.5374945438723	-0.7128643574203155	0.10545123682250342	-0.07213243889422054
-0.2482462649691405	-0.06905286150118364	-0.16784766350437463	-0.157575959742197	0.9380597961102284	-0.785602614299121	-0.553550492478257	0.5776267031995784		0.10883689878883743	-0.7361884664226492	-0.4294668059998301	-0.8890080042693865	0.059008928615783184	-0.8712347490357752	0.9704015771919288	-0.8639243792445128	-0.8715817192006703	0.3552821758886825	-1.1285784315083807	-0.6003753067125543	0.478434678090352	-0.3371669371525019	0.901320029206385	-0.7992649974803129	0.009079913625713653			-1.114991693618796	-0.698555050759086	-0.46335358677482896	0.10448145301797133	-4.6062656358650305	-0.6568063787337677	0.7057881852916112	-1.1539874647683148	-0.9606786505346265	0.2498044730745681	-0.30573244006845307	-0.5319637520684138	-1.0071943564034744	-0.6263157175917938	-0.536233779822062	-0.734763541819559	0.12160709346358023	0.005253209612034182
-0.2874465134773884	-0.1304693506049785	-0.14240539210077358	-0.13431593744254797	0.9461439650600123	-0.7333049549442852	-0.4651031815232908	0.4954075481921576		0.08972335799695644	-0.7099697252201869	-0.46690699056355944	-0.891165334932067	0.11460578578653562	-0.8607205627529625	0.9527553600005396	-0.8139627518349567	-0.8585833891197225	0.35793723082214035	-1.1167286616253183	-0.6390919249182485	0.49615231513970526	-0.3851443805134742	0.8836992604525669	-0.8447075798808902	0.020208295768771794			-1.0808691789476028	-0.7010885256520352	-0.4955210150948103	0.1271555785961322	-4.904379872024283	-0.6076473812712646	0.7331169974662936	-1.145475505657821	-0.9018909645397095	0.254879816535393	-0.3185589742350145	-0.44926088969071276	-1.0412484575622638	-0.5579531156831938	-0.5257033093228964	-0.7532212535098338	0.13958061234275548	-0.042137732421905626
-0.3375611458977045	-0.18508112948815364	-0.11105545859791124	-0.018126697947318894	0.9457174621417987	-0.700049960185793	-0.3603298636446037	0.39337388836725456		0.0805133068425637	-0.6869607427795131	-0.49985062852503354	-0.9322915395590556	0.15517792472709546	-0.8538296269829357	0.8894960602857847	-0.7584825794661094	-0.8605536706234874	0.3768764504982536	-1.0600391932894713	-0.6735507661153471	0.5264324442097206	-0.4201314611936996	0.87194626313728	-0.8934270013383669	0.012136876268121152			-1.0145984344967098	-0.707509376112081	-0.5031501203449806	0.16466044027324708	-4.2315305392979825	-0.5649301519894678	0.7603711372376156	-1.1277964336864694	-0.8536250601523493	0.2598954781587197	-0.3230574107789064	-0.4127514016506252	-1.0826322140573954	-0.5132804360704146	-0.5070612625338099	-0.7589918849291561	0.15268078820942696	-0.15045076836995713
-0.4023609475561357	-0.2232050822422249	-0.10306150322680759	0.1404726225909186	0.9317397983221483	-0.6973057382435504	-0.27789253926426766	0.32371611917986154		0.09208813173667273	-0.6719196786885856	-0.530809634354242	-0.9786639066071352	0.16344759443762197	-0.8401099455636245	0.7671398663964315	-0.7050743638201883	-0.8774767698722543	0.4125711846498589	-0.9892743041226723	-0.9282022907127601	0.5657544496462105	-0.44651336360314586	0.8669070641485993	-0.9433643532223067	-0.011113184600799585			-0.9269487749971453	-0.7110460110265071	-0.49149198702910973	0.19438659738175687	-2.7248403840435036	-0.5415132147216651	0.7848096124201576	-1.0969598585501228	-0.8181573902873078	0.2579904339057856	-0.31286253439731426	-0.41518447136169145	-1.1332226712419629	-0.4883691693110235	-0.4809840901015535	-0.7536755600707142	0.16623509437789588	-0.2588029925940374
-0.4656020252891121	-0.24549117144187133	-0.07348116667898302	0.2729400279735751	0.8960508742075042	-0.7270182778270303	-0.2224195720071625	0.29913022352898333		0.12278563664484521	-0.6686654985916201	-0.5584124462560341	-1.0164015603731524	0.1362465097711013	-0.8163776547048753	0.628061257880723	-0.6651433202453447	-0.9057595883321049	0.4402671784036837	-0.9244777788229968	-2.10663616683098	0.5970750558686374	-0.4687516207249205	0.8965087646462875	-0.9978989791413385	-0.04205795153952124			-0.8385998616373032	-0.7049539799283399	-0.4817077599798851	0.19981600104827263	-2.36906793080746	-0.5392610450017967	0.8073941520709926	-1.0598852117814672	-0.8005488008539181	0.24588576362445363	-0.2852952937683709	-0.4331649909502116	-1.182276997275127	-0.47374720962003164	-0.4405696628408286	-0.7340867724589561	0.18026635146634296	-0.34091922584946277
-0.5145791208872345	-0.25337528379544005	0.03756817166909365	0.3391567918866648	0.8426927742727589	-0.7891970254833668	-0.18919029470033374	0.3061338086159745		0.16317871388585484	-0.6678709912824548	-0.5786343516248083	-1.0276119173099592	0.09160973232280475	-0.7884380669820249	0.4924925697123902	-0.6435584914323832	-0.9468814823224989	0.4480450946800527	-0.8691232310134446	-3.8497823983061443	0.6125605682663926	-0.5010359619160012	0.940393329270206	-1.0563960121944282	-0.07361300996538163			-0.7660250953404933	-0.6847895240127648	-0.4783176225016371	0.18344658984179918	-1.257960433958699	-0.554859482853379	0.8166367931696898	-1.0186488268047322	-0.7966371983671673	0.2274249776495909	-0.2603544449758525	-0.44559649851260963	-1.2224988213431955	-0.454912948768186	-0.3912155903950221	-0.7068431203169684	0.19475287988749646	-0.34305330739547885
-0.5556448634552025	-0.2560812504328794	0.14940399755274256	0.32297563900187753	0.7812020391475235	-0.8791470472872763	-0.20031800021820678	0.32058560284859994		0.20178964280128092	-0.6613854763466149	-0.5916730813372111	-0.9947570974126473	0.05796813277072686	-0.7619031648124526	0.35744931079666226	-0.6328861904591155	-0.9989787787577106	0.4377735446116084	-0.8420605375974468	-4.629207716840026	0.6102434102947332	-0.5501905614591999	0.9564257441455627	-1.1107223224115583	-0.09131382246671098			-0.711165207550019	-0.6450483115490357	-0.4778264672630071	0.14649911941561974	-0.9386327597126541	-0.5858739755389697	0.7999990092278507	-0.9664038429641945	-0.7993949187091456	0.2034137807874198	-0.24927883870024123	-0.4442415072039053	-1.2520201756901614	-0.4246334124870435	-0.34263243842766816	-0.6901999545955191	0.21394045565388864	-0.2653026480896431
-0.5870498341192342	-0.2636188266178056	0.18147137579225284	0.2508256830384374	0.7148501400794618	-0.980875338941971	-0.2449123350236717	0.2875064802816034		0.22993159270667776	-0.6497673934263254	-0.6027794886730746	-0.9336144004901445	0.04718624377660769	-0.7408977755523188	0.2499732204011059	-0.6266647594832444	-1.0566973659762076	0.4090431641838047	-0.8468232426089554	-6.590387539644652	0.5822686290130352	-0.6087832327983379	0.9768269022354333	-1.155657893050893	-0.08995718224079045			-0.680242349698214	-0.5806926211389767	-0.4876106943122319	0.08950758435087629	-0.9443381098043764	-0.630243073865649	0.7618645853048239	-0.9093994191094765	-0.810022231246526	0.1789657128747638	-0.23550969974426597	-0.428640287830074	-1.2681984709419747	-0.3819235017749655	-0.29540568663647193	-0.6905282882457128	0.24049680903085197	-0.1801420456193074
-0.6073895231294784	-0.27310297439118403	0.18286874200526398	0.17449646851682088	0.6423187953213676	-1.085739884244943	-0.2787320620110405	0.15847778832480802		0.24545227677807196	-0.6385364107125782	-0.6166468049161862	-0.8705666544517217	0.04857127171049602	-0.7157364638756534	0.20841931046650383	-0.6238665613539467	-1.1113374706046542	0.37349952022053334	-0.8601818487206817	-7.320027962212673	0.5318344220702554	-0.6695969535379028	1.0329922042480255	-1.190846713680082	-0.08045598191073502			-0.6698005166215195	-0.4860030836278826	-0.49529811614746394	0.03073239728314093	-0.9476960183023472	-0.6822086854214447	0.7138077439214741	-0.8558622704874523	-0.8271982598356944	0.16096447704863517	-0.21788588645392865	-0.4077091671278573	-1.2675176511604929	-0.3267713300678295	-0.2543031457868107	-0.7014973124368765	0.27086991079854916	-0.12907188429879377
-0.6217165175081275	-0.28923763208047504	0.18216780750314115	0.08769292948794093	0.5672316641367029	-1.1831983365953564	-0.29190802721475806	-0.0022946416963251894		0.2504342952702957	-0.6360627769337225	-0.630575846671055	-0.810256271008274	0.053286576362613094	-0.6801691226479001	0.24141414993109028	-0.6254536156983457	-1.1527054852638547	0.3464285491261412	-0.8747472887941203	-5.989164296012987	0.4820474131746056	-0.7301441483494165	1.0779425163353202	-1.2095763894600668	-0.0644720074460343			-0.66507753325431	-0.3600329080277415	-0.4741084609843016	-0.01507828217025325	-0.9451373069651583	-0.7384608189845603	0.6589608636532477	-0.8085470666361892	-0.8450805338782965	0.14260992474451892	-0.21144299841008674	-0.40352052336007704	-1.2505849067286072	-0.26231049283238717	-0.22352114247697866	-0.7223887135506275	0.302122747397115	-0.12074605514025363
-0.6260593876791553	-0.3159126267269981	0.16954047995205287	-0.026303508169837352	0.49864062474801774	-1.257377347960112	-0.29438264138456555	-0.11034584958020902		0.24630679405213357	-0.6463444122556873	-0.6444672254018007	-0.7598603367272492	0.05878619020536261	-0.6314877776984955	0.31341913352799494	-0.6371780213736464	-1.172262207284187	0.33165399489769376	-0.8987570565698764	-3.8710093028529236	0.4423994466778822	-0.7745415377080757	1.1075082812248986	-1.2087508420488267	-0.043362685530710925			-0.669114684140518	-0.224303582541246	-0.42785304163754906	-0.0503205482509797	-0.9357486076090586	-0.790579632275118	0.6136643262837727	-0.767013342649674	-0.8624281951884967	0.11428850557824681	-0.21372315412972998	-0.40674938161752505	-1.221137181780231	-0.2048939306599455	-0.2026164849039315	-0.7473594927508662	0.3371250115627814	-0.1538265584335662
-0.6169192958949983	-0.3400657002610546	0.15192706157430175	-0.08628372191320963	0.4368025482310549	-1.2880943703887735	-0.2859625066102117	-0.1392766599266013		0.23787014957493322	-0.6612154060919371	-0.6595544051484558	-0.7315282565250621	0.05089315089791123	-0.5648537672418941	0.41729133512041977	-0.6563583571995087	-1.1713316868946335	0.32817117235122756	-0.9334074100547884	-3.2307143357817765	0.4055977343665306	-0.7920628411656937	1.1458361741033525	-1.195203708228324	-0.029639778109211083			-0.682658197967886	-0.11232232207930548	-0.3752411145190814	-0.07452646756319177	-0.9213929352443623	-0.8357887346713089	0.5978054527562963	-0.7228650512347843	-0.8821682774682096	0.07590711588332195	-0.22011864863667402	-0.38354784393078317	-1.1848943711017141	-0.16932635916487776	-0.19722354043741888	-0.7692653778368483	0.36921992897221767	-0.21070442226152303
[truncated: 142 more rows]
