# Supplementary material for: Obesity dysregulates feeding-evoked response dynamics in hypothalamic satiety neurons
Source: Sci Rep. 2025 Oct 14;15:35837. doi: 10.1038/s41598-025-19800-2 (PMC12521569; doi:10.1038/s41598-025-19800-2)
Supplement: Supplementary file 2 — Supplementary Material 2. [file 41598_2025_19800_MOESM2_ESM.zip › Fig 1/Fig 1ef NCD and HFD/matrix_MPK120_4.csv]

-0.2967611812093372	0.9486356930708311	-0.027475486187537878	-0.5907710128760377	0.004714403516214936	-0.842129544896361	0.47430463060662864	-0.13220064189727815	-0.0918708164521525	-0.2510855183766541	-0.31352874587187574	-0.04803045228823683	0.45365890448891016	-0.3810998924758357	-0.445753696511155	-0.38003423598000274	0.7836339154985529	0.5566243804420982	-0.5868365797916759	0.8247976407416617	-0.6564170094643712	-1.2519706093988723	0.032370890917000836	-1.3845890992031435	-0.31980522120915084	0.09932918839083497	-0.0029374212437592766	-0.03440495601637848	-0.3574557705510891	-0.4062617056419736	-1.1085489165898403	-0.22340135513825468	-0.37551774218630857	-1.0390223436643502	0.10076008030381929	-0.45540112557720774	-0.4094853162791526	-1.1114285075379846	-0.30303461433738366	0.22472166469718552	-0.22567094747499766	-0.5921593506354699	0.3465771324442087	-2.1792935054615263	0.014554165720746148	0.19683500785939897	-0.36834694243830457	-0.8628314067511228	-0.5554867528654025	0.944617418022052
-0.280656370862786	0.9440139154698806	-0.02197581976012173	-0.5974189629895617	0.014996227721189161	-0.790189481704513	0.44984195088804685	-0.10420544200182597	-0.077130868944624	-0.28453538545260165	-0.32060976011618236	-0.07634032440340317	0.4174825467068498	-0.4098518168976488	-0.4151854926472974	-0.41675303552272636	0.7587726121072479	0.5908603081346203	-0.6000051206283809	0.8110150929598616	-0.639367607186724	-1.241594523708729	0.03153676473310425	-1.3524393437741453	-0.3565558214620166	0.14333616964808857	-0.014017496567990995	-0.08903454244522843	-0.3386585808713627	-0.4432850616731792	-1.1165670267526489	-0.24574212249380095	-0.3755599305515829	-1.0734337462354153	0.07544089045198876	-0.474625942467255	-0.4190411362493983	-1.115144634568394	-0.30713400888118264	0.18219963140307188	-0.23086515590459278	-0.6239752370050162	0.41527813935895264	-2.1674422179372415	-0.014091638579090281	0.26617051098393973	-0.3552834095477983	-0.9217346644523252	-0.5538773172774869	1.0018328944039543
-0.2715197738106707	0.9377885783379917	0.002484307140837893	-0.6111059191056395	0.0377591488133626	-0.7329934791500347	0.42728867268288745	-0.09489105070910035	-0.10071676613241025	-0.32882199077263424	-0.311918230889239	-0.09418313652196575	0.37157881756667216	-0.4517487280184666	-0.37072993249153935	-0.43816812631518137	0.7404770535284837	0.628306460631491	-0.613112007228089	0.7886295799397681	-0.6130881617084404	-1.2349393283385843	0.01683162093212079	-1.3068789463331618	-0.3691373376373502	0.15950494738357376	-0.03448640277185555	-0.13962401638654376	-0.31126422691951344	-0.46596705655060505	-1.1356753383002391	-0.2580963950468184	-0.36247309964360125	-1.1046305874684814	0.04011451717251968	-0.5013281129682708	-0.4236763058493058	-1.120051764684246	-0.30278239705824644	0.1675720519498967	-0.2295807885769178	-0.6595756038076842	0.3980044317380044	-2.153317788366426	-0.03311062917086068	0.3441788380468838	-0.3364764109927152	-0.9863456507496714	-0.5455229049378646	1.0293162556164428
-0.27476759745861806	0.9240911575279065	0.009243026416102806	-0.6246713308237752	0.04469718087903819	-0.6920814033788208	0.4074720869576606	-0.10645036464722464	-0.12505303363181974	-0.3646253796066167	-0.3009028335759382	-0.0795577250992504	0.3201213434669007	-0.5007785988517848	-0.3440766214251815	-0.4448182527798198	0.735138799709299	0.6606558213285263	-0.6151057176092186	0.7546039622522871	-0.5951879860160291	-1.241562034317148	-0.013664066890505616	-1.2677764176657398	-0.36564789957589283	0.1637922397122189	-0.051469434570303466	-0.175863935484533	-0.2608251012789148	-0.466558098549283	-1.142859526664884	-0.2747464662709681	-0.33274506805330706	-1.129372312268098	0.014462571833945382	-0.5389992442215369	-0.4204270156258544	-1.1250543066494842	-0.293006386218232	0.175544933192543	-0.23029776471566035	-0.6928505933268796	0.36552307552758523	-2.1375898865303924	-0.04170504085173837	0.41442828387174513	-0.3145502433042918	-1.0384725476523402	-0.5388783702015572	1.0272795115007416
-0.28434793391914814	0.9065586268029907	-0.00558598988635865	-0.6255517350279988	0.02497428299732111	-0.6673511485624894	0.385989749126026	-0.12031998059245556	-0.14059585260808852	-0.37868679393111315	-0.2991023828589371	-0.03646245282048791	0.2628047731758988	-0.5498795532238248	-0.33113044140684905	-0.4463435729258861	0.7291423320218909	0.6825129728626956	-0.6029621114471017	0.7179971532407662	-0.5798774579485023	-1.256666865453488	-0.0499454473451998	-1.2505232866291245	-0.35784370657489994	0.16527173973158074	-0.06157369322215796	-0.20395097363356415	-0.1978882383848122	-0.4548287791041414	-1.1393273406577171	-0.30684871484944354	-0.2878064432471399	-1.131892840282179	0.006225297326848489	-0.5729037285186541	-0.40778073655170566	-1.124891448492773	-0.2829657199866839	0.19631694645671763	-0.23648026543434192	-0.7119991892940961	0.33969430822204194	-2.119367931660208	-0.05411263612394461	0.4457878625121996	-0.2910496816646366	-1.0625860296010352	-0.5315394857211532	1.0085682839751828
-0.292881747642671	0.8813743465676176	-0.033065783821995626	-0.6148346898529388	0.016378268627944226	-0.6135977304949992	0.3472767207083665	-0.13599854115832352	-0.15077315238580036	-0.4104224541146416	-0.3034665283499279	0.012876447862984225	0.15336777897632575	-0.6396515010719585	-0.29140279014873693	-0.46450599426778894	0.7033777264104336	0.7244149173880029	-0.5805880569030525	0.6480008209199586	-0.544725730397842	-1.2798704469269502	-0.11080660950336063	-1.2215965013536125	-0.3665037994777598	0.1768028657653272	-0.08545874208325906	-0.26758879997671653	-0.09473725491177366	-0.44112415281963296	-1.1433224970424853	-0.3714509538524934	-0.21956254357998567	-1.1277719632677516	-0.012310934629420282	-0.6317883543742112	-0.39141178823113637	-1.1178362357402196	-0.2793213530547007	0.21757371090044542	-0.26197779384464326	-0.7482987005744673	0.3212003534194521	-2.090756223553402	-0.09397944375564729	0.48673677624861555	-0.24804322889911923	-1.105519346823129	-0.5134655949691043	0.9838229301993711
-0.311653887703617	0.8512887152633342	-0.07704251723971986	-0.5984082286980293	0.04306900096433748	-0.5947611580021769	0.3195153491612944	-0.18526509847666142	-0.16329220188849852	-0.42839352473270925	-0.3092626317276541	0.06261233755772669	0.03603305631102628	-0.7337327517559847	-0.2605882784515832	-0.46763407907064913	0.6792361138987056	0.7486662993750903	-0.5466884129072995	0.5577937062164614	-0.5146679783698861	-1.31394121689382	-0.1937798868967288	-1.2148094576616273	-0.3751536980393565	0.16496686561043258	-0.11350031649842363	-0.3100903430063389	0.01656958561167095	-0.40206766622786755	-1.147530447265406	-0.4418210098237657	-0.14695636694350422	-1.096116765444982	-0.013483635018490365	-0.6986314204321656	-0.36210796573031034	-1.092278362347017	-0.28082636465459804	0.2724441426631703	-0.31216406031593047	-0.7752372010632708	0.28642754991957564	-2.071377954407435	-0.1540625601742873	0.46692626557628447	-0.20526415997605613	-1.107241693622053	-0.496571484313219	0.9164168474492482
-0.3246500113432516	0.8199235945741548	-0.1497925990936125	-0.5784263296763642	0.049471846755261825	-0.6105736125177745	0.29215610385617224	-0.2637182514860397	-0.16798560721717276	-0.4212820250324986	-0.3167602791957302	0.10803015825283405	-0.08175858417788484	-0.8189772249839956	-0.2561427224360072	-0.4613324529042842	0.6576650601550333	0.7477560886584708	-0.5018245010784086	0.4532835205801278	-0.500470000152436	-1.347379982696043	-0.28094969974945005	-1.237497401113925	-0.39649215335954796	0.1446386459842032	-0.15019205010493825	-0.33126625685108146	0.11805192819353909	-0.36367271535548873	-1.1514355017547406	-0.5134100605233647	-0.08118639301601488	-1.0431536181817578	0.012895818894784927	-0.7692355394161361	-0.3215717725528884	-1.051553952977914	-0.28855250547115224	0.3394312278130529	-0.38963668487317255	-0.7939959736702665	0.2880852442040691	-2.0612672747131464	-0.24903550198447152	0.39451631913853485	-0.1663462011544713	-1.060369792963118	-0.48373286773789737	0.8361814512301192
-0.31800145276107794	0.7969280471645183	-0.23790673034154705	-0.542026424762255	-0.0036855614026330198	-0.642044525873377	0.25220946941503336	-0.3337223792900257	-0.1577528345187338	-0.3985494637532133	-0.3218876687437091	0.12110476355843644	-0.19190239624052066	-0.8844533660934916	-0.2572501064344816	-0.45894177452965446	0.6345431463382866	0.7249452763882369	-0.4508986374432837	0.3440931528727333	-0.4988372908299706	-1.3779268506539728	-0.3458001610479836	-1.27597812673575	-0.42825602167796306	0.12052777445969683	-0.1971339228917078	-0.3336264751544257	0.16630512594015334	-0.3401372477447386	-1.1697204353429937	-0.5764504625307459	-0.03985023272059079	-0.96366124206493	0.056388712356801304	-0.8300090827799002	-0.27930816118638546	-1.0100182138826503	-0.3065027746770935	0.3895774616768015	-0.49000509133437253	-0.8069244588493113	0.3081641874014816	-2.0519591315535957	-0.3757796105949794	0.30736342815791146	-0.13196267352124255	-0.9776670619545094	-0.47112113195029937	0.7584249393083918
-0.3083405315646369	0.780647300345691	-0.32683036305239366	-0.5019632773849547	-0.032871076856755076	-0.6932759857753589	0.20234790982083228	-0.383894189308941	-0.13132196896793527	-0.3778683303943642	-0.31937211436322216	0.0768095757230686	-0.28210743829157614	-0.9225694531489905	-0.24996900658194385	-0.4668124938264097	0.6144311469974011	0.6805151678449188	-0.41132465914867355	0.2318719825398238	-0.5014569942677982	-1.4050154793733156	-0.3825265814976884	-1.3025613490222632	-0.4542787768084711	0.0916827487394593	-0.24921113251987054	-0.3127984293058848	0.14825982384761613	-0.32652966826502994	-1.2088553309469574	-0.6228730981681438	-0.04034299282699062	-0.882321576251979	0.1085486603072133	-0.8741590332654134	-0.23907924912913675	-0.9720416657758738	-0.3297807020259227	0.4193152456610402	-0.6106695964338742	-0.8279145436191877	0.32695623635172133	-2.0342862525439456	-0.5151726552113215	0.2653999738127091	-0.10272287746974255	-0.8886966933952305	-0.4554805376465884	0.6800682764515036
-0.30184489711195484	0.7694165067093748	-0.4103593791439886	-0.466058005325079	-0.03885812546139132	-0.7561687124160846	0.1369584129463603	-0.4143190042111165	-0.10950724289194118	-0.35709059726186426	-0.30611162415293114	0.01074669943776918	-0.3538923336477151	-0.9306828188993995	-0.24163459030409418	-0.48348158297232935	0.5862550031539222	0.6110739738817441	-0.3910414874244981	0.12446135138014829	-0.4953333647661992	-1.4041919587951397	-0.38856752019596674	-1.3126254216631275	-0.4645682652565224	0.05924561744666246	-0.2990569262062884	-0.2768491341034562	0.07743001476208276	-0.32668170825921666	-1.2609936554174679	-0.6492114511768796	-0.07632460580184394	-0.8223245182227494	0.15318693318149335	-0.8973500175196824	-0.20068364267400124	-0.9310685275856123	-0.3536100523576346	0.42933556280679797	-0.7342762827530789	-0.8538161402205342	0.33413957825119417	-1.997606490976213	-0.6473442487647609	0.29240216474985675	-0.07318946927216116	-0.8063900770798244	-0.43920751314709705	0.605125515653317
-0.2886133188602463	0.7725698939335658	-0.485813978608067	-0.40926612115972627	-0.12022726498945902	-0.8007560400537146	0.053919343983833	-0.4163896396986447	-0.09123684021527009	-0.3440689477737532	-0.2830847610207636	-0.056376983549776535	-0.4082078854176177	-0.9138671876200947	-0.22913697089273893	-0.508713341282591	0.5473293989519343	0.5215060142103344	-0.377326904497526	0.022272246368611616	-0.4761306089225218	-1.3518341072849824	-0.34806318165124955	-1.3087834402328202	-0.46188205633374013	0.037504896347855796	-0.3493390780714981	-0.2538898463541345	-0.035143294222175464	-0.3430680612496989	-1.3176600793989297	-0.6571304353127375	-0.13108341639283008	-0.776476728832208	0.18001192917807093	-0.8954219418005451	-0.16068103900931185	-0.895877347468162	-0.385505518578054	0.40351831029227647	-0.8463865919641593	-0.8790063420028915	0.32012430625232435	-1.940494063857831	-0.748181770402115	0.39124667307528055	-0.041598568441888376	-0.7295162489933396	-0.4238987319954323	0.5426532824389869
-0.29663091250643814	0.7847351178096387	-0.5504257900294803	-0.33225559062367344	-0.2201844776952165	-0.8307360967238658	-0.015233803186383187	-0.38980642591202413	-0.056528622421668284	-0.35386767754097365	-0.2581637922242353	-0.12339003025549303	-0.4351068890723684	-0.8844041544128378	-0.21022133029673468	-0.5395716116548328	0.5070545792741112	0.42375153334948995	-0.35943698941640606	-0.07825842662083912	-0.44641413580282474	-1.2696927175222483	-0.26901496013936993	-1.288475606560772	-0.44544877821789575	0.029781008835059453	-0.38767699429761304	-0.25576569149821055	-0.1682199032584195	-0.3653031016761286	-1.366104226156653	-0.655411742377762	-0.2028863265544953	-0.7448353943467448	0.20552341667434576	-0.864770386025706	-0.1112939038366352	-0.8729962699598115	-0.42514578278362086	0.34636231923999294	-0.9367503443339569	-0.8956624310305132	0.3070517872895187	-1.8733328548098072	-0.8126519250453779	0.5410185515045535	-0.007956797809286523	-0.6607477297873823	-0.4113267003456863	0.484621296360879
-0.325264135228352	0.790175466375336	-0.601271956981074	-0.25868423809547525	-0.22447602171120623	-0.8421630222171416	-0.034355743754075733	-0.3585325464079277	-0.011569801347965245	-0.38733510821213046	-0.23287870699685018	-0.17607242445601534	-0.4400723584953055	-0.8489487788913385	-0.2014123208766816	-0.5831863398049387	0.4574959111884439	0.32844996286473116	-0.3425651734314248	-0.1724649696396065	-0.4141768525653067	-1.162038605528641	-0.175458123935673	-1.2575082921070553	-0.4210741082582283	0.028466853853175145	-0.3997170576151878	-0.2924833786669332	-0.2908450250361952	-0.39479562565485277	-1.3876807545206487	-0.6482613523445072	-0.2903664332519635	-0.7400993317393307	0.24785411781529412	-0.8242975780142154	-0.06009007285212481	-0.8574290042164889	-0.4637806329038569	0.28022780085765747	-0.9803342406067518	-0.8834584660361215	0.3196638356177424	-1.8081288957680453	-0.8447716951276091	0.6944196600103213	0.02943349480862678	-0.5916207017135264	-0.399216938300927	0.41855902983513643
-0.30055839253051914	0.7817127019398068	-0.6332874308692091	-0.19499497357386594	-0.16085258904042088	-0.8078911730228558	-0.0035868030224251225	-0.3418197086186414	0.039504909235918116	-0.4487251425468955	-0.20492926980906057	-0.20282688060899198	-0.4316570855691782	-0.8124583176867602	-0.21673346910874058	-0.6319763815632216	0.3936516250512213	0.23847348342287025	-0.32698487968056555	-0.26122910364266416	-0.39605416690288003	-1.042667792950185	-0.08569578473250697	-1.2285145043809158	-0.4009521776620801	0.034194307604904835	-0.3700173221206132	-0.37419052554697513	-0.3901741214381397	-0.4416449706720595	-1.3731245057540717	-0.6345230128603695	-0.3806664102843429	-0.7476375213998693	0.30715955200735173	-0.8051976944638032	-0.011485674046375283	-0.8576224599662791	-0.4947328756009243	0.21863463563113333	-0.9646659908294557	-0.8152039395101646	0.34883828561296926	-1.7466729530959628	-0.838496836053271	0.8176927651209833	0.06982613719098232	-0.49427927644157166	-0.38524675379683254	0.34148529832514907
-0.21015110359548358	0.7546520051852461	-0.6556609802080067	-0.14748273996443317	-0.05971046207322034	-0.7534347312189628	0.059932387945480683	-0.33897908807544913	0.08854098998307489	-0.5425849953449339	-0.1866236663596862	-0.20789499851926427	-0.41042889050196896	-0.7840238086051616	-0.2553997939307016	-0.6712070769756269	0.3261072425240107	0.15361066812516513	-0.30510942027048654	-0.34731186447464224	-0.40521634213880614	-0.9515921624963068	-0.013488434110169974	-1.2004328636530937	-0.38094068576294715	0.050522283722199	-0.3033092794388315	-0.47381287423141194	-0.470443741792734	-0.49920019570545443	-1.3215517144570295	-0.6139143832345958	-0.45725179353346423	-0.7356942563101155	0.38873788713733876	-0.8070157542569936	0.03526465691941085	-0.8910824085269331	-0.515083700499264	0.16855431091899056	-0.9091049823684589	-0.6830315072736383	0.37380064106660227	-1.6944184332995573	-0.7939480181891777	0.8940992310201807	0.09555362554010904	-0.3541825348539629	-0.3726321819993882	0.2568205272693482
-0.11691350458128998	0.7039509789688181	-0.6859606405627947	-0.11764411872357572	0.10706514303008585	-0.6950145746345897	0.1454805571051713	-0.3438861820247877	0.1207707569256119	-0.6578460889053992	-0.18921974648930473	-0.19795237619192066	-0.3768639141972476	-0.7655382609623483	-0.30444909530255476	-0.7062237808586677	0.25903172467005514	0.07818860138231543	-0.27400030065356495	-0.4166527902539702	-0.43951681150352523	-0.8981139399670031	0.019375101353740206	-1.1690361244021723	-0.3467097868589026	0.06462394115643208	-0.22005042771674527	-0.5634857578852404	-0.5410312482338905	-0.5499362652549016	-1.240339233685465	-0.5817633972749785	-0.517113708787989	-0.7011901426708111	0.48672351964630395	-0.8171502721810869	0.06619831509142521	-0.9489375219437856	-0.5272689046097294	0.13369049582114653	-0.8325855750086241	-0.5054400596933906	0.39032911331842507	-1.658925401288511	-0.7161290394125579	0.9302297189791698	0.10041036780611914	-0.19303154520614174	-0.36193758886805605	0.16323394720281284
-0.04655626817957155	0.6297330386052076	-0.7223634887919019	-0.09507279557184191	0.2829516616091045	-0.6166463985074626	0.2141436129180118	-0.34996698292384065	0.13590892075693276	-0.776628683305312	-0.20825008168086576	-0.18480943671224764	-0.3414712665980798	-0.7557139691145526	-0.3484060322835932	-0.7465269143870158	0.19538908313007186	0.00826542576014328	-0.24550639293288562	-0.4524412463462958	-0.4890100095398807	-0.873119680027042	0.0008709704319813438	-1.1499267209265773	-0.2960354154977506	0.0675780238706211	-0.11716059157464524	-0.6334952929689506	-0.6091282831653213	-0.5807939142878127	-1.144583923578559	-0.5380073126057953	-0.5698424152419929	-0.6531814055775822	0.5694598438701576	-0.8353886750910334	0.07963771165142602	-0.9964170902494406	-0.5417240642324375	0.11474055168362456	-0.7527835517157268	-0.30514172951441443	0.3937414430736403	-1.6324886525670714	-0.6072468266542579	0.9352767374507277	0.09407673436921825	-0.04186866275906873	-0.3476582792906876	0.06128874324223329
-0.000941184982707699	0.5538955870713457	-0.7581154401704238	-0.07534244060852621	0.35072660297407265	-0.5222403539048119	0.22695091484259433	-0.3623117163027533	0.13801887292030854	-0.8850066039032864	-0.2251132238849231	-0.16376251109835152	-0.31743206576166194	-0.7541359145549303	-0.37780877957039494	-0.7807237166021378	0.14613370163374778	-0.06034618638847511	-0.22392365711758883	-0.4564877480595726	-0.5472756267862533	-0.8795026484950986	-0.05897266139998565	-1.1564168219396447	-0.23761844194740256	0.06335281276422591	-0.009520440513615714	-0.6703252666427758	-0.6790513308084964	-0.5881452097514139	-1.0469997367005068	-0.4852633826143358	-0.623922836919374	-0.5860949834331199	0.6181037922669599	-0.8526854162619426	0.08551342496284292	-1.0190040360565789	-0.5789036552023596	0.10587470774180181	-0.6935974293676203	-0.11310975463062874	0.4008084555496401	-1.6088373032547612	-0.47346093174921516	0.9114671388597111	0.08094807698014507	0.07762008656193471	-0.33829944679708	-0.033245901345062404
-0.04350021295687791	0.49845188661917356	-0.800055031229828	-0.059076629440461756	0.2897315255741246	-0.4033132877407115	0.1838794243963076	-0.3753723276793642	0.12309467606893536	-0.9720781271529635	-0.21275602251271955	-0.12410916608738427	-0.3001534742765449	-0.7632089080780828	-0.3842788658254966	-0.8060733252548108	0.12180192023356677	-0.11874122076905713	-0.20060548856179666	-0.43410253679202987	-0.6174317114499169	-0.9010591888122083	-0.14924480194784326	-1.1863501667575398	-0.1779577587629772	0.052692053173112	0.044834387686987456	-0.676734404218368	-0.7504356882141492	-0.5710762942338381	-0.9475349123879738	-0.43168139374715137	-0.6805834990169106	-0.5112173657222718	0.6261971062424238	-0.8528084849248664	0.09440796765758133	-1.0132576106725046	-0.651722584223851	0.09597345228926715	-0.6579136816854584	0.04742396773267873	0.4235023872455447	-1.5888827445758713	-0.3380205120369643	0.8456555590649305	0.07519946022528619	0.14717582104425628	-0.3568015750359578	-0.10716666598554814
-0.19392900903372096	0.4607976222408531	-0.8515953508353686	-0.05198900567873084	0.16088825756395522	-0.22995209798657185	0.10575174104508771	-0.37783627985748874	0.10478068752597902	-1.0337456662920341	-0.15961427976502268	-0.08911393394226329	-0.2776609920274981	-0.7848423628933661	-0.37235996969725016	-0.8314801755023693	0.1470238887581447	-0.1593154760403984	-0.17016866819003448	-0.39122772378437276	-0.6876110651300525	-0.9160179886832323	-0.2626859629577084	-1.2417185555034662	-0.12369328022039652	0.03471431467444373	0.051340402572351417	-0.6744402368003787	-0.7978021082416531	-0.5361216525916197	-0.8501079245615294	-0.39858479055342794	-0.7425430197928563	-0.4561365936854437	0.5985608873960591	-0.8267458985357117	0.12374916218653706	-0.9669486470569071	-0.7591961673989069	0.0885320964627974	-0.6284299722678175	0.17551441124769934	0.45851996724064603	-1.5704372107109685	-0.22173986501110082	0.7416227671198892	0.09365728844624466	0.15494017044202701	-0.40111706489811355	-0.16059532043418412
-0.34956450761467595	0.43921757293025465	-0.8984207878744843	-0.07103448438233864	0.05135693762573891	0.0007021785523106727	0.009249820607299253	-0.36724794482176604	0.09328788705673488	-1.0579957221973957	-0.07057380794241684	-0.05636559452076541	-0.2615860610874294	-0.8160196029767197	-0.3568826262538334	-0.8534457957515172	0.23602292855419868	-0.1775250656329194	-0.133227593877065	-0.3450867411611663	-0.7451805509669652	-0.9105625068464105	-0.3813494792058794	-1.3230549622165064	-0.08246056792559582	0.02201163607031779	0.08994184491428615	-0.666349003344418	-0.8046215537998791	-0.504277361043242	-0.7490404367472371	-0.39938027424562644	-0.8141349881281519	-0.4220223864078914	0.5524935172734502	-0.7749172093544456	0.1728290162390408	-0.8945448716405255	-0.886879610198483	0.09224852217270287	-0.5856899414360169	0.26496115317475777	0.49586898276452357	-1.5517846394953494	-0.1376674796697985	0.6028284749234112	0.1262526518815335	0.11746972610909819	-0.46152974664927465	-0.19637605825325152
-0.4033185528144709	0.43632612841478213	-0.9395364588698566	-0.12340003864698605	0.03887440447882975	0.2508023148222311	-0.08167469263095281	-0.34857892878295543	0.0671125931764299	-1.0409291767326025	0.025880284479606035	-0.005391554672020427	-0.2609265615750324	-0.8443376444141049	-0.34295722241044857	-0.8750915364998348	0.3600884556262177	-0.16913965981839635	-0.0873520164376351	-0.3158378663611704	-0.7966108946246311	-0.8532361723795494	-0.4833719190399249	-1.406456262635253	-0.05806550928340235	0.04262874851295765	0.18436462117927438	-0.6567496080061899	-0.7901258605491878	-0.4932997499736137	-0.633050541399818	-0.4372139268064135	-0.8850823182420614	-0.39921892945547294	0.506737185963713	-0.7100693473772235	0.22710150597771167	-0.8325659922919206	-1.0186095855641748	0.10293005693618429	-0.5174358762684191	0.3203685717887867	0.5068718074013673	-1.5295974924778002	-0.10073966586094803	0.4351698602926456	0.15418554274145285	0.0703070070678123	-0.5518538242519748	-0.21133851689396854
-0.3222881831211068	0.44668545880863053	-0.9872373109770068	-0.20544990561249507	0.13797847891634837	0.4171131808198748	-0.14147212145331778	-0.3134051790239563	0.01952078954392278	-0.9931772740777921	0.09026412203000793	0.029532089290740506	-0.26067666153558133	-0.8660875668736011	-0.32731967875025403	-0.9026533644372003	0.5072168785840843	-0.14576086172696526	-0.03325122765910167	-0.3086935729559845	-0.8326584793094707	-0.7452633223548538	-0.5581717960127066	-1.464334197713778	-0.047261206601573125	0.08600323890194239	0.3387686793384682	-0.6513840744192032	-0.7730397771725335	-0.5003275560878816	-0.5120379446473637	-0.5032906116389467	-0.9146192365376651	-0.3912440446697727	0.46646816776483935	-0.634273968429927	0.2720787418311481	-0.7835348299114179	-1.1450119027869785	0.12671050405591783	-0.42836990229076255	0.37968997444382185	0.4760638984182036	-1.5123771074717791	-0.12079776238917417	0.2774948389437871	0.17343590299581924	0.026142725830767564	-0.6712498387916362	-0.21071227243988816
-0.1262103207075136	0.45531697479689176	-1.0363511859939725	-0.3018018490384489	0.28304430036045397	0.43384514574625943	-0.16102969878312207	-0.2572919978322834	-0.04330031200395725	-0.9230950164739875	0.10424059118366664	0.01952275979347049	-0.26090733849507436	-0.8800292360027406	-0.31467787914379886	-0.9320906963952253	0.6735818682411645	-0.11932712412404645	0.017668202490423716	-0.32432375160955107	-0.842607922936039	-0.6154398175208431	-0.5953831494488255	-1.4946908761970021	-0.04403299853497825	0.12614950573393147	0.5613250401908187	-0.6459811119971823	-0.7620737090404405	-0.5167802243949773	-0.4008253668195428	-0.5748572543472161	-0.872602999794025	-0.39459377354651304	0.4290762585850282	-0.5520174846791377	0.2903557398100892	-0.7399658314050936	-1.2567227362515532	0.16381948251169112	-0.3406388450376135	0.4652647334999986	0.42605921103229977	-1.5130409076374796	-0.18947797205239894	0.15836208689986894	0.16991034963272028	-0.023361582599449048	-0.8025854547852637	-0.19902889934345253
0.13409324872533376	0.4581454523150759	-1.0742659275405793	-0.39439542829847446	0.40031849639980804	0.30553103883514343	-0.12897898065525779	-0.20214441952122653	-0.12163401959806737	-0.8294441704589387	0.08544132988091879	-0.013596536572984727	-0.2571544018079349	-0.8793451936416569	-0.3147359517223806	-0.9522851943555632	0.8227726400065658	-0.09229314913910476	0.050630165960033405	-0.3592992863286052	-0.8519853365743332	-0.4672772481170157	-0.5810154554539149	-1.499190699869835	-0.04343153240046529	0.15561288501440093	0.786887994455474	-0.6390523741234656	-0.7688531871521718	-0.5371940197846603	-0.2982510685837401	-0.630928771051112	-0.7662579436806538	-0.4108312073670285	0.4099830990246313	-0.4883182635558699	0.27737103625899334	-0.7095656421523463	-1.3382276137628115	0.19633395527003514	-0.2752423682215507	0.5589378431708669	0.3786186180221186	-1.5317724518631661	-0.2876795165657892	0.07852416213145921	0.1466840835505885	-0.06526700726323256	-0.9425283606631638	-0.17435965166449047
0.37285150746983736	0.45039043692906633	-1.1067510358652133	-0.47197668905095025	0.4367707678609246	0.08693975688437741	-0.04395022455808527	-0.15926041400213437	-0.2032505353937868	-0.7218794443191505	0.04329485300924041	-0.0654068565520279	-0.22764253797738615	-0.8642027595045718	-0.3275079140049673	-0.9562853716922671	0.9182849642321387	-0.07838197590321641	0.0391817783355245	-0.40019701661997703	-0.8820314540940531	-0.3266330659185971	-0.510834876031206	-1.476798176313486	-0.04228466900838545	0.15821292036209528	0.9600725663881731	-0.6106615019018029	-0.7988912211586449	-0.5465655062348482	-0.2130894409059271	-0.6733560618344538	-0.6150649677464542	-0.44828821185266776	0.40359839690636096	-0.4469765161970698	0.2363220158066878	-0.6784942798901222	-1.3956730358630347	0.20064143724272882	-0.2460702081476514	0.6574699632105497	0.35230878007992067	-1.5575432660132278	-0.39581357304984205	0.05573937797817885	0.1460394613952818	-0.08506271370327045	-1.078203071722009	-0.14400201686096575
0.5117940022648815	0.41626232439888283	-1.1385976061402219	-0.5248474452479132	0.35640772826030054	-0.10185447774984094	0.08159693923049806	-0.1259034127663635	-0.2693068969255106	-0.6182981415728125	-0.006074433447607633	-0.14336476013813107	-0.16923986366877014	-0.8443950580415336	-0.3413171726911884	-0.9306529222178069	0.9570154813847651	-0.08341142763855112	-0.016258783819127993	-0.43564147480379123	-0.9280905331160539	-0.20488060994046559	-0.4059173448210044	-1.4372865266217771	-0.029455090528987017	0.11833710637951148	1.0558728655313092	-0.5593619809429234	-0.8458080074130793	-0.5370824159591402	-0.15775345767831805	-0.7125297122767472	-0.4357964784897411	-0.5065939427304753	0.38909095822222006	-0.42461158372575813	0.1706988106356786	-0.6316621961347856	-1.4420671950995474	0.17546201522761926	-0.2576202295136386	0.7426063350535493	0.36246579286692826	-1.5854100665385886	-0.4887860683346177	0.10601435994371913	0.197829994831914	-0.09746260783351735	-1.1826051022029724	-0.12342727719253602
0.47504609121138436	0.35354971377976485	-1.1463033185390838	-0.5521642844584262	0.24165847679260288	-0.16563323748057276	0.22317260369427894	-0.11233502746115268	-0.31857675641001754	-0.524684179107703	-0.026176111214574256	-0.22318721047388773	-0.0966609072405296	-0.8385634738840928	-0.3472826282634409	-0.8721318093289903	0.9422708349817718	-0.09072715668570878	-0.07942596217891398	-0.4625620269177584	-0.9934609567252698	-0.0670900223036343	-0.2875791895936327	-1.3919776421678087	-0.0014716237622417693	0.053103879102888496	1.0789279782484336	-0.4950372253920813	-0.889404997643014	-0.5240247683732981	-0.12758082507761337	-0.757847633941599	-0.2701953320471792	-0.5806137664454691	0.3624782251992915	-0.41922453270778115	0.09236703967697266	-0.5887762148675166	-1.4663878508708954	0.13389460158095784	-0.29837954928589155	0.7820795597514766	0.3877020071716548	-1.5941782050617335	-0.5547605802174973	0.20241626543634345	0.2927991746234943	-0.1120260904462556	-1.2471271622217812	-0.11243103342766055
0.29964211468474783	0.28188571482616254	-1.1156967479604438	-0.5606914166549138	0.1919179304867959	-0.1174035773419608	0.3506759440973446	-0.132063293211674	-0.3612532630309418	-0.44592023639198375	-0.016423742770807704	-0.28855047497703085	-0.0330354699772344	-0.8570965928182049	-0.338936196969333	-0.7857475083414996	0.8785199939018062	-0.09528537728232127	-0.14536436446073267	-0.47762551427993516	-1.0759593155427258	0.09177831461648327	-0.17632022702263067	-1.3409842088912733	0.036023163402817596	-0.00885563936479333	1.0798246515256378	-0.4076386938906357	-0.9163880199580176	-0.5235168900948448	-0.11823706681496442	-0.8170271390429011	-0.1671983446019492	-0.6597491616266485	0.3260047211628919	-0.4155119613762501	0.0127417813002409	-0.5762351497816267	-1.467401557031157	0.08160100503585664	-0.3503959102465731	0.7650900864359896	0.3906562898219441	-1.5602710364690648	-0.5944933096638512	0.3360890539013778	0.40621072936518676	-0.11584684229714412	-1.2734736936962103	-0.11423366069305119
0.14438285800968462	0.21838475740099733	-1.060059485836502	-0.558615649719626	0.18350288484098498	0.0017042663543577086	0.4485266629716708	-0.1757901202106144	-0.39648253004423156	-0.39126584081995236	0.0009120505694580394	-0.3401346413799817	-0.0012404957270859996	-0.8937346890647435	-0.303880384532995	-0.6761736271201032	0.7908127910376577	-0.10123758200792961	-0.21157297313773493	-0.48150182755426474	-1.1525706131927167	0.2562786020687458	-0.09095129778184911	-1.28644421408038	0.08183313492467441	-0.04782051897733379	1.0767855451509913	-0.30938800192539995	-0.9365341109569532	-0.5442477050468746	-0.1282172895304652	-0.8983345355821193	-0.1267262020273356	-0.7276916448498014	0.2750910300775667	-0.40276130202667293	-0.050896553932353115	-0.6036130864534677	-1.4550484384033475	0.034565257907572686	-0.40411238153336626	0.6980850947212464	0.3642422401045512	-1.490117390661195	-0.6206412373706335	0.4952435066189979	0.5170658715868613	-0.12045230236937647	-1.2402640183931357	-0.12764790387784775
0.10039896552739587	0.17052732078210237	-0.9948874087715467	-0.5558106163966864	0.17723145681360242	0.14432434834592212	0.5093524458815208	-0.232084351942403	-0.41477472565404483	-0.363262444618382	0.024901721571679476	-0.37203856565045823	0.0032887576506559976	-0.9395376406383207	-0.2509882804611911	-0.559907530026065	0.7046269392811342	-0.09883484072646039	-0.24497884711371762	-0.4615064964932213	-1.2010186445725297	0.4139595372249813	-0.03402348095793608	-1.2418327642261267	0.13214900528474635	-0.05798954611498308	1.0269038160851434	-0.23761710989889515	-0.9508024893557033	-0.5856963953769606	-0.15364902878206593	-0.999546950819364	-0.1155007217952407	-0.77103363602215	0.2121413979022698	-0.38376770504878566	-0.04842584762825893	-0.6654281206262302	-1.4340301014730972	0.022189220117320708	-0.4466233926489065	0.6070081823787181	0.3100860464184457	-1.3945664516968252	-0.6458103943243669	0.6337218785752715	0.5962153172519755	-0.15269052287500545	-1.148394315424067	-0.13706331528815213
0.10003486045717849	0.1481866301442623	-0.9332375899803296	-0.5540540356194722	0.19578075097909947	0.21043536142440256	0.5290608205520563	-0.2937185340872543	-0.4158524852567457	-0.3510487205098948	0.0628573583689769	-0.3917399588368114	-0.0016264360246996603	-0.9875600390093716	-0.19712095756975417	-0.4428080626535464	0.6412547965911056	-0.0817863073236423	-0.2437870439063896	-0.4228194053928614	-1.2132057919498411	0.5416298503811692	-0.000196296610767141	-1.215505369478373	0.18140296509659634	-0.05296895776510864	0.9432684984833148	-0.18998341307720593	-0.9503403657556039	-0.6330697931400876	-0.1814234173149467	-1.098417730962672	-0.09896288260784905	-0.7890906328641748	0.15537050971239558	-0.35382286174740224	0.012467719760626984	-0.7464406769082762	-1.4005301187536134	0.046671280786406734	-0.4726903754888273	0.518556343168991	0.2257011673368876	-1.2947168196979824	-0.6711940763746593	0.734333485480051	0.614240453889235	-0.19846684049008284	-1.0367944919525653	-0.1296918961932486
0.11599237200124957	0.15391914557737701	-0.8974176651965253	-0.541265451140357	0.22260290107903438	0.1904471690967117	0.517112225706636	-0.34599635728544476	-0.41213381839227897	-0.346687679819447	0.09759196520100237	-0.40700451172097746	-0.010338927340943565	-1.0179351286980736	-0.15178429622171957	-0.3236815693915535	0.602639036526339	-0.054526571412925516	-0.22807003858653857	-0.3904310970488733	-1.1946312995509125	0.61566872787723	0.021159406060162048	-1.210461912285675	0.22899184916883453	-0.03926560361818201	0.8494703133369897	-0.1582063321330213	-0.9352026953955852	-0.6744359936860935	-0.20936075608425023	-1.1874133093270538	-0.0685805094721554	-0.7934177270210399	0.10866845228244042	-0.3157890508738531	0.07564720953674609	-0.8279862235213766	-1.3647270122221653	0.07961947828435097	-0.49288537533346427	0.43350922381250695	0.12456485127518266	-1.213592328707794	-0.7010211094874209	0.7997623651464536	0.5735983515632165	-0.2349846039153097	-0.9217801126258204	-0.07647198989597295
0.18354357199515717	0.17733279384900735	-0.9044683611444817	-0.514849097382423	0.227866074789407	0.11752686897135907	0.4921510770006381	-0.37451910099606156	-0.40351174157067077	-0.3453704101787561	0.11573476659234935	-0.41488083878474286	-0.014984997896890123	-1.0246771289476047	-0.1128556435447851	-0.2166751420584036	0.5739825523008191	-0.01915198444794039	-0.21730360043558844	-0.3637078911034732	-1.1546880936916863	0.6709403648217979	0.046015330158669585	-1.2243527385271584	0.2749241527858464	-0.027053428136386937	0.721538651357853	-0.1435408338880819	-0.915651120163264	-0.6947672992916966	-0.24094051190300672	-1.2685862579182952	-0.02242306279322335	-0.7983704042738716	0.07503422822029479	-0.28043478043396114	0.12342319505229908	-0.8876377117577097	-1.3380762833953288	0.10637646773467224	-0.49981167431981977	0.3635378994576983	0.03345710092873359	-1.1570284438485279	-0.7352271361336842	0.8316831516932875	0.5056613577022222	-0.266077100276676	-0.7891200800338547	0.011452296564919296
0.2200196179295582	0.1951398606820994	-0.9429722055368714	-0.4777220398962781	0.21482555474483603	0.04162931911787564	0.4548748121349434	-0.3675039128267568	-0.3874047828023632	-0.34111123834052187	0.12613484214869772	-0.41876775168607205	-0.008329376136127522	-1.018980056717283	-0.05674952262388272	-0.13635508297613516	0.5441653821009479	0.018743599521539166	-0.2378457199551482	-0.3442701987572795	-1.1002250215538116	0.7383172070758021	0.07116552983012964	-1.2467513532153824	0.31838772676035165	-0.037711729065233665	0.5937849550673215	-0.12514566231677546	-0.9033561344352098	-0.6845466532995084	-0.27219436724891766	-1.3308558250239404	0.033128889064913444	-0.8064388665863925	0.05518028453652261	-0.24837725841905473	0.13889521469776883	-0.9075241732208383	-1.3258724221162694	0.12610456508147663	-0.47705412954189275	0.34487887962974934	-0.03392914114779714	-1.084046710517979	-0.763506906987517	0.8438961658572879	0.431498903300252	-0.29029525177246746	-0.6519025796184872	0.0880128555361464
0.13738961329437088	0.20275634867407571	-1.0011656796594732	-0.4375616570006242	0.20522559483758235	0.007573956597973781	0.4022528234423609	-0.31847667518788175	-0.3729719175345748	-0.3348252276151442	0.1307143064906277	-0.41946573646408397	-0.005833333138534361	-1.0113965367285769	0.032299770374604256	-0.08167589124992719	0.4998166858041076	0.05851514927901127	-0.27906023707765937	-0.3497470075638402	-1.0440381031122883	0.8222451713818888	0.08947071388566732	-1.266794222650858	0.35416476742260733	-0.07259399998288388	0.5096311412765753	-0.09589392688932197	-0.9030988439983973	-0.6607523942092914	-0.3035038173813726	-1.3733324133882074	0.07006227156034726	-0.8159283209728538	0.04463438748929376	-0.22869746041153238	0.08749414245368788	-0.9002616864506523	-1.3254142849763557	0.1465661675026047	-0.43582851737437156	0.379902605367579	-0.07443116875373045	-0.9698218562812148	-0.7827873500407181	0.8455091570023973	0.37485825042797233	-0.3082708362677911	-0.5164462413178258	0.13575094840030932
0.03261473828854809	0.2241852771911831	-1.0691123075400575	-0.420782188637779	0.16792233949779328	-0.026807251844197345	0.3455676841800825	-0.23532037021688162	-0.37095309945525073	-0.337933983967175	0.12113699402323472	-0.4128633536455009	-0.026552855936091562	-1.0097069356928063	0.14547121101436447	-0.05387331189877882	0.4288951661198849	0.0956510298157219	-0.3009646471729365	-0.374161806491599	-1.0040056993565851	0.897591832387479	0.10986691239971713	-1.2743487489591234	0.36970773973482274	-0.11976958223715053	0.45614389580792347	-0.0662590963268103	-0.912416254962567	-0.6436155459283556	-0.3433940352576964	-1.4153720459215482	0.06730484000604128	-0.8314084699929886	0.03696980268832892	-0.22527950800033403	-0.007491019484125861	-0.8844970168810136	-1.3281257934786506	0.1694408953131734	-0.3904351590190524	0.4264136511345459	-0.09102992336556844	-0.8150240845209691	-0.794497738749109	0.8069720246119317	0.34721014127365046	-0.3498177520636761	-0.36486151501984715	0.1542947425127986
0.02970432509394182	0.26375121960717224	-1.1395842504169005	-0.4414574191816176	0.05086142802549927	-0.08304245529225876	0.2856362132770677	-0.14118033247887168	-0.3811264368814823	-0.3663290483419108	0.09655738438063462	-0.3950883333662945	-0.06084978797766609	-1.0196378528486847	0.2628338898255664	-0.05787012208284229	0.34255849076217426	0.1120097381675587	-0.303639368810975	-0.39354518337855404	-0.9787917809242577	0.9613927896060138	0.10887010570542151	-1.2650262716240694	0.36450522757697346	-0.17281890864805263	0.4011319635263157	-0.051996508482534384	-0.9272591654046846	-0.6441137195263289	-0.3862978739770413	-1.4598474271124093	0.033469771056327105	-0.8469458052795138	0.03988474075220013	-0.22630880954478677	-0.08119281140238688	-0.8289712686146963	-1.3267762582837013	0.18663680557731305	-0.3433973978361712	0.45498232203881833	-0.10259258335287731	-0.6056239467190739	-0.7968950567031512	0.7012748723770329	0.3342448470335252	-0.42957469342346943	-0.2103330105011519	0.12675303329272528
0.053249786301348245	0.30789864074584783	-1.2087955955957743	-0.49066281909977294	-0.1311370937529989	-0.12008176300444733	0.22589742786498715	-0.05243019013050787	-0.3927539573010638	-0.41939218218798757	0.05871553396798013	-0.36751549412860945	-0.09095460988998912	-1.0519928924890127	0.34862310841263133	-0.08571815799463486	0.25096102261958425	0.09623693317071093	-0.2633963080140049	-0.4053406906098739	-0.9571981336380622	1.01118568914926	0.0672093885007942	-1.2401851130538746	0.338332955441276	-0.22179177301973274	0.3472750970120989	-0.05699435880771255	-0.9384250707692525	-0.6661304046419587	-0.4199173833434912	-1.501546458177541	-0.01631587503616512	-0.8493892184798263	0.061876025467664464	-0.22313140042930266	-0.11358190244765329	-0.739306502625196	-1.3221264772663865	0.19125682449471823	-0.301693113829259	0.4559010976352985	-0.1248187738252334	-0.3093641698715643	-0.7873326005240532	0.5443498405415059	0.3229330527739645	-0.5356857971563225	-0.07860318913885427	0.07254592219630919
0.05009906376039852	0.36427929011766774	-1.2705257465932345	-0.5657222978219046	-0.2702611087733599	-0.15967873802431087	0.18702103566153583	0.02985623983166107	-0.4047796940444373	-0.4855981543291188	0.00047791174805144053	-0.3389827224456402	-0.1133406258500391	-1.106570286723111	0.3701079599852051	-0.13155857403999427	0.1575126865885152	0.0515541874009293	-0.13316325902106843	-0.41541982932925353	-0.9403377921192522	1.0316711055249879	0.0031029055874006286	-1.2028921581477214	0.2961113920439712	-0.2583225769876229	0.31992998447445764	-0.0742336398853102	-0.9417698464478109	-0.7027623385604705	-0.45498044009848726	-1.5337265745258866	-0.07352836095148488	-0.8435267597162399	0.0908257528143313	-0.20821771609500614	-0.10335442408297493	-0.6657814734753366	-1.3182333480864863	0.17493261591310763	-0.2656297298606838	0.42443434599241375	-0.1579241889219931	0.05230020015139183	-0.7602353992649996	0.37426403382136486	0.3144381690286891	-0.6549865173508063	0.025552108485459475	0.03453201404967075
0.0746907202028966	0.4357266826005989	-1.3298665294050012	-0.6561259641033578	-0.29630336985030864	-0.23590882926421938	0.17856381813553984	0.08779657475001726	-0.4328192742963261	-0.5625881739287075	-0.07355851233958385	-0.3160110509287419	-0.1298709959152613	-1.1620761413322058	0.3266055911192731	-0.19562202017478275	0.08610262958740418	-0.02042412934715273	0.04980828817468308	-0.4361194508450909	-0.9351953394788973	1.0301458140886648	-0.0736636440525051	-1.156607169810746	0.25128857256774173	-0.2896533102601241	0.3341809292312461	-0.10245938489358655	-0.9410379425838693	-0.7380501742325023	-0.49958279539984024	-1.5407537206068285	-0.1261693156057188	-0.8351394406456641	0.12313806192177275	-0.1721958913925885	-0.05107095673028904	-0.6077072418112729	-1.3221264772663865	0.12399122002675882	-0.22759182455462196	0.37357092897126354	-0.2039857935580851	0.41899322995052346	-0.7165714974242103	0.21460102657073216	0.3045811898388103	-0.771080714174367	0.09568946800043285	0.009708379717098595
0.12744226277602552	0.4979330385615196	-1.4036877073421354	-0.7378312791233961	-0.2083676509242814	-0.2970250260821622	0.18530781031823151	0.10862779206676007	-0.4673571109762653	-0.6419808933529167	-0.15759588435743585	-0.3030389468842464	-0.1353126062417679	-1.1973428720778663	0.23108220686026507	-0.2735278308139397	0.03861778601805703	-0.12135180544251048	0.1942480817429612	-0.4737528220362218	-0.9375280583802347	1.0229324851705202	-0.16163131673330072	-1.1069035337087925	0.21008134612609836	-0.3226952724706825	0.36975866607543245	-0.1422308246618787	-0.9381477966091925	-0.7631836792289594	-0.5467195061429703	-1.509882230952128	-0.17191331630496606	-0.8168796924955289	0.15998144995185765	-0.12094338731501038	0.03247628837621906	-0.5560071796989702	-1.3437418435916375	0.045578464530748014	-0.1946831355965138	0.350648790375646	-0.26750650583378627	0.779368418944273	-0.6636240220298489	0.09653161582311179	0.2887437948313766	-0.8672814294120995	0.13289508117729312	-0.019411987397635756
0.14871328097813902	0.5396675643641131	-1.480724233329156	-0.8070439438506132	-0.04320137482697143	-0.3292212813880212	0.2097474515542012	0.1001433891696212	-0.4911807492528825	-0.704637262902266	-0.2530451554750748	-0.30203345832291467	-0.12805071811310667	-1.204599954584904	0.11183517299921783	-0.34115035728954957	-0.015416408494136058	-0.23737321200400982	0.28353842837996956	-0.5284557315507423	-0.9470877459808943	1.0206630156701977	-0.23284393302453205	-1.0579963130995267	0.17019088876425026	-0.35719030408122915	0.4127887161299711	-0.18438670139147822	-0.9343658769845942	-0.7769335940223747	-0.5910688093124664	-1.4484417595256756	-0.2221782222269705	-0.7970239276379554	0.18925482579299913	-0.07286829235291628	0.13258141816772723	-0.5446900183362431	-1.3834981968462323	-0.03795819597720362	-0.17763664104028248	0.3916760583681913	-0.346511149079707	1.096583790733418	-0.6050854863064302	0.029995731087374446	0.2850879924711435	-0.9428591100531051	0.16322620648612193	-0.06454725174952765
0.16247887999950006	0.5782461842626241	-1.5270388399285717	-0.869276789412535	0.11436636927014024	-0.3527513742543509	0.2500815513847184	0.06062234540715781	-0.5276878746186394	-0.74745906438185	-0.3446624512698982	-0.31187683339744077	-0.12114076021751832	-1.1666561084116922	0.00343970132213679	-0.38501762188767985	-0.08019842397786858	-0.3481017790834363	0.3023097309882361	-0.6049644874342602	-0.9739091656345092	1.0205152744369035	-0.27460826838865027	-1.0075526044747316	0.12398333793313934	-0.3966825667501104	0.45274030201334475	-0.23247174592975842	-0.929457374961915	-0.7861320136706693	-0.6243355793436008	-1.3470209499690666	-0.28485494521257343	-0.7877129637193181	0.20286277385613288	-0.05098258179632257	0.2345406157991982	-0.5650739374416893	-1.4349525948091224	-0.11919866668727282	-0.18133809483281246	0.48025390108829313	-0.4367343111018286	1.3220175839846473	-0.5564311944069473	-0.006412150253257859	0.30379969585600686	-1.0133825677732504	0.18548037575198237	-0.13013331155497943
0.21385410540720634	0.6069188361477613	-1.5492270072529617	-0.9185456037991815	0.20607657871625512	-0.36801926435190957	0.26989464643076144	-0.007078070351909604	-0.584979514675456	-0.7777966623867248	-0.4188914369315443	-0.32596994329753076	-0.1285120720320932	-1.0862819511790236	-0.09487116670880032	-0.4114969102511812	-0.14814609569955756	-0.4421097036284333	0.20183316126490283	-0.69546128458703	-1.0084306906557143	1.0027261355687924	-0.31241439006024263	-0.9427185967946837	0.06697997970458455	-0.4309255854782562	0.46047496463350335	-0.30121090231847847	-0.9293424685532417	-0.7976191204654979	-0.6321571906918999	-1.1870166878805208	-0.35765350079470454	-0.7806565250301891	0.2102541488890351	-0.07484484966653902	0.32548959869906346	-0.5668742603376964	-1.4856918013092513	-0.19551721204354866	-0.21488638840389968	0.5814268446995736	-0.5312325794365915	1.4370791252469886	-0.5324446070479925	-0.02127581228629058	0.3209660721562306	-1.0872830286056971	0.18951885377346628	-0.21888389278167222
0.29346446532672155	0.5964285343995537	-1.5821755706136136	-0.9507749505021679	0.2181691673516714	-0.395209544290304	0.261787194958961	-0.07147171245300497	-0.6513964501919068	-0.7895660275364188	-0.4757688742150511	-0.33790076468951413	-0.14859131839721104	-0.9926862557441123	-0.18434699278445765	-0.4085186637408153	-0.22203490579843663	-0.5064479839677272	0.054995285939369344	-0.7919056245264287	-1.009229593554593	0.9407514241506977	-0.3643768246813854	-0.8700818491824538	0.004680661189937235	-0.4404762590556738	0.4241631193238192	-0.38682165652298767	-0.9392044359759073	-0.805602837607046	-0.6155458518847897	-0.9971761853366992	-0.43689168845225235	-0.7744682778398945	0.21714533988502235	-0.14657896273735416	0.38968020945845494	-0.5545049365807018	-1.5300896435062303	-0.2648834049562368	-0.27480908767727524	0.6581026058355557	-0.6244875770579841	1.464013190491284	-0.5200879614862193	-0.02378005809278918	0.3159172678097013	-1.1555952637979656	0.21101297240045164	-0.3244930616906033
0.37732271773210896	0.5547645316339229	-1.6093175573229979	-0.9797321106309939	0.1738404476363094	-0.4286957923569272	0.24126200135946582	-0.11011455704387332	-0.7258648839167712	-0.7802590784350564	-0.50811921864887	-0.34733576172375835	-0.17338761284427356	-0.9043135600158934	-0.2537116841464087	-0.37085537788248046	-0.29756474225370844	-0.5337292209189939	-0.021661303351401928	-0.8939498883133286	-0.9640217727185331	0.8702692800487529	-0.42710518607355974	-0.8123851252772175	-0.06043059645640199	-0.42277512006207935	0.36659121905996417	-0.4752858089748234	-0.9462961597633814	-0.8044738597778721	-0.5829347169225567	-0.8117769466743914	-0.5178106605823145	-0.7758355494817712	0.22794763379150976	-0.25458849654327825	0.4135754689994789	-0.5440563520537671	-1.5820394929462214	-0.3250520820674082	-0.3396753116367715	0.6783497949088488	-0.7093232326555008	1.4168727066981535	-0.5142662866783614	-0.007924971566106848	0.2908917994790251	-1.2078247410352136	0.25969308141644426	-0.43655167869259737
0.4500490644573765	0.4912660928886493	-1.6039888543088687	-1.0044320461084253	0.08580131801110127	-0.4452425161083234	0.1971118910454508	-0.12458611400897072	-0.7932763696548321	-0.756918816761532	-0.5064631891123768	-0.3547565276270499	-0.20363143241167575	-0.8261506476339224	-0.30731467668016293	-0.3212252315404375	-0.3605549077798614	-0.5353722587676941	-0.012345616203164211	-0.9897786530480228	-0.8987793286999146	0.79520578974031	-0.4948030743948834	-0.7777753139621074	-0.13433277438514174	-0.385863223442754	0.30237811843574697	-0.5532412655667138	-0.9533903815162613	-0.7911994743279769	-0.5464051080397544	-0.6280807153531286	-0.5900000161698896	-0.7735117075657294	0.2590662263738762	-0.3716827352850228	0.3982217941097514	-0.5314165850547188	-1.6444415028361903	-0.3741862915387567	-0.3820893504400211	0.6419557809956973	-0.7650789559143628	1.3245617955522193	-0.5153415937248611	0.0453705161106563	0.23284048373948188	-1.2396843962327821	0.30491325841964845	-0.5489364646810915
0.512359578807285	0.39196965684511015	-1.5961698529012023	-1.0199263145765098	-0.012695218568732103	-0.4468717457196698	0.12582873143740936	-0.11583741894407695	-0.8336170700779908	-0.7256643990867362	-0.4775684496521707	-0.36155252393883447	-0.23602380083897284	-0.7618572272494663	-0.363344702498096	-0.27340829689520835	-0.3953213872404221	-0.5192626041355621	0.06634073779428437	-1.0722077939885497	-0.8240489432147594	0.6687215103736216	-0.5680590407912612	-0.7668767562543352	-0.20925778455392904	-0.34106025027645437	0.23774234930109212	-0.6079225918557581	-0.9755548285631997	-0.7656502855176266	-0.524113515697103	-0.4753680136432134	-0.6465189253601059	-0.764568122085721	0.318909673647658	-0.4762705873263263	0.34831975543840643	-0.5192723016597249	-1.699985966758581	-0.412139332355418	-0.39096953835699255	0.5782111301118925	-0.7856426050429137	1.2353393694216188	-0.5078493047275531	0.1272811858696756	0.14185824782627118	-1.2478599026538768	0.3407122107126213	-0.6553958474148331
0.5522897681744842	0.27447827726518376	-1.574383346608028	-1.022680616324657	-0.08327517514897051	-0.43877469773341876	0.04664756110858238	-0.0963672022392374	-0.8498409182149738	-0.6854753805290129	-0.43184207806365454	-0.3725299209021116	-0.25910628377287753	-0.703761197848642	-0.4272265414408366	-0.21815500564382528	-0.3990509925958602	-0.4930940460327605	0.20437277970534992	-1.136012163956155	-0.7398693979571874	0.5258817292915274	-0.6298382598425054	-0.7866242057938614	-0.2833621502510502	-0.3056862469053397	0.17972895723281207	-0.6335789574237337	-0.9982063788642972	-0.7271388784794877	-0.5222769706795365	-0.4057127725953532	-0.6848816496710214	-0.7561392130032251	0.39520034895882744	-0.56698151528463	0.28167712438898584	-0.5147478059605497	-1.750347883849369	-0.44233422819756835	-0.37397875129931085	0.4937651525028195	-0.7851578991117754	1.1689828313140107	-0.48888528619177585	0.20633829963790515	0.04770809138954958	-1.2340435224371784	0.3658165698742623	-0.7612072410953944
0.5492361403189261	0.1766326008391635	-1.4829941331055647	-1.0313134393019634	-0.13560314332385567	-0.41819953638136614	-0.048715001643682664	-0.08502344943268728	-0.8323134564409003	-0.6320521929811475	-0.3723353000150181	-0.39207837569887716	-0.2743087826225552	-0.6429798510734912	-0.49381376154440765	-0.16060531629174207	-0.38418175278319056	-0.4748289120854853	0.30558920027263825	-1.1696026544646243	-0.6561920756384738	0.455830497120024	-0.6499049526093765	-0.8226365002232455	-0.3662387466049235	-0.2926049343120458	0.1231940493467925	-0.6297568128578701	-1.007076654020803	-0.6842441907578811	-0.5304283166238911	-0.3839523722152414	-0.7077528062533395	-0.7432827005683902	0.4791366945485572	-0.6366234610857427	0.2135458408857537	-0.5077656326237336	-1.7934231400949223	-0.46379084619777833	-0.3368239130072974	0.41360329424647774	-0.7637823675485674	1.137212202804514	-0.45569557219045853	0.26214060157840435	-0.04785272791443587	-1.1841756910290233	0.3509927464063572	-0.8681928431273562
0.4979555822294766	0.1128848127846285	-1.3210423455192148	-1.0110271508315392	-0.19771419451912647	-0.3843004013584429	-0.16979269980560052	-0.09037796713058716	-0.7875547341169635	-0.5718916103110276	-0.30747005852958936	-0.41073197821614055	-0.29354812826336446	-0.5859025034621945	-0.5684169999949829	-0.11742663440855824	-0.361613951762109	-0.4772388203804711	0.3332403213797687	-1.1826763855033597	-0.5749793299811065	0.4648618639923148	-0.6378645224766158	-0.8414672344155483	-0.4584431652143783	-0.2973181898785047	0.06701678404652797	-0.611187707288463	-1.0045512109953942	-0.6531762736479033	-0.532406724200226	-0.36605735033947456	-0.723845136303438	-0.721808391080255	0.5579892368387167	-0.6797664861473349	0.16084090010472193	-0.4868585933785489	-1.8121259151008122	-0.47948785478830047	-0.2817415763856912	0.36008330321493265	-0.7086882678857095	1.1575232072315458	-0.4011579295178568	0.2736524269165855	-0.1458684096728771	-1.0869345479578798	0.29428389351478784	-0.9683071518437145
0.4099198309851254	0.05838813597167022	-1.132259601047653	-0.8996184987700916	-0.2115302948075506	-0.34172840843183366	-0.3010973898395932	-0.10115567686918969	-0.7496885221933887	-0.5117240022028241	-0.22698807339188276	-0.4103821723250623	-0.32299788675866503	-0.5373289342678247	-0.6593706730704124	-0.09013249510609861	-0.3376641475258033	-0.5009383423267739	0.35273378274659184	-1.1846534682196455	-0.47587077157191615	0.5053935769670355	-0.6197147656603132	-0.8347883083143482	-0.553427240874859	-0.3117480787254254	0.011962071551312936	-0.5896727322322327	-0.9844525813391712	-0.6316367353225403	-0.5209081886935846	-0.336122514722348	-0.7327097556148021	-0.704208884369353	0.5975584177086288	-0.7099518727444327	0.16290881899453527	-0.4566084310338021	-1.8052352008335124	-0.503230032078069	-0.22533876572438669	0.3129343646766952	-0.6144517407537615	1.2220078715599918	-0.33424755190124	0.23469149908194348	-0.2305280501997912	-0.9595786599832742	0.23965667185058445	-1.0582950007591987
0.2988265193274599	-0.021814187814207336	-0.9299522087250007	-0.7055469732143842	-0.13665663982175616	-0.2994420886425563	-0.43271833540761867	-0.11099275621546789	-0.7272952928012383	-0.44753959987027336	-0.11661002860911351	-0.3851945211632871	-0.3562390281010209	-0.5040109860760428	-0.7486642713994854	-0.06497144700128371	-0.3250343103133658	-0.5418064451522993	0.404869141674444	-1.1601590066183367	-0.34976045863145094	0.5806198562269784	-0.5845032427023553	-0.8155251037589037	-0.6503941159109796	-0.3291517195846737	-0.03874103761579052	-0.5737324518999457	-0.9437407411531007	-0.6050701725085366	-0.4990920276289669	-0.26284390147650194	-0.7295591284961427	-0.6871725757365371	0.5765906188165999	-0.7346439217510286	0.22484672694725266	-0.3994027762055312	-1.777591496033741	-0.5209468372500619	-0.19050300996459352	0.25115851864249084	-0.48355448052015254	1.2902021329559221	-0.2745344912741632	0.17000233509992163	-0.31027796581779377	-0.8125774888698467	0.20266943143190827	-1.1362232950138165
0.17944617627164097	-0.12351092579437162	-0.7353340503999299	-0.4902654217638932	0.01977789536350283	-0.256495149723199	-0.5604562494518214	-0.12325216692605045	-0.7051635786068025	-0.38840297480085073	-0.006266995021619049	-0.3405381384078295	-0.39113039692282825	-0.4929203136460966	-0.8138777746441892	-0.02905066263431646	-0.3274786362847761	-0.5958905209025943	0.49861146034638343	-1.1065061959824294	-0.2188450937894782	0.6851919219371457	-0.5268293751301127	-0.7963456522667437	-0.7475801692842533	-0.34359021374953014	-0.08074265133521505	-0.5838756661942613	-0.9033836120546743	-0.5742497247507987	-0.46185118889071897	-0.15007344431148334	-0.722498483683893	-0.6668523890791878	0.5163541697995278	-0.7469097651557549	0.32208874413931043	-0.3009456437918924	-1.7282785264216696	-0.5221268236739733	-0.1708361997358357	0.18239472792877062	-0.33112173576605997	1.3574828687218852	-0.22347215516581054	0.09757184100427253	-0.3959707678812955	-0.654655586088131	0.1812093449230811	-1.186459842314571
0.08103585789322235	-0.24235735515593954	-0.572484189943785	-0.3070229736109138	0.22842837046620126	-0.2197191969344879	-0.6698995138948419	-0.1334055644573583	-0.6776311793444197	-0.350242551489792	0.05763193747422788	-0.2791366289966657	-0.43604734129184075	-0.5026593052474263	-0.861349103880784	0.022365758183418225	-0.3392609104340216	-0.6646795166357506	0.6049537605651623	-1.0362871702787437	-0.10328727981915306	0.7587766319382656	-0.4683389964610877	-0.7844542400633078	-0.8395535161584151	-0.349695072159294	-0.10937630390670172	-0.621187811331177	-0.8684895332990472	-0.5558173016257829	-0.4081102009184491	-0.032711589723043014	-0.7115851973548256	-0.6577719031432753	0.4381089938399082	-0.7519779564561573	0.42904125997359344	-0.20257931713835906	-1.6618216918906543	-0.5222310026555437	-0.1611761068391671	0.1098718324888794	-0.1964510398585378	1.4059189367612546	-0.16915171915347468	0.028423835258064457	-0.478023220855411	-0.5171436182264185	0.16680241490261827	-1.2003546411394774
0.036668441403637876	-0.3999813801274488	-0.4398989732397065	-0.20661884564835412	0.44932008708438786	-0.20967600070016315	-0.7597118967452031	-0.1297866346957388	-0.6584276428940868	-0.33212745939100874	0.07165567174150736	-0.21463893069842338	-0.4904545723661574	-0.5235742695251683	-0.8965010364471888	0.09450195277338182	-0.3496005240501745	-0.740965208507361	0.6683364606925352	-0.9509702574220302	-0.0037055847416947786	0.776624593704818	-0.41102572008387106	-0.7914407683242072	-0.9247102468414303	-0.349000500068775	-0.1250458405467007	-0.666353406736776	-0.8383565766071485	-0.5488250793399418	-0.3502954570356071	0.07268887909369158	-0.6896894357776416	-0.6606554773030766	0.35537477122965494	-0.7539563784464908	0.5214747428797001	-0.13970225038001383	-1.5812994252586683	-0.5088684536928685	-0.16438857258887088	0.050655432759156335	-0.10319846576680067	1.4037226333191133	-0.10542435765704597	-0.023371673392037134	-0.5546250844409906	-0.4153020291930821	0.1440547799234585	-1.1918351072120934
0.04351361672372904	-0.5530894120534512	-0.33046797013509577	-0.23275194811369274	0.6299591890465758	-0.22537909596787586	-0.8358750258519002	-0.11542537288726354	-0.6273885625714455	-0.3221917335811567	0.03987951091019358	-0.1668570729812855	-0.5493171218953012	-0.5381031980434398	-0.9089265657609944	0.1875380638018309	-0.34637257110738007	-0.8090822967233281	0.6524151922048965	-0.8600697153555863	0.08200002017951177	0.7777230771338466	-0.3450147353990476	-0.7930457815733327	-0.9944735222174202	-0.34223180284683374	-0.1303557206596107	-0.7177960379472572	-0.827290589858818	-0.5483220534017287	-0.2862349264437559	0.13377530425713696	-0.6629993883707247	-0.6617038921868984	0.2940412799131306	-0.7500573394438634	0.5813571892853138	-0.09860869585569902	-1.483506839565047	-0.4552205303873496	-0.16838713304033257	0.05195746903302558	-0.06303088525335272	1.3573590731925909	-0.03582705320603312	-0.05990797759454106	-0.6289177878400944	-0.33098976886146164	0.09241387662767013	-1.1677964529070317
0.07252793608580363	-0.5941438942853325	-0.24365357278817212	-0.34612433488276	0.7332341616843734	-0.24346577647520165	-0.8947739538524097	-0.10187987902965334	-0.532107877695158	-0.3093386946070541	-0.027539797270523952	-0.13403063736084916	-0.6096317533104858	-0.5326423418802555	-0.8931128018623449	0.2939889109493274	-0.3275147027981034	-0.8590722160022162	0.5666584375334744	-0.7835754435945324	0.14806269702877478	0.7910649312849295	-0.2768982297133833	-0.7494119583850554	-1.0360443468307747	-0.31537460556972724	-0.12484049552138696	-0.7731664951401694	-0.8311449504801892	-0.5639077702526109	-0.21242805465221076	0.12881193417764478	-0.6403341110109435	-0.6627141828931266	0.26460397821115156	-0.7347669904139522	0.5981932879574974	-0.08703885759528644	-1.3792650925941787	-0.37100776955002157	-0.1649250151674985	0.11724041277265163	-0.07276135682095827	1.2892480536180826	0.03677092103309254	-0.0949571450565703	-0.6894504573555442	-0.24535629053415967	0.012469595063334938	-1.1293954908964128
0.09010692887591046	-0.55802098728106	-0.2346769636905403	-0.46344532922322984	0.7437755898320826	-0.2533415861056213	-0.9474797188453984	-0.09288562116322355	-0.38258854457779345	-0.30950554876154157	-0.07125127457098143	-0.09851964490190572	-0.662807228569047	-0.5131315508904937	-0.8636319569698638	0.40178998630559376	-0.3003894060020249	-0.8826588574856314	0.43867871687180227	-0.7209931714597965	0.18703442145028676	0.8021318440381606	-0.2199020249042068	-0.6646249254646921	-1.050029283986639	-0.2587639068646073	-0.10820241484532404	-0.8075525860558681	-0.8355138919751852	-0.5947718890725086	-0.1455647799938859	0.09918408804173325	-0.6289905033560816	-0.6643171312692182	0.2552707122114021	-0.7039960953296113	0.5647432465581199	-0.12546746046432763	-1.2919578356502577	-0.27338355941173	-0.15885289782557277	0.18964255484843373	-0.10505004242374971	1.2039636059624588	0.10881649314857975	-0.14440508379165656	-0.7371458740178817	-0.15826621324008178	-0.08254524282555553	-1.090394377950634
0.07321973571921743	-0.47195265802781783	-0.28579708406342474	-0.4592261532529303	0.6754792861920798	-0.27318917368603185	-0.9913701226281549	-0.09114170906417952	-0.21165072053248615	-0.3365429472266054	-0.03001508877644462	-0.032204582974200834	-0.7008748416792606	-0.4849644252737795	-0.8302702618259479	0.49514092610591315	-0.2804954451280726	-0.8786005360818077	0.3292789026218079	-0.658381931080133	0.20068363869593403	0.801042936429808	-0.19334261826368013	-0.5498923654626828	-1.043382573483208	-0.19185018392826886	-0.09225052879551834	-0.8054125373703732	-0.8410443873839446	-0.6198277566251256	-0.08798775175006103	0.0633537099058064	-0.6319234385099272	-0.6483482996090209	0.2608631060022901	-0.6572859437199433	0.5073232015614603	-0.18298698737644184	-1.2257083029925069	-0.1717410171271448	-0.15616243196968727	0.2330087630023053	-0.1294477154676062	1.1324311340869273	0.15287994798170915	-0.2151789229691606	-0.779127995687295	-0.0826509267737719	-0.1637260246829856	-1.0679930919578033
0.014722615138054184	-0.2645066261220236	-0.31233142972558514	-0.2991722624116692	0.5880476944245567	-0.3074007637029123	-0.9955589376484598	-0.1054509448553799	-0.002513847039240391	-0.36185208792308243	0.09078928995912858	0.05675674964149213	-0.7212232111637873	-0.45137745322775863	-0.7979919206479898	0.5674320097173309	-0.26759674845264986	-0.8546573356759373	0.2588370604202612	-0.580504425623802	0.20246371845605665	0.7762702883397878	-0.20282160749384315	-0.4074801794366171	-1.0205829292486635	-0.13817758663260044	-0.08744716641171606	-0.7616163969877967	-0.8369102546371077	-0.6220274842005924	-0.03765146518822742	0.014226429714933302	-0.6499074948589099	-0.6134525466908013	0.2788886458536415	-0.5904447423387	0.46308510137546754	-0.22492345623912816	-1.1695709557125804	-0.10075473474595116	-0.15301598992196844	0.24657251587948728	-0.1348134101253097	1.104978408263001	0.15333849537560282	-0.30170511038384945	-0.8129441675194492	-0.03217638805071185	-0.2038612360313298	-1.048368591270044
-0.0744976912680717	-0.07708913671364752	-0.3431975351243953	-0.07245708229216483	0.5167546348978864	-0.31715159133574883	-0.9557379676579295	-0.13093328811646973	0.1906389005815934	-0.3803307464426962	0.21737051591502704	0.14683095309205685	-0.726416400149301	-0.4273490299540043	-0.7502862985943579	0.6142825715547874	-0.24674374620158504	-0.814581187844006	0.19463409087893782	-0.48293937670877973	0.2156068345934342	0.7275102094552178	-0.2396537184662278	-0.2897233724585517	-0.9936511786888772	-0.10379442415521718	-0.0926269946752606	-0.6821769971716023	-0.8166892246759936	-0.6000156514252024	-0.006156060080090042	-0.007536211464311275	-0.6783357029151138	-0.568805668894456	0.3012182903587838	-0.5111008836104375	0.44840827543963524	-0.2594000345053125	-1.1333014199662883	-0.08614416410609375	-0.15512049542273776	0.20806531809443057	-0.12448432673274812	1.1190163944038785	0.12662475772664736	-0.39513787930999905	-0.8397004021849217	-0.012242793584559406	-0.2124231497580576	-1.0265217925542631
-0.16968446609149684	-0.06962880687494594	-0.4080112069614966	0.13928171418526872	0.4481480991603418	-0.2953779418997334	-0.8909390937013203	-0.15026823717639487	0.2865377122888419	-0.41383154794475063	0.2991741736743532	0.2297642353521927	-0.7250234662015921	-0.40693274404021773	-0.6466227408203424	0.6303859790571331	-0.21326910367292995	-0.7559568090308899	0.13400974770239849	-0.3874039154539738	0.25428963539374966	0.6678405348713871	-0.3041871081967213	-0.22794711297987363	-0.9712830949011299	-0.10058586989636016	-0.1204906034018198	-0.5814295817399558	-0.7993908142398334	-0.564056575353304	0.007936259778082641	0.022815412791544032	-0.7133132327964468	-0.520942496842948	0.3208788855913114	-0.42755217889894953	0.4846196944730005	-0.29366144260081173	-1.1230358312022488	-0.11703429519260256	-0.174438617975388	0.11211627001742434	-0.10992376056134714	1.1574570406555438	0.09002141312634213	-0.4885475321210123	-0.8568932698065964	-0.03287836345638755	-0.20097985002723737	-1.0172738145570288
-0.23846876858987504	-0.09247827085087401	-0.4557862118744097	0.3148383287570806	0.36496280922791724	-0.29292740201855794	-0.8417477445103676	-0.1588837456370656	0.3154985392599515	-0.4378761097861644	0.3296006529278274	0.28065041697713156	-0.7241199814435768	-0.3685049830072462	-0.477705629747429	0.6328153796871259	-0.17205163648768837	-0.6843762615329844	0.09203286253633311	-0.3166924295865247	0.3122120346471576	0.5964787832415899	-0.3864619991951258	-0.20152378290508519	-0.9470392523210031	-0.13767970752346748	-0.16955266357495588	-0.4719040036446588	-0.7891216784559987	-0.5215905110195648	0.01584222183700041	0.07801749943185415	-0.7453105765548275	-0.48374889576613667	0.3357351921331327	-0.3424240930132745	0.566329481529825	-0.31314914833478086	-1.1156496654578476	-0.1626349236972105	-0.21005015223350423	0.016479605643221488	-0.11539851405355642	1.2359754223135124	0.045671030976565684	-0.5740155151538779	-0.8541514180364219	-0.08395208832929185	-0.1816637869624002	-1.0225642755180615
-0.2803141506264193	-0.10063879369941944	-0.4894062700872479	0.39237942701284506	0.29770276696928544	-0.3361243049330803	-0.8019246801123272	-0.16095230008390246	0.3065000390476939	-0.4166505049758296	0.3138508667335054	0.2732621911567309	-0.7197977458499956	-0.3167917085871824	-0.27009215631190875	0.6143583324891944	-0.11771743416009077	-0.61413415380932	0.08080643016501102	-0.2759992875249522	0.3763084796045207	0.5153537984449438	-0.46268351731611296	-0.21134421027093983	-0.9131685534749154	-0.19789111711908242	-0.22147415322558867	-0.3838361565049513	-0.7819675055333758	-0.4747880719580112	0.027996392412543036	0.12638738951578898	-0.7681226694257621	-0.46398150968389346	0.34536058242334927	-0.2695432037652158	0.6636732336873453	-0.2998362342879931	-1.0981720445229484	-0.19177527311366677	-0.25514640392989146	-0.03502695429546564	-0.15612108285815776	1.3519056666865943	-0.0050346571587582935	-0.6478894822169651	-0.841552587076368	-0.135517195986169	-0.19162385354347602	-1.0331451974401265
-0.3223682862365546	-0.23944324252144256	-0.5367198797643028	0.353411236124831	0.23118168033188083	-0.41191472736006424	-0.7359927316927253	-0.16174933866854935	0.2433936481932161	-0.3926217503701042	0.26299360447748277	0.22825112149776122	-0.7076103131567707	-0.25833151274952226	-0.04544339232481035	0.5646591595180244	-0.054084628941924076	-0.5573678232504051	0.10505906250414654	-0.2717572501584163	0.445256514496336	0.4408826410440595	-0.5233851075086589	-0.2407902645388158	-0.8649883976094273	-0.255833181441958	-0.2766845856983333	-0.338633132264318	-0.7818650889517322	-0.44375735612320677	0.04816004637367225	0.15190561004186384	-0.7824751512919625	-0.45958163300616783	0.34984752746038217	-0.2279702364942559	0.7396651004404091	-0.25017732773980383	-1.080281892860254	-0.18713611928127866	-0.31077549933356025	-0.053061206717807764	-0.23697487923137137	1.4603228030748974	-0.05901453458030741	-0.7126120361430738	-0.8308434703798161	-0.17989457689993685	-0.263919416551672	-1.0373723475051686
-0.36967281695922816	-0.3520760885906147	-0.5545144933472409	0.27820801794078565	0.14952385260193468	-0.47961479726495326	-0.6409275748069019	-0.15458639661018495	0.1761921670836229	-0.38626724162341053	0.22038848094770555	0.16975706849290773	-0.682469481968927	-0.1963280759048091	0.18747170284800757	0.5104345333982602	-0.005744025374538044	-0.5330465628815299	0.1503475843826117	-0.31515530209007236	0.5034562028627042	0.37653449407258316	-0.5827935430707671	-0.24176789120479167	-0.8013825043562477	-0.3048367790919796	-0.34793417585664194	-0.33697745673809154	-0.7825095640264657	-0.4439886510079802	0.08017497517675795	0.1473298982123729	-0.781292189529681	-0.4739735100477237	0.35157505383998	-0.22513033386345657	0.752774377418602	-0.1488913984950488	-1.0693612301766993	-0.14735250493130533	-0.37717883760489324	-0.05759470801815484	-0.34451416064341595	1.6021519259386903	-0.1187410030259191	-0.7622937044867669	-0.8118469852893551	-0.22182757916894316	-0.3846682077881368	-1.0350021862032677
-0.42508960864635004	-0.2966323881384428	-0.5457335652648165	0.20712674020868654	0.0870637902969297	-0.521200325139213	-0.5168423074604049	-0.13057326807692934	0.14163649982202106	-0.3816216706905733	0.2091096243899624	0.09807126588404437	-0.6427767792530522	-0.14970328926431825	0.37407091284773825	0.4712863332255427	0.01739592169887237	-0.557272860321309	0.18869920041329594	-0.38957834433882743	0.5363198104602659	0.3202136207767512	-0.6426620432610116	-0.1971259856911622	-0.7341831058078848	-0.35185131896773664	-0.4231674595060412	-0.3702560944760086	-0.7855046245481923	-0.45968111934414246	0.13486107452028037	0.11174600798107115	-0.7610485243366253	-0.49619643975042244	0.3621650847728187	-0.2616705386915224	0.6889969351924161	0.012936310242726557	-1.0699603325904328	-0.09218441893552196	-0.4410835914042342	-0.06774849089582861	-0.45055085366893116	1.7886541596324306	-0.18652825197471926	-0.7868276080187397	-0.7944466023163144	-0.26000752007260786	-0.5095263772922495	-1.0259803520366733
-0.4868272643524499	-0.29239344988100363	-0.507237960073067	0.13538383818865943	0.041386422713088726	-0.5258112681214608	-0.35141343586349716	-0.11202287135750441	0.10450728527382289	-0.37651066448469206	0.21236391499074542	0.032908122890681145	-0.5947516107247148	-0.12600786502965322	0.5226906564549416	0.449553046508577	0.01566145028522236	-0.6265617552472541	0.2037792906587852	-0.47694838155476094	0.5607464605019509	0.2719378048235338	-0.705757212937781	-0.11329678325817978	-0.6725617109872223	-0.3959830773350569	-0.5010770733186988	-0.4227313211942034	-0.7890317517013847	-0.4788656552063585	0.21393794866390206	0.0683462103740273	-0.7282344138265409	-0.4963783960525734	0.41122515266251697	-0.32811269925661957	0.5691842892341346	0.20284273923576673	-1.0808540460304628	-0.05393372388580185	-0.4916329882364382	-0.08559898819887501	-0.524138908134379	1.9588388619217305	-0.2601827623143961	-0.7904439958090477	-0.7940359868338243	-0.301321279751608	-0.6029331975981471	-1.0061166607588137
-0.5303839402190164	-0.398908422493658	-0.4336248219521006	0.06881555679753744	-0.03439423028010085	-0.45138002491818935	-0.18966862707694754	-0.0984440808488389	0.056731232297471734	-0.36501704777978217	0.21394642101716183	-0.018915213121518667	-0.538847936810609	-0.10800951302530937	0.6708878719903943	0.4632640920599728	-0.012836013404263527	-0.7220980454246846	0.1846348458857413	-0.5803233740930069	0.5752663267805997	0.23246627199513648	-0.7885398329176874	-0.01291949830314083	-0.62420485320651	-0.4287484400405416	-0.59280811854353	-0.4753980954799271	-0.7737991586559401	-0.5023137806927883	0.2956507825143649	0.047202029755477826	-0.6803742447251521	-0.45840324933509524	0.5171401732861085	-0.4057578375011932	0.41854387251687103	0.38362911145298295	-1.1060889030629055	-0.04911385141191404	-0.523708127956987	-0.10093466544069792	-0.5546511464995479	2.0434893910911383	-0.32919012274987275	-0.7792763437406831	-0.7931043753627989	-0.3599287049604183	-0.6502208257794847	-0.9724929871704674
-0.5343769591557361	-0.4579563538706049	-0.3992591160813134	0.01921487335911884	-0.13051878394748195	-0.3015266098165258	-0.08690233377629333	-0.08026410937240894	0.018425199359559226	-0.32555867478276246	0.19826140553409824	-0.05778922314724666	-0.4706370556281566	-0.09017027878841169	0.7724888519733992	0.5105793209617939	-0.05734700901107662	-0.8201589161133676	0.13359800462402321	-0.6901021592754863	0.5559976420569174	0.201024748791148	-0.8912730933258357	0.07669627941131854	-0.5964269723219007	-0.4527548184186866	-0.686157967051253	-0.5216711440633075	-0.7234826414840164	-0.5156334546515904	0.3615977017255115	0.06140869625840315	-0.6132221799512877	-0.3930116201763817	0.6254678463230559	-0.48222077071101505	0.2706876718952296	0.51644043176049	-1.1472362518871029	-0.07656820220825884	-0.5354974852426692	-0.09927299414763496	-0.5583567233431016	2.0657363014676577	-0.3762864261355988	-0.7545369636297153	-0.7817859582728754	-0.42459066804317624	-0.6454194611092793	-0.9291625245438764
-0.5035542512782472	-0.4761991523249309	-0.41684774964824295	-0.012583254958125312	-0.2210828581443466	-0.19521156630135175	-0.0359328326092215	-0.08173956722231619	-0.016306792542925195	-0.23200969761992712	0.16470667598282976	-0.08502201851872085	-0.39311333155539463	-0.0811629008394644	0.7716357858190588	0.5520862115590577	-0.10755979249754395	-0.9041581062823119	0.07080075168621527	-0.7858802295815579	0.49946944470713495	0.17172273752115896	-0.9988494665085561	0.14109324837931791	-0.5781960920300261	-0.47227905548350135	-0.7660987854059746	-0.5634086985189933	-0.6479791391239627	-0.49452253971409404	0.40420439589608526	0.09055252978159674	-0.5495143733183889	-0.30730500311180897	0.6768207746508816	-0.5428898921789649	0.1506964706914419	0.5711903829893831	-1.1874507422816114	-0.14063614977250058	-0.5284370756116566	-0.0657271845835724	-0.5616212177893193	2.03957062226726	-0.39638742768313684	-0.7308146925847716	-0.7675005131804438	-0.48709656380850375	-0.6002673483423919	-0.8780170530007416
-0.4494652294138521	-0.4902458300799739	-0.43958588361537443	-0.024141598748505667	-0.3053022550685759	-0.17207650582023876	-0.03405414907261446	-0.10572980430797134	-0.05766779847231709	-0.09731097324142522	0.13206048694893982	-0.1083060748313726	-0.32288550567583496	-0.08261136464003246	0.6892908718927103	0.5701913913060754	-0.16250876493867544	-0.9707880391935666	0.014679848429404136	-0.8626243524551095	0.42540998253026086	0.1394918930985533	-1.11378480137827	0.15821542008061557	-0.5587520851278629	-0.4830443082209765	-0.8298772390599438	-0.6004742536839172	-0.5549224338563427	-0.44608647943840696	0.4136459243005882	0.10962173040303091	-0.5000847970288087	-0.20913697872564319	0.6684122186353456	-0.5777351058767639	0.05656256050545851	0.5734526308389707	-1.2110396224403368	-0.24250831103687415	-0.5024711915653999	0.0020679541441438907	-0.583348161152603	1.9687723859447868	-0.40267301301230274	-0.7264791367679824	-0.753680873823525	-0.5498205733605946	-0.5457904352000554	-0.8239251882795553
-0.3874532812215218	-0.462278408564464	-0.4654219570232675	-0.021368272659811387	-0.3774506072530514	-0.15836865887107826	-0.05471547916026927	-0.12776178210341133	-0.10395796964347423	0.04710041928777231	0.10264408067914044	-0.13415103566754577	-0.27200644912299776	-0.09086580387498137	0.5596007864004791	0.5508437322347789	-0.21890203729986862	-1.024769985001249	-0.026274112526322675	-0.9174757242248821	0.3528668845934916	0.10293551367894946	-1.2317747995897548	0.13084491899922707	-0.5429423608859343	-0.4957162535467611	-0.8701180191873016	-0.6400959781120713	-0.4655702112857374	-0.39529056435933296	0.39013316371556744	0.10347297758220624	-0.46510220454364265	-0.12339743623496677	0.5960956946426915	-0.5913397871599629	-0.013343894333908595	0.5740882711597098	-1.2051750524456946	-0.36323261576219296	-0.46865467670499916	0.06912282224841051	-0.6294146128480068	1.908663253255203	-0.3877152506547566	-0.7327050771115229	-0.7329668680589931	-0.5977905641184068	-0.5009446114965952	-0.7722534974382003
-0.34104202160444896	-0.4025731017358293	-0.5086448035824025	-0.0025616551208551496	-0.4316291960653536	-0.17304957994427486	-0.06845688683437998	-0.14656398474644505	-0.14228975786601028	0.15526933310275695	0.06684863463029143	-0.16085830870033008	-0.2438475943817841	-0.0958935972484151	0.40274474914820246	0.49962428984650364	-0.2750494016156485	-1.072534546583206	-0.0453043629299737	-0.9424173831072556	0.28895853085261186	0.06209463849381759	-1.3232323318821808	0.10707123129016763	-0.530255503184217	-0.5305972951332774	-0.8820930565801938	-0.6869899050177869	-0.40850419158695406	-0.34621561261871264	0.3544719837398186	0.0751201461529453	-0.4612647508383233	-0.07416179379009122	0.4576666100060122	-0.5948323266395998	-0.05079274274310554	0.5885007245190803	-1.1594421861848943	-0.4948170477908288	-0.44376580429737134	0.10304139219733133	-0.694125278184653	1.8786577782409934	-0.3429465445666911	-0.7374181961422149	-0.6961306855814293	-0.6226705781395486	-0.45894046965937624	-0.7319564063860607
-0.31809369271219967	-0.362576465058389	-0.5530128990305418	0.03253825318917876	-0.4709166441956678	-0.2029515228659366	-0.08918523796235973	-0.16945127026587933	-0.15422436052533128	0.19734643814547032	0.036707496618305906	-0.18573520207049615	-0.24567970177160542	-0.09057053379106042	0.28890046759797655	0.44385077351219093	-0.32913441712389374	-1.1076941231426904	-0.04879131212496306	-0.9463480118408235	0.23621930501838523	0.018605364904451523	-1.3848312553359114	0.10717478053204652	-0.5279260962056371	-0.586079467857696	-0.8770056335780405	-0.7298437194359688	-0.39979878214724024	-0.3008866675433726	0.33718200512454743	0.04929941774392198	-0.4915424968281374	-0.0549246803598308	0.31035400468008706	-0.5929359504245486	-0.06839289176815196	0.6297581242192375	-1.0719089701991151	-0.640833457919487	-0.42801089841121964	0.09507167016614763	-0.7509473544920201	1.8776716828179911	-0.2872156060444827	-0.7371947403625579	-0.6494463543544702	-0.6317385961478589	-0.4089302720253528	-0.7195380658400448
-0.31361277298138795	-0.3672410602174961	-0.5987384027841742	0.077435696881146	-0.49077580721745084	-0.1632094794560217	-0.12978323313915635	-0.1907111819649645	-0.1439182843245031	0.16458330764220291	0.02085092627839648	-0.20791452256899867	-0.26778328632612214	-0.06480329780088213	0.24034778689813355	0.4100108894769431	-0.3778127344069808	-1.1177476513532223	-0.05653722878689538	-0.937525370745164	0.20411581862558253	-0.011806073589625637	-1.4203930076729467	0.1219670942910656	-0.5510978338962789	-0.6536853042222861	-0.8403806371047529	-0.7511077011278507	-0.43702596059201904	-0.27734634759238264	0.3483297183574783	0.02833001945774295	-0.5287239469113821	-0.04386520302338163	0.21606300888077268	-0.584350978847267	-0.08789693800400022	0.700693215167824	-0.9553825142186148	-0.7872687100760921	-0.4215983463559344	0.039758754184899506	-0.7825186753167266	1.901530069481018	-0.2292589696454787	-0.7220357057472204	-0.6030556352735925	-0.6173706638267016	-0.34209969999145434	-0.7284750960701493
-0.31516871531478446	-0.4314019117742413	-0.6472817131567978	0.12144533801423292	-0.5014184916747745	-0.06261905779441246	-0.17360033265905747	-0.21231238433737082	-0.10912289479833004	0.08235758031074793	0.011427663070212047	-0.221194130396814	-0.2847498724365399	-0.009443437844393355	0.24593677196095873	0.37639660466859665	-0.415721918687926	-1.103148444819732	-0.08367527941745692	-0.920339959442065	0.1762453541460128	-0.019102848945093582	-1.4262702296792305	0.15117102606690103	-0.5953310806361355	-0.7262637850225375	-0.7713847085992649	-0.7585120053761218	-0.49561324122302225	-0.2743848025992356	0.37856944811435683	0.0013037411151908137	-0.5425651057904624	-0.04147204442080611	0.1724860508747374	-0.571266542366427	-0.10622791780134992	0.7536842983042367	-0.8255016715624389	-0.9238473549151216	-0.4222668363385318	-0.019670276468580678	-0.8052489599574665	1.9294737086107685	-0.1487771981078257	-0.6889514080718284	-0.5592787265758767	-0.5574370065121693	-0.2620334700037174	-0.7419067349342258
-0.3071486943014574	-0.4983987968888452	-0.6864467534005733	0.15014884026909286	-0.5341759850297549	0.05061240019413303	-0.2128893231420088	-0.22694418143567435	-0.05906056501771956	0.0023325714590072847	0.010382578891262371	-0.2193751397632072	-0.2941987555850118	0.06505648510760118	0.294245147330216	0.3099424801591786	-0.4401192755668841	-1.0656255455531203	-0.13209047529733361	-0.9086947249813051	0.12143518584576127	-0.0005339646790418762	-1.4101182309778986	0.1867904424903324	-0.6509344159979147	-0.7883105860007095	-0.7006895500093039	-0.7723254471999852	-0.5407040147657116	-0.267274506700888	0.42843222045976176	-0.022634716022151464	-0.5204465896446318	-0.04455663697155503	0.1578714298969717	-0.5606919607385459	-0.1108911164223541	0.7474562075839498	-0.7058055699397299	-1.0574090614919336	-0.3973511418019725	-0.020707180356037237	-0.8328868921509841	1.9001064208941294	-0.05964470205144856	-0.6394289840768563	-0.5366286467353033	-0.46994078630480834	-0.17715169529654268	-0.7541076294892417
-0.2870428123240407	-0.5361538084628268	-0.7083650869039925	0.15776491793491954	-0.5969441250427352	0.15620210175905053	-0.24635167193171595	-0.2385647126541249	-0.04959846968224155	-0.04593043181639113	0.023573046711004	-0.21588196186485886	-0.3088009028606242	0.13973192972059353	0.3628949452247971	0.21866907353793857	-0.4507047972284505	-1.0146214938616211	-0.1964591070928469	-0.9069566302856694	0.04719538879122844	0.038592838605002476	-1.3875854260151608	0.21868056342314807	-0.7060195390121612	-0.8295939841313356	-0.6454842511621919	-0.7944062581740883	-0.5791277186399374	-0.2437228646226713	0.4692675497073385	-0.04689808903377199	-0.4731956205377988	-0.042066435007832394	0.15759822012890878	-0.5531157792618961	-0.10579398703029445	0.6946625282738539	-0.6094889735837495	-1.1898758257114221	-0.31548381458135943	-0.00670766533881007	-0.8539885648630989	1.823129080135312	-0.00013544026610206732	-0.5595448270781727	-0.5487329730282726	-0.38351758564612204	-0.10713344819512441	-0.7554297011145223
-0.2722213085990489	-0.5731481787095679	-0.7114218303415527	0.13920350300746342	-0.6763226086115789	0.1555526417358971	-0.2610900175806593	-0.2530654041888959	-0.10342701454508522	-0.04772718760629373	0.050197310157646426	-0.2238738062228874	-0.324803377576237	0.20405323672408682	0.4244178359754893	0.10295350590059282	-0.4535360185246445	-0.9688619043109574	-0.27851499917309236	-0.9090604490735121	-0.027827798484535315	0.08432832613019144	-1.3661799866276763	0.239032557801292	-0.7445252650191283	-0.8594273920830371	-0.6040781380161776	-0.8303137211491253	-0.6375076681422474	-0.2004868956375186	0.4639227819526677	-0.09188437242694693	-0.41725891078836347	-0.03547268520131554	0.16071281148482627	-0.5452673549854454	-0.09701363664372833	0.6180757657778249	-0.5415768799024204	-1.300292789566248	-0.2106237331444981	-0.024285155036044902	-0.8653379542407069	1.7229144647656178	0.026916174409933248	-0.4566421563176027	-0.5764649713671887	-0.3101486204779724	-0.06462166059537325	-0.7405998845283149
-0.2640944834317914	-0.6166382243965554	-0.6875837630889383	0.07758577778990935	-0.7777275711058631	0.020273020280931052	-0.2581892631790981	-0.26509173834208805	-0.18905937356631014	-0.016597471457483342	0.0872584109156753	-0.2441169917893758	-0.35254228195529613	0.2486800291300452	0.491393541604746	-0.04058821115638345	-0.44950640535380193	-0.9472909853791102	-0.3688829546480357	-0.90930124760947	-0.10503827330868569	0.1272786178129109	-1.3457672092081077	0.2542451596597023	-0.7665433430901818	-0.8834632744083901	-0.58322706190409	-0.8873860894880128	-0.6996370637188786	-0.13702637253204264	0.4208195688264048	-0.15447437380860465	-0.36589035723079244	-0.0266330747511077	0.15670503434870342	-0.5392556372692948	-0.08917381563174571	0.5424345676098519	-0.512687290844331	-1.3657703425341892	-0.1283953388036546	-0.04989799359278344	-0.8692349899270605	1.6068625592689192	0.02972645317485014	-0.3403064542052506	-0.6135152920264807	-0.26986776746732266	-0.04500781649664891	-0.7216168495140057
-0.25906012399424927	-0.6800636214249749	-0.6346736763769438	-0.020636892456543505	-0.892192443150814	-0.14939004143759174	-0.24603751080519326	-0.2809347011225436	-0.28004288826197554	0.02304180657019131	0.11766038233245761	-0.27573130932212264	-0.39902664669009585	0.26284479121148074	0.5646390832181319	-0.18440771830618646	-0.43869956645136343	-0.9564558039135729	-0.44526290405802343	-0.8944876113597907	-0.18018362292092843	0.1638842443102799	-1.3296877432184195	0.2737900790643769	-0.770685643756686	-0.8989651400038638	-0.5862336553163952	-0.9495597878724673	-0.7684685004796565	-0.06341960598472515	0.36065259035425845	-0.22555476310502343	-0.34109372365737073	-0.016956465311005604	0.1411509920915212	-0.5381890421906231	-0.09237120026057352	0.4946470493351434	-0.525805353384485	-1.375826803408247	-0.06720993622981755	-0.08710315510397071	-0.8565817415946902	1.4895919081303712	0.011572266878581582	-0.2154691586369907	-0.6607139964116124	-0.27553872592316914	-0.043697579947543835	-0.7077633654273889
-0.2790980396918924	-0.7689503534768358	-0.5700989413584121	-0.13420797789355055	-0.9888211239767001	-0.3180934199603901	-0.2250326978858736	-0.30774058626309897	-0.3553156793373848	0.05860281779028631	0.1250459939756547	-0.3135916957657961	-0.4386971689290961	0.24447243043417002	0.6128753684898396	-0.2914747543868622	-0.4311911741314045	-0.9963241083535201	-0.5036821700452963	-0.8525071929142627	-0.22615932130057112	0.19188257599388728	-1.3255471615651915	0.2920710886049388	-0.7362967325630659	-0.9107876175162882	-0.6002056730804652	-0.9952559920570831	-0.8503218309016191	-0.0008260343354627275	0.28801896026495827	-0.3097057337439596	-0.34879056901795147	-0.018309873615575813	0.1285980540558303	-0.5400499895481659	-0.11934134722711302	0.4650009426989249	-0.5662748250831087	-1.330002934228845	-0.02761222096436214	-0.16863792660876728	-0.825015267829295	1.3681634347320653	-0.013720242005672973	-0.10995179840871236	-0.6896027824538875	-0.3199236280019978	-0.056927565881688846	-0.6974455531544341
-0.3300339116482024	-0.880364158478509	-0.506080352383102	-0.2472379265327635	-1.0623375135357507	-0.4448720337583471	-0.2128202076941741	-0.34294971371384486	-0.3781269368107295	0.0887278962931296	0.10359288407108483	-0.3480125954478914	-0.4422578748166579	0.19729155180229427	0.6326661027699906	-0.37057422063701395	-0.4270992642557238	-1.0508597059553662	-0.5517435242171944	-0.7856774518670668	-0.23524975040237503	0.21197264777311514	-1.3371938426918892	0.30305796772490173	-0.6593396503692014	-0.9193204049150339	-0.6162020505524224	-1.0023388486632938	-0.9202174009253294	0.02692773439059462	0.2257988088138835	-0.3961826538829018	-0.37215786077589125	-0.041787435344534433	0.13310601522886842	-0.5400630422851425	-0.16966901177437327	0.43193777582916726	-0.6154820707398151	-1.2273802590768306	-0.01947273645403361	-0.26089874693418824	-0.784164251952942	1.2816239565380747	-0.017200911697336046	-0.04388850980466287	-0.6834435502165389	-0.3650481113118055	-0.07728444456020882	-0.6857904480368285
-0.39414067767785166	-1.0091089998137754	-0.43783093387898564	-0.34303605026722506	-1.1173584686684603	-0.4765237246461673	-0.22488190054514226	-0.3801025331699694	-0.34576641226933524	0.10980069782514432	0.05266034774522109	-0.3768024337856997	-0.408088110842496	0.13104278730653865	0.6412908819407492	-0.4180477057129301	-0.42633858870191166	-1.1006507406091663	-0.5932941909622854	-0.715630425117637	-0.21800353102706777	0.22840202010516783	-1.3564129389141306	0.3050619501118553	-0.5591054889583114	-0.9217507925662831	-0.636315595781924	-0.9740910866932329	-0.9657103468983758	0.00857456615616528	0.19192241319236683	-0.46846635231371625	-0.39886478352891763	-0.07950091157034825	0.14995254985034787	-0.5370124311860043	-0.2276703994308198	0.40237063072347556	-0.6656781463319918	-1.09503468265223	-0.016439772644101385	-0.31677342856585566	-0.7379693531857867	1.2503015532208517	0.0012402019155795835	0.0009233636168548269	-0.6607669790545148	-0.3765630150198975	-0.08571022981430203	-0.6842857217791078
-0.4494652294138518	-1.1469865744357173	-0.38250470157921646	-0.410640101310375	-1.1452922837845851	-0.47325633813793366	-0.25980195696191544	-0.41442513728635627	-0.28876402387059635	0.11762001041228638	-0.026578739960233883	-0.4050179396604821	-0.3392310384337711	0.05950212675117533	0.6399552126333664	-0.41588936087048295	-0.43841759189262286	-1.1399994365691541	-0.6397503904770804	-0.6670941307420076	-0.17523895692058797	0.23739371572037027	-1.3753419042897992	0.2911680783044342	-0.4497864704252728	-0.9224465939879357	-0.6745987533346217	-0.9414817645935777	-0.9926159322857948	-0.04518451136280257	0.16997014075379582	-0.5142593233947543	-0.4308857527718519	-0.128010461723783	0.15766337015052362	-0.5256826554901822	-0.27872889475038354	0.3682039764646084	-0.7033697729288764	-0.9716697596593464	0.007570159230851891	-0.3587194721548814	-0.6825626181973442	1.2234080416844286	0.019539192652025368	0.027930691468477126	-0.6285380788992978	-0.35658178650835987	-0.08019419066276653	-0.7023206922726567
-0.489157536801842	-1.27781940140106	-0.3568519503855705	-0.4539183622401932	-1.153343237593698	-0.4979358190177471	-0.3206465895393566	-0.45072681109986856	-0.2403678628875437	0.12075862487617281	-0.12600528286107868	-0.4357016108225462	-0.24521539045570254	0.010352780893159297	0.61279526838145	-0.3781065410934168	-0.46657406309246846	-1.166246831820639	-0.7032456766024466	-0.6450456753217445	-0.09985122172009314	0.2329067597462542	-1.377424629295552	0.25719326748731736	-0.34574132443892397	-0.9236279812073844	-0.732153541513034	-0.9231086099840564	-0.9959731977913833	-0.11150629776313215	0.14947100101179608	-0.5241031539858189	-0.47422164158126157	-0.17680594320916945	0.14655844388556652	-0.4958702042352773	-0.32098627744553154	0.3144923693621401	-0.7130072370169259	-0.8656134303188321	0.017791453594392652	-0.4171851009686236	-0.6155326349802002	1.1644877729572092	0.0306060060707403	0.015840963251873785	-0.5720188445836689	-0.335251762395918	-0.07504399678143589	-0.7272356539214488
-0.5181572919611084	-1.4005974900733005	-0.34790211869001975	-0.481448696827961	-1.161891855392617	-0.5429159472192083	-0.41459542722226866	-0.4984388310220421	-0.22123961111534082	0.1184261794323892	-0.23636582204621054	-0.47389065210341863	-0.16214506846589544	0.00800866450469732	0.5629689959582256	-0.33552552880389025	-0.5026192643891793	-1.180154421549769	-0.7809139315037568	-0.6475297023242572	0.006195381767222852	0.2186743542722595	-1.356649188317768	0.2051308405666777	-0.2749110413440808	-0.9255518844315649	-0.8113174711886515	-0.9200284370303446	-0.9858839155167768	-0.17577554424194156	0.11160520019032609	-0.5014060995681326	-0.5262550837755503	-0.2114989448192782	0.12131806454375405	-0.44317071102999056	-0.354068827234972	0.2625870072704685	-0.6974906918031056	-0.7855635765409982	-0.011182635373551941	-0.4892459835371416	-0.5395016626218141	1.1020436004564471	0.03594768097504817	-0.004778611450249196	-0.49916329537327925	-0.31640121569852103	-0.0808493089373195	-0.7548926095167521
-0.5437975710058336	-1.5126938573255773	-0.3469154744133412	-0.5042039219383202	-1.164854141046224	-0.602043591182755	-0.5308601769258563	-0.560528761078219	-0.2166571516281212	0.11498722749042509	-0.34806553945059926	-0.5168728475941348	-0.11237059966140099	0.03824268070885908	0.5086871550058771	-0.305588174678777	-0.5429071991627576	-1.1889178873272974	-0.8654000727692551	-0.6635256050700302	0.1313516650323274	0.20742413295179313	-1.330238991826907	0.14296474864798464	-0.25576606845229666	-0.9320230835191599	-0.8965099885657775	-0.9492097181800869	-0.9692674496364393	-0.22872428094082942	0.038037961099402995	-0.4578696132139787	-0.5787154722264117	-0.23547212085695265	0.07284855007579194	-0.36569898771953663	-0.37536050214966454	0.24080744311296415	-0.6616938043278554	-0.7412705005601842	-0.07799243206022959	-0.5484020065848106	-0.4642680315201508	1.067583620793308	0.026964442556658242	-0.005680139940588797	-0.42903855988245976	-0.30089508039816204	-0.11012260257338546	-0.7880661699037281
-0.5671197144368394	-1.6093708662819288	-0.3656081608660743	-0.5333957156005648	-1.1591191560208405	-0.6511749071610705	-0.6376602990910645	-0.6362016437244434	-0.21583694487165356	0.12622792842432173	-0.4539026322062405	-0.555198557223149	-0.08887112376225867	0.0824593757760382	0.4609474904061804	-0.2961433115226707	-0.5828213537073077	-1.198238588405748	-0.9341563417437037	-0.6673059610330377	0.25543757353971175	0.20215743157973623	-1.3215019086186939	0.08255899384123569	-0.2753459999046325	-0.9435714201887775	-0.9538833886384961	-1.0099567174408786	-0.9449422625133599	-0.252922901717713	-0.06703618546928751	-0.41019437086125937	-0.6292200080631722	-0.25052943808923206	0.0077048333015897865	-0.2649393169658435	-0.38970097983233487	0.2605715142037762	-0.5673424297304187	-0.7182575761414097	-0.1706257491857587	-0.591594959911917	-0.4043704960797103	1.043379460410527	0.011623216589013951	-0.006301706592047945	-0.35861138180507524	-0.30685685723635975	-0.17077350915165623	-0.8188543477694331
-0.6004596020330998	-1.695839665637924	-0.40076894959865283	-0.5703156191563037	-1.1574128794843628	-0.6526970093459168	-0.7291565855795883	-0.7238217809776031	-0.21613808358417314	0.16868967620211697	-0.5464582280344257	-0.5808987146904572	-0.09173536267596594	0.13900523723627667	0.42265963859635625	-0.3142165033196053	-0.6108499527235385	-1.1995322343455102	-0.9566365488001463	-0.6507252618427956	0.3618642376294067	0.2025596160481479	-1.3463350367221139	0.027376384617504534	-0.3050472131741814	-0.9615270307270398	-0.9682284498652199	-1.0683126746518272	-0.9313833062898977	-0.2521319702585928	-0.19092629169080927	-0.3666399581140418	-0.6744729361906303	-0.2560366488343334	-0.04494268900413452	-0.15650090751639747	-0.3934049630646912	0.32261948489159187	-0.3977010877821826	-0.705656171574699	-0.2572488461899732	-0.6206387690532265	-0.3581077384821958	0.9605538480953756	0.01285137276681198	-0.010647536237786942	-0.28311773850019395	-0.33005965144894206	-0.2418212278273712	-0.8358499264260011
-0.644448349249658	-1.7622572543774766	-0.4375384422562544	-0.610981203984273	-1.1598645748107663	-0.6363645404475198	-0.8126229136741869	-0.8113461903589771	-0.20128322788370928	0.24565686312793372	-0.6175887229142608	-0.5910072914405451	-0.09756291330008605	0.18988847464265135	0.40351371018873416	-0.35173836876704634	-0.6218371241926138	-1.1832523631423568	-0.9153448298504397	-0.6150671628526427	0.44202987754552525	0.21170178884540877	-1.4094716536626792	-0.028637664107196904	-0.32665242042408604	-0.9896848603435606	-0.942353265467118	-1.1036631084937059	-0.9289902554310034	-0.24543574072739177	-0.3245914950360996	-0.32104417735670376	-0.7154918399791944	-0.25900860176946494	-0.06800579665584602	-0.061586998251579116	-0.365369713296471	0.4232717478538707	-0.2308686862166754	-0.702571198059211	-0.31006574453722197	-0.6334123749174358	-0.31104036903899107	0.84078594231416	0.02945025211303088	0.01786490755497163	-0.21315857376844308	-0.3598760568049921	-0.29701281545103736	-0.8387571793256724
-0.6787834573711795	-1.7912119984104649	-0.47627916366705303	-0.6444492466384595	-1.1610688785783057	-0.6429461817130806	-0.8459114266405514	-0.8827903983211234	-0.15003219265894305	0.340105096365481	-0.6575662562386719	-0.5793058776329432	-0.04773225395417642	0.21371020885766048	0.40022760324208617	-0.4020773007398776	-0.6151680980009999	-1.1508234187327298	-0.8244943629555254	-0.5554215465474084	0.47557798204431007	0.23376721563275366	-1.5001872799331548	-0.072336966963133	-0.3321488694216828	-1.0218281814954122	-0.8764289562986175	-1.1265761606232794	-0.9089415850828994	-0.24217011574587105	-0.4486790586029337	-0.2751458887164172	-0.7547742706530822	-0.263796651891779	-0.07908340194399717	0.009529906827906571	-0.2947261990134462	0.5391379237103653	-0.12310073438158428	-0.6932971425977646	-0.3276342389872716	-0.6467031201888063	-0.25901203439058407	0.7570147882838787	0.04132421620754789	0.0760533062690473	-0.16459335871846548	-0.39049973387756864	-0.33196096479004555	-0.8358260073669909
-0.7050888350108352	-1.7892700962140977	-0.5132649353414631	-0.6705569833164017	-1.1668038636036895	-0.6660633876231102	-0.8144953139882631	-0.92570561945058	-0.07173018387667725	0.43106871231351995	-0.6626586345913766	-0.5404107165533361	0.04261917924424984	0.2215283045241482	0.3946486306928092	-0.4607128968184651	-0.5871821230459744	-1.1123634324488116	-0.715197484475125	-0.49403602503123006	0.47108900094988276	0.26782977775332956	-1.5981644668207036	-0.08646534734775087	-0.3187416116040516	-1.0418220230532858	-0.7920646638569243	-1.1401892480948994	-0.8724163349171906	-0.23867966566656382	-0.5444631246339144	-0.23628370935360438	-0.7868627412804546	-0.25789260311627243	-0.08394023097471551	0.05247154680471442	-0.2087663818688233	0.6273497975381754	-0.06975367031579276	-0.6644990955493261	-0.3185642329270931	-0.6648948769991163	-0.20615000554061882	0.6867224061069717	0.0312763969974864	0.11779844174906813	-0.14435398912992978	-0.4301688654632729	-0.33640499221958614	-0.8368001654066713
-0.7239664692180519	-1.7690853955634047	-0.5350885180375189	-0.692052374319397	-1.1779743735047468	-0.6928162305699652	-0.7616576013221351	-0.92151440349894	0.009295941548444731	0.5081728952819686	-0.6496922384213929	-0.4828115158279848	0.13099802869931731	0.21650543231878	0.3738045799873457	-0.5256804234371802	-0.5413087968675706	-1.0737117285533215	-0.6027079887659171	-0.4530278533060733	0.4554483437111565	0.30613306045919775	-1.6813221845379644	-0.0776164555159968	-0.2869879376268994	-1.0379557766379197	-0.7335173747228279	-1.133346376372144	-0.837457309061009	-0.22687877420288188	-0.6111922049798906	-0.1979727665774983	-0.808642062969483	-0.2361531573021459	-0.08761595316196195	0.0666263077176479	-0.1317613179087022	0.6643393265133694	-0.1020969085824625	-0.6154988304828539	-0.30061816543131703	-0.6740143810624668	-0.15786844773991232	0.5764440679678937	-0.0016049371775281151	0.1298573484788227	-0.13670682767108522	-0.48395271681308716	-0.3070296022290445	-0.8361260828345708
-0.7343968657962192	-1.7223512901761313	-0.539863134808586	-0.7019302346947536	-1.181358919513341	-0.725235668014365	-0.6933568780085506	-0.8778770612497118	0.08048354824743953	0.5564973711405994	-0.6326995547948195	-0.4151444134561596	0.22739290249677388	0.1908923929279828	0.3380919466622202	-0.5931952010283	-0.4892730150711044	-1.0370649966891246	-0.5006873824986774	-0.4202593367474149	0.4266742657585831	0.35070440178500467	-1.7271462793909085	-0.047002426711043724	-0.2516951281746328	-1.0083571709327477	-0.7153272278971001	-1.1175492062914585	-0.8083660039433888	-0.20492031717013198	-0.6489870745219763	-0.15822098995890269	-0.8284891575289638	-0.20849926520953282	-0.09290571459438021	0.05859700980023349	-0.07235017430227256	0.6548205140083858	-0.22597636200764168	-0.5438853481105719	-0.2961883876762664	-0.6750985362663134	-0.12906722131166237	0.4882120060716507	-0.051683139405418646	0.13449341379239205	-0.1282847950598002	-0.5357309241466869	-0.26475887546624977	-0.8335841391997798
-0.743868452356147	-1.6634645543122424	-0.54455123997293	-0.6962567535803823	-1.166965442821159	-0.7551108290794024	-0.6008594647301739	-0.8208856808864438	0.13322244645314013	0.561552173841811	-0.6191869839785509	-0.3435383340503792	0.3102680362900866	0.1511588819683384	0.29951172945677723	-0.6528325250173838	-0.4383077529656717	-1.0109322736539066	-0.4328704024217721	-0.3988391301390119	0.3947705050904999	0.4217624631019198	-1.734061755355284	0.01576668726329833	-0.22925058682741334	-0.953924846996476	-0.7220197645137907	-1.103960337477802	-0.7865837456035598	-0.17737843396788802	-0.6600140128737937	-0.11493771390677257	-0.8477557401822746	-0.17164185006241026	-0.08864784543979963	0.03844544858483699	-0.04543816160171201	0.5950446613614734	-0.35289278787614053	-0.4332600262926049	-0.3053553660487351	-0.679086022355038	-0.14206218732548587	0.47001192885966	-0.11958569559361845	0.13491207232209398	-0.12362673770467252	-0.5747482214271209	-0.24019052216560652	-0.8385614779337723
-0.7556630292640631	-1.6182089140212947	-0.5545639285510829	-0.6879515720236152	-1.1260837464118127	-0.7739786470716201	-0.5461430685274393	-0.7557428641365945	0.17146111941588366	0.5278669545900598	-0.6258216054831058	-0.2842844701100208	0.35567442984879283	0.10420109628875851	0.268024376849158	-0.6860410679325706	-0.39336395919893075	-0.996254229971733	-0.39804433649967486	-0.4123310902138842	0.3863839637369806	0.5363289496495536	-1.7108720112613784	0.09711223067415144	-0.22788964226881214	-0.885763352959471	-0.7378107969604336	-1.0817826518718454	-0.7742163188787328	-0.14115086173604288	-0.6461249015457489	-0.08064004237778596	-0.8492441457091401	-0.11829572810608757	-0.07761437403725865	0.011489682051130231	-0.05922843998136965	0.5007369573770085	-0.43820165476179546	-0.28875740054921717	-0.3417323626017389	-0.6753899193840545	-0.20092002854363433	0.43854225155068993	-0.20061986925491002	0.12507488110271997	-0.10918234468353523	-0.6133443334641504	-0.2500711804709787	-0.8495403260193679
-0.7795992965801695	-1.5831539272910296	-0.5860335553967968	-0.695806510854093	-1.0734843251515789	-0.8127074435725609	-0.5459231557388733	-0.6807525628370128	0.1876671369712045	0.4632346805796742	-0.6612529351010975	-0.24740679416965547	0.3914544964440321	0.045294714546506396	0.24357381876349096	-0.6813977644415649	-0.3738601724237011	-0.9939016577848804	-0.3786988453016429	-0.4518238606262835	0.3924222735115151	0.6506150014488048	-1.6644324245410629	0.17505435414971462	-0.24906159001504227	-0.8213033749659212	-0.7718125107353356	-1.0587352962753835	-0.7885071789661368	-0.0936593903604093	-0.6120663850717595	-0.08554739247895427	-0.8402158355405129	-0.0628753043052444	-0.07168572207029353	-0.019926391175204172	-0.09079742263157951	0.40672930720854483	-0.5188483025177405	-0.13453423799479505	-0.40866389048895113	-0.6697538873679311	-0.2804360365469061	0.362805000490496	-0.2873550473572455	0.1201896754371193	-0.07121365821394278	-0.6477060295719469	-0.2673992006333857	-0.8552895980214107
-0.8550418671292606	-1.571970988572652	-0.6649877553328525	-0.7356899839040005	-1.0546851217963953	-0.8959432221412573	-0.562150625127535	-0.6349426141063983	0.1701337316699103	0.3689322251823636	-0.7075692453299924	-0.22612069894651077	0.3947549514029352	-0.018171949602971166	0.237696473310466	-0.6481033591340494	-0.398755902941364	-1.0223851612535713	-0.38063854120992596	-0.4971808901211455	0.3872119529064496	0.6942273927325828	-1.6110504211349046	0.247252540266927	-0.2900122588682352	-0.7651659687472611	-0.8371207848278939	-1.0534292084852164	-0.8304804916822086	-0.06430273190840509	-0.5705351624615771	-0.1438709123114686	-0.8601371816228758	-0.03126862816304822	-0.07918427939682034	-0.05144502162064167	-0.1342216430938709	0.3151753866011954	-0.6136640333112888	0.016212748337833226	-0.4930731302359842	-0.6942904459402215	-0.3484620904525394	0.29034619655093263	-0.38766698250803067	0.13066641250861374	-0.03609720402057069	-0.6639091261679407	-0.29513821294246917	-0.8545415838123704
-0.9624213070707068	-1.5513152947822433	-0.7452272705687986	-0.7868633461610081	-1.068423664060434	-0.98290167878081	-0.5691250021363429	-0.612610966451457	0.17131649358684536	0.2684649478666189	-0.7487861749671277	-0.19585028683716232	0.3574133792357418	-0.04009411294475447	0.25177006235436994	-0.5992510250519208	-0.45285567293233403	-1.0658100961511745	-0.38446164002749517	-0.5525283430852976	0.39007404193252926	0.6783028029476184	-1.5684923706690916	0.32735549277523146	-0.33169522123548223	-0.7095411936113377	-0.9054630316694656	-1.0540126579725169	-0.8843491156613842	-0.06138324053067133	-0.5327632976587509	-0.24116192906604478	-0.9044501529720304	-0.025912181211157913	-0.1069192740824075	-0.07200494703573931	-0.19094615312257127	0.21327553145659625	-0.7140831337391663	0.1480310515495867	-0.588413419142895	-0.7437048225920659	-0.3918408477597798	0.2511414330667242	-0.49484103918498334	0.15667461049487397	-0.021259856397910712	-0.6623622732204353	-0.3409539520134485	-0.8450652875245858
-1.0363273542234794	-1.4677404586216123	-0.7779822127144026	-0.8185283040944202	-1.089653018846359	-1.0255897264194602	-0.5465849885120815	-0.5809187977684731	0.20762748255431687	0.19571829286957637	-0.7679057887066391	-0.12761698702303392	0.3270719655700925	-0.014535206402676037	0.2585345165078	-0.5544981993093856	-0.5058521354928823	-1.097253576202257	-0.3749449064542699	-0.6205331085673557	0.4233700654195321	0.6282814516825194	-1.526504220080475	0.41110703327680403	-0.3637122490285937	-0.6555034849689717	-0.9617583703592857	-1.057625641401423	-0.9460638489806289	-0.06250898346635173	-0.5128814517535532	-0.3794707739493347	-0.9457660628521228	-0.053053129823421516	-0.17081463237792222	-0.08204809580099562	-0.24321508690876245	0.1185078765568139	-0.8257297036230291	0.2384775424678321	-0.6769821521149776	-0.8029815990038438	-0.3950205186680485	0.22049777075494426	-0.5959896222123474	0.1986663178696883	0.0032159170126577707	-0.6428247934474853	-0.36341231398826024	-0.8115546858515593
-1.0989242978952931	-1.3743679576829433	-0.8048873224053772	-0.8394064609374314	-1.1046734229023223	-1.0400474653541167	-0.501488206003477	-0.5513076697764723	0.21884291841992445	0.15139480399960453	-0.7685902575742596	-0.02138825942123427	0.28568319572255974	0.03756848068390581	0.25403889792448126	-0.5216179537766302	-0.5509631467305044	-1.1172244593665035	-0.3657466304182252	-0.6831624541000988	0.463699149135255	0.5119147108477096	-1.4757085259351919	0.4756654172394973	-0.39599942686517275	-0.6021197804897138	-1.0373698310969717	-1.0716460426660643	-1.0243325990450622	-0.053043685104856964	-0.5155231626452087	-0.5481267614902141	-0.9891323272845296	-0.11582458823116175	-0.2488265292278878	-0.07679157215278606	-0.2939393101989487	0.06280249080854858	-0.9214534166214745	0.2957674779249918	-0.7221258583471665	-0.8761161364836777	-0.3578605384573153	0.2333575649618452	-0.661851508419534	0.2599933713279089	0.0555451073187929	-0.6049632485313943	-0.3519151300703557	-0.742528630468486
-1.149357704854703	-1.2798343453142802	-0.8227190123911965	-0.8399771911538549	-1.1030253148841334	-1.0205167964104336	-0.43304087416418213	-0.5383844070854662	0.19813566958273482	0.12345463674078738	-0.7632948142889621	0.09116137928214132	0.21264584277224935	0.11465201687020928	0.2493250065458033	-0.5042198760840805	-0.5824885581525152	-1.1146855448282174	-0.37072293152952457	-0.7241307944884806	0.47375136425124237	0.3554006578396208	-1.4360911588357106	0.4986091882305554	-0.43348062157521505	-0.5312304006671134	-1.0826415643445209	-1.0770247864301221	-1.094735256046179	-0.030490007669333817	-0.527184648388273	-0.7008349816018631	-1.0208309774167705	-0.18797806016123614	-0.3087729555680931	-0.05837416027858713	-0.35755273074612315	0.04873352010696877	-0.9508197999880712	0.33413085636294115	-0.7265288139732858	-0.9527892725465268	-0.3047852389976488	0.33097674302770674	-0.6473120700002772	0.3370419515364652	0.10545917215264863	-0.5527914335596122	-0.3263002891363359	-0.6415140953493873
-1.1581229275784086	-1.1264719267192338	-0.8041993491519103	-0.7994151832910884	-1.0810096079065243	-0.9443737462045556	-0.34728116984596646	-0.5196071769307239	0.17626943293749364	0.11394219357547726	-0.7637237014310774	0.20005025866027976	0.1598030746668034	0.19129428831998657	0.2194977286845413	-0.5259380106141647	-0.5856460174556244	-1.081439560877688	-0.38179013513225624	-0.7434254561253459	0.46555291411420613	0.2434770977986917	-1.389249533656573	0.4858421758200536	-0.4723108674457186	-0.452357744462514	-1.058878011290064	-1.069629288966565	-1.148239177076087	0.008255929147071706	-0.5424348734558508	-0.8041694336180141	-1.0048398994433296	-0.24379532199248452	-0.35403750929531724	-0.04193703507143269	-0.41748500652257603	0.0782019632995024	-0.9117827842337027	0.3466578473713871	-0.7068083594866651	-1.015830403830741	-0.25168085718211436	0.4903272020980471	-0.5397170078213284	0.4257564645174482	0.14254481457387558	-0.49045601753566304	-0.2844379477914444	-0.5223558667412396
-1.127654615302598	-0.9713741376789257	-0.7960363611175102	-0.7339587689141833	-1.0567878060130649	-0.8470797247291906	-0.2768001683143134	-0.4965700564815393	0.13785839768534755	0.10042173798342444	-0.7845028458266092	0.30174940672365297	0.12895151003304411	0.21664814619267472	0.1566031235776917	-0.5694466734561004	-0.5610076706921611	-1.0376007309494963	-0.4145800028620762	-0.7374598081856372	0.45600486102178284	0.1739621115850703	-1.308408717985513	0.44318141094884556	-0.5061781681780518	-0.386212353484714	-1.0187724166377048	-1.068037462629515	-1.180033280762938	0.053722357195878215	-0.5679547975412806	-0.8529247411528166	-0.9479547952425353	-0.28232500220223233	-0.3897355179131382	-0.03445595210704211	-0.4540161640188238	0.14231477801058895	-0.8370939923153691	0.34077705016681115	-0.6669073478402165	-1.0634019791433589	-0.2006292049849514	0.6527106516361064	-0.3803543582790904	0.5078649054837501	0.17554637827141256	-0.42463328797852096	-0.23381233602072027	-0.410345087857265
-1.0923388508586234	-0.895539204824955	-0.8274132969560203	-0.6900252251432862	-1.0611396729369096	-0.7854769908492292	-0.22804445588547262	-0.49725055678749064	0.05198433522381109	0.03896320562734355	-0.8304707946625207	0.3731586186279431	0.08637682402196269	0.20943371380887013	0.06954632077537469	-0.6009935265432882	-0.5277576241783171	-0.9955912812214386	-0.4867765782609169	-0.6950937499795149	0.426695595690349	0.09812708372498075	-1.2285584919191792	0.3678797931411989	-0.5395833254397989	-0.319987055983226	-0.9848220391191311	-1.07441357476243	-1.176273842826993	0.0910352361947371	-0.6013442595151336	-0.8648816453262566	-0.872235117248836	-0.31001875138960205	-0.4057939474344362	-0.027014027353581632	-0.45617958920274493	0.20760411952652227	-0.7406467957792321	0.32361090532597714	-0.6213984480064236	-1.0881537937125385	-0.15771576537160373	0.7993016335663884	-0.19924959020064226	0.5579318424130582	0.18499274197880172	-0.3525203573755258	-0.19341337575664724	-0.32412557796581326
-1.0910863294170747	-0.8514925308819402	-0.8758165409177584	-0.6707028365939325	-1.107881308966483	-0.7596503537773174	-0.17939765264715968	-0.5018392515111086	-0.04351427898390485	-0.04576884674046655	-0.8802707188212479	0.41397527160226344	0.03126277508458354	0.20142861375589924	-0.050557784245432516	-0.6412596213925926	-0.47890225310253226	-0.960148607628045	-0.5713849557528083	-0.6226767586919728	0.38843357627123887	0.019073212143215817	-1.1695044304625273	0.2843825573954177	-0.5645764521027509	-0.25309054368275874	-0.937077609525093	-1.0800873458144056	-1.1655825508895536	0.12025602912002112	-0.6401628399542763	-0.847647659194711	-0.7715196765976214	-0.33652025356859266	-0.3948949793023261	-0.010897626540712893	-0.4077122211668024	0.2589764912871394	-0.6487021959303921	0.29042671054325053	-0.5786666701373713	-1.0773463676247972	-0.1130161844020107	0.9245058706081813	-0.004385718741668865	0.5694256885505767	0.15661391387445783	-0.26182513496230236	-0.14887667712646097	-0.2641517991880741
-1.106201544565376	-0.8088663923977466	-0.9191712146871381	-0.6397375516295429	-1.199063692968864	-0.7588848390421232	-0.13982591715033768	-0.4840047327893823	-0.10508327746394139	-0.11257373747823236	-0.9207051482439939	0.45364976766710985	-0.02145134625499103	0.18535771924381816	-0.20087364764776772	-0.6845965594498719	-0.4049413099769983	-0.9360566916917035	-0.6512293371581872	-0.5420110596613927	0.37189318372892133	-0.058365081692990886	-1.0901640057408852	0.22405903286898438	-0.5604936184269472	-0.20999388212998146	-0.8942306587847924	-1.0873793635575733	-1.15687714144984	0.14366857077802458	-0.6900946265174601	-0.789852967957574	-0.6734992287201076	-0.36722407986868766	-0.3748645000761134	0.01139271886216019	-0.27928739894853594	0.304786023222156	-0.5846459170917757	0.24200899733290787	-0.5151044142920773	-1.0446405814632302	-0.04570749527446226	0.9942689201770698	0.18709938244650676	0.5501725330987691	0.13214917851449362	-0.1461771939323493	-0.08207446519102829	-0.22478102805759495
-1.1009996967955333	-0.7990385034610104	-0.936582705440301	-0.5944448244173117	-1.268719416425177	-0.7819440175961325	-0.12633374396993488	-0.45148639095207743	-0.1462679587524502	-0.17950684246102513	-0.9581251137535884	0.48615893747935923	-0.05764249102163508	0.19432080668017748	-0.35447561799675154	-0.684857513779497	-0.3322689250094314	-0.8952495084810703	-0.7138464524992063	-0.46454092014935144	0.3830448598732201	-0.13415633437284527	-0.9892875827508011	0.19326836123964947	-0.5348327624112732	-0.18343541231835495	-0.8509370826144341	-1.0936475925777422	-1.135269740688427	0.17025130805949526	-0.7388665908096339	-0.7101992811784755	-0.6137756913036817	-0.3925766579683826	-0.3313484888644921	0.03380240357453489	-0.06712847148311551	0.33012477836814724	-0.5270346534929413	0.18951554723132397	-0.4244538714667826	-0.998124285549998	0.039101501496842	1.0314886863812085	0.33032438160012634	0.5078212417107139	0.15205299136465011	0.013800493965986815	0.02782942439223738	-0.18261825040267446
-1.106121441449928	-0.8364610492893103	-0.9434274213722494	-0.571547973660655	-1.2916809004223744	-0.8310820290386041	-0.13776083134532752	-0.43005583391633184	-0.20645805891726615	-0.24265674903575335	-0.9869025657096244	0.49498218095525265	-0.09133315669531125	0.23877207742513845	-0.4822613234120399	-0.6552164690867321	-0.26763609373991637	-0.8362864882792913	-0.7504996283315932	-0.3963551031364985	0.38932749432071245	-0.18830486434950147	-0.9071971320762892	0.16512733197604373	-0.5204111676379803	-0.14973206995788665	-0.800240818281508	-1.0868289395129502	-1.1029210886814562	0.20490672205358046	-0.7634586570782556	-0.6311483693661415	-0.5762550467636346	-0.3975206706353976	-0.24055667970998335	0.06079919299588299	0.18110069179829327	0.33037745526583245	-0.48304934202375793	0.14822027459774506	-0.3193069995744239	-0.9188103259155513	0.12841583989807864	1.051325852747837	0.396470513560253	0.4453897516403968	0.21416410211655332	0.20371993997138627	0.1587679990073482	-0.12644977646743744
-1.1426533168284294	-0.8825251858254379	-0.9535369205579258	-0.5675211549114462	-1.3101310926678238	-0.8871766277393848	-0.16485827571168127	-0.4142607350717686	-0.2599636721344475	-0.2766264985298936	-1.0149377803258373	0.4880739213574943	-0.13511150325144045	0.2796079300314213	-0.5711824562371048	-0.6173006467803733	-0.2097788488150277	-0.7840264174689928	-0.7656971296892753	-0.33673302353026724	0.3803262631153857	-0.20531699376843612	-0.8303352537296526	0.15676268512837102	-0.5044349358220905	-0.116403673593185	-0.7750638069694731	-1.0631981344291883	-1.083439456480501	0.25024375436265356	-0.7416693348761078	-0.5372185513109959	-0.5434662492727143	-0.3621500984144225	-0.10908183447730586	0.09687322864620772	0.4219405746290542	0.34447208846483357	-0.45857113682872946	0.12328535427407668	-0.18796728716023559	-0.7851731028709221	0.22676024979642548	1.0335099685577953	0.4263726304568104	0.3801278216944271	0.3135131803880265	0.37523008096295624	0.25123893606388503	-0.07996852143125488
-1.144136438147783	-0.8849960107990256	-0.9400905451129187	-0.5562080137325661	-1.3449481824481488	-0.9196496288970344	-0.19301549027817205	-0.4015455764498612	-0.2791196603670141	-0.3102625397150587	-1.0491122080334674	0.47728200286669553	-0.1670188585844189	0.297603001257055	-0.6217236221276986	-0.5490181583872599	-0.17125653380751815	-0.7245007867061537	-0.7847096880075272	-0.2817458631123981	0.382901367604975	-0.1957521168870277	-0.7297779746707983	0.1872777330403514	-0.4652682766899102	-0.07928647867453811	-0.7499655112504751	-1.0179510762649855	-1.070949629450783	0.2927631944390333	-0.67813407916402	-0.4214230153164899	-0.530889053817242	-0.2826698527177378	0.04200737048868887	0.1269336819036709	0.6346787685304764	0.37868019752722704	-0.4349304312016882	0.11248263171570691	-0.0542053301794755	-0.6150211125490321	0.3181515531125905	0.969607996979305	0.433060450342024	0.34618565930173195	0.4281742424581558	0.49981065903012495	0.3052053674338427	-0.06103549899487537
-1.121248793433903	-0.8555274560681656	-0.9051439755969884	-0.5527751771715607	-1.369193682626837	-0.9269097438637584	-0.20372419587758178	-0.4079551817780895	-0.3012731674945929	-0.3622665887700196	-1.0777513657681685	0.4796492938970155	-0.1735768862469344	0.29913840569344435	-0.6295273751874729	-0.45137241539420847	-0.1475034560075436	-0.6468031931717559	-0.8079924723925215	-0.23856869404831235	0.40205370724629663	-0.16767444268924428	-0.6189314123745675	0.23425406484516667	-0.41153220483612457	-0.017610935698731976	-0.7126218071885886	-0.9521511842745533	-1.066148539940559	0.32345424645703785	-0.5918835604945809	-0.3150881332613137	-0.5294327114479849	-0.17527924318826543	0.18342074643805534	0.16237745682568944	0.790401781073305	0.42549254089993216	-0.41480349232647384	0.10801356601649548	0.033606193460467684	-0.43696765209741156	0.3746755352723073	0.8798967919485584	0.4170702859572904	0.3329170092131459	0.5327950936983703	0.5656158392021255	0.32367346355456184	-0.062264068844026
-1.0924238087083413	-0.824441908846946	-0.8681870411248195	-0.5524073732543102	-1.3932129719010673	-0.9124497731077164	-0.17874838631901255	-0.4311629475639352	-0.31149405313859047	-0.4036797899138248	-1.0794354042608814	0.5011338836257954	-0.16216577024431172	0.27727529636844483	-0.5946457804868801	-0.344463635487628	-0.11305829639298992	-0.5765843782420202	-0.8304742878203639	-0.20972899570791403	0.4204245957510933	-0.12983490329899355	-0.5057119942260113	0.28705960985458573	-0.33216076281982276	0.0690544505621488	-0.6735857178764062	-0.8525860796907571	-1.0723110205970223	0.34611467537784113	-0.48586046843142777	-0.21896681365413967	-0.500758123338581	-0.04930656291627581	0.2950122253965542	0.2314077886656057	0.8775325884326419	0.49589858959399047	-0.3978399800372697	0.10139926373759608	0.07077753767797762	-0.2578799128314673	0.409579209373591	0.7803950680751474	0.41260816394887206	0.2944928889411277	0.6110725333657234	0.5698502551313582	0.3038440827074999	-0.08039689003352493
-1.0325527983288902	-0.7742169131300167	-0.8241773509045338	-0.5331653096983788	-1.431384446236059	-0.8830455263549993	-0.11555592292269026	-0.4335394960330383	-0.27708895523324845	-0.42301203916060615	-1.0432705901018846	0.5433790462390303	-0.12528555199610478	0.24827813373804147	-0.5523068656952949	-0.23962228730220597	-0.07489828590572292	-0.5294487220961523	-0.847146665751757	-0.1828066330786387	0.45010228717667006	-0.11115247715920651	-0.36321422893190547	0.35449453084536087	-0.20882282599337737	0.1694760522087036	-0.625001084887125	-0.7127343384329022	-1.0723509880435174	0.3652830367725905	-0.3803338953239634	-0.1268587652940853	-0.4431237537705216	0.08428055537143866	0.36293007212339506	0.33091812602295234	0.9146575459313862	0.5879341755375521	-0.3681128914111933	0.08689712428263861	0.08326633355656238	-0.08034359178700842	0.45447267271563907	0.6916656896560476	0.45712212148477444	0.22630548620172025	0.6281263215497805	0.5371933564373443	0.30150721059394503	-0.09799479408516362
-0.9525249312621918	-0.7019459123225564	-0.7699016166864057	-0.489967373761983	-1.4333018529500303	-0.84140643476749	-0.04009442033189438	-0.3955001532425555	-0.20941397312173332	-0.42353367793831975	-0.9731186581299767	0.6039377675033175	-0.0676532795842579	0.23096054331607122	-0.5081777134812209	-0.135597473632062	-0.035703822240749875	-0.4854808859246602	-0.8401904594471775	-0.160066560810737	0.4952926562503758	-0.11849439566929235	-0.19672264262625003	0.43036719226631187	-0.059536892539018726	0.2694096093951944	-0.5473994886124381	-0.5595050911945258	-1.0346067307597084	0.38147206125997946	-0.3097112628582822	-0.03463867697738364	-0.36437832621937355	0.20926547286032315	0.39544203452288273	0.4555531173838386	0.9177947200704502	0.671728151732398	-0.32594147133307105	0.07125964653872824	0.0715368102508041	0.077588683101693	0.5106282783676906	0.6155783960647445	0.5395346188914546	0.13997706999431378	0.5496170828197318	0.488393530467823	0.3676826643532908	-0.07837246785731421
-0.8633750185029745	-0.6531414520644482	-0.7085442895179199	-0.4328711001478712	-1.3945357670947511	-0.7991245786209835	0.042898571665410196	-0.32793916720978344	-0.13914166961473823	-0.4025978724489371	-0.8824974308407185	0.6652221326160739	-0.012191736509180455	0.22944810433065355	-0.45067584817164424	-0.046169266657719185	0.01114821795839944	-0.44623611166066457	-0.8064436107344154	-0.14779850908404144	0.513200103510435	-0.1321344682357287	-0.04867508870984953	0.5030100310104169	0.09058157878514601	0.35685316226368285	-0.46720712260170705	-0.4152411507949713	-0.9394517345510958	0.3999125716187285	-0.27320465871473937	0.059239602697703966	-0.2706155281653073	0.3314551949647368	0.39112952341468943	0.6046377497788948	0.8922613199630984	0.7341926444937417	-0.27724833432205936	0.06467510968313486	0.04128351205690179	0.1989484391042125	0.5750190377897852	0.5587754577695991	0.6517580600286541	0.03618828148682858	0.407235060461291	0.4358381360779398	0.46475077337108156	-0.03377646956310284
-0.7662390678703174	-0.6309342514608598	-0.6558360632216134	-0.3768190514482526	-1.3451528494569431	-0.7605319232245521	0.12530931837489181	-0.23792791420268394	-0.06691394565210715	-0.36088257746753327	-0.7892801234218413	0.7020770304984154	0.02473432139123353	0.25354542395732266	-0.3928736074556098	0.015823380603270376	0.052901764682642495	-0.4274889960543917	-0.7443540412125647	-0.13139705090928672	0.4899776250711857	-0.14465143383425344	0.07428236406759524	0.5739519211783609	0.22839887831870742	0.42103162342762407	-0.43522121249197027	-0.27811510940609024	-0.7923990090685972	0.42258917500699844	-0.2494215924434168	0.15542142388146765	-0.1812622580496752	0.44059258499485787	0.3800645278081413	0.7475540316140796	0.8044017580552432	0.7738333068563662	-0.23044993643268197	0.0779228491559163	0.018325832932333048	0.28757353314070466	0.655865563574032	0.5299609811234314	0.8069321070605857	-0.06708681557316949	0.24216763650034218	0.38018402168300536	0.5393832084928329	-0.010220545358061427
-0.6539296452781248	-0.6072536231207281	-0.6338373975119506	-0.3429726357987336	-1.3136621371669235	-0.7308085260137223	0.18649743378399763	-0.13359702020092878	0.0021300288959271384	-0.30319143628382894	-0.7034501782059249	0.7285516419385294	0.046151789861103736	0.3013283254825263	-0.3456706135821173	0.05674270306479734	0.08351567694965394	-0.4280139797944891	-0.6684968125075451	-0.10323991683998676	0.44685044212468095	-0.15716839943277822	0.1698846227396286	0.6365489606772272	0.3441454290180238	0.4585606442760476	-0.44327587110991	-0.15810725580498974	-0.6028059327228773	0.4470918757722554	-0.2429860166355151	0.2644318201013901	-0.10390904655256769	0.5202513211593667	0.4095669795317356	0.8707028756363266	0.6506573867794747	0.7946653326475509	-0.20456622453692277	0.11469165134533661	0.018123635345004226	0.35039678335489616	0.7335711949245012	0.5201982095545745	0.9679868233019295	-0.13539236734549875	0.09324888057387601	0.3037940552154326	0.5645925000187966	-0.021340733337806717
-0.5393020870722134	-0.5763317900924576	-0.6359507524761935	-0.3361196455704212	-1.313112767827527	-0.6964094630004681	0.21813345922485192	-0.039538143049866935	0.047752543842616825	-0.23755101190843447	-0.633321003510946	0.7525011429463019	0.059945089080031745	0.35010694334628567	-0.30152343884365573	0.07735304437621557	0.0999554494790312	-0.4335702070233003	-0.6031116899872933	-0.07013102340343302	0.3909698990667083	-0.16506297959333405	0.21820798759947552	0.7004906175375527	0.4272615923915759	0.4705871907566596	-0.4543217222632565	-0.06814154655942174	-0.4020319632201536	0.4737619551780458	-0.2502114218246666	0.3703521543169698	-0.0382842006016208	0.5767565511044621	0.47395201379616286	0.9788224253681976	0.4871776021760619	0.8284885042486273	-0.1870906766207565	0.15676720328986232	0.05036383432051542	0.4022472278739798	0.7820054350935166	0.5275533715192184	1.0430625624063068	-0.1468502550816936	0.0089402500561872	0.21241440678167614	0.5273897228517824	-0.06929409773305957
-0.4390154138986066	-0.5536158161507805	-0.6564601826701176	-0.3552010591395075	-1.3446077888966796	-0.6551497810484774	0.22195784733839066	0.02639546916255584	0.07078173064739024	-0.17352819465180852	-0.5916944428890962	0.7601545704422642	0.06109995257595609	0.38412861857141245	-0.26661380910512716	0.07116758497594175	0.0960569872657426	-0.4450589296905486	-0.5449095541390074	-0.03882902424421733	0.32579920118221256	-0.17028727375953787	0.22852835628469886	0.7630769975556372	0.4764085116201652	0.46476016118310326	-0.46579024192704066	0.0069671168736778035	-0.21845648553735253	0.49728933555506283	-0.257958267770371	0.4555406149544634	0.006757785699467942	0.6114547514660608	0.5541327758818279	1.049680140384859	0.34416315542093046	0.9076336203337189	-0.16084211342805244	0.19699729898942347	0.10859467623052758	0.4776078273704292	0.8072973905803236	0.5354954950451736	1.0209289355688766	-0.09552991102051767	-0.01648038048613277	0.14080288718273465	0.44134234809767603	-0.15650516134347173
-0.34758134866555723	-0.5284743534735631	-0.6955654887092508	-0.40308109666619085	-1.3922887387771419	-0.619764252982874	0.20202327665675876	0.05982114474112914	0.08749691036795736	-0.11101584658317476	-0.5737879670658531	0.7600536961853018	0.06392130923437281	0.40625090941452024	-0.25379979426563637	0.04369161943090498	0.07479085949838322	-0.46861511136651773	-0.4802385485203121	-0.01382942887198919	0.2711945758607985	-0.17577011508400647	0.2254156667736133	0.8081696468280344	0.5083201978868926	0.452956123637684	-0.47520017771205236	0.07244556122205013	-0.07133631498889306	0.5149195050937322	-0.2648826942875415	0.5242681651612804	0.032673254719954824	0.6103474173986851	0.6499201205646871	1.0521396489666217	0.23219240669841618	1.023359639473529	-0.12052811813437687	0.23804594382989636	0.17708601407713348	0.5943317042204223	0.81213233224343	0.5338093145599532	0.9589177748449164	0.024167901615636055	-0.007210625588417059	0.09897518122457981	0.35207893817758446	-0.2584873311225212
-0.2657135373106924	-0.5043705869116544	-0.7451592971635153	-0.4693597853178687	-1.4491624689368354	-0.5959998188710769	0.1614022429973506	0.05765061930043328	0.10331461747818724	-0.05651249792994267	-0.5746142312743355	0.7622322547348542	0.08773722660358889	0.4201187610226794	-0.25200154683230885	0.00877761370339461	0.046486843471289306	-0.49489475817882783	-0.41680438050814217	-0.0030242735141202508	0.23968832755744857	-0.1825675797899156	0.2149253643068258	0.8418307643535761	0.5287411624934203	0.4388434022232481	-0.4456253604412105	0.12118230782916431	0.038619126249935846	0.5261931089180004	-0.27773084116408553	0.5900535461065297	0.06818910814218329	0.58888870416502	0.7636174163508709	1.0202387597954359	0.18682068832583865	1.1400608335153426	-0.04930955957448435	0.283091659800016	0.2634635854395916	0.7226269034398018	0.7884762592742154	0.5385562327866995	0.8508453943261245	0.24213488815602852	0.029409211097297067	0.07584007749754468	0.31036690535455974	-0.3369635892744592
-0.21752301758382248	-0.49941130620523866	-0.7913688539547672	-0.5373506646188166	-1.5066738984081416	-0.5689412163944213	0.1131617548160075	0.03239927155604223	0.10747508653273188	-0.011282727547175166	-0.5900454155916577	0.7600585771977357	0.1297337415174788	0.43480680730839694	-0.24595999615708702	-0.03075949259927971	0.023117382222159637	-0.5183362676385304	-0.3612415821270971	-0.002591560355519166	0.2216121799279665	-0.19736632665820433	0.19792991378724384	0.8757172537585015	0.5337975557598342	0.4219892723807465	-0.3834212186479815	0.1567815333392125	0.11250394702693775	0.5314223142499745	-0.2900556302224711	0.6498559933667936	0.11985804286050494	0.5643609946350764	0.882280825074998	1.0042659390893116	0.2133216087169786	1.2373493352771874	0.052591749247232	0.34673013482798715	0.37824579134037417	0.8345810224074957	0.7462123256085936	0.5834257089389763	0.722822179827386	0.5446683292389471	0.07901200290410379	0.060038109704794076	0.33931122184842627	-0.3790111205541497
-0.2162340856352522	-0.510621950402423	-0.8277016689784318	-0.5968757123761521	-1.5466227441352978	-0.5285452493185826	0.07300777403136302	-0.0013676946958522812	0.09947113654208471	0.02871133510372556	-0.6135571837783793	0.7485751819455035	0.1736747449040199	0.44746405157248004	-0.2320706373624771	-0.07650226121806988	0.018730382691982527	-0.5384074889920105	-0.3132284790971961	-0.003017031452888384	0.21416803374157062	-0.22848637588233972	0.18679303400523772	0.9048161135094889	0.5429045006213857	0.40696315793399984	-0.32223524593860053	0.18168271711796452	0.1513597989163918	0.5273706101495739	-0.2860489714680729	0.7043634322758879	0.18347472262441203	0.5334474853582168	0.999513034937196	1.0049353580285476	0.2799019530528508	1.3039612824294415	0.17287244215254582	0.4357585159358737	0.506812508271196	0.9170266942893741	0.6891842492804929	0.6608213932105833	0.6677240903400253	0.8271061608961798	0.13588666244919975	0.03881338190320305	0.43388364220125497	-0.37545805306120816
-0.249479305913256	-0.5355921428470163	-0.8534306327780007	-0.654542716206687	-1.571486554119502	-0.4910685046148545	0.04951480498998192	-0.04428499686599992	0.07704422716235045	0.05534828359801923	-0.6368973971082554	0.7412910843903544	0.22011474868507053	0.4512008585234364	-0.2167975491954514	-0.12172312117760978	0.03785711046424447	-0.5624349018067019	-0.27723151879596974	0.003935347329654647	0.22286676773275857	-0.2769783317879688	0.1951156445754901	0.9175359196479576	0.5601193449007218	0.4032075513206636	-0.25787327017103073	0.20528490015140619	0.16955248096787995	0.5226961890517063	-0.25154569670172966	0.7552183685982681	0.25575689261558954	0.5131134353635608	1.0993670019369914	1.033455588322754	0.35808215967525575	1.3310391652852818	0.29237782605185203	0.5182087384931607	0.6812677613222238	0.9396338241090556	0.6081511117127578	0.7268492328438569	0.7193441916994303	1.0298653121337236	0.20418791198014458	0.006695500038546856	0.5719774696592064	-0.32219900648555255
-0.3050441669956	-0.5662394397671102	-0.8713241167686224	-0.6972608159981643	-1.5916818019136223	-0.46626627355884365	0.04355202680857759	-0.08695673623461204	0.04667676541565709	0.06355399527976371	-0.6613247080514105	0.7491055852966273	0.272590799572861	0.45064968770011704	-0.2006393548307301	-0.14118189628603744	0.07548432018644884	-0.5882648185208397	-0.2483097842829162	0.03404964844685287	0.24325818250122402	-0.335873732871388	0.22354225045003026	0.9231412837561468	0.565432295755586	0.41164936821551823	-0.17529890186665775	0.24743197009629156	0.1895162204921815	0.5269905101641069	-0.1885510523622447	0.8117963059062114	0.32581995459335705	0.5216515182273476	1.170107315729282	1.1358692273190727	0.43483184810982767	1.335314932163298	0.3911053431938943	0.5755879702202382	0.9082263001360722	0.9017540188027379	0.5386539753061192	0.768589670272928	0.819741936888839	1.1493730589343074	0.27369672424722924	-0.02791940862629666	0.7240925297984897	-0.23331578320434918
-0.3639466578882721	-0.5896807935175472	-0.8910652415028366	-0.7174181617159894	-1.6015769131914532	-0.4565511550681737	0.05757408508904858	-0.1115400699171972	0.021317715940338787	0.05687807274074156	-0.6876058617843609	0.7814374116571203	0.31766448597845215	0.44882229395851675	-0.18892871898429447	-0.12961572696652782	0.12670860543305013	-0.6113569360716035	-0.2213293540495454	0.0894115855334687	0.28294542917925614	-0.3949428667013663	0.2624964613287744	0.9365554789283926	0.5611778573351894	0.43263282133598924	-0.08420442622029958	0.30624808180854485	0.21989147982845686	0.5391407701250686	-0.11092155973037912	0.866290300020508	0.37776564498787635	0.5569805004364027	1.2179694638667045	1.2947247656795844	0.5082222064603459	1.3547197282902141	0.45997931756716887	0.6119634436016879	1.0984323325918777	0.8816485836786155	0.5230440207938039	0.7827429143203903	0.937481354571301	1.148332833753146	0.33185621288269723	-0.028849526038816187	0.8459672169440339	-0.12503420306602658
-0.42016933546414253	-0.6030675771410106	-0.921651214079876	-0.7196524648225058	-1.5854211458340708	-0.47173200413170147	0.08547787634681059	-0.1033428506354139	0.004249886938005236	0.032280257650237565	-0.7121382063133399	0.8456210981554644	0.3557439286763323	0.4428808037142834	-0.19004411299360818	-0.09337337952240932	0.1857019455277487	-0.6237415354284375	-0.19730028533499652	0.15834152433789112	0.34811224889434034	-0.44003267031808485	0.31243834183985886	0.9615930765015644	0.5560025300873748	0.4692951637351812	0.004504624715327876	0.3742034343577213	0.2648848327203146	0.5567191813678443	-0.022102178510273497	0.9028623826694421	0.4050632048547381	0.6142170214244285	1.2398052291757327	1.4395765819407504	0.5687628158057895	1.3963087664185836	0.5037013556573067	0.614174589332982	1.215913257311294	0.8994492045921387	0.5606087304570379	0.7406673751999527	1.0552663588367817	1.0541012746261542	0.35481094291995674	0.01395843843226397	0.9108834823315121	-0.012764663452761981
-0.45870136136170564	-0.6206353693844073	-0.9603301414858724	-0.7028920208002079	-1.5435204231598836	-0.5199750551986255	0.1269408618253	-0.06327449317122198	2.4039084032137502e-05	-0.00905917639368881	-0.7370031571974291	0.9452214108723684	0.4074052167136049	0.43832544247512323	-0.19490819207551544	-0.02612123983723485	0.2498118123540179	-0.6241590139657847	-0.17962267527866385	0.2358152848805485	0.42878980717284704	-0.46285732288763554	0.36593639758464624	0.9988708035780295	0.5481477901442865	0.5197887107192007	0.09814880109266717	0.4618529592235153	0.3354873269539067	0.587817829966009	0.08098014105084746	0.9354839364469794	0.40539396163848596	0.6923525234023596	1.2448722195664996	1.5614108288817679	0.5923030410795862	1.444433845236293	0.5319296517396837	0.5981778004077363	1.2835896150865236	0.9069096624355593	0.6500393982817474	0.6793672441423274	1.1323318182117394	0.9724423136764034	0.33691826288995247	0.09375549267238151	0.9174658611853497	0.060982144394923735
-0.4677311671031026	-0.6348709481313151	-1.0060371070380647	-0.6599625394470926	-1.4943077022978102	-0.5798146501841162	0.17444411856306954	0.01219444748728606	0.010298416473016343	-0.045234913446106535	-0.7599092317058986	1.0714850675101537	0.47395404082893966	0.4539878800377807	-0.17793898411335807	0.05813333710525118	0.32663184635422615	-0.6109000389599146	-0.1700030059358446	0.30996131828718654	0.511253262465595	-0.4685002172148393	0.40584182316750983	1.0539194079005054	0.5450164283196894	0.5713247305045652	0.19185800339468928	0.5682763474033159	0.43316526822252277	0.6343048669119624	0.19005711225072613	0.9766832693054628	0.38646657344197727	0.7819634028359421	1.2490481257906614	1.675090844565736	0.5758967207308875	1.4984178696190782	0.5598241918061048	0.608923118221159	1.2841528797940822	0.903300186877958	0.7878800709789153	0.660567398934961	1.1423447770936106	0.9416156899127163	0.30722149154342304	0.2001122877972204	0.8916468275423787	0.07144564548184855
-0.45201153753824064	-0.648869770968419	-1.045813907929384	-0.6005410686549596	-1.4455667927507476	-0.6162022660517668	0.22307416654130113	0.11463159446024695	0.02440835009514232	-0.06982043401996393	-0.7731802252747723	1.1986321873984296	0.5344076698992035	0.4881785153664847	-0.13033148469250205	0.13082847903350792	0.4294033760804056	-0.5778117293067525	-0.1718896255879308	0.3694313146075496	0.5889582038897793	-0.47254258151469075	0.4411258788371109	1.1287078478476633	0.5511619170443599	0.6151122761544604	0.2652483154418959	0.6895105457758368	0.5549435797276832	0.6840769382003964	0.2828869863484397	1.007395662221724	0.37811496465234445	0.8741857884346811	1.2447440211368705	1.7670716173642063	0.5400382597409645	1.5461205042484705	0.594592861989965	0.6540134823262376	1.2212879993010035	0.9325671272355557	0.9509569579808094	0.6697816282447022	1.0870160731274494	0.9103010592739164	0.2839952254612914	0.30872543244030065	0.8682412382788198	0.05667453931321119
-0.40021152288194717	-0.6757617161702469	-1.0658557634869699	-0.5333914879693318	-1.4096552730707625	-0.6038960029326411	0.2847146739726002	0.2227520635602825	0.03280061053088014	-0.08982888168230023	-0.7735250855482281	1.3063024406723007	0.5912917208911557	0.525487530859266	-0.05730421587447536	0.17983401856077144	0.5755170185041993	-0.5284990928051915	-0.17582691877489337	0.42197971090560465	0.6496166516633756	-0.4856573519183036	0.48816437851927946	1.2111132482048084	0.5747431274423956	0.6562874931453246	0.3158282175938108	0.8385279482247571	0.6874206770665001	0.7311947793775497	0.3571922941572781	1.0358470888128348	0.4128562396881431	0.9644153192955768	1.2213740778994886	1.8397194220233941	0.5041881036461813	1.5597433423025753	0.6327488447829609	0.7205689688381849	1.1701691480391794	0.9981414540929225	1.110815397599944	0.6820288480221622	0.981603803805984	0.8459766162196102	0.2619897677760251	0.3957352839737297	0.8869050190789508	0.017519039713822272
-0.3091027248449592	-0.693248910657115	-1.0525762318549288	-0.4599723301655131	-1.4010764938179157	-0.5357562642148272	0.3708052946774204	0.308237053064493	0.0324618294792959	-0.1057292044252014	-0.7649543449449827	1.3816473756022565	0.6507280054221158	0.5675815621009235	0.04045796641399889	0.21365201610385687	0.7708844030373478	-0.46531828514884205	-0.16809226071276046	0.47956133975977205	0.6915357848380316	-0.5112220571757058	0.5488493898063069	1.2893172903510066	0.6313777903286077	0.7043420471601595	0.3480126278946843	1.00220644552626	0.8255256904649088	0.7785681771406766	0.4193856067458833	1.063350657370706	0.49139241294753244	1.049172297754638	1.186447361473045	1.9285582145638898	0.48121053501810673	1.5575699261748301	0.6625008096338286	0.8101607668872182	1.1662820025848173	1.0973272173426722	1.2586119301226968	0.6888738870298853	0.9031492944308095	0.743099630031414	0.23090882488368297	0.45967772226567083	0.9486562974776825	-0.06213577570933641
-0.1866687539335818	-0.68914849979371	-0.987336181384691	-0.3852320376014552	-1.4185292036941863	-0.426341220795325	0.4680193136686609	0.3642441011809258	0.024380613634778288	-0.11920223831018942	-0.7445375664205438	1.4137709454322471	0.7198527222517913	0.6240814926592193	0.15771651508429563	0.2443688660652049	1.0116710035583698	-0.3837343785350214	-0.14685371637704311	0.5521539510321853	0.7295476623300658	-0.547693622183604	0.626635542135596	1.3613144691163361	0.7131211157454184	0.7647550670616952	0.36086038164516065	1.161237162194965	0.9669804754726876	0.8324081269969774	0.45848982936416754	1.0709895416149446	0.5970050790397478	1.123252773570349	1.1601099398317796	2.0522049272679643	0.49381528961655635	1.5673473376922886	0.6798747796320953	0.9088352712478744	1.2020420901723994	1.1925779959663534	1.3930911671874193	0.676805957329335	0.9381758795714095	0.6036889080979513	0.19423821316518794	0.5042080335356751	1.033940785583067	-0.1347062007457113
-0.02772718131505091	-0.6696916976316682	-0.8682447155293014	-0.30946020301660254	-1.4498044770275802	-0.3110140825258837	0.5710934848733078	0.41199774191691924	0.01988334470438972	-0.13327243443229042	-0.7097171821600952	1.4048988918320173	0.8109671638546955	0.6853615177983258	0.28413851615426533	0.29174807086719234	1.2882978820049242	-0.2847274620621357	-0.11232198242112831	0.640144994998747	0.7631849647253277	-0.5844811892738258	0.7179189959200784	1.4239556693212978	0.8152989982237738	0.8459757457315881	0.3605403856473798	1.3128327508689002	1.0844997559607141	0.8826282310342384	0.47056156629069645	1.0590035070527763	0.728742468444209	1.1751640401154244	1.161660930668937	2.1851750235268628	0.5507245835621176	1.5807727719200768	0.6928456578422324	0.9944533852855727	1.2629076904397476	1.2625335698823652	1.5166063560897893	0.6708445622720949	1.1059934994817613	0.44272112457070223	0.18301693092058463	0.5346837943620557	1.1312187593295022	-0.16967803947825785
0.15132755538230178	-0.6295716456395434	-0.7154961150581925	-0.23659697871989263	-1.4793411579810027	-0.214983271954658	0.6842438506092987	0.4610770055730682	0.02388730087545369	-0.1423528131554539	-0.6620231813971407	1.3715127667858558	0.9125848006068317	0.7402686302928027	0.41536852623027015	0.3584059081113498	1.576962778967955	-0.18187902634430614	-0.06898119830794532	0.7351119544468551	0.7892598367671267	-0.6056615366357885	0.8098552441093485	1.4734491613735559	0.9514546201314772	0.9501062394083999	0.35643861876673366	1.4444765687733345	1.1596685309563717	0.9288775033084317	0.4856181681361716	1.0408261444862574	0.8605608595099961	1.2108378728399845	1.205296733855786	2.2996531208431237	0.6208137460945604	1.5959116713602923	0.7064114924286369	1.0658457530847254	1.339763406031568	1.353914990708298	1.6293344144946715	0.6956997163865114	1.3882414874601596	0.28605293845891827	0.20499148206415807	0.5770530242045889	1.2046487262763175	-0.18725419893079637
0.31920426642397315	-0.5574114667473102	-0.5416304433459358	-0.1660420410762726	-1.4901605023827595	-0.14043597403934502	0.7920995541596239	0.5185407821731892	0.04113145451867045	-0.14124279393823164	-0.6018581928773398	1.3257955773281516	1.01840341967897	0.8035482900557966	0.5431322041157516	0.43335367515598266	1.8476911430985248	-0.08018447980266322	-0.010430045865880394	0.8337759861538053	0.8145474404182833	-0.5989639340597909	0.9041684928773238	1.5103827394990699	1.1133509537280815	1.06624852759222	0.3535911677490471	1.5485771674848252	1.2015544148832356	0.9932421791452946	0.5314071845710042	1.015242940785327	0.9579991079467296	1.2515319665867461	1.2869255077121846	2.3964167894052197	0.6832374904129569	1.6360794019391824	0.7307466593311135	1.125901746807667	1.4347777029099285	1.482065810905373	1.7387640490381557	0.7414784493574007	1.6581060142397148	0.1741247089660037	0.2411521358447221	0.6368237229428038	1.22382866086852	-0.18041987143366317
0.4749465691588585	-0.47571808446564934	-0.35764497344720203	-0.09201833200616871	-1.4737203556026308	-0.07879306737444637	0.8941034831265824	0.5983674220386164	0.07952069683767386	-0.12947694150757938	-0.5335863620916834	1.2710192287935942	1.1514670578450987	0.8700513149015954	0.6572508285372086	0.5127578687200838	2.0820201983469877	0.020549686927743803	0.06415817780461602	0.9433700987748737	0.8420611133119464	-0.5646619764223038	0.9897715991585532	1.537671010300142	1.2782036462909354	1.187212252482261	0.35834490508506517	1.6362024736926557	1.2256348013965321	1.080050546038907	0.5998539521150387	0.9858078033748494	1.0275508469373764	1.2916836572613823	1.3918023312171375	2.4626668882690868	0.7370116864432392	1.701722096304222	0.7693856554888152	1.1737177732468984	1.5328455960050913	1.6181522271829056	1.8427528595046105	0.8003304171029404	1.8125453128159337	0.10879086221738613	0.28212537968887774	0.7080692125087864	1.2084234553820723	-0.1454589050006663
0.6101849017062222	-0.4062402996578919	-0.19932873314339478	-0.00981838413189648	-1.4340321910129925	-0.0074194194691799276	1.0150492336153605	0.7022612974952651	0.13427445077121863	-0.10259234632083589	-0.46703883267330565	1.2140513056763285	1.3250366828791607	0.9232753879177222	0.7570936111410803	0.5843064951743109	2.2652020195364124	0.11102606556239367	0.15075289397538744	1.060503197138262	0.8668193468383603	-0.5142658001764399	1.037738517549754	1.560625440771982	1.445888666668007	1.3026513632576266	0.37289531133710296	1.7080790471357272	1.2544338445616572	1.1692220026294002	0.6786931106196437	0.9635633903820198	1.0885366602427993	1.3172875083497613	1.5022967678761838	2.4762491934317543	0.768370970491169	1.7711667883641187	0.8077634512862033	1.2095851083304834	1.599655392691769	1.757779867116587	1.921868985114693	0.8502904507960402	1.9053193723863924	0.07550879333471154	0.3405674424198219	0.8001859351185019	1.1867676841938335	-0.11406622727998125
0.7061532887470482	-0.35103839247530616	-0.08012809787952116	0.08200788005938213	-1.3674593990259976	0.08913586912761602	1.1574940771958544	0.7984137015814555	0.20272209142143494	-0.051756276347287654	-0.4088222171705418	1.169764252861683	1.5304811318801184	0.9583091833749563	0.8436297632388708	0.6465600967649255	2.3866330517485683	0.18997251120207398	0.2463078472150176	1.176475755189252	0.9209818608468024	-0.46512679238795795	1.0513187135325388	1.5930668091395073	1.613582182329465	1.4078439990339224	0.38983456471695976	1.7650853645892597	1.3066438195112862	1.2581152583794661	0.7667379989513392	0.9567401570221765	1.1359293822569527	1.3357829332341116	1.600492561745197	2.4578504283246643	0.7802365894221752	1.853973745427382	0.8426191882568344	1.2291877656790704	1.6228854195870255	1.8667204021278248	1.9766116729774754	0.8697818434429145	1.9729939956594997	0.0720028492056137	0.42138584133634643	0.9192008510406751	1.161612276854955	-0.10470735182733686
0.7747506839760477	-0.3254410487377225	0.012167427693377586	0.18098729629649957	-1.2773520554171802	0.20439382093411015	1.303145458674392	0.8724987501804596	0.2814143918245322	0.030355287615307758	-0.36267571123872955	1.1459920953056664	1.7632652366763977	0.9819275093099312	0.9213028383434452	0.709886136471483	2.4512052257002144	0.28400910380113753	0.355773604692408	1.2905382195903505	1.0400106364408963	-0.4273583876655896	1.0484008261612947	1.6415841973087573	1.7649511595152156	1.5114016244024482	0.41340132878882435	1.8059708626238689	1.3782729775267208	1.3612113140120141	0.8627463611901025	0.9569463105424081	1.1713203581179705	1.3579937325166669	1.6815160708846562	2.4477774447320324	0.7913755300284477	1.9751717986326867	0.8894445353897362	1.2339736205263225	1.6324423504493428	1.8963679780896787	2.0160303828273145	0.8639122278298066	1.9741256155438456	0.08664819237346427	0.48680836726962023	1.0159706677680085	1.1494911707708098	-0.11983289496130403
0.8356897358948036	-0.34269148731478716	0.08071963682102543	0.28243142154231926	-1.184793016481959	0.3266105918202981	1.4531594909965768	0.9319873793729073	0.3608991625237329	0.13575442246579944	-0.31867714213701964	1.1395377698642375	2.0075891042411707	0.9927737637259648	1.0003476278041772	0.7742105369358966	2.4783042923047818	0.40552044271641874	0.47153131108621826	1.40705936377965	1.2206867930086542	-0.40056797736159966	1.0189214597863345	1.7033102049494644	1.8927100423360184	1.616395108535091	0.44313528845428446	1.8215566698714185	1.4649099117010658	1.467750913768216	0.9528597589935661	0.9575468447100398	1.2047149805342248	1.3764285053003005	1.741391042362445	2.453671687815392	0.8014493678330397	2.1293165504502225	0.9498066948467858	1.239775751969305	1.6376231478144718	1.892881880969319	2.0353604553611184	0.8360838466066411	1.9745761182466186	0.09981410417255264	0.5045509298114023	1.046143074936937	1.167817466399201	-0.16331774424150525
0.8889170424263497	-0.3903423921825763	0.1292773657947694	0.38730838334914436	-1.0938993206814567	0.43753211467494896	1.5973678257006196	0.9841861230248405	0.4533962954849561	0.24940493434558011	-0.26413320101857113	1.1516361726831092	2.21162287491292	0.9944223550278573	1.084691039434825	0.8373951562315606	2.4907357636939187	0.5390472797924247	0.588808928452937	1.515123590965497	1.4347695008916581	-0.3842028998255175	0.9777726162895884	1.7720303547659153	1.9957425504235828	1.7094603926778142	0.46665756110399786	1.8255593535239183	1.5580115803459926	1.5736030986570846	1.0257157682290434	0.9925615719615717	1.2433763984712798	1.395189066510642	1.7805609166482654	2.472281161390821	0.8160203063558399	2.2920977196691066	1.0228806051723924	1.2651486492359028	1.624220336311533	1.873605968955162	2.0513339393217875	0.7835433164494509	2.0693077193231737	0.09867627761636893	0.49805172561543243	1.0325899354973669	1.2149746381275974	-0.22155195509124356
0.9332383389403731	-0.4380084091297148	0.1738843980614785	0.4983830525432033	-0.9984340102213511	0.5277110895736413	1.7273991159684396	1.034661764984639	0.5685600600904854	0.36438676674221915	-0.19313049700148835	1.1850157897126927	2.340124728335225	1.0082934874147267	1.168249470003263	0.9190048347750729	2.497649058543977	0.6782450163135089	0.728454166878105	1.5989576917849964	1.6551038178668587	-0.3737898788270509	0.9580520081754147	1.8388866182285426	2.0715731579078938	1.7846069462162848	0.4847535914597899	1.8301212680057553	1.6386309158574188	1.6951639263495821	1.0750130074009803	1.0839884173852081	1.2907910584353757	1.4334865358205018	1.8030755031502506	2.497144760654825	0.8436361589194995	2.4518744026514527	1.1101215255168697	1.3122077834824988	1.615604243202501	1.8536055367563518	2.096435826214226	0.7095968317526744	2.1982480286097	0.07608669621313387	0.4673924362561852	0.9786982807816808	1.2870603364071491	-0.2638582471002241
0.9718723142575975	-0.47487684538187924	0.22407142896184618	0.6238971962127724	-0.9042871861757964	0.6050950324698047	1.862678991456702	1.1045618407540765	0.6960606060306092	0.4679065969053252	-0.09862477759650234	1.2322249419709492	2.4061781884670324	1.0524412861289905	1.2553563353733224	1.015094953248295	2.504503335463136	0.8134937283868986	0.8951313034214408	1.667004099119137	1.844387571444622	-0.3613837191534967	0.9661383693420291	1.8917439378589012	2.1231038539351315	1.8509158382348616	0.517297355554963	1.8293726913050676	1.7074773404106325	1.8304908433029623	1.0960546755771883	1.2168028227944958	1.3462333205438004	1.492665656948634	1.829709252309184	2.5183069766475645	0.867500275103749	2.589589234004663	1.1910729070265125	1.3707776321418113	1.6369030768146988	1.8817436956668452	2.167835433400583	0.623836411630969	2.267582539817429	0.0302833982979669	0.38242814553258503	0.892132177986839	1.3858669194608733	-0.2854919487448245
1.0047582841996527	-0.5087732393620428	0.2777168643309894	0.7613142356181919	-0.8124261694600434	0.6932497453719344	1.999357931161746	1.2138643409665906	0.8382377018545728	0.5374637030123743	0.01222766888223915	1.2856329800199406	2.447689690286603	1.1417063536663934	1.349978593412957	1.1020617716425616	2.520731627073458	0.9213680323333044	1.0732053597044882	1.733209212385089	1.9693596416626555	-0.3424304340860037	0.9990164113482679	1.9296003224635143	2.1593413390110965	1.9065184854103794	0.5743661605067992	1.8163958940290321	1.7631494954128992	1.9465232380153523	1.0896478556933606	1.3847574402067606	1.4099816280073618	1.571416344519552	1.8655816948558452	2.5262728755568067	0.8826753947479705	2.6667267531761154	1.2477222899334015	1.4336804759937942	1.6787311552628321	1.8964231046254678	2.2459797236187327	0.5381464268966207	2.3038721414640175	-0.039000735681824925	0.27624872154700497	0.8306667100549229	1.521079360914732	-0.2998890478089414
1.0392633080206095	-0.5390024354201436	0.3390741914994752	0.8977250987902134	-0.7200007026779303	0.8085992018552298	2.1168646645188534	1.360954378045979	0.9935123504973904	0.5770309702996913	0.12188623360211356	1.3443206465179955	2.49070059234288	1.264975052146017	1.4419435303567947	1.18039857781968	2.540748541970117	0.998669648370905	1.2375197986613664	1.8001693105344578	2.032019224852861	-0.32700789089936244	1.0498970723843333	1.967290723724527	2.1851737997713636	1.9460832786161464	0.6539630259441199	1.7863273293193576	1.8000494403894993	2.030522099910004	1.059492476647101	1.580793752353199	1.4832223176575643	1.67208496837242	1.9047851949592736	2.5218200275710223	0.902206431893023	2.6609329508737245	1.2783822369891662	1.4898499558736538	1.7234065058590662	1.7846711162889999	2.3249383198011944	0.45536777150637436	2.356594365506992	-0.1222136132602237	0.19247433267857736	0.8308221474661792	1.6905394572755017	-0.30531649974430397
1.0880655242654451	-0.5631213140614011	0.4140859339291363	1.0315444240165499	-0.64291879838672	0.9393772395758333	2.2193649680657184	1.527535442237117	1.1295557262295115	0.6055560052789752	0.2257259376673333	1.4080032157398183	2.5420764915777028	1.4027956445948835	1.5365858134235268	1.2410207939560582	2.559437553421543	1.0584192483061405	1.3693982115964034	1.8534274288332313	2.0606672622995426	-0.32367276935518696	1.101573520885283	2.0133046566930544	2.205565880410979	1.976730503778332	0.7542244457622015	1.7441978729439	1.8166434245811836	2.092014190324787	1.0216592658729153	1.77514050195339	1.5553644222760326	1.7878195740433842	1.9478010221339797	2.5197968533396256	0.9175455732162554	2.5853253113562253	1.292039284399807	1.5118742430183398	1.7720680374626387	1.5921692533144427	2.398759033113589	0.3716371711839659	2.3838256449513953	-0.20448643548972106	0.12501418260370112	0.8715968903158213	1.8580767389603121	-0.3154386106253587
1.1669258277403127	-0.5846509897741692	0.49388877153114513	1.1619351403131133	-0.5837010923789359	1.0751612526639014	2.2989566422665346	1.69609557612538	1.2291632989225247	0.63587428332912	0.3189222383690457	1.4722080532920416	2.5999157817737104	1.5589541496446029	1.633178534129525	1.2634426633879703	2.5816791164357094	1.1071854000270545	1.4530479997339525	1.8874089906482188	2.102656202523616	-0.3285851653622144	1.139070860441595	2.0646193971760085	2.228515041650714	2.0123380800648425	0.8592259132479467	1.7030833985067275	1.8096990807526603	2.124883943110551	0.9877119389720146	1.9522555062211686	1.616598303169266	1.8955429036682188	1.9870465545094178	2.522957480364711	0.9173005788096313	2.4710146776511053	1.3173529161440898	1.501109790289935	1.8286936781181424	1.3979952187542914	2.4492290381933848	0.2945189596504334	2.363676375257132	-0.2810521457376394	0.05335074285860495	0.950105318275521	1.9887742527384664	-0.3518956054764363
1.2745213033567548	-0.6005111170511113	0.5656377905072383	1.2682135618736003	-0.533122488531854	1.2126548409331899	2.3405306313430625	1.8582065649122854	1.3071304890046869	0.6775298620868122	0.39382869065925724	1.529724276806021	2.65847076202353	1.740397616214096	1.716795037276545	1.2507518650865923	2.614545546398708	1.14753389437262	1.4821450467295956	1.9182511189192137	2.1861570681340825	-0.33913771974768087	1.1581179505190824	2.1250723582547906	2.254248957112105	2.0506059289245964	0.9374110316362343	1.6664559808813237	1.7912815818146377	2.1388910319366863	0.9672108821684097	2.113783511720123	1.6690536290162943	1.9784803191057705	2.017143762881949	2.5359486830100026	0.9003191444725008	2.3442123298166737	1.3762432323009643	1.4868330176114366	1.8850717298912028	1.20561148407071	2.469482475526008	0.22333226149465651	2.3199132555591837	-0.3441077709166532	-0.018875637467323902	1.0638428833800297	2.0633471316534404	-0.3974896808693384
1.392464645068782	-0.5995313505733072	0.6381757129446424	1.3403158125484125	-0.48668031265199085	1.3303231598359218	2.3711236418438606	1.999665305881873	1.367651445518126	0.7266921214369224	0.46039547623503585	1.579066431497782	2.7062963062599983	1.9255303184432475	1.7820425830673146	1.2337544785582408	2.6653206396156874	1.1887424303401881	1.4805189832442938	1.9582363494953772	2.31268428428634	-0.3565109944035567	1.1539359216020584	2.2044504660699413	2.2763638814251568	2.086219651866775	0.978113838070548	1.6519181810147363	1.7819641708504677	2.1520052901586615	0.9581067566063826	2.261326689830314	1.7204171199700327	2.0269950680106956	2.0443680654626184	2.5671092955269343	0.8631713485121217	2.233160833284039	1.465011967451398	1.4741359384698143	1.9353075141389784	1.0489733702364787	2.4726427581970314	0.1629008335477714	2.2807811963831943	-0.3808700993560512	-0.08666030622997475	1.2017183742196809	2.065045901551522	-0.4399786275107592
1.5045653140873834	-0.577389635646898	0.7248191468782795	1.376893277974298	-0.4219646044711121	1.4095238053398051	2.414731300612747	2.106516340160409	1.4238791942024234	0.7745388675058626	0.5266103992983039	1.6263374099135313	2.737867997042945	2.1069721446233856	1.822847580783255	1.2302189682859017	2.733687994401549	1.2345414384651936	1.4740871060160825	2.010869840012906	2.468260928419426	-0.36803344262611104	1.1413152297761526	2.3065454502137976	2.294676316447135	2.1299862988873977	0.9930013524058096	1.6733274746543991	1.7763562385141243	2.1701303984018105	0.9501068585288215	2.378793861978004	1.7884973287799237	2.0314070751085644	2.0805725629581557	2.617869524952818	0.8131966420083035	2.1571149572721176	1.5656984872957858	1.4510932486277341	1.9788893471710864	0.9679216121881172	2.4574278390185933	0.1254270730680109	2.268341422346505	-0.3931190719213758	-0.15401890623928946	1.3885416072750487	1.9927843706614845	-0.4880385404416027
1.594093896119627	-0.529925113091082	0.8141588592214625	1.3622212837809857	-0.3273416603314138	1.4718541129914087	2.463572883749504	2.1847884426296713	1.5027280074890008	0.8073898159851763	0.5909032077409911	1.6780631256770584	2.768468182938795	2.2981332777325916	1.835937940996687	1.240864221358283	2.8096457108558406	1.265191171769303	1.4689097584797952	2.095346673766729	2.625481916383213	-0.3604849599842904	1.1512915861718687	2.433871425367864	2.3119591230015573	2.184690305004209	0.9866698807919627	1.701084258376656	1.7749423900943597	2.1900249933858134	0.9478696476358156	2.4694588356964364	1.8858697633668295	1.9977243642046845	2.1290063499949095	2.6935959108618084	0.7700568642045503	2.1200030379246075	1.668130488913058	1.4318116326305177	2.0128193402692736	0.9511867709665115	2.420277552926483	0.11294293426034892	2.273270136439938	-0.3876379841766908	-0.21884537743991653	1.6206221975562989	1.8886432530864035	-0.5303904961086932
1.658416697824272	-0.44886643814208577	0.8944663478626911	1.3035438760858198	-0.21836832729085906	1.531729417119066	2.500750711462222	2.2572919003035286	1.6190765151872057	0.8121091540178922	0.6600853296037897	1.7363228900850967	2.80688920498054	2.4730397927219436	1.8361582162947563	1.2667424729754866	2.8881871011739433	1.2827467713784264	1.4757807211001803	2.2177809609518064	2.7516445846107405	-0.3474413242485601	1.2164218165010257	2.579534753032339	2.323964658895535	2.2382522624978476	0.9764163191946196	1.7093934597542872	1.7839775309676582	2.2135523737628304	0.9710929319184849	2.5518507790160045	1.99832369477187	1.9482877033688613	2.2001922058705032	2.809000752503419	0.7612557515801346	2.1168287843974376	1.7571562783863393	1.437226813570523	2.0330576681683388	0.9678533602866647	2.378789148750683	0.11362167526579195	2.2441912596014246	-0.3773153545394422	-0.26853205843131817	1.8586796070058687	1.780534557736002	-0.561165627214938
1.6979973463240623	-0.34345968468170307	0.9675109811394751	1.2148333761130892	-0.11381795602983591	1.5889510856194764	2.5034085145926057	2.3199187388579787	1.754141190103639	0.7893116074363329	0.7385069058995805	1.8016064313851565	2.8444614541072264	2.6044825513581147	1.8315084050027892	1.3048636915929053	2.958356142239201	1.304353525377857	1.5084049265758102	2.3553746928103823	2.8285564403901637	-0.3419256515389153	1.3640051610629103	2.7305034565601467	2.3298688815436495	2.2851721438763124	0.9854292545973575	1.7015664298397457	1.787854373277683	2.237561753270354	1.0170506497745557	2.6266195236852643	2.10890952536258	1.899970507020558	2.2859065165662424	2.95057633178342	0.8004091797167782	2.135023495069033	1.8127256185335223	1.4703557297099672	2.0426145990306557	1.0074683389337638	2.328258555429494	0.11880614665642471	2.1432947435625165	-0.3811706088528313	-0.2989617563379908	2.0660631982824564	1.6754235247934013	-0.596130942567755
1.7149379415577208	-0.22081004868393012	1.0270268469648485	1.107377559254277	-0.030557262462592067	1.6560374046433797	2.4542820920344672	2.3475861748446016	1.8779626926941009	0.7563148811167828	0.8279517570276094	1.8720719808856074	2.8642493968760623	2.7016789014275084	1.808826056809804	1.3477713176885435	2.998929330345459	1.309757453569439	1.5513291424964184	2.489504908884842	2.853685039095427	-0.3463510486658253	1.6100568425883264	2.8722227763354042	2.3369692402332802	2.326397763443657	1.0184812476301826	1.678074331615229	1.7965947542330796	2.2653397836976112	1.0739394529021942	2.6952888131146246	2.215448647956211	1.8536167058183204	2.3645047636107437	3.0894276183887017	0.8791520429849051	2.1686966397621097	1.825192753191627	1.5260277018002857	2.0469123293817373	1.070493719779181	2.2461784530504993	0.13012703436985232	2.0221068349528766	-0.3966661113662727	-0.31513029286356176	2.2252737273445904	1.5852866238405734	-0.6283325193749604
1.7217394242693858	-0.07743419585878597	1.0591102942582664	1.0156992621561451	0.017804474520808907	1.7453325782734521	2.3593111834866014	2.3447101766096625	1.9716980604929866	0.737295263864725	0.9266290603495749	1.937719971114047	2.8592410451978347	2.7837262558023954	1.776441582988231	1.380114502375167	3.0024294215251777	1.2700145718660334	1.5939686766792436	2.5986246664952266	2.8448932290383504	-0.37009498002031643	1.9539054154037785	2.987238573969612	2.3601511722651844	2.3523563196620563	1.0748501682874068	1.6419004634025947	1.8365197353162777	2.289483411285109	1.150924812834788	2.777136242244884	2.304860981783227	1.8105675776465762	2.429894369176202	3.2198076786960703	0.9822593923694554	2.222737911254526	1.796929215790796	1.5945710933687327	2.0505188741026634	1.1351807719176614	2.144453219282462	0.15589571411423614	1.9553627142860925	-0.4217958969773303	-0.3135739277283177	2.31808490419492	1.5075062177891538	-0.6483332016271497
1.7451028329416833	0.07289321346697118	1.0751355395036948	0.957803966239041	0.03822808760895206	1.8555644683200128	2.235343202960672	2.324931965882557	2.02468658684196	0.7489083130170571	1.0159548734136699	1.9866521207613812	2.82930183751284	2.8563774599511738	1.7533507242424626	1.4019942602319873	2.9799026051783315	1.1995072846422514	1.641816117454954	2.6747260564344546	2.827771111084228	-0.4171314111831224	2.3533057558851134	3.071462177191516	2.393124769080134	2.3648672226093312	1.147976954218794	1.6116733765680682	1.9069673556947015	2.2949342068213756	1.2429322675039671	2.8743488310298067	2.369436181206158	1.77764388446024	2.4883171256560566	3.3274032542721605	1.0877730851207659	2.3009650995472457	1.750918565019822	1.6662887547225853	2.070588016265392	1.1837498750207442	2.0339620787497834	0.2010426630045874	1.9823848317613506	-0.45761303315335267	-0.29294160353825954	2.3529580395268512	1.4371022733486054	-0.6506968395493209
1.8061826721542567	0.19485021249457435	1.089745702039148	0.9207508922994693	0.03695915215442513	1.984780231070832	2.0968630727968973	2.2860185860018603	2.0445974030315655	0.7832609488867581	1.0812455009216864	2.0247777088806167	2.774235106926126	2.9195176866189834	1.745769248983467	1.4194024393824582	2.9471788018816722	1.1082066994531827	1.677790560556582	2.7348243015666776	2.8039378209625836	-0.46223489454366434	2.7318063135972763	3.132213603732185	2.4198305450752584	2.3685220240697076	1.2200838598577888	1.6115720985438575	1.9912212308717763	2.2844450646692405	1.326010049217172	2.9618632411673067	2.419378768017469	1.7551332905084263	2.539878113730331	3.4042726870049735	1.1719141302297704	2.3974264792768243	1.702942692490304	1.7211761952986275	2.1164951215517807	1.2150748727144578	1.9016543242565611	0.25991384040122456	2.1570270313059723	-0.4867342013113836	-0.26097099376718924	2.339339716656754	1.3894856680250685	-0.6276606112627697
1.9060809665862979	0.29584172010511117	1.1018758651818636	0.9085964525052692	0.029278753350708876	2.138889729554464	1.9728825258259075	2.238937121409055	2.0398386189034623	0.8293759244680696	1.127897918625218	2.061928721517266	2.7066659808745714	2.9852743343082038	1.7563524758043314	1.4257528892621076	2.9159271680835555	0.9940738009533302	1.687249392759411	2.802137450201097	2.7715240810168185	-0.48487897449474426	3.042186220897395	3.1742241402757108	2.4355247334495402	2.3606420115029367	1.2867987473737477	1.6494280626368607	2.0773960414460206	2.2540807368940627	1.40036903475095	3.0262167514665985	2.462235396997367	1.7447877750432739	2.592599192512072	3.4676138901997353	1.2278019220731347	2.504283144500232	1.6636424033568893	1.735971736783315	2.1865297634322842	1.2253651593950368	1.7708321934422784	0.3242811124174085	2.488015121222477	-0.4900449426904367	-0.22681484997641466	2.291866122792955	1.3810116706035838	-0.5909709492013218
2.0387729910092736	0.4038754566923556	1.1103004478365943	0.9097083195194866	0.051020852853402986	2.3125298969817782	1.879978797490562	2.2158750284715785	2.0213819857072073	0.8863329073720292	1.1632347180159681	2.1019448884524676	2.6481775420553744	3.0560620561495684	1.7910258102231125	1.4117135463282806	2.900725132716093	0.8829528398838649	1.6725006270223015	2.8819359123991672	2.737275966939161	-0.4859870337444498	3.262650434118303	3.195537010707173	2.436923057259439	2.3404059917117315	1.3454179072667043	1.7080988624013336	2.1513433113581724	2.205893763417363	1.4882471387230132	3.082335324952287	2.5042735716909497	1.7441517944443272	2.666037978167384	3.532681784028852	1.2698018530189485	2.604698522870931	1.6422529960734966	1.7110346903579816	2.2693296754434344	1.2090975811910698	1.6684283713706463	0.37995708451483734	2.813843882566748	-0.4743670797131375	-0.19378679495742707	2.245117067830013	1.4171254199895233	-0.5535571919898438
2.182439142248607	0.5022777613744033	1.1277799119950398	0.892248202528166	0.12773866530791547	2.4790059177619415	1.8139882056606758	2.2192171798212974	2.002699498476563	0.9354688213293259	1.1750247380247223	2.148399110787653	2.5977095636739413	3.113749628600969	1.8653947558566508	1.3857174443686657	2.9074646525473917	0.8004282627459789	1.6354196243975405	2.96877546862987	2.7002646571554316	-0.45957281639560665	3.3765495873931153	3.196100440405633	2.418936841157875	2.3153264072539	1.3835693017614923	1.7755236061714932	2.221016562460753	2.1592304247760223	1.5855667710995784	3.1379698858252567	2.5448537164806644	1.7396947315002116	2.7745611012691764	3.6019694412548815	1.3051807063145473	2.694102715809693	1.6347548873175328	1.683010544315496	2.3435609488813545	1.1719475462156717	1.5951408345825047	0.41607763179506685	3.009042949489094	-0.45299494704044607	-0.1539946225279601	2.2147516174245245	1.5009181669156244	-0.5154563054468054
2.3005184165201817	0.5854067911942344	1.1541638922455142	0.8667048546197982	0.25677798276861424	2.6039722925949498	1.768451597574939	2.2286755097618167	1.9937564711850322	0.9793180931286491	1.1594167471712626	2.2055199722945065	2.547516623205751	3.1462014512132486	1.9823869716665548	1.3696089861373597	2.921553544162616	0.750112244352082	1.5852159195209723	3.052707337275999	2.6639688696282215	-0.4099892169328604	3.3937294782365903	3.175372318634193	2.390746089452117	2.2884040554267093	1.3999712356584442	1.8492363942274281	2.2976541411151055	2.138916911084633	1.6735445622751002	3.1801372439091757	2.570374302402187	1.7246148863448088	2.9104451318356697	3.679206215299753	1.345544572917818	2.7663150095145475	1.6340749371732262	1.6643837676310096	2.399613008625864	1.1266519093091911	1.5590569015388986	0.42670697206898645	3.086837794192351	-0.4264730576066986	-0.10208267053467793	2.1956353228949794	1.6288817672017064	-0.48345260449141003
2.3768105655664473	0.6689992581141059	1.1647924610715306	0.8430914203691877	0.42016688747375985	2.6506798505487152	1.7568443911536735	2.23259619042363	1.984516267532463	1.032932723864295	1.123055870318727	2.265198484316592	2.503387825115007	3.164522959920551	2.1313972033021527	1.3648949724409072	2.9264372779445287	0.7303975819210569	1.5385088140677925	3.1015532297692885	2.6273919148186398	-0.3628652354095839	3.353556717802242	3.141558922811771	2.356467616955512	2.260288023068733	1.405275982145721	1.9323350130922776	2.3805890905578417	2.1601119332529564	1.745942393786989	3.2168236073138905	2.585467611962598	1.708703240951002	3.0364011397534765	3.762827642402969	1.395616861939529	2.807501343837231	1.64611710299114	1.6466159360190638	2.4274172401242637	1.074578333573819	1.5687485966320132	0.41427619340326177	3.0585687495933462	-0.40465658183193104	-0.03200429485639788	2.18396247472061	1.7932030137205313	-0.46628741796186157
2.420542011866718	0.7301125070021041	1.1489031626366673	0.8236485443297002	0.5844347831219394	2.608612249255207	1.771676985140574	2.2121145879429718	1.9629452260725206	1.0931108701296244	1.0642300600181835	2.306543913637891	2.459330004550261	3.1605335330089064	2.2839899122854384	1.375573897039692	2.9201633440125447	0.748055311472793	1.5049533615516182	3.090954473156527	2.5853292893757382	-0.3319298627270657	3.2680738085860215	3.10634913500695	2.322212931255188	2.2296235872706767	1.4004366843824887	2.015277311528454	2.4836676330341074	2.2247434878030194	1.7889401685249773	3.26248885284435	2.6045300029279836	1.6902875302561653	3.127403110268033	3.8444258952747874	1.4475120754444288	2.8234811835775555	1.671465976053878	1.6337019945076414	2.4230679287560077	1.0175486197637194	1.6116281068301812	0.40356147690224214	2.930352462507705	-0.4087455657539262	0.04708554533545137	2.196688286003492	1.9654026955930655	-0.4493896900012436
2.440968306305927	0.7328503120441932	1.1092746673568734	0.8461966155096539	0.7060780812016684	2.5094747433154976	1.7867944185488551	2.1640966550392244	1.9293147678816205	1.1552578954179065	0.9832859271028512	2.3233443584345124	2.4046004172120377	3.12343776813229	2.415514290259772	1.4107505406731478	2.8975578370911665	0.8012076754659189	1.495201805754007	3.036457962387112	2.536493441054722	-0.30829673729754525	3.1469006605149974	3.073391543212998	2.3011888014572697	2.1987808984582387	1.387660801390872	2.0831379911419554	2.602330981678056	2.3255039503333803	1.7832004860796815	3.309422390684061	2.6200401335373016	1.6721074962955438	3.193624954819284	3.9284165283667747	1.4919577980089174	2.826643592875146	1.7093773426364227	1.6265051403726125	2.3959321872402057	0.9611541736517573	1.6687264655182967	0.4151043428061292	2.7758219907654493	-0.43731451560590867	0.1187578155210313	2.2119136311415812	2.1196958112944975	-0.41968439317071915
2.422974233735772	0.6823961164571346	1.043793620267906	0.9389275927847442	0.7395960740735387	2.37355458912292	1.8093511874331978	2.0967625024417695	1.8855070099130082	1.2180600428074921	0.8898025345998862	2.3093342257457943	2.35044456487563	3.06975110531802	2.5045695907663883	1.4623134326307368	2.855210832283993	0.8851728223206591	1.5088858296243808	2.9785884615989806	2.4766726778741246	-0.2925855515162276	3.0181385184429117	3.048006751122938	2.2934614907799684	2.1727731689944925	1.3756481174100057	2.1349086750830324	2.7033586945560426	2.4548010258151853	1.7333568843503264	3.354650680383595	2.627969858674194	1.6818534224221797	3.2258426913147034	4.0133022062800245	1.5131456617343626	2.8185381917665895	1.7696358511568406	1.6120604056626022	2.3760693691461796	0.9114877899791638	1.732947577864493	0.4333641833770895	2.6872687124697796	-0.46992878560685003	0.1726897307749497	2.1796052130953845	2.2525770526544937	-0.3822575891997811
2.36756229678292	0.5930434286253418	0.9698014789174847	1.0860343629756617	0.6810354568834638	2.2131558179752155	1.8564816396341606	2.010393070643891	1.8273238407730745	1.2690050070713375	0.7967917932331299	2.255747217240903	2.2999854586849464	3.012467068647979	2.523389111232326	1.4995979138170354	2.81135231269101	0.9938139967133506	1.5258863153213542	2.9338325231863593	2.4081570588717507	-0.2880753399776118	2.9024757840935766	3.037587870050341	2.2991686228303325	2.1519200249741894	1.3656050344636088	2.168497751982117	2.773031945658624	2.6008257355510205	1.6619482566266057	3.408185612468988	2.6414363848696416	1.7263512693424778	3.216744806038208	4.081347988816551	1.5056691798847468	2.796517794940979	1.8226076988320237	1.5812638230493394	2.369751726162497	0.8734478552117457	1.8019163848061912	0.45450974042402165	2.628462020375663	-0.49882649798522427	0.1973443206053124	2.1090616989350774	2.34847388960566	-0.3468769520041538
2.272142494714555	0.4891428457400921	0.927750658649436	1.2730309476633361	0.5705131177447683	2.0660720932128402	1.9180111434674216	1.8882026854321179	1.7448970240995891	1.2902218300840678	0.7151211780158474	2.167321168988767	2.2582388438105085	2.943378790178515	2.465434680310353	1.5094872411216644	2.778846547861284	1.1127756705700702	1.5341774698878539	2.9086301500996408	2.347380326931087	-0.2930328791392571	2.8185492196328985	3.050074690394582	2.327580251930121	2.1434696027613995	1.3570695262447259	2.1829518873939215	2.821417535571753	2.7519858387075216	1.5782953564319078	3.4518296571815235	2.664587672197379	1.8042268337459078	3.2004678087024594	4.123088776991498	1.4784519622877985	2.7729615963466254	1.8563896120991465	1.5355972853931257	2.3742330849347244	0.8451941930834094	1.878349663087422	0.4856720633154329	2.5135328814581177	-0.5248757912872837	0.1836284389240766	2.0776758771363397	2.4127775768662847	-0.3104525740517263
2.140496665526672	0.3921913006755638	0.9219317231972077	1.4773544789584994	0.44512549059887985	1.9521108296312675	1.996268680084271	1.7476783317327822	1.6515717596789379	1.2792533648759137	0.6519627323000602	2.0694471076692307	2.23766719085878	2.8634442572930183	2.3979423289819897	1.49349831680909	2.744355485411587	1.2294008980203501	1.5358019250017558	2.9214630826024175	2.308619962742531	-0.3128274684518969	2.786609958151641	3.0888675865250126	2.372071755315305	2.152762116800748	1.3524971770144023	2.181813610469641	2.8456003386666944	2.906901653209784	1.4894683069653825	3.4650996696468743	2.7089748950694155	1.9123435355668206	3.1838440451226315	4.152558127731584	1.4398881817060816	2.753973322293237	1.917734382435468	1.4802463546541778	2.397995427927234	0.8207101359737754	1.9597754124593791	0.509942390274216	2.388982291959921	-0.5447042811602769	0.14334176182752528	2.101733577110833	2.4698806351265246	-0.26934006053333637
2.006190441959066	0.3241063458478205	0.9377509884266282	1.660024083079439	0.33695789925610636	1.8625679238274144	2.1128957622871147	1.6105835330921863	1.5768715283924633	1.2469222988147926	0.6027685018195855	1.9849730524842055	2.2337072363874797	2.781664286383014	2.385965360275161	1.4420566423465533	2.706456137452458	1.3169298423462628	1.5408361274834523	2.962817062751394	2.292515864259067	-0.3508954595640003	2.798530191219393	3.1451405083544115	2.4131566496617936	2.1744794806080145	1.3458987568676477	2.1857370330597155	2.856716284723143	3.061105791143513	1.4014675110506014	3.468604279490813	2.791704591837036	2.0230908056416865	3.1494784595275176	4.149703307687097	1.4023645892406265	2.7337947031671606	2.002481461244577	1.416476061322995	2.4477154020032525	0.8135856874913537	2.040285067621485	0.5100917986716407	2.343588781528129	-0.5626167019341441	0.0982469098876241	2.1570316896928894	2.5275849274742326	-0.23549241757426004
1.9059013414183237	0.31620524702810215	0.9534981606504456	1.8028440352003325	0.2748446936712691	1.8104772126920516	2.222165190906792	1.4758860933276032	1.5100385459705579	1.2010619953640147	0.5674947225803295	1.932907292854468	2.2473689314436194	2.6827242024291307	2.406685255812622	1.374006487485622	2.6759996063345115	1.354979517106351	1.562248375930359	3.0126949489702177	2.282535395277202	-0.4065569692075385	2.825238808009586	3.2009581180761364	2.4795337046816135	2.198870639630996	1.3366907436908613	2.202163888247449	2.871002148879735	3.2022361070239342	1.3215547980472109	3.4705829051252115	2.8968666861881265	2.121201643761462	3.1102791626512905	4.088338661805958	1.3918692780076896	2.7254208328548124	2.065009925277237	1.3393666061474483	2.5161138940189423	0.8330847307217987	2.1054586271223683	0.5062754813202816	2.3321760463912136	-0.5891154752527545	0.05075900857665255	2.2587880388555366	2.5936384328101765	-0.20516957412929523
1.8592886103290638	0.38474608291621165	0.9525918485800101	1.9123270012352556	0.256717659860759	1.8097541025631805	2.276563237167984	1.3802976512686687	1.4186964384659055	1.1431337456449857	0.5640793804812829	1.9325265738846433	2.2835911288778883	2.5596523506721214	2.449566848838541	1.3145998134524	2.650495663251193	1.348858887563101	1.6300605308930645	3.0703254617376996	2.2726906622247585	-0.4758024644678363	2.8691376774592023	3.2458421460818068	2.572633526265329	2.2236846885639574	1.3314270662086471	2.224652013014573	2.8789581686976655	3.309396806330856	1.2621258882929793	3.4464517392624345	3.016713706723775	2.231347591580648	3.0843998927749303	3.992156772377683	1.414317409570601	2.760617935087052	2.134304722453238	1.264702167886314	2.5901264639440376	0.8713084206085128	2.125799311522596	0.5230668507851263	2.319162417721229	-0.6293914531929625	-0.0016342024229886842	2.404327596892147	2.6844446320867896	-0.16787976113268727
1.8727240874200946	0.504196995451746	0.9281790970827333	1.9976088922782143	0.2811958341126029	1.8553680680380964	2.290359099437359	1.3617326872644067	1.3054385649225055	1.0758300488032781	0.60844206601385	1.9735124352899969	2.3300888018988117	2.435460112985567	2.518130539116605	1.2665387602407474	2.621352281095754	1.3075518051596786	1.7660660248402522	3.1642495643684265	2.273090113674198	-0.543028829539782	2.923483329748619	3.2588071202782536	2.6543751526252626	2.247971354440577	1.336817373123138	2.240184979553839	2.8672826783902843	3.3645371833714774	1.2356896087603721	3.4192260297970494	3.143970691736142	2.3608571557830187	3.0738056586148907	3.885765777956876	1.455584433520326	2.8394551012030895	2.232559591324238	1.2217102661243002	2.652857233792459	0.9370087509762544	2.089056178412642	0.5632449032582716	2.370069223134577	-0.6805679636488422	-0.05813798346777127	2.520903148279599	2.7917365566013848	-0.12353600018803572
1.9487152429416466	0.6338661923072032	0.8835185100118622	2.0622683981677428	0.3572220875163461	1.9318905278794936	2.255298717717405	1.4192526519631843	1.1782966117913687	1.021516386978306	0.6836601179420063	2.0342973101303765	2.3864700954149454	2.3098833866832935	2.5661645716146304	1.24926863434853	2.5925990730390382	1.2270752021341855	1.9386925271918287	3.3261585168128236	2.2951665930521914	-0.595522110513792	2.9584544585765595	3.229389998886785	2.7274821719354936	2.2722936709200736	1.3633838857731306	2.244980273830596	2.8361255558819485	3.371451768213478	1.2597372295331806	3.42608511594302	3.232702949114941	2.500500819556614	3.086728480644267	3.762575911046988	1.5131311281678683	2.9422926245226924	2.3245373594728	1.2477954074485744	2.6879178827871386	1.0330076754427835	2.0109118881944914	0.6281863304017015	2.4762752353133086	-0.7329131221477544	-0.12301964492142078	2.5474904667695437	2.906495695041941	-0.08486105622875714
2.04842177537004	0.7502972076527972	0.8385139363142576	2.1065084452030147	0.47189808973879066	2.014059495825966	2.165417219419209	1.5396741525876223	1.0478916622160253	1.005558104371214	0.755203744926083	2.1077158721531855	2.4647790083690593	2.178188008086435	2.5764554330398757	1.2945686223951176	2.566004937621053	1.1209872763068138	2.110831693009235	3.5537583961757138	2.3422184834436726	-0.6331373021053369	2.9862054740512236	3.1733211299752067	2.8101616776916165	2.2968950455669104	1.3979006733198616	2.2420255975590586	2.7912171338138934	3.3483610984580623	1.346566700807322	3.433177245198818	3.2604072048230437	2.663150691590738	3.128289991207438	3.6414651586698255	1.5742655375158088	3.0780176253066314	2.420715063573694	1.3660109122095405	2.6980587107638847	1.1407643024711287	1.9130449136383163	0.7163009999856824	2.561288849515761	-0.7788088845234691	-0.1921818623995219	2.4936088402739394	3.0411097384181778	-0.0607680404259455
2.1807982420654937	0.8250843696718928	0.8090855714271836	2.125188233804989	0.5905920285023097	2.0989021857921544	2.0707123006251322	1.7307927675661432	0.9417422472286756	1.0265957787128108	0.8304515563702226	2.182985964892492	2.5432431846612937	2.0791970720625437	2.609991345919537	1.3886047777577424	2.5572456930434244	1.0209088913131834	2.270689334816983	3.802698819473457	2.4120759490626096	-0.6452767067743326	3.0379337316319184	3.111736741150599	2.882062366619068	2.3232641983839537	1.4271400937160241	2.2377653154536747	2.741125433528505	3.309849691419923	1.5037254941215834	3.4226499708722025	3.2578219017990557	2.8479472449723753	3.192614078677451	3.557289922583453	1.6158938244041152	3.243761825958527	2.5591678386893415	1.5545876254622777	2.6849096778654507	1.246814631963153	1.8110264327819394	0.8162530834570447	2.5485675112898387	-0.8109685375933848	-0.24941636239432677	2.4155065552275232	3.1747481944072025	-0.0481887898465896
2.3579086576878834	0.8355016297032464	0.8003849755510023	2.1200558894884116	0.7125283235630502	2.189980584709165	2.0018816922114793	1.9332863509615792	0.9113985595908654	1.0835123653477892	0.9232872417606057	2.2456223704493694	2.6116950936924477	2.0200315088021834	2.6696539116529	1.5331802106752979	2.580470888239244	0.932098843321163	2.378165536872693	4.034589620116198	2.492916390456422	-0.6266996146619865	3.0982622964502995	3.0569942162048536	2.9600626697355055	2.3531209636271946	1.4579709380583696	2.22851158641547	2.6937040582620697	3.273811360457438	1.704462931840141	3.418939207508031	3.234847805605469	3.026579812004004	3.256116435229676	3.5277385260680836	1.6452993818704045	3.389278056527766	2.7312325395360353	1.774630643352659	2.6502946888591685	1.3330692849607255	1.715900470266352	0.9046857794869723	2.4395190415817054	-0.8213142833457706	-0.2904293432206591	2.3459733842403843	3.25289160971898	-0.045631624992428364
2.5448329186362058	0.7886164035224807	0.8293560648025379	2.084006877966621	0.8433342404680821	2.2721852617978042	1.9559639019588952	2.103355239350805	0.9701047591262274	1.2071758828563426	1.0047040258121465	2.305761324644363	2.6653038275992875	1.9791267598429854	2.7258942002553535	1.721737391380755	2.62124899971668	0.8500311632949661	2.40919423791962	4.237213440805863	2.5577535657714834	-0.5948011880142924	3.173194804667229	3.0154922891729106	3.0785481001207957	2.379043869242718	1.4906036849978455	2.1998785276141724	2.6660540791836795	3.265256684614316	1.9093354714406297	3.4097071150802627	3.189923946727147	3.169136509529177	3.3072760151062566	3.5590184778945178	1.7158702283209564	3.485137354587079	2.9013714059801052	1.9908275433315872	2.6065746187010297	1.397785212903667	1.6439410277295292	0.9659560288651126	2.300536276212531	-0.8146157468705418	-0.3163422708199425	2.2816147748150786	3.2504101011032502	-0.04357241145765743
2.713979142689369	0.6964251634529374	0.919834846634245	2.008814228860657	0.9655118271602434	2.3368924592248645	1.9473014324969047	2.259158593803339	1.115412112619801	1.3804337241571527	1.0662799655015172	2.3642293455829044	2.6893282414511233	1.9497933173947832	2.7988653989975085	1.8839162983019193	2.6783668811183587	0.792179030188273	2.399600302519199	4.375029866047318	2.577198707203413	-0.5514104085804554	3.299606886882077	2.98853446227607	3.2361730047282316	2.400716977129173	1.5109499545893696	2.153162938098915	2.6807321239090043	3.27391649449597	2.0888817101777915	3.3915118261206807	3.1494045531834276	3.2698744500685786	3.3494175710231615	3.611300283516549	1.8732313814301123	3.5488691799133756	3.051770988051965	2.147351147887221	2.559530667796088	1.468927319875705	1.6008385528030378	1.0040551702083789	2.1491351893163233	-0.8127664576595894	-0.322466181295357	2.2516830449280962	3.1803578218836734	-0.03615750316455355
2.8282061853180416	0.5814978000025849	1.0564098962484003	1.9179793441934625	1.0702690198196276	2.370586266680331	1.9821712231334339	2.3912526516635024	1.3507361670477933	1.557919122824821	1.1257009661217308	2.403615861914165	2.683593848829875	1.9091575922898243	2.8955642523471217	1.9936585371553317	2.754796741019844	0.7780994321347422	2.398829892618645	4.412706689605839	2.5686298918875274	-0.49959017100256276	3.478387586903269	2.9688829480635786	3.4546989040404155	2.4306671715385724	1.520993037535766	2.0971892161530956	2.747272926392532	3.275404545502904	2.2138223661588396	3.3943262698316703	3.122491751207864	3.333999316780889	3.3764632364477896	3.6723796338609107	2.1126365936254707	3.5898008633001104	3.1913846536578916	2.2117443890061623	2.5032887899083716	1.5614952737576637	1.5878750926747387	1.023266955711502	2.0064920894871188	-0.8207620650397226	-0.31475941436324795	2.2953258587209255	3.046404568801682	-0.025074281003278066
2.850183567356377	0.4731290789897667	1.2121143099492253	1.8317145288888859	1.1662600013339008	2.3488059217801593	2.0505913276750967	2.47912251379958	1.657905578520546	1.7463852812172889	1.1726684845827344	2.437608859506244	2.6589986573731395	1.8339391788002888	2.986872368402172	2.061338305225828	2.826942882770226	0.7877623581086144	2.4105388364099376	4.376985222579908	2.56770882665217	-0.4695617653355442	3.68592854327256	2.949255798378588	3.733884531980793	2.4737109718526025	1.5264757497116488	2.0341128223354583	2.8467444068226158	3.270249742721277	2.2757511242459585	3.423568698516713	3.111132955741504	3.377441817148712	3.3720960833859848	3.750694191044721	2.412418393487262	3.6021346543683683	3.3167255852895834	2.2068628595839983	2.4477360344101227	1.6744180447113606	1.6095317536780072	1.030777929290603	1.930611881270647	-0.8368945449480482	-0.2997255894398267	2.407732177609672	2.8720381754063853	-0.0064000192961889465
2.787593905785968	0.3982084269364202	1.3488973993795483	1.7475719844631583	1.245198989431227	2.2886739581931805	2.172988502568411	2.5469831696918535	1.9653840534087799	1.8994239117132523	1.1873119170063764	2.4764405674242136	2.6252725029364647	1.7390360930493494	3.069387495058846	2.0757951750870554	2.859230609133019	0.8297485150427428	2.4086071823586543	4.338647560933984	2.5761070025139254	-0.4642170894236933	3.9124709977291614	2.926467351250349	4.00476347084876	2.5194679059786234	1.5294566749957894	1.966624229376123	2.9468753501198686	3.260380082673115	2.3047524322060235	3.4712865160529587	3.126717337873704	3.4091628658236885	3.3453782696830316	3.8015663010732617	2.7449920718086007	3.5988103739331976	3.4049739927381237	2.1641983774783484	2.401234715805869	1.8154054725278328	1.6694704891225949	1.0474476376318305	1.875924071030455	-0.8682913662184457	-0.27887912706803997	2.5224800858873486	2.7111541728215762	0.019243386422453355
2.7224749276611138	0.3542121265912366	1.4306632265341144	1.6632265137382582	1.3009244299521032	2.2485592006119024	2.364775492680588	2.666861518695945	2.2314222753380113	1.9461255113745515	1.192127706916411	2.505028657248098	2.5833780182161967	1.6492854702628321	3.159193734081607	2.0597944657402394	2.866217676396701	0.9442236384380169	2.4127262215138057	4.289830636685621	2.5977607614260076	-0.47886535910992317	4.095705206245243	2.9076990511597676	4.2192897902721205	2.5675052493575867	1.5305176242932448	1.8993271839843158	3.0141630442597735	3.2534250616624476	2.3176791786083712	3.524810244142686	3.1691537707354724	3.439350282809108	3.3020955375810637	3.7940367365143857	3.06273943608159	3.6011594794663653	3.4568098261478197	2.103298321394519	2.3662318375504263	1.989269316259503	1.7599335805806302	1.0881336786562195	1.7795030848185007	-0.8982729675510169	-0.25466605926186026	2.610989156322898	2.593255571480893	0.03334693339872029
2.685489134628408	0.3492427711652547	1.4540893337547132	1.6177329740424713	1.3673399515007616	2.2376255076448013	2.605835513876614	2.82717240728515	2.4628136959215885	1.917769086909276	1.2070022132288654	2.5357172094225953	2.52712832886285	1.5779022870855597	3.234746158816589	2.069288152609631	2.8833705822577773	1.1328576424438253	2.45058567589612	4.1875491953933786	2.6292418016281793	-0.5331999336025796	4.19971918710469	2.892029614410714	4.403929699226323	2.62478839219282	1.5255037832584957	1.8304713376981354	3.0316837736170625	3.272766489859091	2.3145083587137423	3.5546868189823555	3.2257401813101274	3.503055783567889	3.2421407047864577	3.7633366991450616	3.333011867287845	3.6299310871520007	3.4700916571678535	2.0445817717203414	2.341693716059593	2.166955266472532	1.8742757097362035	1.151756043090958	1.6712644473498763	-0.9026290710257058	-0.22615477455026145	2.671915607425457	2.511629536077554	0.03539310017403095
2.7070198811139434	0.39670729372107105	1.4205702057497183	1.6221064585527671	1.4509281122820765	2.2157067898187344	2.8610872403614342	2.9849964522486294	2.6149699739492385	1.8730310971923665	1.215889805149347	2.5890260002187686	2.461136974066291	1.539819007817163	3.2657949633307792	2.095001413747459	2.898313594484071	1.3849734686736836	2.4868753597921285	4.061374383582068	2.6749188809630953	-0.6091635510546105	4.248573076941126	2.880633106672141	4.546781304286895	2.67984152835159	1.5143381475070496	1.765587351317956	3.0071362675728546	3.325077952539791	2.314539031699422	3.5448004132077644	3.287505635605813	3.5983402337942545	3.1755657891503253	3.734145185234908	3.5533158206616364	3.694910504660617	3.423444589645958	1.998638840847716	2.318678266195788	2.3133188440649795	2.0060212053493043	1.2214913453860388	1.5754494945357003	-0.8855231458243932	-0.2047255031065533	2.662990491553302	2.449586148664628	0.035941064071351204
2.8125933599071096	0.45041058636819864	1.3577751380694965	1.640860230701314	1.5496443965976683	2.1979258688412093	3.1243019041998545	3.146241728108086	2.685999086589012	1.8421016060289408	1.2324360960361687	2.645343121678215	2.411087467348554	1.5398715002765266	3.2669624224105456	2.1009730589550717	2.899364441531472	1.680086000743523	2.517842942725859	3.944273874494224	2.754809170850959	-0.665753915303766	4.221845808882226	2.893849340058442	4.559359422348475	2.7182150996888397	1.4927444068867433	1.7069627871732316	2.9615808724646593	3.3913156317092943	2.3052451170385027	3.496175072022673	3.338810062848168	3.669689632160538	3.1104914256249394	3.6978604411162443	3.725478373133722	3.7630543055050873	3.337540766384035	1.9703978324354299	2.2854910397449304	2.4107353080232223	2.1277187470099044	1.2826548744803044	1.5323514026370841	-0.865088500043365	-0.20694194366795057	2.5335161420865697	2.404510608163598	0.025047019922245804
2.9481618143848047	0.4798312861811194	1.3001357501899566	1.6694559283597386	1.6891023420007993	2.182673601493348	3.3751888854335164	3.332080742853583	2.72082617492703	1.930139127015125	1.272049512929723	2.700955750343071	2.381871343209663	1.57237581534817	3.2818490275545953	2.0819739001820485	2.89243311342475	1.9663454793668755	2.589293233795144	3.825643479971157	2.86774534229875	-0.70796823676878	4.120086559173286	2.9325508692107443	4.470128353274043	2.7393177979292758	1.452383842161286	1.6553814491035048	2.9216458995198376	3.4526799438310896	2.2740506906023454	3.422076326294166	3.3615614044731084	3.7077427601503663	3.06042678643421	3.6667427161636645	3.8412486113827002	3.810409509400163	3.2581959743921884	1.9676360263729777	2.2505913235238397	2.464053168423542	2.223053133075881	1.3287110801892683	1.6121386491746281	-0.840667608629839	-0.23121682455751608	2.3359251077191496	2.388827473712189	-0.003168771869927664
3.017732583834853	0.5241247907535036	1.272868115670808	1.7254635869314137	1.8518406210569345	2.1232312707144594	3.5967248398199003	3.4641435851033804	2.7279088781984564	2.195727031971251	1.3344237078713568	2.775597819482581	2.373399879742121	1.6188562477254105	3.323396953775842	2.045352748065894	2.8731178561510045	2.1985405915271037	2.659944164278678	3.7279842842601214	2.967994082515078	-0.727232052021067	4.02133638081594	2.9784323200609846	4.366312579966109	2.75208686041462	1.384953669473817	1.6212639651215823	2.898502250033769	3.4843511685775743	2.2382208092053593	3.3472829328344433	3.3578589535366654	3.743416592874927	3.0300962989520253	3.6453586036423204	3.891653096210004	3.8533566858535897	3.2175772453448146	1.9832012166602877	2.2232925859937622	2.4608952054447824	2.289518433883249	1.3687781435671835	1.8206248642650706	-0.804999442973588	-0.26342364861152384	2.1742752141222943	2.3955828491666655	-0.04492709998158774
2.975392018902814	0.6290630697540622	1.2940284427153173	1.7931373938899036	1.9626990449679664	2.045048335762321	3.785960841584713	3.550009405054041	2.713127326000383	2.5064674274912244	1.4617804318025898	2.8560580554430013	2.3895960639557696	1.6841027343251898	3.3881078288404063	2.009918517255453	2.854387860025343	2.367065747358469	2.696907755791246	3.7155496651250934	3.0957274093544784	-0.6903829260836395	3.9517609314446545	3.028943031136407	4.2303795345093125	2.7548577727898933	1.300319006082127	1.6249033689046306	2.881163872151114	3.4680036343090124	2.196963726404688	3.2801441092128902	3.3456749536455463	3.7670483842314226	3.009901893864974	3.6269467857982547	3.870182866049805	3.895723495057646	3.2256350691585913	2.0108277816914732	2.206877443087762	2.383781057095623	2.320328766396068	1.3949971829095187	2.0758668241504523	-0.7803679380665923	-0.29669454074381235	2.067996137703084	2.3980303256642364	-0.0942351529007714
2.8349032912429117	0.7623465722538596	1.3554743412906867	1.8376797165583192	2.028619056916385	2.0112384735948132	3.9230921733119493	3.718255301797966	2.7093234685790852	2.7538910622819808	1.645972579583	2.932867294103052	2.414624514060784	1.7909970662620354	3.4896407237312816	2.022592479793629	2.8566731654607187	2.4517045934837776	2.7309939708693873	3.8025503572182044	3.2723877214960773	-0.6045466375141713	3.874944645088194	3.075710741674496	4.073119927130465	2.759786161304743	1.2382945411860475	1.6489172691234504	2.8474463351016857	3.396902292772282	2.140258961191127	3.2178924685003096	3.337325032390524	3.776595024884274	2.984192854690254	3.6077256982616297	3.7959018076955418	3.9008184878148753	3.2551175415742164	2.0571831762870523	2.209287308210212	2.256008247429671	2.3147788834845318	1.394017490703549	2.2472053372080723	-0.7811744336391466	-0.32319690024537956	2.022826527402911	2.3918875283366137	-0.14583726102500655
2.6408425709183234	0.8946528269557451	1.440723290515949	1.9099785520854549	2.1128621521258433	2.0426714459868633	4.027619863328642	3.9211588502095247	2.7213135441591345	2.9495442438340604	1.797971933308327	3.003790031768121	2.4297116744307155	1.899856584646311	3.6242129108298067	2.104338528019075	2.893236413039767	2.466370094892297	2.774659646005351	3.947056636522549	3.4348132128108118	-0.4814439908206579	3.8164439046032195	3.0920730446743567	3.973697914906855	2.791502904553215	1.2097721171699396	1.6522462337453312	2.7870130580356904	3.2849410115212523	2.078686776562533	3.158477679490047	3.3229438624359373	3.7768913537192064	2.9509285146217934	3.596449998190425	3.7045147415770514	3.880252957189218	3.261205997591984	2.1105695890878122	2.230388070716454	2.1122277417998987	2.2810530447959145	1.3935564590772103	2.3147512454232433	-0.7849038335479016	-0.32785054238026534	2.067833179126766	2.384709587415001	-0.1947713068396702
2.4971424365391015	1.0118243341894477	1.541161206121647	2.045896896218859	2.2230505608817688	2.145634293781159	4.094992764115228	4.089531690435599	2.76461412113824	3.1066541156995195	1.9288175228486832	3.0548519298406718	2.441278053771459	1.9673192372648536	3.7632426689601663	2.2268203888871496	2.9782484637261835	2.4737772033617924	2.857543849356547	4.094235236421433	3.6164686071551086	-0.2898058275712875	3.795716127978801	3.0731509435039266	3.927753717891703	2.8624844842108397	1.1919977940204725	1.6299320429763082	2.7171499615622574	3.1711148141713164	1.997558646501588	3.077777539515859	3.290757514801129	3.7579748299641635	2.9076836115646345	3.609413230685052	3.6393213147295285	3.873426732875193	3.2248576871338512	2.151747926129832	2.2630842458837988	1.9695077657157782	2.227640874714107	1.3941242109874235	2.3366086711988547	-0.7887462455751034	-0.3054057702809372	2.1742225659668684	2.3710967401515712	-0.22973444773257712
2.461537815406088	1.0672806280410776	1.6159669685352998	2.2173928709916	2.312778731926924	2.3020693501483835	4.099365886996427	4.296364243671736	2.8556729205120357	3.2330838994535234	2.0944327304163397	3.086246601813904	2.4566964425960474	2.0114375089707255	3.9081497725435512	2.3929759030765365	3.113276571462736	2.5082326208432617	3.0111384929330725	4.2035849294759275	3.8695288567137425	-0.04308480784211417	3.7895632816682734	3.034050445213796	3.9115362199992574	2.9663814049722554	1.1782585006184247	1.5952090925453002	2.6778045084532387	3.0702378954751945	1.8964029738534667	2.960523243285801	3.2492272880254447	3.7146259071231613	2.861237950993938	3.6483122515524884	3.617552108344296	3.854477939587068	3.16164512691942	2.1841412110932885	2.3044934864724658	1.8452000525851233	2.164163785972208	1.3598904783260986	2.2856455529476603	-0.811651747218543	-0.2567610812666068	2.2764778190785484	2.352336535016658	-0.24434464386787438
2.530907113383949	1.0103307570137727	1.6196910872247259	2.3715809234973992	2.402054481163165	2.460562145832952	4.077263604541788	4.565170188685353	2.946642566977518	3.3705559155155607	2.2276940924306503	3.1149111608325826	2.4836072758384646	2.0376837386525977	4.084890661703335	2.5869306294644314	3.26720845034371	2.56652731703461	3.1957505789567255	4.255490592839659	4.102901579252196	0.18282521760833154	3.7897953863455305	2.9755831931263423	3.9732085865262348	3.0990815541953642	1.163170774883482	1.5529849632341675	2.6966341716832423	2.9767753526657947	1.7949635760878089	2.827906028200213	3.211993524369261	3.6391019113103864	2.8140651321174746	3.7058393927624627	3.6049598110885563	3.7941631744943116	3.061182493098156	2.200125243408546	2.348692228469995	1.7564673305501863	2.1065249801708723	1.3012434135255986	2.194051381408274	-0.8479620271841526	-0.17237518439468563	2.39360492257046	2.3449033532088555	-0.24480780382870457
2.682870005489975	0.8879732878834172	1.6112850427714367	2.517850622704229	2.533187865282269	2.5844170736160286	4.070789790927906	4.786734428972959	3.0354289577772358	3.520355819054945	2.33167909295626	3.145489076725251	2.539785987665812	2.0378773045965017	4.2748901213041695	2.7730651438451757	3.426784738560407	2.6908481252484324	3.3604429851925817	4.248129037597518	4.231901128404624	0.3404828972000672	3.818141170055668	2.914658169327229	4.069206999142376	3.2575054573903435	1.1422649400979776	1.5196909136230012	2.760731963999757	2.9039902490657843	1.693215531403751	2.70044489191955	3.170740053269774	3.5319903014442118	2.7666947615625657	3.7546715464692086	3.5802797389568197	3.7209184587778217	2.9340940066748487	2.181555871469006	2.3779200960424443	1.7046956382250862	2.0787876832614716	1.2333266248677426	2.1489850217487327	-0.8846473019064277	-0.0524357265254519	2.5324055167125903	2.3524726634892925	-0.23330708536470884
2.9188634930679593	0.8152715928145057	1.5982691655598862	2.6375475457975126	2.6513927576142464	2.6604619236809475	4.025931770875459	4.89384767437856	3.1859804834552756	3.659468274909522	2.498166079286256	3.1775459393853156	2.615005899540558	2.0564776794941735	4.442317370361052	2.9947147006997277	3.5850593535233832	2.889532073958014	3.484228073243307	4.193339223348216	4.294205859093628	0.42247380978074256	3.897110641766335	2.8890708471023165	4.163552229417047	3.41729145948142	1.1421451554998783	1.5307896640587828	2.8261187064657394	2.87096522139234	1.5971554085016542	2.6039381548615075	3.121214287507369	3.437690148166626	2.7263837110916826	3.7657477261323393	3.5464414437096563	3.6566694354265765	2.8327254636674213	2.141283253736151	2.381161447161767	1.6926281770336005	2.126659664550366	1.121569143594161	2.111746146549873	-0.9268830127187982	0.0698791198338849	2.6248882693552646	2.360532603473181	-0.2050869446527149
3.21961185370058	0.8431584165734864	1.5509431970818708	2.710146543142175	2.7107892779560303	2.692624701666026	3.94850152522512	4.905407855416971	3.4113233745038416	3.7489741124551963	2.6847512422636917	3.2055173946384152	2.6898250841331075	2.1234022844042375	4.587606951961993	3.24375772785963	3.739119104587972	3.1027937281605356	3.5460442196271744	4.114022358222062	4.279914804810289	0.42799769033668156	4.0065334905511705	2.8909621435495785	4.277168162792411	3.539870525481093	1.1855807619794119	1.5925472418655024	2.8608778950894456	2.8640021131479387	1.5261455295917679	2.566705036468352	3.091792121565311	3.3690233055691956	2.684055111564334	3.735383330570989	3.4855437238732003	3.593768680209073	2.7750851778063295	2.1003132746572724	2.360883917689648	1.7011806653002661	2.2375022168831196	0.963640198705032	2.0221872818640856	-0.983722971383221	0.18067686419241585	2.677498818955594	2.3629205237639743	-0.15936675058503283
3.5287443404167447	0.9682108731877752	1.5222934366553074	2.8100560382505013	2.7775128772126636	2.6781870491238378	3.8974670974252326	4.832253032006836	3.699523028263613	3.735206010170694	2.812804688980891	3.2202629332004697	2.7533100450428654	2.2057170222440092	4.709693534665422	3.42765982003984	3.8874000165853433	3.311095809009511	3.5459943601137773	4.0415673461130535	4.194633859439701	0.3869885543025202	4.1084232991410685	2.8938158388331274	4.385336919819615	3.609995261338556	1.2703865462255297	1.672466611448608	2.8496695243129766	2.8566669921518044	1.4809623046241076	2.5748122477313777	3.1096867385799127	3.3031741862793593	2.626178774620606	3.676528539542808	3.388347383604412	3.5592210365654147	2.7262821708024885	2.04008081449616	2.3249422649216074	1.7149386735892758	2.3594518056279115	0.7980892911415719	1.8984787033698811	-1.0434421706108075	0.2660848845503195	2.6988488995081976	2.3589501099788075	-0.10280035048626543
3.76978675163508	1.1704734618768078	1.5348005432273177	2.9740754471880964	2.861202294303593	2.649724630995762	3.846543673223384	4.640587103326586	4.021828622391946	3.658916778019953	2.8763850195997374	3.207484442649176	2.7906871059730576	2.3189186512512796	4.785149839270337	3.543070660363236	4.002299731111316	3.5008657846577136	3.477115854912937	3.9919212058536475	4.089370646173615	0.35448821892659116	4.189583258743359	2.8927042072658966	4.429847112830448	3.637880179443404	1.4049576973564843	1.7390943412021538	2.7841653774729145	2.844694651332976	1.4483856767707641	2.5828522350204155	3.159274943122923	3.254182885154516	2.5612368127520497	3.6042667229627896	3.2895315887833596	3.5673501261331304	2.691768481922743	1.9590657105625489	2.278620448257125	1.738422577835313	2.472698499379112	0.6384293432479948	1.733945999000582	-1.0789742080334743	0.29994741619501253	2.654882675617754	2.3556036183598814	-0.03341768367795184
3.884715303365705	1.405567042951888	1.5528176152275441	3.1936755239428574	2.9010994346811585	2.6652402532671005	3.81765341602834	4.401404772549116	4.3271575216019995	3.5803232021777633	2.877816977486473	3.1592909528834663	2.7963372127821837	2.4892517607185654	4.803152338630709	3.600827429602699	4.088318365396959	3.6408859359798376	3.3603239657089885	3.961374191577849	3.993508115562297	0.34587682018968247	4.24008882204207	2.8772540512643525	4.399936915565009	3.631453236276621	1.5708148743025636	1.7918932172585869	2.680232530827815	2.840008908107882	1.4345119019355586	2.561755111183658	3.218601909905773	3.218079288973447	2.4961813637490673	3.537914066879819	3.1985888345548488	3.6112270746085087	2.6912087668649303	1.8791561794945852	2.2363095714882264	1.7557506855849319	2.5614869318450633	0.4899408746704207	1.553597431887503	-1.0766625965197834	0.2909094603599924	2.637238022385106	2.349120499850673	0.05526766375144108
3.861150423221221	1.6542967569596925	1.59097129359272	3.484130700158765	2.9346863680191495	2.704888560178828	3.8908780913982923	4.24814236878027	4.57500656905991	3.482272675562806	2.810684761107008	3.093283394739082	2.793332497514939	2.6856654205428563	4.773395148364287	3.5873739712282875	4.16481871893813	3.713012968258391	3.2521159546663228	3.9575648673699133	3.888661805508004	0.33341320559206933	4.229530131590019	2.830079757673592	4.311286923942562	3.614340946896051	1.734656247583478	1.8489898042554376	2.5723029395332064	2.8433327611722823	1.4271868095429485	2.5141695007962572	3.2802391115710257	3.162748976865098	2.423915278482825	3.492425278515833	3.08748802359823	3.691757965554342	2.7018703022069044	1.7892433400941807	2.212400738406937	1.7582996315968817	2.594682017539084	0.36903959947445586	1.3983670720177248	-1.036358365549963	0.2685993524780399	2.7433842248882425	2.322453499263584	0.15091563181265705
3.714675808206941	1.8891963996831251	1.6781255579660566	3.8042025469758087	3.0068217938662274	2.733252778165946	4.074928340167967	4.177694979309105	4.7632618502508235	3.353861718269203	2.675496032792826	3.019583360999266	2.78876627667574	2.890714089932483	4.699610933521987	3.5504750290193066	4.224330105315166	3.7387873406177747	3.163817973183054	3.9879109144465295	3.7501491067878603	0.2832044418365881	4.171077055458411	2.7689522037396275	4.1723329553581845	3.6363988354273418	1.8815344105649152	1.909776434047442	2.4848191950862466	2.8441867730545223	1.4120055986931497	2.463657406741219	3.303105205549511	3.0903754244552792	2.3379088434966184	3.465340849289069	2.9411869145915177	3.8082104307749964	2.7101561580812716	1.6807292372292668	2.209025276642959	1.7738164388848674	2.563990437979394	0.29050841138242217	1.2742964824230778	-0.9516866042607021	0.24091371395166297	2.872214261214766	2.26832825134222	0.23212736053137634
3.530118230215033	2.030993040216283	1.767597097519485	4.052742873334465	3.0924717054624535	2.7707674638332263	4.294286110743792	4.153323911776999	4.852178998649399	3.2426086371354805	2.4715855798337065	2.93785894281853	2.7720673349862723	3.1015402106308323	4.5823283548191736	3.5560695531312043	4.253437420957278	3.7337202620614773	3.086424749791127	4.0277241460684365	3.5946500260430154	0.22418045116122767	4.104556269428896	2.7328089499749257	3.999399548287581	3.7255991024858326	1.9967244137233215	1.9516703089318004	2.4130826245583563	2.8470868550712956	1.3966345987444586	2.4084934136861693	3.2439318044162575	3.0153817012944875	2.2391077849106655	3.4472590792228446	2.765025555109612	3.9293926916741952	2.7174345268515756	1.5816932955856102	2.2169233619929045	1.8250184903401496	2.4972803606768017	0.2547229657935596	1.1926884541284923	-0.829014518143599	0.2072697357089405	2.9373274942011727	2.189078792190289	0.2844992274637517
3.3889813955301435	2.112290989754974	1.8494370774798135	4.2196497544040374	3.1905222834020712	2.8013813577768327	4.517001216558392	4.191896000984375	4.859804544073657	3.1680265864390753	2.241569029118012	2.85347925387389	2.742849732148924	3.2793813821764886	4.438384455039165	3.6427131248719995	4.253214464329437	3.7254817800240465	3.040309525013112	4.044668758835577	3.4569323520523376	0.19444342403765041	4.032317833358712	2.7478129305666092	3.8068726173096237	3.8636640527762416	2.0700753679740096	1.9799753150025023	2.3477908047778007	2.8698863844123124	1.4140357669328187	2.3346546006570854	3.1200110753297556	2.9314998460029136	2.1271085929136735	3.438468993207356	2.579176535447116	4.038736645109191	2.7224595242594978	1.5022366241722285	2.232614307417758	1.905054345086117	2.4034219041711418	0.23997208815639923	1.1620033206294962	-0.6974196115836494	0.16942909062636097	2.9712780332856448	2.0849631987038273	0.29886370962921843
3.347502545930952	2.2452898814270297	1.9286302142344387	4.262572894310304	3.301173885914743	2.801767462876508	4.715029541050823	4.220356313474262	4.813704565773565	3.1173696651366605	2.04487088238548	2.765874842714752	2.7058674837070944	3.4084455762477406	4.298783983636534	3.8118098468927086	4.224841594049627	3.7206422541469037	3.0194923739841686	4.035762834035752	3.3558284754806564	0.18488949095130117	3.9427399344794383	2.8210405179707365	3.6444172940004362	4.017174319429976	2.1096350871007425	1.9966817856049044	2.2931353216957526	2.8984084403430366	1.474534397062626	2.268503969453165	2.9824314411021566	2.867938177368689	2.004040202082931	3.4406804997865605	2.409434859908285	4.143826546087066	2.722811937444047	1.4416469789314457	2.254977773224463	1.9967402743954543	2.2813269036470083	0.23847373537079863	1.1504618704346454	-0.5772517712730456	0.11279064536420239	2.941098104951656	1.9704507931199209	0.271511178421315
3.4165344398770783	2.405661786160194	2.0074711251616897	4.123817809619713	3.3909451447512238	2.7927843818002516	4.837795331665925	4.210623286162534	4.676181251763471	3.0715005798882777	1.9005407309850746	2.669136430288111	2.6570186801374893	3.4963097512758727	4.176190767747547	3.999614468983053	4.179324014843589	3.756090303000435	2.9798122431771636	4.00665155839916	3.2950847079799956	0.21642403641328953	3.836595564260872	2.9484989752430897	3.545411550711729	4.164530554428599	2.1149244327111214	1.979193712859137	2.2493559799911838	2.903154029097757	1.557451145601013	2.2186013727622904	2.8685464803470238	2.8475971957053803	1.880000865768766	3.455260406989594	2.283360323014585	4.238242822176006	2.722277098611025	1.4161613982766186	2.281094273840872	2.0803829796258904	2.1674767510115407	0.2492674248818854	1.1333427677292716	-0.48168204592535024	0.03376482586585956	2.8300130040585914	1.8535816633535336	0.21238978792829633
3.4996523453063575	2.5686052630626075	2.080855625464887	3.889251918300964	3.453620646012854	2.790626210520564	4.873781441505367	4.223298905011314	4.479058227959156	3.011603451146296	1.8331056677664832	2.580157200626828	2.5937244713288505	3.5341994646003654	4.071566008672867	4.180386792784082	4.141391879145071	3.8212312888535975	2.900815473499534	3.962080292547951	3.2900489049984714	0.3027144924776988	3.7104052249073334	3.1411995460311317	3.5026513862843665	4.295287131129389	2.097391389966398	1.9355208674625566	2.213452723211555	2.8877882850044214	1.6306522259253857	2.1577547131060704	2.811430183904528	2.850219099373517	1.7644793693773622	3.476472969253529	2.2196368626068086	4.314077476093769	2.7086884608185615	1.4246891920537537	2.2991765152219923	2.124849093422405	2.0934403435597897	0.26189670327561654	1.1116703698494428	-0.41775571374284637	-0.050795472205613715	2.743108448836013	1.7324925509354834	0.14784311995982513
3.5265135900198787	2.832426906980438	2.145778466710473	3.6511601825340874	3.4887134976576606	2.848062133873974	4.824730417617594	4.245574364567598	4.290238311682269	2.936294267608229	1.8446488588485508	2.512830142121214	2.5421474691037007	3.5471815059567624	3.9798373670487757	4.329310903336615	4.126565263393606	3.8419977105181973	2.7848422453381363	3.9257921342306297	3.3340292852156233	0.35495333021659137	3.5621898095725593	3.3978767976877817	3.503782958164551	4.395405087985929	2.0767234131685486	1.9028653097431527	2.2031536118428496	2.854929854345884	1.6572150315239225	2.1054768693342654	2.8115702492772376	2.8560590302139794	1.6534700373861972	3.4895201122001493	2.201299654138104	4.364802363304068	2.6889616145587465	1.4582050586961746	2.2966758675093137	2.102638349645777	2.0382832321258837	0.2702785143711347	1.0700819983178578	-0.3873554538805734	-0.10861940410270284	2.7348652519293717	1.6102491825098877	0.11265383523627812
3.562586693009906	3.190094563656545	2.2111853609936776	3.4308054736042792	3.4971285433034716	2.9763673134995474	4.7100553232142115	4.254464570399478	4.114448588249067	2.848727450973652	1.898329774003478	2.4736486283121666	2.51936368325837	3.5752272427611977	3.8900311280260147	4.36291340311072	4.13124407380434	3.856609459325341	2.6565730178244817	3.9069501014207533	3.4166517454542644	0.3355855489112457	3.416531690414002	3.671874182831675	3.528052286597835	4.4419746099913	2.0450472318053268	1.8835740478272	2.2227201748676064	2.801067260235129	1.6158352567805323	2.0861522176116742	2.8298529992523602	2.858977262717047	1.5441356914346183	3.4879276782889854	2.199370842241883	4.38623252268899	2.6858811087220413	1.5076347962989174	2.274745682246885	2.021801847594305	1.9949747571786578	0.2741353854303664	1.0101061444474968	-0.3880746219070551	-0.11998859622540763	2.733411160017616	1.4867182656139593	0.1258288878309744
3.6477872794408293	3.488414566048614	2.2619635545399883	3.2783105874072023	3.4845253643408514	3.114302802403146	4.552878417207305	4.262965621622145	3.9489055057444844	2.7568382335580877	1.9715521878009767	2.4652695569677343	2.502438500704785	3.6007943512500518	3.778972327745008	4.26789403917712	4.151192134448283	3.912556958589975	2.5343705672312606	3.9003906044600365	3.5073252853922847	0.31109607151837226	3.2855811328134843	3.928053484457525	3.5330967864661083	4.43085530988733	2.00398336036817	1.8700556332912548	2.245619023743892	2.73704548310856	1.513329972762509	2.0675692704020903	2.8562359153600827	2.8401144593940684	1.4487329420406478	3.4691708952533906	2.2033654968041323	4.378083692738644	2.696940663660683	1.5455219279639727	2.237506251086703	1.9156543903963672	1.9564866827166045	0.28697170117481474	0.9569092836283865	-0.4188627188121806	-0.09398736422128737	2.7344841795662904	1.370319913482099	0.18304327698292217
3.6792022648992058	3.702373904153896	2.2875462725281914	3.2502750508871188	3.4496414884839717	3.2456410272914864	4.364494839299125	4.276760840362673	3.8048918600093002	2.679839432160894	2.0604911271572863	2.48536143114878	2.4677201396025974	3.615521766880292	3.6297558383303086	4.113661612487118	4.179146961050891	3.9600420066447812	2.4238690185723337	3.915805331791956	3.5822864219574564	0.2915189901325267	3.169520504731707	4.159449493265994	3.5008996586440184	4.371295445792557	1.9750502463014334	1.8683933526764924	2.25530113765733	2.6756747011997777	1.3817428641970113	2.028328395985808	2.881260366105984	2.796429350623378	1.3772738763969916	3.4303781609584796	2.2020927716239567	4.346019389230049	2.687705365206766	1.559354345394548	2.1963074610481135	1.8071023662087835	1.8844084872266529	0.31369446025703823	0.9114540972313335	-0.4706864804918939	-0.05163215644143963	2.8052458075133613	1.2797547750424423	0.2760992888314176
3.6520400266609707	3.870843364738319	2.3107519811316615	3.314008705536672	3.378654352275711	3.3943071134161142	4.154268685467565	4.286889265405688	3.640672202899212	2.634681672518485	2.1501285398593253	2.5173418246140504	2.416912060575759	3.6413234510469272	3.4471035611714336	3.9410411652283095	4.198747471657315	3.994174908518	2.3246276780841257	3.946670996761955	3.6308973364525747	0.23985196568545755	3.068208885471764	4.334805566039291	3.4359702000835357	4.267672665873947	1.9635663257607512	1.8713810543907072	2.2444549718647226	2.621734469645183	1.2645758930241375	1.9745559391923222	2.869724379505473	2.740513312513819	1.3284849166617558	3.372545212767907	2.1906112540931666	4.294656887660747	2.649267451866131	1.5523105705793774	2.167358130968413	1.7265099959586627	1.78787930104042	0.3419945451349302	0.8662241621856668	-0.5287849832026592	-0.01153312620516581	2.874222412286001	1.2272375447040704	0.39057807971324304
3.612750662217354	3.952355402067789	2.3625765531592933	3.436867896792065	3.2684896418050142	3.470952323433709	3.956144018229665	4.2909327274682685	3.4719394274528135	2.6049728512221	2.2357449167840664	2.541234380476763	2.3457112511106444	3.679866039334757	3.25311711867555	3.7597789207181136	4.202673803449084	4.091630166564523	2.236635287166839	3.9671298197418343	3.6336915575139437	0.18447909863659556	2.9822907799856844	4.420672252084541	3.3460968875095376	4.137480352163507	1.964043752944606	1.887376377127456	2.2027739211011457	2.590178083617712	1.1945552179024181	1.93573185341477	2.838177607488219	2.6715120169038635	1.3071073031176323	3.309796976767231	2.1885246491892887	4.237579545319582	2.583469837292096	1.5057765834439636	2.149601881615844	1.7028843377634544	1.7068607046506188	0.3562374342208473	0.8155399265599985	-0.5955956928628019	0.006498633262456255	2.8888636136043675	1.2089622972529164	0.49752454146682484
3.530555156299294	3.8906124832069096	2.433853877898728	3.625306103730112	3.1263150111588294	3.4615652826866934	3.78195214561028	4.276839919908929	3.3330550457091603	2.5769852622562177	2.3180299784784197	2.5538631866467587	2.24885650209266	3.717798402782482	3.060712653320344	3.5928321256582505	4.205218132025629	4.1711213052314715	2.1628850249956915	3.952995126732638	3.5823271427362826	0.1434836423462576	2.8979393810710965	4.449918821783504	3.2541762113985677	4.014215319391252	1.9798929664817546	1.9436979670694776	2.1304578225990767	2.5820035077600574	1.1589132085427196	1.9325476778468436	2.82041293063866	2.5857360831527574	1.320109986463827	3.2591691393878266	2.2016712981956106	4.174856453545764	2.484953768060783	1.4284970401352406	2.12516898540005	1.7413022830619957	1.6402524155935652	0.35768883008154284	0.7563873127476809	-0.6629766000296553	-0.006327581540051442	2.996346076433307	1.2259301441648118	0.5671485733251487
3.388350280075099	3.7387285297081894	2.5124764500090104	3.8533698982128692	2.9724851329591786	3.4859189176442387	3.6314228890405973	4.2507998577426545	3.2213107904313185	2.5588947591907276	2.373174361595829	2.5561068253620927	2.1452100910557492	3.7459195974972532	2.878468886714251	3.464464481974891	4.213377360972448	4.1583926892258365	2.0947286785534076	3.8865419728694968	3.49785091751869	0.07792757399516423	2.7946714509599784	4.473226537904107	3.1902271086562033	3.9220068790486904	2.006259267732066	2.0394056999485546	2.0491315628777684	2.5872553573464847	1.1530393317850756	1.9448922402702842	2.795947053848986	2.4841143548600515	1.352161695484808	3.2264906800281685	2.2323641144085706	4.10248228870333	2.37165085620954	1.366085325767805	2.088230787380174	1.831295040200677	1.586980810231788	0.3470360113451707	0.6922228563670141	-0.7228807281783369	-0.030112372982774256	3.20602362305344	1.2699053128453817	0.598389038852134
3.2229227824724247	3.579354022212069	2.5826373630616812	4.0568901795738075	2.824999932032163	3.5435668640292604	3.5167121897095432	4.221844257568314	3.1338854673651593	2.5364414590752684	2.361526136927938	2.5499437336625386	2.04718273416034	3.7750184642676734	2.723511222030788	3.35004863525671	4.220387379653703	4.095066749545774	2.0268473636205058	3.7659091484158322	3.4080383311901405	-0.02294822493388667	2.6712829466390544	4.50912462361083	3.156444760767727	3.867526611198207	2.0339654452725506	2.137647585129076	1.9977708961661602	2.603999166067981	1.1937749738291932	1.9602036207457556	2.764752976565421	2.3776907131077234	1.3904404856040231	3.207217381543636	2.2881605524053965	4.021825059308653	2.270456446775655	1.3375254021058134	2.037788679063696	1.9404324556968746	1.5503249241894388	0.3283151391478719	0.6281549362797979	-0.7658124909020524	-0.02248949523526004	3.3950380221965224	1.3436160447670051	0.5962993828786228
3.056805912603472	3.3966716509997625	2.6116105121133772	4.168611676346479	2.6922981523088234	3.573138497385883	3.437038833615831	4.183201412977446	3.0560708278149975	2.4879834998930472	2.2691385948370706	2.5390216548401754	1.9532853820589342	3.809486325397393	2.60092401364993	3.215690827026215	4.234425450272875	3.979009507916692	1.970684642707297	3.6071504926072757	3.32020748943114	-0.12625491434037772	2.545241817435181	4.541736543670863	3.134312845885905	3.8453052216261385	2.0380637897361082	2.235202541101909	1.9845566591687185	2.62205634154777	1.2730454711949175	1.9774891452573589	2.7481881368242544	2.2760343264717497	1.4461122298808438	3.2056920759940675	2.34431617711702	3.9330426884227885	2.190039904099033	1.3391986441159365	1.9715751589355697	2.0232587631830095	1.5227306155297236	0.31871885122185933	0.5756418742059678	-0.7531859551228248	0.037572953324435346	3.588828361153216	1.4535426224290435	0.5566850722382237
2.879795019033608	3.197852097722447	2.5758976969378966	4.16352794978908	2.5965829326590306	3.6060310809639895	3.3893847795373304	4.126361948584621	2.9702205394623435	2.420541050649187	2.106634131969571	2.527905962524611	1.86777372891449	3.8313756809520747	2.5022406801149857	3.132650108610566	4.25218001115173	3.815037197421802	1.9253253524872356	3.4328883942167083	3.2251167145328155	-0.21141405559058152	2.4399512608508145	4.543949147324543	3.1127076386360004	3.8314076331600924	2.019979737840126	2.311264538980296	1.9754365874716182	2.6488428771193204	1.376917620137289	1.9663165207804525	2.739944530249723	2.185312647136466	1.516261990251399	3.238633454769971	2.385068297568077	3.8453677530025585	2.1147872510854206	1.363608417328423	1.895144470925277	2.0592826417844363	1.5040767077698576	0.3463530015283729	0.5432003164788989	-0.6737461412262172	0.13941883864266172	3.816729690715678	1.577127423512056	0.4939649505941534
2.711852769079298	3.077245111116702	2.487715592284679	4.057805461735701	2.5452933802550826	3.6530756439469507	3.3664803390063014	4.050726524670834	2.878202851030262	2.3444134035743707	1.900659769049009	2.516209429729443	1.7943859244295655	3.819028470276109	2.4123162934323514	3.1536426217466613	4.254534170839823	3.6403179501586402	1.8712760315934993	3.263460371698378	3.1143949778192956	-0.2823941423677022	2.3559770320367703	4.528770046691447	3.085893123000738	3.814805516199992	1.982505981928874	2.3211545582140856	1.9515810178448558	2.6970347029362607	1.4973512642850404	1.9344837282977145	2.734757048855637	2.1092601115888714	1.5871473153821232	3.3180239304160075	2.4124599179629613	3.763038513198982	2.026497383262227	1.40228220660942	1.8328882464348724	2.0635457605521053	1.4890484003749083	0.41514703091967897	0.5261321634839584	-0.6046597784537078	0.2680165434061187	3.9942066226554864	1.6841924672389275	0.4218946513370785
2.5785150649984705	3.033329408528047	2.3708342920010566	3.8955130401566898	2.528269393902498	3.6418652051280587	3.3458755579214214	3.953864485709018	2.781053917430911	2.266364299183667	1.7064264104638156	2.497765710746827	1.7285882791310425	3.776248756284012	2.334178637699122	3.2489768144521314	4.222346447082165	3.469646273779028	1.8080782941771152	3.1152715042576555	2.993894436933335	-0.33221303342421316	2.293731531267821	4.503618240395614	3.047215792249178	3.79068603935755	1.9037784104320488	2.2692429657175843	1.9078191618981286	2.7490065018001615	1.6092712378450973	1.9353576399595667	2.724211645071758	2.0520755781157463	1.6699109605827833	3.4404082569867582	2.414853803987012	3.6842882047665233	1.9129622933129276	1.4333317953207818	1.795650878515378	2.050717028152107	1.4599805856845325	0.5088239616992093	0.5206912707224917	-0.5829640201690999	0.3987600452071035	4.070872365175289	1.752316259762852	0.34055028056384906
2.4957248541323875	2.9726443352216085	2.230411535687871	3.7199078078257015	2.5348855242604817	3.573435329630142	3.296342820306313	3.831767747328339	2.6845112236080775	2.204392909847477	1.5678591018056252	2.466654137494746	1.6658056999889723	3.7008991116460677	2.2799969218822596	3.3833783956669508	4.138667218001889	3.3354242363919036	1.7452247482403103	2.99294222696044	2.869932629847136	-0.3577052360393507	2.252872818617647	4.448327513581098	2.986654608919861	3.743324828102101	1.7870004057445485	2.1937754258073907	1.8419128426277098	2.7766147003190182	1.688587744689341	1.9770992462082249	2.690547017117751	2.0174674894466413	1.7624744300025	3.5850456354261637	2.3815324884623017	3.60305258216074	1.7837178674076728	1.439497490148428	1.7674133664727023	2.042886434996962	1.397969732384328	0.6112284772940123	0.5285294814380003	-0.5812765437641053	0.49219272835452854	4.067375023422015	1.7680958185490436	0.25930376048656956
2.463768565802954	2.8980611862737264	2.089980540174045	3.5785125674302494	2.5584782444005922	3.469959162917204	3.2069995847382264	3.685204213543769	2.609943731096201	2.1686211354848712	1.483286058500071	2.4296609442601174	1.5963926369599302	3.5919346083430645	2.256255249755833	3.5377623442257673	3.9978783044547823	3.2759254819297516	1.6825063055010976	2.8949643805552037	2.74290319075602	-0.35930986998985026	2.2171245535935293	4.381949403970676	2.9014893829524597	3.664170655067893	1.6658930434400119	2.1140586122727063	1.7695018214402147	2.779078071714192	1.716937251703714	2.0167053708831784	2.6416203261422364	2.0074131040649306	1.8516585047526384	3.7138481792360567	2.3198022028880794	3.517961662826994	1.6553316712577313	1.429328345886141	1.7463579952615738	2.0664149654862562	1.2914507569573304	0.6857491171180345	0.5591341680257867	-0.6302493179102665	0.530700071693624	3.9885030724843764	1.720289200565788	0.17865956580436035
2.4646739737442283	2.8522212122479447	1.9755833588834801	3.4744895871324433	2.5799381188701065	3.3410647824458826	3.086707289392616	3.527415546272036	2.55743663045211	2.164625417574775	1.455035525032919	2.390949634648845	1.5070481974115997	3.462913064395045	2.251022710175337	3.655309642899448	3.8225196378834454	3.2408626600527426	1.6260267354221078	2.812433850757431	2.6245899374184463	-0.34824842913414844	2.177905080226491	4.354415965111626	2.796696651940162	3.5639715623565316	1.558444547735942	2.043522871802336	1.7273861246960043	2.7503150162182144	1.68435678972716	2.0389901182604016	2.5755854092808264	2.0121145083290775	1.9439739837674985	3.798728263119173	2.2394232752774093	3.4272743450171745	1.536495872409068	1.4219231337879707	1.74474247780363	2.1288234541454654	1.1471222953718736	0.6980283529806572	0.6209281220894814	-0.7200220352730724	0.5489305160721283	3.8754098205200775	1.6267774478955683	0.09172683306242808
2.4678586794250648	2.824221047893845	1.8814278337660286	3.382982509099238	2.5760989966630317	3.1903119433259	2.9483381628268788	3.3748294807277603	2.5185738871311854	2.1942393954570307	1.4927600879414036	2.34984174793265	1.4071635952525785	3.3219412839949998	2.253385663372806	3.710689202374843	3.6457789680968844	3.209972831795824	1.5901407527474751	2.7487453537695354	2.522720122387889	-0.3404509751547395	2.1390917900446538	4.340624119763115	2.673671341579113	3.4542463826904246	1.4717170762945941	1.9907306008344385	1.72758596192848	2.681893783940712	1.6186744250175003	2.0498199004699655	2.4830899497195893	2.025619131783002	2.0442146476697833	3.828906191009427	2.1392807734577723	3.330816913364122	1.431157498528633	1.4226226212356587	1.754010554969763	2.2097597089759833	0.9934680916713127	0.6669087182027964	0.7004793910208118	-0.7464540287035093	0.5753423635587384	3.6866360986589406	1.5263231431209996	0.013344076686620377
2.456042256212936	2.797361845530607	1.815326786828877	3.310565299897585	2.54207472224309	3.0300091404977687	2.803717229843336	3.242219324776234	2.5063421081108244	2.2387104185267597	1.5611632107093407	2.30837429330051	1.3261560576120857	3.177094903938167	2.26154786441762	3.675798766715814	3.4872912328278836	3.210119755572916	1.5787116655797653	2.711906798798597	2.425818242374145	-0.3444057890941203	2.1216611432552135	4.309545642152675	2.536895563911248	3.3470241212124536	1.421166264687932	1.9503845183635604	1.7518511978818168	2.5985321960642467	1.539701072200547	2.040513861670809	2.38650390626139	2.0523441802760636	2.147630849722399	3.8047847330763873	2.016418154759395	3.2375258390851878	1.3362153135923935	1.4262540028789765	1.7536536143309067	2.28904479280597	0.8608380077338834	0.6310592404436086	0.776914682924629	-0.7034452122626706	0.5952307231380487	3.4015814357994225	1.4357466606419567	-0.03841241809122504
2.433370647174052	2.770414489371165	1.7888109793681573	3.266946714653529	2.480741405681239	2.879102305702193	2.6627992093377437	3.1470221183672042	2.5186432282820936	2.2879236123029765	1.6652234853047911	2.2590972187745306	1.2811489126371178	3.031769530189641	2.2625451107670598	3.550991886949596	3.356553400790312	3.2020729911470562	1.5897804775538968	2.67939356489836	2.3382549943045747	-0.36570788617611233	2.1497167961187786	4.295012201498354	2.401961563898218	3.251535825405283	1.392209193701576	1.9142612891630315	1.768994734462808	2.5271348617728764	1.4558104563668326	2.0199007504467703	2.3115233684272902	2.098379124720246	2.2692932610544174	3.7368471017890963	1.8933126178781776	3.1556427319290856	1.247432067310832	1.4397228569248872	1.7457947305540145	2.370970700207554	0.7841284470719037	0.6020889521829834	0.8401191394981963	-0.6670142148069018	0.6022553385427954	3.121575981750725	1.3621947452717398	-0.05462301672028268
2.400552643511771	2.732301825252587	1.7626226801328904	3.2366409401614504	2.3951905960050612	2.7617576009003453	2.5317814531326417	3.094688107070357	2.5330919429558048	2.3472797823125147	1.8174591645982225	2.1942985247095472	1.2632877139594352	2.8873627744799792	2.2442722735408753	3.4292945726467168	3.259668909671331	3.159999038297349	1.6140315015216324	2.632405261111031	2.2652717241395397	-0.4114597893938895	2.228626169296942	4.311654696564476	2.2868691500966065	3.172848798201867	1.379556517725148	1.865522340859739	1.7563650213703572	2.479638538057003	1.4024452124691387	2.018065535956881	2.26529842036392	2.16771660625989	2.4094015349578832	3.6554782041527263	1.8037962293899301	3.0840088314353387	1.1551889527644914	1.4542356268881682	1.7434859642252296	2.466129601271587	0.7880739533513709	0.6023045271564103	0.8694688542711153	-0.6578602332126857	0.5986679720963106	2.9189332315174648	1.3192405401359273	-0.025837516431688835
2.360049595500763	2.674352038308346	1.7275648814083155	3.217447494364697	2.3065934794821925	2.695211382651711	2.421852286147265	3.0739817521950736	2.536453998187025	2.4083115193050117	1.9902446649581365	2.1111521049064748	1.2650207485525506	2.74591528116695	2.2094647714405427	3.33618775141282	3.1950459147236336	3.1118725425327987	1.6345044610709962	2.57841931565846	2.199689940297368	-0.4763428143488654	2.33770500579227	4.326418077447087	2.1949093956774623	3.1155398394128273	1.3875820857978352	1.8139101790435137	1.704499765646748	2.4559801444935063	1.3901664328892727	2.048128097124585	2.2411278621311643	2.2620132937031494	2.5417569562891638	3.570458269516287	1.7447338913793728	3.0181174082491404	1.0574751417827104	1.4522838655599686	1.738348494914528	2.562944923482418	0.8555765248513747	0.6384015959741871	0.859517571354505	-0.6745474998842966	0.557058936537332	2.793440085422918	1.312473820642064	0.038926597527782686
2.3185901648386507	2.590530371518345	1.697802828895308	3.2137229512486307	2.2398461819403304	2.6653183670155904	2.350646619617099	3.0714137479824006	2.5256367786452087	2.4650349063926886	2.1296487411833924	2.009046205806964	1.2695322575487928	2.6015232889614843	2.161809211954653	3.204153278504149	3.15354975175359	3.0862648032376785	1.6496231522300833	2.5276814346683585	2.1433789204346603	-0.5541887645510132	2.4436898040452197	4.325547045588929	2.1135534552286432	3.07522638354666	1.4215273296907758	1.7720052956782628	1.618752107156919	2.4530735926897456	1.4113557148090634	2.1164231730987426	2.2182212673220163	2.375628541683346	2.649510888813179	3.46116770280993	1.7057361800266009	2.9654994183444656	0.9659451456803987	1.4382558467762405	1.7105318839720067	2.63932930150066	0.9299061793914642	0.6866050137947093	0.8252042821599618	-0.7079836762012172	0.47460911374145187	2.7844071661848924	1.3311489454815812	0.11142961430694784
2.269130132100289	2.5084390378138233	1.646629153718262	3.216840829282795	2.1962801161314234	2.645758684393897	2.322060051511027	3.069087144489882	2.4952415804381523	2.518544155557079	2.203172251260253	1.8972449890100815	1.2424218000145073	2.4617653966842243	2.1085105998327762	3.049412411765457	3.1328295398470485	3.0769046835848863	1.6639633916316174	2.4834342510572727	2.107624137540429	-0.6389744487948347	2.5098313476110015	4.312030823957772	2.0381170289398325	3.0442152763689103	1.4867894011526386	1.732663186664777	1.5237544827688807	2.469579636739481	1.477248956295271	2.2241944073981417	2.172956526452282	2.4938186909747664	2.7193517119844626	3.339534840953698	1.6802837526468626	2.932199366883128	0.8840733438534631	1.4244702035822887	1.663108296780651	2.6847666923563116	0.978335572501168	0.7272995924418083	0.7815082015546887	-0.7196264928585071	0.4002413515982366	2.8905408334129277	1.3598436931089517	0.1767177731047296
2.2112859732783825	2.445449372406638	1.5683938240380748	3.2136891301987682	2.180996876548376	2.627549253710374	2.325040393397974	3.050909254054143	2.4453456694197233	2.5569574946391507	2.2012939006337655	1.793785422462306	1.1743114703272186	2.3427436662449983	2.0548575447312794	2.9749545654299916	3.1379739361570986	3.0713735409033833	1.6751753486603402	2.442918539495879	2.0946070619089427	-0.7224482456059803	2.514332520459256	4.2590897512641295	1.9645189821921036	3.0230929088303355	1.571177650513952	1.6982198516484375	1.4366554249944363	2.510502656876901	1.5614060436920771	2.32894504446632	2.0976924828035406	2.591002418412154	2.743057913397922	3.217890791037199	1.649597165105257	2.917103896284702	0.808430963318114	1.401995182884685	1.6148429073889876	2.6768835977385104	0.9803713374119495	0.7610680246654395	0.7316096640951666	-0.6770311980328954	0.3491991979925943	3.0145247323852717	1.3945536176208495	0.22256843476701169
2.1595102322934365	2.408966294177877	1.4907414178031904	3.1972563275970094	2.182373531481217	2.6062018821589708	2.342497279995096	3.005987909698578	2.3738648487111695	2.569687588446789	2.146872498698779	1.6981842859327052	1.0875015199363962	2.2577993842689743	1.9900905995908431	2.9592737355840066	3.16068600323149	3.0773436631627833	1.6838750295624147	2.390451616386682	2.1017041119329614	-0.7971314390361292	2.456393390398719	4.167360350788961	1.8910041892313558	3.010577088558526	1.646563231723793	1.6666893606762436	1.3718307247447918	2.573739972331336	1.6262794084044372	2.3901659175777423	1.9925489513331704	2.6630709774012242	2.726078977119612	3.094971302250401	1.5975732257256907	2.91155882280347	0.7332322087915507	1.374349482938517	1.5589951084724933	2.6074897894729174	0.920890649072288	0.7925995997390572	0.6743663236422199	-0.5893414994896486	0.3055922752741889	3.118863348218795	1.4432620867353079	0.2415405974817709
2.1120576321755413	2.391766229198643	1.419871933495452	3.1682315253684594	2.172407325347699	2.5655380965168826	2.3704555258481226	2.935055637746413	2.279519278784284	2.5589035409883314	2.0676631705093076	1.61174318273692	1.008129422790772	2.2114387003146576	1.9074773503013926	2.9852765718489023	3.2004772037533327	3.0780478222407974	1.700116363958634	2.3239513891255337	2.1288590541560115	-0.8580760657443125	2.3392634229110025	4.07294780672275	1.8207566826453765	2.9991824182806157	1.6993523041063772	1.620643086799247	1.328655890668461	2.6566066215033217	1.6741120125101734	2.3958328985849824	1.8755167385286005	2.7151156785678774	2.682338093252739	2.98930566707016	1.5266909457073958	2.910392166189939	0.6474734968409126	1.3930357904696156	1.497048370085143	2.4894770017147194	0.8224711097546148	0.8346879452935594	0.6250845458353033	-0.45948800693667946	0.27065463750061053	3.189935850988379	1.4994150816969536	0.24250823214172126
2.069238875917949	2.3752336143906634	1.345441054710934	3.127286916879128	2.142258797757459	2.5045178680185125	2.3998002694728697	2.8430882064897895	2.1792123510549595	2.5277193776943725	2.0074579191149406	1.552344515427697	0.949756322451322	2.2073360865375102	1.8103980214369333	3.1186612729663437	3.2711790455836534	3.042848827106971	1.716988179943615	2.241029788021243	2.1661806174927043	-0.9080180744952351	2.186638018708325	3.9937493872979197	1.7574736101988564	2.981926297157407	1.7148490086834038	1.5581391339880182	1.2884736191484505	2.750360304727122	1.7085136830114531	2.3406106447524757	1.7773781632283192	2.726779943994333	2.621105479389037	2.9124772572249884	1.4547539440063448	2.917028882830701	0.5401325868647454	1.4509082777829048	1.444932973571484	2.3394461969557483	0.7211990760321914	0.9175562457222604	0.599869802298551	-0.31862610666406654	0.256360361967695	3.209771670308741	1.5192926747114073	0.23545863311349774
2.0512059654736374	2.3435486213552603	1.2714921691638743	3.065963012032251	2.099326122481034	2.4232818014111386	2.412073497482363	2.7402723101110698	2.0872501355436057	2.4936337084718514	2.0002473634481173	1.5213631025071803	0.9183398950064955	2.237847328542687	1.6926007995377226	3.3229986145206754	3.3596387270667676	2.9653931202787613	1.7210316256429707	2.1266776411708714	2.195646948685325	-0.9504088646555724	2.0313143976325234	3.9346852042866916	1.6917370996217236	2.952938669025665	1.6726317826873995	1.4790299885985978	1.234827314090404	2.8252917601599594	1.7237236497853263	2.249354100062944	1.710813360499068	2.6902587147768986	2.5622645018026864	2.84924047592604	1.396547010195188	2.9238630032977797	0.41540319575918294	1.4943126432678717	1.404877218873508	2.1918908361610083	0.6429021034457332	1.0419280645498306	0.6097969511417987	-0.23227714279876066	0.27435679967338217	3.193841842709957	1.5117857566475952	0.21263550189812674
2.0564854889917927	2.287810235355779	1.2080276664316258	2.975990564136539	2.0587115703779033	2.313230688896796	2.3961957941478973	2.6360725216728467	2.002584590283628	2.467681740190717	1.9642576052654939	1.5117084599134218	0.9076725643283925	2.2849478280961626	1.5541297396633742	3.456494431675247	3.427866733960228	2.8755492305869597	1.7198752066064409	1.9951437040480176	2.2092147243733202	-0.9915534301535862	1.8815156968207387	3.901269254819128	1.6119952632062016	2.909459685490319	1.5918302264349031	1.3822940636041647	1.1730950950133177	2.863895361662658	1.7420948511458032	2.1818500261827194	1.6656836223982097	2.627681343091452	2.507376659398846	2.812877415385516	1.3521241260923342	2.9331015023693943	0.29050796315500943	1.5224069506652926	1.3781355563289286	2.075757600765896	0.5922333689341698	1.1385654160040448	0.6798930264423101	-0.19875363893576736	0.31169410964839334	3.1482309907262165	1.5014995489341663	0.16965947623686586
2.0689985665716053	2.2161890539603326	1.1710913299610577	2.869915068875225	2.0339533254824453	2.179084832705616	2.3541547521966057	2.535830872628874	1.927840773130867	2.443837403334688	1.8649290937114185	1.5262424879366847	0.900444686264272	2.328472278855482	1.411954049776046	3.473427842303431	3.454254306620065	2.7718550872741603	1.7219339219983165	1.879154851359256	2.2211303998917895	-1.0351480377703937	1.7386283272469498	3.886548511859644	1.5168446799717599	2.8516700582280174	1.5058727988384826	1.283592023922338	1.1088099552913573	2.861453017075191	1.7908016353434086	2.1643224953647566	1.6439059882437923	2.5303919077071013	2.450137111376064	2.831982892966061	1.3139257608967692	2.9640702146419344	0.1816185081855594	1.5345044691374676	1.3548890235081756	1.9831633961526092	0.5599689186279351	1.1580909591417592	0.819605177139783	-0.17139443244261637	0.343474864949065	3.077980802003281	1.4390534481230306	0.1110099435443177
2.0809436402418777	2.1294759426548593	1.1525654873212912	2.757170485344224	2.0184740364488682	2.0314275298471918	2.2900386550883054	2.4485249725200524	1.8610176965876637	2.4190586832135295	1.746571997525546	1.5581431581988723	0.8830152675364099	2.3534472067871386	1.277113527314418	3.3945708110433834	3.435271844901112	2.6453967172789867	1.7313461114305486	1.7954655917643927	2.2480759209665893	-1.0782761661228188	1.6104568086839586	3.8709080079869977	1.4174991253076223	2.781980505591871	1.4264145412932485	1.20055064915813	1.036446395446575	2.8083926765507834	1.8623329550098482	2.187790384684179	1.640924114586229	2.3985671661745056	2.406938443818116	2.905074490682458	1.2698350725995078	3.0161927209425543	0.09363752015352969	1.5057893400539526	1.3315145697648272	1.9008962292437608	0.5241273385498983	1.1271591520635176	0.9731729675112325	-0.19147463112487842	0.3619702225420788	3.0211759493540433	1.313069382709839	0.04384522584420532
2.0709161866080836	2.0343907393899516	1.145183163547562	2.634898934830186	2.0062478756603435	1.8918427249397776	2.199116236257564	2.381453031049662	1.7943867940912654	2.3851100100336398	1.632486267163187	1.5802378744818584	0.8564859384962314	2.3541181260333808	1.156574879205602	3.2229823960688355	3.363291281234642	2.5262325752904204	1.7571733393701892	1.7468170454396703	2.3012475626902575	-1.1120117823660123	1.503147770352723	3.8467383967060487	1.3317868030257776	2.7082784161354523	1.3578994623887042	1.1316617774292723	0.9627489220750188	2.7000512411187945	1.9343454571391359	2.234394525051346	1.636556775013069	2.2754312712989067	2.380964601329734	3.014855467363799	1.2088543038116542	3.069442403091441	0.03182632060236397	1.4467602534350632	1.3469517365851762	1.8287224685305326	0.47954651053343433	1.0499427578688207	1.0878098159847163	-0.28384149029749295	0.3573850163209413	2.983309390327912	1.1953239259008686	-0.017448450098904483
2.0198322452565516	1.943038219724287	1.1659191717590949	2.5224608545635596	1.995021351630563	1.7927297690353068	2.0912961376349113	2.3281097150176877	1.726016419294919	2.328367302991233	1.5052765902521077	1.57995965677314	0.8214171258594296	2.324781402806468	1.0482054400637475	3.056973353019303	3.252834305395806	2.4203847444158573	1.7952885248050876	1.7328108990173383	2.3975677172921963	-1.132415120278799	1.4101380380311348	3.8168157113689345	1.2594239706277404	2.644328610562372	1.3025333099384298	1.0801200698907585	0.9078761160026539	2.5631343740134414	1.9891427460557467	2.259657294476264	1.619556551342275	2.176462639183277	2.354778495867704	3.123689188275969	1.126664909060505	3.1061239820975812	0.008658263246364789	1.3899380603441387	1.4240323454118826	1.7530416101118818	0.41619302180397566	0.9210972247412231	1.1376118171507874	-0.3758307862562047	0.3156435241547081	2.9645741681614473	1.1152917280312902	-0.05906978723623446
1.9370590259604126	1.8585667335222724	1.2164975646898777	2.435743682717079	1.9619643981258725	1.7384697275133294	1.9957618334668137	2.2722837174413715	1.6601839306218449	2.253391827762141	1.3972758056284902	1.5624286871156163	0.7750140895398362	2.268179768108155	0.9539796775606375	2.927935645960519	3.1361066743989254	2.309649010322914	1.8122809686450616	1.7437826217835397	2.528533498336525	-1.1378459785767385	1.3256084158822234	3.772012390860611	1.2038444220622413	2.600056708445814	1.2541129529693995	1.0536446733443843	0.8763143230985555	2.4273675115449684	2.019591435527568	2.2321716523114565	1.591783106715123	2.096944269308999	2.3240907340734367	3.1892698682006007	1.0146547120860767	3.1163771368364626	0.033074277879414304	1.3385034088715781	1.5229007758936128	1.6729532539032579	0.3267405422123647	0.8017391248500862	1.1171193073020305	-0.4442981508344925	0.2607159767362575	2.967467309654837	1.043795919799821	-0.07175776081109064
1.844282626701828	1.7738584914104538	1.278940406542726	2.3723313280412155	1.8966152994125127	1.7056798077189523	1.9275972466413893	2.2112239025272307	1.6130160985977529	2.1749949641862947	1.3350136465117353	1.536299000554147	0.7327011331558722	2.195623706541974	0.8760943371688328	2.774322775356336	3.0328531649037354	2.2097211326131343	1.7902237632667937	1.7647610626568024	2.664207377047061	-1.1226190557267735	1.2479921973344983	3.71136603634479	1.166956198202326	2.5756495681180955	1.2146559063553235	1.0426516043251701	0.8602723892615854	2.2987837300784433	2.0034612791833064	2.1722728506884765	1.5560478737934702	2.041575833023056	2.287732818785064	3.1877762621551176	0.88291831293081	3.1002906990299275	0.09188581932444802	1.2906895085340115	1.6201516256767126	1.5997189636443774	0.21727940178335636	0.7241705537186025	1.0462053550708894	-0.4652516249774822	0.22657528621632914	2.993417836169633	0.9926938583748768	-0.055640663958162896
1.7594170169355052	1.6927393681440617	1.355251882873398	2.3430528679386997	1.8258608372774074	1.6770857121291374	1.8789923315532797	2.144874082176611	1.6031458810597812	2.104580754633036	1.2791707900485954	1.511204088628611	0.7094574720900141	2.1205430857582686	0.8036698216664314	2.662151135872931	2.9341833813750537	2.134838383637415	1.7287550251053048	1.7834727383645064	2.777861009836078	-1.09038957927855	1.1873009689579013	3.653565763197675	1.1351107751538074	2.576931760490505	1.177580862034889	1.037766040505095	0.8636995977985403	2.1800760784470663	1.9349895898384073	2.1044012857504475	1.5159976148715968	2.0029508423693243	2.233151811966894	3.1212501911380266	0.7616357005327814	3.077310919608419	0.1673478472300569	1.2382853547023456	1.707135789801157	1.5481940281937612	0.0940235305541458	0.6552996857229068	0.9689495046727359	-0.3810319121620095	0.21037363553894456	3.031745693319494	0.9764917341215493	-0.020012138332795977
1.7025171039290303	1.61731498011241	1.4305931933286717	2.352391705331878	1.785211814941217	1.644052523803752	1.8465059766633036	2.094904133104721	1.6271953733707878	2.0597918304900196	1.1934966446516513	1.488766074471125	0.6987960562057445	2.055908464387948	0.7379076326792648	2.6195869593466057	2.827744542998274	2.0602279811753297	1.624730388073786	1.7981143756599303	2.847534262407944	-1.052145119471123	1.1669607242499762	3.6096715441217304	1.1000303478111852	2.6030550470808156	1.1356733647853996	1.03324595825065	0.8824942895128606	2.0832427766176123	1.8380169456123425	2.036684335952592	1.5158913001911063	1.9709542598653762	2.1926621243399693	3.0108165776078484	0.658897918981953	3.0536125902591182	0.24872834361735646	1.1799068551928564	1.7545366813449554	1.5250566336012537	-0.036156364901378135	0.5689992609647953	0.9231376703026541	-0.21417979310379814	0.1977571436979237	3.0741801065925545	0.9719938225049244	0.02396848780688535
1.6952107288533298	1.5468045365491263	1.4667262077368084	2.3540172295408768	1.7777382375358617	1.6057567006515803	1.8331289958959593	2.086344812742707	1.663223054207402	2.038634723701001	1.08914052545613	1.4679827235286462	0.6897715595148015	2.006695143345082	0.6936383052755104	2.545736884062718	2.7222057280677077	1.9751644894991578	1.5041154000522687	1.8144488447682903	2.8673866116281372	-1.0158609669536072	1.2004646199395355	3.574531804333475	1.0660831914056255	2.6273208143281632	1.0949585798912758	1.0141858744334384	0.8843502778094768	2.0044812072886673	1.7272797990625552	1.9663770223570425	1.5921644895372002	1.9542939942570055	2.1756831880616594	2.8926687965244087	0.5752759298191871	3.0225451760734208	0.32066416665874276	1.1319568843487484	1.7521226897411317	1.5175174235638493	-0.15751945946949256	0.46106663466528347	0.9093034831383336	-0.0238288587802998	0.17424830352031498	3.111926326977713	0.9637410338514701	0.08039572247141265
1.7229919457109344	1.4825983487543344	1.4592429537552352	2.314831315644374	1.794785922173676	1.5681817558068936	1.8353804839693733	2.097343112794553	1.69232652583181	2.01772175088539	1.002675127045978	1.4458749912125037	0.6747124944155773	1.9688087107992995	0.6659757328434541	2.465884859197454	2.628644274335749	1.8821653221066348	1.4023907341226114	1.8396186285794662	2.840080420798018	-0.9881307582489409	1.2952027031614208	3.542285352185958	1.039047798376333	2.6234791545354703	1.0603271413720776	0.971252798952831	0.8644065220084224	1.9323026462186572	1.605519548284161	1.876668869868381	1.7186097704016958	1.9443713105797087	2.1550243263689017	2.797428568835172	0.5170233190847613	2.9929484203937813	0.36292265352363584	1.1023594230743807	1.7158426655004184	1.526232666364749	-0.2506944806122473	0.3527946378630499	0.9046321991607706	0.1606942460714597	0.13052437746550088	3.1191692089312677	0.9609248760738481	0.15636482834711957
1.7560308397824809	1.4183342313220368	1.4215403716251171	2.245819463400714	1.8375527094534996	1.5285178261454682	1.8541128647401774	2.1162493674721365	1.7014181413038592	1.9868853467765741	0.9262386855222626	1.4091404916368586	0.6432945882722929	1.9317326305949443	0.6481314311971494	2.447170224822538	2.5510471709120344	1.7761920684955297	1.3332645397261853	1.8701511587328017	2.779602307902081	-0.9805768037095909	1.4729513663140903	3.5048827569060506	1.0302772667764581	2.5923315916018845	1.0252952800535169	0.9169589711912016	0.8268820856803363	1.8728307467904621	1.4815585107832552	1.7597775830978613	1.8579680661092446	1.929107776204992	2.139432455066911	2.716876399598204	0.4736593091122333	2.9711293754710137	0.37220977744586903	1.1011262841088516	1.675174128318395	1.5539245628426661	-0.3056504390847312	0.297182697935946	0.8859524263779337	0.3187339883480335	0.07707592882806269	3.092120592317594	0.9611971330191167	0.2491011945888443
1.7907009245686027	1.352410303841223	1.3607021140969717	2.155859698398701	1.8970224790405357	1.493641153355737	1.8866997511906405	2.1496022066265263	1.6859946881659411	1.9451928844689423	0.8515475520829907	1.353841874771901	0.5901915692381878	1.8903570898908282	0.6544112796948273	2.4026901384438686	2.499037619307079	1.6651768208754358	1.295031943179094	1.8801470137480147	2.7036347863744874	-0.9995492404184366	1.7163960149467337	3.4606200243516545	1.053557744107238	2.5332610012983077	0.9830335626353612	0.8548843491347788	0.7751692058464902	1.8359982494753635	1.371321717312367	1.622519673007926	1.999255213877119	1.9108272330488958	2.112058937920607	2.6329566242212343	0.4374811096594275	2.941033188110793	0.36698784325834544	1.1398596042364602	1.6523711922453537	1.5962459918896827	-0.3191567698559055	0.3092100739286238	0.8458228255029473	0.4148816165741519	0.0336301616484838	3.046770474055962	0.9507436007247414	0.3417266633751595
1.825133127375516	1.2821391348676348	1.2959976116683547	2.053419965997565	1.9409914156983326	1.454256201367487	1.9262086544621575	2.176603709592034	1.6543929539330662	1.8896023492722596	0.7841264933425094	1.2971293913053294	0.5219496353881112	1.8655642451775893	0.6707577093142623	2.2978673095979683	2.4802666385071817	1.5579314223651193	1.2826700005994403	1.8528534954806095	2.6305119021106194	-1.036009861631276	1.9489545397433368	3.413072648933536	1.1038107493628555	2.452605814949899	0.9370619450932001	0.7871535695958088	0.7210407934650962	1.8399658463449373	1.270842767410802	1.469809212097144	2.1129427330827704	1.8887654646423875	2.0314221256836373	2.543974251573995	0.4140633815889429	2.880777644165932	0.367050033820325	1.2011274759082842	1.6433919687754046	1.6633218605790117	-0.29423076734710774	0.3649949007156045	0.7722916670937917	0.4669981823789325	0.0020458836485735066	2.981755016215346	0.9340962229255056	0.44316521817670873
1.8421052783819267	1.21689021359775	1.2442039366431241	1.9626675201394082	1.9643859319983477	1.3792647709964783	1.9666977404484267	2.170691472988951	1.622888297311464	1.823268162886101	0.718109383532543	1.252095543588336	0.4545890058191756	1.8700736755148057	0.6812207859725431	2.2016223021032912	2.475814063498228	1.4514206427402627	1.2744849985453346	1.7909157667955053	2.5612439182423117	-1.0790736951877302	2.118046941852196	3.3536719308862017	1.1734567898143218	2.3908872453844148	0.8996686159835295	0.7286523004370798	0.6764246333495361	1.9041461332526797	1.1665814549626208	1.3150036039970503	2.166089948120291	1.8623471424872378	1.9239603174500897	2.45169513050177	0.405575778756055	2.7913359445001693	0.38074854160561855	1.2451930590109743	1.6493547343609172	1.7709944852671071	-0.24630062134647668	0.4315627449852846	0.6683515762474597	0.579434966404859	-0.015235288377937898	2.9020833147262417	0.9032177477162936	0.5567894463139038
1.8512855808856805	1.1587087081034884	1.1993909243604073	1.908086687108792	1.975192350062707	1.2590298575005303	1.9904881153562493	2.1413467182053956	1.605541122529754	1.7678216491701342	0.6449429876474839	1.2219081086903592	0.39957994447233536	1.8907704680083175	0.6897013849482024	2.1287874233404613	2.4746615744587235	1.3410629686103248	1.2416903057013144	1.6880513395741015	2.491066503646882	-1.123884432030449	2.2110007203676596	3.284478195566451	1.2579984619078073	2.373189794384221	0.8798973124628846	0.6866395339590824	0.6525865494806156	2.004201389001494	1.0605928700083571	1.179847563493826	2.1814144499224044	1.8271567936512496	1.8335131729260603	2.3602607079796116	0.42384031939228634	2.6763659820151515	0.4042565740337709	1.2408600638183038	1.685145770558805	1.8989326745404256	-0.20201061688869615	0.47540130319533197	0.5476436675413686	0.7521868317374572	-0.010173238370682736	2.8272978634716406	0.8473596977786885	0.639819023517384
1.8718696541886501	1.0982326852280462	1.1596820968743704	1.8913008772990978	1.9646142972923712	1.1175859453790742	1.974419820938359	2.1051116376939953	1.5967387587157826	1.7340117283923973	0.5706299751171788	1.2158426372394777	0.35251592994188596	1.929442647055201	0.6898796076893674	2.0727445347949223	2.4904308377176063	1.2287092812159899	1.1736513703712228	1.5475861304371108	2.417963010230074	-1.1598553184144063	2.2240151611996284	3.2065832783629205	1.3417041980177322	2.3901348947306134	0.8740501128670701	0.6592152063597776	0.6444706598767045	2.09517629871452	0.9570255338611773	1.083096579330292	2.188615160107364	1.7818080844037507	1.7608477810757257	2.2847692713362022	0.4710058951150633	2.5451417884712297	0.43775448373452186	1.1802916795941676	1.7340404483600118	2.0165228255242424	-0.1740648964289056	0.4654827200120176	0.4256486082559257	0.8900975746442583	0.0020856206307504664	2.760116310093513	0.7669191144912071	0.6926736205497797
1.8935970174121028	1.0338023349229075	1.1120986533763442	1.8936366435552006	1.9380722178360503	0.968132026305398	1.9167440269237794	2.072062630480489	1.5791538428452416	1.7111210947562294	0.5001769468659086	1.2299715412307477	0.3077128453541619	1.9918135311154603	0.6721854937462921	2.0414502181557586	2.5256579849165752	1.1236820733890878	1.077728100081015	1.3981643020716719	2.338947247544623	-1.1822066518476628	2.177617021743109	3.112009319302016	1.4024743653429401	2.4234362458103744	0.8770087924401357	0.6616546857255474	0.6272921517800294	2.1552401836519954	0.8557548375167572	1.0232851688734967	2.177916190673888	1.7440339560772202	1.7281340637705918	2.231629714427128	0.5232395330969103	2.425465718766826	0.48427302409499295	1.0651802832636716	1.7801930792881575	2.1180974053248414	-0.16430534250543155	0.40292115519899385	0.31964103179150993	1.0119939866756555	0.0009487014184800218	2.688800622986963	0.6698396614340301	0.7531453506469089
1.9014228490546472	0.9629543882541594	1.050817538813781	1.9028930421393402	1.9033283773009781	0.825378035030709	1.8400070301593008	2.041302768027065	1.546379252574133	1.692482607520212	0.4311646293001923	1.2449285903315936	0.26219259201416745	2.0465730085679765	0.6385294307040476	2.0263788429376723	2.573193649481974	1.0281153234042115	0.9678232572114513	1.2681874081136584	2.262690802395833	-1.1984321959967452	2.12159482763314	3.0043150621818455	1.4270478249572345	2.4538732553487046	0.8889205151168891	0.7132404271876308	0.588134046076456	2.16478797179757	0.7715210676557517	0.9817004185641458	2.1449755150679812	1.7191769922862412	1.7503817453453152	2.1980319694489645	0.5779937067536902	2.334123020253635	0.5375122911866871	0.9229844778264905	1.8387808618370258	2.1982540134349176	-0.1689391312071158	0.3216707342738335	0.2425407120883616	1.0651738937767337	-0.012848861837229764	2.614822443448888	0.5658630324300492	0.8093159990420562
1.8956141595011087	0.8691033381361002	0.988679547384625	1.9269081013570635	1.859701988584217	0.7255776781395331	1.7576737765276942	2.0171481287268227	1.5050578701595458	1.690158943874033	0.36799217910629517	1.2513731537481552	0.21467609575548136	2.0653981168073	0.5892878890720612	2.0061220526534878	2.6367723549301494	0.9510394682923863	0.8515492635982721	1.165404454081113	2.193100930466326	-1.22131156754159	2.099113831750148	2.8958761641899278	1.4185695311402302	2.4534208614915167	0.8938505069329681	0.8126536147351111	0.5407226626716451	2.1146406528639092	0.7191047692525201	0.9564622979296905	2.1043734323283245	1.6867090563138638	1.785375713406974	2.1768175425083185	0.6397343734468371	2.282205813932385	0.5900446588905508	0.789475923791296	1.9152053601252572	2.244943564174914	-0.1845466621897755	0.2567848016780184	0.21884909673717493	0.9351329038454322	-0.02441453126069576	2.542431229738643	0.4615432462346359	0.8345745253566283
1.877930789924206	0.7660490316944035	0.9422640105773651	1.9576218422631033	1.8179736170753298	0.6746876869095179	1.6913836844238568	2.021953251682303	1.4665002279026207	1.7048122513570803	0.3157677296747953	1.2433276182533566	0.1796915689308018	2.063667506037651	0.527382520303813	1.9790551961542509	2.711569385410089	0.9082703151315601	0.7417296644129034	1.0966320301084829	2.1315097829491356	-1.2517024864199315	2.1215989723595197	2.8001418445067903	1.372977038898649	2.421725016872318	0.8679308311127146	0.9374897880556462	0.48266245274129627	2.0383343676964047	0.6950820702805761	0.9472862254802458	2.05675120560708	1.6427761403888153	1.7972414237953065	2.149080476432718	0.6881975890352096	2.273906957074037	0.6393887237836117	0.6937333136262692	1.9961937468131956	2.2573365344348675	-0.2017270639189795	0.22418175495429882	0.26155299877086435	0.7048758494239162	-0.033560659991640776	2.476500696815629	0.36611718691799616	0.8612029614145016
1.841241135681944	0.6794694104231814	0.9407356388585854	1.9744203349664957	1.7965482128388761	0.647843339285861	1.6629144031383536	2.0448967253003936	1.4369490105609137	1.721773415250618	0.26028198740345765	1.2155107283939892	0.16670416037164193	2.0642235980290367	0.4547677670439885	1.9451142975397933	2.773320174387358	0.9028843044737703	0.6506990599212	1.0721882629357968	2.0736552516604383	-1.2871562784873596	2.1599252571917527	2.73396626503122	1.2937568129444141	2.3870369802737863	0.8185898439468602	1.0581515454217592	0.4204581182024869	1.9793622593129299	0.6961038641160282	0.9339713970322363	2.0047920149356733	1.6079704991630894	1.7821665494390353	2.1013372939251753	0.7100353108053452	2.283500783033021	0.6884197628480438	0.6426090729967558	2.0811579983050392	2.2467102383932884	-0.2090170411233025	0.20764437976507621	0.3508678411593164	0.48719139317964133	-0.03903774070162737	2.4164116020898403	0.2907587332755285	0.8889903846044049
1.7941574953685357	0.6164721889763216	0.996230774771481	1.9661299501190435	1.77989909027082	0.6290134622571955	1.6563966069667586	2.0624669518543657	1.4155622184448156	1.7517773049465177	0.182101988355062	1.172326784389349	0.1714685268042519	2.065063477378856	0.37905714459493856	1.8882195193762534	2.8101621177512084	0.9145647447525898	0.5696516167086938	1.0843331996215517	2.0251742558406236	-1.333315838071078	2.1829512845936643	2.709609351445107	1.1975154351948385	2.3691452949544747	0.7657802370617445	1.1495681724489535	0.3690999494562849	1.9518866914272994	0.7169749138093934	0.9123006286174429	1.9695157914282007	1.5729725041322333	1.743709122163779	2.0387960370394165	0.7180308486011993	2.283682394553232	0.7379379613146465	0.6280814203218219	2.174292682917516	2.2132668066814047	-0.2040512288587887	0.19814200568887352	0.4436928504402081	0.25210820760898633	-0.02959799982460113	2.35845851824132	0.23295518058319176	0.8867833077957537
1.7594631369110665	0.5952825350489097	1.097533806444413	1.923764857535502	1.7520299068416834	0.6211775373730369	1.646473304183656	2.0775607399860676	1.397351251040353	1.7994747604561794	0.08716213012866988	1.1269138447066758	0.18913749468235702	2.0461760343440387	0.3169555305611375	1.8151017997916363	2.8325758163971644	0.9213572818130297	0.4925865010823468	1.1013629066081658	1.9964835585304086	-1.3873973373029989	2.1851065423110603	2.7172963598716597	1.0910100548503685	2.370814726633987	0.7211211164730484	1.1885403965044525	0.34133756193462716	1.9520613756759395	0.7413944445335676	0.882551779328352	1.9528345117988777	1.5190562524291709	1.6925873713320059	1.9730158367067119	0.7200198709871842	2.2786841296708977	0.7818444980719896	0.6332095775370918	2.2506841693547557	2.1443428865065837	-0.18272174435903904	0.21056851554324316	0.5239386443716465	0.06310828179237879	-0.008429226375161001	2.29387427386419	0.17946803487730062	0.8585240268053799
1.7394058022763446	0.6226051745121888	1.2151236779831032	1.8457904270783785	1.7173054558127074	0.6103219581544248	1.633904764715231	2.0877807308194862	1.3731373211429048	1.8416502216320645	-0.007219299533090906	1.0891771105779882	0.21587384150669564	2.0078631005659253	0.2660919617342787	1.7419722951727774	2.8514435210282576	0.9110493246226558	0.42349408248531895	1.1059000579698985	1.9839687058377813	-1.445209302675595	2.1571068432536196	2.735679395871132	0.9850058962846597	2.3795896922660633	0.6934474518949044	1.177926019227939	0.3358770095572342	1.966696033839782	0.756433792824598	0.8365773035175448	1.9399822482018194	1.4594525665960199	1.6510931124040504	1.9224308868916598	0.719718818538366	2.262039039035886	0.8040589668109736	0.6477584912286729	2.2724658012877184	2.062970869536021	-0.1456271994490094	0.24379267431911353	0.5822143868517807	0.0016194155281998358	0.022415502234243302	2.2110286407194266	0.13328077851642361	0.8107881084011266
1.7183119818750705	0.6698203477587439	1.303616812460493	1.7420380151794697	1.671931857157709	0.586378978331795	1.6239165352993132	2.064554235667422	1.3334187099021875	1.8707601243318153	-0.09469477092691783	1.0667228263790567	0.2418102124650996	1.9537023652280272	0.22739960437709122	1.6672551780840064	2.8644848443700197	0.8669793585085508	0.36656095167155683	1.1041076478150242	1.972875202234663	-1.5035151068002206	2.081154732347307	2.739382804051277	0.8953942384697438	2.3824810790924364	0.6780962000441421	1.1375601214914541	0.34299870892957945	1.9645205679655153	0.7514916080069716	0.7715089782948406	1.921893564706957	1.4045329558553827	1.6319327012084384	1.905844587547628	0.7141192429903476	2.2170842656688206	0.8110782082396971	0.6617184747591307	2.240093554908237	2.0084481005677466	-0.09294693532322142	0.27838925594561226	0.5874005310610841	0.030935786436275432	0.0666714623281971	2.1108216515593052	0.1012905874473649	0.7388961148566718
1.6912614025250359	0.7112022583765235	1.3294508260682254	1.623674909740123	1.6047472185338965	0.561779843021856	1.6112139537502383	2.016072230689585	1.2803667859295254	1.894239138407492	-0.16157840781993288	1.0676485917373058	0.27165182605184696	1.8698948730750984	0.2010226386846746	1.6001377245044446	2.8727719455004554	0.7867733102433128	0.32430581825330806	1.0914738719961214	1.970819772446286	-1.5606444529560228	1.9689528445249445	2.706999301436568	0.8222770248182496	2.3744978027104375	0.655494557591253	1.0794749729104602	0.35090976537020313	1.931783445812977	0.7261825606980888	0.6970987614868532	1.8817977423505874	1.3429121544441016	1.6292615503222225	1.9199657842797642	0.7154604835554272	2.1520712895097303	0.8131325698037444	0.6536584233482314	2.174946730215305	2.0039093491211344	-0.03969471819868972	0.3167594668099203	0.5370595355899097	0.18238743589882997	0.11465386830625335	1.9956400227631221	0.07902791015196486	0.6600828154186839
1.6536517761386904	0.7399555080181894	1.2832453888772943	1.504244327414503	1.5275856018287342	0.5349511181478972	1.6018666130324277	1.9616405303762268	1.2355347601031987	1.8984350813029731	-0.18721885667935603	1.0955110377127206	0.3138021256053991	1.7590390008456456	0.16685393494874207	1.5652102501663723	2.8783638944531584	0.6912173107787116	0.3023113393596363	1.05914168962668	1.9856266232614252	-1.611349791412298	1.8506084722080032	2.637295433822266	0.766688980968365	2.360923528332545	0.6126236499313322	1.0177658324196677	0.35508136759812925	1.8844521016652636	0.69438617691797	0.6121993639375103	1.8069943956506378	1.2762918870165783	1.6407195476720613	1.9486724822450667	0.7440500850742297	2.078001425799237	0.7903293637446902	0.6217031153277046	2.083328527507794	2.0622778502289627	-0.006972220787529279	0.3385197326919705	0.4713156381858298	0.3945908043984197	0.14774152879850594	1.8643681148468574	0.06552283126270424	0.6072934521835883
1.6046820715615548	0.7389077371833143	1.1744900002251903	1.389584626935059	1.4661725728529311	0.49098646867679474	1.6037641462366259	1.9007576039208196	1.2065957260652322	1.8866920615460927	-0.16560119415699523	1.1451297831090552	0.3689989816564426	1.6436294077663878	0.12210801190007489	1.5633498983325937	2.8684488820620864	0.6018930295668693	0.3004826210779471	1.0241263235708509	2.0044473794180178	-1.6433316644973157	1.724227475441003	2.5423758030274413	0.7393868360093592	2.371237616543966	0.5490933215162841	0.9666314386741753	0.359682619875877	1.8301414748056826	0.6613034448009133	0.5162236962739781	1.6971223922003638	1.2171942129951232	1.6540984198527418	1.971305928162757	0.7715039921826626	1.9988345952932502	0.7351393860255802	0.5728261641577855	1.9805378764800223	2.1845931328518216	0.001876085985404341	0.30801480674922754	0.4195855927144385	0.623820475924962	0.1584087009027602	1.734873708939963	0.08000066152933076	0.579821325680635
1.5571979156709075	0.6891486972463173	1.0352372104029308	1.2831455553877271	1.4241813658169609	0.43217574334997566	1.6144812294660764	1.8475120968013214	1.1833387040503287	1.877033840540546	-0.10063617076503376	1.205031194698945	0.4277521074996731	1.533013032382782	0.07384769659585101	1.5724832998694702	2.8355644188424236	0.5194562483445624	0.3180010023656893	1.0001858796537761	2.0280828828996476	-1.6459951106197557	1.5892192307148483	2.443346180999799	0.7407239937716803	2.428919062666506	0.46878117090745325	0.9250986419630894	0.36440627245851653	1.7796011163125816	0.6300342529621628	0.41594121267690926	1.5639640986534757	1.1687765074513452	1.6519169449354396	1.9649678920221874	0.7643202578867255	1.9154906998224064	0.6797649096392656	0.5126532348432848	1.8875950732514386	2.3422524001347123	-0.00485163233879814	0.24336365877793692	0.38045085197474254	0.8943868982307732	0.13833269446317228	1.6238061574320397	0.14292604800453282	0.5711082648212608
1.5313998577624217	0.6033523854213596	0.9121456126366645	1.1898501893430626	1.4050180706250797	0.36752210963616533	1.6283503959983066	1.8211411491651817	1.1672297641062808	1.8790694612252934	-0.005974651541075593	1.2646039514516352	0.4770578288928897	1.431366305992956	0.009917797588076854	1.5783926527532375	2.779867885943235	0.447098079880096	0.3584065086740492	0.98722802159475	2.056461387572194	-1.6177943187275603	1.4649914193020535	2.359740827663232	0.7783903856813325	2.5285194711157746	0.3797076325518935	0.8967253833108544	0.36447621548988274	1.7590239588014849	0.6146939259991514	0.31462347988041595	1.4245956777382613	1.1302035043125138	1.625808599176627	1.9241892770300986	0.7461906717965162	1.8356388780391018	0.6426599473437191	0.4573044302060012	1.8096128282445008	2.4843423586669604	-0.026137493304745386	0.17578837502847972	0.3584727558323175	1.138857795004251	0.09460435318811677	1.5338129104244915	0.21878080337014608	0.5874080163066286
1.5342398773101187	0.49990012755680163	0.8158993903567309	1.1083562558846627	1.4142151596834427	0.29981088062434946	1.6400727948326304	1.800992513195082	1.1691970716163582	1.9029822961026384	0.08944836118010749	1.3200148316025668	0.5088542818414966	1.3550275065738755	-0.0636461419561544	1.5655166610566416	2.7026101356221908	0.39248722863632435	0.4191997308475786	1.0022335724670721	2.086451271635439	-1.5670164776290203	1.3501327618703622	2.303469428616802	0.8637034295970463	2.618183196011656	0.29345416587731216	0.8955078453241478	0.3633596249534258	1.7667763810582593	0.618420693759223	0.2129785904105112	1.2929730406873456	1.10700840808118	1.5783877898953065	1.8659740701137781	0.7302348920091523	1.7722327690262283	0.6391026471985068	0.4172933229779048	1.7431022014574424	2.5888045189136397	-0.055091402101303956	0.1102834647861913	0.36402627426947703	1.2622233645754612	0.04392204003218321	1.4783393039910164	0.2857503398865252	0.6003069124927547
1.5455514081582131	0.3807665686876	0.752848907456659	1.034427668517296	1.4425173754153984	0.24657970876104418	1.6407220611607776	1.76306138452053	1.1802896745860696	1.94741994834147	0.15730180818223127	1.3675998218182142	0.5091766381054036	1.3136224388613669	-0.1309802955704506	1.5173966826737835	2.6153537641746336	0.34467428971312997	0.49616191070433147	1.063604609860787	2.112413676764289	-1.5043290515577201	1.2368325215574039	2.2811941593490515	0.9806665050204056	2.6512337635401506	0.22448390549998853	0.9149818480229153	0.3772458146450667	1.783128767667062	0.6325609401575203	0.12116408673687376	1.180805990166168	1.1109507946277832	1.5154171415840048	1.8070390979870254	0.6909631191167668	1.7318854009653903	0.7109078700597362	0.3798845641874078	1.6801155897638291	2.6434637916848205	-0.07088069780814081	0.07609882345544886	0.3846045941568578	1.2636565637139492	0.010015356185071694	1.4610581737363073	0.3601757462894789	0.5748526847862824
1.5452552693677695	0.25938130999537334	0.7419093088064702	0.975105547059133	1.4797323007829708	0.2186953323717888	1.6238495142589886	1.69709031357567	1.1905224472845086	1.9999737379264797	0.1851199533877404	1.401080313104759	0.48141851064638663	1.2956044021847617	-0.18846213585293015	1.4428075173853443	2.5291400428396296	0.2973863345300326	0.5856066609957304	1.1699741947183893	2.1285022625701044	-1.440145061512126	1.131162722509303	2.2910130639319375	1.1132592046567154	2.620673820888455	0.16659200923835243	0.9533948412490769	0.40734379982128266	1.808904399021945	0.6485108927109138	0.055553488123994674	1.0931942557690448	1.1373119305165427	1.4427916803920797	1.7557455710218057	0.6425476566754484	1.7240267546397288	0.8520908108462727	0.34057081830533475	1.6141537849995207	2.637733257035916	-0.07456446288479338	0.09778438513878682	0.3895708501421889	1.1496324731152878	0.025073464819823338	1.4741575362172088	0.4183224561732481	0.5336575417913126
1.5106434413928824	0.1574452974255141	0.7807900966281544	0.9275066470094284	1.5231755663866002	0.21545026407740941	1.5846107895562809	1.5896878035140234	1.2125352909345288	2.0458270159391736	0.16808525632683738	1.4180581013531357	0.4390878098809233	1.2784065601857155	-0.2367144411463154	1.3560982861680628	2.4456149161344802	0.2575144465833266	0.6781620015745417	1.3127278952046335	2.1401328926367893	-1.38673523770194	1.0333803377615964	2.321384970244849	1.2461815213271925	2.536330641139061	0.10985517874410722	1.004522629906034	0.44629457439616244	1.8377127430268296	0.6570744069003382	0.015174287748172467	1.0387003881119783	1.176728864313922	1.3666123906017362	1.7229962539471315	0.6164038467753203	1.7663027580836796	1.0220120103234152	0.3001812649809205	1.5542661608178243	2.5902903103068047	-0.0695816859126896	0.14959494855427388	0.3784423607582128	0.9185869023218792	0.07622158371126947	1.5093916874720585	0.43134541338859556	0.4957545311000843
1.4301907850775968	0.08200075995473019	0.8481393824623151	0.8792672608279599	1.5648005271963064	0.23617495746228429	1.522488568397646	1.4360237588918185	1.2593583983798153	2.0672387948587265	0.1070764980009165	1.4205034885823937	0.38388060294067194	1.2607412072204602	-0.28019077747702104	1.268102802642178	2.3759393305470193	0.22565886325503454	0.7472576369143697	1.4805825799203516	2.1569137316826534	-1.3527862174550997	0.9436117814688612	2.354334948123957	1.3586930677324056	2.417991538219387	0.06480590260731443	1.067444904991176	0.4855151292348843	1.8579178877861928	0.6554180656736397	0.0002012679417771137	1.0353708823245575	1.2256109916574753	1.3056740026421025	1.7012914170315017	0.6000079075455466	1.8536223666165388	1.1914605615295155	0.24702447115994874	1.5090461146802154	2.541309070721872	-0.04793229549838822	0.20113230804304183	0.36059923585195397	0.6790602857304631	0.12253945165815701	1.5564666595876353	0.4402958604643004	0.4378269190976559
1.3252144385995872	0.030088248710478216	0.9384904566840977	0.829975194469533	1.6031034192948401	0.2706074977963192	1.44098260573255	1.2491005219463194	1.3354097915211471	2.0563792239408696	0.021538896265543707	1.4114280594640953	0.3247444941967443	1.2401854882114884	-0.31523857990252024	1.1895589165776799	2.336323544430905	0.19256517834173503	0.7761584625992247	1.6292838231932252	2.171941638154278	-1.3395387535363987	0.8701465063903131	2.3801643928409097	1.4458003157103951	2.3068182064778275	0.04000364596647758	1.1448301222728368	0.5162151240739323	1.8695457124479808	0.6353656012855995	0.024327952206287768	1.088295342793432	1.270056851062873	1.2725147432536663	1.6746731569824793	0.575354826323015	1.96513973617928	1.3282072422281994	0.17980138872528376	1.4704903359617094	2.4893431229849456	-0.0033926674860711437	0.24877864598173863	0.33606829106048214	0.49328891066131036	0.1586559532363029	1.598687973183973	0.487617520763797	0.369661949838943
1.2233621136240447	-0.012348988781851585	1.0547455777190557	0.7948689447126498	1.6467233448429028	0.30668712231278356	1.3450336088774417	1.0547209162050268	1.4319346547623177	2.024369571672077	-0.06489499206886096	1.399048184928216	0.2716385177657227	1.1922270650252877	-0.3290678636158385	1.1160506072867846	2.311809791077118	0.14995907473841347	0.765234404051084	1.7252610501831716	2.1741657683120783	-1.3435318707584853	0.802458979884938	2.3828246946874203	1.514917949473066	2.2430454245879945	0.033105764324472764	1.2168299907019045	0.543068252187827	1.8730911557166745	0.5889707933835948	0.0777889379202927	1.1763407735855718	1.2960384780928607	1.253894446753378	1.6414483473465087	0.5567456325384812	2.082127165769253	1.4066295408840204	0.1102672337810839	1.434057631910156	2.4235194141799625	0.06261700974602609	0.28457049478763413	0.3221509754212451	0.37858161043749156	0.18117357646962146	1.6339522090990655	0.5619578468713534	0.3103883471522243
1.130182771421086	-0.061246640195946014	1.1717257484103618	0.7833359667096663	1.6980193604155491	0.3407938167245497	1.247421652459273	0.8737099158626112	1.5364278068308106	1.976168040979911	-0.14624700540914345	1.3862339002857422	0.21882680232790092	1.1138689463100577	-0.3289857610047401	1.03233477476675	2.287197674505165	0.09423733639955531	0.7206535655885756	1.7623711824503032	2.1561264632920105	-1.369905048875858	0.7389742059284855	2.351301564450088	1.5719824737491983	2.203752313562766	0.049090163336619766	1.2621937387635678	0.5615007389182851	1.859059805189339	0.5286983765231748	0.13648443040887728	1.2753045533106113	1.3135998606261696	1.2334583561022714	1.6094057427452904	0.5553234192457884	2.174699690120395	1.4429882164358163	0.04034187613057816	1.4015884132183847	2.358648606922187	0.13186694612778452	0.2928221071368255	0.3304048285113361	0.3154104046827936	0.1641838089790702	1.6637134592446698	0.661408204160244	0.23897256032805952
1.0449190734446583	-0.12160428511648633	1.2824647246166236	0.7878679873911908	1.7520062085564543	0.3669708497539703	1.1596492225238006	0.7216066517586441	1.6441403694772252	1.9178288031329864	-0.2218169198498105	1.3613260938368295	0.1713620605152552	1.0361965103452666	-0.31292769177550456	0.9349466189506828	2.2581460980200148	0.02382859561162771	0.6617630467811315	1.7362780358320715	2.1073798128674714	-1.419168542333134	0.6874200268557338	2.285083347051392	1.6149108448074003	2.159679563089862	0.09776206796165945	1.2644482756503446	0.5550060288628316	1.8245143775740271	0.4633093222390759	0.19514631091046755	1.3732811252882406	1.35662646087479	1.2051832467213601	1.5924539667659094	0.5380097891030653	2.226533986834593	1.4587866921972759	-0.026460238174474775	1.3755977702838833	2.28600758319132	0.18103793931213036	0.27415032627010877	0.35049242224033933	0.28431922982365065	0.11921258320594005	1.6991857807264457	0.7817003978114145	0.1618357694806823
0.9708722389980675	-0.20692204776205364	1.3926372557788635	0.8102934572653939	1.8045280717923027	0.3774403238729076	1.088816360530442	0.6144809201088989	1.7390208568539804	1.8433170068174178	-0.28727385053538135	1.32200791167964	0.13933493060715507	0.9675921467355627	-0.2662453486065389	0.8289015136963451	2.2133137825671945	-0.06119726924358201	0.63098686004399	1.6419013043743562	2.0398279189639874	-1.4818450246093753	0.629901586522727	2.192648898061665	1.6348441800901843	2.109788388361337	0.1718265961753136	1.2157247392203017	0.5309631118306237	1.7706598706970063	0.38566257605276544	0.24819947118227495	1.460719043620435	1.4429725243726361	1.1577246083952306	1.5988591312680736	0.49021304134966287	2.2443437600448717	1.4652503646056514	-0.09433390771853951	1.3518251110879382	2.19990518443545	0.19721257623422248	0.24026236732853784	0.3869107389448629	0.2602913123674516	0.07269823795829121	1.751111904306241	0.8995224268862418	0.11614601785174025
0.8949927423647154	-0.321972826527091	1.4774186303677872	0.8489889659388947	1.8534391781150998	0.3739319006550502	1.0405549282739972	0.5595185544193401	1.8010395822270553	1.7612967735499105	-0.33858100665068386	1.274258594045393	0.11630124472237424	0.8917618680165686	-0.19907139520902045	0.7207519380418054	2.1463726944447314	-0.16475523929956354	0.6565937411018435	1.502430068141432	1.9684792972061242	-1.5537101908118782	0.5568922313459357	2.0853231544199473	1.6236151131890657	2.073133421948947	0.25512480569391827	1.1326481373172375	0.5029259481143115	1.7091273441135573	0.3025138630601763	0.317704578688227	1.5299805266579969	1.5452735561933726	1.0889429984785906	1.6335458474454405	0.4388348075672165	2.2357586676383656	1.4541120349551695	-0.15400295093850486	1.3266618276689353	2.112679254378741	0.179814056836006	0.19139514934231483	0.4342698355738735	0.19721513953053874	0.027203808586504546	1.820539778982529	1.0083543047475128	0.11376715871019907
0.8257084022365714	-0.43234389805367224	1.5092734398434362	0.8831207466966251	1.8890383113079772	0.3496295975893703	1.0242771931050918	0.5525304197790183	1.8353059978305786	1.7062032880976488	-0.373726995027187	1.2161696650725322	0.09842082296473371	0.8122325113017859	-0.13628492524849573	0.6158802854826204	2.0777184469392207	-0.2855910871908971	0.7395696216228332	1.3519943512035386	1.8996049475331376	-1.6261225467673222	0.47133264469169234	1.972577826192235	1.5887385726717025	2.056670219406949	0.3282498804167614	1.0460730401865483	0.4567960209627494	1.6590625149639773	0.22631833250883213	0.4442738769139735	1.5879507156136365	1.6365601665239065	1.0161998469250386	1.6959043660135251	0.38678802972601534	2.2067995263177282	1.4029126182963947	-0.1890155931528782	1.309621522834765	2.0302283323505965	0.1359190877121031	0.1177538846574198	0.47895809475073003	0.13046093592961996	-0.01003195132294481	1.9051127730362574	1.1212586927484267	0.14138714848703246
0.8081585378520819	-0.5176541046595654	1.4972895225120864	0.8890161784507168	1.8907488966235877	0.2979919461952442	1.0338842403541615	0.5701838879606295	1.8534892287746785	1.6777467511396806	-0.4027215163939264	1.1572249319196382	0.08365010406487643	0.7483901979899864	-0.09471296899473235	0.5218020407119915	2.021895681243387	-0.4127052389228477	0.876689716950154	1.218213564583514	1.842807217409219	-1.6901013406555632	0.3682512272676567	1.8694427812806818	1.538881447668462	2.0686426753176805	0.37557848633453883	0.9940513628811232	0.37908181921843553	1.623101821445332	0.15070750574700545	0.6160176856600628	1.652316660744809	1.7234365026737355	0.9465124415465903	1.7696169010746736	0.32741841059528465	2.1691921233661646	1.315918387181102	-0.20651553595507105	1.299160892551529	1.953552571214614	0.07745870535748768	0.027741728426146632	0.5330371900294373	0.11937290603561582	-0.01544721894954545	1.9961414337671761	1.2277565345059889	0.19101702147289643
0.8743916774918017	-0.5722792341469912	1.4450900668553195	0.8668232282943154	1.866914884852055	0.22428158129945824	1.0447018551440994	0.5782728931264817	1.8507631309560817	1.6848125854923481	-0.43318650796220276	1.1214080626815193	0.05666533589954502	0.7061796991041154	-0.08199507428530817	0.4447144481644334	1.9775896090077514	-0.5428474538655983	1.0509004651306348	1.1469643556696023	1.7969420468578192	-1.7358901791816639	0.2595164030618362	1.790018989976467	1.480758410957862	2.115853908174823	0.39594015680296135	1.0058150255628096	0.2866670910601428	1.5896578750645007	0.07541682827320942	0.8059254121778731	1.7157139610092913	1.784234168432429	0.8809189794618846	1.8424940609693103	0.27897180479719186	2.127441214100215	1.2141538975957402	-0.22040323202892864	1.2902745149124963	1.8784177280075862	0.019020134769773815	-0.05207437188373807	0.5976655569314119	0.14579462563710305	0.02003349091377758	2.0715461276117835	1.3136309126594554	0.24683975628244365
1.006154020302155	-0.5798176430623296	1.3530046408987493	0.8297046260706363	1.8253890259623966	0.14127791215484387	1.027703643791702	0.5741628377617893	1.8211722900995695	1.7565124502149214	-0.45306061295988365	1.1166116544633866	0.008733325374079559	0.6740822005925409	-0.10334776067904024	0.3881227137385217	1.9417050676340442	-0.6779456586551377	1.2345523534285454	1.173908444482573	1.746882636087307	-1.7629801758753891	0.16886916477662411	1.7445045298217097	1.4202583936761222	2.183598658957517	0.39949947057506996	1.0668504470229834	0.19749971792957705	1.5487235327998548	-0.001292474788268011	1.002907341558418	1.7591747273799119	1.7965552094637913	0.8206173804231975	1.913745222771985	0.2695312152470105	2.0844249463075775	1.131220710177692	-0.23177787593510407	1.2893316139185242	1.7861227817314387	-0.02289965768473967	-0.09905477525105631	0.6476981725762834	0.13875448434929574	0.07111096628135455	2.119842035522231	1.3679603532897713	0.28019814576177005
1.1450625319573127	-0.5341917568273276	1.2403170937410513	0.7832027963258344	1.7508816172028667	0.05186445199134522	0.9728867160284794	0.5825868904788896	1.7623412764925717	1.8414201385348234	-0.4570571409004902	1.1410655267559697	-0.058197002943494204	0.655288259750965	-0.15095726260260553	0.34638685676171616	1.9024860131645298	-0.8073335454252575	1.411872083525039	1.2732152091238462	1.6743259645575956	-1.7775149036878837	0.09417497832652214	1.726225043064116	1.3682468645526495	2.2425635267835995	0.39035648332296635	1.136115808798363	0.12768408279885718	1.4903967856682994	-0.08487827782679155	1.1611951515111216	1.7969738151307673	1.7964650977712977	0.7616482044072175	1.9709162107301654	0.28025283487250763	2.0386884537882977	1.1173045354254707	-0.24738133605237927	1.29943117708153	1.6741607875443467	-0.041335447775592594	-0.1062968137147933	0.674293921422132	0.07932552078953925	0.10855644915229043	2.145100614851433	1.3787740588346578	0.28589957964579266
1.239156991570085	-0.4519946385673612	1.130484429605225	0.711087862757324	1.6698356361097382	-0.04276031110707552	0.8911922566874697	0.6254937874455828	1.6804275843358134	1.8879706912773238	-0.4500846613615348	1.1905329607668615	-0.14163699954787393	0.6615693105917079	-0.20211119432237332	0.3129644996538684	1.860517706747292	-0.9175872978592032	1.5761640052823191	1.3905637588088813	1.5755257206166622	-1.7728323273770912	0.036333249335905496	1.7223952438975592	1.3234325403608056	2.2668575686470214	0.3708641067950394	1.183472091901562	0.09348194046067623	1.4008662559000462	-0.16612334864564032	1.2427871295402244	1.8431515122250306	1.8107512668658898	0.7016639490222035	2.003421255155704	0.2845651516738552	1.9882261136669999	1.1749033609119095	-0.28218562030361183	1.3013004731439783	1.5623169216482307	-0.05291264894083594	-0.06466309656959729	0.6788391719054664	-0.002328303245737029	0.12683766856357587	2.1569163651619574	1.3422263999421962	0.28128755017668017
1.2649477673771667	-0.36011067744458425	1.0314512977087023	0.6079125225216868	1.5999795544237632	-0.12875015726536215	0.7974633317931238	0.6994914323355659	1.5924475320623812	1.9119010897498776	-0.43733533460225393	1.2445381093369023	-0.23404382360332318	0.6971805231019432	-0.24100179944782302	0.2895257501245787	1.824549556638144	-1.002247645025062	1.7034054834714358	1.487710578687766	1.4523550600905182	-1.7371035724588104	0.006153424202791397	1.7261991557536458	1.2750077203050072	2.2533435314946786	0.3473931704016548	1.19134755913203	0.09993418510422884	1.291287473706857	-0.2517450711086472	1.2725113300388526	1.8826128215676803	1.8212700740473768	0.6578411022249117	2.0133991402360762	0.2832841215985394	1.9385060119326525	1.2549861475725759	-0.32877488608230765	1.288747716804096	1.4771490489276373	-0.06665890914792391	0.01134735841731584	0.6495216358970315	-0.07968766678002298	0.11330060330213383	2.167024811003679	1.269820232549985	0.26923234443563454
1.2175801251089886	-0.2833035341524846	0.9510778954623511	0.5078592879514467	1.5471216064155784	-0.194229564891773	0.7023269650519549	0.7962868779952704	1.51624358838905	1.8928972797335082	-0.42438294291038037	1.2910443958047135	-0.3147748446321158	0.7633226622896168	-0.26319553697963693	0.2752422886243277	1.7980996872734683	-1.051162512276447	1.7653068735394981	1.5277881455446347	1.3093242940053567	-1.6871574597847405	-0.019477563728703236	1.7314634164768214	1.2362794178471328	2.214827357745924	0.3206504032716011	1.156974678393402	0.1367641870494627	1.1903668839485761	-0.3519441300158854	1.27783546877875	1.9203224699841546	1.8167471602510539	0.6367219871536481	1.9996135853119135	0.2958909524207739	1.882654547352913	1.330087470218705	-0.3698129004144573	1.2576897547422523	1.4617556200768926	-0.07448448640615504	0.0851828540188629	0.5906103628183428	-0.1383435247113115	0.056971223456903385	2.1732899414993287	1.1874001143896136	0.2472616015049837
1.1150602741713802	-0.23057245194348677	0.8920790394771579	0.42355609353887413	1.5540932110519952	-0.24118708684070386	0.6173317194749451	0.9141653468953267	1.4631817585376865	1.8022550775777977	-0.41567040696627267	1.3291097847706	-0.3689676644299802	0.8444907679701619	-0.2662813936553138	0.26310707050860305	1.784779668146904	-1.0554949719472837	1.7609160196177633	1.4969188595440195	1.171317696393483	-1.6454246653023148	-0.06062019013588006	1.7277097564587052	1.2182507253236394	2.171070545374371	0.289811002886534	1.0944883391516016	0.19307082526483926	1.1115729656846978	-0.44654920315980623	1.2726480187859628	1.961160807569346	1.8011214461891984	0.6317663822837065	1.9591463713305557	0.30279854895331254	1.8085846836424193	1.365563039790396	-0.3929236255098085	1.200950635848962	1.5121228982759436	-0.08103286353583636	0.13653025140233394	0.5220106000663274	-0.15759411170588197	-0.011146794434005448	2.1709333097802763	1.112362129859806	0.2197525091835601
1.0077196721040902	-0.2061034767973072	0.8484524720866474	0.3526354657936198	1.6555908122976284	-0.2681943574254951	0.5477492187651476	1.026920293614182	1.4256959323562417	1.7028082451437083	-0.41938859590444516	1.3468799240373728	-0.3956773946820694	0.9160412708616562	-0.25292670308419896	0.24592954131399428	1.7827648615614826	-1.0135374830672221	1.6980077890533618	1.4284433600818935	1.061018680145874	-1.6091856559394166	-0.10769184762908543	1.71911821494868	1.1962836189589006	2.141877618943307	0.26008046563816223	1.0279420721566606	0.25917448380232705	1.0550205576342364	-0.5222558830018816	1.2639694037440334	1.9682062645700973	1.782624288387685	0.6422198083325136	1.9058520462544712	0.29201256639048145	1.7268673957004232	1.322427666001596	-0.3980135128951139	1.1412590195325334	1.5661994048116425	-0.10384797171452576	0.15418178635520863	0.4642631256364681	-0.14163114997522724	-0.055983355989759856	2.154298999720797	1.0480868026976473	0.18068616244048114
0.9321411689954513	-0.22150268565410008	0.81383547059633	0.33893582678384404	1.8324166447275363	-0.2771417293595855	0.4848499724202469	1.0970014199237343	1.394530056786224	1.6324853662855372	-0.4470106784164165	1.3426773723320005	-0.39609734504422384	0.9722754583444226	-0.22770718395800005	0.2299018947460561	1.7810467840175268	-0.9270513392079875	1.5789786552321485	1.3601887434873379	0.9791156203331652	-1.5839875678164848	-0.15040532533413342	1.718638538313505	1.1576946391649532	2.1320958311127614	0.23264294783912964	0.9686680076392804	0.3274838457932632	1.0238620635064453	-0.5850434846880291	1.2686773227223687	1.9199056489352486	1.7699549310064913	0.6628849748660729	1.8511368375246318	0.2826757880295475	1.6515637580754519	1.2103291780340173	-0.39998228303663125	1.0986964273998177	1.5920537500965988	-0.14051839893480905	0.12620613114029613	0.4373804494739729	-0.1065229079967367	-0.08417012201358429	2.1126267311738984	0.9974299948186112	0.12553751020303475
0.8804649500630315	-0.26579367154659284	0.7813091662684947	0.41897122746694004	2.081666591206401	-0.2837256024465314	0.42773547961838726	1.1365911380290001	1.36759993494888	1.5607486180130246	-0.49681235313490746	1.3391012172222798	-0.38083865565313085	0.997432469494497	-0.20038904199201574	0.21441972690585037	1.7741974252592765	-0.8136172245260116	1.4305066745643136	1.3096916610331943	0.9138712372298409	-1.581815224497309	-0.18249379696505677	1.7227500523292913	1.121759586213122	2.139286188913549	0.20248631966323125	0.913328374192867	0.4008965511085423	1.0130526668984705	-0.6055828827237335	1.3111315030953063	1.8337924452726562	1.759188316670647	0.6736242203645457	1.7986238119904414	0.25926013618284804	1.5865389376867824	1.0644549958555136	-0.41230729438693015	1.0714203855172975	1.597380023483052	-0.1665156015514225	0.06151869827248807	0.43652503065144543	-0.07544200696654324	-0.11091752623857294	2.0508930083548136	0.9455338506366335	0.06225202898236398
0.839068630946423	-0.31173691144792737	0.7546718305983301	0.5420798489650652	2.377393183798189	-0.2955855012885757	0.38527765057257535	1.1740207358970252	1.3375435177934072	1.4955701161916322	-0.5556539184733246	1.3491691188687536	-0.3676457080082688	0.9739027245846985	-0.18237853262080433	0.20055379233299994	1.7652103058928976	-0.7003748274556074	1.2901457108661891	1.284827854309063	0.8617331276544793	-1.5897303242736005	-0.16126036372232594	1.7273336290654093	1.0866655664154834	2.166769115737689	0.16817145472472547	0.8866217995477509	0.4925893672645171	1.0096689683044433	-0.5520259326655417	1.3570073837442638	1.7241550091333049	1.7517852945488492	0.6617395954538086	1.7520963986984484	0.20400559259389447	1.5477569819686345	0.9107489489050911	-0.4488762430198682	1.0593978820339809	1.5664724124174545	-0.17404550819165923	-0.008920957896166292	0.4426202249574153	-0.07784351448354468	-0.14514431355321727	1.9899114020418094	0.879369740916674	0.0008365832842943483
0.8047820701675971	-0.354209410458738	0.7425993418600965	0.6571623125677856	2.6234977215103146	-0.29497621405035973	0.35831005947185096	1.200547761584989	1.297181024437106	1.461526599597613	-0.6235493789097779	1.3671865627654978	-0.3647666821099783	0.927665069832015	-0.17757052361476933	0.18895900221604706	1.7568297597052052	-0.5966323068015711	1.1597695168186613	1.2733021138586282	0.8102872713191657	-1.5867330924018663	-0.07759491702356293	1.7439289178594986	1.0457743645529909	2.2029286617032136	0.1268936822195326	0.8973682785949734	0.595413117269377	1.0164460701729774	-0.4575128784786596	1.3774950102168577	1.606824102702595	1.7482397460326518	0.6244758847036272	1.7242399933133457	0.14266356086745874	1.5517326950306498	0.7607121451114438	-0.5201155314991619	1.0636068930355196	1.5071720103474813	-0.15964004791822292	-0.08284609853616798	0.45647586463139167	-0.10413681122316051	-0.18259200403427414	1.9402090362649917	0.8131233869111643	-0.05555586002167293
0.7860694969255462	-0.39674991382662017	0.7464861847621684	0.7767133823835388	2.769903573264634	-0.270437337917827	0.34655624452487477	1.200949402438349	1.2616109951964918	1.435725678235278	-0.6974387559772595	1.3804580355725904	-0.36944528403200727	0.8902510694205059	-0.18771520234220485	0.18684274678160434	1.7511082991819176	-0.5106353116148505	1.0341026342300492	1.2927796375415965	0.7411569624649845	-1.5760286928599583	0.03184036594041145	1.7676173297223048	1.0047914136191323	2.2338254410855325	0.07458717064643594	0.925237348822334	0.6814180661960181	1.0365719600417538	-0.348899836187185	1.3923918428527333	1.5089724082861764	1.750137290326511	0.5585020305572341	1.7255862898986625	0.0977091634756571	1.576433835817639	0.6222676620707264	-0.6155541091261363	1.0744120845134888	1.4732718159104903	-0.11553907877358605	-0.1550252953319794	0.47190558220136686	-0.14370646342307425	-0.2088912634047176	1.915414262114539	0.7432355962626878	-0.10967599272168926
0.8003448430452111	-0.4228106946642446	0.7648513629894487	0.892888688659929	2.8041497498099	-0.21615721000338098	0.3410793688858254	1.1789528023346558	1.249232609171352	1.3791779270996936	-0.7618926159182102	1.3888484959460339	-0.37762100780789193	0.8706484166268578	-0.21909041479807953	0.1978903745945047	1.7486377430189968	-0.45657273690510564	0.9230944485801519	1.3540873068995332	0.6660154910221537	-1.5681108571349027	0.14612705113171648	1.7825208066380465	0.9613601217252926	2.26351993461913	0.02380705709483961	0.9736042104714613	0.7458505858769293	1.0652703176678648	-0.2255100830445617	1.390825524258799	1.4421679756421695	1.761938456208871	0.47996683192074785	1.7446432858847225	0.055200557702529615	1.5889433162913185	0.5189463354171506	-0.7122279518203044	1.0857083272749712	1.473116936595655	-0.06048860264453034	-0.20673340727494688	0.4790197707159901	-0.19918770820889392	-0.21972179865791935	1.9191598023148195	0.6681862676934938	-0.15469818515826125
0.8508947636270909	-0.4225588266750921	0.7991552748554339	0.9657751649284194	2.720865357957428	-0.1500841378884528	0.3380089674759418	1.1504737604785498	1.2590731090732195	1.3030379855082306	-0.8043524429875977	1.3912011439390528	-0.3843431709992776	0.8729252770517604	-0.26622932858486104	0.20367514283057986	1.7482869142075401	-0.43886483825875294	0.8220565572382528	1.4310631757325034	0.6157757453739815	-1.5679590119784617	0.23770478048915078	1.785056240281115	0.9091752888003496	2.2925604239896193	-0.0174039782771264	1.0408374066740926	0.7871619377604259	1.1031687123890168	-0.0923874081334791	1.3555329379147807	1.4074992645946418	1.7669708476512163	0.40672139471668023	1.7771017133924865	0.021827336583195293	1.5821545987042922	0.4659454654797104	-0.8041839749204905	1.0926139938544561	1.4666015050800432	-0.025449210882528196	-0.23042104148377426	0.48772948963626783	-0.26681518727054077	-0.21040789155778533	1.944984976078603	0.6078473221983429	-0.17098488988416913
0.9249682991121638	-0.4059078339122106	0.8242003850018561	1.007290503634175	2.550494076668034	-0.08994324701593238	0.34386283646681826	1.117237459602856	1.2804460329591358	1.235853721113946	-0.823696128376867	1.3761155615107876	-0.3828008885072811	0.8890667083061118	-0.3138408330111363	0.19526062838241223	1.744054017052489	-0.4484596776042168	0.7267460764514075	1.5000383774196246	0.5991306422575393	-1.5785430297747223	0.264670370314879	1.764472782891712	0.8464308173838873	2.3056675525367205	-0.0638410445433325	1.0992924402130733	0.7883459733628432	1.146703909022303	0.04251238288541535	1.3549167181532185	1.3875593556315586	1.747475529563618	0.3528444284546727	1.8220199106829171	0.009822610658597125	1.550339024016855	0.44518418287230765	-0.8826456307547896	1.087443512692762	1.4345283615434816	-0.028153869978281197	-0.23042744470080648	0.5061947373225462	-0.3455281277689542	-0.16574131598134106	1.9826760412533155	0.5638749895276195	-0.1585078389205831
1.0110597292815533	-0.37831317702064676	0.815681051539762	1.0447980479312684	2.3576568209816826	-0.048975933665430106	0.36015104367327416	1.0757206978177398	1.312594571696322	1.1741651056606244	-0.8224462287055603	1.3509116403075672	-0.3643822205108228	0.9061201960419083	-0.3455444559114051	0.1917335359916737	1.7243354705842655	-0.4793530893678938	0.64340027050844	1.5428226646618846	0.6010309452694352	-1.5989367918668322	0.23351860684574696	1.7013503832686063	0.7837356186168626	2.301496432000206	-0.11121756430035012	1.1428882262434068	0.7535717969467013	1.1847203773559623	0.17088074501615927	1.4051531939149031	1.3587598899609445	1.7079736828252348	0.3248530369098265	1.8567681611917455	0.0031371700710482557	1.4856438680181348	0.44767802440767496	-0.9173818797527515	1.076372163166166	1.383363061112059	-0.08034700464327557	-0.21431481624140486	0.5332704860719442	-0.43548834251009294	-0.09090554049249203	2.0150872485553433	0.5194290432125227	-0.13458225653084135
1.0792007794892142	-0.3416663845989365	0.78041727279918	1.0595376842243047	2.1778536221712037	-0.05455325530755819	0.3908131696219072	1.054327599514432	1.3592037121616607	1.1031941301392334	-0.8078360569174297	1.3470475054642612	-0.3424087614206362	0.925755656622659	-0.35484207599262974	0.19663947738862464	1.6961544085798785	-0.5229392820696223	0.5661839679705023	1.5303717508890855	0.6119479921643062	-1.6236082098525582	0.18289906357159696	1.598573192354723	0.7486840752411519	2.2828659186695632	-0.13920438004209748	1.1695045313452048	0.6941476979047067	1.2067629416195387	0.2762443678872012	1.4505831555364024	1.3179418027910845	1.6280203507429576	0.3168732100687889	1.8737684187656114	-0.014477512520492975	1.3957856462788445	0.462838010399481	-0.8911287763969652	1.0615560317926125	1.3295254362314448	-0.18297136791357566	-0.1868684936345108	0.574561204032054	-0.5249862349484938	-0.010131293778385824	2.0310672172545328	0.4764663300471703	-0.09710543998197316
1.107501452913663	-0.3043471046461888	0.7277131661031933	1.0426060211370796	2.0377687494042904	-0.11102949546524299	0.4472365079454169	1.0796205680726423	1.3961704702991575	1.0385811760835775	-0.7929317910889918	1.3668758049738894	-0.3238658827536813	0.9391166279200867	-0.349235068405417	0.19502324412126956	1.6668847936277942	-0.549874710618709	0.49497493261120235	1.458990374357693	0.6222038111744252	-1.6510785034245774	0.12296010303289914	1.4771510467707323	0.7563808028946648	2.2467223540087766	-0.14168905484839625	1.1715521087912029	0.6125591518157744	1.1987759895844974	0.3441371046273979	1.4928603127778364	1.278407929460164	1.4951056043146198	0.31424619306818363	1.8865918005069158	-0.030387615384587507	1.3054141745911312	0.45980103795616145	-0.8277815772970587	1.0399559650401085	1.299300344180375	-0.3073905333775186	-0.1524149171884041	0.6246018643680464	-0.607097244372033	0.048730214875532314	2.0268152519401577	0.4395386458352716	-0.05484916055092252
1.0898884769836696	-0.26127012246141146	0.6675299250259532	1.014684630660281	1.9612706846855363	-0.19679615948498913	0.5028576881925376	1.1146777795529466	1.4166340345202957	0.991573969865638	-0.7796030290479152	1.377544071149702	-0.3084563661198428	0.9350369795939107	-0.3266948979048216	0.20267341492008367	1.6337806525542287	-0.5279812760786109	0.4368773409039102	1.3563649351569396	0.6205129293107792	-1.6803791467201843	0.06380864050632622	1.3453983415263355	0.7945908930050066	2.194344242396853	-0.11764486359267672	1.16060087199938	0.5279230879315902	1.1517212288304641	0.35879112353582815	1.5355273690684044	1.251204871531516	1.3442915565061213	0.31885713330764565	1.897050772178717	-0.03932368255502512	1.2319661329335356	0.4274059742211758	-0.7462795960822305	1.0342717369473446	1.289138686083303	-0.41752299152115385	-0.11444384018578721	0.6713227488347953	-0.6746964704040682	0.06623435552425619	1.9857998318085694	0.40369998940444746	-0.03571826226273318
1.026427390611873	-0.2151127947692973	0.6326142525124241	0.9838229226610942	1.9238058501282775	-0.2917311457559807	0.5230959479631413	1.1318442842128673	1.4419217616689646	0.9457206918529435	-0.7739469704512879	1.3761432205812447	-0.3191458772748203	0.9246237879676281	-0.2774393387538673	0.23467483361371483	1.5885843931941965	-0.4578878838854178	0.3854416235350161	1.2415746436020438	0.6203228990095895	-1.7065060894487334	0.010853543917267366	1.2221366741160224	0.8513801700670399	2.1295339050302102	-0.06269966844429584	1.140347468853426	0.455841798177679	1.0672015490833853	0.31822418291294796	1.5450507653834564	1.2347885348361132	1.1972015476816453	0.3373555362191059	1.8942724038793795	-0.05626774486402657	1.1870528143699954	0.37612570983182797	-0.6578422712371322	1.0683544098563724	1.281995862088951	-0.4986191408599369	-0.0738218313317232	0.7113584949800378	-0.7247300173892895	0.0366280961926845	1.9036010188590353	0.3801270755599422	-0.04260260233779654
0.9321241774255092	-0.16598090612529076	0.634501029459058	0.959277295723659	1.8974985991346796	-0.3888800988412946	0.5156524236720595	1.1472086076343966	1.4581357039272467	0.8998568756831238	-0.7894149165236483	1.372830640142941	-0.36058640156839344	0.9135839676076906	-0.2144706410467582	0.280035430407828	1.5365584477195469	-0.3700686755120796	0.33590539278940734	1.1397277259837104	0.6529421819341927	-1.728894358190313	-0.029159644551466503	1.1346954304810233	0.9078992970856055	2.0529146127936126	0.02109821396923973	1.101826592514518	0.39926537969846043	0.9556349248385423	0.273391780218998	1.530328715079952	1.2222383399344159	1.061084370335451	0.3660110376617049	1.875032669575645	-0.07859337922362589	1.176272591414849	0.3192773171266053	-0.5991661174945846	1.1305776224957849	1.2607170192744672	-0.5442832866324954	-0.01950120683950319	0.7386514503897015	-0.7669837074023222	-0.033472355586804926	1.7972291814040748	0.3752661546829593	-0.058078233517274404
0.8386899616733977	-0.10406923571167859	0.6604462722754352	0.9466324507064579	1.8665529474049234	-0.45975381875623017	0.47851020088701457	1.1537513995668482	1.445886094325224	0.8681370227352836	-0.8247832259901461	1.357068223990543	-0.4166704766944106	0.8856612600048889	-0.149261142807474	0.3265038204206074	1.4851702237760034	-0.2857254686943342	0.28746767970993237	1.0721393790224816	0.7373912599659007	-1.7471253527839241	-0.04728453300949136	1.0981669126252127	0.9489570065220594	1.9690889814514907	0.12319233813824834	1.0619891018608718	0.3713880857681288	0.8316770410674842	0.26549540346810474	1.5299724280178126	1.210536974942031	0.9556121001057989	0.4140728390911731	1.8310878335283385	-0.09476508628462463	1.2030504204546881	0.27568795223535647	-0.5986686097050435	1.1829014063188341	1.2090739555328747	-0.5467940633557927	0.05978769526804058	0.7373267579184521	-0.8062631239344057	-0.12037713560668802	1.6723627990645955	0.3769819406401211	-0.07733959940006367
0.7581377833055859	-0.03733681198568478	0.7059802146141807	0.9308316789739977	1.8380115944311133	-0.4838396351475258	0.40341312520298533	1.121176869630887	1.4194037182051789	0.838909443947631	-0.861086334370478	1.3299997560376682	-0.4849893028643181	0.8283542578838763	-0.07402711600333715	0.36781204901209186	1.423866987441387	-0.21987494850301945	0.2315655149635078	1.0391318744431732	0.8682794776219893	-1.76139332559186	-0.029640432811500982	1.1059742209063008	0.9818371552087655	1.8871184107900638	0.23096082984009927	1.0439109745392687	0.3598674693159162	0.7073972853938397	0.28960053608906283	1.5553001806175863	1.188275018354269	0.8900263842247907	0.48602158070374246	1.7528758335636314	-0.1129839499975871	1.2847124353253154	0.2606171060490543	-0.6333495800597231	1.2231944336958183	1.1280143222651149	-0.5064883416519704	0.15346889485892587	0.6997714582021681	-0.8385126730076315	-0.19711807862988523	1.5498831331044114	0.36786700499331637	-0.08816188637213905
0.6858993373744097	0.022373532202732787	0.7569067137720176	0.909727343860034	1.8178982134405117	-0.45073726035919215	0.31088220140444667	1.072676135286831	1.3816940191650844	0.8018151308657716	-0.8967452367577554	1.3156072773749807	-0.5458037343584046	0.7536000745818386	0.027700021650379835	0.39465667343706856	1.3501175252349091	-0.18254914210811654	0.1734421893138175	1.0174491431151167	1.020326987590126	-1.7696175875785627	0.010389334562751174	1.1495928162648903	1.0165352947540278	1.8146173778512331	0.3376136135710778	1.0436115438589935	0.33353391800645815	0.595757876045397	0.3284114482817859	1.6032958572463176	1.137179845403673	0.8628195847603204	0.5659312346349452	1.6514653906378118	-0.13879971653969267	1.4451089663222958	0.2694523118875716	-0.6715896446011198	1.2544463403822426	1.0380556910771603	-0.437933958281396	0.2544262834043877	0.6372052137908624	-0.863085103398166	-0.24510710743830413	1.462582463188631	0.35417758546403044	-0.07921180938257491
0.6376141503292837	0.07457317295461882	0.7747198655563963	0.8827508289637587	1.7937690502984018	-0.37147635567790294	0.2270765792932033	1.0386781735182373	1.3214801448913853	0.7545901360672376	-0.9367770374348424	1.3084386971140942	-0.5744712613692698	0.6771251228462832	0.19016907399799865	0.40991492562669307	1.2836420230117622	-0.16709168570600302	0.13151355528974917	0.9877168607278968	1.1483569943895469	-1.7681169196811226	0.04701213685296585	1.2198403173990573	1.0594823554378778	1.7565081244941798	0.4323341401227713	1.0610313640232274	0.29508023854736093	0.5024344336562101	0.3639921116701256	1.648488294159724	1.069811776199606	0.8704149606872488	0.6275190211971282	1.5404947502148763	-0.1628278544029535	1.6597540428293254	0.2906986808784122	-0.6980617364283702	1.279877845090559	0.9367304932241776	-0.36226651537136395	0.35056845274142334	0.5633683571191109	-0.8875291109268293	-0.2723777152619495	1.4164476367056553	0.34142972120379794	-0.05743894230373431
0.6141585017058644	0.11165317831767181	0.7552856510460343	0.839360535806272	1.7592147960451598	-0.27301509161797066	0.15873606223692627	0.9982185804041409	1.2520993704675067	0.6922077586031521	-0.9654494558050543	1.2817688451766343	-0.5866897467301188	0.6037144184260865	0.39252798032321656	0.42445765788024936	1.2328587328599352	-0.15297983609164714	0.10067464206801138	0.9378118167794544	1.2196978598085861	-1.7601320532113314	0.07372489836953795	1.294573937159338	1.1178534544525427	1.7078266116011775	0.49368610006094754	1.097727034230165	0.24459635769323898	0.4229013422291053	0.37667347418703667	1.6890938152479749	1.0132523661787272	0.8908113956997854	0.6689502317170696	1.4346538354238043	-0.1930265293550945	1.8835073318826006	0.303740041725459	-0.6893574762130652	1.2959195414322076	0.8205316310007447	-0.2886057550162452	0.4221713600043115	0.4953773093285804	-0.912268491037797	-0.2954847703975518	1.405143325619266	0.3370991341681192	-0.02854037009982021
0.6025314131302482	0.12804726573161743	0.7267800766306765	0.7775906158643385	1.7178074285816458	-0.1758438203188029	0.10544176873358484	0.9373793558032452	1.189357515949237	0.6133401906756986	-0.9792858801776138	1.2239386098627567	-0.57825820812095	0.5326478303943519	0.5891977764501233	0.4526895491930392	1.1865149026213067	-0.1299880567301172	0.07455951564778804	0.8533711933317903	1.2476226186599242	-1.745286795214043	0.08039998020389647	1.359915031568	1.1975273285929784	1.6603781178352377	0.520752285605871	1.135534561007241	0.1584540206692712	0.3479035714796548	0.36224375148638865	1.7191989515992057	0.9813663997046692	0.9087141629142724	0.6831193106115327	1.346835021044207	-0.23476900855157398	2.090970857188234	0.29731368365427124	-0.6614056176271794	1.307267365210865	0.7023140875381882	-0.20620817025235522	0.4529068017602239	0.45653217746923824	-0.9370874933231252	-0.3209318922613222	1.4249766378846078	0.3643957289411412	0.005046337670056069
0.5915500042124846	0.12488128510796852	0.6989089206646236	0.6978342388426045	1.6581588446606097	-0.10026318910204723	0.06035755267004121	0.8660995500556865	1.142033171041665	0.5350662722663168	-0.990585743452522	1.1373510762939625	-0.545086565606134	0.474471421915127	0.780621015477567	0.5172833218686785	1.1457777758181062	-0.1124754592020939	0.05621925657469554	0.7389248996854058	1.2522279448367124	-1.7141817937081132	0.05783608979331155	1.4139585991310615	1.2961202010605366	1.6112712563699887	0.5237999480232387	1.167267608027856	0.03526186074434665	0.2859149249136457	0.3425018510783539	1.6980413261858587	0.984172769762693	0.9156770240765809	0.6634440040838016	1.2800889181752226	-0.27307948983152613	2.233885305326621	0.27587037788382973	-0.6410928423225809	1.3445315552592914	0.5748825373795007	-0.11998867922143804	0.44267446094231816	0.4674488233203623	-0.9749105946015838	-0.33938309765191765	1.4611609629921392	0.4261782034481848	0.033462179773949795
0.5797117346961421	0.10485526129044191	0.6797774967777935	0.6039322077160378	1.575492762613654	-0.06328190874587872	0.021923080451232015	0.7903996138804791	1.115798441889152	0.47054289254622794	-1.0003923792489644	1.0400871415286324	-0.5087327640090782	0.44589912012769883	0.9377694181254628	0.6190083702854812	1.1094981421847678	-0.09647868503285	0.033600729577861484	0.6191937118551033	1.2576884073688537	-1.6670892755956306	0.02792981660125148	1.4613460823374549	1.3930225119353252	1.56729439372551	0.5046908822092311	1.198186027462429	-0.1029305814432698	0.25371317763425416	0.3426245430210722	1.6219930852116828	1.0305749089602136	0.8958385883906406	0.6251862301005907	1.2245942745801996	-0.29650759902093526	2.2751407309885154	0.2395759659127456	-0.6345401969919578	1.3947178217305782	0.44442427789869293	-0.03524269422118211	0.40196280704979925	0.5369898149335285	-1.027933825811179	-0.34411400614103566	1.4960767182594146	0.5038820372337472	0.04881169227864741
0.5701721818564401	0.0802351653507708	0.6893473283215286	0.5011267852132678	1.497355207434976	-0.0651454796026921	-0.009363178935426606	0.7099715532553579	1.104787067124791	0.4209608632706175	-1.0052729398702571	0.9488691541644491	-0.46311639526929466	0.44155536911534893	0.9914184682215401	0.7289492711446725	1.0647658293370827	-0.04907426588010673	-0.00759770383065071	0.5041137378509348	1.2829527420035378	-1.6145918906984733	0.01634323400705761	1.5099837703612415	1.4712317990476536	1.5424545288387421	0.4804978158101588	1.225454034633061	-0.25284347731557366	0.2518919325975072	0.36896305241182653	1.5464691912346176	1.1176348195395533	0.8505106741491018	0.5897193989788228	1.1765061268811285	-0.2959532472703528	2.2349532600269937	0.20177032328556616	-0.6476795052798392	1.4315157193837358	0.3327037904398188	0.07106543412577009	0.32756596275507144	0.666804313988531	-1.0827164502284161	-0.32136899906526306	1.5338580374148565	0.5764923973349103	0.05215166270040903
0.553000986744977	0.06225682828505478	0.742100870221357	0.3753082520949399	1.4420563360482188	-0.08892330464280189	-0.03934043362823998	0.6313644032348467	1.101627091819077	0.3958537039190463	-1.0095390540144789	0.8710414109099103	-0.3909662613939583	0.45185537387612873	0.9652717903407412	0.8151029221763009	1.0116644460104918	0.026740194852781275	-0.05549178737695878	0.39187265184963815	1.3236134092039897	-1.5631013349467275	0.02480469291102711	1.565373478068731	1.5283065176650488	1.5402663194208244	0.46395556281257566	1.2617974334514397	-0.4074725318742994	0.2701464365803897	0.41616110912631593	1.5145579707822265	1.2294846135538706	0.8028901105004609	0.5718809027379148	1.1383902702322977	-0.2694896989073423	2.1480146408789254	0.17896711722651176	-0.6911434016114176	1.4672427951203253	0.2402408394831717	0.19711563504799398	0.24383963124401792	0.8412588040736637	-1.1363586796322331	-0.26428903177892216	1.5752269523043023	0.6213807611860688	0.050492549789078287
0.5173016982937068	0.0695433692112406	0.8239985245861678	0.22311775534662215	1.4219838884593758	-0.11647067600286103	-0.061076194768602675	0.5548944820039756	1.0951010989306629	0.4126497700176174	-1.0134287978094976	0.8102662980943979	-0.30893990051570375	0.4816300810608577	0.9285759281851436	0.8699807759082875	0.9671370565339847	0.10531574754297288	-0.08874164932715081	0.30137223366625204	1.3645901472115227	-1.5198104176428024	0.05654293516287343	1.6159146448035298	1.5539028095193907	1.5444189999903335	0.43897191806604463	1.3213555167758453	-0.5373617370525586	0.3044751263316481	0.47557851651091704	1.531735936935448	1.338546600390885	0.7750074733422869	0.5709772088897069	1.1045575759885526	-0.22871889244222082	2.0436709263645274	0.16182117928883527	-0.747640301147642	1.511575647762512	0.16486711462105869	0.3085204462608681	0.18039655688618886	1.0366831223473962	-1.1889735261410759	-0.19997472612634765	1.6073423271139382	0.6155470889317199	0.058377141422742064
0.46714015645339274	0.10719763358956129	0.8987775095977402	0.06026305881365381	1.436224403492353	-0.14025966014989794	-0.06004574627360747	0.4734820891320191	1.088491896661158	0.4756767314258809	-1.0233842311858574	0.768933884806255	-0.2234238112758853	0.530544851241092	0.8954585383718134	0.8978187103621593	0.936544456297576	0.1921172399969419	-0.09973969295968685	0.24136089326881063	1.3910043590768741	-1.4936697951704299	0.09727730602165856	1.6506478015391135	1.5491114691258134	1.543206879492543	0.39060803097897573	1.3830470436972102	-0.627818060332591	0.3515007730442416	0.5342904452248873	1.585992406341651	1.4251559392290987	0.7717253282349169	0.5794088826548486	1.0783420861090984	-0.19055789927478525	1.9537337430947104	0.14310803918928203	-0.797497385184991	1.5324515170338688	0.11146787695362245	0.3961116550769074	0.13376406164430177	1.2204319122409288	-1.242181686271766	-0.14863012993413988	1.6276193881178678	0.5701794394164951	0.07424200092610989
0.40051621070497206	0.1458593699244926	0.9575683257667652	-0.10120286085935142	1.469277048217911	-0.1493007685821756	-0.03028002673931975	0.3788738172385377	1.1006622592335709	0.5639337973521802	-1.0414149967523258	0.7419939501807997	-0.12970981778330787	0.5839165592991792	0.8894610427562053	0.9012969790396133	0.9109782165094191	0.273584682641117	-0.0859269993773212	0.2028476116380146	1.385532262036497	-1.4847998492752565	0.14647728051079276	1.6668517351102188	1.5400996714493824	1.5297358689298786	0.3176848788643585	1.4263500041358044	-0.6815592880760634	0.3998365516216354	0.5814635801385118	1.6418510471279162	1.4857434943663352	0.7842144622311235	0.5993342812010375	1.0625258982466954	-0.16113157957064672	1.8874909410976684	0.13159449314819208	-0.8413567364262049	1.5365841881299873	0.060966720024798485	0.470075356638988	0.09557740966825823	1.3695241727854253	-1.3013589410222541	-0.11861767034031993	1.6323827926563772	0.5139612162283788	0.08581665102704547
0.3134635431502086	0.1780229121392854	0.9984368207429275	-0.24637548976127918	1.5163612321885196	-0.1309351104016741	0.027452316278034978	0.28338526513277074	1.1475150843149617	0.6578410718572835	-1.05961731717564	0.7262478040698467	-0.052495141688328785	0.6393764830063302	0.9264753028426487	0.8905742814565043	0.8939154769316608	0.3123188071920491	-0.04473178271160853	0.20773057142356666	1.3485888202174776	-1.488234832949344	0.21297527054522014	1.6553410186489856	1.544911400525486	1.493332915399889	0.22410915082879024	1.4441287007771326	-0.6940940784830889	0.4499466692801226	0.6068148028027037	1.663665226687219	1.5206467727247863	0.7970865709204282	0.6341517137202558	1.0437840326247887	-0.14883410609237024	1.8395020709201166	0.11842460513972178	-0.8839170395502836	1.5482414980116999	0.006774710271256557	0.5241346091388654	0.07364212252065336	1.4741346545585032	-1.3705249259691241	-0.12072152278555057	1.630296922879514	0.4445498752341218	0.09540819369006011
0.22102940265762855	0.2096776810159902	0.9961277847634771	-0.35700625767589794	1.5781081915470927	-0.09440688978674325	0.10067070842545718	0.19623336203508268	1.2364738374040822	0.7474206765028366	-1.0793286201152934	0.7203043579298062	-0.004246689692789236	0.6995394029946016	0.9953573910515574	0.8886482701462393	0.895518797387757	0.31769227557618474	0.024368677742418927	0.28975415693511225	1.3049167544685822	-1.497876316396164	0.2847101223602815	1.6185779922159784	1.5731888041319786	1.43785074267547	0.14518650155791674	1.424331048740126	-0.6670960683756497	0.49882429251764976	0.6097728288591805	1.627648862223257	1.5187803594450664	0.8056419829558482	0.6673340908582978	1.0293682169723195	-0.14881542007830553	1.8037877706629282	0.08393579248476825	-0.9308911297302913	1.5821054674079025	-0.024867921271525397	0.5588589420456278	0.07072865877087416	1.524993191825125	-1.4532395228434605	-0.14478005788326626	1.6511506065381056	0.36165047140968337	0.09392303757152927
0.14096512508390832	0.2389245919163956	0.9692226750725024	-0.41462464374725616	1.6444763165252934	-0.06452726507893529	0.1759688472304605	0.1177656417408675	1.345557373662756	0.8118790709206513	-1.0935991833092593	0.7237503527079626	0.038231880918503304	0.7585327253726751	1.0911330906519903	0.8965846489194812	0.9079010871678115	0.3053345525200383	0.1239075669396085	0.4396811190714704	1.2619912363315033	-1.5078638973617189	0.35876602094792365	1.5694773781696736	1.6381199617493394	1.3833188429173722	0.10981582094758827	1.3615893127416203	-0.6039400090171758	0.5321242861380276	0.6019167104019922	1.537078002068409	1.4858784971352124	0.8047945864629739	0.6919523925743668	1.0332635266215249	-0.1491766830168873	1.7765164320572975	0.026160760406054924	-0.9801975534364813	1.6270634819782586	-0.01642306100330498	0.5877013684780243	0.08938763320352608	1.5235558736781827	-1.5372922859384999	-0.16348072321752485	1.708727632133586	0.27724798236657494	0.06503098874734556
0.07823467621968154	0.30890359402256673	0.966843605887609	-0.4061503569411782	1.7116200217473474	-0.05473403283977616	0.247593395262657	0.05795861332269957	1.4329846779046553	0.833152097438051	-1.090854305599723	0.7354354964741191	0.0790868406225937	0.8392037930786198	1.21619939738748	0.8895742371223285	0.9298196909490015	0.26636033301629736	0.24641239135601162	0.5997252407486752	1.2081370367913176	-1.5188090603949207	0.4414139373204927	1.5211716568330875	1.725789597553667	1.3398496940310956	0.09147679897850808	1.2658023188001175	-0.510343743221872	0.5426506295653359	0.5832847886632384	1.4198304282357492	1.4495357517536145	0.7913818076187061	0.7162848748407703	1.0445336326625962	-0.15495689003419633	1.778099610744356	-0.04089724955742626	-1.0334521479340295	1.6512962438474115	0.017364255288975554	0.613705841683605	0.13274808454181497	1.4794736478991042	-1.60654816688868	-0.17496250345639644	1.7938070513014086	0.17670292527691625	0.019467355793183344
0.04149647463472354	0.44260771606424926	0.9863663918048544	-0.34563815729099223	1.7732678791858725	-0.07591178596588846	0.29918702986775453	0.022890996638940835	1.4679722414776333	0.8214670375453608	-1.0830538112925212	0.7424088362376595	0.08831983379615563	0.9443084602290324	1.3532126352891527	0.8703393776644823	0.9642107507935643	0.20419186601918	0.3692018975101977	0.721163744514378	1.1545232837546777	-1.5355516988605322	0.5208103158482593	1.482384851834532	1.796067687163435	1.3079288818144366	0.0684114190101181	1.1425117361968842	-0.3995115161255567	0.5315161261612811	0.5462854996872172	1.3114989941531114	1.4163267581445655	0.7883509355000207	0.7247648857187232	1.0607041091000826	-0.17470177822909924	1.8149904378063915	-0.10999096391636116	-1.09095469355766	1.6444999290243387	0.06290402399680602	0.6327887141925276	0.18337618721197052	1.407886623177511	-1.6584258661703792	-0.18900952665576948	1.8920710728208217	0.038302808755537876	-0.028390332366029968
0.029471297849002646	0.5824498610015818	1.0201347556292184	-0.24459142938105222	1.8039679305050753	-0.12945541282315068	0.32111757090656157	0.006494477034683399	1.433705825874109	0.7966004994481561	-1.080375454854007	0.7439821492454393	0.07015106583914854	1.0322989452375093	1.4832291287230681	0.8449645153670071	1.0047216421949845	0.1261950496704604	0.48934402434014324	0.7780048726075918	1.1145451743707435	-1.5575282073130239	0.5803327313858068	1.4644297178492947	1.8234666783644387	1.2916549962670232	0.03905221401585572	1.002252681146008	-0.28554184447937603	0.5049722076017306	0.5056802178322376	1.2227095693089614	1.3697440527436724	0.8127105520651206	0.704580988699675	1.0984619478204085	-0.20241521331065146	1.8439199685530805	-0.18322656970311332	-1.1429038616330789	1.6019001985592562	0.1268271798536409	0.6465446685182383	0.22945800578906392	1.3196980375459912	-1.6913868778983747	-0.20202559592867592	1.9752526513383013	-0.12218415245075405	-0.06649774228879841
0.03779473975417739	0.6992133420928571	1.0744619848513486	-0.11444168806475623	1.7973065579661995	-0.18792466947800227	0.3255577148280853	0.0013522254872633172	1.3320417927627064	0.7663840902502247	-1.0831290853623616	0.7542143783105129	0.05130357528978613	1.0966760254790766	1.5933868027847016	0.799230164629818	1.0451587611827802	0.03702665100260615	0.5923167864761254	0.7573649980969168	1.070167281788859	-1.5624050359861101	0.6203811500287671	1.4735603245302784	1.7935904622365428	1.2827066949450998	-0.012219016387949677	0.8590059243809172	-0.18740177961066046	0.4705125046639923	0.4952322320851227	1.1388342169633785	1.313339895907002	0.8504274941252609	0.6750028788864632	1.1519874928086524	-0.23542924771518892	1.8646296039719488	-0.2504338370153448	-1.1887978921674165	1.5168389747551225	0.20836195135843774	0.6644472820848389	0.2655892250976808	1.2290182792306854	-1.6994646759101055	-0.22355641743794608	1.9980643449677218	-0.2748238744116482	-0.0788617213370642
0.07697244530959338	0.7811661484033454	1.1170236355590972	0.00394678316198695	1.7641849727745211	-0.23161034127592842	0.3216516448216513	0.004309384309150414	1.1982014844537532	0.7323142282633919	-1.1006084246032537	0.7757363891346173	0.013512478791272256	1.142209953198415	1.6595935473734258	0.7376550442962281	1.0773022214922634	-0.04545134054742155	0.6411839347193747	0.6635857366908269	1.0168967467451835	-1.5189061865760674	0.6313398065764503	1.497291374316211	1.703008642944771	1.276464151448366	-0.08621338505128795	0.7271331300739196	-0.11959700663172486	0.4395044330836411	0.5308761585064262	1.0537040171033416	1.2597792348897958	0.8962440910068622	0.6526963521309261	1.2021211908596516	-0.28397343603117464	1.9054744296751047	-0.30234844513688086	-1.2366925843682417	1.437703378204135	0.30765534260663285	0.6933721085255291	0.2761331891445006	1.152926227481362	-1.6860753083313604	-0.274278467576056	1.957259517457836	-0.4042792158770146	-0.07049657406329037
0.1494002258772827	0.7919914345771264	1.119800246174886	0.08443876801822185	1.7042046128602812	-0.2552207797121324	0.3180366974591279	0.005281230311839627	1.0582175501742566	0.7005715426417799	-1.1337500220502803	0.806997646767997	-0.05438196092110621	1.13975921150187	1.6595715198436192	0.6797518039169107	1.092232118622802	-0.10427639573900487	0.6314822384351604	0.5345430686317176	0.9703179930219707	-1.4205406206386333	0.6084215420604091	1.5209401938218288	1.566013686939753	1.275990858961906	-0.14051858820410695	0.6363836169888083	-0.06624046556076779	0.4155581339992377	0.5807408479134359	0.9673100065323188	1.2018427966263743	0.9624311291435499	0.6439431314849104	1.246946154314534	-0.32867661034499734	1.932429922158629	-0.3423058812085419	-1.2760935004185676	1.4265845741417373	0.4312385355526345	0.722914935028421	0.2567229039133709	1.102684449867346	-1.650258172155338	-0.3480457597663827	1.8908451229159104	-0.500544734108232	-0.05330311955491194
0.23269290174026586	0.7520073912991434	1.084622979041027	0.12716532307216472	1.6283076228305133	-0.24642070798947877	0.33260958491476933	-0.0021876247280992467	0.9064476014159576	0.6762740650293537	-1.1734072029379283	0.8506989780906041	-0.08933839247507837	1.08943206608688	1.6005737850098825	0.6294179226730405	1.0919140775507334	-0.13371669551217358	0.5730002459632912	0.43046740666929306	0.9296864120921089	-1.2759361526033044	0.55737301960597	1.5392745007662991	1.4222666789049199	1.2759613550146982	-0.16085801296145386	0.59819960016521	-0.007378408735111292	0.3815189672156328	0.6270014615030925	0.8807344912315269	1.14590777441155	1.0468935116848428	0.6552351013603108	1.2894701067080858	-0.34884712441581567	1.9349428728676386	-0.36021469003983014	-1.305146679666771	1.472856873029731	0.5804345670553746	0.7359074775125888	0.2233194550605911	1.1028292543075229	-1.5831931852286893	-0.4215481387421997	1.8383373625714126	-0.5435499874212827	-0.022377950714876936
0.3116891377746811	0.7085979433686846	1.0169564839822138	0.13007393336030687	1.5552156480160162	-0.21771055768762304	0.3650268243569103	-0.014026665219102985	0.7441496847739206	0.6633718479886653	-1.2182267845688297	0.8911414201116779	-0.05405664726028272	1.0241806583190354	1.5148866940610135	0.593236183976448	1.095342035703798	-0.14251957986404362	0.4678304484950416	0.3688447076477729	0.9017073588690023	-1.0975208297337529	0.4822767946970461	1.5419485076595294	1.3082157869690048	1.2668212780359238	-0.1627249414832665	0.5883778335129544	0.06661382455434646	0.3238537558034646	0.6697730229716938	0.7889827299336118	1.1039944772791783	1.139861051663819	0.6927552089697515	1.3195044544915955	-0.3511932572928126	1.9553662727383483	-0.34901831586483445	-1.3260058630991984	1.5503129916614764	0.7395638752926335	0.7221127467123873	0.19348900131193641	1.18533292488024	-1.485707390781868	-0.49278109451371754	1.8250549850740316	-0.5316557621248614	0.0031502086285353976
0.3802379856609853	0.6876425266711844	0.9302862726464959	0.10488782029110733	1.4934105201391543	-0.19150227915880683	0.40014794389465813	-0.01663629024559598	0.5829057536257019	0.6691291944982456	-1.2687391865513968	0.9071901889935168	-0.005562731320667052	0.9583321488259282	1.426173821517759	0.5754424658486601	1.1120031254740474	-0.14738598204187364	0.3357027379930196	0.33649079909463564	0.8952172423579661	-0.9163586143044377	0.3843141143518262	1.5214472805504422	1.2432030746215408	1.251225983274292	-0.15356141972863138	0.5824134385654175	0.15999276735933327	0.24812004678428018	0.6836506319301096	0.6808417637772751	1.089674058570586	1.2309553081892222	0.7410502895088733	1.3449311861223117	-0.33893315584266503	1.970325534696616	-0.31565307936297254	-1.3355286724554152	1.6392139063841706	0.8863054634162045	0.6824322956597337	0.16226264625020037	1.3187889874493242	-1.371277483939692	-0.5537221719015364	1.8608406884333402	-0.49785619677370485	0.009417002089158324
0.41755390062402203	0.7044295281482085	0.8414512113425328	0.06852385024247618	1.4486401505627087	-0.1725697383464123	0.4278443888089149	0.0015395191494518262	0.42753798972309226	0.7022119824343206	-1.3191237976712116	0.9000443867906542	0.027237757881118395	0.9039581628718644	1.3367901105667492	0.5733278939905373	1.1324036569215514	-0.1475346975723449	0.2027177655348494	0.3262631981200034	0.8980327933511016	-0.766278144816552	0.2692979573177101	1.5037297007083397	1.236763649057123	1.2265545367528359	-0.14058874775442248	0.5793618876620267	0.2581927833977911	0.16422955382165466	0.6406068477136017	0.5651403413463532	1.091316029747048	1.2959189068085903	0.7833326535370106	1.393707399527728	-0.31377347601660477	1.9240738181906498	-0.2535267809644453	-1.3425788255755795	1.6926518401782154	1.0041686220058328	0.6356630203641795	0.12124790675147734	1.4511831507904431	-1.2569092200712146	-0.5825645981312724	1.941808537367923	-0.4591928745357194	-0.002770845706397393
0.41249284014799725	0.7493627774130406	0.761349702717312	0.0235925855006466	1.42210237988552	-0.15363942935540323	0.43976575635670334	0.03999090799674959	0.2864346911503489	0.7542652095558674	-1.367092636317072	0.8789388890275545	0.06571053436890355	0.8537884948349651	1.2396807441616438	0.5767421867678248	1.1479532423265313	-0.14587015868309433	0.08197893291553997	0.33876118529080923	0.9073753034646874	-0.6593517951943564	0.155720020337318	1.507711778171777	1.2769922187375244	1.1875908864714293	-0.11555890037719607	0.5670389941510028	0.3342982954206773	0.0757891831606552	0.5606960517718157	0.4506960072290183	1.0864255544444907	1.320489939267618	0.8064861305735427	1.459565916282293	-0.30193484799480286	1.8302379093510814	-0.16152828262855656	-1.3667674842149364	1.6724197020012113	1.0809047598238688	0.6072956057442985	0.08541123542635452	1.582845247239556	-1.1612367564340222	-0.5805512577009991	2.0484636720401737	-0.40418562755207893	-0.03308499131172191
0.3853694397839192	0.7959709488057382	0.706188254430349	-0.026082081484345765	1.405302450047826	-0.12080264131193275	0.4314258256512759	0.09067257298495571	0.17409806432616978	0.8086702020759281	-1.4111314682933478	0.848281249931803	0.07973007445194977	0.7935451957682929	1.1366700022709968	0.5759509058973483	1.1639913650484002	-0.16036723527397206	-0.02194115997498498	0.36114096501242776	0.9184940151689837	-0.589262259740147	0.05797079340064811	1.5262927759571951	1.345078524975762	1.1374673681586418	-0.07010749023249677	0.5345419585564509	0.3713506162870401	-0.012398865807864068	0.48342121553687073	0.34166320301776615	1.0763087844517958	1.311775098853171	0.8058640529477996	1.5314063159256333	-0.31657845435007603	1.6968481958324673	-0.06443015821037021	-1.4129868083039736	1.597185693589395	1.109835690820468	0.6040189936498022	0.07385769749408014	1.698337514535567	-1.1097520311096507	-0.5624201557779359	2.154845537715216	-0.34185013112495855	-0.0738822081431616
0.36690688535675076	0.8346755026988255	0.6730254718530487	-0.0744144755529349	1.3831747148127713	-0.06592438526619807	0.4198332800825817	0.14686067164150374	0.10354443386405812	0.8489786530810737	-1.4423316949623928	0.8298261419201751	0.029983700918162808	0.7299833890362185	1.02575337968238	0.5778668157496922	1.1664078214413298	-0.18716469881286263	-0.11141164420878254	0.38033966933797136	0.9101229864931121	-0.5445554889504872	-0.027893430642496653	1.554436850786739	1.4185865217090017	1.073989625740888	-0.005702734251319836	0.5018577787867271	0.36698167479204463	-0.08937800882198202	0.4168589195505271	0.26227617133548914	1.057911282123128	1.2759799619271768	0.7751973072895372	1.6088799039127977	-0.3427513313831934	1.523707273808491	0.025849807596158774	-1.474426894210639	1.4831297484104469	1.1004773051020327	0.6194059834337939	0.08634823951877439	1.735214378633985	-1.1074866518262332	-0.538538229489893	2.241316372419287	-0.2811453403596034	-0.12481675707502618
0.3559764511488178	0.8376022087327794	0.6473665412589226	-0.12251646371933811	1.346664274833366	0.00016430959842800852	0.4386661924138733	0.19808756929074783	0.07312149919663735	0.8625623376158795	-1.4529085770548782	0.8460636432827819	-0.04894922278534934	0.6607966872054479	0.9128542794111414	0.5988643796147475	1.137884127560333	-0.1973723178140033	-0.1821590769763104	0.3817066083954767	0.8827528058676943	-0.5232520238941126	-0.11084805676715681	1.5863604729448686	1.4779277822005215	1.0015746459814134	0.0636508368399232	0.4832094121548945	0.3303889795603757	-0.15050779116551075	0.35843263301569805	0.2183363411374037	1.0168012514655722	1.2313798728942416	0.7087253707198296	1.6627914369802117	-0.379735105664561	1.356818130963959	0.11720774314366142	-1.5262187307628698	1.3599171410624646	1.0749615942512079	0.6403937502520911	0.10977120742359284	1.7231178447517883	-1.1429544778179646	-0.5242152550254058	2.3008388727104956	-0.21294781157966888	-0.18667361813482608
0.3497138439410748	0.7908252857873498	0.6228940555570031	-0.15747897401430705	1.2899025729311184	0.06307712263162218	0.4895351620204581	0.21842557996372736	0.07045879900172866	0.8540580448155781	-1.4494844821570128	0.8893728666065522	-0.10015359299901014	0.575412780882252	0.8167181293229591	0.6411473988956056	1.0930665665902382	-0.1771953830111515	-0.2317692928063148	0.3499773276235839	0.8613278589509219	-0.5339878868468146	-0.18811197357261533	1.6123361048268272	1.4946617933836224	0.9336381195418685	0.12250785472053494	0.4616834286177715	0.2812540000254634	-0.1949681673378905	0.3048565123414565	0.20788973557957457	0.9609303555659642	1.2005842019844895	0.6281200826868669	1.6773694795065346	-0.425798206557528	1.2399669100141448	0.18952292861312092	-1.5152969465112767	1.2563713439432402	1.0467735589511917	0.647441374490845	0.13907659737558425	1.7135017572985507	-1.208239523879071	-0.5387479524513799	2.3290532699085937	-0.1434542262998622	-0.2462929599472352
0.3616953281183693	0.7257526721098719	0.5975688125888103	-0.1707178012197117	1.2057779691478046	0.1045354366869136	0.5485974538067595	0.20453879543279596	0.08502836539559513	0.8331679046737396	-1.4384279466892642	0.9379275512923513	-0.12283682734917664	0.4868891693333623	0.7609964889223224	0.7031232103933935	1.0458784520623572	-0.12108662594239258	-0.2733601688364037	0.29554237437464087	0.8534280278586118	-0.5716660052599478	-0.2636060922139815	1.632924130565136	1.458854169697578	0.8811985413732625	0.15940322214381947	0.4242854173298948	0.2447187579981311	-0.21256922283511984	0.26799141767778323	0.24176389607243293	0.902968604283379	1.1772071494510044	0.5530378351959763	1.6790905761107553	-0.4669178186185219	1.1861763413811501	0.2220050591348775	-1.4166245682522847	1.1838381175907446	1.030498105527826	0.638311938277851	0.18290448355724415	1.6925614263107278	-1.291503770602218	-0.5793547330154638	2.323480086598537	-0.08011761839691041	-0.2915499940540872
0.3922388887753584	0.6590000989447459	0.56032144629407	-0.17942460774359192	1.0864915732535638	0.09511938226188797	0.609927988926556	0.17825941358705932	0.11324228911262664	0.8063447820702281	-1.4183105138844239	0.9827710395244322	-0.13150495771167178	0.41571923677225575	0.752447804854533	0.7763200580650584	0.993326263370523	-0.04422219772930973	-0.3099650935267934	0.23070057913557823	0.8428173563472916	-0.6225272927958114	-0.34866416697629277	1.655312085772578	1.3870724147515283	0.8451139846068916	0.17359085218446926	0.36933108071471754	0.23517902811283248	-0.1968913115196777	0.24488699121462232	0.29517334340637996	0.8290292753042401	1.141704875525615	0.4837707525376243	1.671044496102942	-0.49569843272554037	1.198585145903408	0.22248599948085035	-1.253399491249499	1.1631211178522893	1.050821421721971	0.6211024541927784	0.23695190412274503	1.6600394216724492	-1.3781866339083901	-0.6272311737077164	2.289155996316045	-0.03015563293027824	-0.3210900319314517
0.4179325698970492	0.600342562950986	0.5131396638272601	-0.19450456835086577	0.9501574927215094	0.03828381886115289	0.6736796591280891	0.1374314762706587	0.14908968295687708	0.778423934766141	-1.3966753457644259	1.0128527191530132	-0.12067497020315703	0.3655987804160105	0.768728151884547	0.8417640367823793	0.9424806765138584	0.02390384925355294	-0.3442523550299233	0.16243328893386694	0.8287279668733781	-0.681625154087819	-0.4357863154756484	1.686673801015217	1.297493039017278	0.8244649095547765	0.16283077285801822	0.29736203603214845	0.2499844690738608	-0.15860958191956553	0.2221621429492462	0.34264243223886737	0.7505538532908456	1.0845012799636928	0.41806170170489193	1.6559350207139942	-0.5221329139555617	1.261935981844913	0.19980924756448726	-1.0751917758155318	1.1979217985204031	1.1016717133774574	0.6092005000536724	0.2908307066397239	1.645601882674058	-1.4539227324686173	-0.6758361257398704	2.241612204911678	-0.009812934300991139	-0.3306924468940164
0.4285984210872907	0.5649828159538457	0.4689507709930477	-0.20625738317795328	0.8180007735584324	-0.044347136112098534	0.7215850421078079	0.08626076672007137	0.19122730977645083	0.7584049489466791	-1.37881438449504	1.0253952941033477	-0.08749297679913286	0.32998920829513034	0.7955817132218769	0.8849309336313222	0.9032452281746493	0.07633951189501012	-0.3891291338300136	0.10557405568757335	0.804852016888202	-0.7396683071310329	-0.5085386976169038	1.75017080524865	1.1984906938423256	0.8205310499270588	0.12052627522625561	0.22525428449033447	0.2964366337627897	-0.10109479305483729	0.19152174731692742	0.3982120099369817	0.6852277009660378	1.0049083946513906	0.37154038304457826	1.6624073135777533	-0.5523855707261116	1.350155751825776	0.16382993444076482	-0.9139482255642518	1.252339771640786	1.150424571599836	0.6189285480916222	0.35519370984455256	1.631794511146807	-1.5140272002818191	-0.7249377900492302	2.1972674157131737	-0.012158314444086485	-0.31887425728316054
0.4438665603650828	0.5448459702210916	0.4359301146267933	-0.2139199647873405	0.6963402403621735	-0.13642092736700048	0.7521277868283623	0.06089704277836747	0.24315194475290522	0.7455343463773673	-1.3563932150411246	1.0412097743883717	-0.05696376842928056	0.30849518657503217	0.8331446590507827	0.8972328258027428	0.8612490521789316	0.11274077354626033	-0.44114547327427295	0.060274962682565755	0.7467764299430191	-0.7824722255548404	-0.567630061610972	1.8441798118281258	1.1108482429480322	0.8279648152923107	0.055052013904901734	0.17703713818134478	0.3669791768266393	-0.03322349267120088	0.16012411235064383	0.46157060542124195	0.6255024760150013	0.9148712175956257	0.34578510837064697	1.6901257328862447	-0.5700812260452656	1.4397889332030653	0.1551626431195915	-0.8018601458009673	1.2871879068447019	1.172210053528951	0.6417121503847876	0.4289246195679023	1.5886427879740517	-1.5591858154303904	-0.761796048628003	2.15666816671495	-0.010564476910326824	-0.2933460979397481
0.4680334275589936	0.5207925772570141	0.415373309029187	-0.22648237099550225	0.5906588145788635	-0.22638787923407974	0.7797425498497235	0.06898188586283752	0.30616323917185057	0.7250727579586334	-1.3218599225819285	1.0745112952190168	-0.04640734013554905	0.3043663265682027	0.86030059829728	0.8960122329706259	0.8076345407309107	0.11794760886613305	-0.48938053155736033	0.016310219459520187	0.6545264141390084	-0.8113871000746238	-0.6111869911342701	1.9228939862688759	1.0533606535094884	0.8345454248508017	-0.03393083039781112	0.15580177853978278	0.4381537051381928	0.023904726421074052	0.12532944422034412	0.5377196823564012	0.5794985949856664	0.8345158487314535	0.329793930484564	1.7083249775852611	-0.5585498791436365	1.4865045487008754	0.21776573582662628	-0.7486905953700072	1.3151014900995137	1.1671305370169816	0.6716282004546562	0.4789188037518424	1.5409914009009802	-1.5862291016833365	-0.7843335403524094	2.12367030853818	-0.020226762457515562	-0.273112748477188
0.47624035584169844	0.4790656074940952	0.401706534967051	-0.23284706981643016	0.5061916628545141	-0.3108109867798118	0.8020584618703989	0.09676377908746422	0.37869210184700103	0.6978544544629145	-1.2767199885142637	1.1286937872408136	-0.04752671486847435	0.3026012676220966	0.8564417755756516	0.905359448700163	0.7531790237675755	0.10486422569142224	-0.5260176236757483	-0.02823207814676245	0.5372079112556206	-0.8253349668770893	-0.6235776506461075	1.960549363521606	1.0180423582040643	0.8309852818877174	-0.13984950566329213	0.15627294152198018	0.5006652894219333	0.06551516142582675	0.07595935670741776	0.6743479278899759	0.5654869951108796	0.7846095673443648	0.3174280360593162	1.7134808086910787	-0.5270514881021147	1.4566807786209721	0.32774559864944564	-0.7246911597788092	1.3638930058663694	1.1339154866676515	0.7183950522205547	0.4858598910150526	1.5065654860307442	-1.5907649971646456	-0.8037936235682626	2.106454361713998	-0.05987134410240695	-0.2709382885671869
0.45579949719968055	0.4134414029203731	0.39499158644518756	-0.2319212185764543	0.4426651777142105	-0.3957541087083435	0.8100381544840799	0.1399932373612597	0.45079897408947645	0.6748953228054306	-1.2279511440563762	1.1929051328096152	-0.059511565872913466	0.2882101318096549	0.8323977255400573	0.9262559979860084	0.7086762250956099	0.10608261798925922	-0.5470052620730808	-0.07963079722426694	0.39807858359896375	-0.8275675010690884	-0.6099767310314244	1.954150629486667	0.9993374410434637	0.8130628632900638	-0.2415534742842044	0.16916607434323347	0.5497003503406075	0.0948346186026577	0.014989129422786856	0.881619606889043	0.5803018614604826	0.7926814954912125	0.30795186033473415	1.7143031311206136	-0.4985179446255059	1.3675490029625266	0.43314823611059305	-0.6986357838778409	1.4403319468394105	1.0571347226063574	0.7763101404026387	0.4569173500282352	1.4860971102553502	-1.5814158128203846	-0.822450136700103	2.1027288779538793	-0.12093914412812017	-0.2769789381971699
0.42900621876593314	0.33698687481308714	0.3957887291071386	-0.2267064354508383	0.3932650249598728	-0.48407620821437874	0.8132614476422043	0.18312072464119683	0.5099033899486303	0.6500603991796023	-1.1836392247569578	1.2553690759271705	-0.09046368200183634	0.2638405075500364	0.7898185104233054	0.9513816909881001	0.6750081349045629	0.12288209767237226	-0.5559654991419398	-0.12884603484037885	0.25471623402907334	-0.8374552199047318	-0.5866709345988899	1.8893181445895881	0.9980597502718427	0.777606494732994	-0.32796094972777134	0.1756148424500385	0.5762312409171352	0.119626842335568	-0.05163834665812583	1.1189516062566813	0.6109019265609901	0.8753381783483034	0.3049255367500372	1.701500260823129	-0.48495397463840806	1.2460765584386422	0.5152045366047338	-0.6570407309095383	1.5174208086288647	0.9503651230759459	0.8281033926744437	0.4038005303381217	1.4895965508929616	-1.5671608751526234	-0.8387334689519614	2.127182692621576	-0.21379294251394088	-0.28162141010502223
0.39894327680163155	0.26138114182924543	0.40745749701399586	-0.21182305969588802	0.34921206710899205	-0.5669325771475561	0.8286029826540714	0.20678007625698563	0.5539251148971907	0.613631746356172	-1.155920861457981	1.3052611580197893	-0.14103073317997433	0.23207272729884026	0.7281774720127402	0.9798139278829886	0.6617274610652645	0.13975324749065213	-0.5615610232422018	-0.14594997295461995	0.12162909431636279	-0.8643372844923396	-0.5620035955506543	1.7706598500939872	0.9984760192067459	0.7278493170980379	-0.3989162120164634	0.16277895372942602	0.5807001010283684	0.15742010301818687	-0.12164176822540027	1.3513740147240187	0.6563556713071523	1.0089131662158748	0.2993793784583597	1.663339651933235	-0.496842432031049	1.1025363401708312	0.5605227991190055	-0.6123160562907892	1.612715706240661	0.8486487893261758	0.8603387606248102	0.33543765089366917	1.5355826869039972	-1.539868448547646	-0.855857900659888	2.185070593039569	-0.343781453830458	-0.2819323578721523
0.35006581217561805	0.18661664792917368	0.440869515410666	-0.18257207919638527	0.30400435645059576	-0.6387034892594248	0.8509963877526221	0.21293995670229612	0.5966907744264264	0.5756733043900191	-1.1500949985642719	1.3286070404899342	-0.1960826767821052	0.18743281177804091	0.6617104020717522	0.994282582778457	0.674822884177018	0.14771221600093237	-0.5710262889306301	-0.13248154957875063	-0.004506426725280388	-0.9013273117911496	-0.5428031505971211	1.6333307136178086	0.9878840986345606	0.6689815664315149	-0.4542652523812949	0.12494060320585096	0.5517162084232038	0.21323657279891495	-0.18983164951436796	1.5420480945452995	0.7068872076976882	1.1306523298578195	0.27959268640980295	1.6173287540901793	-0.5153727293117545	0.9666573644023648	0.529350816436278	-0.5873853881704502	1.727275082147245	0.7615541129261064	0.8650501022754765	0.26249860567666955	1.608633845409603	-1.5022996245356939	-0.8740221167347648	2.259414802610604	-0.48306356941411205	-0.2785445493323708
0.3024360142568838	0.13560330540619656	0.507386641980154	-0.13331594770343688	0.25632771534926607	-0.6883771378343937	0.8808626388473971	0.20525883551187674	0.6511988625681787	0.5405338194549449	-1.1541230365806254	1.3309417914373631	-0.24814764949849083	0.12173685849495944	0.6008122921664928	0.9777262932459884	0.6927249898831207	0.1418657247246953	-0.5764175498631046	-0.10351873619741163	-0.11497802151172495	-0.9544320773140708	-0.5325097226333654	1.511786745396313	0.9717583498134811	0.6085070799732963	-0.4904384897988921	0.06500162644256616	0.4857124685019536	0.27383421516279033	-0.2514134194509863	1.6493823730137727	0.7470724693884384	1.2112243133674099	0.2502688718422501	1.5925472006014572	-0.5121919544732064	0.8656714889736113	0.43968446417461077	-0.5769674900133923	1.7729366617918778	0.6811874989654064	0.8399859585763044	0.21197082007335627	1.6717953969638586	-1.463667459227444	-0.8916741672615895	2.3381137667518432	-0.6194416109149017	-0.2744804837605789
0.2876484936717788	0.12638997436299265	0.6091922648921455	-0.061541338449164484	0.19678685090654308	-0.7136480513813395	0.9279532973056668	0.18914533744159331	0.7107906476594359	0.5095832519772683	-1.154872276159504	1.338910857737368	-0.290633613602075	0.03838375419339861	0.5580388342868984	0.9387228806368053	0.6978398772277215	0.11408279682726011	-0.576911319882875	-0.04990575689827977	-0.20200220403302258	-1.0296077415218665	-0.5267133227914842	1.4220521906102859	0.9441384812184473	0.5566895433583232	-0.5061952980746494	-0.009243972088564006	0.39075730952581655	0.3269252871753849	-0.31288783393772573	1.6598469049646656	0.7944905044217563	1.260033658190103	0.22394195826898716	1.5983724506465116	-0.490522406829652	0.7906698792029043	0.3497548385338979	-0.5649975376410992	1.7257709796864007	0.6287122870407159	0.7847585647823836	0.21431012869588972	1.6928644430096162	-1.4195413638883214	-0.9040434067690681	2.401243919217218	-0.7423486056445895	-0.2698401863126366
0.2963530322171148	0.14121996156430028	0.735173762283005	0.019800400284856016	0.11534230774365631	-0.7284807363087442	0.9743067243203626	0.17778701735020666	0.7541962269527754	0.4849871932462853	-1.1501107536021453	1.3616026845414035	-0.3190482831765729	-0.05056471819846646	0.5450726292414692	0.8929413897626514	0.6940053511062403	0.05114029237034064	-0.570106300489886	0.028580081701523617	-0.26409751357377703	-1.1096397147870132	-0.5162354545038352	1.362477875304507	0.9049752202000217	0.5171161448346203	-0.5068233116104011	-0.09824974180030895	0.26557427117235477	0.36563564016336375	-0.3741782105103879	1.6072060517333218	0.8652792062822361	1.263463101256357	0.19257327366816326	1.6316643886440771	-0.44813629825983686	0.7300096574140937	0.2699125220462179	-0.5530318374721355	1.639071542776766	0.6045038626100256	0.7102495690477725	0.28188754685102435	1.6595486955140708	-1.3616200847269395	-0.9045025896742181	2.426164046118684	-0.8281010353746545	-0.2725365166010381
0.3029845992293453	0.16567382463113062	0.859591871352363	0.09164053782323663	0.015805201003319426	-0.7381266683364667	1.008851881792819	0.17807628200625325	0.7849500179688196	0.4602576511917122	-1.1331513306110832	1.3974488398541243	-0.3406298871753133	-0.13987571663781231	0.5496783854738225	0.8627986393264786	0.6890757144891844	-0.05437606412907532	-0.5425838490947481	0.12046916512611014	-0.3010545289857385	-1.179825008447987	-0.4972215222373845	1.3289279209356883	0.8667532366915399	0.48718807838562694	-0.49886961429657417	-0.19609752336488045	0.14643381113587067	0.3857372683309399	-0.4208394899754843	1.534129110409442	0.9460395501588682	1.215996767235254	0.15905043512684347	1.6727730514140067	-0.3807441504240482	0.6955311051096467	0.19567564821160016	-0.5236448602625733	1.550837054795982	0.572063208834872	0.6346863379129353	0.4160754973893891	1.5812926218532126	-1.2925568380695667	-0.9055556197018937	2.4211925560134917	-0.8811344195050979	-0.2855658803817644
0.3014456484658922	0.18323406083485314	0.9710023424108115	0.1505293270800409	-0.07871002365806534	-0.736879080182025	1.0462035453288792	0.1930472887371869	0.8016176494716204	0.44394282760187337	-1.105401457236359	1.4553734414083856	-0.36438369920928143	-0.22416384287179017	0.5601494721429425	0.8617009475657333	0.6882265120390232	-0.18267814835141685	-0.4841983589068735	0.23009767753802937	-0.32707316757106253	-1.2407135482064942	-0.4735364833411159	1.3268203893068555	0.8320686896012953	0.4631534253914077	-0.48210319297969007	-0.28501082183712895	0.07473970601988104	0.38307495098592637	-0.4405066249809247	1.459797321571108	1.0126262908380614	1.1656555236401664	0.14621798248228846	1.6925665947008972	-0.3236023194145722	0.6962713694583337	0.13660497942498628	-0.47249510641308345	1.4634257998493223	0.5151043719993578	0.549206023427004	0.6076469445671777	1.479521916045829	-1.2119535130444015	-0.9169557183662917	2.4070978926895434	-0.9129771380621365	-0.29869744377826085
0.28868012470406235	0.17629509773369767	1.082184175651491	0.1917170243652569	-0.14931798730266516	-0.7287240048397535	1.0880330521216455	0.21772843133224837	0.7923100858438825	0.44615759695775525	-1.087622772275869	1.5204796392566893	-0.3941291973962401	-0.29080466042341896	0.573313924956634	0.8789727570342706	0.7016842396710194	-0.31442577432190516	-0.39660966921096225	0.3696105556230366	-0.3494211188078986	-1.2974584935608555	-0.44743092423915637	1.347268319012034	0.7963528149866175	0.4456452913857983	-0.46883448192732013	-0.3534175221028966	0.05459861095175724	0.3668940137322706	-0.4325623216899074	1.3952891961316423	1.0473878162891919	1.1350764673758318	0.13848404443250736	1.6695751308547018	-0.2979090500757791	0.7222714274224855	0.09150438387764206	-0.44071626483072734	1.3778013113376295	0.4363049266989397	0.44753168378173563	0.8023154143830098	1.3768099813772947	-1.1233905390404266	-0.9340933957349439	2.387382412010154	-0.9110656674255635	-0.31319674245814794
0.2539833388794577	0.15211073341526093	1.169770998058445	0.20852397233111547	-0.17797352292348703	-0.7164422917558677	1.1199581057989005	0.23878023896223496	0.7707667808443041	0.4584082046161817	-1.08674224071471	1.5686861450555545	-0.42341629906112876	-0.33210638360655514	0.5842415822435697	0.8939464848257878	0.7295866058906045	-0.4458473011773843	-0.2881957866291084	0.5341157870190403	-0.3632700617782657	-1.343355402063162	-0.41872247697080267	1.373723627529168	0.7682623076366115	0.4395133876910937	-0.46965757323712004	-0.4035457406948181	0.07877142218507431	0.3555735039523487	-0.390013139367483	1.3595618947558314	1.0266632037320125	1.0967166130480916	0.11550710293841593	1.6031441583498705	-0.27929362761989074	0.7626069512537447	0.0632781608139981	-0.4427148003955508	1.301308726106726	0.3427814461966413	0.3479609678776084	0.9352355279489432	1.2989856394732615	-1.0473975947564562	-0.9519949062054323	2.3650671152747464	-0.8800028515763255	-0.3366178501487694
0.20553794560343594	0.12577037910967753	1.2148147079590912	0.20231992349703284	-0.15370432445957	-0.6884195424407167	1.1431641410113906	0.24794722320601625	0.7597950295947482	0.4767305471384337	-1.0925348429729085	1.5936102215459127	-0.4440500573481054	-0.34892365527521485	0.5920373252925051	0.9039082059121835	0.7584086682000363	-0.5716821409966064	-0.1662828428878696	0.6956553943406147	-0.38114648368302817	-1.3808132766007364	-0.3908056724409546	1.4007042961705407	0.7579830135298231	0.4442598351981612	-0.4727839512475249	-0.43265436587066963	0.13630705938017534	0.3456294413538409	-0.3119580590593128	1.3383123965780332	0.9505098293432963	1.0389602169110632	0.07892221338119057	1.498487313270261	-0.26422024294113217	0.8091804359966066	0.06002974045994915	-0.48129929340662975	1.2517022302684941	0.26009951773281087	0.2569889351918782	0.9863652159533098	1.2630017360892691	-1.0005335240022286	-0.9596531057148813	2.3448953505816688	-0.8366232449635305	-0.36180027036649154
0.15755617945015787	0.1017673597434305	1.2371861974977285	0.17518275861391264	-0.09018645687753156	-0.6438165920533888	1.1650192833798325	0.23753577662902678	0.7524508111256071	0.5038136109510414	-1.1039432409531682	1.600640506454512	-0.46694770297472366	-0.34769172286952205	0.5914125444470729	0.90303442980202	0.7753091084678212	-0.6835556384853236	-0.042094053615768116	0.8199726174459643	-0.41942401577978644	-1.4205009493815455	-0.36155426601687246	1.4244033675141279	0.762160994390747	0.4498815664723962	-0.47539012186046775	-0.4381475978360087	0.18744790513606038	0.3282807075490918	-0.21290540299184926	1.2929653445244527	0.8500205183299505	0.9806232935243152	0.02023885681487616	1.3841378786470568	-0.2651898394487052	0.8434596104364743	0.05421284989615736	-0.5681526725115222	1.2268236740643021	0.1931627779195199	0.18841031652474688	0.9558453491708244	1.2685445282716017	-0.9782290413523483	-0.9394976253109404	2.331179252565781	-0.7812359726604522	-0.38802208242119435
0.10975646583198855	0.08757459855467883	1.22728267832806	0.1368318018858823	-0.011859315417023097	-0.5886057946212285	1.1728900668029854	0.2040143731786682	0.7255325763427047	0.5205271281521294	-1.123635287735421	1.5909598317944407	-0.4985223511545868	-0.3323737670714391	0.5800743741046446	0.8739152937685052	0.7791878980374769	-0.7791689740580582	0.07485706435677016	0.8984946663519269	-0.4751668838236321	-1.4575634793226198	-0.3382194564996806	1.4379119752304403	0.772939811219419	0.45739892635473733	-0.47774645602594534	-0.4311043717610105	0.21039671332046495	0.31339211024602287	-0.09424120670548966	1.2235229793942233	0.7534513502178608	0.941672514443875	-0.06355878227722167	1.288353165358218	-0.27533634508577043	0.8586360166036903	0.035626163939295165	-0.6627323050659555	1.2362980752991382	0.13861638329304962	0.15783506638853026	0.8553596642800887	1.2760126831955465	-0.974589537446904	-0.8929788648430496	2.352825165610777	-0.7205198378557107	-0.4133240979339667
0.05675490444397657	0.07792049853045808	1.1618407674421343	0.09151582270187099	0.06138992983581111	-0.5222537448331244	1.1611948952662936	0.1595113180019911	0.6726232970233413	0.5047673141709017	-1.149032408787685	1.569615164422092	-0.5251758908652613	-0.2980322159220644	0.5674065419629637	0.8339051025198652	0.7873618814670216	-0.8578591989645172	0.17508433651311842	0.9196849375162198	-0.5335856887617798	-1.486764260488315	-0.3315008550383363	1.431654860011601	0.7884301127684422	0.4671278529465355	-0.4694505170032615	-0.4185745188092086	0.21008446764472208	0.3149335369955964	0.040409366304758	1.1559987383218022	0.6763478938431753	0.9166509235223785	-0.1453493803808573	1.2138611954318859	-0.2888816290588035	0.8607482375452772	0.014858662275694457	-0.7183234852930156	1.3212169354958674	0.11010283892456588	0.14797372421951735	0.7297562933766043	1.2518222969948611	-0.9944565541784589	-0.8336780417750692	2.4293981470948296	-0.6560715140929119	-0.43449898853755675
0.001316266452641829	0.0531996553951255	1.071003580382573	0.039323601317767035	0.12113977006646112	-0.4465503634401715	1.142841602254827	0.11901842823683888	0.6028462874514109	0.4538153244689728	-1.1807087877124658	1.5439947301578667	-0.5568851006048288	-0.2374083465250049	0.5443577357741	0.8027387376810342	0.8229152666729055	-0.912651017299585	0.2632890324551925	0.8669790263863723	-0.5874379492172597	-1.5157119663932748	-0.33973642635461687	1.408549674025849	0.8141997084242544	0.4677142438972921	-0.4386367847463587	-0.40360298479545803	0.19101999566655997	0.33021193896461215	0.16750096540658857	1.085057278571627	0.6198171719106826	0.898727361301931	-0.20866889654983964	1.1542735864562954	-0.3165680732311517	0.8576529455486337	-0.02880118525246394	-0.7318773834055143	1.469318415251477	0.10190211045769573	0.14822819483336502	0.6141462098551466	1.2028033124312292	-1.0241581936721498	-0.7697301994025657	2.5383472371106257	-0.5790993708477586	-0.4572786305547277
-0.0475903265789891	0.01158602622732507	0.9887001453862257	-0.0052715667410581	0.16389363100888737	-0.3710768596499151	1.1203350991507282	0.09075165253121331	0.5170554343709652	0.37501625456283505	-1.2140937129666518	1.5163714537917006	-0.6096110515320698	-0.15465726511677155	0.5068448525129369	0.773676843242405	0.8927793817618502	-0.9418243458192574	0.3453674417350362	0.761847833999411	-0.636411472552403	-1.5479031395587923	-0.3582571361818944	1.3856668143535433	0.8497592698062343	0.45589545437826884	-0.38448730157106953	-0.3966588350484924	0.16094699014440392	0.3557773022424289	0.2755331380317557	0.9994161765092766	0.5726016410306798	0.8939011870020236	-0.2593934424111213	1.1022136773628697	-0.3613812874055769	0.8603139491273811	-0.11864581712513815	-0.7114434203060278	1.6158807174545635	0.10227487084255318	0.160224666629043	0.515536667554928	1.126491372457933	-1.0569496872224744	-0.7133632901852796	2.65073099250419	-0.4883045156105319	-0.4763899587037269
-0.08476788161534303	-0.03943990969510981	0.9038899335950606	-0.028658822720716026	0.19449027162890942	-0.30928665277357964	1.0948545373822123	0.0947826283496481	0.4182779743131201	0.27180730003493236	-1.2459976646607183	1.4894770752822928	-0.6630438203223734	-0.052972809771778304	0.4716789024275642	0.7417983256201456	0.9856768837711931	-0.9474325338960645	0.4084107754970295	0.6404835613613344	-0.6747975933926981	-1.5762379929404584	-0.3879768966868722	1.3661188493829317	0.8783119206268266	0.441069720906309	-0.3107119676013992	-0.40772896343395393	0.12533349735186503	0.3927828663594207	0.358578329697676	0.9089618379093422	0.5178360803012494	0.9021498726995318	-0.28971552343890433	1.0672155601747717	-0.403323084085412	0.8803326711541416	-0.23688665959753266	-0.6544426346752681	1.7305762672464908	0.11546586333487814	0.1678854438706871	0.44146638732885696	1.0179711708000756	-1.1024370648974369	-0.68161123381618	2.771087182862207	-0.39876884874517216	-0.4860075948856616
-0.10091715516306217	-0.10794548406473811	0.8193289576232656	-0.026005984122155684	0.22059070122414742	-0.2804091158678186	1.0884414615861253	0.14253626908564104	0.33349553968446666	0.15163015617540782	-1.284130107994153	1.4668487016398948	-0.6992305289936427	0.06384095659545948	0.4388378579881754	0.7077429438159172	1.0940469199979532	-0.9322384652406894	0.44806195561883533	0.5144155699531934	-0.6957862462506165	-1.5946728157170402	-0.4288459711529953	1.3408497887985014	0.8985018134980611	0.425104397473445	-0.22904967345112856	-0.4391713865590077	0.08676990741490657	0.43140749466982636	0.39447722531244134	0.8129144646735558	0.46155848856040055	0.9135784613917732	-0.30426289278145474	1.0785677119911257	-0.43146629749044985	0.911123719982996	-0.37807789245899925	-0.5851593597275034	1.8033653354441774	0.12981976322503347	0.1674152791174827	0.39510496160801123	0.906015886033574	-1.1642110299149708	-0.6780084140988493	2.8682756777779246	-0.31149915374720394	-0.4905456927178336
-0.08043017654548376	-0.1985751426015351	0.7462534273440798	0.018519428021328797	0.2516548443800477	-0.284457639860944	1.1043505810332437	0.21940158804779922	0.2897650475697245	0.03889470760602738	-1.321905437135786	1.4493030889450702	-0.7276688577434729	0.19034122210466334	0.40047791608080097	0.6618840084310358	1.20126118841127	-0.9097071664976066	0.472066898762386	0.394572130173798	-0.7052509187006811	-1.6112239377691222	-0.474616184563004	1.3025563654818397	0.9109830853176426	0.4076663353424541	-0.1523430392451018	-0.4892357559617527	0.04445437343822054	0.4586776468186306	0.3781266068836078	0.6972511358278938	0.41513272387832617	0.9286305798725628	-0.3237133266539342	1.1205975250562719	-0.46252245286577665	0.9481843143356634	-0.5462619022381886	-0.5072398598177041	1.8073205678412112	0.12403672711347317	0.1751851151936329	0.36916126059807286	0.8185325516569908	-1.2374582934121239	-0.6885078078339146	2.9010278445627087	-0.22718458100933897	-0.4800278301331587
-0.033091662682923316	-0.27851048631891046	0.6736990265053951	0.1055494445790353	0.2764195524442047	-0.30259788408151944	1.1220127195663603	0.3110735115263028	0.2759701208902993	-0.045440407510054404	-1.3439169756049871	1.4376976683819966	-0.7479506857973763	0.3259013580221784	0.36445489483566856	0.6049925974201358	1.2896143097413713	-0.8929506888955938	0.48394472155066887	0.317290284253784	-0.7150161492801784	-1.6320253562271732	-0.519497354164587	1.2381106674588382	0.8971850444182656	0.3929549296659248	-0.08980863420282603	-0.5454098322598153	0.0029007189103473384	0.4686653804792985	0.3303975241045404	0.5702538449677532	0.37506558961034286	0.9508743045812219	-0.35267356206860334	1.153413970492541	-0.4973905551102769	0.988310590111027	-0.7011184745852272	-0.42742175112132275	1.7607346563687893	0.099408290981535	0.1914469991833297	0.35263242303155995	0.7583609436360198	-1.3114427041364207	-0.704307673469293	2.9076364415961358	-0.16242713217326696	-0.45621966857855717
0.0209269655345627	-0.3081528299622853	0.5905613724442157	0.21080266556557667	0.2739570851699698	-0.3322208493300063	1.1375595065142223	0.4086431043230534	0.2688180764679632	-0.10597509475813058	-1.3520115639524968	1.4269041228870534	-0.7505783329577571	0.45878437851214243	0.3233194841726242	0.5448788213324463	1.3645949515618865	-0.8859288074026204	0.49022058675309	0.29053811006345626	-0.7216400626359295	-1.651610645459313	-0.5622895816708476	1.1375826269898874	0.8436409659915987	0.3763454367190221	-0.03654726826201954	-0.5975922333862702	-0.02909821793979143	0.4644131129823112	0.26148874471370703	0.4656511006423504	0.3384730891063229	0.9809941377972702	-0.3753688873402297	1.1906795345611723	-0.5266570055829741	1.010350727319269	-0.7975760362150275	-0.3683799078924457	1.7063311259332157	0.07790369187763016	0.21002820105352424	0.32292576481219937	0.7369245233624049	-1.3599865459239306	-0.730337604404985	2.9251030939223446	-0.13065247785254552	-0.4412506865581099
0.068532489781949	-0.2770420959421502	0.5183653768333849	0.323883345779583	0.24513350716297974	-0.3608104812770501	1.1399638863358774	0.4836999989247466	0.2764852265827663	-0.14705283123343987	-1.3579214537148654	1.4081187330340816	-0.7470412862455278	0.5646239400936476	0.27606843023409855	0.4789196682611556	1.4380460453399295	-0.8944360524469271	0.5042954448736403	0.29691112394745417	-0.7312443491848275	-1.6728853830536579	-0.6003298803828878	1.0174563697123538	0.7687703256428806	0.35485426984034873	0.022802577679345588	-0.6445301942155555	-0.04289697884222463	0.4603096505860173	0.1852548729302634	0.4089431969846958	0.314931981283454	1.0115974549018911	-0.389018867675373	1.2300503186364826	-0.5545344623435379	1.0093854226085806	-0.829423823004596	-0.3343303897321837	1.6513127497729072	0.08626192473246808	0.23508265063407352	0.2728227259387073	0.760047647207711	-1.3660635157477001	-0.766884589956709	2.9269783710775052	-0.1305503814980696	-0.4344946396177364
0.09403926363426088	-0.21637465339495215	0.47342671674090253	0.42749413203219505	0.193811638915538	-0.3727998257594482	1.1136204286731792	0.5034782096518517	0.3154985392599509	-0.16384538461296907	-1.3577288921408543	1.381487929196091	-0.7547793152777584	0.6182335046082269	0.24277482018231328	0.41892205893955764	1.5045953199767004	-0.9241325729533173	0.5391166856815379	0.3382144096678076	-0.7507922621061762	-1.7027441598972644	-0.620201771009917	0.9221895444006405	0.6943856155610287	0.32920427573649796	0.09154353611173546	-0.6818203223906861	-0.035063359329185466	0.4806409561916202	0.12344688972425819	0.3897888459962092	0.29748624847536664	1.026982293478042	-0.4007984119060858	1.2483707673217115	-0.586093063874823	0.9935102068962041	-0.8070538778606637	-0.3141154151041617	1.589112232781052	0.14009429946681654	0.2730908662242994	0.21351612978386186	0.8215117689354473	-1.3095728672675686	-0.8113878023842055	2.904773384762989	-0.1682579684177686	-0.4241550827456814
0.08367197860159793	-0.1451161619038851	0.4428160265619428	0.491574452442835	0.1259849922009798	-0.3802875865074834	1.0732339686549086	0.4659299924644406	0.3836906082396741	-0.1704510527711542	-1.3466355949180673	1.346494324055114	-0.7700468768596013	0.6191586842045129	0.23161086757563037	0.3724199974003747	1.5640099825225406	-0.9696305665106217	0.5918632257413525	0.4138523076881995	-0.7742008926772028	-1.7359243785412228	-0.6139577407190383	0.8835748138775605	0.6262024630807934	0.304547581188646	0.1770184028986682	-0.7149492447884656	-0.009054543522500116	0.5262933906162933	0.08783171922702887	0.3737828177895222	0.28135173005999403	1.0146335257720662	-0.4003675811179864	1.2657495542679034	-0.6154903164459723	0.957827491251226	-0.7389303362686052	-0.30425455558325676	1.5395428752751865	0.21536827154988294	0.32271021239494824	0.14358873097780644	0.9128297394130149	-1.1809188442444818	-0.8595490247820556	2.8780882911272547	-0.2544471436642023	-0.410862609315845
0.03316575062814421	-0.0936595317199995	0.42084413825436134	0.5122391139085918	0.059175217361695974	-0.39714006978868	1.0567844920701706	0.38955788014604625	0.4621332804994986	-0.18027612793118836	-1.3425235300330545	1.3015336915246252	-0.7772126495884739	0.5736214757064644	0.23624465884591977	0.33592006277927183	1.6198704541186715	-1.024709065386357	0.6519986240123216	0.4926205866760438	-0.80007216082487	-1.7590116821921846	-0.5895577365222872	0.9007685563783923	0.5744355981476308	0.28233848492791425	0.2675208003887043	-0.7514379555546247	0.024857834828591257	0.5818720957252617	0.08325377611434788	0.34055624824608743	0.2841226618911875	0.9754210761999615	-0.3806103116598365	1.2891848111713085	-0.6421822494253278	0.9099531152929382	-0.6535530597647726	-0.3266253972992902	1.5009169463733216	0.28084547070133625	0.38213515955252886	0.07721511762477859	1.019765136920046	-1.004645624039361	-0.8827819136945498	2.861639503139275	-0.3750427903689536	-0.39920532973832923
-0.04674317544894978	-0.10833587944792455	0.41161005413671925	0.5107235081116454	0.00580237024717484	-0.4107497165968825	1.0996130312452799	0.2959027248890352	0.590006287478791	-0.18758785261678398	-1.352566491397601	1.250024367312324	-0.7692395075013752	0.48946294023154113	0.2528253812823916	0.31285506719305806	1.6688094339298967	-1.0859028185452049	0.7034584669522145	0.557507644797805	-0.8252647493254315	-1.75878186249595	-0.5603519220883808	0.9574800397028085	0.5474647692796701	0.2618135723202989	0.3211962787972271	-0.7780212352137454	0.051680987357614575	0.6394257033119102	0.09732884241807553	0.28161426785287813	0.30651455864399335	0.9126565494608748	-0.35265044431899767	1.3060694587890946	-0.6606959369157535	0.8624202479541777	-0.5657524243624826	-0.3897833733510376	1.4635207089209257	0.31522605352162947	0.4488549309737442	0.04719683617650446	1.1217584125151094	-0.8277431318110692	-0.8667723250976849	2.8754333198607904	-0.49856519923534187	-0.39853994500586887
-0.13281518668126047	-0.1884802735962967	0.3988186951426177	0.4968822434555721	-0.049298297299486676	-0.412282977888656	1.1959327382296845	0.20707558403510573	0.7902060772077274	-0.18615993232627498	-1.3591836073045183	1.1874937170248423	-0.7382193712433708	0.3915333361204104	0.2730806961911974	0.3183788810995082	1.709294095139806	-1.1513627364998604	0.727675715120552	0.6208485228465739	-0.8417547256653923	-1.7406876653405745	-0.5323625848468894	1.0265519523850544	0.5401962039592003	0.24848147617573796	0.3248890668357899	-0.7909121663388202	0.05721148276637385	0.6873005095665036	0.11531663145755769	0.18736401552172013	0.3294515290761392	0.8262099767675555	-0.3293897849888411	1.3202204903486063	-0.6648213935764549	0.8071530987003352	-0.45738329709492576	-0.48399731641914145	1.4253321870447107	0.30415874519374075	0.5067675956261727	0.06485477434641154	1.1848985115597097	-0.6916020559408608	-0.8273797301001033	2.9156138906706293	-0.6072722926633647	-0.4162052573147175
-0.20553182393798902	-0.2938064293001504	0.35651657925503927	0.4631415185868721	-0.11821075635543976	-0.3865299909224625	1.315799868850734	0.13229754888600395	1.0054469531567118	-0.17716737157915743	-1.354658410315264	1.1063908144273245	-0.681311661076086	0.3081966357124007	0.2930136081637386	0.3488297260022707	1.7334570196821364	-1.2165162646266776	0.7089993064248794	0.6748905942736911	-0.8469185082375132	-1.7191981557682	-0.5172218993821822	1.0729267849171897	0.5363240533361638	0.24415054259184776	0.2905434001434868	-0.7958769912213214	0.034657353116108514	0.7069686620059732	0.1308007380409423	0.053375431366764356	0.35904413601390467	0.7276520460196376	-0.311795075925589	1.312127793423019	-0.6631770243387722	0.7491203218397983	-0.3317936032153173	-0.6048109174143781	1.3831595474018432	0.2579075816669213	0.5376700222659079	0.1017799925670561	1.1911036499776662	-0.6194977559143655	-0.7871195443250028	2.9696208699172475	-0.6967710914007197	-0.45012683191073355
-0.2665825347449452	-0.3964829337581187	0.2906977249398183	0.41604359283824993	-0.2045673077293988	-0.31207419768395095	1.4355748455413369	0.06747937448394825	1.2037844376898041	-0.16053815963507373	-1.3279501199999624	1.0181827847305585	-0.6190939447450824	0.24471028689066188	0.31881385307575655	0.39388391190611494	1.7400768642646682	-1.2758698870651166	0.6435418071916319	0.7104092835851316	-0.8436763586090541	-1.697281838188531	-0.5312082785501685	1.086809997243829	0.5277523113909159	0.24041460527665004	0.21492509457162381	-0.7930566184166723	-0.01151004351654201	0.7027390387634392	0.13858975934195666	-0.09231012426220833	0.4075168801790713	0.6387031409424517	-0.29068857053592845	1.2774448065990742	-0.6592861809657704	0.7074266596834813	-0.19362483166604152	-0.7602204446977059	1.3346341896836145	0.1873456158572324	0.5519058354634455	0.1205755689630672	1.148673267442089	-0.6039123573976135	-0.7527161482006858	3.019749435047511	-0.7538429535526471	-0.5006069187214081
-0.30786719497335385	-0.4858582897089356	0.217261729632619	0.37994173592605057	-0.3110458576522247	-0.21279608699695984	1.5231587788008958	0.01869561860591838	1.427175870634215	-0.14068778432962065	-1.2653168422132954	0.9409863190841052	-0.5833774621835495	0.1954280694948815	0.3402206070426509	0.4558125832669383	1.7343472068065335	-1.325779177441942	0.543674810228862	0.7365205353564432	-0.8322493324365009	-1.6838797931646243	-0.5704132453748787	1.0871846018541562	0.5245631816324956	0.2373191494820901	0.11319888023963594	-0.7850138222766387	-0.07769613491242577	0.6949914688469048	0.13458310058755876	-0.22495646973652456	0.4660642059716592	0.5648670064467721	-0.26046946857456915	1.247475722500448	-0.6528228963232117	0.6764994022144686	-0.0435693707038005	-0.9164655299352628	1.2802739873024682	0.1184059452436147	0.5543245180598267	0.10875096150975047	1.0769173042069557	-0.6183316763285702	-0.7342737732505737	3.0338541265915397	-0.7756093291249014	-0.5428566747727286
-0.3232081552651894	-0.5422464951204297	0.13704075259811396	0.3661300646886066	-0.42556458943633213	-0.11822488761178931	1.5389087232772427	0.008232146011654822	1.667862967791089	-0.13113318853580863	-1.1948305533265142	0.8801217210406426	-0.5802810676118904	0.1632206648965137	0.3441775523970553	0.5216471516905365	1.7195189516680993	-1.3587295220849083	0.42859583656581074	0.7551778956049089	-0.8153851127482786	-1.6929795587560328	-0.625297712093645	1.079340746781817	0.5334917255219459	0.23874640292827123	0.03777051881618819	-0.7811476437872056	-0.15021456861237678	0.6901439809471441	0.12530835654268901	-0.32994463151279574	0.5310967272741598	0.5031127704139136	-0.2285165353928106	1.2125950799451408	-0.6490815410627264	0.6441666295020819	0.09633659054342898	-1.0273693710713063	1.226062338250788	0.06881568869187292	0.5270937388484656	0.06661139021898822	0.9894634670311492	-0.6520786359712204	-0.7519478998786077	3.0021574299702882	-0.7721493971121133	-0.543711237517359
-0.3258831138477216	-0.5702592528739867	0.05341904549931516	0.36774924745075566	-0.5255153389733908	-0.038452895833242226	1.492213907838392	0.04874584618371678	1.919216715133519	-0.12935223998159417	-1.1391557506006933	0.8428014999729598	-0.6010138986955725	0.14345889433541914	0.3198791845173269	0.5564736114493991	1.6950117558621904	-1.3671023856257771	0.32751934431031415	0.7543559216550977	-0.790500838715974	-1.7233677416856097	-0.6883410726906695	1.0619916804181664	0.542921491190157	0.24095059365092658	0.003481322005846516	-0.7932063337568098	-0.20732555168846706	0.6875819453004238	0.135376764092019	-0.398526529775971	0.6070189094211743	0.46582732472744526	-0.20773578011122518	1.1602144464574295	-0.6347306822611316	0.6208808741497827	0.2098654614365303	-1.0955258121367768	1.1623494658353408	0.038580096348271684	0.48462865222142115	-0.0059690748441923016	0.8980006921134045	-0.6942141769513313	-0.7840112292747559	2.948210620044157	-0.7476717961265598	-0.5088111559618422
-0.3176082192852424	-0.5782862856882816	-0.025901798865235	0.3861331018664357	-0.6029721070491305	0.012403618075991791	1.429105220742476	0.13034761375855292	2.213976041769288	-0.12328401783681078	-1.0979020592085196	0.8316548945786492	-0.6495477394935618	0.1264152489357532	0.2606231268340368	0.5613745021173893	1.6751374676318718	-1.348674202120997	0.26368147507676903	0.7266025324994716	-0.7582810072408102	-1.7708884357797685	-0.7380094012606994	1.038096170071602	0.5390425443396116	0.24345965849473017	-0.0065292479782084415	-0.8111831830542027	-0.23807300787022778	0.6864804640659437	0.17183735875704226	-0.41719014575434077	0.6832414727289395	0.45756130985830346	-0.2051465921554291	1.1143098351868983	-0.581548210009561	0.6013911943775503	0.308232273319093	-1.1443347280534257	1.0785715777385385	0.01389653368054487	0.44814241325497034	-0.08441702111480376	0.808760933508748	-0.7276118264096907	-0.7918968126266593	2.884095194955817	-0.701770976760184	-0.4585811320408181
-0.2965216809853725	-0.5681712672439112	-0.08955580321221071	0.4159653816604439	-0.658512270067309	0.025127231794188166	1.3589362859298353	0.2418372877372902	2.5258230091647937	-0.1102237284392396	-1.084869141767514	0.8355320454551112	-0.7172883945662778	0.10286745974304849	0.17452552282967512	0.562521017591419	1.6713603200543201	-1.299823837991262	0.24040994929157405	0.6820240245870296	-0.7313296689118922	-1.8254364142760717	-0.770466753539408	1.0052725831789056	0.5235505437337113	0.24739351812244736	-0.009900328810445879	-0.8139661270238173	-0.23565497735727478	0.6751033436498884	0.21566522116998538	-0.3764568991155115	0.7383327276382852	0.45952470500437015	-0.21840567236088243	1.0830261540070418	-0.48083267042527666	0.567033058407156	0.3834476119955176	-1.1833805851257457	0.9781165151684836	0.007252473581425988	0.4020493027333544	-0.13076137159022902	0.713436706852949	-0.7461072869764557	-0.8001201603270622	2.8281101492982077	-0.6513098535605589	-0.4083228401409637
-0.29041442527425576	-0.5335721615740119	-0.12026742359901477	0.42693819852508613	-0.6969379623711193	0.02512053633003163	1.2791812479432265	0.36031509635634945	2.80588399298358	-0.09511025476171088	-1.1063887729431057	0.8488588364031182	-0.7842837856160159	0.06879985361597839	0.0772479461969533	0.5417507365295858	1.6769358751373287	-1.2255036995766029	0.24202636254847648	0.6294701967430504	-0.711715827110539	-1.8737122302292888	-0.7943507393018976	0.9676293881899263	0.5092325914299253	0.2520047392048122	-0.030987551701644706	-0.8020351354325651	-0.1911237480655168	0.645994154550124	0.24007708364773928	-0.2942576645213778	0.7660437334848318	0.47165339223060154	-0.24113882667731792	1.069678798109956	-0.34327246355321683	0.5235647358522534	0.4302480829036277	-1.2086174118858026	0.8655213443959514	0.030586748658893624	0.33956101409097816	-0.13876539288083087	0.6071314768170586	-0.800900185222643	-0.8396650804229872	2.7924523057449324	-0.617065034663494	-0.38041582165601023
-0.3098042339469115	-0.4806748464921734	-0.08400464178079316	0.41625920203112105	-0.72180392674489	0.0392301111285649	1.204369011680578	0.44872811011277325	3.0267177280473154	-0.07866897328636563	-1.1344134842007356	0.8768888638054216	-0.8478071926856894	0.02945347454414175	-0.019282696925043454	0.49609888103208455	1.681426156046579	-1.1461200661124047	0.253793207710166	0.5697141390040305	-0.6999223139285489	-1.9169853638662435	-0.813696249678717	0.93713413645654	0.498243091548486	0.25779734750662586	-0.07898866257732537	-0.7746702536300796	-0.11326466432765814	0.6040505255155582	0.24784501727109842	-0.2079196739286787	0.77984607906786	0.5035321363674428	-0.26375639224572656	1.1123612480239398	-0.2055295489880813	0.4888868056832264	0.4554083112616952	-1.2210359717093486	0.7479909019000462	0.06549234610574742	0.2744504663611428	-0.12751707496043813	0.5040977545036862	-0.8880916030618271	-0.8899301552660681	2.772957445907327	-0.6004261648937985	-0.3877176580337938
-0.3502611619823586	-0.4279387269233926	0.025675597143187325	0.43810125879520284	-0.7260373022425908	0.07241283148677342	1.1355342144519045	0.5111385204353613	3.1484807890436484	-0.06198004511857064	-1.1462245109266544	0.9151820333515452	-0.9105720274462602	-0.008431317612285797	-0.08477254554368832	0.4563563784183503	1.6798048023338192	-1.067890321824393	0.2531965019208019	0.5113612306286749	-0.7026486670252076	-1.9479467280620262	-0.8406162475142696	0.9238615601003936	0.4936709294920618	0.262117217110313	-0.14855442352805967	-0.7241016958024598	-0.032210682835597505	0.5526949738621376	0.23764049834781545	-0.14146877564094218	0.7962742285055393	0.5462624077811316	-0.2739197956176668	1.2140364750427164	-0.11414248286959075	0.4672395020893541	0.4379928808887755	-1.2216100191588193	0.6496939890886233	0.09118918700273579	0.19279205814223893	-0.09881145300382253	0.44105151018883076	-0.964300297753742	-0.9489263281373619	2.771939581569098	-0.5874202237375303	-0.4226960201460706
-0.4168292782866788	-0.37593806188293705	0.1555295188349986	0.512234886277359	-0.7010873166757357	0.1173193095825165	1.0644667788174087	0.5595081492158855	3.1928234644621307	-0.05076920229652966	-1.1335644627153245	0.9508231861420529	-0.9667522179720663	-0.03793043938535491	-0.09949694796825112	0.41872002978113815	1.6746341758322578	-0.9872112506670536	0.20918663530525933	0.4674743395638714	-0.7230265082007312	-1.95431054488873	-0.8813920656368508	0.9256828085310902	0.5074604751070528	0.2602019192040681	-0.22549035967902062	-0.6668928223005057	0.04119452858346358	0.4998351967343164	0.19946221648473444	-0.09561082138504844	0.8055067303620925	0.5897534298295279	-0.2722679273276861	1.3163662035870418	-0.07296473654261834	0.4612423738458576	0.38600571711159676	-1.2028046499344973	0.5830967061927099	0.101442722659456	0.08428094133826178	-0.05124195366951549	0.43588413692547656	-1.0477032411677107	-1.0243140061564389	2.787438195704396	-0.5800834662645112	-0.47268902793690504
-0.4892546314872332	-0.32065303826393093	0.2662870332427013	0.6299765299254889	-0.6443837832917767	0.1754604884937138	1.0004260803794751	0.5745249388420209	3.218364782105553	-0.04860361100723352	-1.091673567569151	0.9819607914604467	-1.011450314969252	-0.055485886263817244	-0.07977229627752033	0.359202239710786	1.6629371498054226	-0.9081322152773146	0.12183115946233411	0.44175053806846176	-0.7497509736190453	-1.9440931442269398	-0.9260204069292776	0.9352199982647464	0.5359757466763476	0.25268087132832606	-0.2858823316238542	-0.6139706512580771	0.09610230617151187	0.4533400725546298	0.15339714317878544	-0.08505441666970473	0.7873404202751261	0.642564080382378	-0.269825852323924	1.3974479410099236	-0.05923259242893927	0.474049934097275	0.330227002072417	-1.1701349717546297	0.5572793754759192	0.09200295967390351	-0.04309977736493738	0.005938774430546512	0.4788749662758135	-1.150038282878808	-1.0924717610295247	2.813977880148955	-0.5805967840467365	-0.518474455801887
-0.5298013721066677	-0.2761378898610921	0.34640913986952254	0.7933343145751565	-0.5631956124872749	0.25715184666370955	0.9541522408501647	0.5673453484581286	3.217766467031995	-0.0488705776544137	-1.0377948391609217	1.0057703701117882	-1.035242573163136	-0.05792022406681102	-0.038690953187638176	0.2942970054159167	1.6408414922315355	-0.830649632148417	0.012291416900548292	0.4417179487929186	-0.7825680431836621	-1.9250659885427996	-0.9659051088802435	0.942102977283767	0.5565258396055388	0.2388779413595728	-0.3084565947400347	-0.5603241221729247	0.11855152127472761	0.4146911825430243	0.12432490393933689	-0.11519988740532841	0.7492325136904652	0.6991074345050666	-0.26480299581876743	1.4645446031005693	-0.06722605400100815	0.5022885514518566	0.26664959056104054	-1.1297496706335448	0.5684621399996148	0.053264755453160104	-0.18279202671905462	0.0749483787952796	0.5558036659017153	-1.2204319903851715	-1.1438296028824577	2.8513455352260535	-0.5774970252844601	-0.5420673458253984
-0.550433992752333	-0.24994110030932531	0.3554619615730774	0.9958145986528342	-0.4759988491824746	0.3551265736616239	0.9204490351967902	0.5487699792504122	3.2087719291712182	-0.04498902311317736	-0.9840263960178082	1.0150605637771677	-1.0360809951889862	-0.041093110062020474	0.030078994869526154	0.2293698846288855	1.6152211526733873	-0.7538335812765716	-0.10391985022803488	0.46846288092201416	-0.8179427654755145	-1.8944767133790168	-0.998880551956403	0.9404598944604213	0.5593139919409503	0.21981962079441617	-0.3072895505128336	-0.5129898560315105	0.1279488671318878	0.3871767959354734	0.10922996086176258	-0.18146704016416276	0.7014229706274051	0.7407632972774836	-0.24628777999850332	1.4635637831506019	-0.0857605037292833	0.5301027505798576	0.19007227857727058	-1.0866472115849661	0.5939287197996105	0.00048766011819768027	-0.308122439333538	0.15144334387098404	0.6355453258562411	-1.245032673805318	-1.1915161891043116	2.8848924384522627	-0.5794170039505726	-0.542482667668209
-0.5708651419258113	-0.23383162372312216	0.2783760003822149	1.2022519455643803	-0.3967431658189079	0.45965392824708823	0.9058531092585376	0.48278850310209653	3.215670383098801	-0.05043022490899207	-0.9364076693246945	1.0092879530723047	-1.027423215715699	-0.007043548217856599	0.11169900281495662	0.1454671751373129	1.603247070248719	-0.6906939839479429	-0.2094225805760644	0.503414878942065	-0.8427649887972268	-1.8597315320416474	-1.0097832546979615	0.9281314435449367	0.5521184860661978	0.20219715899337615	-0.30253923559390417	-0.47395818617919205	0.15185689403217462	0.37331204242304467	0.09460086375419666	-0.275986188391275	0.637780977844334	0.7610245647512792	-0.20757185425038718	1.3713350083495726	-0.09494364153013021	0.5296487217793298	0.1260616061507724	-1.0491363999145633	0.6124318622808841	-0.047199418412263806	-0.39060727116503324	0.214444596253572	0.6999618492253644	-1.249519768599116	-1.225455987103237	2.9152704241328524	-0.5987529190843356	-0.5262264053810409
-0.5810843575632526	-0.21394664597952087	0.17246107615086198	1.3797194494534017	-0.34145722076954843	0.5798352780297866	0.9138600291698508	0.3694071631352549	3.2188006407684098	-0.06799908919676859	-0.9025518434940638	0.9965696616743591	-1.0179965130441015	0.031513803574168546	0.171055185633733	0.04143057643292804	1.61768515128843	-0.6435905793629004	-0.27830269414830533	0.541623994001125	-0.856295921875807	-1.826306445983248	-1.0044780049320636	0.9076210797380367	0.5484960968041033	0.18694361828690212	-0.3030628654084548	-0.44444444890649804	0.18816731917297186	0.35887471276229616	0.08143640171283198	-0.38630745210397543	0.5637893352922552	0.7532645616938334	-0.13844768131686858	1.2662045353853784	-0.11357567377629833	0.49382782345592996	0.07907456355672428	-1.0147679665045957	0.6170968494742561	-0.07444505245760427	-0.42967699274445215	0.2536941822570074	0.7565991562805328	-1.230929275114566	-1.2260299657346745	2.9591388728775065	-0.6253773795237263	-0.501902896827769
-0.589310704783036	-0.19149261474656226	0.07259166538934621	1.5529635497408907	-0.3280073667073885	0.7090242589239815	0.9284978432583063	0.2572973390306043	3.1950146448308576	-0.08377119769464254	-0.882084298736477	0.9813669349476859	-1.0099242981602972	0.07103570430700276	0.19668722031813393	-0.07152392603935252	1.6547926753413271	-0.6046396526530887	-0.2970756051279717	0.5855507164027037	-0.855943008459312	-1.789498359277291	-1.0055204036165348	0.8827981945634674	0.5524616955553832	0.1697354410779061	-0.314380798720342	-0.432227236812042	0.24578538922646898	0.33839298460925316	0.06350995864470875	-0.4930882531866093	0.49284369271295647	0.7193461740557388	-0.05112143298955805	1.1805692574343207	-0.16930359638822154	0.43266027383348593	0.048022815960490114	-0.9809459412224577	0.6011872005365773	-0.05849248302957301	-0.4318508988456082	0.28496535983797067	0.8247189191289983	-1.20495703552963	-1.2018676729612752	2.987844652859578	-0.6362024291079991	-0.4765682644163469
-0.5992143626929552	-0.17873298241608926	-0.02243103559549926	1.7713862311973263	-0.3497042240291914	0.8202671640581313	0.9448153721699052	0.14897917106492528	3.1855901918344443	-0.09441473639142611	-0.8631257364952292	0.9634845323949393	-1.0152387404193908	0.10749499811383359	0.19330499324141856	-0.17958090499628301	1.7061022087103386	-0.5779228180162611	-0.27702403888538263	0.6201605270295515	-0.8351366295637593	-1.7451691494171602	-1.0037630396315809	0.8558875739386599	0.5566634632125875	0.1515966602007283	-0.3437348700889713	-0.4368463953945197	0.3238293224043678	0.3149513289098097	0.039997198059687857	-0.5743104993587753	0.4118437189215684	0.6831056774187658	0.024330698495018364	1.0925639753836272	-0.23884878828900682	0.3452893403057841	0.047521145427191366	-0.9465137247625488	0.5564582056824812	-0.004528854638584367	-0.4008927310237917	0.317325084314456	0.9156775600698304	-1.1884084655488405	-1.182239811376233	2.978388041323126	-0.6100912864508333	-0.46058380961792933
-0.5962796758270013	-0.17488443954183677	-0.09531706425995692	1.9889697278540577	-0.3953643564965025	0.9041858799707617	0.9697325383181898	0.04110634580711635	3.1941884945471695	-0.09188382232177847	-0.8502766278294158	0.9473576673141617	-1.0465353932890953	0.12502091798390363	0.14934405125496092	-0.2703172507713916	1.768125135924532	-0.5560508845167133	-0.2377186586145558	0.6481710093589069	-0.7992577452483429	-1.699882357489383	-0.9873582126210932	0.8304647122743795	0.5506708896068615	0.13672790013909025	-0.39064765233048815	-0.4559549165276577	0.3863833721000094	0.2818890999611916	0.013754541749182347	-0.6095806777114638	0.31632588487210545	0.669195551348619	0.07108319465138492	1.0211412633235433	-0.2948175528599842	0.25158174395332134	0.0778286792984072	-0.910731433745552	0.4968202336239158	0.047408217293881796	-0.359389785670057	0.35825444758607927	1.0329182069027936	-1.174608144812106	-1.1737405124107156	2.9662338385848654	-0.5413577518099014	-0.4573612600313076
-0.5732002691094737	-0.173761108310216	-0.1282512090194881	2.173598839051384	-0.45796229973374825	0.9526119403912892	0.9974813434202007	-0.041121815015705124	3.181881430848679	-0.05569227803367225	-0.8509943573325472	0.949015584537458	-1.101367010820941	0.11842983355504373	0.07312279061493263	-0.33355574450930064	1.8314808847448663	-0.5180710881384128	-0.19361872320061863	0.6950669768655299	-0.7667722591684546	-1.6633642813524847	-0.9627261037470843	0.8065204728728134	0.5372007666847755	0.11696025550981053	-0.45207832786170127	-0.49339696173910425	0.4262983613215837	0.23850109098185177	-0.0053202212203207295	-0.5952037104744339	0.2317213371517103	0.6756038790186583	0.09396556353345428	0.9800978642384974	-0.3414931397695121	0.18822695993529018	0.1264471876350437	-0.8791907155496428	0.4460356273533904	0.07356182091597743	-0.3320814535097135	0.43812177363222393	1.147359301225667	-1.167478107520988	-1.1826592572992063	2.951712975907472	-0.44818632032126704	-0.4553868504330267
-0.5462297928748872	-0.18447305388887797	-0.12052077901870488	2.324375193152342	-0.526275838490281	0.9666322423344063	1.0169216339294365	-0.08622420991138544	3.1602370858863473	0.012705630789568944	-0.8569129998937346	0.9807291493230226	-1.16180733160508	0.113246203192874	0.005584381724244958	-0.36034817806835207	1.8760099136083432	-0.46995892640089654	-0.1546334088383728	0.7723958961835506	-0.7402959965925102	-1.6433385043692277	-0.9248018573736732	0.7813549615302616	0.5173167040514289	0.09084065691290105	-0.520945915726368	-0.543331431067318	0.4515178200599913	0.19503867945216535	-0.010703330207091067	-0.5516627425220142	0.17049758146614274	0.7031122060695505	0.09922590237546569	0.9495488656827614	-0.3818860735057722	0.1536773422533689	0.18043066845175643	-0.8509241939173808	0.40802660741694685	0.06826967348025052	-0.3300093356540967	0.5751698277784305	1.208498953744858	-1.181442809520918	-1.21864992510046	2.8988141149798117	-0.3533388070133233	-0.4520142631126151
-0.5151255104097632	-0.21670711914063379	-0.08348145254013267	2.4116017945623716	-0.590095320611596	0.9952263379242208	1.0328265645615349	-0.10738215061661252	3.1843499758210423	0.1028929358293607	-0.8784186265912162	1.0335010287514945	-1.2197057697394191	0.13500104682043587	-0.019274686914204753	-0.3551038378310486	1.894602201228573	-0.4311925502891397	-0.12764815349080225	0.8776284774277574	-0.7266429011774507	-1.6477242302390493	-0.8652545734778482	0.7587538167071861	0.4915063310305651	0.06448379740719457	-0.5804018565974787	-0.5992104800774622	0.4604580382478636	0.16195057135560048	-0.01326644157294293	-0.49832275996118847	0.14212337451748974	0.7497294106806162	0.0901574396893775	0.9353530818821865	-0.4167853191070468	0.13688617278688367	0.22763952405019677	-0.813073205980625	0.3773235227532724	0.027638791530757906	-0.34438086651235345	0.7028350345663738	1.2215554874341537	-1.2112266396462072	-1.2682019418744859	2.827651358229498	-0.27273657116458927	-0.45012465745082403
-0.4752924157279554	-0.24645776601934416	-0.028847313094150617	2.396145574775382	-0.6465640255328321	1.0383094179480878	1.0326129349954993	-0.1183742075463861	3.2546282228552577	0.2194133391663268	-0.9119033337519351	1.089404891158225	-1.2770260367765665	0.18211795026746194	0.01785171332398247	-0.33817884508446444	1.8973694864329596	-0.41134888161481403	-0.1160357119835032	0.9967223638696601	-0.7280138340646042	-1.6769044917890092	-0.7957330055494971	0.7409159370105473	0.48569725556757215	0.03601617634499109	-0.6190837257409948	-0.6589358923114331	0.46672043752056397	0.14340654440506445	-0.02807190834816642	-0.4416215787009328	0.149268396060287	0.7931095260305584	0.07410951823608164	0.9554804023003403	-0.45710766123461893	0.14500144408675666	0.25949560291469553	-0.7728792540093637	0.3700671052569925	-0.045582373362458135	-0.36653677462469425	0.7658064052694763	1.226301855195512	-1.249031761724003	-1.3117779580511986	2.7588226697030542	-0.2224002323982129	-0.4509553011364444
-0.4272378285606336	-0.2592249543894918	0.02592689276271699	2.28819301124672	-0.6950291732154128	1.0815755073255575	1.0078716990780676	-0.12447998093373076	3.3470679017200142	0.36173993294419055	-0.9222771509118275	1.1386884737007823	-1.3200635554050923	0.24697238381136816	0.11763842585198223	-0.31748937568599855	1.880006739039797	-0.41738171524248513	-0.116204590980493	1.1069628304556676	-0.7359039697333841	-1.715893129660436	-0.7271460734197476	0.7221887520601241	0.5339300821962523	0.005250935393974099	-0.6355387071028193	-0.7232980766973097	0.48775830216942173	0.13716158251618363	-0.06466861438714283	-0.3901997201979158	0.17019382523617047	0.8211983803311702	0.052313683585462456	0.9922723384843863	-0.5018814271571304	0.16393444506877622	0.27406685158643135	-0.750423368226742	0.38356895231290855	-0.1296188395628137	-0.38710527081255675	0.7923712183315657	1.234960624405357	-1.3069992731156597	-1.3472255537627078	2.661919979059647	-0.2124912139943748	-0.45507590266589626
-0.35515716149321847	-0.2650783664573989	0.05979412699476514	2.1245879101699354	-0.7420638062259977	1.1509739933047398	0.9620942341286639	-0.13330775554488197	3.466227697793646	0.5094638195298457	-0.9036389411073431	1.1638744978584128	-1.3342561032077584	0.3244266479919279	0.2460128670639279	-0.29804575276445244	1.8562864489792108	-0.4554528910431232	-0.1206855137006225	1.1865060099953162	-0.7436370395409764	-1.7517094349391873	-0.6635265958559574	0.7056300100572862	0.6180215042172915	-0.023954284348426145	-0.6350475902506101	-0.7890605398527076	0.5257423641322013	0.14350844355010456	-0.1323945667677064	-0.35153249035967	0.18534957357718698	0.8432601487376779	0.021207700684699054	1.0288517015233825	-0.5447596007639792	0.1658946650640993	0.26685274639683965	-0.754258855629871	0.3990494471876852	-0.21102498248410312	-0.38951183576065923	0.7831612578331792	1.2694938018238726	-1.3924107500893017	-1.3717432717655735	2.5342105963271835	-0.23201997779770242	-0.46080560452874897
-0.2407553484308421	-0.2682241976419154	0.07004781219164738	1.9376103498228083	-0.7827171373413206	1.2347342498990066	0.8918017292729248	-0.14452040278789957	3.5653895059451015	0.646770737796916	-0.8733577583142587	1.1525863431035268	-1.3269069718700581	0.3992661315404317	0.36651547012396885	-0.2939597130354204	1.8376925219720115	-0.5093721254825347	-0.12133529574618326	1.2208062225045035	-0.748254000226001	-1.7814861333198528	-0.6062008852996019	0.694061427843238	0.6863269887926823	-0.0430531728409939	-0.6257386157697109	-0.8431936437933073	0.5820764799670433	0.16401766829784087	-0.2312516825514622	-0.3189019733856008	0.19604685547605158	0.8652318054516923	-0.016709611895232856	1.072390038047699	-0.5828230114135223	0.14321493945859173	0.23992423305982874	-0.7868860117764445	0.4250772284545524	-0.28465040863977065	-0.3689675748693534	0.7230734692003706	1.3674942290592398	-1.4857844444989907	-1.3875056080288963	2.4129669084919914	-0.24676722899975068	-0.4614405468224695
-0.0885570017127417	-0.261998020950062	0.062033129768772996	1.7640872258739566	-0.813779126107655	1.282970605501775	0.8037549319536226	-0.14939420008618198	3.6289515672198385	0.7710331739021036	-0.8249425269286459	1.1220442213020383	-1.3029564929411372	0.44115839489140984	0.4492368545597447	-0.3113897786780533	1.801998149486757	-0.5546300240870307	-0.11044340462604092	1.201750548888288	-0.7490470858707619	-1.8029318677119917	-0.5459987346357988	0.6758946270253364	0.7236586664975349	-0.04627156174892009	-0.6167137019071627	-0.8801579209340206	0.6638149039803325	0.1877262027104843	-0.34163033858111874	-0.2922767980878473	0.21032677335398073	0.890797532362478	-0.05349205313090373	1.128347121467041	-0.6095876122253511	0.09827990647415734	0.19917490383229852	-0.8468080610945101	0.47210467343399853	-0.34292965726108376	-0.33991672488656705	0.6524267756810003	1.5008510737711656	-1.568794413955632	-1.4102351618338225	2.3279050387093108	-0.24279681521458346	-0.4605229247404491
0.07248909821164701	-0.25411707156947605	0.04395838336406434	1.6156085893480063	-0.8394249795044122	1.3034163212134742	0.722364161701585	-0.13421925136753185	3.6897261142280313	0.8649070775763092	-0.7632615536534508	1.093117714616088	-1.2591781463850085	0.4380350935592669	0.4792804027136568	-0.33951392110635237	1.749180380105876	-0.5715190914391024	-0.08440226329021337	1.1602082751472849	-0.7428885528444544	-1.8205103385252208	-0.47271997224433304	0.6430649490007648	0.7233902155109441	-0.03556777556812779	-0.6088643883145367	-0.9060939019166645	0.7557899902271792	0.20587395520808718	-0.43618940224652014	-0.2810615984274147	0.24037501463670488	0.9288645236896139	-0.08917535045352139	1.1919232739273853	-0.6294985983230497	0.03915351241582663	0.1459584399466636	-0.912332388299075	0.5179065534453494	-0.38650849633871215	-0.31587531070209707	0.614180360345987	1.6147612184800568	-1.6390083294553754	-1.4339890467348528	2.3119350982302023	-0.23330185424834196	-0.4645239309748511
0.21103107742945215	-0.2502786034147897	0.032965229909713165	1.5119512991518342	-0.8519312109365507	1.3156377751199546	0.6613603541533725	-0.1003607193252342	3.650029295920457	0.9086685313995861	-0.7220918891299364	1.0788814283512775	-1.2057202397209141	0.3994826629353069	0.4754175749866089	-0.36855224547649934	1.7122285978150742	-0.5589553167443512	-0.05211420743716303	1.1345297365345741	-0.7308681667518602	-1.842402032566007	-0.3802117518146771	0.5969017833012942	0.6746017972834343	-0.018502200770636457	-0.5971477434118315	-0.925638358893144	0.8307514340941433	0.22316607837670302	-0.49755646128338116	-0.27945718624821947	0.29945560136635546	0.9903588221479712	-0.11860214408749832	1.2340836143622993	-0.655395337592768	-0.021070446916824408	0.09495803308622217	-0.9605204825296296	0.5501777010311658	-0.41523729670408593	-0.3007524856505756	0.5960058960021263	1.7055294683976936	-1.6970837160510037	-1.438768522646631	2.3859433624285202	-0.22074683865767505	-0.4670506533902724
0.2952145970309009	-0.2458734322845102	0.04570921350013253	1.443617981721032	-0.8462005346902993	1.3154235202669555	0.6128392153656684	-0.05637792432130301	3.4809399088408113	0.9126572238715983	-0.7103823948703145	1.089793745148773	-1.1544448919812553	0.3479695160165675	0.4701369753410801	-0.39189671473185983	1.689957525835458	-0.5324982863475034	-0.024001483738260415	1.1349461550554039	-0.7057027254371832	-1.858176145168913	-0.27222919544675545	0.5381893631558617	0.5965454252900504	0.002482481680968096	-0.5709268948877841	-0.9337758279688531	0.8924012203128333	0.23198439803953091	-0.5324680701715845	-0.26994723472796467	0.3780930267024022	1.090824694692729	-0.14722401971248963	1.2402594236290145	-0.6861276020576421	-0.06206924760450707	0.0643146701803183	-0.9842307682944276	0.5801421455288842	-0.42422554711079635	-0.2930989789978988	0.5830756664078682	1.782157832888413	-1.7301757190981082	-1.4116943921237468	2.5116546223098304	-0.21506631093503978	-0.46601343601320194
0.3062178522528776	-0.2403827101209825	0.08819671140211818	1.406742468293237	-0.813878228027703	1.3197153127910901	0.5703667254672853	-0.008707525212949452	3.3080803443274527	0.887432388432126	-0.7167736885677102	1.1189903345227183	-1.1078629331482088	0.30965494184909936	0.47851144167312454	-0.40214969452164373	1.6738620245696598	-0.5143514081232532	-0.011943523353188596	1.1707291796018056	-0.6452381861341883	-1.8450230714825941	-0.15909888891536078	0.4656637787003549	0.5194405251478733	0.019084598641069032	-0.5302668686670773	-0.9334499769344362	0.974686698750024	0.22616482464502355	-0.5481457999770717	-0.2469454316281971	0.45679120328444317	1.2012080521632926	-0.18719040555289373	1.231991447092597	-0.71889456583177	-0.07207564756049271	0.04781551408722612	-0.9770934450060105	0.603663089361012	-0.41833750807392384	-0.29013500222898714	0.573199771338104	1.856037594579476	-1.7391987093732155	-1.3484618154304198	2.632191320629306	-0.23192071745307324	-0.46872498752097325
0.23901133839210922	-0.2354838777319636	0.15066839045720776	1.3816578183736241	-0.7475251837764665	1.3184119291020129	0.5317039628298694	0.042099002216715885	3.1300182123201727	0.842390548518097	-0.7439686344973302	1.1535104814576311	-1.0685325115546154	0.3101191720365976	0.5000103107646661	-0.39490358203966835	1.683222924165067	-0.5183488099121851	-0.03186641988378575	1.2297085262737135	-0.543127924600085	-1.797838899086494	-0.05311823538878939	0.382524396952244	0.44942748841094177	0.0247014125907693	-0.48303580163632376	-0.93055254476354	1.0853540601295468	0.21398059830238192	-0.5500897004445167	-0.2091140198665428	0.5312637932006447	1.2746924044748138	-0.22709794621248416	1.1850892337816998	-0.7514269163181984	-0.05887525369470538	0.033041109579691905	-0.9377967079372549	0.6145487472257753	-0.4080393461739457	-0.29228709656324225	0.5824011942137798	1.94984673774083	-1.7434623483873566	-1.2417415269652161	2.7226082599352797	-0.2717751638266091	-0.47843395101912795
0.11295816308276889	-0.22113243971004587	0.20798232991145485	1.3652292434030984	-0.6442652918656326	1.3021419512024073	0.4989725622612058	0.08875801554925151	2.9083068164035017	0.7948494090057971	-0.774032747879711	1.1863938622231265	-1.0393666631633063	0.35885021860905886	0.5371587385326604	-0.3750744201408055	1.7083547264063264	-0.5254351945268086	-0.0764536918318935	1.2836401562670456	-0.4157029122289416	-1.7180654729796114	0.030899513052240507	0.300400711444329	0.37361557055228023	0.028234510268912893	-0.43132992426227057	-0.9247268566752485	1.2052888731651208	0.19803095593349954	-0.5553846245974581	-0.15121625186929016	0.5878215156869124	1.30959162322736	-0.2643448440538617	1.0870408029657495	-0.7584341715924149	-0.04137145641521779	0.022043745203029756	-0.892523499089012	0.6206662558628157	-0.39082936671530255	-0.29274272013851277	0.6165025937231	2.0743383328374727	-1.7499066075960794	-1.1033354104345403	2.7690038201403633	-0.3186969467377417	-0.48522696377797114
-0.028841342829916315	-0.19466867008977742	0.23915122593379726	1.3627180304508357	-0.5159627756365948	1.2804107063727144	0.4608522511689189	0.1172391384460482	2.7651965868058754	0.7494633226256678	-0.7892188538301104	1.204001301075444	-1.0226100522339658	0.4527920361979002	0.5824112947668867	-0.3534455151556899	1.7269257019959543	-0.5131079312781077	-0.12522112104834873	1.3214219897134285	-0.2852761967328852	-1.6005113303809195	0.08329507158005264	0.22839591876415533	0.28805786244625625	0.03193848497463554	-0.3892461725327202	-0.9091718731741979	1.3288607238317485	0.1863384334018444	-0.5730944397042187	-0.08869571526075448	0.6075842335158452	1.2914514463614948	-0.3079575294911051	0.9982393039594731	-0.7255883113144589	-0.037004883777095675	0.014425401360572864	-0.8668912174193203	0.6257562706377159	-0.37008078867364386	-0.29957949729722166	0.6520020289511785	2.2247955093088225	-1.7593277087429886	-0.9726713825979083	2.752562553317444	-0.3517818376075681	-0.4804040116975889
[truncated: 194 more rows]
