# Supplementary material for: Obesity dysregulates feeding-evoked response dynamics in hypothalamic satiety neurons
Source: Sci Rep. 2025 Oct 14;15:35837. doi: 10.1038/s41598-025-19800-2 (PMC12521569; doi:10.1038/s41598-025-19800-2)
Supplement: Supplementary file 2 — Supplementary Material 2. [file 41598_2025_19800_MOESM2_ESM.zip › Fig 1/Fig 1ef NCD and HFD/matrix_MPK120_5.csv]

-0.9976400643100869	1.057137620018241	-1.2054717728283089	-0.33220160886726224	-0.24526999930756435	0.11102541751968649	-0.49782144961058244	-0.22447921055837144	-0.15670983802106792	-0.2791038923500245	-0.781521070780302	0.5128220987370254	0.3472849714925537	-0.7499689373251408	0.3260515913723435	-0.34319659280391823	-0.05402871087784437	-1.4973445142482555	-0.6759798960446304	-0.5788151163248617	-0.7593537922992628	-0.014331132678311025	-0.36448483201589643	-0.29207569858307064	-0.36763296894805864	-0.38804543582127093	-0.05012898438908943	-0.5181336484230302	-1.1901897596052198	0.42309631668912706	-0.3345276754628949	-0.7343330394846641	-0.7723374045836111	0.5287090936300414	-0.022060411292813553	-0.5104050604346518	-0.9150293608403066	-0.5099278735703356	0.3463114454793986	-0.42113865497360436	-0.5556060539347428	0.17094613578989198	-0.9135210139712493	-0.8210029073736042	-0.9147890500297852	-0.9964901192896736	-0.0779297281208113	-1.6335212910758858	0.04373462565439808	-0.28045480689300784
-0.9562718283651281	0.915654876567731	-1.2184579884095332	-0.3553721426951153	-0.2649889152584843	0.06479024494267081	-0.3209987612516518	-0.21525416895150262	-0.048149914397126035	-0.2573054854417258	-0.8173606768089645	0.4856391413428306	0.352896099592808	-0.77565098425957	0.3091483090471685	-0.2812590068936758	-0.09295646959718341	-1.5018513479914393	-0.616892015162443	-0.5861603413548744	-0.7364641758320242	0.11573868387358674	-0.19480671244496836	-0.3743831595137995	-0.40438378249440754	-0.34067865142079834	-0.01493712932331433	-0.5653174335796238	-1.1586788395306662	0.3944427893527495	-0.37765311718922545	-0.7233221282309966	-0.7415375318465462	0.48622584848027833	0.022036997923391574	-0.4445375345962173	-0.9415804576053581	-0.45069502347074053	0.3223426737600198	-0.4493770952082346	-0.49452777540207216	0.15405027812847794	-0.8983564467627492	-0.7999074222587881	-0.884884956894422	-0.9596720335432221	-0.06216406745201403	-1.6132477389643922	0.03255196318487675	-0.2554515418206129
-0.9306490955900414	1.0013998597358686	-1.1977584164297488	-0.38722513384456364	-0.2667644613660834	0.03774438960778707	-0.16142294374660673	-0.18275906652798124	0.08184546102076452	-0.23404093133511128	-0.850179640616623	0.4664970587628128	0.33785293235260266	-0.7999975062632663	0.2886283580409124	-0.21219400026781007	-0.1361366973609063	-1.5080261520660472	-0.5769566154044856	-0.5417868638631992	-0.7037239540450555	0.20649939744358856	-0.10662402432571079	-0.43293472831671814	-0.43903757555597944	-0.2733167329454716	0.01142297105287065	-0.6176931981878003	-1.1073140905972003	0.36581852419706645	-0.41768550075393795	-0.7035098148440163	-0.7074788064710954	0.4552800275011953	0.040083746750453154	-0.40463016190894335	-0.9761460762829309	-0.3732392817023779	0.29093095012166226	-0.47693369280683723	-0.48564929759596903	0.14006659154666598	-0.9055439538578929	-0.7680423054024231	-0.8700043775689567	-0.8639162481252146	-0.05358450777469164	-1.5789717431973784	0.011318502866319453	-0.2391009291367309
-0.924802614368843	1.1813983814839608	-1.168199967140133	-0.4198582675582283	-0.2609162803421333	0.048441413261911766	-0.04484341409458886	-0.15123435782540093	0.18632627493558318	-0.2272663201428918	-0.816026501694029	0.4484772604448784	0.3056448900592831	-0.8214000244050539	0.2704712608179906	-0.16229455797157838	-0.15760825662108574	-1.520199021637098	-0.5453823674950771	-0.47965457841968767	-0.6732895147772869	0.25732802489891315	-0.09978667960323986	-0.45084025305861686	-0.4742526922826682	-0.20954522351190366	0.026098567745384924	-0.6472552591752943	-1.0648664839270363	0.33111577255654995	-0.45248140859722447	-0.6815177577445197	-0.6636302542365176	0.4700382906580414	0.04387339990548791	-0.38125471245932546	-1.01693372399009	-0.301964495569611	0.2570335205300681	-0.5005443074905569	-0.5129128819435478	0.13852139924226042	-0.9249748965466007	-0.7468701884559705	-0.8546971937822613	-0.7872779930711024	-0.04834176342153638	-1.5421575586883836	-0.013618514478981535	-0.2333214165601848
-0.935274480036108	1.2989777822064368	-1.1481946336887536	-0.44093170625251654	-0.2499086614495781	0.08183432483475558	0.01914121873852438	-0.13090029543356532	0.2575955834481728	-0.2222763639886224	-0.7396039046986612	0.42735269190825526	0.2684185620691588	-0.838493768682724	0.25220599132938093	-0.14971261115009257	-0.15144062677311307	-1.5278407559104674	-0.5111736215086126	-0.44144999130845425	-0.6506425724702657	0.2731418287414341	-0.0993035390075195	-0.4598938342862778	-0.4937973468412939	-0.15648910199322483	0.035987779559313315	-0.6489058709096088	-1.0436419772680574	0.29590415159375016	-0.4827505301593898	-0.645462690264481	-0.6213665446694024	0.4664051842816462	0.05207935792806817	-0.36628379189481114	-1.0663301262230551	-0.26517796878992506	0.22806550499712905	-0.5214565662104228	-0.5541271023745608	0.13834764105127995	-0.9553201223973968	-0.7396542149367027	-0.8446763869275031	-0.7271718177619506	-0.036867610019523385	-1.50314811747567	-0.029490216104177198	-0.23088816019366618
-0.9461451377590663	1.3766213913955585	-1.120787430750088	-0.47662607543647073	-0.22607339303235832	0.1313695933678813	0.1952267773310763	-0.09718061623852245	0.3938748626450265	-0.19539362823282963	-0.6576698564637904	0.38351354401051924	0.20019926821599623	-0.8742799878120808	0.22277876446566963	-0.1491068303711771	-0.15437892171048595	-1.5344507787338038	-0.43900509134136384	-0.4014703081483006	-0.6150851380413959	0.30446406142175253	-0.08576702586707294	-0.5054323468570876	-0.5176355978874387	-0.059208325847391795	0.06812747943041782	-0.6775748384762159	-1.003764718016257	0.22669499754517924	-0.5453347355960381	-0.5575594878343889	-0.5524126196907977	0.43198752622881675	0.07216503245802816	-0.3251163054554505	-1.1561519772369864	-0.20597989335770744	0.1698984857682479	-0.5676100590244231	-0.5968296278540457	0.13639377272193415	-1.00968084770135	-0.718459909071836	-0.8292869608374577	-0.5973980583516598	-0.00920803091483582	-1.4209329268831135	-0.062042322627578673	-0.2232022846083382
-0.9857065874720379	1.4401468166914246	-1.0792905939968123	-0.5092757909255082	-0.17386313377421211	0.19191218089777012	0.32216877895487755	-0.07484042720721089	0.4801451697318613	-0.17178528788660963	-0.5827342107141664	0.34393453527411466	0.11475180712073166	-0.9107524912854054	0.1964612170781995	-0.21573471894589433	-0.14039412555286368	-1.538434024439177	-0.3774302772959547	-0.3715597043001234	-0.5746606125113424	0.2947210583036946	-0.16619421154398478	-0.4906960305468363	-0.5110373970691752	0.02484481977787974	0.09499484119406762	-0.693729554868189	-0.9888116500704136	0.15304560019797447	-0.6006701838513469	-0.4402599686225144	-0.49862562842465846	0.39471067256963277	0.07170227427032799	-0.3215780327296627	-1.2462533134800233	-0.18294167622014487	0.11569526341444472	-0.6052535754491941	-0.6564322560576954	0.14327119482647238	-1.0907044351464292	-0.6907022583911557	-0.8321394933483184	-0.4714107944735904	0.015947929030321654	-1.3188114533297184	-0.10220391899880199	-0.23356371499648282
-1.0460294644746029	1.4208300270838006	-1.044094942437558	-0.5316983468377606	-0.09470675728138488	0.23885543344840157	0.3097378225746664	-0.07200893272157181	0.5052980474076224	-0.16001229440679693	-0.5166700446699732	0.3028939621200949	0.03429825003469343	-0.9529160856679422	0.17206673219184782	-0.30341498904529984	-0.10808961836482411	-1.548203249347196	-0.3108423838700764	-0.3873024991000262	-0.5142687663592855	0.26311429223618604	-0.2832457414325666	-0.4333523722267064	-0.4782327947987251	0.10851439699534704	0.1322275090017619	-0.6960568262195546	-1.010323715728351	0.0807920088699132	-0.6568976764579059	-0.3196029114064025	-0.47122154382772435	0.32042615160606147	0.07344500191336861	-0.35299490826867486	-1.3322694637574384	-0.19719928984490034	0.08581879443523716	-0.6205529636184415	-0.6990995684047949	0.14487754677385734	-1.1854713943672262	-0.6518245283090285	-0.8391059002203555	-0.4086950588219409	0.037757284891948975	-1.211793057767581	-0.1432486097453009	-0.25493915011492346
-1.1052789994005416	1.2877764514701588	-1.0155132388223254	-0.5391086024054685	0.008133026665679777	0.26134601317048756	0.17438900339126878	-0.0680187823165831	0.47452819831551346	-0.14782304994079548	-0.4990421905631449	0.26263963666876006	-0.026406140112771325	-0.9983063862699882	0.1562976196826737	-0.3652126256006772	-0.06161062762447088	-1.564242275315586	-0.24647518760903342	-0.45521287128456167	-0.4411784844777199	0.24870095447615786	-0.35990786104697164	-0.3894806037003476	-0.42264268812953903	0.2073451026257766	0.20218569202583364	-0.7046242002747889	-1.0473458818584158	0.01889722950782167	-0.7145887914316642	-0.2060785617672145	-0.47479672809029305	0.2106890601850707	0.08190756919694757	-0.40529076014163534	-1.4037001418916122	-0.23452699738564844	0.07565131546808442	-0.6168332944295596	-0.7102401231631906	0.1277787687075928	-1.2714588673094172	-0.5872286980264174	-0.854073119833308	-0.39582300430489814	0.05802116839291007	-1.0967242404211919	-0.18408452546286272	-0.27173448012827095
-1.1456450798509272	1.1164606256208667	-0.9795477097246144	-0.5424145688978237	0.11791929920735629	0.24196071992247817	0.07233486149566608	-0.057858440148311985	0.38899088608017357	-0.13755327864592315	-0.5439207021940149	0.2315789600973373	-0.060303365761271356	-1.0445623409877212	0.1589593130080859	-0.3739674573857307	-0.018248461134141136	-1.594893163233691	-0.20333876433559298	-0.5385529245097075	-0.3729666336113665	0.3276816233535677	-0.3842449964988449	-0.37490521440128494	-0.36378843139263417	0.2882013229909002	0.29909710551237384	-0.7340470383940847	-1.088776080274403	-0.02856719806642099	-0.7678627323658528	-0.12238189835879791	-0.49937930444200535	0.10863105518267344	0.08089836251100586	-0.4619189600132424	-1.4517089130221241	-0.26574595502375686	0.06930564065243225	-0.5960153330955272	-0.72388521196249	0.10442226558154595	-1.3286207894084214	-0.4856107717459491	-0.8752837177262759	-0.40679927319019227	0.07377531287422126	-0.9725754676875091	-0.22835203073652183	-0.28114846924929393
-1.1639471407016402	1.000577814201725	-0.9470313194852766	-0.5522221895796396	0.21119414341019996	0.18807665049703232	0.058825926545102644	-0.04824485328334842	0.2608462562678466	-0.12055776773210838	-0.6114833300143554	0.21646315339744754	-0.06298869135210701	-1.0900091820612867	0.16426521727253635	-0.3655505033288513	0.01651454346352301	-1.642307705290659	-0.18399021794123355	-0.6088104727695389	-0.31009815023540865	0.47260154547640376	-0.38626046466442365	-0.3605233206751988	-0.3221000877957641	0.33424988453679705	0.40912162340514985	-0.7601139366336691	-1.1356608569347861	-0.05893256297344658	-0.8231025190285338	-0.08499288267822108	-0.5416021456617011	0.016003666731770054	0.07718152813107428	-0.5169590093391313	-1.486858751602282	-0.29211094867376247	0.06818169824890347	-0.5617113948582778	-0.7516529676690643	0.0762539971668117	-1.363563659723153	-0.3747668304399898	-0.8982754991944806	-0.4564120085517211	0.08647766767165255	-0.8528899738690232	-0.2595339011504605	-0.28800049984187426
-1.1529322307142986	0.9376746850578744	-0.9257678267895855	-0.5630319088791526	0.2734916520882793	0.1541494710034043	0.08940796629262367	-0.03270769619616882	0.10578000033375971	-0.08599545406513516	-0.6655284094937246	0.2230800895091538	-0.04997087415951718	-1.123886672858982	0.16360525718692503	-0.38111287158983653	0.04726249820689093	-1.6925964584750202	-0.18870197595918808	-0.6572559986245402	-0.2690045697776533	0.6215683660297872	-0.40953697786178705	-0.329769019358446	-0.3015132776022788	0.370302183699715	0.5311410444262142	-0.7660014224661194	-1.165620043543262	-0.07341207522486244	-0.8853614750502494	-0.083962541637641	-0.5864660374886619	-0.04000710215988983	0.08005653644614713	-0.5635221354530467	-1.5094944431483655	-0.32040593636321696	0.061034064529665956	-0.5340459925837143	-0.7584975202764548	0.04376972109919424	-1.3810865874686633	-0.3023284756325863	-0.9197631700880405	-0.5382124938027719	0.10201530782822028	-0.7533556091118125	-0.26172243938483897	-0.300024786331499
-1.1151232299170524	0.8450473113196066	-0.9007293095729356	-0.5621065259451072	0.3063718514976884	0.15892521962281422	0.17361295317322573	-0.01899228124724331	-0.03499086416233751	-0.035243167830089	-0.6979336918147653	0.2517236382421236	-0.032628480381088676	-1.1342940189615427	0.16207336308092019	-0.4291734793269676	0.07110360016709295	-1.7319141644198464	-0.21990937542895955	-0.6825711283513762	-0.2699661944873	0.771223866119045	-0.4340485013393347	-0.3006182407603204	-0.29868547725159444	0.3694552020318698	0.6162426495352519	-0.7448200917760568	-1.1677083126677745	-0.07751521820189142	-0.9400607737145862	-0.1012475429344157	-0.6174431833171299	0.0033046185615619506	0.08514933799056953	-0.588620343649907	-1.509611983665279	-0.3449945240880246	0.03515339078577891	-0.5224111459008614	-0.7351005946272043	0.018972118571030254	-1.375221581679026	-0.29354715398231956	-0.9401610205126039	-0.6117243098794022	0.11893719372064593	-0.691972986727531	-0.23414973728724348	-0.31628113827707005
-1.0678435637378065	0.7282886756865168	-0.8739541935905603	-0.5498919506887269	0.32247831726856757	0.19419856763300286	0.2777286995994367	-0.016488839943588813	-0.1405162289377672	0.02997173364168057	-0.7171081426430638	0.28881545746359866	-0.012841237930406429	-1.119774815809469	0.1477552886407719	-0.5038724471243974	0.07303952740114676	-1.7486866554876173	-0.2745434789117842	-0.6893042512955546	-0.2979009387059749	0.8550597257243705	-0.4960162856756208	-0.29076146132503145	-0.3035658158343487	0.31874902410549355	0.6147752488821093	-0.702204518984707	-1.1609564032582664	-0.07935522412398247	-0.989410197811236	-0.11978269136042763	-0.6466539673246615	0.04199288175670722	0.08420166829767295	-0.5964841774061973	-1.4863415733278618	-0.37052492572097107	-0.0026626713286758254	-0.523832860333429	-0.6787749885561609	0.010796977949240092	-1.354022083140012	-0.33773100933795874	-0.9531412308927371	-0.656230859576836	0.1282583958720882	-0.6697863900843085	-0.17272908365904907	-0.32520690511248385
-1.0158811796752396	0.6186467520141312	-0.8497621042357935	-0.5371619419328132	0.31946180632204974	0.25433287181731457	0.33972308206332735	-0.015551212763874198	-0.22436048241286005	0.09710779351124414	-0.7262935459049502	0.31566270265800805	-0.010041685803244053	-1.0792645428010363	0.10000652085731057	-0.5887657257854915	0.05441854815563195	-1.7451010715831135	-0.3372946845779704	-0.6858717711372985	-0.3301629941180598	0.8113340121400364	-0.6393089251980266	-0.27499827741957816	-0.31503164602030775	0.2698777121952255	0.5529116218666599	-0.6357179999185407	-1.1415157269513176	-0.09021441937983418	-1.0472137151563312	-0.1396888802644384	-0.682000311022706	0.03300969657872671	0.07030169230861874	-0.6045787680793868	-1.436196176801008	-0.3904015460161334	-0.048252335084617806	-0.5318147713619898	-0.5604918760532017	0.019723045578203723	-1.3344317279805074	-0.41548921452304804	-0.954041058447042	-0.6886597067019891	0.13161881938060163	-0.6838016168695699	-0.07713891696143223	-0.3045783050745044
-0.9608513523250585	0.5040136546780494	-0.820014648552385	-0.5422299717840376	0.29119495889415625	0.3087838718311902	0.3267425217293046	-0.006784514964458985	-0.2897185260598935	0.14118321170062514	-0.7135189499809232	0.31165751015274584	-0.01759065707240768	-1.013987593595371	0.037869749088205784	-0.5914627497813891	0.025199250651833777	-1.7410802689298808	-0.3917409781704606	-0.6852361266635474	-0.3596150188337954	0.7050689474400154	-0.7750171150136523	-0.2534378895158382	-0.3362327349416569	0.23371112530263488	0.4646214257414954	-0.5106727617919031	-1.106152601419017	-0.11916115376677436	-1.1082601604914948	-0.1795314814096502	-0.7070711845124171	0.017180447620645266	0.05350209320727388	-0.6173880392900072	-1.3570130485735066	-0.3781434757655814	-0.10198958131738503	-0.5308398814653719	-0.39672440061231967	0.04517679791846156	-1.3125705496838385	-0.49514422910492845	-0.9515685117655652	-0.6966971271782261	0.13465448640200017	-0.7285465042361972	0.03972230555803694	-0.25331979896958734
-0.9201879982112926	0.4035883723682302	-0.8068764259003569	-0.5651535770051386	0.21944755665593388	0.3447454689096375	0.23911017628694847	0.00993456422518996	-0.3433267419108138	0.15118671718246993	-0.6771163743743501	0.26430165532740596	-0.04286478121540996	-0.91482145556342	-0.012632494549130213	-0.4613798244343938	-0.0065027201060102405	-1.752000503828194	-0.4325555758765778	-0.6988177302526963	-0.3791083310493927	0.5548588790929216	-0.8683947557119414	-0.25244550628017653	-0.36597441638282613	0.18503864273028983	0.36625978534157666	-0.33806558731208014	-1.0738736516491318	-0.17108162621722584	-1.1629953322530668	-0.2477922622421203	-0.718752101265774	-0.02834478522099304	0.040372560371145595	-0.6233696205476689	-1.2484238950256947	-0.3393842110844616	-0.15638679373016023	-0.5203424063285731	-0.2777128164331398	0.08679856766560623	-1.2747981616505766	-0.5365336532508237	-0.9583581196753194	-0.6671919012683009	0.11334032660228521	-0.7551698302174616	0.15172170958753867	-0.18598379462768844
-0.8944935568818524	0.34214495024762615	-0.8224839432709032	-0.5991602011487608	0.12463799635749365	0.3561680703950455	0.15104616765340093	0.030434398171752093	-0.3905351956480013	0.1321301740576892	-0.6234396318678886	0.17995323532226631	-0.0954170038229341	-0.7740025370640446	-0.04170351779047518	-0.27382569687384717	-0.032887864771481604	-1.7692347244314184	-0.4622192193246978	-0.7141367620700979	-0.38229711487430607	0.36924343334360027	-0.9480186129427144	-0.23365153033067537	-0.40797625395115766	0.13647105437558912	0.2726877101424222	-0.17533168523198786	-1.053174226516553	-0.24038734546209	-1.2102569420906242	-0.3396052654742005	-0.7262145553530245	-0.13308737846447136	0.025857214451639098	-0.6159627759797475	-1.116128125222141	-0.3042328181437527	-0.21368185764242487	-0.5138402388930936	-0.2376160627501663	0.14117394561226151	-1.2253112098144827	-0.5242689001612987	-0.9729453534588879	-0.6299893288776591	0.06485717728480064	-0.7068790993240224	0.24213089596934081	-0.11281570922057078
-0.8812241023855185	0.31513524853854397	-0.8588606569630178	-0.6424326414584105	0.028231595024054625	0.32774221735211	0.1434908823999254	0.039787403785777546	-0.4166142760573089	0.09547986455311422	-0.5492992591279519	0.06994667246514481	-0.14754237989997457	-0.5943071702160244	-0.018889003572656504	-0.10784176345098959	-0.054220257952876084	-1.7768146002024303	-0.4757683614131209	-0.7265789140840779	-0.3726627239153932	0.2076864634856884	-1.0048805445928681	-0.19615553672378022	-0.46115372796159504	0.0834806874411054	0.2052616996368423	-0.029931942182752698	-1.045780885713141	-0.32268371720461686	-1.251888867202061	-0.4537972761076844	-0.7336515330678572	-0.23229891964756516	0.0216382382084587	-0.5950023560280704	-0.9818733468033602	-0.27128671869256415	-0.2668691320585187	-0.5112608427082913	-0.27204570293988245	0.21361288486740815	-1.1789498580787487	-0.465690155548392	-0.9918865915374797	-0.5942282641695252	0.03260954908555587	-0.6044183811736361	0.29824578420695347	-0.06416266660023962
-0.897797766804017	0.3137498073112172	-0.9262643103158066	-0.6401047999326117	-0.09353788805115583	0.27768434613664594	0.17698134135367027	0.026514046316121885	-0.3990901219718367	0.055403489239140194	-0.4536551227708168	-0.0504231800375172	-0.2141364505783848	-0.4018590025330754	0.08231216054872115	-0.014345598018695224	-0.061461853197261905	-1.762752837077251	-0.4786371058918581	-0.7411987369803539	-0.34186351741303006	0.08134820262949055	-1.026730506563815	-0.19725520463356747	-0.5269217976907354	0.01282425555289723	0.15770761423116664	0.08998211250461628	-1.0509991471282034	-0.4182165437626434	-1.2812808915368237	-0.5707286201210581	-0.7426340773760095	-0.29710553456488104	0.03857075721478154	-0.5633343626677269	-0.8570923340478203	-0.24756170187429677	-0.30161335158966407	-0.5128218271260903	-0.35267497281909754	0.3036901031454292	-1.130057645635722	-0.3874872569880781	-1.0087537402973514	-0.5611827156942854	0.008370277664310902	-0.4661835827822764	0.305843275489894	-0.06802010604495132
-0.9371141818412317	0.3263980406231695	-0.9961919371895611	-0.5489665677546813	-0.1627151585370821	0.2321292569609767	0.15665071269313166	-0.010109252532230495	-0.3114574005414621	0.008169956280052898	-0.3480533312029154	-0.1601884193423298	-0.30902463470232716	-0.23184570401501353	0.2513209455192072	-0.00921745380114295	-0.05859608579315342	-1.695751242095249	-0.4876375337132769	-0.7504815005359118	-0.2862094873422276	-0.02180511795711823	-1.0356014253124535	-0.23388717345420096	-0.6064009922663033	-0.05643254304316012	0.09642598617437607	0.13672208677132144	-1.0571482074832914	-0.5182405298137126	-1.2898880433334725	-0.6685698053345607	-0.7547417233673572	-0.35992962835565306	0.05761768730213823	-0.5349150647256901	-0.7328598437045442	-0.2532531557684064	-0.3226782721170081	-0.5094938547706706	-0.4492733982350412	0.399675099916783	-1.0718735956620533	-0.29291305416949875	-1.0072153254464435	-0.5382987812344716	-0.03391025307303197	-0.31935262129846176	0.2684869435879561	-0.12046774761778675
-0.9722240430046092	0.33233930429673253	-0.9782244827053909	-0.47273275449116064	-0.06430695360069108	0.19231813119565805	0.10266214919592695	-0.06689967890853657	-0.1566799605135351	-0.05346383852916309	-0.24642371903603025	-0.24660171264585773	-0.3620758469159094	-0.0836687255322988	0.4015645740157076	-0.08349857281047626	-0.05615432550659005	-1.5606412267854932	-0.5078941718850782	-0.7489535995601173	-0.22555909115031314	-0.05735004358108873	-1.0384602454054725	-0.2903131646510065	-0.6888753251908357	-0.12094092130913521	0.010217628947233243	0.09479472483936183	-1.0646114787770156	-0.6127128949433586	-1.2837896168034766	-0.7428340399634781	-0.7747810133046412	-0.4237177003088729	0.061167141060986474	-0.5232030200316982	-0.6226460190118371	-0.27099403190880367	-0.3475589971033074	-0.49169631124133906	-0.5364545115586941	0.4827436661278477	-1.02235832290248	-0.1670648289809645	-0.9896726463232224	-0.5141586032837394	-0.07549750932369734	-0.23403998003772486	0.20387467170129328	-0.1986944926475749
-0.9966715133920856	0.31580620159133416	-0.8634908579542518	-0.4810612008975717	0.0731318197459035	0.16228247524730394	0.08110257778888146	-0.13702162821229685	-0.0012472071537005802	-0.0893136653679911	-0.16558003195391488	-0.30784340251738185	-0.37159873289176937	0.031081136253449528	0.47273318364518097	-0.1733780470577601	-0.04251728957256834	-1.3839225317114594	-0.52497661652573	-0.7512183772777047	-0.18444509884730542	0.008837496760166264	-1.0332943574973865	-0.3689413359985531	-0.762677737039936	-0.19241302315842898	-0.0704149874366296	0.008007201341434067	-1.0791208498188058	-0.691373148112746	-1.2795541997898994	-0.7970107456652432	-0.7959943394041582	-0.4974474791223563	0.04483276162706289	-0.5387813742451089	-0.5458607173293747	-0.273825269411118	-0.38505107582030346	-0.4614747244461778	-0.556702062680235	0.5392867686389013	-0.9940785934936223	-0.009805330380738686	-0.9722592679336115	-0.47840515217252044	-0.10583575363770725	-0.20857008568623142	0.12653192247540124	-0.2859170958310076
-1.0139081243873231	0.2752237854555776	-0.7325919920476045	-0.5039728192931019	0.15080410046412834	0.1495766975329388	0.03690781521969114	-0.21401640800954747	0.12175052402747624	-0.0612428448135625	-0.11983718413093733	-0.3394684648159795	-0.41006101204469064	0.05713654526705457	0.47547136241097865	-0.22020510119558107	0.018695948502471076	-1.1988021264779507	-0.5324105860310616	-0.7621773588529323	-0.1674374957868326	0.12550887171016634	-1.02058118454373	-0.4117287629971429	-0.8275858165500667	-0.2575116270968213	-0.12823896922099592	-0.06169421085587625	-1.0795958948736895	-0.7388621559187724	-1.2811971876432746	-0.8399471175083042	-0.8011681660359157	-0.574729426523124	0.007149968565891484	-0.5698928362176364	-0.49493955339089074	-0.27004352433382006	-0.43835834408730817	-0.4319204729969165	-0.49840672201638936	0.5567549347475295	-0.9619420692327552	0.1653269988743435	-0.962324221769513	-0.4365252934106428	-0.14413398674227426	-0.20349026659041575	0.054146980258528675	-0.3661813229735099
-1.0210426923084293	0.2107098568071275	-0.5891541831637508	-0.553226685562451	0.23319787657690233	0.14818153501490877	-0.07158353349974411	-0.2855180419722921	0.20689942866487696	0.010959006410183025	-0.11286598835391692	-0.3521613052043766	-0.43385219518976853	0.024462001742735114	0.4450345277341802	-0.15917518681546317	0.10959526384667587	-1.012815702211438	-0.5252345971443215	-0.7755329555180803	-0.17418474463399977	0.2739700564990521	-1.0040743573266364	-0.3615233671018696	-0.8724048634565331	-0.3030059714330744	-0.17299564323849642	-0.11449433163000226	-1.0629379698019452	-0.7520740305024882	-1.2955751250151697	-0.8838808594786471	-0.7872304672925882	-0.6436029379899361	-0.04125256868375763	-0.5887832308853651	-0.46496149755493377	-0.2638999997638036	-0.5110426193788487	-0.4178455001144926	-0.3735277496535106	0.5284092628650809	-0.8897417367662038	0.35679220209600454	-0.9567299859480286	-0.3997059387313719	-0.18076467589881956	-0.20878838220951276	-0.008243157412087749	-0.43174329188156246
-1.0281377991237766	0.12691243011474124	-0.4661400005699984	-0.6449954247653918	0.27268402787605356	0.1430604953375254	-0.1623460267820512	-0.3439859601515114	0.23094484672805274	0.12234574804225969	-0.13983830032456884	-0.3598583588284352	-0.42019110223997097	0.0019491457205787182	0.3877207093059496	0.01236073744253754	0.19426836941219472	-0.8360086378483222	-0.48931956734649323	-0.7963091128545748	-0.20488415989290926	0.4695206107106489	-0.9863754021307543	-0.27834709189049855	-0.8781642560808862	-0.33554040034155974	-0.19713047218641164	-0.18872139898393753	-1.0559907372988049	-0.7324783185783879	-1.3319193555941276	-0.9424976481712856	-0.7571280102504494	-0.7011869919957799	-0.09590972590652289	-0.5890524472884143	-0.4658626415179383	-0.2399199687181019	-0.5934123983363846	-0.4339834096531531	-0.1876310213292487	0.4746341404872668	-0.7825161458438901	0.55383254263298	-0.9512914387649719	-0.3878033488881278	-0.19612036029310276	-0.1976139601799253	-0.07212831626693447	-0.47199262714019996
-1.0648839808059318	0.03803932040468192	-0.44713802314352574	-0.6663439611065238	0.20022103837286723	0.12412081419811738	-0.20661155380881416	-0.384555203656925	0.2007207601068941	0.2481091583511586	-0.18122807483136416	-0.36766828959792897	-0.4233012703869693	-0.04627987648606226	0.3607235341481975	0.2251717250032162	0.2593311457912607	-0.6860393265794215	-0.43576691861680406	-0.8332659534062227	-0.2481255200677293	0.6173782947483605	-0.9662092851945964	-0.22048616817726327	-0.8484437566648158	-0.36161052738954114	-0.20174448360292474	-0.2504706927706272	-1.0645102001358742	-0.6744162996437053	-1.382600867368114	-1.013810986059981	-0.7018548972599643	-0.740775574418117	-0.1575599470189469	-0.5748088634766754	-0.4954488956308496	-0.20213149683460335	-0.6647647418828181	-0.48606167975552905	0.055909604709731074	0.42423940473397986	-0.6400413037073855	0.7195220002166283	-0.942483156136616	-0.41334189080551836	-0.19290734398441428	-0.15862738110309602	-0.13164359779195306	-0.4719297866479926
-1.1360349852285827	-0.04268503887034368	-0.5165626050347655	-0.5907214759471004	0.1040355257128576	0.06271033292791556	-0.2581304377367432	-0.3940384998964197	0.16573021511718142	0.3197262359222426	-0.21920654669134354	-0.37714802365678857	-0.43823288305661007	-0.13926555607943772	0.38491915688954687	0.44163739000236885	0.2800070718125964	-0.5596381047087002	-0.3925046008014911	-0.8703993618672461	-0.2921402623793174	0.6511815860723953	-0.9465348853144381	-0.23316491770160575	-0.7968888257769432	-0.3821181297316928	-0.19057964456321466	-0.2534424018525166	-1.079914199174424	-0.5929328312808806	-1.434164857334088	-1.0906332140456463	-0.621389898010785	-0.7605062066940296	-0.214599816612423	-0.5442720314736808	-0.5331898496060817	-0.16594845542836328	-0.7195999318514168	-0.558238349601576	0.3009247806673446	0.3984575774876752	-0.4630200841848602	0.8403770325068086	-0.9337672311751243	-0.4630510650612997	-0.1779547261521524	-0.12851426070234892	-0.17654222757837687	-0.4375947084828451
-1.2185192192250258	-0.10886866748222657	-0.6046501557773046	-0.5278841389412153	0.04235466458143439	-0.07568138988896096	-0.2902221192458076	-0.36979979032255916	0.1444813317591665	0.29511687093717204	-0.25012592417849494	-0.3887685311635533	-0.4580261374302568	-0.21064302719497827	0.40555055810893625	0.6593765941307925	0.24580755035798543	-0.4515249072135069	-0.37367407948926346	-0.8815160774415158	-0.33101802363583516	0.6234694840117143	-0.9198763879470333	-0.30535984019712104	-0.7358252838222377	-0.40145310865570005	-0.1700703828987468	-0.24546839687746286	-1.0971002200178404	-0.5088737057732973	-1.474266196963486	-1.1671339756266506	-0.5324922194914616	-0.766777521230105	-0.2563342052956917	-0.5110905442172042	-0.5608170951037655	-0.13654647416072646	-0.7730911906898174	-0.6259786901264054	0.49472905803287776	0.3971306967565524	-0.29427372357712606	0.9249401443411667	-0.9200613534124876	-0.522942156257613	-0.16352724646926756	-0.11325415374378063	-0.20028978719176269	-0.3924994044982385
-1.2961313220305066	-0.15456517997837402	-0.6961387280320639	-0.5184984545194821	-0.01785360539379382	-0.23488856418721196	-0.2781898026432542	-0.3249425892682277	0.11112608234846873	0.2488523433103052	-0.2556677213617883	-0.3957883219150021	-0.5059531873037143	-0.24057048367199424	0.39148597827120807	0.8442556897369201	0.18594629989020578	-0.37556266631858637	-0.3785261789637314	-0.8473796149622894	-0.3651987925016024	0.551439041502934	-0.8843727012118263	-0.38388839006155123	-0.6739483521037393	-0.4247114444366759	-0.14669119850043452	-0.20928990586987858	-1.1130829541486338	-0.42054288712788235	-1.4909280548593604	-1.2275559218223857	-0.4454139785689444	-0.7618394066809623	-0.287375926067423	-0.4936321998278794	-0.5703613850771548	-0.11716829076464061	-0.8313222066391841	-0.6803694222752231	0.6312767821399315	0.40309193930864834	-0.16777445691239506	0.9847129730171762	-0.9040623667211385	-0.5826911269781856	-0.1578612822259891	-0.12127507599785876	-0.1804153643221121	-0.3476699641345079
-1.3412643040564993	-0.17919581532851642	-0.7726125011348046	-0.5295119498536943	-0.08170883940428564	-0.3627279123066824	-0.2471194881384838	-0.27384539790125567	0.07457593146549364	0.22080680115584778	-0.2027904375124332	-0.3934256864915867	-0.5555074643262452	-0.26542489508365535	0.3297338190023269	0.9313521710988887	0.13200441194499388	-0.3385845373022073	-0.4092733410099356	-0.7591851213487183	-0.39209706857804066	0.4425243729043638	-0.8449838779702065	-0.4593938110729424	-0.6199172424818219	-0.4512731652807817	-0.12296472292023405	-0.09608286726094763	-1.1122196743027035	-0.34090118041799045	-1.4783724708270167	-1.2615214576721276	-0.36787663911672636	-0.750269849904867	-0.31354391698997286	-0.490897051665809	-0.5639306127962341	-0.12297276232772687	-0.8904431769828041	-0.7256930980938875	0.7138823890742715	0.40120368596051204	-0.07782462931249881	1.022610730661309	-0.9099890901433338	-0.6271316921690258	-0.16168004999645896	-0.1749347213828107	-0.11405130196275581	-0.3104853113419698
-1.3220099151868194	-0.18048906453332236	-0.8230219826869846	-0.5306339167270968	-0.16070415123940393	-0.4786780494029424	-0.18821043602474768	-0.23379266366109414	0.06546727533536574	0.1941010141998518	-0.10531717323301779	-0.38717657418138385	-0.5602849391087472	-0.2830733208836519	0.22917731787848356	0.9232231128577316	0.09368383885670065	-0.31369753626447816	-0.45614325979563175	-0.6465442121224381	-0.40583650841539853	0.35088649908340597	-0.7892854860979115	-0.5404397191838193	-0.5786779578170458	-0.47485557722671884	-0.11446753812381852	0.0476851108177903	-1.084271592139774	-0.30003654507766	-1.4413657837191143	-1.273910278344065	-0.3181064225683895	-0.7420778543507824	-0.33708058608990893	-0.49826317442486606	-0.5473626239343821	-0.16680912844595408	-0.9456803463519527	-0.7444423198556318	0.7151720700478827	0.389648158714195	-0.029400999421585295	1.0410627607122915	-0.9304608267013886	-0.6519469423795241	-0.15619143504046992	-0.22085369005032912	-0.026713748190607463	-0.2984271876642336
-1.2427509689010239	-0.1558533074041507	-0.8786587577531225	-0.4866878168203831	-0.24534592978905626	-0.5923721293839265	-0.10755546609902608	-0.22403249984247794	0.02896692029828048	0.18465363351736835	0.0009396721560208432	-0.3837513366647357	-0.5043780634869998	-0.26626325379929805	0.12373011916656762	0.8669614729255135	0.08964833251866353	-0.27910095958886	-0.5017872546817812	-0.5500180674251443	-0.4035435777987645	0.2867287510584133	-0.7124461196377384	-0.5829915030588827	-0.5456234076504305	-0.49088560550225796	-0.13551109391426813	0.15275277929817496	-1.0335985120214128	-0.3036006786862905	-1.387893344980224	-1.2632249548592205	-0.3063766761012328	-0.7387257567028747	-0.3581483910288705	-0.5080726057157972	-0.5312334530023414	-0.2406183599545983	-0.9896500931206027	-0.7184655661519955	0.6332069019588011	0.3756648771631314	-0.015086059917465566	1.0458720372147194	-0.9391741128723986	-0.6590098224506853	-0.1373187069878586	-0.24415831888711406	0.06309550994712154	-0.311024289409746
-1.1243544979241182	-0.14028309915619191	-0.9273338276916754	-0.4163683032933667	-0.32714836851567064	-0.6277621297785652	-0.021307745209835454	-0.2501767098138225	-0.04862695860074852	0.17029381710719332	0.10778878665490524	-0.39141141329287593	-0.42316900808174873	-0.21407249924338675	0.04449557352387897	0.8024528174387522	0.09611816042190414	-0.23338310788226763	-0.5346849431645639	-0.49469816429846397	-0.38788996047333646	0.21553922250922736	-0.6454125060966218	-0.5863920440691137	-0.510620111174729	-0.5020263107672973	-0.18698270017937396	0.20178841098984185	-0.9758745093625516	-0.3413717162835634	-1.3224034186675186	-1.2193324265305008	-0.3219448626792714	-0.7331601469347798	-0.3858277305006109	-0.5168368439125375	-0.5332290297783866	-0.327641965066675	-1.009031099940169	-0.6625370612495838	0.5241606342446581	0.37408282706063894	-0.007230865596050215	1.026799632455091	-0.9542363289426972	-0.6567130540480977	-0.11476540541461352	-0.29693592831988885	0.13163131255002183	-0.3299271928540383
-0.980563490021536	-0.14630887218373237	-0.9598786509082856	-0.3607470352809468	-0.3972920269478498	-0.549462716287598	0.06535984479428428	-0.29604133659722687	-0.08848952915230048	0.11815964500706733	0.20686933954337228	-0.4125719857465775	-0.38484099520836895	-0.1649232321209703	-0.024310728646833434	0.7184652110312839	0.0829962559420923	-0.16388066201924417	-0.5521388798959876	-0.49366465346892063	-0.3612116787290581	0.1455113875981877	-0.6053461424929567	-0.6145063760832759	-0.4743946118508295	-0.5189033207106818	-0.26237732593530916	0.21719898419109657	-0.9236750154383984	-0.4092746065859171	-1.2541177823102783	-1.1526295213513884	-0.3530026836870611	-0.7237568127841095	-0.42349821616317324	-0.5347386035539432	-0.5657955889979307	-0.4191978684936126	-0.9979716666812486	-0.5936796593848797	0.4178851998850822	0.3945814332273444	-0.009653591868240429	0.9747595274704853	-0.9913403619077401	-0.650680547426053	-0.08919255948245045	-0.3513389618652035	0.14472654626164733	-0.3383115646796678
-0.8432888260498459	-0.15736423221768595	-0.9808315680060764	-0.3209459796565255	-0.45311013453867277	-0.47477486061922314	0.13824251846330837	-0.33618248233324216	-0.09997444304828065	0.045619063223710565	0.2601128675419252	-0.4498623130514038	-0.41188262470295134	-0.12642502003008085	-0.0788295505535519	0.6323063903469106	0.06416327313780502	-0.06246585663646944	-0.5442776944862686	-0.5442148688036762	-0.33780609617350654	0.10361611172762608	-0.5916952765487895	-0.6627480792825002	-0.44567814042444065	-0.5435847735638782	-0.35639401017501265	0.21722573443651455	-0.8739978419579403	-0.48744149938878945	-1.1864443801458529	-1.0726860469067923	-0.3944888331376879	-0.7168016194007126	-0.44799240087489267	-0.5624135973228449	-0.6193966767220459	-0.504071240006183	-0.9623294931657893	-0.5162223359321513	0.32575884228207	0.43342307191880297	-0.027712042530451654	0.9039572050805742	-1.0270986117270489	-0.6452926586761157	-0.06160207750268128	-0.35190830279754504	0.1053760528764108	-0.32224131726871014
-0.7375304318771405	-0.18657373801969535	-0.9850921402927671	-0.31618720990502086	-0.4993909134694533	-0.4826465635219533	0.18435263901745705	-0.34225030289079894	-0.13131395661736672	-0.009533349832949194	0.24261058285767922	-0.507316780077816	-0.4751561099306042	-0.0842029355045921	-0.10898885234666653	0.5835240437939762	0.054260475326722526	0.042839406698141964	-0.5029946039767892	-0.6095991427647489	-0.3275389380117834	0.09218221911753945	-0.6218701226306081	-0.6740723597960072	-0.42639826117954926	-0.5735344210793647	-0.4519086261607722	0.2179601502652629	-0.8301924182675368	-0.5486743682235635	-1.1186442263711964	-0.983326629139347	-0.4386436325990327	-0.7182876008322595	-0.44044550404782673	-0.5893126144006046	-0.6755810438067751	-0.5685086986566036	-0.9123440546714916	-0.4288043070773697	0.26846487507043115	0.4855456688439368	-0.05203456654041846	0.8351120825458175	-1.0615902421150785	-0.6455464452399372	-0.03503883944669339	-0.32116389245109284	0.03598355274097405	-0.2729477850162686
-0.6568640394859646	-0.24404522050336136	-0.9714530598103222	-0.35905449551038604	-0.536424280124068	-0.4891207708589646	0.20721663525908599	-0.3033166720586836	-0.15160476790046593	-0.04869464706797413	0.18437985595890402	-0.5859220887695303	-0.5286762521354221	-0.05464201725674108	-0.11738258310439098	0.515096806370995	0.044071286743263396	0.1189010630432796	-0.43464212311974526	-0.6692579079844782	-0.3191179178539579	0.12531132942224454	-0.692928954862696	-0.624851683945387	-0.41366574589268446	-0.6114889064279241	-0.5260686508470283	0.21155468240790073	-0.7911663818805781	-0.585209371308287	-1.0555195329362035	-0.9027869306792683	-0.4814184618877707	-0.7235694736317845	-0.4094899350663589	-0.6035380996306258	-0.7230883087317889	-0.6170425427597357	-0.8545550160729787	-0.3468003988984493	0.26072678922876363	0.5347034406922022	-0.0728169751154642	0.7713562286386304	-1.1099460776946546	-0.6556547640769607	-0.012001857999022203	-0.28048109038930813	-0.0562422163638812	-0.20197669989439082
-0.5899643115236781	-0.2918877584126319	-0.948068029579677	-0.38120854652985825	-0.5617643526290241	-0.43640089223033673	0.21110632161031306	-0.2339043413400672	-0.1439401913011369	-0.04993497389321627	0.11734043406598908	-0.6748887409491051	-0.5870840877104256	-0.0539537832413415	-0.12166576776597386	0.3837643332127054	0.03078015135250186	0.1636534802666511	-0.34024804669960546	-0.7298112839450425	-0.31128884120843825	0.23824933636197704	-0.7755031144294651	-0.5981856950319201	-0.40909042847135224	-0.6459474397167824	-0.5714702942023209	0.179408182936955	-0.7466857672492238	-0.6011847662368226	-1.000454328680067	-0.8487146328696158	-0.5227538761349282	-0.7295297687984664	-0.35897298673567624	-0.597280515001771	-0.7577601492098311	-0.6605630389826179	-0.7925541933075058	-0.28808649429141386	0.2943817405060032	0.5639652921270926	-0.09224512862231427	0.717798127132425	-1.1576659647681087	-0.6697170775783279	-0.008169270803568765	-0.19761986008595941	-0.15474323490174036	-0.12836631409981564
-0.5314434916840766	-0.316751434708591	-0.9126317912896553	-0.3360613667009762	-0.6110616425063226	-0.3913007473540252	0.19924855733643843	-0.17773512205305106	-0.14204794915733174	-0.04416138733984692	0.053645344461179446	-0.7595310307639118	-0.641399807720887	-0.07335691332989289	-0.12793320328098368	0.2288024111237137	0.017842355226361243	0.182549043504618	-0.22897378244378933	-0.789309960926938	-0.3102773208770646	0.36144504375710496	-0.8553642537279588	-0.6144412389596996	-0.418984552394983	-0.6641536316121085	-0.5884837457282233	0.10745245460305583	-0.6873871228602161	-0.6010074374218121	-0.9492562443058927	-0.8166916333283808	-0.5590194922710322	-0.7398206903892771	-0.28145606733647227	-0.5703000543062818	-0.7749367367481472	-0.6906315347083225	-0.7258296126111882	-0.24334891299393022	0.31690714112871754	0.5714964338592349	-0.11303268645617404	0.6791399987170748	-1.1896824096841796	-0.6810105796683991	-0.03172678392562236	-0.08355697671847535	-0.227053786016348	-0.073668499517565
-0.499556287490963	-0.34009906441198595	-0.8687006542514272	-0.27949793419871166	-0.6752988298479522	-0.36591718849756333	0.1747310316028687	-0.17953825124480985	-0.16138666386702152	-0.06698272683363753	0.0022476869745844744	-0.8331619604257666	-0.6364219355062328	-0.09539989853700295	-0.13948031948088363	0.08517438750228719	-0.0006410076739856412	0.16590468790601604	-0.12485899631512312	-0.8536889749239671	-0.3069275102729415	0.4458517824513793	-0.9214315860776349	-0.6181751287788209	-0.4460975445213958	-0.6705396542057138	-0.573763942557428	0.01728224097999865	-0.6018356078493091	-0.5940933693672374	-0.8971756817397308	-0.7929470806011949	-0.5861412137403406	-0.7531090384172838	-0.20770521191163596	-0.5253658005469493	-0.7780737625439986	-0.688820354115747	-0.6499894990407007	-0.20760585157595904	0.3051855696859645	0.55948889229792	-0.12994285240276682	0.6396556190304745	-1.2013828066806238	-0.6797721012369484	-0.075686374798473	0.019175137109503786	-0.2546312875398959	-0.05320183459411916
-0.4616499492995123	-0.3599843714918213	-0.8318121469684063	-0.2382320884895705	-0.7216716457259952	-0.35511517769743256	0.14041498731077962	-0.25135863191629104	-0.2009285491710445	-0.08871035422201748	-0.04784823416457522	-0.8939793879230697	-0.595635046140349	-0.11943544794733858	-0.16886384037866023	-0.0391306287652825	-0.022979487919379017	0.12819530302248314	-0.048238752593460145	-0.941061839199245	-0.3059885653913526	0.5254432013382356	-0.958324659378049	-0.6322888108195931	-0.4845111470379974	-0.6715666781874263	-0.531463113326136	-0.09195846578559227	-0.48573652555281155	-0.5915896971869878	-0.8395945775974945	-0.7645866000122093	-0.6036838191807238	-0.7623650476035043	-0.17547705791399323	-0.47690684799811667	-0.7823444013251948	-0.6475486197166066	-0.553048466787596	-0.20108047247627417	0.2962986554002272	0.5298673735586223	-0.13239132496902917	0.5985187368013731	-1.186244065686352	-0.6653037292334665	-0.14108219705839406	0.0948266822385356	-0.23450969423368706	-0.06986906668104456
-0.3891099139541686	-0.3855215617300853	-0.8036350664912832	-0.21831957385178927	-0.7379828937045328	-0.39618848226250736	0.11145581245691819	-0.38849184184073876	-0.24721279200852092	-0.10678778065458963	-0.09780393611518486	-0.9391769538813854	-0.5658700155428219	-0.15188382958557792	-0.22014623550792747	-0.12818240254236465	-0.04182362880570696	0.08895712943783077	0.014904583612984973	-1.0235143443999308	-0.32915827773510387	0.5875584708449895	-0.9720126899834252	-0.6920214689367693	-0.5223867261170907	-0.6662264665995892	-0.47952781608741046	-0.20506093525334396	-0.37146528158931685	-0.5941302397149129	-0.7642921634210353	-0.7138058983801969	-0.6051402184705825	-0.7699986633540579	-0.16956704510193027	-0.4477545574965175	-0.8012266323645022	-0.5759707626980153	-0.430934724510976	-0.23269766058177233	0.2855168344280068	0.4935847191343292	-0.11926843888045033	0.5677992086400313	-1.1486228297868695	-0.6440871724979618	-0.21616082975682857	0.16405617964887362	-0.17589670478775418	-0.12093421742532458
-0.32032131439624995	-0.42480048510297885	-0.7842350273829944	-0.24378918082407264	-0.6718704535624365	-0.5180318978212141	0.0946869948275217	-0.5586793181230125	-0.29654454061444147	-0.1314207388129665	-0.12334057102098024	-0.9704303000631194	-0.5040734593901293	-0.19008764129027647	-0.28552380465107685	-0.1845100185990196	-0.059609611578512876	0.03221079045379991	0.09862445395828488	-1.037507939777622	-0.3768176684155649	0.6089709674669858	-0.9755976503800715	-0.7463458299993647	-0.5557547702551676	-0.6634553805513711	-0.4264991240837296	-0.27628224775849447	-0.28466707473386854	-0.5982105581909999	-0.6722441874551535	-0.6335986566292123	-0.586215519826558	-0.7806224302349215	-0.1531982049519015	-0.42977135423738266	-0.8394690925452327	-0.4894629818187046	-0.3003874144128609	-0.2834441614503751	0.25370837178022076	0.45958886831440726	-0.08850934135244379	0.5462974604416762	-1.0902870886050038	-0.6159701590921418	-0.276249992823045	0.22373962909518155	-0.11653980431917081	-0.18435235877231232
-0.27429651138011907	-0.4754728059257355	-0.7837735382903394	-0.3048093150734639	-0.5065743972032656	-0.6989527469611094	0.08058127961809804	-0.7150164355942679	-0.34475488677092814	-0.14384085933203586	-0.09518790647805593	-0.9932022910757896	-0.3868630052987824	-0.22732831530770153	-0.3620769892836828	-0.22204043702080994	-0.07681723376554488	-0.0376937356745467	0.2018951275029198	-0.9789203532081029	-0.44058654096541383	0.6660117561830848	-0.9758892500295598	-0.772391100441105	-0.5805864582784442	-0.6693811210556115	-0.3800079023500957	-0.3241603233757105	-0.2177749436553814	-0.6007265204871416	-0.5805047201254947	-0.5350128782903841	-0.5470201208624582	-0.7973319913262572	-0.11764459185009493	-0.3879568435016184	-0.8948881402642795	-0.40765557681324616	-0.17794168914872205	-0.3337003159126433	0.21505535652504423	0.4410173984476658	-0.02035375168462878	0.5276971992656191	-1.0161608251798544	-0.5892895776375533	-0.3186802339977102	0.24402055608921916	-0.09305381342020085	-0.24030940014071284
-0.2040425894283743	-0.5345064310132264	-0.8066883308199383	-0.3699217515726374	-0.32016276421847195	-0.8041801968786654	0.07330905219491209	-0.8493228042697003	-0.3754550216787914	-0.14793258967400352	-0.01413493702497024	-1.0055428769241224	-0.28080266433236967	-0.26355321050919667	-0.43949555204179164	-0.223977735947441	-0.0933237564643555	-0.05622477559505042	0.2542259800229598	-0.8949658436583308	-0.511549454975167	0.7223493668467644	-0.9808350087904832	-0.7989440572871895	-0.5820564908202982	-0.6748716288358944	-0.3511731932868491	-0.38983703955785953	-0.18715985727569584	-0.6024453809811562	-0.5039323983069073	-0.43589407018656195	-0.4949336774551771	-0.8147217936114712	-0.02334776518732039	-0.3225168966562618	-0.9626149861099297	-0.3617095475407863	-0.07027120672670009	-0.3650708800859612	0.16995613722258565	0.442572716520777	0.07640339606794577	0.5047515701082015	-0.9358254877509534	-0.5777067588647251	-0.34761350343838693	0.22826485702374213	-0.11220832239696414	-0.28063124365958914
-0.12094539292248516	-0.6017092936518665	-0.839762444844238	-0.4228795469432834	-0.15476316629363115	-0.7325183040629408	0.07077332579856961	-0.9692390386857428	-0.38527277065438736	-0.16376697941581841	0.10984184671412314	-1.002687863607689	-0.23758896206312582	-0.29763151746435973	-0.4959374364496288	-0.1912015970380636	-0.1148458370404412	-0.007444928021765251	0.2665595174365803	-0.7926435630559435	-0.5668428757798517	0.6505907715231976	-1.005286497046077	-0.8253514135041036	-0.558843109514567	-0.6767425033147758	-0.3436301051439722	-0.462495569794104	-0.198124475877494	-0.6003981988197458	-0.44823821907924577	-0.3456499329122713	-0.4358752001296803	-0.8254874289766192	0.15380000743181838	-0.23137922609465078	-1.0358610122275478	-0.3649204084953044	0.004820945173112046	-0.3665477222210165	0.11056258699247354	0.4492727351576004	0.1687296066107023	0.4637986042750267	-0.847900988896303	-0.5907869183641015	-0.3619834021838399	0.19273857283622295	-0.1640925166573743	-0.3033698340705216
-0.08567505659569111	-0.6621462861932853	-0.8728103130433633	-0.45428982466832685	-0.03598258308075967	-0.5090589964092701	0.05955244164284588	-1.063108781099542	-0.38705347010339985	-0.17856158430549404	0.2586709120059394	-0.9817978070714956	-0.2533402002302679	-0.32252687197608704	-0.5288633258863982	-0.1393563588900843	-0.14199345064535773	0.09885007135056503	0.29983695338992966	-0.6794140941317454	-0.5785570069716559	0.46958585403510006	-1.0496096437682483	-0.8475650884413582	-0.5334331522060942	-0.6811825033332766	-0.3529878851218796	-0.5211783127196952	-0.21829821663461813	-0.5971149821457861	-0.41775326104871535	-0.26887990887266255	-0.3793367606424666	-0.8300963358891529	0.30068880983076063	-0.11362759111733153	-1.1020128151465547	-0.3973854583811049	0.04359695809485078	-0.34143850446704926	0.06138304597486928	0.4522424206034466	0.23973788566171236	0.4072511750798119	-0.7415814815927996	-0.6319510990160018	-0.3684324671761893	0.1355891330317881	-0.23155564755987204	-0.3172189117761596
-0.06470805573609888	-0.7125650789541093	-0.9035310514103332	-0.46317925451143943	-0.0318041056750574	-0.2161775217213271	0.04413522515308137	-1.0905628771805127	-0.3968712190789957	-0.18539012275098493	0.3936433915158122	-0.9413235658023303	-0.2577870192497195	-0.3324506995635796	-0.5334786758890834	-0.07863033453767314	-0.16577318315433612	0.29196126954931695	0.3186489000976188	-0.6058723827575334	-0.5540537207381113	0.21756901482548932	-1.1004880649637125	-0.8613032741226909	-0.5117194582773552	-0.6951522213040391	-0.37578888694814727	-0.5668798910960836	-0.23274489137474821	-0.6011654531975645	-0.4111239126796379	-0.2098729643726573	-0.3325196802635081	-0.8275208772513676	0.35320201821583047	0.004852511774120477	-1.1423448845168618	-0.4382312031048719	0.07049557967396175	-0.29941668788157355	0.038093960543548896	0.45174666296764254	0.27912199170389157	0.3532840654692334	-0.6183763539960514	-0.6915300327388135	-0.36247859824575224	0.06556609825979266	-0.2815128723003193	-0.3282595028685428
-0.07019841091727415	-0.764159320002074	-0.9312466427948014	-0.46701264132889814	-0.11173819437224983	0.0300966592832018	0.014138171588158815	-1.023114212317179	-0.4243963708529373	-0.19638959719168597	0.4633992985839213	-0.8859826260163043	-0.24466699936673209	-0.33059851170343885	-0.4865319125805204	-0.02011151143913275	-0.18043862231643812	0.5094049514968084	0.3169297172553252	-0.5842180943517455	-0.5070429731401005	-0.08814308040752421	-1.1499971113346203	-0.8600905741455211	-0.4890716370417609	-0.722570317328018	-0.4015533129803062	-0.595497790012347	-0.24857088475139227	-0.6152815291647504	-0.40658237856965285	-0.1687005363910699	-0.3029246276386814	-0.8221153242347737	0.3718206508315926	0.10547610147846073	-1.1508391458724887	-0.4778569365814798	0.09239845726016445	-0.2517747471004156	0.038655169840939106	0.44524348927444707	0.2677807491651062	0.31587766655451577	-0.4892313090246991	-0.7422391260560526	-0.332308490269043	0.0062336932225450226	-0.29342504751463283	-0.3412094781472178
-0.1039350256002612	-0.8144679945137762	-0.9492884604502997	-0.48325718734209444	-0.20471621942017276	0.1279120166927632	-0.05701549050084757	-0.8733870174701641	-0.47354088707831316	-0.21255260613312324	0.4551703157573693	-0.8275511878345754	-0.24710182816737802	-0.34090057554868636	-0.3829006967531839	0.014417992959053027	-0.16523573553604437	0.6619833660258567	0.341103533139819	-0.5783395600889436	-0.450572469259221	-0.37225601061802827	-1.1844973522171771	-0.8453427630487564	-0.46939565392752236	-0.7611760861771757	-0.41755160566684346	-0.616501596346454	-0.2685927075468025	-0.6300103551956864	-0.3659190270835689	-0.14269472852682413	-0.29116940479910725	-0.8256729493022223	0.37074252271344044	0.19598032167995658	-1.13845821142425	-0.5103017012446435	0.10107601257851107	-0.2146941135326202	0.05047577821852557	0.43380947125259156	0.21585819790978616	0.2974860269618972	-0.3631578161741994	-0.7814313851070576	-0.2859857777239955	-0.022507699025150787	-0.27986906891155916	-0.36001570391119164
-0.13142626261189727	-0.8595934286481978	-0.9806259757088747	-0.5214544057051775	-0.2925240689556435	0.14641308486663718	-0.1526748842471619	-0.6361091755445969	-0.5528537185774512	-0.2268669214233506	0.41765854358465343	-0.7740571516867873	-0.2569072745225725	-0.38004802822634104	-0.2695339770139332	0.023744617822554843	-0.10508437493520728	0.7550583197515144	0.35204397521304537	-0.573715835102102	-0.4210841568185929	-0.5506185734658489	-1.1941916111526054	-0.8259357318185376	-0.45294569323582506	-0.8015400073608806	-0.42776616443962884	-0.6336752539048035	-0.297215980650683	-0.6402866478120971	-0.2742178243909613	-0.1284925076234656	-0.28633526313291435	-0.8415840454627759	0.381718260792986	0.285701778222167	-1.117721452229194	-0.5347511902999413	0.09963808626509975	-0.19695750062182743	0.06713158983676723	0.42140337943504197	0.1506891783543411	0.2887239204574735	-0.237926097487404	-0.7942653716395276	-0.23594794309585532	-0.026434086491196267	-0.2552792100434947	-0.3839941855722104
-0.15855445745055619	-0.8974254494454174	-1.0635780933255672	-0.5766441479970581	-0.3604703452719382	0.19519711204390044	-0.2513346909945439	-0.3337279000141384	-0.6114753801925378	-0.24281422135170233	0.38154477765001915	-0.7338553724928099	-0.28006119383340744	-0.4445334108307251	-0.16598798782016883	0.019050316605083918	-0.02896207957351113	0.7971353567479269	0.2898830292021965	-0.5828267392258683	-0.4393754381471323	-0.6223064885212599	-1.1897718752887978	-0.8173050629446841	-0.4364258318613019	-0.8354897254148967	-0.43641982108722494	-0.6466393955705582	-0.3371872843549731	-0.6437875751104264	-0.15211775910118766	-0.1287205564404473	-0.28363689068770953	-0.8667056801415095	0.48936369198713	0.354019399560619	-1.1001582869908066	-0.5552392651631577	0.09465634155479755	-0.19700392395023797	0.08362013907617871	0.40883203507222465	0.08448773240660269	0.2808429656409944	-0.11788751846885495	-0.7556822003416953	-0.18940411975107005	-0.027796964785195395	-0.22023140202474992	-0.3989429718914727
-0.1536665418172911	-0.9274774878976867	-1.1713281414281418	-0.6326441996975073	-0.401785730897925	0.2709884992691788	-0.3491429654358053	-0.12052125114397116	-0.5693580537391041	-0.27099289641267366	0.3415655663235638	-0.7112449125675726	-0.32378791352895997	-0.5241228980167014	-0.08118967271401593	-0.01953571980768801	0.036645583145206564	0.7598589813808958	0.1983102288269727	-0.6095402867949569	-0.49541956126052716	-0.5774662014775506	-1.1753405514592363	-0.8154333285407429	-0.42877488439562994	-0.8613923348317147	-0.4527501394091935	-0.6668674447875431	-0.37529940157543046	-0.6352635018740223	-0.016684859338972922	-0.14467573090084623	-0.27998103124581936	-0.9018545065364219	0.6441439983741913	0.3908183408378977	-1.0923588206907133	-0.5608350887219794	0.08009508774680411	-0.20180293552466164	0.09477169793844503	0.4005305248569943	0.025034390135176488	0.26908329638505746	-0.008623120987627086	-0.6786554403561331	-0.15942978696162857	-0.05554422286605644	-0.18203757029408613	-0.3997792338262286
-0.054182463460160715	-0.9500235591830533	-1.2301144155152426	-0.6799250344779455	-0.4264792438483644	0.4496859539614452	-0.40952155945179414	-0.0477772030026474	-0.4522661098804354	-0.3141296433497994	0.3010129213006497	-0.700980876963708	-0.36368704227041065	-0.5994660008243754	-0.059282057289338705	-0.08235498665357935	0.0866672649334676	0.6836890726566326	0.10734832655657349	-0.6488913881977341	-0.5832834831388821	-0.46553946606681296	-1.139548123894635	-0.8147053253948908	-0.4325601122807784	-0.8754591190934315	-0.4845539972582527	-0.6989458527246977	-0.40483659384581216	-0.6134380117809759	0.11516790531916228	-0.1712145685300856	-0.26668236484396035	-0.9337749155004949	0.7289296673918967	0.38790446918136634	-1.0956029389575304	-0.5308042655526006	0.05837020103945201	-0.20572570677533872	0.09780883060667642	0.3884209155471316	-0.023978829889989294	0.2508096926883318	0.09439789821358593	-0.5829982087204101	-0.14845716352464564	-0.11033370025663958	-0.153677762340267	-0.3912425946540973
0.10916546845624889	-0.9592939792254235	-1.1894333864944797	-0.7149960887322317	-0.44109010922623354	0.6852281155965146	-0.46767343186950594	-0.0352902425224294	-0.3272984550358658	-0.368316421527568	0.27600995644082865	-0.6941109403536128	-0.3849091303353009	-0.639393322074721	-0.11302728359901593	-0.15181585002606313	0.0966016773103319	0.621335702280346	0.03190860214558531	-0.685262023290256	-0.6890803450624642	-0.3964757825059977	-1.0791269612286725	-0.8256675201332235	-0.4411536598633455	-0.8763295845413464	-0.5323752297269193	-0.7383222139799779	-0.4069296857627597	-0.5864629631292535	0.20911715543851353	-0.20781777744371324	-0.23698965279153353	-0.9540948476342054	0.7490941092729545	0.33405440160340816	-1.1004717283692425	-0.45740363638564163	0.039489168598679444	-0.21722998784703748	0.09918874523202519	0.35938507126973984	-0.06616413272721897	0.2266589993844727	0.18000553902518787	-0.46915463192121487	-0.1468172584265911	-0.18714752687449293	-0.13901311634214636	-0.3795059242634206
0.2796847986591392	-0.951877643191527	-1.063901791836055	-0.7337866364966104	-0.44414803679901915	0.8176285719480058	-0.5390063639176955	-0.0683235693154477	-0.22030112505593902	-0.42339805506430894	0.27248982696110857	-0.6759299353078593	-0.3942897341343329	-0.5988362569519275	-0.19381339103237982	-0.25131984133506136	0.07384476898841377	0.56737962359908	0.0012563769670227215	-0.7171313538131036	-0.7809994201975365	-0.3514035191975723	-0.996624272164229	-0.8477968999693795	-0.4580230246519984	-0.8613265802475194	-0.5861423925404392	-0.783187239226931	-0.37043802680058446	-0.565580300498195	0.25357588061208913	-0.2579582938425117	-0.199014996672432	-0.9645240000558575	0.7230934989714874	0.26310117430233304	-1.0859776766280445	-0.3554790863023268	0.024785922067108758	-0.2332402332325693	0.09932079447846984	0.32111452593325146	-0.1018201753877495	0.19688101336943953	0.227084200011557	-0.3528518633185863	-0.15567781307857956	-0.2911392706408654	-0.14740971204619235	-0.3786769131546884
0.4709606704909105	-0.9442513142174447	-0.8841441352146318	-0.7558519850068605	-0.4308786099274961	0.8177732209047243	-0.5836422249390869	-0.10758292671123537	-0.1679099196785606	-0.4769393914294855	0.2741473433391932	-0.6396885869925064	-0.3987686167429286	-0.4841351369519723	-0.26795400634540023	-0.3724180180997251	0.09208823312488651	0.5184981513433504	0.005867006582489268	-0.7365161560237206	-0.8493722978430996	-0.30312708373276215	-0.9045016534867752	-0.8632707984142443	-0.47548972254843597	-0.8205900497533761	-0.6305536835693588	-0.8259876318957142	-0.30418009292734755	-0.5429015252160875	0.2648615570023046	-0.3126515438526206	-0.1661589683781839	-0.9666011001719245	0.646174719144683	0.23100333962619696	-1.0505744729336506	-0.24481450315147865	0.0030430362821200234	-0.2459863383392455	0.08609386162624592	0.2797770877713471	-0.1322651681280756	0.1587526739751906	0.23360465129216473	-0.2569408451190412	-0.1678872750515955	-0.4110224113115114	-0.18008420393138444	-0.39491634650620366
0.6678294963788287	-0.9317080773755857	-0.7266363768850488	-0.7975805221830247	-0.38697468515976075	0.7318564067091293	-0.6219871256822956	-0.051713841186460316	-0.19616806630399775	-0.538092896639253	0.26171178485613833	-0.5969898874951995	-0.41368620159231906	-0.3733762525869698	-0.33049287300110275	-0.44763679778665333	0.18802542251044796	0.4885763100601723	0.009241393073665536	-0.7275629858989964	-0.8920398583680598	-0.3295397562481215	-0.8247520081719089	-0.8624259316055051	-0.48399218742307804	-0.7442067066988505	-0.6621037517085765	-0.8634622938858246	-0.20885036625374154	-0.5145464721227968	0.25504428605891977	-0.3744198023413809	-0.14343616721293823	-0.9622686549210743	0.5642123673678925	0.22670718879098545	-1.009106178566512	-0.13088399915609822	-0.03345509336983375	-0.25255523930931495	0.0524763243021655	0.22950872161150088	-0.16570188023958624	0.10425577534351124	0.210823973062507	-0.18222861859553338	-0.16766616425185768	-0.5205895662806082	-0.2365326522727016	-0.43051548534151685
0.7683053638606852	-0.8914841857718543	-0.6498848354658759	-0.8370867018984107	-0.3057819912087582	0.5523260539918856	-0.6512977640087664	0.03412906805112354	-0.2714414587845706	-0.6341946324222174	0.23944204776118916	-0.5512512897018681	-0.4263172517408558	-0.35292224959671764	-0.35740919212187594	-0.4473588983534217	0.32827321535979487	0.4896058122779781	-0.011137011950110862	-0.7004303838249906	-0.907768319126078	-0.3866693483780567	-0.7734561992428637	-0.8567628334498757	-0.4863455104115503	-0.6463826724407397	-0.6893203128474215	-0.9027656999263287	-0.09994206747837076	-0.49290182230644497	0.23115758637986258	-0.45454736438522714	-0.13143467277332954	-0.9501061606337377	0.5225616689951655	0.2172687784252653	-0.9666139756964809	-0.02287098439278066	-0.08393050675534967	-0.2452725796649362	0.0030436888955421735	0.18025131219917617	-0.2052198670109407	0.034875373745984914	0.17881808330836374	-0.1278853016843659	-0.16349960761930013	-0.599196964332989	-0.31442733548314095	-0.48276010378568346
0.7578850012001025	-0.8293390799242859	-0.6323263784240108	-0.8201948673044056	-0.20576544061896077	0.3694991048900664	-0.5944550340561433	0.04792126140434298	-0.3364270295043495	-0.7596412201181473	0.21365427401022902	-0.49219318874720697	-0.4185959386800414	-0.4275010812031545	-0.35425362138140354	-0.40138753455677517	0.4712435802270621	0.49955177576416165	-0.04386752899204646	-0.6642268996866773	-0.9128531365766156	-0.382116814183012	-0.7695853568369152	-0.8500709519012919	-0.49331651487155215	-0.5462885394425631	-0.713004808174866	-0.938000636822806	-0.00723111709716695	-0.4861615716051978	0.1951481713751005	-0.5282098798464461	-0.12858344209362066	-0.9230765767240461	0.4886129406719782	0.21652447425212978	-0.9319656433218213	0.06444820539200394	-0.14725926147089896	-0.22602430712278032	-0.05719937815336461	0.14177663136559204	-0.23449597800039093	-0.029498109849013847	0.163162139379653	-0.09056344960872816	-0.16671032069049124	-0.638454939087411	-0.3967710865516258	-0.5437975572548257
0.7319906236014873	-0.8038531074763113	-0.6363879198697935	-0.736687448284681	-0.1036320402421335	0.2694300234129181	-0.5279175734161071	-0.002561702728275883	-0.3576818883638714	-0.892064646206064	0.19046369448301062	-0.430764667738411	-0.3908308744553905	-0.5411864223871797	-0.33688487051902566	-0.2977550372792604	0.5772416402526147	0.4905734559934264	-0.07294091278482928	-0.6103807500435832	-0.9143704170736757	-0.3610142233521594	-0.8123447289682048	-0.8413061771847813	-0.49953767564305773	-0.4632718113110319	-0.7234617074976499	-0.959062807328734	0.06343967185442725	-0.48820173084324114	0.1454567570848076	-0.5699592988107587	-0.13775918222593772	-0.8881387342288392	0.41567437355533904	0.20773761282824227	-0.9236072065635172	0.13537693528621608	-0.22045551052632445	-0.20581565197413432	-0.1255238590846952	0.11424021091805925	-0.23252381187446375	-0.06863387188960492	0.1874574833458825	-0.06967681540619192	-0.17254672450856784	-0.6185840555627802	-0.47261641488031125	-0.6004482609795122
0.726797542083691	-0.8398720184972884	-0.6423697808575242	-0.5963073366629721	0.006057593504917536	0.18814197583232517	-0.6055414657424795	-0.11919507870616161	-0.349822112048655	-0.9983855964839584	0.18024652913224082	-0.37467640340329816	-0.33992591874015554	-0.6699622204527751	-0.31409439458247096	-0.17214849201144644	0.6438033189858087	0.46675130488913574	-0.0989309122242071	-0.5550137621410698	-0.9097981637372424	-0.32642619982014076	-0.8695582954898002	-0.8405130369153527	-0.49128304046207105	-0.422256606626729	-0.7146134151327319	-0.9564607380017114	0.11161936828370538	-0.5064472857500818	0.08779434058883787	-0.5722727578938749	-0.156044848528494	-0.8638082891740012	0.33075578463265615	0.1684546412102254	-0.9372784746863191	0.2018110394218921	-0.2941077362152099	-0.17636585301379568	-0.18633693871408927	0.092878889257675	-0.1990742266159169	-0.07988845731195347	0.2612143161035753	-0.06272052569183598	-0.17724532900299406	-0.529890768144201	-0.5513773944751919	-0.6432281345204889
0.732440480207132	-0.8708382945062223	-0.6445700558680015	-0.4465367458893018	0.11556775520480751	0.10144825675628874	-0.7473322093802139	-0.21602427961275752	-0.3551522593926789	-1.0320901297785836	0.1948188606229023	-0.3123896268576606	-0.25754253438249425	-0.7482688238366748	-0.28938959733798447	-0.0870572849770431	0.6787597303388442	0.43635889714159576	-0.12785776302562998	-0.5196013022367577	-0.9006082974082605	-0.16140408450803861	-0.919736305762475	-0.8656732087955564	-0.47038909090465386	-0.43114600017575855	-0.6738563142868658	-0.9178333836181347	0.11848702471166231	-0.5472434475875863	0.032171907555647104	-0.529693570944882	-0.17713291579695917	-0.850558136507148	0.25812490248124254	0.11591445848407773	-0.9597626695661585	0.25714912677521246	-0.35179677993796404	-0.13090290720989972	-0.23608649231218024	0.072625731724382	-0.14394111248979896	-0.061823475198667086	0.3648422571156098	-0.07584636677270125	-0.19129738097382443	-0.38041664875687264	-0.6341962887129825	-0.6756199913112327
0.808082158465081	-0.8328065243268743	-0.6423107277508807	-0.3416855852586734	0.20476996449130028	0.015375128365529692	-0.8424254874659491	-0.22269702093142102	-0.3762517552130252	-0.9747250141111318	0.22205486838097652	-0.2472984370952668	-0.16205115398777473	-0.68023893856941	-0.260377577150651	-0.04086200221261246	0.6587160956331457	0.39029861443980984	-0.1498624778690069	-0.49341981263458684	-0.8717913078781407	0.1024072979107089	-0.9606746094945111	-0.9055811917725247	-0.44306851493227306	-0.47264340514415826	-0.5975037754907778	-0.8372640762596429	0.10042084424879197	-0.599014682916494	-0.01973885568360108	-0.4284289059005456	-0.19669452375141788	-0.8242451703257665	0.19009206445016796	0.0682563681762483	-0.9867473602380482	0.28571072024789373	-0.3916787361855953	-0.07589416450161861	-0.2796627436389751	0.04340276324131935	-0.07044059217260412	-0.026407216389120726	0.4766794753166244	-0.1170841455281099	-0.21847558344158308	-0.21041675627506984	-0.7045798703076277	-0.6999972684035656
0.9351337653049804	-0.7059426186696985	-0.6681541169395546	-0.26714670913082683	0.27165091314303547	-0.048310074401459825	-0.9355066961413769	-0.15343126716645733	-0.3963453749464012	-0.851479332439341	0.24598630750143	-0.19159356582309692	-0.0802389023117462	-0.5016938778661091	-0.19321680459737373	-0.04912701125563819	0.5913938076408468	0.3308923598544092	-0.1552016447513758	-0.47137942906696484	-0.815658733435321	0.3551381890601479	-0.9828104534747597	-0.921488060509396	-0.41211310345294516	-0.5248494138243158	-0.49424761925820543	-0.7289523325622034	0.08674581629831976	-0.6434627649047137	-0.0591657810849762	-0.26980584202113167	-0.20800391007368893	-0.7712645667522914	0.13042579599352158	0.022856075937687726	-1.0147376753324204	0.28484135356345747	-0.42299313147821405	-0.0011468028448465006	-0.3158112248532483	-0.0015580799940353885	0.007122693349177217	0.0023660920004055603	0.5855744421303959	-0.17520380650894643	-0.24673861077055478	-0.06141167941749469	-0.7613738773175309	-0.7110451103219726
0.9982294426721644	-0.47003603748652206	-0.6780334829657259	-0.19199171016865466	0.3131549745109099	-0.08305382058624229	-1.0277670371089653	0.016516567429686147	-0.40313952015957977	-0.724236293118808	0.2598973066998254	-0.14771744092944256	-0.00944049350678836	-0.3263365299536826	-0.06799702689668186	-0.12123491671156765	0.522555880171359	0.2729132692876839	-0.13975995684496545	-0.4589372770529844	-0.7484447950035069	0.5275001783730191	-0.9750830627633282	-0.8884692862494923	-0.38482430051821237	-0.5680893152738831	-0.37989531894497797	-0.6169709415615146	0.08108144658298577	-0.6777890585905916	-0.08315053389647661	-0.09820872375873094	-0.21091246259133695	-0.6910615836366351	0.07849103534307686	-0.03456846152949302	-1.046643395645761	0.2631796336762521	-0.4414321865681329	0.10006765892189669	-0.3527475999046422	-0.04937439000424303	0.05714001884315736	0.014726920819145669	0.6599830561371016	-0.23897021853481865	-0.266461233459658	0.04732948870675442	-0.7978111191495492	-0.7093339153803336
1.0155660218019904	-0.15744874157166322	-0.6118611962440492	-0.16733720733516802	0.3234355015200939	-0.10720786331059454	-1.022570567107902	0.2525124426653707	-0.3908538890616947	-0.6261898057647439	0.26640808126071114	-0.12048874882977004	0.033532731843873134	-0.18517446928232292	0.07178339335509518	-0.1928150131720066	0.4411167587172903	0.21318446679713415	-0.10266028004656527	-0.45324237341593265	-0.6768808655502249	0.5883142060198836	-0.9128236787775539	-0.8213531435951724	-0.3725175439358326	-0.582361191214875	-0.2726739370202991	-0.5281236491664016	0.06805267281885216	-0.7087145016361163	-0.10078335695751854	0.03349908456461758	-0.19808510907919866	-0.5765318838042292	0.03481453915930084	-0.10753968069207911	-1.082571613649036	0.22448412255199107	-0.44933378165059157	0.21449826199547073	-0.40260059207911486	-0.0787553204791062	0.08161444598815042	0.010576449317050577	0.6732456170987907	-0.2991658536077178	-0.28272209019036765	0.10338449594176549	-0.7941707545645142	-0.7125774515550223
1.008260455755932	0.08795105704164156	-0.434625325991494	-0.15719395553737708	0.29827950290966193	-0.13420355812016463	-0.9529359820414486	0.3827611890047682	-0.36717098475659526	-0.5799943724311308	0.2622287123124344	-0.11660811041602208	0.03062897305199163	-0.08399822000426085	0.18543857246951365	-0.24180528448074048	0.3228782826931376	0.15285033467637188	-0.060720886843389346	-0.4463656419054624	-0.6000529480047493	0.5456523210870194	-0.7747769741258386	-0.7560780825807578	-0.37649552824938004	-0.5629510641946449	-0.1714519148530713	-0.4803817566167682	0.03993338152446757	-0.7311597647162792	-0.10808711955461928	0.11605825146423372	-0.1701523897546044	-0.4664182952518673	0.030408490457263283	-0.18040457068707424	-1.111656361556449	0.1771847791407586	-0.46346705739033733	0.3284646317849413	-0.4492227793572375	-0.08392675307220053	0.11081074346597686	0.010732915504629853	0.6477522622538092	-0.33187894168435095	-0.30043168330685893	0.11755312028392699	-0.74760912368552	-0.7257546193824462
0.96264078675892	0.1215396839133894	-0.20523025250844654	-0.0982882973186292	0.2442837268746295	-0.15163609045247006	-0.9453689027117111	0.42229508736136623	-0.3425001308690462	-0.6140932487653029	0.24179438161089473	-0.14103238929893905	0.009681429469149641	-0.07535142720454997	0.2630669238641087	-0.31290355530514447	0.22118166329425742	0.10387165620265208	-0.029705424953849875	-0.4386319674748238	-0.5219640320192657	0.4238738436841385	-0.5713433363065857	-0.7064723313819365	-0.38401302895692996	-0.5131529257642948	-0.07087104563702136	-0.47139853783730923	-0.008974556562550412	-0.7411516289363359	-0.08471699247575029	0.14045397972906662	-0.14439790027169386	-0.4142379754358959	0.07922209482045436	-0.24218407938004863	-1.1332106803469266	0.14170882263786017	-0.48266607353602264	0.4199330960435296	-0.4767616497033075	-0.06773200363593201	0.1468426820199611	0.04460372758422944	0.599164213111832	-0.31176381863583286	-0.3205919211204429	0.12065647085814228	-0.6737651559790617	-0.7413100581457075
0.9274677878263298	-0.041427642118740525	-0.00985414275598771	-0.04434518488608477	0.18149382052869772	-0.1674938155946916	-1.0123781264022296	0.46717322798050526	-0.3293580112218599	-0.6974175959762748	0.1813724682880607	-0.2014781006793787	-0.018488437568448306	-0.1469706575776247	0.28060394269533445	-0.37047672062009784	0.1750615908595457	0.054079980269377326	-0.009417829107817476	-0.43419422735252466	-0.44128281168678585	0.31063136789696666	-0.3878928509375378	-0.6894926159038091	-0.3917317589029181	-0.44894513988321083	0.02501757623692521	-0.49616926509436754	-0.09437656500796152	-0.7486802027855017	-0.028092504259787952	0.09481124541941481	-0.1424680650610791	-0.41506554159422376	0.1701073105888021	-0.30137322856469406	-1.1560945129842726	0.1226030408028979	-0.4941354857855548	0.487435517010256	-0.48762710186494307	-0.023599853311406585	0.175457113251757	0.1166605244956072	0.5237581363029936	-0.2366709122665926	-0.346673782539502	0.14502603273417763	-0.5828160341775939	-0.7693925073362503
0.9173946828964201	-0.2406571636757223	0.1183435903097649	-0.004117398271352335	0.07505769286736444	-0.2037470436342655	-1.0652344585782765	0.425410429281063	-0.3328178265942704	-0.761715734142431	0.05799004648252315	-0.2853458197375797	-0.06210894662496045	-0.19243114635121258	0.2225820876189645	-0.3867448334849023	0.15422201296828048	-0.0029380942785810606	0.002356406324696667	-0.4242546311740908	-0.350701846407118	0.2666954258227344	-0.28131317904968556	-0.7297626846559517	-0.40792753529343057	-0.3867898363802141	0.11193005679437958	-0.5458274479521261	-0.21547206026749519	-0.7631123103041919	0.04731274612874541	0.018519299622635144	-0.16291285392600602	-0.4476807423659479	0.3089323054190988	-0.35902626062605947	-1.168668736282547	0.10689938059302975	-0.5080967703389953	0.5491640365059405	-0.4763831085301655	0.04061777181665464	0.1898055229381705	0.2081108936042762	0.43863075535908536	-0.11495233839200639	-0.37762238479028776	0.2084529725594575	-0.4952721050894843	-0.8154884253121544
0.8918344093265584	-0.3957241455557221	0.16200133333575684	0.05848739431846452	-0.10778060563997557	-0.2515115289714297	-1.0149987701476593	0.28127875147427983	-0.35585139306896924	-0.7939777134120461	-0.06997356642355443	-0.3475177729801029	-0.10777150551510081	-0.19765626578824214	0.12959983039157322	-0.3935303779193557	0.11938648083735201	-0.05684777908307875	0.010027717999132515	-0.4097737083665237	-0.244914056414759	0.24720398264291465	-0.24160988559783386	-0.8063428682063509	-0.439751409801808	-0.33711381360622616	0.17547098572675005	-0.6063608214925433	-0.3479855166177511	-0.7794985462496828	0.1282496281109573	-0.0466202347509032	-0.1982761818723289	-0.49846602208645213	0.4985991639033568	-0.4120822529311585	-1.1623607285415136	0.09533100791213049	-0.5252918891744747	0.5994375997163623	-0.44302086641587834	0.10210143939432492	0.179192900521627	0.2964099787946875	0.3663648392236273	0.02823404091626829	-0.41503617469590387	0.31216742074220233	-0.43669751105117227	-0.8626695502496347
0.832487537006416	-0.5475797719845799	0.13893562731140358	0.06940739241322642	-0.33627613276039525	-0.30664611195818575	-0.8679289979750269	0.1681539159108097	-0.3961242813906516	-0.7667545618699774	-0.10830363266676399	-0.3546543331923464	-0.1578367959896192	-0.23552473400668358	0.03532169127422369	-0.4051021902901911	0.10703076465766552	-0.10824998530987347	0.006011475728900763	-0.40677205390714344	-0.13482843900546485	0.18639539193975438	-0.27808842998476013	-0.872489617198036	-0.46854413651855253	-0.3075665215225995	0.20266655673921719	-0.6632245477297114	-0.46287648940919024	-0.7918009522574033	0.19792953218074202	-0.09242507605093979	-0.24892957933113408	-0.5292533020029686	0.6922634654558321	-0.4677557526171632	-1.148396915132171	0.08097196817419076	-0.5390391846937914	0.6269927465859522	-0.39747267967550703	0.14402212183364585	0.1343222592126712	0.3480273505707467	0.304891576158863	0.16152020636985365	-0.4666954885221206	0.44310108541570903	-0.40243920860162696	-0.8983146109830994
0.7700916365813464	-0.6135790165514207	0.09093638737109909	-0.007581590861238552	-0.5443670686727922	-0.3908644674361791	-0.6669909618830627	0.11080975437626037	-0.43795677560559654	-0.6629277470558852	-0.052418961146565815	-0.31421512276141955	-0.2155773081155569	-0.28284715899757124	-0.05715794734492076	-0.42335758399407836	0.13268319526913394	-0.15750481781197453	-0.02211047554251694	-0.41025161884123323	-0.026117219176467164	0.0921858437466753	-0.37818429790164443	-0.9181660672070076	-0.46924526154932156	-0.2999734326334146	0.19696105875105557	-0.7049281803363567	-0.5420595070092002	-0.7896343803987582	0.24125466748168306	-0.1188952242774739	-0.3074127152462059	-0.5265505254946717	0.8448407474918748	-0.5309379013932507	-1.135436114133825	0.049515383642336305	-0.5560343137777533	0.633747340869663	-0.34721033483705527	0.16634093618278933	0.06316980091485705	0.33778842285724436	0.24482478842091523	0.26820446420363486	-0.5290441275731566	0.5835394987110029	-0.3794331602979152	-0.9277215443940069
0.7178609169996222	-0.5611012686209651	0.05959887211252437	-0.08788133535828647	-0.6474392459116938	-0.5139140686501058	-0.3998551345474099	0.031569787907981234	-0.4680553766951133	-0.5384771283188117	0.03698856055565414	-0.24204381135949973	-0.2597869856225957	-0.29960068561040487	-0.13531732622562004	-0.4473129149939658	0.16066394566641903	-0.19922395918760488	-0.05628362020361577	-0.4023296053072608	0.08488239530355227	-0.05546161180113797	-0.45815407236367295	-0.9440140104802666	-0.4326024763309763	-0.30310147213869143	0.1569977663209336	-0.7319824058159144	-0.5839261681405878	-0.7637373504838332	0.2472383001005257	-0.12394252158826329	-0.3698722882894196	-0.521130421864305	0.9596909298317533	-0.5908849286873199	-1.1213599842305424	0.014213300476324978	-0.5710095463713877	0.6292848984262147	-0.2987042449763201	0.17001537513051418	-0.012349228857595207	0.2762066254511547	0.18263905192605656	0.34070113402497787	-0.5958195890939411	0.7063519427278421	-0.3589732074620494	-0.9541798085551972
0.6642148590913665	-0.5147363639615418	0.03857815329969897	-0.1824669785703045	-0.5984180668761819	-0.6850244522577016	-0.09557032580152089	-0.04868458414430653	-0.48485649509826817	-0.44647723423780333	0.1388358263883484	-0.15521209415479026	-0.2833837832584864	-0.35494600854285074	-0.19348996688446424	-0.4792053736911961	0.17997486631811455	-0.23848864355898206	-0.06681335713204455	-0.3617048607181896	0.18260297045578572	-0.2262559490126106	-0.46163325641687736	-0.950274837534596	-0.37713310720485266	-0.30556257228999006	0.09135973294408531	-0.7459752160100155	-0.5955659776833367	-0.7112304639322575	0.22423886169308743	-0.11027607802600665	-0.435915537719341	-0.5262667885261024	1.0348103679819156	-0.6444476812805112	-1.109613768573638	-0.014400454997422433	-0.5763372733518153	0.6290643876162655	-0.2512171351339839	0.1535946185367467	-0.055801249363175556	0.1923819242213356	0.11100116792527456	0.41305060763930435	-0.66141118654113	0.7899034620372424	-0.3263155135676915	-0.980548645862093
0.6154119942298493	-0.5091792337151486	0.014311700773604025	-0.27832082792768525	-0.40909576543422255	-0.8863594686764614	0.17144284314100666	-0.08741347256497033	-0.49273220608416934	-0.4089286989209263	0.2039686858817238	-0.10911151103299468	-0.28488876797394763	-0.4528760548870868	-0.23367104666636412	-0.5178114028689486	0.19706904800439976	-0.2747487721015699	-0.06753570286410053	-0.261546125565348	0.2440290167672738	-0.34987030107296774	-0.41980014199572596	-0.9479490590633732	-0.3224877188550711	-0.30533243124530757	0.027723394346361195	-0.7421353398722877	-0.5794988446849242	-0.6368664841324851	0.19206069347305166	-0.08899884864399717	-0.5021137684148016	-0.5496132483245553	1.0499829289871452	-0.693277654754554	-1.1062442737554465	-0.041547878663420766	-0.5779431910565013	0.6370666088510057	-0.20228408604307663	0.12881402730000738	-0.05372352343155227	0.11768990730862723	0.03006946384747906	0.5035001389854035	-0.7084732383228005	0.8479260879348025	-0.28293110266930793	-1.0056534224988227
0.5699738463193256	-0.47475575686168503	-0.031222618752378178	-0.27308498251847313	-0.15458369424646973	-1.0610300830574915	0.3201189685005314	-0.14294985167113672	-0.503324778421808	-0.40767826073569563	0.15400670545998496	-0.15808462289034284	-0.26579089268986816	-0.5169091137193099	-0.24673038928759836	-0.5573151071943352	0.18252262838406433	-0.3011689803048725	-0.08446955066844401	-0.13341903356745716	0.27293672560962445	-0.4560411254154479	-0.39767001565566346	-0.9383509123246372	-0.2474609859552627	-0.30302319287179263	-0.02217204424709856	-0.7286556480221134	-0.5583677796293803	-0.5532076652568069	0.15721834989834357	-0.06246825374308242	-0.5579770840329553	-0.5821829784282394	1.0239035513345809	-0.7310358208628644	-1.1135239497696325	-0.06773320319864302	-0.572685460489105	0.6506106149147357	-0.16078761034778796	0.11166664554395847	-0.02776868437741057	0.07377231897395542	-0.06536239392798411	0.5933989534880084	-0.7170136429626689	0.8920455852617589	-0.24818325877259978	-1.0199399667079025
0.533948487502355	-0.40550162172195653	-0.09255911218561895	-0.1776482746909468	0.026144657244884968	-1.1839630318869674	0.3420205681191762	-0.26051852821042487	-0.5251473099244717	-0.4278150341525692	0.007153265750128379	-0.2580898814303882	-0.25311375113193674	-0.5453723669510983	-0.2417916151369976	-0.5994518586676814	0.12490229272611608	-0.326195162972906	-0.0923658214422913	-0.030811890071277458	0.2701561786897498	-0.5537538776686473	-0.41384521974196675	-0.9264212397214215	-0.13264170070492348	-0.3022904989336197	-0.05563793846662185	-0.7303992776552677	-0.5606827199983546	-0.4819741535477674	0.1243872913086264	-0.016671655171370498	-0.5938839079241814	-0.6076210889565316	0.9927461410159244	-0.7541703329433668	-1.128749364727182	-0.09243480859242699	-0.5564262936907276	0.6798660161873554	-0.13570925762714028	0.10661672217532599	0.006097990845105226	0.06521334401130095	-0.1764000586130034	0.6763389404106193	-0.6897248850950417	0.9100756981035856	-0.23376578321103744	-1.0165949189688794
0.4732257379614386	-0.34018357376596386	-0.17277728967994835	-0.16975854610041732	0.008112318352545	-1.2531892229153627	0.3065722925059297	-0.36964856013228264	-0.5590762074798177	-0.4670639631741599	-0.14879140015467768	-0.34666730207398055	-0.2624302277526803	-0.5720867649086274	-0.23703422074502534	-0.6414546586156568	0.06266251110333623	-0.3563047889953836	-0.060669290719670234	0.044639108962979575	0.23624303179506398	-0.5706392124995519	-0.4025414450941689	-0.9259480376766177	0.016217098879123305	-0.3094436583428332	-0.06521897706145774	-0.7523490699409743	-0.5848135619486939	-0.4272322216347205	0.1061422340547695	0.03169942221373817	-0.60001309852159	-0.6292160186220835	0.9497071680800968	-0.7695179302398787	-1.1429796033081954	-0.11917073202779205	-0.5416870490038834	0.7209274501663414	-0.13066717723372165	0.1121453918883378	0.03833492565285363	0.08914443564838251	-0.2933697243011819	0.7342073526932722	-0.6394820623296444	0.9043380394849088	-0.24170643344958784	-0.9841112183818327
0.411021881584393	-0.3211433602259025	-0.275370033135697	-0.2576267722627038	-0.12006983902315733	-1.2649384510772324	0.27244023580352855	-0.42843289840192683	-0.6093819628313394	-0.484954329446947	-0.27070465971600427	-0.389704633007592	-0.26796921277735997	-0.6015521492563238	-0.22518116278358385	-0.686460371863735	0.003268040400923394	-0.3834407884402503	-0.029426805885770478	0.07381519030815568	0.20232308095196044	-0.5296374077110586	-0.37811854503950515	-0.9287910815409461	0.18019562797866515	-0.3238642648909328	-0.05940471205479301	-0.7804368276298632	-0.6236394524495851	-0.38120222615813837	0.10761063950159988	0.042049541413380645	-0.5751969887560524	-0.6423843240864644	0.8911657958563172	-0.7876730700253305	-1.1427105661250374	-0.14912331219557162	-0.5277337640405035	0.7498694939721909	-0.152318852009126	0.12257331353164931	0.04375194592563568	0.12542812104170034	-0.4127090238420458	0.7211551097159159	-0.5719603518597449	0.8792516390256656	-0.2717244430700248	-0.9252441788358425
0.35263786024475385	-0.3428801904246974	-0.376482074621174	-0.34394630056127706	-0.17818426844817128	-1.2394289076455636	0.23001458467364735	-0.4672315853719492	-0.6940309171760083	-0.46607979080195683	-0.3589632212015972	-0.37137377382048486	-0.24290951388676038	-0.6218579772177648	-0.2119797757730623	-0.7272356160418949	-0.0633196738570322	-0.41321902962866985	-0.02555296891700145	0.010260159888210885	0.1900464900243249	-0.47199311824378515	-0.3980530975481288	-0.9206585200826755	0.3470951583393261	-0.33465271345492753	-0.057114880086300134	-0.8150735317651744	-0.6757858956569494	-0.3430308819289598	0.12457383141425024	0.020915185988997963	-0.5333159555329565	-0.6386011645055371	0.8292054282989451	-0.8136829942762139	-1.1134090212642056	-0.1709357223080789	-0.5043869604483442	0.7692512335835275	-0.18251631385028552	0.12437894060715174	0.014303334765901888	0.14663615201074032	-0.5244591619571595	0.6396896227291093	-0.4998091340203379	0.811036925453284	-0.30317268162433164	-0.864859299708851
0.28287851748518034	-0.30696371498429914	-0.460271871491358	-0.450324582769592	-0.17045776672551227	-1.2253139691270345	0.16278127353414976	-0.47829000220863155	-0.8166860529374643	-0.46798072647977385	-0.41287435996354527	-0.30630009947721054	-0.18483433804912872	-0.6334097804507499	-0.21332373422554868	-0.729432820913275	-0.13831872229330214	-0.4570258954588634	-0.010680902216440838	-0.1227849369454801	0.19780525920286585	-0.351017496194569	-0.41763315636521775	-0.9001652315269348	0.4932617225333208	-0.3314620505361318	-0.06086829632132158	-0.8626914004496881	-0.7343876465390474	-0.3162296506305645	0.15508031330312222	-0.010069229783331662	-0.49270237183762394	-0.6318842374226697	0.7581941998044821	-0.8519818555133373	-1.0538577713727721	-0.16790163257939603	-0.46407302633743486	0.7901794503225342	-0.19859110878417	0.11605555873151825	-0.022050432463984485	0.13772306936040718	-0.6189779982259089	0.5255186612625844	-0.4390474256049194	0.7043813741122762	-0.3151112536813844	-0.8159283087576041
0.22705420653906483	-0.27815882972557576	-0.5339963944070505	-0.5242569255235694	-0.11434744182713188	-1.2467080164352846	0.09072182638821757	-0.45014490048901284	-0.925625420907086	-0.4851582418733796	-0.4327792062665302	-0.22532631688904123	-0.10156118909271258	-0.6339907825374047	-0.21175250475020282	-0.6940276334089341	-0.21058961967063175	-0.5081563661217308	0.009621140544232448	-0.22954495767016678	0.2189655387807047	-0.20221015932317762	-0.40499145391388647	-0.86155041203273	0.566619311855347	-0.3159956329822639	-0.07232699713032135	-0.9229524078549407	-0.7914075215023462	-0.3054599976476391	0.20315265513819716	-0.06284467166990734	-0.46931506195849265	-0.6312039962287916	0.6810735786404893	-0.9021873211979166	-0.9786161684791088	-0.1495753828714782	-0.40750192532566387	0.8083367746470463	-0.20015369153376722	0.1071537929474468	-0.05219161893425892	0.09656697198546305	-0.6974925702223458	0.3892885716686667	-0.3954448365441451	0.5959293013837239	-0.3145977151044577	-0.783824068065808
0.1786617371774343	-0.32800910501418834	-0.5954181867721089	-0.46428683719415725	0.03039446328471556	-1.294323186720352	0.03865097969122376	-0.414403389980888	-0.9564430740112488	-0.4889938177623079	-0.4116961002149827	-0.13332171257112113	-0.024780916938019214	-0.6139793549621543	-0.1801727590642166	-0.6714218140452445	-0.27472999460100345	-0.5561828655055916	-0.004495558905092553	-0.281583051921258	0.23959284239918716	-0.12653333990339782	-0.4258436876723688	-0.804379175510302	0.529175846088269	-0.3117497655456723	-0.09657250129004678	-0.9823257934804144	-0.8314728696591258	-0.3175903420328742	0.2710508620452969	-0.1261515727792673	-0.4686717835549543	-0.6220080083243842	0.6244718524374953	-0.9522909823603344	-0.8975393319235543	-0.12486508381084978	-0.35195877163669337	0.8173312945265586	-0.19087943279179184	0.09155929908001961	-0.07285044529775812	0.0303158941395164	-0.7587204257722996	0.25457358786076456	-0.37067582049852854	0.4964893351230676	-0.31328747181940225	-0.7770977184576422
0.12623108132653452	-0.35783578518918413	-0.6377045854327236	-0.3675891153166105	0.157833422311276	-1.3439167814457025	-0.021255851274282377	-0.4057157972040793	-0.8951643060594922	-0.5069162033417248	-0.356730178303344	-0.04372839761861417	0.008541168080204959	-0.5892653198935777	-0.11027162244684466	-0.6563452699732905	-0.32394271544131703	-0.5951448850618627	-0.043186460158965115	-0.2777173918253345	0.2444236457754779	-0.07067055565655815	-0.47625326237257787	-0.7429433731913816	0.42068151353241967	-0.33274426492793446	-0.11415077803484382	-1.0349970267084354	-0.8567684159826057	-0.35158655832051433	0.34967990810537275	-0.16919235251444048	-0.4883459121542561	-0.6034741640312842	0.5809578139153588	-0.9983315119271545	-0.8260172333873363	-0.09045844832980807	-0.3109168748302607	0.8153089782826811	-0.17318043212663625	0.06450162497686615	-0.07432570794809265	-0.043558106564445614	-0.7958376526897519	0.14444798422155916	-0.36755032721473635	0.3973738636943161	-0.3099830670510479	-0.7859968989309685
0.0911501583073801	-0.2785736938269193	-0.6642216174675479	-0.32454442469280104	0.1161613935146482	-1.3896865110087608	-0.11537729747602384	-0.4207015457513276	-0.7519076329365857	-0.5400022584503936	-0.2906011347241499	-0.0028668709711460656	-0.019247943836303995	-0.5897780834801218	-0.013939302930572328	-0.6315902283741742	-0.34878432542449767	-0.6200760707441332	-0.07726466795242201	-0.1887648333208453	0.23043245984667987	0.030703072024184885	-0.4836804769742419	-0.6890519824207931	0.32074895552148885	-0.3648011903083369	-0.09918672612074288	-1.0862456332483181	-0.8882443708120032	-0.4048150502480249	0.43253958809939475	-0.20470752128921516	-0.5176267561859353	-0.5757879836750948	0.513084972066202	-1.047405816254385	-0.7891878714210565	-0.06627556505773784	-0.2903179304239523	0.8006334035889479	-0.1651760469713054	0.03202706964720568	-0.060394388225648354	-0.11550510264243474	-0.8227928974616685	0.06355097913771374	-0.3769843880035447	0.31023520151586126	-0.3105158033317847	-0.7894627937703901
0.10501152939008915	-0.1659662600967808	-0.6862615491579908	-0.29404994044134725	-0.0243422101757766	-1.431849348844605	-0.17406226214078052	-0.47505134951840156	-0.5632351565285174	-0.5827867930145905	-0.2211298516805603	-0.003540241528396251	-0.09448315178910598	-0.6239051322210784	0.07502637602743682	-0.6467367471235606	-0.34877130766211695	-0.6427450026259033	-0.09098510917159015	-0.06515552556417084	0.20058127015712862	0.1182741119543463	-0.39504847763036477	-0.6497685495110559	0.24611620828851719	-0.3930271283667116	-0.05404459705521268	-1.133681113895891	-0.9264312413152087	-0.4664833403315384	0.5224806174876585	-0.2567136418654908	-0.5444300230000272	-0.5426144030998394	0.43313611070185065	-1.0883561197131342	-0.7949787008876696	-0.06991241568762976	-0.30119937280402254	0.7754226348040831	-0.18057959156909514	-0.007473149040836111	-0.051514491400160914	-0.18676584351174405	-0.8394463041925118	0.009179745704525682	-0.3807248456991072	0.25742219264687904	-0.3226439527139647	-0.7799158728389288
0.12740965301851662	-0.07308279740706605	-0.7064883317592817	-0.3274236601948447	-0.1489372275319357	-1.4521981907881762	-0.17325554732445578	-0.5939345654039399	-0.3817053962548552	-0.630482078079814	-0.15534821683717687	-0.01784255431808206	-0.17645171346221278	-0.6735418172014264	0.1242939261271228	-0.6976443245939443	-0.3387346128665469	-0.6658469440241751	-0.07481901168817504	0.03311040160016766	0.16385809256609224	0.1505224373789592	-0.20918514810280833	-0.6315301549097049	0.13866191316501691	-0.3921691876015008	0.009439086077945335	-1.160397313546985	-0.9623972159019296	-0.517339839891926	0.5975845338594153	-0.31600633428074987	-0.5699658402863553	-0.510159259079616	0.35968063284363117	-1.106183222704955	-0.8267250885003052	-0.10110239443625704	-0.3426932464488851	0.7588872255159091	-0.20672094072362407	-0.05768805114191916	-0.045863179851322704	-0.25505372681705235	-0.8412380429296761	-0.02547734745098289	-0.3634321385696214	0.22141506611753758	-0.33575838412940057	-0.7595555533638334
0.1609147625477219	0.03442590529976896	-0.7217371561857738	-0.4267297153165416	-0.2621702837485803	-1.4476254173177108	-0.1800253470988779	-0.7633821770630147	-0.24047840181040944	-0.6725065754182173	-0.10861546339950985	-0.03846598725212756	-0.23249686331214536	-0.7024067027481506	0.11926992534294989	-0.7270456847745775	-0.33115455580026093	-0.6767163665812659	-0.040736676204820355	0.08914834755830767	0.13059585673666207	0.17180988429575694	-0.005554251697137369	-0.6341279766617459	0.0011037239711582548	-0.32837784742031856	0.08524015700828795	-1.1660999795020015	-1.0073311730222083	-0.5555252299678378	0.6348112426303607	-0.3858854374409579	-0.5892026244924928	-0.4810853139348463	0.3199105049783659	-1.1115358782479308	-0.8700191788968363	-0.16427057772740014	-0.3978664190975484	0.7592586121431919	-0.223433973681992	-0.11239393417911078	-0.041506906894313744	-0.33128021037636884	-0.8455788532722901	-0.03623535989139004	-0.32470089681556813	0.17065522454860615	-0.3369654397564753	-0.738972875224005
0.23518582506566466	0.12950917208241072	-0.7393021746839323	-0.4831229348957045	-0.3513816967297994	-1.4337437835680829	-0.20291293149303113	-0.9078488879067181	-0.1645636388347786	-0.7051106557007729	-0.08679986904956634	-0.03605080557135456	-0.2627248119779436	-0.6932666430762124	0.04241735484369264	-0.7341291214072433	-0.32447272433824775	-0.6817644622200774	-0.00207054109033277	0.04146324083301591	0.11052647688839919	0.16530367499630977	0.18218160499134617	-0.6523338027013088	-0.10861704783790971	-0.18985955347218972	0.1505423483630906	-1.164842717967356	-1.0648381500214787	-0.581176457564926	0.6432438120204642	-0.47091742283796656	-0.5929603894240527	-0.46581626360701767	0.3310216244426108	-1.1164767910568316	-0.9158756525620848	-0.2531169549878446	-0.44650192676910283	0.7667559796814691	-0.22992199332398133	-0.17231499313020274	-0.045814261892585584	-0.4210286665675116	-0.8609735569432996	-0.004727757992910203	-0.27573867409865194	0.14528267864668354	-0.32768814939013063	-0.7168216017210078
0.3530140561196502	0.13944542339854255	-0.7645703428708609	-0.4389179195566668	-0.4030535398464618	-1.4307224868108108	-0.20970867823523015	-0.9462171504890305	-0.12809316130522677	-0.7288925743934603	-0.09045393924670779	0.07125838274140665	-0.27809930297263996	-0.6685272622790234	-0.0924089941694071	-0.7436136891140925	-0.321348461366864	-0.6918606534977003	0.033495698911159735	-0.10078222119852445	0.1066391543593082	0.07816034130421792	0.34378784602963375	-0.6873660803988196	-0.19881011070843035	-0.01609993356621451	0.18374109551962312	-1.1514408450129432	-1.117879221225603	-0.5952433730685449	0.6362366003605084	-0.5448354628772492	-0.593595175703452	-0.46533063687235066	0.345736350219584	-1.1180920894751256	-0.9542722214205469	-0.3405636518863465	-0.4843939849891341	0.7619076433206093	-0.24687051410517563	-0.23681938002799358	-0.06122599352417888	-0.5146695623022859	-0.8856277764150583	0.06830186361245871	-0.22888391369173555	0.17807140643413485	-0.31448972802052444	-0.6861771940020225
0.47647470233554123	0.088312142463182	-0.7901031564616342	-0.2920145774594697	-0.4374592516567416	-1.4412398657928818	-0.1983415475338572	-0.8687593736477023	-0.07508050377114597	-0.7372209645705621	-0.1241672363863128	0.289333135406456	-0.281271594323605	-0.666571741833001	-0.22689225134992036	-0.74404153428468	-0.32403755913866206	-0.6897972305976348	0.059180249298125154	-0.21181047685251048	0.10650987933937917	-0.06935662759469233	0.380835295615071	-0.7350732760251685	-0.2838241684423044	0.10682199924499458	0.18234811440545654	-1.1218648009426169	-1.1613663406152726	-0.6029721002336635	0.6160065650596331	-0.5974048365557085	-0.6064267752776594	-0.46820983957264284	0.37574178802843405	-1.1259943827175662	-0.9843103535207041	-0.4205714678550219	-0.5190382096445203	0.7350401420030985	-0.271147768064058	-0.29135758033542764	-0.08959326033288176	-0.5934379351545522	-0.9269248474557333	0.17735648795233588	-0.19162213746093915	0.24103815358871392	-0.2897558863738822	-0.6620343602844626
0.5911749830730835	0.07155112059099608	-0.8035125859738008	-0.11219061761534148	-0.4616488623209206	-1.4596896069175973	-0.17387591573584066	-0.7163356281771415	-0.005746759788286049	-0.7269090626090717	-0.18339414737090648	0.5246858759537791	-0.285079145534492	-0.6962340429953019	-0.3222608543173364	-0.718696706118633	-0.3261166817589039	-0.668301401028429	0.06918370576462769	-0.2799233135731299	0.09292919829842547	-0.22171428870497406	0.29666305561630385	-0.7849798074710921	-0.31953918096132405	0.13509960161952245	0.156917622202036	-1.090406512331061	-1.206635481809809	-0.6049578318156146	0.5858755549218235	-0.6396653046761489	-0.6278630196358282	-0.477389458036556	0.46303816636238454	-1.1501718255695443	-1.0052978658185094	-0.4834440664734573	-0.5446528970188889	0.6988734677133827	-0.30276916094604706	-0.3231589745615697	-0.12589810960403086	-0.6036823529097244	-0.9793470591678123	0.3110233332516536	-0.16523855192973802	0.36417214248444096	-0.2392947219084134	-0.6491762288020898
0.6762978496745661	0.07942841673749598	-0.8064280597202892	0.06879366694401509	-0.4574381719836763	-1.4548718634397853	-0.14218995045019114	-0.5356574299263002	0.04753081164592771	-0.7078289263109845	-0.25357699047579507	0.7163356996409604	-0.294101037929972	-0.7616747646012323	-0.3800270294929894	-0.6774756232814034	-0.3245973229210346	-0.657979868063647	0.05151306531358735	-0.34200694474828025	0.0625246208042661	-0.35775386944416365	0.17865096217646736	-0.8308574162440492	-0.28198133225871225	0.10594214028505174	0.12197860274944883	-1.068517516057668	-1.2587650452436496	-0.600036518266358	0.5488425608759482	-0.662374021210538	-0.6588911182091308	-0.5010342054173508	0.5336014055474783	-1.1801792740572996	-1.0177937287721748	-0.500472061932617	-0.5579422160072304	0.6554473454434931	-0.36029861598051255	-0.3182767339226945	-0.14948686423294116	-0.5266954985791907	-1.022412119831315	0.4372364671715241	-0.1427174956814546	0.567981446497686	-0.1657915134445886	-0.6214007312465586
0.7094609629538654	0.07490588585494706	-0.80449899156995	0.2804018934709875	-0.4399557538512274	-1.366015409156034	-0.11007939841910722	-0.39765871798980856	0.08131828899894722	-0.6956177738983418	-0.318578002075459	0.8072446171850889	-0.301263242155082	-0.8534789433069809	-0.405782955218201	-0.6422723627033676	-0.32517382382646887	-0.6381873565414973	0.0061869025495425055	-0.3300827252684676	0.008966206845995866	-0.46961536153044986	0.024786405950076307	-0.8677480177612352	-0.1850481490017658	0.04669725992535263	0.08427842758152074	-1.0489436319331773	-1.311256318110142	-0.5906380910707925	0.5025949639202408	-0.6625608563858967	-0.706151912074358	-0.5357374192654711	0.5404590880524374	-1.194284856183442	-1.028701488741762	-0.46123174768610953	-0.5708575541602341	0.6113219717894217	-0.44008056986170674	-0.2609025083163221	-0.15547030297531045	-0.4133480982719675	-1.0580489852884598	0.5297619726096856	-0.1162832389253134	0.7677139154410022	-0.08726570572138437	-0.5370325365745321
0.7019317839751767	0.06441648240369036	-0.7998359832972471	0.38264232349235217	-0.4277401500258561	-1.2251646540749381	-0.08400741343419794	-0.3763492208706892	0.10178039799190639	-0.6909362142237183	-0.3562760355583385	0.7629850992284914	-0.3017201483003884	-0.930888697832286	-0.40354958035894695	-0.6168095772239341	-0.32567779719863854	-0.5889899640772991	-0.05009002151247237	-0.23540465802263558	-0.06332347710513289	-0.5290067222413629	-0.14111664168801924	-0.8918698272597239	-0.07144471199209548	-0.025095786918226382	0.05153573862537956	-1.0363345389793346	-1.359414311973461	-0.5664458758031482	0.4439304922414992	-0.6684214362247175	-0.756378580295172	-0.5849785150993372	0.5581300509753033	-1.16534296169431	-1.0384495156111346	-0.39262712472829103	-0.5807230486025953	0.5914121668174179	-0.5224638938978636	-0.1644970896283307	-0.15173194107603324	-0.2864375500203971	-1.086803885168986	0.5949318243334923	-0.0880109986463528	0.9083499755884562	-0.016289395021595397	-0.4115811616511202
0.602047833079695	0.049135654670866585	-0.7942434353829411	0.3183689647831157	-0.4127335257747597	-1.0955615219025738	-0.06477599268128317	-0.4492328661107302	0.11496036248196859	-0.6962042327776683	-0.35225990685941844	0.658065792546664	-0.2953956053416732	-0.9581022116763371	-0.38473416202413685	-0.5908129849195157	-0.3084701750116069	-0.5264709012839838	-0.11044510319318097	-0.10780726975287055	-0.12360419209970688	-0.5631217316711096	-0.21123206328941055	-0.8970482285840358	0.007812071319935565	-0.05038312129721969	0.024107368029449083	-1.037336457262263	-1.4098631322435775	-0.527078878870779	0.3752048125581727	-0.6910559682041848	-0.794202501210804	-0.6489702956453764	0.6042015669283989	-1.0904419812560868	-1.0300153305197077	-0.3238138537662074	-0.5815810046366057	0.595349445358224	-0.610364675614641	-0.06271610285014896	-0.12134101555325905	-0.15110253282707314	-1.1078640720044888	0.6446892180363994	-0.05255956708840862	0.9811666158678483	0.03932395320397214	-0.27642576456572987
0.4574781260234815	0.022807149572632156	-0.7923602974266574	0.27850797503084157	-0.40920160792357424	-0.9823643810793492	-0.058600614350468525	-0.5442379982607598	0.1192348378931329	-0.7163612289145188	-0.3178580707193214	0.6281066412220724	-0.293207265382574	-0.945064758812376	-0.3649856213166249	-0.5664178130900526	-0.27089347405935754	-0.4399374841826245	-0.16276563648847744	0.024140751803902107	-0.15674622484043094	-0.590166901970733	-0.18831290260367506	-0.8850400082729782	0.08168438385186154	-0.026648847573498852	-0.013482131926668842	-1.0331488279341015	-1.4632442103143943	-0.4721104576791538	0.31374702237471197	-0.7239636872522646	-0.8171397285105624	-0.7166852144905299	0.6334587149018187	-0.9897980306473142	-0.9973260067602758	-0.2542500295665602	-0.5836868967200857	0.5890184639462578	-0.695573853524718	0.023497122089987006	-0.06160446404703932	-0.052174726964629395	-1.1437595389288533	0.6854879460363961	-0.0043735354080712665	0.9942644072647242	0.07130492803901582	-0.13209565561810538
0.3530219483408014	-0.0010475362546270906	-0.7994838518094866	0.3160531100828872	-0.4337938802320255	-0.9196707235801901	-0.06293847559965411	-0.6513624851977193	0.12102350467748772	-0.7368350476643388	-0.2651586768852914	0.6953502813784506	-0.28698692908857787	-0.8988088040946434	-0.36074832791927336	-0.50941444157705	-0.2331698583602392	-0.34015088295118684	-0.19130035674964124	0.19282431546590523	-0.1659020714273265	-0.5794561228733146	-0.0763443548404812	-0.8610254834486154	0.11362475949828185	0.014200405064978754	-0.05302562182923366	-0.9953045261891242	-1.513099827114961	-0.39167516062881813	0.2685732267962473	-0.7725957843676536	-0.8264173741325488	-0.7857042320950705	0.6711119702063286	-0.8816952020481825	-0.9429543756475048	-0.19069932493426486	-0.5935983888052956	0.5587098334103272	-0.7531605298993096	0.07101208922352908	-0.006667021755870045	0.006206376148177739	-1.2032774582465795	0.7401967155994671	0.04458177759635289	0.9548176355171947	0.07743139526748966	-0.006999571169864616
0.21658649055157175	-0.030546422571771405	-0.83424426010126	0.28178757050694114	-0.47290728189476533	-0.969560615362045	-0.0904965141935827	-0.7868973083418597	0.13366766586577772	-0.753813706311506	-0.21888843748746875	0.7495196342411684	-0.2824519351989798	-0.8380882370249247	-0.38453748517743175	-0.4133012232087808	-0.22148734646367202	-0.319646998651927	-0.21886506988490123	0.39105357596337703	-0.15554192597056693	-0.539949477603497	0.10502490950084868	-0.8413349141510647	0.037293213852389526	0.0326805743944509	-0.07160188367363216	-0.918368388526494	-1.5467026334083538	-0.29235697837610825	0.23095669703534516	-0.8333749154574568	-0.8188678757728727	-0.859752305584834	0.7122014512024837	-0.7781486913964523	-0.8596677773739735	-0.1420263821616231	-0.6133933744105032	0.507281489905697	-0.7782256776953129	0.06190618794236182	0.008659747105285307	0.07998155610208983	-1.262805932726233	0.8065009932635572	0.08291225602588168	0.8397724177949449	0.0651064694212537	0.03417786981983138
-0.016668105585909698	-0.13523814681269247	-0.9166998941917315	0.22341652470863912	-0.5354993088040839	-1.1168435829217498	-0.18776933757254638	-0.9495651542399217	0.10681575392826355	-0.7603186812373688	-0.22312221985219782	0.7217460179911201	-0.3184332941418603	-0.8334714150745942	-0.4223868516767248	-0.360852203558384	-0.25237663691288825	-0.36791209511630946	-0.2674975122568141	0.48322673313487163	-0.1387248334657784	-0.5414355755493319	0.2004008654441583	-0.8384037435901333	-0.08869111682750616	-0.005096999810917107	-0.08742462257591793	-0.8011609723073271	-1.5412191184093458	-0.18908137880622952	0.19829543777254174	-0.8870900283730414	-0.7928416383175106	-0.9265796369898469	0.7170333358963944	-0.6905968023376372	-0.7570418460509147	-0.09129014245791908	-0.6531513370121934	0.43092381904468924	-0.7597850004292921	0.013982949814628453	-0.006852395073189707	0.19227761342961588	-1.3088264387293873	0.864866827211301	0.13369633960313687	0.6551997574076078	0.04864203869091415	-0.036384752102700306
-0.2540792715299351	-0.31044908561348905	-1.0089670925933398	0.2157593405341785	-0.6077322059391141	-1.250179591396535	-0.3342635588235905	-1.0936223802607223	0.05512965772868215	-0.7277196566348073	-0.2480414717636311	0.6723525360749105	-0.3828550566557435	-0.8574913671134755	-0.44919172058436485	-0.3363430729685304	-0.3101327292356644	-0.40662226219869646	-0.3113727920219004	0.4690306732210968	-0.11664828883440839	-0.5574836210497786	0.1717869351331281	-0.8338613871195655	-0.20705415487686785	-0.05720124544410614	-0.10805028403211762	-0.6304092921233158	-1.4764321362288946	-0.087803800934194	0.1865171041802956	-0.9203027283691328	-0.7352565445301507	-0.9724377151215379	0.7081720088978825	-0.6035516735669147	-0.6551577259901556	-0.008430803764293154	-0.7021588256215703	0.37568876261040723	-0.6803683827965951	-0.03930856584982767	-0.024117859877978376	0.33962484179567076	-1.3356761318820307	0.9031124623792502	0.20469593869391	0.46082440314373496	0.05672667170804206	-0.16481621652193273
-0.48454528286049425	-0.47958559448596993	-1.0602273763115988	0.16307724215165492	-0.6586953645618577	-1.3258286627127838	-0.4719782697051572	-1.2149392389005567	0.02814827659185485	-0.6529057040807282	-0.2602112416355537	0.6256525363877017	-0.4222992832262092	-0.8533171205781473	-0.4577427928194534	-0.27915576801770525	-0.35611332564486803	-0.425425037683127	-0.3365062958075547	0.4357582163784137	-0.08992011146840345	-0.5587232442143528	0.06928394069792188	-0.8209642366514676	-0.3240869617500274	-0.0810388478001333	-0.1052433316774066	-0.4387048742555411	-1.347832375939936	-0.006813692937884294	0.19770951051769897	-0.9373212147834108	-0.6276018868185499	-0.9883215288812675	0.6957464592621917	-0.4956886511755406	-0.5564419758630911	0.10330310040841137	-0.739940889478267	0.38778203966131236	-0.5608440073770542	-0.08964983754435127	-0.07268051975688174	0.5192425350946841	-1.3237567152755947	0.9123401418398119	0.2526217045370559	0.27795681560040597	0.09008508179147764	-0.30293478450908784
-0.7049644966649835	-0.6321172957466473	-1.0530600788868116	0.024387272935392446	-0.694295255762864	-1.3792041277420242	-0.5814367326780813	-1.2990278779309328	-0.012050913877910931	-0.5652065084481143	-0.29061578449011816	0.5326378762339063	-0.44735697814248737	-0.8328397215307142	-0.4410405579375771	-0.26621245196919285	-0.39519450799226613	-0.4372532670267574	-0.3715194253627875	0.35261591921176827	-0.06822005198279127	-0.5847988262200474	-0.08577560232735167	-0.808593930565236	-0.394587095886231	-0.08980456010746259	-0.08915917029205114	-0.27678563874045103	-1.1867848681458537	0.03812248222432524	0.21983125381278068	-0.9410002191923093	-0.4824736083120563	-0.9740037249288355	0.6618469605334403	-0.3763330293935	-0.44699608254755263	0.21321133454379987	-0.7530422181001821	0.4620274490796469	-0.43208938963101956	-0.13517934395018744	-0.1500095140026063	0.7096509052949782	-1.266352467133816	0.8982093059662128	0.2774644241825853	0.11160601500102081	0.11588199628661686	-0.42713901735638987
-0.8307349329379292	-0.7570374862623426	-0.9836333098434737	-0.10897095626709433	-0.7080754876916918	-1.4085841972897661	-0.649870680781057	-1.3108052198260065	-0.07498489574703776	-0.4962790526339414	-0.3095914170659949	0.48038743484358326	-0.4710639943660615	-0.8099778743222785	-0.41040923171236987	-0.30811528809226474	-0.427026656373918	-0.4052326551278808	-0.4058948268288619	0.21937071208078515	-0.031047813796212676	-0.6269568877029824	-0.22976293513236148	-0.7933001171090821	-0.39487728963008384	-0.09195254319116598	-0.08766696312591667	-0.15026184159434616	-1.030239437090183	0.055600782753347344	0.2598608472477085	-0.937777312417374	-0.32350741352086937	-0.9368341820462256	0.6548415892451722	-0.2556268009507849	-0.3109599122946581	0.31084411109494775	-0.7464705548653149	0.5788488535663563	-0.30634989634547527	-0.15804251962491978	-0.18979011297349674	0.8929414364708459	-1.1691077602973337	0.8622858178572335	0.3093458376197645	0.024060259306176803	0.12815892787332703	-0.5096848377544109
-0.8978477508713112	-0.7589888840723663	-0.8490687770207618	-0.1696147041935708	-0.6618430281582233	-1.351209888521557	-0.6480048579163992	-1.2745960590371805	-0.08724662483889592	-0.4623402728329188	-0.2697001043353469	0.5430712275559235	-0.45734679013526136	-0.7465433646195957	-0.37924906329935487	-0.3092128908897058	-0.4252134680423115	-0.333414933890908	-0.41984435483733923	0.14105225019827314	0.030389572429304033	-0.6439183397457467	-0.26029799254590036	-0.7665709068697913	-0.3780312250690395	-0.07276159811825277	-0.08521302653301492	-0.0783863639967014	-0.8895802843165989	0.053060240225422085	0.3321212227786165	-0.9267183185818124	-0.15964126310141089	-0.8890390534560308	0.7043616382885224	-0.1550733432506004	-0.14876444699975694	0.3963897928434822	-0.7240417042326212	0.7329946140950163	-0.2042186075034933	-0.15912152153814063	-0.18311667354999323	1.044927750047576	-1.0391103860003494	0.7999710649764218	0.3367889123997088	0.0396684607207883	0.1431595336881285	-0.5186444417779363
-0.9232843796431297	-0.6448397948545186	-0.6855922806160357	-0.19691110338280474	-0.5957835092608028	-1.2822939928358006	-0.5965378679240227	-1.253251662643382	-0.07190352880338867	-0.4570992179056043	-0.2426315224740488	0.5952496611120897	-0.4200548319861074	-0.659634810878915	-0.34972131271399426	-0.3032410519899676	-0.4229502370683984	-0.2971724792061369	-0.44979074504343564	0.1112711294836379	0.07001123204611458	-0.6456654109893867	-0.19429069541817806	-0.7476045091225882	-0.3749704224422687	-0.048047267972958954	-0.07004479793505657	-0.07953662454967483	-0.7746410836008061	0.03861408685999835	0.4062135178083389	-0.908779394171283	-0.00781906774225689	-0.8521423345816611	0.7459089545129342	-0.10178433170588737	0.026242934638733128	0.4642409646747895	-0.687529575298061	0.8814274037711728	-0.16104510637835517	-0.14576036721632116	-0.1734566640141197	1.1504545859966844	-0.8867862054365826	0.7198734875686151	0.3239690924899172	0.08167579168734773	0.15012590045830435	-0.45377371828416146
-0.8624564004868581	-0.5400814874862208	-0.5426881368440675	-0.2275374427155347	-0.577553290931849	-1.2783231456691002	-0.5863501448488556	-1.2394292232521071	-0.10165555080551383	-0.48108841947805364	-0.26325630013317103	0.5521344838712815	-0.4151751545132079	-0.6198517653145172	-0.3359736011292914	-0.3629954279643159	-0.4678354817572779	-0.32673200640407896	-0.5131941257134208	0.07530306922449168	0.08596422310190466	-0.643664615706214	-0.10593600162332409	-0.7450143505615558	-0.3952585660818616	-0.04039468684093074	-0.05979779987605109	-0.12716422059615887	-0.7039895858189535	0.019840056969809013	0.44529845301607096	-0.9138706526998035	0.11383697964371438	-0.8491867411590617	0.748907036814097	-0.09628010054102673	0.19719386243795833	0.5051881355117405	-0.6616689005293258	0.983402047540636	-0.16995843051338158	-0.11769173636564556	-0.15051929062523461	1.2293629549115215	-0.7341005105768048	0.6432553239508059	0.29160169594081464	0.06878154704866568	0.13681229286583624	-0.3606634443693265
-0.79284964066955	-0.45538262768474225	-0.46348479792315944	-0.27826568853006056	-0.5727029438111328	-1.265024773841726	-0.6247634512343841	-1.1943207474200852	-0.14983402762063114	-0.5396551017574587	-0.2770040590822095	0.47684932018150006	-0.45362340584587846	-0.6354939792112664	-0.3402218210181265	-0.42505496974094037	-0.5316485529477903	-0.3632484058850045	-0.5723253473395314	0.051614718502700205	0.11530738464296357	-0.6184680062660436	-0.017895778038701793	-0.7498900558410139	-0.4241783849491988	-0.05032362905437646	-0.07095118975591863	-0.18966252125455266	-0.6729790304595685	0.0030974076634545876	0.45962855959165266	-0.9325981314533905	0.20750298586715282	-0.8747139741967122	0.7187342183841643	-0.11960464772956395	0.34613336943648565	0.5363868079272122	-0.6631508245880708	1.056051655044864	-0.20339329971321357	-0.09320519745210396	-0.12280855431537185	1.2885263889622234	-0.6017915558177355	0.5605995779796752	0.25527273089641167	0.012056900478724175	0.12555283958107394	-0.28098170025074387
-0.7856940268253727	-0.35833003686547565	-0.458067222176685	-0.3372121019557483	-0.5716997410859752	-1.225918228478489	-0.661806285958261	-1.1470741093593846	-0.1828088367687322	-0.5970876264914997	-0.2994663359584515	0.4027435280457465	-0.5032698656871994	-0.6905020089860234	-0.33216025560150453	-0.46502850404337365	-0.5750237372005008	-0.3745685118164134	-0.6144835081072729	0.03533044878071342	0.13000164524155075	-0.5859514582853534	0.0709277622514075	-0.7540914003116822	-0.4709482963672613	-0.06181815660579857	-0.09575770274792479	-0.24417952141641514	-0.6548380967139502	-0.01795731659008968	0.4569835165555055	-0.9384916822055096	0.27792604832182477	-0.9015525813006361	0.6467310135618121	-0.16092823443623894	0.44213785164007485	0.5626098050187596	-0.6825098325349707	1.116181471168416	-0.23976186300489494	-0.09438140674489391	-0.13044490513717383	1.3223340655626246	-0.49679144375514833	0.46129035769055615	0.19827911902652307	-0.05290106496254212	0.13048904917330648	-0.2092903664104925
-0.7863490811809608	-0.31124040047345836	-0.46258587841092663	-0.43118641706366834	-0.5971341514618755	-1.2374948111113722	-0.7229019598109829	-1.1107695572197689	-0.21306479273126033	-0.6106520159159217	-0.38163478044880905	0.34026602804747724	-0.5677497434564067	-0.7574732226658599	-0.30504944493232244	-0.5110218598814988	-0.6194198859599311	-0.39493984218205047	-0.6621356241285382	0.01465081523467707	0.11093924975904997	-0.562311627059173	0.14457382666767737	-0.7615630115454289	-0.534583336168957	-0.07363676032218158	-0.12757491795013343	-0.2773352346917669	-0.6513222810285707	-0.05041024546788423	0.4307004939811326	-0.9619037782236015	0.33002947597738375	-0.9259212217166282	0.5711758935008896	-0.19665257242403583	0.4955221424107716	0.5728306593387827	-0.7047366935186319	1.1552641107739094	-0.26611889259528365	-0.11633083305167333	-0.1614691894941236	1.3550354987666338	-0.4309932030906614	0.35787487079880037	0.12039514305641667	-0.11443708490372392	0.12931798924087587	-0.13022735944594868
-0.769478143099083	-0.35229145939036277	-0.4552873518602657	-0.5783247009420476	-0.6209648180317321	-1.2697725258888677	-0.8117325834015645	-1.0840483459070616	-0.26674670643409754	-0.6252275413391823	-0.47838183490095754	0.2938871443774539	-0.6490329459115542	-0.8217226950270049	-0.273878350027824	-0.543014282403632	-0.6795731062411084	-0.4298832683173156	-0.7056930717715199	-0.024895687987808966	0.10028426653754027	-0.5417599798570201	0.1476213288868359	-0.7791921824615666	-0.5966318422907554	-0.10142276890058488	-0.15945128714486143	-0.3035529070418891	-0.6742112539268044	-0.0895806005459843	0.3932657212462228	-1.0048071791533637	0.3648853995063942	-0.9475234266890666	0.5196226622073252	-0.21482128614577606	0.5425017810154175	0.569999421836468	-0.7287714618560118	1.1839653335636302	-0.283201663443697	-0.15999881813875466	-0.20814979527635238	1.3745800471098346	-0.41295707014733807	0.26711318197920086	0.053103756336244014	-0.14293953095701747	0.11295914588149321	-0.07969876982743711
-0.8127459301928983	-0.4044926312532559	-0.507927728552294	-0.7274575925953648	-0.6342641569111154	-1.2762910611319702	-0.8566986785582932	-1.0618337942645948	-0.3197494047990007	-0.669795045714665	-0.556121864421584	0.2394433832818684	-0.7056091489566892	-0.8797351684780537	-0.2735352581952381	-0.5750566868382174	-0.7261153261130252	-0.48982857556611653	-0.7274996574998186	-0.09768639718747794	0.10225514359575456	-0.5342551852305546	0.07868374116376861	-0.7962140454902432	-0.6658695277310727	-0.1390093416947198	-0.19698735768838102	-0.32260880914146767	-0.7094441640633498	-0.12099062530381517	0.35803833976118976	-1.0080108528955418	0.3849735191574784	-0.9553189180178423	0.4575121443869232	-0.23355331822347622	0.5973148420694869	0.5701703972844072	-0.7505823441565167	1.2305975669518623	-0.29259916814902087	-0.2195334777560578	-0.26831373526416974	1.3471957192626758	-0.41649568818347504	0.19670009984683534	0.01589265133038686	-0.11810977641028071	0.09594038145363007	-0.06219527580575601
-0.9374456551296012	-0.4756597508602912	-0.6000483877633432	-0.8339245773129018	-0.6696730714465525	-1.3276624381963487	-0.870221766400371	-1.097838212641969	-0.3619424209381866	-0.6950987240856049	-0.6435579461892639	0.16971060745288108	-0.7207271312382314	-0.9284672059140803	-0.3224706429538218	-0.6296649251065312	-0.7580162826672611	-0.5697166221285063	-0.7694204760984563	-0.17899474233541174	0.07604860227507629	-0.556126197438278	-0.045769273945640045	-0.8178299915287981	-0.7449547366398036	-0.1722467184199566	-0.24741709040782264	-0.3376351515448999	-0.729374353802488	-0.1395100742219595	0.31912798696000244	-0.9733529278665294	0.4061762301018213	-0.9413375970089064	0.39171186846352957	-0.2509189073814987	0.669095529742915	0.5632183616978648	-0.7726472134414488	1.2737016273809054	-0.2973903549741941	-0.25486106967608124	-0.3301254380726052	1.3094050174310972	-0.4165827682693754	0.13821244834845722	-0.01602100743175422	-0.06561241251415076	0.08608236054702231	-0.03371403118389897
-1.0655127277576815	-0.6242118298154875	-0.6539026338697005	-0.8999935624926044	-0.7275459038850036	-1.4034071644678463	-0.8977609344722808	-1.1798561613747125	-0.4346423641031845	-0.6953447671786555	-0.729736240907412	0.08755550715300418	-0.7281238004589594	-0.9637504098140509	-0.3673501140736818	-0.701998748806743	-0.7988864775018443	-0.644602966928853	-0.8587787708436914	-0.254803585666003	0.03762670556251836	-0.5920082135719135	-0.23721587911486255	-0.8492337482835615	-0.8068634413959501	-0.19246625305992032	-0.2950436871591675	-0.390941095141475	-0.7437969145804415	-0.1493000293952218	0.27613527569344154	-0.9416898607954705	0.43698777950957657	-0.9164451344970942	0.3596412491680824	-0.254633641279033	0.752878410198971	0.5357608639144178	-0.7899443270502022	1.2749347470418062	-0.2985457858805862	-0.25953674463337134	-0.37356973468996363	1.2734973998921357	-0.41898142881736106	0.11088217329048491	-0.043024163849720465	0.001658316092690279	0.09291674310350195	-0.006465426986104248
-1.1523008530221657	-0.7777934957770964	-0.7280295927714049	-0.926685825673083	-0.7881982521307718	-1.459677941679152	-0.9211580229609551	-1.224103788431314	-0.5494954867306565	-0.7306856555647345	-0.7950951253614351	-0.00038746608693593365	-0.7327309374241325	-0.9852474870202773	-0.3845265586859477	-0.7919362020724707	-0.8244998548261705	-0.7044842064430696	-0.9412974834288296	-0.3317330466614289	0.014182567299268778	-0.6257063906509992	-0.45488072335716545	-0.8747100267928853	-0.8552601323415973	-0.19646319242777383	-0.33009529001687216	-0.44875323917073473	-0.7647591819007474	-0.14967575579534342	0.22842405637053526	-0.9090294235971299	0.46738533786555025	-0.8903504275223044	0.3363334976822749	-0.25097772777208094	0.8228463619004417	0.5042521173814973	-0.8078334103234475	1.2328229852575348	-0.2987526630333498	-0.24992293479395392	-0.39945505875011056	1.2210620119073305	-0.41436354547415444	0.11453923767515724	-0.05713840323297702	0.06754846668742828	0.11707465363583407	0.00042285773659534663
-1.2222732857528347	-0.854799443477116	-0.8442592295575009	-0.9118940829190368	-0.8356847150706871	-1.5275462989525417	-0.9500299216504773	-1.2287244523988405	-0.6707085347951498	-0.7999316192185418	-0.8645350160493791	-0.07088702804180964	-0.7339573697089024	-0.9999343619154797	-0.40420735514626127	-0.898979465055695	-0.8163005242066284	-0.7506770430784783	-1.0014750744439476	-0.37772074721792565	-0.011425226560685706	-0.6435739999778093	-0.6355581532359846	-0.8855457788795704	-0.8936673802506692	-0.1873640104434557	-0.358220151169886	-0.4633345547640314	-0.77784100638167	-0.14278100078002756	0.17654199160907497	-0.8854909390780603	0.4920018827138188	-0.8626678848195585	0.29350375052280137	-0.24240804932880464	0.8678382597635033	0.4752703300113385	-0.843321591730238	1.1574227955449918	-0.2981892529151852	-0.2256381011930188	-0.4114296601230709	1.182077226012649	-0.3954249461860445	0.11126792886749388	-0.07068374295440803	0.11547930331275531	0.1396607521686946	0.02528835711453691
-1.2920615666566313	-0.8724183633366482	-0.9130648474050377	-0.887745424124627	-0.8571385274774984	-1.5898176748199893	-0.9934816574151579	-1.2325773323234241	-0.7931585116715408	-0.8622934319469217	-0.9566673942216323	-0.11374531246886913	-0.7658105415494526	-1.0072885225559554	-0.40161122076975075	-0.9967260923228884	-0.7983304330801515	-0.7609720652565359	-1.074215289661995	-0.3736643937798769	-0.05888503475423908	-0.6228084996566217	-0.7786764047327167	-0.8982532653701965	-0.9073933325146655	-0.17567378472478684	-0.3799334828111195	-0.4651657306549174	-0.7798593450158696	-0.14424001310947165	0.11977640254398689	-0.8966460980774095	0.5061349003123456	-0.8330773928858543	0.2712175131215438	-0.22463071743670732	0.9003630267992563	0.44501057361505814	-0.8851534480551649	1.0286938073210181	-0.2939372671796615	-0.196033593745146	-0.40405334687139777	1.1527274632478322	-0.38046564294453755	0.08504416322778423	-0.09152113259218839	0.1427427690987761	0.15175290585623025	0.0779172693379698
-1.3226176162154972	-0.8346324385506891	-0.9252560331986791	-0.8854391588848548	-0.8705206996094175	-1.593641539982282	-1.0525770559338345	-1.212228728567139	-0.9034782204892222	-0.9213639969990813	-1.0515183503927896	-0.1272068851408324	-0.8291802175445382	-1.0199613868621837	-0.35814782294616887	-1.0907340725386887	-0.7749672689673578	-0.7348059187593445	-1.1255761350561313	-0.3679224053669919	-0.12509198882029143	-0.5843276244323434	-0.909678976675233	-0.9048531886266726	-0.921680608443779	-0.18091223326565542	-0.3767658819213709	-0.4624615240272081	-0.7862013170683723	-0.1659039759650822	0.05654408981728767	-0.9435637077012728	0.5058313068743724	-0.812455535516358	0.27144889221539376	-0.2085998986803567	0.9145749812998604	0.421259475796258	-0.9019045896422752	0.8683128134952381	-0.28770674356823944	-0.18823027135020903	-0.3791335088389567	1.093978527343173	-0.38060022125911114	0.052201644003601576	-0.10540044175072358	0.15581106096547917	0.1588488571271256	0.1272228863004514
-1.3248774222052575	-0.7245526027713293	-0.9190357726322784	-0.8861631631493155	-0.8851315649872863	-1.5763723209882072	-1.1362300800453715	-1.1799189800691356	-0.9537341799948541	-0.955002806453782	-1.136104006267854	-0.11160843133632439	-0.901684008497109	-1.0326186537969584	-0.33740934211023993	-1.1873331150959892	-0.7385305520635953	-0.7004280560742044	-1.1232955863877825	-0.38273056736660094	-0.19998531703244513	-0.5555335705745124	-1.020486843480661	-0.8924234928101216	-0.9492850235524835	-0.20366331939712704	-0.36073514994861355	-0.43272011480338896	-0.796768055294253	-0.19632552425904196	-0.011581313372301848	-1.0105853317089384	0.4965260618489339	-0.8065243415772215	0.25415207421024283	-0.20917679097260442	0.9232259633447055	0.40954331077900424	-0.8804576886895326	0.7387685155660569	-0.2915845897721698	-0.19921470524155546	-0.35694535260757143	1.019722968743185	-0.3898623758503422	0.020254991349709876	-0.12154843984406734	0.1514333306877842	0.1448489316234379	0.17568499050215305
-1.3297784915404418	-0.5904516233462698	-0.8844940795502938	-0.8621943067384639	-0.9131867274364767	-1.537513078680006	-1.215453249112879	-1.193089966333066	-0.9167179399943521	-0.9358434645024524	-1.1668392152685516	-0.10049197866865756	-0.9766566958137914	-1.0379451561484376	-0.362708540491436	-1.269279460198927	-0.7132444784791285	-0.6719643080608797	-1.1036457186309083	-0.3835851560479776	-0.279389663045276	-0.5295467919826542	-1.1086700080699343	-0.8725566701193642	-0.9732503667492207	-0.22609502611965132	-0.3517647332120428	-0.4054883649678761	-0.8133126447437664	-0.2280217331440685	-0.09118132459754581	-1.072732755700632	0.48313185905050926	-0.8137396271818071	0.22815638686821949	-0.23218008833565432	0.9549044386586797	0.3968505571862339	-0.8214927103520964	0.6531871096415115	-0.30603517897478283	-0.22015074461632325	-0.35084348091247036	0.9537683531473877	-0.41429757571210885	0.0005103966843715794	-0.15259147483224084	0.1298072251178514	0.1064655225676467	0.2217446543479375
-1.3406487108066696	-0.483091452231274	-0.8414312418949281	-0.8214462918939699	-0.9759927402481795	-1.4499188031960109	-1.2763342707776315	-1.2336219839454885	-0.80278504459892	-0.8739198107069026	-1.1181078151881185	-0.11031812879454161	-1.0530842684878974	-1.0460148462043575	-0.40585507006199284	-1.3439584352313765	-0.7105219064612083	-0.6341532984949022	-1.0908251138093872	-0.38141219364326545	-0.36047458431718277	-0.5201336301159892	-1.1846202814811782	-0.8584889672246458	-0.9935512196038724	-0.24399906004474808	-0.3560238206734395	-0.40212512956668683	-0.8473302111866003	-0.26622643625923886	-0.18272468566231823	-1.1225353202381203	0.4711770712936659	-0.8344069552193435	0.2022246979989633	-0.27838124281521825	1.0023228951931364	0.3734008398180379	-0.742658750201391	0.5963533498350964	-0.3184808204522084	-0.2556119966832549	-0.35889434706883405	0.8918269580119496	-0.4519267279830369	0.008598574473372964	-0.18680837109164963	0.10426948184695928	0.062497981416023904	0.21235000076297844
-1.3351294174812711	-0.42203472442735446	-0.8156184728356248	-0.7794732234761665	-1.023776022343015	-1.3784272228615837	-1.329617548514365	-1.2707222395477897	-0.6488222646097468	-0.7930794875997444	-1.0141091265818496	-0.13241480309228165	-1.1222113627087082	-1.0530453613871664	-0.44877432860969	-1.39310465010696	-0.7281628341674857	-0.5983725733455849	-1.0835191026908773	-0.3876061959041513	-0.4396680079290768	-0.5457561334796612	-1.2418510009233308	-0.8536764832710121	-1.016442634128103	-0.2530074380794635	-0.3625097697241956	-0.3953305672305174	-0.8933613535859241	-0.30645198557319453	-0.2642953256956863	-1.168205530308854	0.46402245670645914	-0.8625605740429837	0.1635548515693467	-0.3381382350012526	1.0483151934557078	0.3413936563860406	-0.6705044477513722	0.567196598135349	-0.32532757388037326	-0.29710739683695975	-0.38242131059197126	0.833852117982681	-0.48768761659282733	0.05366853034249114	-0.22193504616247894	0.0805223600575774	0.021611671725960145	0.11935574006452579
-1.2868263932926927	-0.39568829310251896	-0.799892849251792	-0.7369799268286021	-1.0164084647146787	-1.3530133343851647	-1.3707529277011765	-1.2896678924619713	-0.49154108945049024	-0.7129671824117502	-0.8853418693712461	-0.1708222249053783	-1.1724449870262343	-1.0615264321151805	-0.48589162017957993	-1.3943681928537408	-0.7629016629207284	-0.595001284967105	-1.0896528498785074	-0.38668098005902474	-0.5036954305187836	-0.5862486778745204	-1.2755736427405862	-0.8591671596289399	-1.030876066030398	-0.2551241094564075	-0.3605118913316859	-0.3850195635421284	-0.9399302373417907	-0.34165790041075894	-0.3260927145329746	-1.2156891406110089	0.45790388126422465	-0.8935388307652683	0.11539846229187875	-0.40086113226625625	1.0852124677206487	0.3059553724394676	-0.6155472640343479	0.5590435010832754	-0.3305039043410109	-0.33379589207095567	-0.4122097728334574	0.78670089510471	-0.5203584815483924	0.14288212112277776	-0.2597334767301387	0.06733312011716412	-0.01971138572578822	-0.017634116004910095
-1.1920592324438741	-0.37953164115574717	-0.8035497675594654	-0.7166478732958518	-0.9877895759635079	-1.3518958045421274	-1.397494816217771	-1.279910055261667	-0.3532022540676419	-0.6572030320757932	-0.7665155247817318	-0.21420791806369427	-1.2028953768417214	-1.0744391060075114	-0.5121151997402913	-1.365242732829841	-0.8078668738642325	-0.6216247425352961	-1.1108134521378532	-0.386113608510232	-0.550613190821758	-0.6249542801052417	-1.29929613187246	-0.8762177596239002	-1.0345680930051118	-0.25827406715641565	-0.35389809332935585	-0.3855910460578764	-0.9737669490682986	-0.3740985391726618	-0.37519341848879384	-1.2634557512523104	0.4444566026899309	-0.9265723616829608	0.06318555443286991	-0.45714545908522924	1.1071768723145812	0.2711227472830521	-0.5919404737652153	0.5496775945764804	-0.33133141295206486	-0.36436032239207705	-0.43472490699955924	0.7459071404799491	-0.5528446311702291	0.27072456478238477	-0.2874229979222906	0.0562855460673215	-0.057895618604546686	-0.15459980265426598
-1.0509173801078675	-0.3727247968262942	-0.8250757185069034	-0.7330794137879482	-0.9586897941628919	-1.3752589440999041	-1.4120935238149486	-1.2550036062322785	-0.26745181561189446	-0.6399463110289451	-0.69071972848742	-0.24251867383339878	-1.2153540851986075	-1.086636250484398	-0.5218900390215463	-1.317729926853182	-0.8585654792962936	-0.6643645491998241	-1.1355052931044787	-0.395448165319207	-0.5814396131177906	-0.6672482651807835	-1.3257030530716796	-0.9001843895044571	-1.043426415901413	-0.2608322335986691	-0.3429488801333455	-0.38355802740610934	-0.990574380705539	-0.40648826174015545	-0.40518811085710926	-1.307928018139863	0.4259289108494098	-0.958787420575933	0.0019439389542661556	-0.49658905561599004	1.115903602692549	0.2453141483110859	-0.6076356694643129	0.5434887846077703	-0.33030142882979485	-0.38481518523797636	-0.44659909782563806	0.7034114729376617	-0.5822592286712134	0.4113400861991444	-0.3077790109231424	0.038340981862996885	-0.08527154423808617	-0.2785260871706517
-0.8739448437432984	-0.376612227109255	-0.8435330950610013	-0.7683158862351076	-0.9239780595029657	-1.4241316270893496	-1.4089185584852018	-1.2348690513606917	-0.23768385893908453	-0.6461900758217741	-0.6663864672147037	-0.25281190180246227	-1.21373487394682	-1.098745659746857	-0.5241234138808	-1.2567240037910408	-0.9112967153400945	-0.7182521416820514	-1.156106593382718	-0.40543955475105775	-0.5998737773630933	-0.7114759899004783	-1.3548229945391737	-0.9288543028667698	-1.067959437370797	-0.2649137145747733	-0.3229071258291116	-0.3716784866000299	-0.9920332754172362	-0.44177669592727914	-0.4214410154445014	-1.3525761298983408	0.4075264778399408	-0.9867937144351238	-0.06275851701320112	-0.5181738766369242	1.1084436978857624	0.22463481277729397	-0.6321964108481839	0.5390060319581429	-0.32924503485823603	-0.3949952280633859	-0.44943891406179687	0.6629141805630503	-0.6025119456192758	0.530805035386993	-0.33159218340739294	0.015183850677077887	-0.10578429075943023	-0.3526730340909952
-0.6845446898052396	-0.37953164115574706	-0.856356367810933	-0.7990812727444557	-0.896967516405201	-1.472127084147726	-1.3875948686033976	-1.233100821443612	-0.22347810002369614	-0.6568154299429045	-0.6825305093113523	-0.24946451059301095	-1.206897313561796	-1.109811994793342	-0.5193419812075637	-1.2101028751325213	-0.964533784436405	-0.7684039224683351	-1.1680541917909255	-0.41688350951736936	-0.6103700017881992	-0.7547341263262444	-1.383591301135227	-0.9547348147018171	-1.10242047400397	-0.2699423746803532	-0.302453201770549	-0.35750328836898826	-0.9868777103038328	-0.4741664184947728	-0.4325903740652226	-1.3912620015019947	0.3946014649002029	-1.0125610326000256	-0.11382929828129104	-0.5179544313335984	1.0854606088119114	0.203196230339094	-0.6453197383427658	0.5242521178977171	-0.3271828657929226	-0.4101863113055998	-0.44291737777331947	0.635389856653321	-0.6179277596141401	0.6158819051769837	-0.3542399177180263	-0.016640242473711382	-0.12570190846265392	-0.31493248463662543
-0.4949340766364697	-0.38368284305869793	-0.8637073860119431	-0.8206239956598302	-0.891723711334939	-1.505561990578972	-1.3479243136883337	-1.25324933602507	-0.21858814795733617	-0.6765898796268612	-0.7246820716484793	-0.2402144231403814	-1.201438487509977	-1.1090633209635585	-0.503974963584987	-1.193646830276898	-1.0185165853490994	-0.8077127914842531	-1.1670346523862523	-0.4401598684506186	-0.6129078745478563	-0.8043154282800806	-1.411493385243095	-0.9732759053480222	-1.1345239512436511	-0.2734852943001937	-0.29900318827135297	-0.3360836373106565	-0.9772176570558002	-0.4931019756223976	-0.4375384699438736	-1.4111572001015726	0.3889435871925152	-1.0368860211746989	-0.15834762052992576	-0.485358885660229	1.0618845931305188	0.18236910246894772	-0.6597250001445755	0.49897461557826217	-0.3195790300184742	-0.43151361038313507	-0.4344880410940952	0.6176597670818701	-0.6390248895163892	0.6626928368739198	-0.3664079214160916	-0.06175387396750261	-0.1483527992458746	-0.16387844302284257
-0.32190765084773404	-0.39743738064089995	-0.859433690812665	-0.8288062027942811	-0.8896413754031324	-1.534141824769382	-1.284144308078367	-1.2898842679649822	-0.23959004391973876	-0.7147922828896537	-0.7700021690820968	-0.235530021604829	-1.1926851276735804	-1.1009585368218677	-0.48699082522283305	-1.1905299582164055	-1.0793616067167968	-0.8354519113271051	-1.1510419178785307	-0.46163288046944795	-0.6198728497443774	-0.8619234714559921	-1.4364308729145026	-0.9885505608266536	-1.161401822891468	-0.27870652140234475	-0.3084124894685516	-0.30439675569280183	-0.9719969842445195	-0.5018648282532715	-0.44019068759946756	-1.4083656627756276	0.39756733925578985	-1.0590265988567307	-0.20547018832423397	-0.4347213163371425	1.0456404936930512	0.1698328348793759	-0.6762181549522283	0.46676262857750606	-0.3061012035980048	-0.454094884657116	-0.43084236585347735	0.6120105142040179	-0.6686928109036294	0.6647941896223645	-0.37184356190964335	-0.11127178531614515	-0.17464405461413024	-0.0058781100781692295
-0.18914996811518064	-0.4171459863442372	-0.8409522555854906	-0.8225035299092911	-0.8701111351941005	-1.5552395750211268	-1.2113913692482254	-1.3289830886972454	-0.2722820126631871	-0.7581262013465532	-0.8065428710535105	-0.24201656515198114	-1.1815871178810062	-1.0962598286714045	-0.4759900335971146	-1.1872731368010478	-1.1378913260610586	-0.8462152907372973	-1.1362854264950992	-0.47513914841726274	-0.6370913752057868	-0.9203597423895212	-1.4618772305624668	-1.0031566028897523	-1.1835963487899488	-0.2927686089080478	-0.32194539640234465	-0.27901806831260745	-0.9736584362385022	-0.5042894925456451	-0.44649956963324333	-1.3911905645231815	0.4185874695311423	-1.078149743007629	-0.24819409185567004	-0.39425741226205285	1.038901504056668	0.16712620660183058	-0.6885855211860739	0.4294817944059413	-0.28271968369417316	-0.4751743049167493	-0.42674613046659715	0.6131689129962694	-0.702144757841817	0.636301572102088	-0.37477328000616783	-0.1539399057585829	-0.20098090452893488	0.0937772427942342
-0.0967110125061037	-0.4405806862911241	-0.8164277191118448	-0.8134438871430769	-0.8395847807109214	-1.5625466803831158	-1.150491477061454	-1.3619210241394744	-0.3078740914712462	-0.7971560509017293	-0.844879215767849	-0.26107917962673605	-1.1776072248784686	-1.0875642940859003	-0.4787325829595058	-1.1851878914135596	-1.1817835014483193	-0.8401929236863562	-1.1302259777256232	-0.49397070451183744	-0.6509532861146561	-0.9768749598808737	-1.4822806295663455	-1.0087315743487788	-1.1961805899011222	-0.31437838332813467	-0.3448532570538088	-0.2614869302018542	-0.9873406983776274	-0.4944099950994566	-0.44719072463997633	-1.357576718415291	0.44287494456902	-1.084490172959125	-0.28509167288558446	-0.37108217837268576	1.058026652164264	0.17841638194370996	-0.7055786503725205	0.3924765987468129	-0.23515554512474424	-0.48939088417877985	-0.417029479083765	0.6111540677035854	-0.7416368961929184	0.6091565612357057	-0.3759018663798289	-0.1929294347884296	-0.2289807555363103	0.16641118401759195
-0.02513908962203093	-0.4635774741310371	-0.7855648158585121	-0.8071052537813752	-0.8105471238497077	-1.5574862999456465	-1.1059617627264213	-1.3918669284325396	-0.3511247713771274	-0.8349759077116282	-0.8778181681348636	-0.28775321678763316	-1.173653383542111	-1.0786192015571348	-0.5043399084005402	-1.1804316126246484	-1.215107113462739	-0.8379461345114455	-1.1333671497375928	-0.520677189364551	-0.6548270007469121	-1.027021703979954	-1.4976553640266035	-1.0008595613848135	-1.2031410033485748	-0.3398301041676153	-0.37425469952925733	-0.2397462761985064	-1.0179220252102656	-0.4743964192350344	-0.4399778405558716	-1.3082439893923072	0.4665085260481859	-1.0801086193867915	-0.331773635809689	-0.3634310029515767	1.1041025347944182	0.19844369246417493	-0.7246496730772347	0.3639465619806056	-0.1778087582145273	-0.4896339026277031	-0.398698117704389	0.605801277075883	-0.7869290960230872	0.5839530175825602	-0.3730136065582549	-0.22591285947502365	-0.25582154517613664	0.22049026144580414
0.023811096700984014	-0.4783333195133954	-0.7575758304618077	-0.7966047945815824	-0.7811597265888977	-1.5572156664137211	-1.081314502153969	-1.4114198287261392	-0.389124977292408	-0.8572613451260341	-0.8844105628204281	-0.31671982769546847	-1.170416965012857	-1.0850238722103591	-0.5459982498310263	-1.168325993428828	-1.235955989755705	-0.8528407781862232	-1.1466892688816557	-0.5491093312515588	-0.6508285470603388	-1.073317279621841	-1.516463541418577	-0.9917556904661557	-1.2131177371700907	-0.3660286092133106	-0.3960081032299397	-0.22143451728964644	-1.0525858458394384	-0.4542002473630761	-0.42628866665089343	-1.2592299791978772	0.4934880044381644	-1.0769729621187538	-0.3786402097129294	-0.379303459117898	1.1559222306844195	0.22097188114686833	-0.7448986354183873	0.33517570419826925	-0.13487734737453796	-0.469895944206128	-0.3715357774582628	0.605469129554882	-0.8191434502252951	0.5480549081299626	-0.362561514795654	-0.2529786784088849	-0.27326505880080315	0.2338511168658334
0.045446305618084035	-0.48792385074507383	-0.7412553015073486	-0.7814007050279094	-0.7490043181391778	-1.5545396607144228	-1.0783188067834057	-1.407622787641042	-0.40634438080103585	-0.8547335051289373	-0.8635304606687217	-0.34701566429868513	-1.1800681053452946	-1.1061934046160553	-0.5928707129975004	-1.1507263624163082	-1.2364246292014127	-0.8801424700481192	-1.1750403069423825	-0.5840697773078699	-0.6246446855677183	-1.1235347039890768	-1.5326616160656246	-0.9829142838395555	-1.2218807409534473	-0.3874630380755443	-0.40813848808303066	-0.21171445084094617	-1.0796296544207373	-0.43143544126972583	-0.394466837863395	-1.2112298245873774	0.5358021359923552	-1.0817746646637771	-0.40920440341862985	-0.4100868842967943	1.205636645315923	0.24405066872970452	-0.7751270863602661	0.306027656872598	-0.10569006226868179	-0.43153062167455947	-0.3432097047200755	0.6058726476175853	-0.8341265025811385	0.5105376404001821	-0.34872366391207	-0.2774514886405265	-0.2730874800405577	0.2530053822789543
0.053772598933091754	-0.4985336160035099	-0.730205809108806	-0.7582349659302836	-0.7285099909075743	-1.536491203792218	-1.0815786894622392	-1.376159928208588	-0.4067746169095218	-0.835164653098078	-0.8339274692949731	-0.377776632587401	-1.2024665263369165	-1.1376260074383648	-0.6460739853295898	-1.1241399835449588	-1.2225960461923595	-0.9085222672368157	-1.2184677323535942	-0.6245650387633995	-0.5770102426981207	-1.170214490319399	-1.544542872372213	-0.968626264203329	-1.218029848790493	-0.40118069680689256	-0.4148381547841794	-0.19935340561734227	-1.0956823190418432	-0.4028960364380579	-0.34240779915557423	-1.1655019154183708	0.5974103735906222	-1.0969273100814232	-0.4329035301802052	-0.42674210412240166	1.2488158072070272	0.2557001823011512	-0.8049315590289275	0.27678095997405505	-0.09435363446139267	-0.38069359234423145	-0.3255117021748748	0.6053977590131787	-0.8428054844758843	0.48026344120187653	-0.3280359847116118	-0.29649638532030936	-0.246054713362628	0.331046022774129
0.06004165326789834	-0.5090025323386502	-0.7144430039393093	-0.7103284188550631	-0.7241497405310292	-1.5137089931090055	-1.0764058076136997	-1.3123151951104601	-0.39794481751637567	-0.8031453464681839	-0.799546561391973	-0.4044370466445386	-1.2145665232902503	-1.1769781756163509	-0.6910190153983515	-1.0815493963065506	-1.208914377930175	-0.9356251281982771	-1.2633831899728412	-0.6686104923167685	-0.5098212520771698	-1.2057938499201637	-1.5591543018676346	-0.9598844790598454	-1.2082035073471782	-0.4033693851093833	-0.41113053518852816	-0.1847720900240452	-1.0974788092240164	-0.37228135775151233	-0.27794862650342905	-1.1270550829361317	0.6769348700913941	-1.1250245452766943	-0.4506926441297175	-0.4124012404339307	1.2737370088042095	0.25676950332300813	-0.8271444207299824	0.2535083651503235	-0.11538027613695825	-0.32464624746898163	-0.3125767640330228	0.6164217626854109	-0.8458796753872189	0.4610238817985435	-0.2945123629388807	-0.3005319210479956	-0.1867794031352385	0.43537332454792843
0.061609574536695744	-0.5218223452480715	-0.6881971787646234	-0.6306831550341666	-0.7212712850054048	-1.4897299289613295	-1.062781290715768	-1.215297538120597	-0.3833785366767465	-0.7665523346702092	-0.7600549779898783	-0.42501182563658596	-1.203819209003942	-1.211801257058434	-0.7080993068855612	-1.0283006660569254	-1.2030638235801907	-0.964144107017278	-1.3023031780160226	-0.7138330652659726	-0.42551806320387486	-1.2321811500315696	-1.5720933216086401	-0.9646758892382042	-1.1924631444962892	-0.387400414662025	-0.3968725147980459	-0.17035127590325622	-1.083439660444674	-0.3393227783913111	-0.20965342398692596	-1.100189283750015	0.7681530215317316	-1.1676924013386993	-0.45828630907149764	-0.3709238157826567	1.2718641965680522	0.2555321047421607	-0.8404137407431722	0.23228129823467433	-0.15823465824985475	-0.2680229488697833	-0.2997190647733873	0.6335204974648765	-0.8486002683739878	0.449578107770179	-0.2594962432679203	-0.27979080138325657	-0.09023415067305762	0.5150067298263517
0.05861842272021471	-0.5402044101829147	-0.6597467042752639	-0.5352008972694725	-0.7139451440033364	-1.45053472778591	-1.0346901598747942	-1.0996995072915277	-0.3699575602925785	-0.7372816327304923	-0.7407717003286753	-0.44199010523615323	-1.1807915400753628	-1.2236006685632486	-0.7106451794012472	-0.9763874525080112	-1.2074284933384276	-0.9763766258584592	-1.3374504574929227	-0.7540858401259595	-0.3440317089753464	-1.2513953090824712	-1.57357990805701	-0.9706206096634136	-1.1627701817128475	-0.35248786162515355	-0.37134279654265734	-0.1414366924469021	-1.0683346745371167	-0.3145810193702181	-0.14268791760794347	-1.0800220751157241	0.8607553892067452	-1.2084250257689226	-0.4640363257016428	-0.3052870468611221	1.2605176186686537	0.25499889317570645	-0.8411697020039084	0.21775079644222345	-0.19901586719356734	-0.2188190035162223	-0.29445137300622387	0.6459334816794767	-0.8640635805975249	0.44059152554524833	-0.2366089722575714	-0.23579520208302696	0.029533124260701017	0.5391471466019035
0.06456652672818679	-0.5596287571501463	-0.6308675479747181	-0.4332841115385125	-0.7020792805775614	-1.39441559867439	-1.0002656100810943	-0.9887942655976543	-0.360233427507255	-0.7120504191061359	-0.7389844288805889	-0.4584390299467838	-1.157062480134252	-1.2172193939672047	-0.7049677744263534	-0.935602211947361	-1.2207289271308894	-0.9492605095036355	-1.3705318281761425	-0.7915300081074833	-0.2810611663731285	-1.26465963940633	-1.5720876039684542	-0.9632409567217743	-1.1275360011635702	-0.3049880024709525	-0.3331006944755192	-0.10144264370651537	-1.0568853652955645	-0.3112890240420496	-0.07750410839164598	-1.0713067637004692	0.9350105226791943	-1.230172736879089	-0.4753689783408507	-0.22661929910292647	1.2573936529302374	0.250965031759922	-0.8256244986184486	0.2222219432597488	-0.23231868714695433	-0.17756176144246286	-0.28893136755715343	0.6593319283737415	-0.8973677552687299	0.42887673775923274	-0.2196433248526973	-0.1866696344856874	0.15613958117689242	0.5104628788513775
0.08975849664430367	-0.5715727458456203	-0.6002583543647407	-0.3269274056162246	-0.6769785041354871	-1.3445886991801381	-0.9736463799576253	-0.8988681412226042	-0.3614544216484683	-0.6830004818594989	-0.722476235458452	-0.4774199057989822	-1.1300649380747427	-1.2083464392814132	-0.6878415916749123	-0.9161532501741256	-1.2387269134624677	-0.9075281127346427	-1.3970171504032156	-0.8243951816392073	-0.2409904461607751	-1.2738498865811203	-1.563471120208094	-0.9438894836263707	-1.0992092789989982	-0.2488946453965998	-0.2938930465949998	-0.07260587914592281	-1.043362255306806	-0.32312264991503886	-0.026602574954616175	-1.0777553248264473	0.9838041449515327	-1.233533928660605	-0.4836863183208429	-0.16001199373678587	1.2637669609584445	0.2473861389089928	-0.803041655877086	0.23713833896961095	-0.25141520900365144	-0.1423726900383257	-0.2673662716423145	0.6860629412622368	-0.9444543326265453	0.40590144013644247	-0.2087098564531674	-0.1406887168048052	0.27752666236964846	0.44226644315464336
0.13081909255603646	-0.5750939689280125	-0.5722956147932109	-0.2352138058109082	-0.6361923309562576	-1.3073462589204228	-0.9522613608792587	-0.8341858255321748	-0.3736065998793693	-0.6539522298395264	-0.6760092706319172	-0.4964494355931783	-1.0999031205615553	-1.1952212512030242	-0.6770331062993062	-0.9071685015917941	-1.2554547381217513	-0.8830895858390049	-1.4181158373140992	-0.8471583165158723	-0.2258199091729763	-1.2815268510915545	-1.5434879677578892	-0.9187484697236892	-1.0760509709585238	-0.19295784685604486	-0.2664570432258408	-0.05114002311823272	-1.025814525030737	-0.3369823891793384	0.004090447039879131	-1.0819261453587161	1.0139787850488537	-1.222822858097105	-0.48477921531732626	-0.1052094882959401	1.2762654359235972	0.24941755906162583	-0.7765150152357977	0.24948694432677337	-0.2552622437167443	-0.11858118388870557	-0.23724310757789055	0.7138809824012806	-1.006027869729619	0.3778326461777485	-0.21136779252501428	-0.10311811517628702	0.37205855564472046	0.34288420472913933
0.17357914675576136	-0.5671885029968532	-0.5528299611219858	-0.1648415502513817	-0.5975069010982867	-1.2718886001428023	-0.9342848298406278	-0.7875580679424519	-0.3886429535041965	-0.6253168583524132	-0.6029111240994122	-0.5147063407884488	-1.07901770018268	-1.17469706004123	-0.6860758706511583	-0.8873596700489056	-1.2640985323425795	-0.8611894667722486	-1.4384405823692088	-0.8626138941831908	-0.22969815977084407	-1.2875890433218191	-1.5260520240105642	-0.8895478803840053	-1.053324776230064	-0.14990111889102084	-0.24826242004285765	-0.03465214457878134	-0.9946399947285492	-0.3530912196518424	0.04052316459201716	-1.07488960294558	1.0313430558823156	-1.1913771629073693	-0.47939842064545213	-0.05976621192580032	1.3021556937824452	0.25369194526010413	-0.7448206394152951	0.2577560996998735	-0.2479577195675707	-0.10730512785865076	-0.20835576562892996	0.7430193785618245	-1.063347676575979	0.34816245900133874	-0.2177592765799321	-0.08354222695338813	0.42502742017041434	0.2327054863540571
0.21367952242737492	-0.5432365033680439	-0.5379966955940927	-0.09950136406636781	-0.5737498640862397	-1.2427604997454742	-0.9182448861242266	-0.7578797247552604	-0.40399800054271706	-0.596002340519413	-0.5119632841468507	-0.5335120624494547	-1.057885790962258	-1.1626675873074717	-0.704399596869205	-0.849649316742289	-1.2560591342322869	-0.8434603781501645	-1.4524974303150204	-0.8605751233896042	-0.2293330145391152	-1.287708656083313	-1.5053598841772904	-0.8596786776287887	-1.0423800238615342	-0.11715377037657067	-0.24034341781848645	-0.028018083715120233	-0.9387631215724317	-0.3566149714511139	0.09104922627798426	-1.0607038674988707	1.0460025851774681	-1.1511119769445972	-0.4654565995011265	-0.024236433691467274	1.3398339594819901	0.26110764307834583	-0.7129222740482448	0.2589311902002618	-0.23718030023689834	-0.10044714723002679	-0.16471579717662335	0.778954446309133	-1.0866350025781488	0.31407892348006744	-0.21704757619327614	-0.05785108612559605	0.44885417031201785	0.1498502973790169
0.2657708127687525	-0.5064493254927269	-0.5234062039490655	-0.04673535790485066	-0.5544543180927264	-1.229476126204234	-0.8946685276763692	-0.7364073643543048	-0.41852046103796336	-0.5710845790546968	-0.42512574996014596	-0.545835132878668	-1.0258823210475936	-1.1590723931873665	-0.7247775034861741	-0.7925959633168345	-1.228489373190166	-0.8576745782990105	-1.4537625672685928	-0.8291672236699243	-0.2259627920897404	-1.2916576895271836	-1.4711112194629195	-0.8407831643984187	-1.045226888034808	-0.08477746558722087	-0.25359963672275304	-0.024290072240049504	-0.8687699349580067	-0.3335025306511093	0.13983903005776435	-1.036511459866046	1.0584117015757546	-1.119595347512719	-0.44403188000250254	0.008460916504063882	1.3699661239956782	0.27351930144314823	-0.6899374519063324	0.2417458543143424	-0.2285332754155358	-0.09183943376915289	-0.09736864114267392	0.8154851835775754	-1.057180823219937	0.2815231830730034	-0.21852625466652223	-0.004088192385038459	0.4609583225644348	0.10995866953755855
0.3297793570491452	-0.4661281200874453	-0.5021995772079191	-0.011357440915958753	-0.5304579850177975	-1.2159211191310684	-0.8457867992006364	-0.7140718285596168	-0.4292783555839551	-0.5459949244701778	-0.3660683576960387	-0.5505467806217391	-0.9881033971383104	-1.1436095490623361	-0.7395872700430854	-0.7123250119192804	-1.1918852850557937	-0.9017399242997692	-1.4387852444756473	-0.7874336326099762	-0.23276447252424642	-1.3125246794641845	-1.4320254311511593	-0.8337751762207146	-1.052384294315679	-0.05623058253456102	-0.2845982369962256	-0.018833022174779772	-0.7959867629197237	-0.29345255442132273	0.19405284613951662	-0.9844448926153897	1.069230667728991	-1.0931550634608258	-0.4227671566857958	0.04363777239490409	1.380688431149691	0.294986862770829	-0.6759721675578616	0.20737518254250303	-0.2112282216689406	-0.08480161948832554	-0.02259367926890709	0.8422656068410953	-0.9765393860951429	0.25444415671321485	-0.22749275824338536	0.05826791449495652	0.47346802630984514	0.1098233207851127
0.38254411692879875	-0.43450625636280804	-0.4829460772901891	0.025147237676563926	-0.4991838303381133	-1.1963305176864256	-0.7794592731180648	-0.7010218264479082	-0.44438840706069893	-0.5119668276559243	-0.33255178598514573	-0.5455587784881202	-0.9575788602729274	-1.129084496895967	-0.7285646254343997	-0.6157859476569219	-1.1529528771356041	-0.9534050291615834	-1.4120522608547261	-0.7464957742616132	-0.25243922336430547	-1.3434826369163162	-1.3893060825011725	-0.8255813092343726	-1.0583915166336875	-0.033736252398517554	-0.3240367762669016	-0.019416663892990342	-0.7140209940845093	-0.243921631646411	0.2649787424532725	-0.9276002905125493	1.0862722378451661	-1.070254216209165	-0.41594885785638497	0.07009563654329808	1.3760338266799104	0.3224008922200543	-0.6702624601520355	0.1709560814045556	-0.17733338092732592	-0.06687171832674257	0.054410911671509	0.8536409731801717	-0.8586355885763958	0.2292253858662398	-0.2425190796755598	0.13027036774156983	0.5133008620033161	0.1353438114472129
0.4331174700686734	-0.4147643590957829	-0.4762840120000146	0.05812299482111989	-0.4697205025958121	-1.1806407719778125	-0.713650686391024	-0.7004331920149858	-0.45331182264411735	-0.4783785750011657	-0.3164496003626912	-0.5250268149650305	-0.9418797254381447	-1.1433931355334142	-0.6879071506238141	-0.519376836366938	-1.1167876735614974	-1.0016104763558356	-1.3680118734937412	-0.7076861477809203	-0.28774264371892877	-1.3770539519756355	-1.3377930032450582	-0.8154773918890441	-1.0627677230190913	-0.005970596429507843	-0.3717053532710024	-0.03223975881017746	-0.6297017025408371	-0.18873901129209975	0.32906244335435514	-0.886894950469358	1.1064219253962584	-1.0542230774849863	-0.4235154465212253	0.09416448790497053	1.3637286405647937	0.3591461240822298	-0.6764921409118074	0.13982343678934045	-0.12270900931464657	-0.025767577875805033	0.1404009592431073	0.8573110660361912	-0.722922594095763	0.20707489457587097	-0.2668412676467067	0.22463346485942756	0.5893549653609396	0.16362203294040062
0.483864452073884	-0.401102013536102	-0.4652213966888844	0.07795639641013566	-0.4389962686760193	-1.1665818266038201	-0.6500287214029694	-0.7045675927553148	-0.43585738274289065	-0.4492308946079741	-0.3095181682361551	-0.4849340206011286	-0.938559139987387	-1.1859232681451162	-0.6174859130118214	-0.41976288485054586	-1.0912114898439738	-1.046400450527067	-1.3096463383436099	-0.6985399300752793	-0.33647932623213095	-1.4090014331819454	-1.2846361024354576	-0.7985666451299973	-1.0519754812312732	0.02972788044702771	-0.42303002865146333	-0.05598911306036677	-0.5532483854592425	-0.13624792631809915	0.3697568848580433	-0.8475359227191916	1.1252744409851008	-1.040065330284055	-0.44367742692256196	0.11228343052698722	1.3475106612421963	0.4082131797518166	-0.6873615839067867	0.11104967754897836	-0.05037903457448908	0.044836572089968066	0.21771965497120327	0.8716455648350946	-0.5841433250752412	0.18829722671869398	-0.29688930403606084	0.3204066395195622	0.6867785127724436	0.1855751171987447
0.5177352345164495	-0.39672545335587805	-0.44571418712779903	0.09248682636674446	-0.3999818067315865	-1.15530620712282	-0.5895274689938551	-0.7026504592662706	-0.4031494793287581	-0.41265810552997617	-0.29384919712160895	-0.42387332339383654	-0.9397474967600484	-1.2380204384723048	-0.5103778875943938	-0.31245571736957667	-1.083787645926257	-1.0911153108025782	-1.257876851649625	-0.7217668499939032	-0.3870666827148419	-1.4268726671378915	-1.2390150513910556	-0.7685939892961595	-1.0161249037516213	0.06408934744493147	-0.4736257741886205	-0.08113920743426176	-0.47187823148979496	-0.0869399813600821	0.3955137686729658	-0.8039538704907006	1.1560774982687172	-1.0246234914176742	-0.4758120446907764	0.11802520557689059	1.3377704704072841	0.46867763265436313	-0.6899914491392424	0.094398209939778	0.032904425158267234	0.143655163975771	0.2666041435260088	0.9000400603494295	-0.4567214102885254	0.16530923976771322	-0.3178764041111641	0.4101530601653226	0.7966901665125713	0.1969347446361791
0.5419853993751349	-0.4035553456909614	-0.4344612895841523	0.08679787895096634	-0.3576287045252188	-1.1520516055966465	-0.5457101168650509	-0.6865037281813611	-0.35948449798507515	-0.37226996328302703	-0.2594913102794153	-0.34287618691350846	-0.9331804729084293	-1.292527402689108	-0.3911982743858523	-0.21141028388056599	-1.0946481791124956	-1.1163535797644084	-1.2254848051792817	-0.7462909554867377	-0.4267268980393504	-1.4241070751069844	-1.2158900556586225	-0.73098304782413	-0.9574146847853878	0.10144734477972188	-0.5219679434301195	-0.09027563216475148	-0.3897798358626078	-0.04083448945730762	0.41156339237602496	-0.7567532605276913	1.1990115548850633	-1.011731647614976	-0.5098173870475654	0.12326022033870158	1.3423127583831254	0.5336367113154454	-0.6814938845972613	0.09419800933600803	0.11941208732505162	0.2563719809555143	0.30239921617452936	0.9375315549100242	-0.3422401240247151	0.137763246130492	-0.32929124914762264	0.5150917388502533	0.912406725942349	0.20109913571590227
0.5639704967632916	-0.40894345722939984	-0.42755207610691637	0.04988325092393115	-0.3183956548310384	-1.15908807742671	-0.5120309526911129	-0.6506179673378958	-0.30231488323612943	-0.34132920171856124	-0.22440721360995503	-0.2587476827261991	-0.9157619281057829	-1.348457627051072	-0.29009763398612437	-0.13126128834939427	-1.1138586770258256	-1.1104328373959116	-1.21305633089802	-0.7530005360429992	-0.44981723098489973	-1.4055634724462762	-1.2204727442677323	-0.690281924577733	-0.8751818269469809	0.1515351164975975	-0.5568420843102659	-0.09369966357825432	-0.32453709979701467	-0.008604538396407669	0.4078756379802396	-0.6879567023541195	1.237841792511181	-1.0049910757847276	-0.5324408471707107	0.12952232961298574	1.3621901657989683	0.594170713552747	-0.6660966736279247	0.09469996157444512	0.21198961318674986	0.3778374620965077	0.3332407018435666	0.9988580653784845	-0.2186339002747287	0.10400963314218925	-0.33382402054224525	0.6287209791241926	1.0199330649840426	0.20217225796743893
0.5746486719814949	-0.41016756241731517	-0.41389549840768824	-0.001027194639266732	-0.28197433387571713	-1.17835438524258	-0.4689353980295463	-0.6085224622198451	-0.2468662129211288	-0.3093503405286211	-0.19985629867142954	-0.19202172051267796	-0.8923354682872212	-1.3938069845530514	-0.20859474871143385	-0.07555944583663572	-1.118219627423382	-1.089427457381111	-1.2206739826037885	-0.735946430236136	-0.4553352331513393	-1.3735471232863792	-1.2386977223607298	-0.639685705941002	-0.7800258155958203	0.20875726060063116	-0.5720408440011372	-0.09983033345995862	-0.2679874470961642	0.014156756235258966	0.3868970507170552	-0.5859199684233746	1.2715470332193413	-1.016482423011794	-0.5346684863189478	0.13805354857011243	1.389650242561486	0.6571070657280409	-0.644421784358452	0.09564873834883277	0.3054694755658211	0.49697239631232365	0.35002213631979867	1.0922052438839442	-0.08694242248840842	0.06545437836637732	-0.32510166014009273	0.7241195097511283	1.1079545369544341	0.19734079089351758
0.5814307206911596	-0.4268773664992117	-0.3935768554182856	-0.06696672210280763	-0.2412894013384757	-1.2131074636181185	-0.42304700610912416	-0.5782508313631076	-0.19404676326909964	-0.25293569270007776	-0.16562398125181832	-0.1502474459133304	-0.8770952435720665	-1.4081234218762257	-0.15104928866375017	-0.04390490104267636	-1.095297207551194	-1.0729311203417216	-1.2519804466310986	-0.6983374655391953	-0.45359795832211897	-1.3368876242030328	-1.2686667333958508	-0.5906527782701014	-0.6940776305550909	0.26347133699222686	-0.5727793148109763	-0.09722096861145832	-0.21785693112678212	0.035123693946718826	0.3692714022754599	-0.4664910777276341	1.2965499697159397	-1.0519622758700375	-0.5118038011830658	0.15762716469768034	1.429274456818824	0.7264535482565779	-0.6111614887835672	0.11243367302721285	0.39468194646395044	0.5985127948260709	0.3655600247923458	1.1927992773930627	0.030694857191673273	0.03472843908446868	-0.30950413580859604	0.796399258581369	1.1873202442193402	0.18689476753509396
0.585066403901694	-0.46903216879685095	-0.35606063548317	-0.14623559960078922	-0.19707255095004875	-1.2668025561807539	-0.37462052897710724	-0.5594750215856986	-0.12124523657848718	-0.17477150953651313	-0.11910469583254105	-0.1373483128108624	-0.8664421160788696	-1.3853025177678564	-0.12704378687421589	-0.025719482016221696	-1.0454912486823853	-1.069533321176517	-1.3010132749230654	-0.6535716149155754	-0.45065184865742325	-1.3069789968858252	-1.294862101908187	-0.55526990958393	-0.6301693426296214	0.3147317321282467	-0.5526135279417821	-0.07783676804538618	-0.1772369618399358	0.05707208519868316	0.36566735177322335	-0.3399816834010263	1.3086533696452176	-1.1010724161799488	-0.46289173763100233	0.1970368263877207	1.4903250013037783	0.7912445493586693	-0.5644778810868242	0.13167324119529217	0.48444902419714797	0.6917589736780559	0.3922486332275439	1.2774227796857844	0.13775058703960755	0.01441282465053131	-0.30192187796759073	0.8443094455355744	1.2767575468457442	0.1842772193404679
0.572644047808972	-0.5243422605303071	-0.3031381161705142	-0.21824525553325178	-0.15361270445285333	-1.3311900063021365	-0.312085977820414	-0.5517459955534116	-0.007907899499895099	-0.09192408147165995	-0.06567909217124387	-0.15037005384716493	-0.8527750112061074	-1.3499120819391404	-0.1200945382906277	-0.0030057017216361	-0.9707135022065883	-1.078299554653455	-1.3580992262049834	-0.6173657765384702	-0.4453470368747262	-1.2872030203188154	-1.2724803993999392	-0.5283663617491852	-0.595587568453386	0.3634903218941804	-0.47346739414413264	-0.04479291943269163	-0.13284556886863547	0.08227735716198241	0.3793086948818881	-0.2331586718897724	1.3197504528640105	-1.1564575086793785	-0.3981031298732719	0.25149093413050283	1.5666244688496647	0.8464493338203762	-0.5050709253985343	0.14090568063290793	0.5674089632761145	0.7862032334832347	0.4324643445682536	1.3577173841221546	0.24568767290847396	0.0027056504614305006	-0.30419977985238866	0.8744048662182177	1.3691129004513194	0.22005521188437055
0.562289453657987	-0.5818752043623202	-0.25607935163230267	-0.2780762966860455	-0.11433593720872344	-1.3708541500630473	-0.24931082750797479	-0.5616480830890564	0.14937526749319724	-0.01145787868407222	0.00027624704004500786	-0.18188029284264778	-0.8456188189039615	-1.322242344980065	-0.1138882911279262	0.030904026962147536	-0.8776495189464955	-1.092931299693214	-1.4098625213641218	-0.6011733221293586	-0.43220180853248047	-1.2806370046386213	-1.1941344347507459	-0.5127564416639115	-0.6002010135198961	0.40315286084647195	-0.33573972581920686	0.007496514838000168	-0.07503234454971972	0.10897851180240117	0.40874376693333314	-0.16437585159674176	1.3457321066676422	-1.2142507277582062	-0.3331619103727893	0.3167793053539739	1.653353698263023	0.8850115420530236	-0.4257749889218232	0.15010040111618989	0.6316707290584922	0.8776292041527819	0.4812793181290639	1.4426126434775142	0.34511202068294966	0.013544874602260754	-0.3045337492894925	0.911922368692424	1.4426976991563383	0.29950976345420455
0.5547102906120043	-0.6361327705053302	-0.22583978672686889	-0.32879735040522884	-0.08859780490685817	-1.3520427865465354	-0.20989502464017118	-0.5732462753741105	0.33887037127536174	0.0580391837427797	0.07966542164391681	-0.22759164442846078	-0.8512319509785374	-1.297224161168139	-0.11701763828883796	0.07363856210841675	-0.7778888267816695	-1.1129535713669771	-1.4564723956862777	-0.6024446110768608	-0.3794734762811222	-1.291132118302437	-1.0807279004807635	-0.5098961556198133	-0.6341748635757976	0.4281943983274027	-0.1739993529180192	0.07868134973576232	-0.008099219735532116	0.1329319476755752	0.4604345085095386	-0.11757638774553163	1.3894410696116837	-1.2637591911201476	-0.269931419278964	0.3776787705109313	1.7468454254161472	0.8919896586400989	-0.3299498994821862	0.1679878898443164	0.6741465699982468	0.9726372667594632	0.5399087789901811	1.5295886286255904	0.4318042043825847	0.058843238378818476	-0.29302677475314287	0.9860605879235728	1.5006507675337906	0.4117332147680246
0.5443504349802513	-0.6652808149589927	-0.21328990798917316	-0.3646043957495463	-0.08776717145781734	-1.2676401203011098	-0.19615728461012405	-0.551755302026659	0.5521499628882405	0.09693590039144158	0.16170201824056302	-0.2757434777448856	-0.8586526678911237	-1.278719829609614	-0.13069979092463885	0.12903251604047228	-0.6937568881951222	-1.1321098240077359	-1.505666203884246	-0.6043797953636142	-0.2783214431437581	-1.3169539762685987	-0.9437904180251394	-0.5107716751925881	-0.6763228571173105	0.4405797439361331	-0.0072156251062259315	0.15504357304215172	0.07674816757981207	0.14676886243893258	0.5255035238146838	-0.08659197197320181	1.443584730091666	-1.2988789162875143	-0.2238082122517097	0.4197308251317387	1.8294555127145535	0.8707220516498383	-0.23337084867932814	0.20059447513656065	0.6960447367003482	1.0633414726357073	0.6159942272322205	1.6138278280014515	0.509321313576889	0.12580482324320727	-0.27407113015062995	1.0862439423445924	1.547704339572925	0.5356957534145296
0.5519111828435471	-0.651421280906698	-0.225813540901694	-0.38343090399063656	-0.10134492210266888	-1.1241786848560082	-0.20103767336736408	-0.4975101960836227	0.7680368649918993	0.10265555969153957	0.24415090110802082	-0.3134892059468119	-0.8678228543863964	-1.2996339550577543	-0.14830018340646958	0.19457879602973288	-0.638364449584625	-1.1305346414298485	-1.5453271122640224	-0.597938598029603	-0.15349847346256734	-1.352129189720679	-0.8022931175211495	-0.514936619505964	-0.7129465785130668	0.44013355211480976	0.1472583476816108	0.22299406008482975	0.1763123060116667	0.15127582350955052	0.5847156581112173	-0.07232380924324597	1.4990446698132114	-1.3261285782305197	-0.21295554815825427	0.4471388648203057	1.881016619467345	0.833669643559162	-0.14280148990957278	0.24085800815849315	0.69423346120328	1.1232892636161806	0.710434208518301	1.7047237029015072	0.5750192802030668	0.1911650148898804	-0.2607630238914173	1.1990176962435108	1.558673427587556	0.6139780881105009
0.571554921290043	-0.6100296236843693	-0.26098950809206667	-0.39525231136830324	-0.08529828034751029	-0.9482132290075759	-0.22523675904185808	-0.424412501958883	0.9431688549856642	0.0966730050317437	0.31619635731454493	-0.341400999392134	-0.8947121818325433	-1.3527547028865992	-0.17010946040779396	0.24957889249166837	-0.6153081327279495	-1.1052256770367528	-1.559856580703093	-0.5896752198708385	-0.02299193887011582	-1.3875762503579725	-0.6971943144414811	-0.518465518965595	-0.7357638559494513	0.4264252868954892	0.2526631295779523	0.27264494742111073	0.26719300666364976	0.15528064555944504	0.6391088396791459	-0.05640160569614513	1.5493435210892081	-1.3467449791198516	-0.19505074466181668	0.4660496203924668	1.8987678495327949	0.7939801565256954	-0.0597397464117862	0.2814697161435036	0.6744414799819735	1.1578513474220948	0.8060559447022939	1.8123806750183575	0.6210503413681486	0.23641515921931228	-0.24619965319619377	1.3137561188519598	1.533128482954927	0.6077786318600714
0.57823700186512	-0.5857319039711075	-0.30121998378066417	-0.40580551260060693	-0.005440122131809178	-0.7870416285551759	-0.2580832614316945	-0.33543563785510727	1.0621988531663564	0.09869022134942698	0.3551772917314719	-0.3541716860877277	-0.9268078345659976	-1.4048557725566506	-0.1923383146820899	0.28176324555761667	-0.6179600368929454	-1.068998686977571	-1.5591569372654732	-0.5908499850278822	0.08971319867984302	-1.4090503656752837	-0.6453095885732738	-0.5015911723638407	-0.7371766970235384	0.40968448287650877	0.2997573403966226	0.3111604371420301	0.35257331254310137	0.1652988457421272	0.6962762074332691	-0.0320828095623426	1.5963665354785401	-1.3506791013186712	-0.13440234579616875	0.46837302582046164	1.884540222963268	0.7700812663705409	0.011912581761923747	0.31597965790057414	0.6449526824300683	1.1749622764108054	0.8936731580592528	1.9290660206605992	0.6552992030318496	0.24022195767663984	-0.22918563780387768	1.3987295155157056	1.5016178518632362	0.5353187104612877
0.5858030112091833	-0.5908946572322729	-0.3336313907193029	-0.405851062537775	0.1291155938417979	-0.6881180734933333	-0.2751304192608758	-0.23303418609139936	1.1336359736795938	0.12338890334772827	0.3582579282321548	-0.3492848841534646	-0.9453486049886946	-1.4624607646784686	-0.1956184474254754	0.2850400597379553	-0.6404472915655479	-1.022887591934563	-1.5594582586279875	-0.5999561806740649	0.15151799811989472	-1.413711638744414	-0.6346204602454748	-0.46704550729539945	-0.7188839001482491	0.3974807451669837	0.32024752012801966	0.34937437864187426	0.4469288351447644	0.1808019490742484	0.7432508324929448	-0.002054550275671091	1.6493064373618025	-1.317878380221344	-0.05649897408064075	0.45605920328435995	1.8501269716224358	0.7716432285135781	0.07855716655763414	0.34363345434303605	0.6075365284499249	1.163589013001181	0.9793207799196917	2.047387398720334	0.6969050125588985	0.19531188734272958	-0.22317418793600932	1.4346097940653029	1.4715758451130365	0.42192304227360455
0.6082932107510468	-0.6199146572102118	-0.3672063625740198	-0.4085936482283147	0.2932634892838734	-0.6730675828515101	-0.2744416452071713	-0.1421285554070199	1.146102861656517	0.1605043354117696	0.33644442670592084	-0.33626703543252157	-0.9473104958494616	-1.5311242931610445	-0.1778104516054559	0.251508194312307	-0.6793648220430163	-0.9516310156832611	-1.548284602075554	-0.6080641790725789	0.161200016717729	-1.4008840762314652	-0.640229465267979	-0.4297602514412513	-0.6986360023563445	0.3918289820968892	0.3329408220066986	0.39210424793637366	0.5361794319535955	0.20547874605419905	0.770052819207321	0.027731922313477368	1.7093181556219157	-1.2354818920794384	0.030664484348331876	0.44549641852943456	1.816682776543269	0.8011147591159696	0.1429778653164692	0.38154680636419275	0.5663723766915222	1.1296004527347259	1.0562584304955198	2.1598536473396126	0.7523275290488216	0.1323778952461933	-0.22544748334581252	1.4437487485129432	1.4406603428394662	0.29944933990400574
0.6396095442808567	-0.687363365242241	-0.4093002918500204	-0.4386877725057129	0.4564426958560146	-0.7277985485880675	-0.26208381209978504	-0.08526367724473165	1.085019293420648	0.20034814944601037	0.28357969979882414	-0.33220735051222133	-0.9308718944900385	-1.5846154785619178	-0.1552822114645083	0.17871453701753867	-0.7308500722589439	-0.8646601706009459	-1.5107804116672023	-0.6323905285069129	0.1355355232876302	-1.3612686920875618	-0.654497836352238	-0.38623332651029624	-0.6845393646531196	0.3971143981978973	0.3476262776979665	0.43826544416585317	0.6028931197119742	0.23590556154068376	0.7854686848592235	0.044253097452168474	1.777371915441774	-1.1182130392043033	0.13783731143588823	0.4323364872980358	1.799341632281274	0.8564905190256151	0.2075205578237303	0.46438343299647417	0.5320769865690248	1.0883407804764778	1.1128462102367145	2.2576971699723427	0.8193976667255519	0.09166545467789575	-0.21482955848340848	1.4533980448325792	1.4244262845548505	0.2223706423280009
0.7027236368307278	-0.7783543305807648	-0.4512039388935042	-0.47986251834051785	0.5928782664774517	-0.831728823990532	-0.23207024682809566	-0.04194902413122085	0.9603046014731975	0.25275364303915815	0.2079994643466113	-0.34376363481554917	-0.8874718226088933	-1.5919696392023934	-0.139491245972367	0.08941885150769177	-0.7875814807143198	-0.7995872353531597	-1.4535293527893862	-0.6807513017654143	0.09362546901979743	-1.2867372554748162	-0.6765793627507188	-0.34132702719772634	-0.6710760695003474	0.41270919374947923	0.3678874742325144	0.48745428180855044	0.6556303549926705	0.2658425281223368	0.7741877915486397	0.05582863559607372	1.8550323906940094	-0.9909279075733194	0.22113870818134296	0.4096386035014703	1.802773815375153	0.9226029574880495	0.2784089251466432	0.6110550376510615	0.5095779957955994	1.0485829622325766	1.152212293873043	2.3320652744265535	0.8975744735403144	0.08860986444948066	-0.16306199249482028	1.4822633351070023	1.428150639094056	0.2083282092617255
0.8024418510820246	-0.8435520167295774	-0.4849079527219965	-0.5213153585285595	0.6820183508245424	-0.9785428489647456	-0.16608474895712388	-0.029645866497647166	0.813596080313223	0.3037553428205849	0.15389997145078987	-0.36288463402070126	-0.8222023789570077	-1.5490749180329586	-0.12031743871689385	0.016393278139147305	-0.8453505907994767	-0.7727406453300364	-1.3897916292377064	-0.7352213246883014	0.05474997574608546	-1.1850211003407036	-0.68785740801768	-0.31083135857752653	-0.6443570630407714	0.42996820651532985	0.40004243965007563	0.5307361788948574	0.7023704478799925	0.2976581267045979	0.7297099340565388	0.07421541491224191	1.9227719419207197	-0.8715837734088394	0.24248466032886914	0.3917210076010619	1.819989583085773	0.9919610315723798	0.3579708479928723	0.8031170516589036	0.4960253414688115	1.016540979742	1.1780023566451232	2.3742425195520136	0.978717280856656	0.117752175573141	-0.071690257740714	1.550318751216449	1.44537577883788	0.23721308319891238
0.8933760231915177	-0.8854609736338283	-0.5036802791781907	-0.5698236442474209	0.7266447656282857	-1.134423097258464	-0.0686468085104909	-0.09854866780594732	0.6778526044181411	0.3372980943553958	0.14230154245161614	-0.37808412550082726	-0.722446541206095	-1.4657206153123168	-0.09010568976465802	-0.024248014513641815	-0.9007802230167758	-0.7803404041910917	-1.3177304190077919	-0.7896113034922715	0.0300970026473601	-1.0905360803332749	-0.6795954179488544	-0.2894855400220379	-0.5871041674013329	0.4445892079866905	0.4376414805727286	0.5570243746192632	0.7337571810493356	0.3322530472092544	0.6803055045441277	0.09071186186595882	1.9611881884950553	-0.7822248165766508	0.23294150344741626	0.3867371106605818	1.8460496216912745	1.0551408064193155	0.43544887762828866	1.004408603646335	0.4970069075340516	1.0010777158369915	1.1761537727307423	2.375922472302862	1.0620080636252096	0.17438972302125788	0.034392254908440986	1.667080841594776	1.4774215459232836	0.2969623065778093
0.9471588795997359	-0.9248986721566184	-0.47832681205944433	-0.5968011938764782	0.7604775474418586	-1.2640822225753647	0.043135087486058675	-0.23171499350852595	0.559312597361002	0.36630927138874425	0.16641924288223303	-0.3835859132619436	-0.5845450522450611	-1.357638629823076	-0.06679948343007587	-0.047117738375076657	-0.9353553999000889	-0.8227488260215623	-1.235812285302735	-0.8429418748399898	0.03650632205646738	-1.0364982968565026	-0.6610330990848803	-0.2737855774424086	-0.4998532878170298	0.46340910933450347	0.463982180983625	0.5592300539460011	0.7470270944352371	0.36983095441394165	0.6479264469795747	0.1109807308162541	1.978698948469917	-0.7409647323971637	0.2214020865115764	0.38235046691678237	1.8793893363109624	1.0893880580082105	0.49977358130639526	1.1793259021806166	0.526174385252941	1.0130828272138175	1.1554408791496915	2.362614611296143	1.1448133089451056	0.24499822080776648	0.14866047362288523	1.8190417713757003	1.5103744045137255	0.3990031812120739
0.9621856686725072	-0.952446160663739	-0.39533532570498964	-0.5800028565219232	0.7688575114900791	-1.3707398307262857	0.16245811584456943	-0.3931427518463205	0.5004021198397557	0.3986959574315496	0.22465834107584706	-0.36834749862821947	-0.43868578125327345	-1.233401666850542	-0.057691160129321996	-0.057721900920845656	-0.9450071408652564	-0.8803700209675055	-1.160333347837721	-0.8588541748328927	0.08820725809681129	-1.0359074823073047	-0.6351321890421259	-0.2635533016476802	-0.39614397473099	0.4912295607903422	0.48373579809849004	0.5345882142350478	0.7515629307206961	0.41158398956016723	0.6238962549115763	0.1439928577564462	1.9885774118747457	-0.7319906413527912	0.20914637897669036	0.3758236658848787	1.9150250090276966	1.0927090387427576	0.5541067969986848	1.3045731407738115	0.5780125177656343	1.0535089461922578	1.126126148719133	2.3594056819403564	1.2219214056147256	0.3075692981180379	0.2664595554206405	1.971896536920871	1.5258933483314063	0.5254938411989103
0.911209812253898	-0.9640495510537883	-0.27517318944688657	-0.5320603489699909	0.7240999440364871	-1.4418464581920256	0.26841137935240916	-0.5769642114366013	0.5033400747472425	0.42143303559210354	0.3050960203582803	-0.31850056197258986	-0.3089284439348938	-1.1175385426772775	-0.03227395564010265	-0.0404021686180558	-0.9413603077183019	-0.9261806604276343	-1.1075649601885496	-0.8357025905556024	0.16685863381812632	-1.0917177094316697	-0.5956690364780877	-0.22789264228743372	-0.2950760601747658	0.5271221702487868	0.5026459937716272	0.4805746050551421	0.7643047483349258	0.46337453792833355	0.6175491082407497	0.1789172976679552	1.9845224225983167	-0.7236531396609788	0.19397381797146038	0.38243869750265574	1.9489785463468223	1.0754144375003711	0.6038942456389804	1.374570815642596	0.6303612406979144	1.1090362315868112	1.079399199607575	2.3637098746091962	1.2931529158813055	0.3523194829167407	0.35277107739324953	2.09324875419414	1.5228025180179423	0.6213787645388892
0.8114600291179943	-0.9350474773024509	-0.11601850558759205	-0.43517802997865773	0.6693678724233576	-1.465321584038875	0.32859183288719523	-0.7325498311930977	0.523834053081571	0.43775108538669627	0.3717545483360293	-0.22422284548453045	-0.20147133286638183	-1.0349719072150534	-0.00370336570870793	-0.002335944094782394	-0.9182667972548237	-0.9642523593964036	-1.081597663043608	-0.7991718672252467	0.24916146185673188	-1.183460697497577	-0.5488615750950824	-0.17433268452798328	-0.21851363045529704	0.574146091460243	0.5017739494302929	0.4020553392318657	0.7829134929467749	0.5204849507468202	0.638295716141813	0.21235804648102857	1.971145204048171	-0.7045318143368021	0.18083197773672294	0.40569989965518116	1.9764516831667749	1.0299929261275211	0.6472800223331987	1.4182522662187431	0.6753636238863135	1.1634820848836542	1.0270878793117653	2.388269576017428	1.361687582275453	0.37843412033400636	0.3912489630226034	2.182381584612299	1.5025513402110136	0.685333467011645
0.7127178195491197	-0.8443535751476056	0.06716204406702958	-0.29686204972019614	0.6409491640324818	-1.4345556841638596	0.3557936903780097	-0.8243163106528973	0.5770936980112642	0.44724396718912746	0.41448163719332476	-0.10424222451785081	-0.13490130987982973	-0.9722880210135856	-0.01454244526046839	0.03651799536873098	-0.8883203647380433	-0.9979718708778827	-1.07614292084411	-0.7409468334296448	0.32568320172342824	-1.2740166195213845	-0.5009506091561718	-0.13756277826918822	-0.18221823044857144	0.6350097870594094	0.4757137534355369	0.3144847630953384	0.7864727137640726	0.5705145010807718	0.6692661567549276	0.24050971128579005	1.9659989768198656	-0.667509596418642	0.16956086209056032	0.43889043620251644	1.9932416930050194	0.9546652008100619	0.6923317136575586	1.4701999707099644	0.7167148454105131	1.2325600789901874	0.983669328988479	2.425563429077923	1.4245725982479973	0.3902478848799122	0.40203963069730236	2.2429057706685414	1.4647414625565562	0.7286474847363819
0.5976571273789844	-0.7169672480294788	0.22380587731794596	-0.1594858365864648	0.6063846884881747	-1.334964877462959	0.38843025821038146	-0.8758369465526437	0.6737374757138233	0.4603027886141298	0.42142562626211905	-0.005101059987686979	-0.12035245630559925	-0.9170538293527482	-0.049424176672807726	0.07814892988806514	-0.8738408936099518	-1.025733083043005	-1.0949197821876706	-0.6786136529425775	0.38171598492279424	-1.3353362829327462	-0.4578195904127894	-0.10226228888636366	-0.18283674558145527	0.7023550059577979	0.4536493142258009	0.2382952004639197	0.7756817156899476	0.617924500998922	0.698526646399828	0.2623776695310657	1.967277041502803	-0.6113333142953165	0.15229850480151497	0.5012174269924481	1.9972328465571099	0.8729939965851654	0.7519306595073056	1.539585437935337	0.7417315751494868	1.3188364887270434	0.9325732337728752	2.4519924896745993	1.4870011034671848	0.39213605691474657	0.39983773564991426	2.2763316883077325	1.4186525751338919	0.7206159864439152
0.45886189546540673	-0.5563969145828895	0.33561965401840105	-0.033940620290856136	0.5727382814928078	-1.1778201173217957	0.44216878729083026	-0.8862066843689897	0.8176753560084997	0.5089990983182041	0.37955868794951136	0.07919286760241491	-0.138029513795722	-0.8815893060096268	-0.06058230977589034	0.12092345056429603	-0.8386185479682805	-1.056132118487226	-1.132733549338332	-0.6398605281928849	0.41016782922118544	-1.3239404489285898	-0.42190137476409467	-0.06642537613291077	-0.19709860308045052	0.7675929469912702	0.4493043580655858	0.19719223245893264	0.7640105579963687	0.6805847790079899	0.7245418165148443	0.2811683425351412	1.9676400798097504	-0.5275254166174496	0.12717664276073393	0.5989633422036922	1.982049223783352	0.7962405099052307	0.812117575226514	1.6160098423309344	0.7496083126999211	1.394407935788815	0.8773603061351342	2.4689649534956675	1.558008316542809	0.3720488503882492	0.3770333811894671	2.3061350636416615	1.3695064533794308	0.6752499849544165
0.3246704592236339	-0.36741607286280464	0.41109608576450374	0.0686066724651139	0.5691718497863989	-0.998084456407919	0.5550263030424798	-0.8711278710892636	1.078737049503214	0.5843236745516964	0.30779367012008746	0.17143295699960442	-0.19034927538194996	-0.8810882404516729	-0.03613319243212101	0.13886695713448388	-0.7545814530790789	-1.0661222666179504	-1.1738783622362463	-0.6073767413454114	0.4308495644270067	-1.204231634762469	-0.3769235582406224	-0.06745990691912211	-0.2086597523793538	0.8303556976054021	0.4478751212785846	0.21564990179734522	0.7434341140708914	0.7580792268984954	0.7493373013238612	0.2954447479934216	1.987123135615922	-0.4133631197828066	0.09482541477700035	0.6988313161213233	1.9648334560727316	0.716705049835099	0.8560173255821326	1.6838343251385077	0.7558586436983099	1.456020403144415	0.8420956071445002	2.4887318485264798	1.6056279295779539	0.33702630458083704	0.3162302144990975	2.3369886222497547	1.3207106897195087	0.6373620020375602
0.1759310286589572	-0.21119156892226593	0.416601147594894	0.12344639945033475	0.562038986373581	-0.8015088572747459	0.7572404581859988	-0.8690129750437043	1.4727496678555216	0.6613351626765851	0.2318471905186768	0.23442035031001116	-0.2727587114057909	-0.9184770894979095	0.0448015152854203	0.12174515320500319	-0.6589790061547375	-1.0122170002779067	-1.2022809964206915	-0.5608193150013298	0.46347449708801564	-1.0014028252454188	-0.31597065503735833	-0.083589008195254	-0.2135358545570885	0.8882197316970057	0.4424520358998706	0.28211210245858603	0.7058669723956303	0.8249374573500436	0.7873388689950882	0.30827592841878126	2.039897441078472	-0.2831533147834905	0.06414307004465304	0.7902630886358455	1.9587004531013257	0.6488654695595844	0.8750283513613919	1.7342181437539044	0.7547934464436549	1.5042571350712604	0.8278785035578548	2.50667055968137	1.6097497203105757	0.30923413797670896	0.2373328140301932	2.3656356160008962	1.2749553624005492	0.6002522744472691
0.030764143535601175	-0.10790321213527243	0.3417917972386478	0.11659952468444253	0.5334431068592258	-0.6142257870869121	0.982261998005089	-0.8478826275346047	1.9165939851064813	0.7432287524492001	0.15534611263419484	0.2642802475929268	-0.34730655616631134	-0.9885892238542588	0.17386741798835	0.10085671235315682	-0.5668467227450398	-0.9038011379676079	-1.2308012697672146	-0.5218849138646784	0.5151459493518848	-0.7305596623024776	-0.22909111241050212	-0.0639903971898107	-0.20434497386673658	0.9215933143466465	0.44913643705456263	0.3581362999365119	0.6661199285395851	0.8636021619457367	0.8433176414608162	0.3463848090397099	2.116700211792656	-0.15153755672837774	0.03443547128214251	0.870356099704301	1.9527241708191376	0.6088572147418245	0.8615590415966846	1.7756944862305581	0.7416215341107828	1.511812578648295	0.8341734724584973	2.528037801858824	1.5799709697230986	0.283477339614432	0.16949095354817384	2.3887809473747463	1.226644340761838	0.5643679364550163
-0.062332497169447665	-0.02702519948937897	0.22825017038085896	0.035026779311803334	0.5151139488119651	-0.5124582468921624	1.1248429447523816	-0.7482382184705536	2.3216931505876515	0.8344433309044437	0.1059680300274635	0.3099799222326601	-0.3980552018844679	-1.0504016069257447	0.28853657551244943	0.11424586706073887	-0.46915585479875543	-0.7831350829583109	-1.2677812435585887	-0.48770372084841035	0.5936068145175153	-0.4581760319766591	-0.08290534695396093	-0.01270449136227229	-0.1724977991307506	0.9198414243534506	0.4839571485221111	0.43049328195168063	0.6331055029233067	0.8788471728441294	0.9219490790607077	0.4322712906063728	2.216888169354937	-0.038608424410979364	-0.001027067069957499	0.9215140032517682	1.939993226831645	0.5859320152732383	0.8139014838100508	1.7996750368125478	0.7254433006005169	1.4775980112243416	0.876142506425521	2.561529801063233	1.5371302062505519	0.2512591353372512	0.11293726004026303	2.3891614913139803	1.1807810263589444	0.5498348641611239
-0.1324917124673723	0.038341505367388506	0.10656796341472177	-0.06781778671831665	0.5246696848614595	-0.4913838271173073	1.1716795804042734	-0.592545574271708	2.5621493230532453	0.9121963187618141	0.1132761704217462	0.35869030280322034	-0.4273633263366884	-1.0846631829954905	0.38730113203297734	0.16021323230438936	-0.3821004987175568	-0.6568840888790295	-1.2815904301105518	-0.4432250873573743	0.6969792028217285	-0.2852504128331116	0.10353832305247819	0.062272169469499705	-0.13051290718249797	0.9050012409347732	0.5404377622182948	0.4847111657329604	0.610821790475711	0.8785855689487176	1.0389599476227047	0.5737714601793968	2.335544373888765	0.049839300233688176	-0.04155779216926172	0.9444449062879482	1.9273589272691702	0.5788234936834972	0.7493627910978206	1.8133205939071757	0.7063423771022718	1.431859508952431	0.9518778050681791	2.615617691590539	1.486172523255889	0.22920000720985775	0.07717028494519343	2.3468532651396545	1.1498871215021609	0.5481744250016518
-0.18631666072173275	0.052597977294426036	-0.003723555425601288	-0.132666513054938	0.5248836707638441	-0.5010403115021325	1.1754584024386379	-0.42055031556105177	2.546455664262675	0.9820910946815428	0.16244497065750746	0.3954707367959095	-0.4221850566898824	-1.0721150976608929	0.4763301846415916	0.22019352652302002	-0.2928841940811506	-0.5426446904182242	-1.2509898010557072	-0.40286637175176204	0.8111562612126324	-0.22889286670918288	0.26494730550434753	0.1735206291444836	-0.11073736855029556	0.8978919179150227	0.6309338298064406	0.5070670753809223	0.6215645606254827	0.8838966547448294	1.1831100100130898	0.7719513772887682	2.4485342085907664	0.13358172014957748	-0.0677774741659693	0.9440331635538731	1.9155134551757604	0.612041994695809	0.6851500816805639	1.8521392008323345	0.6740497338841879	1.383253388983222	1.0593814559664723	2.67942844591442	1.4473638316395825	0.19736248277841	0.07682249608310629	2.300509503237643	1.12907441085878	0.548657813403245
-0.20647339354308675	-0.006824902999263427	-0.04003465455477872	-0.19060123840247217	0.49694815634609474	-0.5255256469983246	1.1471927192689857	-0.2204797536801352	2.37331749993833	1.0765379378797408	0.24711433948095993	0.45307895027903483	-0.3822859279484317	-0.9757057950334038	0.5617403832708278	0.2937868944170166	-0.1817831712023373	-0.476718991530796	-1.1928017565711668	-0.36964806240128734	0.9174588833019008	-0.2628755771754589	0.39396585630230824	0.32099107692112117	-0.14053835966174147	0.9088259659154494	0.7668277243632649	0.5180152212783578	0.6744947076035932	0.9436634883267928	1.3366707815781937	1.0277040041696568	2.5441194348696454	0.21795891059130518	-0.07536375466858375	0.922034337476149	1.9076460765770062	0.7041832716902671	0.6310588535876104	1.934067671102588	0.6344547673377047	1.33653309217766	1.2013053274098326	2.7247377598122946	1.4433766192215338	0.1265560314721203	0.095985432060373	2.286798121613165	1.11645432031646	0.5467943511151041
-0.23654275613093317	-0.09233044299779883	0.03553801188363119	-0.20045680638657043	0.4536378698882001	-0.49239870286202797	1.0964663972658666	-0.0206511601036611	2.146274336521562	1.1781116046430877	0.3760594867068885	0.5331146848654855	-0.3362626536804181	-0.824331355402656	0.6878583185714743	0.40303535937761287	-0.04253216701528897	-0.4486374406927512	-1.1199748598652728	-0.35013142281833654	1.0125962260383616	-0.3793747822414904	0.5040247122433648	0.44563671027753865	-0.1945165142209116	0.9514756416925996	0.9173517370054516	0.5438583901926284	0.7669283474197633	1.0795219408567516	1.4875697693284406	1.294826100986335	2.6226737061875225	0.25628522726885206	-0.07989780031615584	0.9142790952101641	1.9138966200653253	0.8581046431697186	0.5995604677235951	2.044720575826768	0.6052234658163667	1.3175193287338778	1.3602552231231109	2.7551416105776436	1.4572777674798263	0.06001573230367554	0.11672838896076576	2.2901433683348	1.1169150652079083	0.5359205290212706
-0.2686062199297679	-0.15493138717894217	0.17359105230247876	-0.09305484927453102	0.381646569739733	-0.3354359204406075	1.1233899145568966	0.11942987522202284	1.8871646401857205	1.2569043773525972	0.5589325152844427	0.6134131507387247	-0.315669813552485	-0.6813989930712879	0.8885539288444864	0.5412753328367379	0.10792341122091838	-0.41819642983621585	-1.0479239688601016	-0.37449073159575413	1.0957245998182679	-0.5293583112675728	0.5476045657413509	0.4946887959259617	-0.21382181189592173	1.020403667367682	1.044645404327278	0.5830523634109679	0.8859548647245266	1.2565663274710697	1.6435938269036996	1.496643808862982	2.6833987628753215	0.23599985284285158	-0.06976881126091232	0.9343707832393973	1.9392853717186758	1.0593398475051434	0.596584620221014	2.183886108569001	0.5902028640332667	1.3329194078421658	1.5018933107022707	2.7600716679967987	1.462431325290845	0.05666321179558925	0.13859993223481984	2.3360593870493007	1.1204858381166307	0.5099988259858483
-0.24938603068507778	-0.2022002858369723	0.33388086810057876	0.028820001031378495	0.3069286750286242	-0.11669170216643235	1.260696550399796	0.19235539959167863	1.6710446935232983	1.3258385740734293	0.7709083503691259	0.7183966806239888	-0.3150044940777405	-0.5473610318114603	1.109944313987493	0.7058917611349147	0.2266230879694183	-0.3844813368191914	-1.0275909684251974	-0.40229900020296905	1.1717360435536663	-0.6669347347605037	0.5298169871225848	0.48892799208496784	-0.18399963875937744	1.1159936113485007	1.1337942874406273	0.6450132273205089	1.0116971204955327	1.4391377547750277	1.7972000377253017	1.6325938746974131	2.7545500249749226	0.194759775757302	-0.028204264678448332	0.9446055312006912	1.9793666879862335	1.2709697794974784	0.6147956869942025	2.3458541999348106	0.5688681074493296	1.3641205464994668	1.6025252757127053	2.7394757766739013	1.4524514196885554	0.09696705599613378	0.1624476532815292	2.457128408832907	1.1223360168213516	0.47021837747675627
-0.21214790055113456	-0.22501781141087268	0.47291812696347674	0.0874739359131449	0.30103370855648237	0.1322188227266817	1.4043318875649167	0.23039560899200656	1.5516143367416533	1.4093112212308976	0.9733430021612733	0.8399069815270803	-0.32037714923373395	-0.43344367972705944	1.2990185079185168	0.9231731309452803	0.28434570604607246	-0.37046375833855316	-1.0466464488368368	-0.3589009623173096	1.247459453472732	-0.8032660981451558	0.54269883046173	0.4379811824595768	-0.09607305257442374	1.2599554455167734	1.2023633057371463	0.7290624984238313	1.1344420107679605	1.6105813600043555	1.9432537658089721	1.7099711130569368	2.843248138576977	0.16207545957015693	0.05107261272184867	0.9559556042603313	2.0209786429851553	1.4506823626152077	0.6447501519765017	2.513578784023508	0.5430238690993019	1.3979778768035025	1.6536110724106798	2.731073267898826	1.439244273326985	0.1656366244350433	0.18913987263736423	2.597673020436824	1.1316109074747205	0.4281200815820257
-0.17936624462749898	-0.20390839914312245	0.5166305487919157	0.16813088781219493	0.3548039940707221	0.409555200662731	1.4947900936796623	0.2566887225353155	1.4604062735764045	1.505463513813804	1.1506867904977924	0.9347198913771158	-0.3292767991956017	-0.36088860706675563	1.4617183367063555	1.188643062188653	0.27996243948443467	-0.3776526000053769	-1.0674314313155135	-0.25063893724353686	1.3264124709072147	-0.9412013599225688	0.5752379207604751	0.31858675074205695	0.05955975863620688	1.4238800583295812	1.2513447197365164	0.7949751031337572	1.265793174141294	1.7530694521925345	2.0665256856084313	1.6902050505344453	2.9172485083252524	0.15200461601265977	0.18410082280728526	0.9868702441566806	2.07993435425756	1.5882538446493597	0.6887758958755765	2.6761242655364224	0.5408538598160584	1.435332242587549	1.668755042583923	2.7472935960111817	1.4206038573633222	0.29675037690231393	0.2198811835133959	2.7104261246646213	1.1507102230530288	0.4009778228325812
-0.13903962528287056	-0.17434292969860224	0.4494893536908736	0.2507992290419816	0.4248349072425054	0.6088394681628486	1.5779595606644554	0.24608632288777427	1.362252685826473	1.6126810046773354	1.2788931709541955	1.0048282756383269	-0.3155996744512318	-0.3036228577740584	1.5694142073656026	1.4559563263632476	0.2366095713958054	-0.3922909727418166	-1.0976275467604064	-0.08064641681336418	1.4222211365541835	-1.0696437179923204	0.536529496700994	0.15900462957574066	0.2621128736431008	1.5874712014654004	1.2985839532465246	0.826382323094969	1.3899535539935008	1.8572246729140995	2.1403596943380596	1.6198258885225425	2.9392070183179775	0.15579505090047338	0.37170249980494574	1.0075840709324562	2.165166901088884	1.687500745344611	0.7545425256621252	2.8132065514162394	0.5474189081851408	1.4830707866941004	1.6817826673844347	2.7759763187131616	1.4067977055623753	0.4794970057791351	0.2520389854502471	2.8071993333976253	1.1887624717180916	0.3896133615111308
-0.13878707420601694	-0.18995667306830671	0.3441407985917825	0.26994938157347625	0.5181281588348015	0.7155507364106166	1.6621975709585908	0.18021277862162874	1.322686898516423	1.7342549414977124	1.3347045936445538	1.045160447396858	-0.22226457042646697	-0.275030926227776	1.6523899836922857	1.6789896146585641	0.18274207066419773	-0.41669636115404873	-1.1094946552156135	0.16337278818210416	1.5508112256757587	-1.1486117006677534	0.41465799613558174	0.019873649414615925	0.45630967974853387	1.7573043333437313	1.323819809732623	0.8498739022529488	1.4750420809306128	1.9313375832035107	2.15306116229916	1.5650804345663771	2.9315683526548404	0.19366847972434212	0.5716115754116503	1.014214938809236	2.2566943956038066	1.7516802918786483	0.8303086430245511	2.915004206246138	0.5490805278695715	1.532099758764437	1.7427164215650095	2.8415246712254203	1.4032670038976838	0.6465037919677263	0.2878520252952622	2.864416622121458	1.2600771419475383	0.379244680296962
-0.1993914404296585	-0.23424725722101147	0.26901868548553776	0.27375160264445136	0.5994405008172446	0.8137907084995787	1.6962871689864478	0.1287479815613686	1.376848844173636	1.8602205790063793	1.3659462659829995	0.9925168821551928	-0.057728258758118975	-0.22583486699099842	1.6970662220705506	1.8229575152846629	0.13912698764761283	-0.45450516148779896	-1.0649713281366253	0.4042749810174005	1.6913331723384926	-1.1416542250408517	0.2317392513038355	-0.09247447817015525	0.6025207261952359	1.9014008078510696	1.3075009405704974	0.880853118287473	1.5311721506895866	1.9966595491685806	2.154211492950504	1.4877279243918267	2.884411587310318	0.25210920111605917	0.7537586133457823	1.0357974975074555	2.3401272665206085	1.8128692170182248	0.8637609287608926	2.989568776047294	0.5772884477309621	1.5920888628812275	1.8848385394727256	2.9371200217945153	1.4073360188206692	0.786644732510139	0.33322350075393803	2.8719213025975066	1.3562528386113701	0.3693738891364341
-0.27923704182106135	-0.22548133241299104	0.2744625070571874	0.31389787884530407	0.5984672100999472	0.8955803613333095	1.7092748057662284	0.13631879754844292	1.4942196447692866	1.9748311592480872	1.4423531668005452	0.8826718503855039	0.12264746594751792	-0.07574526083375908	1.651030728151722	1.8646944114583945	0.13308860558327767	-0.46178016321147763	-0.9860540249870244	0.5721628119678194	1.8418886749339545	-1.0474265537020917	-0.01712961425377284	-0.1741468521460158	0.6972382696268514	1.9959245882167262	1.2672227962447074	0.9199449542051259	1.5429976377410972	2.0386232720158093	2.200872826294325	1.3851966267616032	2.791257231566261	0.2849717623219209	0.9188451353280576	1.08191720836929	2.3928846745344328	1.886411842743642	0.8428899982925209	3.0727709863908084	0.650538365554685	1.6623965303393144	2.0672716300092184	2.9897146209877343	1.421115782716797	0.9234559933352091	0.4001486727120449	2.861918011915793	1.4732052502239386	0.36285781348296114
-0.35723849420335807	-0.16430168191237682	0.392586217560057	0.3354142307444238	0.5745652148959624	0.9317449335607009	1.7403120968574644	0.17928213129684994	1.63497855826237	2.0590385652313783	1.5484907212381303	0.8201826734411555	0.2846948415085388	0.1117663387840561	1.5723621747678853	1.8200865542334328	0.21253972875376959	-0.4004717596785861	-0.883439654136086	0.6742284805419145	2.03503009067337	-0.9162602868364992	-0.2721649547520234	-0.18876630479338025	0.7542772268127929	2.0593041794540206	1.2035273036544638	0.9921219800238464	1.468827912877647	2.037162503955523	2.2677689780186525	1.3121715489574899	2.705482531699099	0.2733931114122179	1.0295157251003046	1.15583407842662	2.3769383444064793	1.9610730536030339	0.8002541831664931	3.1693837357288714	0.7423830180986146	1.7290929436463958	2.2328203008931906	2.9932611879061914	1.4355235787476006	1.0219784752764802	0.47739925837040326	2.827787055505463	1.6132381012424837	0.36087350409442204
-0.41897144805168773	-0.1545446928622581	0.596483471885897	0.3045385654398266	0.6429371620933447	0.8889965007549142	1.7383071038929139	0.3122134685499222	1.7776575995729573	2.1408563198040804	1.6135838170810213	0.8216559148048501	0.4015666239395486	0.28951788321464395	1.5444384331323218	1.7377263588953937	0.35520696572559873	-0.2951775425051099	-0.7330245704275737	0.703522273826674	2.2472543137405383	-0.8082753356113596	-0.41604651121359115	-0.12638984577810858	0.7330570740688546	2.0787190032302645	1.101589708997082	1.1570931753570792	1.335451176681461	1.9810967509878417	2.278774844250433	1.2529502935210437	2.6708261730873573	0.2217711713997777	1.0967904273770617	1.2554147373594844	2.282605549554551	2.049583275745497	0.7624401209495536	3.2282340088631116	0.8506061788432516	1.7570886689623944	2.3511631415958623	2.9861268787567568	1.4447065696243773	1.032584215778594	0.5390799585472317	2.77327192374549	1.7556922626541074	0.3795443811059499
-0.4314858800578459	-0.22861330028918453	0.8213730120472904	0.26852534669569594	0.8026580803721102	0.8139680201239432	1.6620418891519306	0.5563571611140442	1.873060464795947	2.2372681372933556	1.5840498888896932	0.906023796386789	0.48085386797046253	0.4617245620933993	1.5492854247544599	1.6605202983693825	0.5214363526066131	-0.16373927115671288	-0.5418134636174832	0.6835701000672646	2.4370731346694994	-0.7723552608717942	-0.39431661968655174	0.0026927751725027704	0.6308474483598074	2.0347949409880015	1.0048729312278641	1.4089637588508976	1.228852995482629	1.897315030953245	2.2250465107512643	1.19123423897834	2.6751635254914117	0.14488572822431886	1.1679985742492693	1.3622099434295214	2.1366933638694223	2.175232842647079	0.7682018256907744	3.2358996609668766	0.987785538512467	1.739725000786803	2.3736422309502627	2.9703539890404604	1.46668769433804	0.9952268335840211	0.566444723252269	2.724792395858943	1.8817155893170594	0.43501078324673353
-0.41067935436167086	-0.34105427620088247	1.0253008865025017	0.24094366105788328	1.0485071738988119	0.8170406439303735	1.5560744727525768	0.7979090008786576	1.8771895363371136	2.3242275184201526	1.4832553133829793	1.1140213445852454	0.5457666041931177	0.577815797824176	1.5361692643775107	1.5953338881497747	0.7075959336925799	0.0058723238428981415	-0.3146914546994613	0.6468910596930335	2.614635776516078	-0.8188302556559222	-0.280858626654895	0.1319305757410459	0.5154244753941535	1.9640257869554592	0.978885246578777	1.6554113380463416	1.1930678756122348	1.8064647385500048	2.1233247562309394	1.163453496948188	2.6869718241068554	0.04682732318271915	1.2610203544161471	1.4754188343957266	1.989608385026644	2.3722950868972092	0.8699586111604221	3.1973073677677175	1.1291200478031458	1.7092796495056546	2.274727543754441	2.9501396556135884	1.5003586608862194	0.9721550970669789	0.5523051482565429	2.680009159103091	1.9773945453947988	0.5124689407179885
-0.39654175553865334	-0.5207851849947127	1.1864043228810162	0.20309645800146026	1.401333112152012	0.828593896086366	1.436175893472477	0.9809487167161247	1.7981615370764643	2.4020361187574593	1.3622105756611798	1.3597548901972278	0.6093146339028186	0.6083476524450273	1.5403803341953015	1.5543187307918465	0.8654046879935795	0.1938779863649353	-0.0916310926405432	0.5968611311312376	2.767425242175224	-0.9086993104584231	-0.14276332206159842	0.21263738764977597	0.4161231417311659	1.8968355610055307	0.9828084920181283	1.8873359658203097	1.258993036807432	1.7053170847602543	1.9718589735443743	1.1777628733197667	2.6679558351283355	-0.08022681745462144	1.391848001630287	1.5962381789741766	1.882009183832394	2.6017093633641633	1.0824517219428558	3.09622927452818	1.2437674043873241	1.6797747796218403	2.1386506556948675	2.9530932980317464	1.5306994738463269	0.9648764984165691	0.5137374363647953	2.6339338429256545	2.0227083255261213	0.5905506692272988
-0.3745619196312641	-0.7481640040947145	1.3075003730849184	0.16212548820135422	1.7915352546883785	0.7925296449096024	1.3124937745275091	1.1518318518736703	1.6916980185644739	2.4783398116831608	1.2826288612760153	1.5491685787101883	0.7056376636409689	0.6015588965197524	1.5937759127775029	1.5370349854660224	0.9530755982673546	0.38771381273415984	0.07362510009429843	0.5219986917948983	2.861902601915206	-0.9599008216361327	0.013819972073254149	0.2764641055634952	0.347559044688989	1.883997761234125	0.9999707826219822	2.098380811125291	1.4536915788192604	1.6055160765260794	1.8391332968535141	1.2011365032723438	2.6248370748119627	-0.22660781083567988	1.544479436220209	1.7079856094666865	1.8338854841964547	2.7645910074712057	1.3499760126503753	2.9944954517748457	1.3216280417327457	1.651030557483157	2.0222465109358296	2.9906918484048943	1.5576652737801708	0.9753451941742192	0.4823742513645012	2.6094167833987534	2.0532926674089635	0.6572534347631106
-0.3111452919372457	-0.891297240837298	1.38971760759672	0.14298971986054418	2.1284549075309944	0.7770638717791349	1.2543584138165644	1.2906914125855824	1.5701961545938212	2.5343988766854464	1.3269778885083308	1.6206217579282196	0.8493226224939079	0.587337993096733	1.6737665716308583	1.492527092065964	0.9923799422555657	0.6082901859796095	0.17337691800134566	0.4266826258365232	2.9330582944634496	-0.9185039322717958	0.14774997579102173	0.33246862125480736	0.31608255539223146	1.9394930647093709	1.0543409345205386	2.199197622424708	1.7331748118447732	1.5453226003495855	1.8006725535376755	1.2224714317526255	2.6480396809910687	-0.32254728274661626	1.6842840999797855	1.8028583748302645	1.8473817475496297	2.888412006446523	1.5898897182633804	2.9522734345856003	1.3649732068782623	1.647446035361534	1.9372579942036379	3.040280649784096	1.5682309908694272	1.0359392741523186	0.465376358634666	2.6356507155817317	2.141558910102937	0.6942954879771788
-0.2089752276481646	-0.8758371508384609	1.4626022641068224	0.1436082400599842	2.413461120270385	0.7056656133522683	1.2526459139433135	1.3514440699471335	1.4575619348591904	2.579557895620249	1.5200785465552027	1.56040763931169	0.9897471151257353	0.5884200607413416	1.7586085927029451	1.4321889273541788	0.9919708125807416	0.8272206812159064	0.22149752682597326	0.3417628783821661	3.0363127476617633	-0.834865614954392	0.21746516257939014	0.3530806892711873	0.28693185245131786	2.0624838832754504	1.1357654511268382	2.192417651131495	2.0543510854740004	1.542246559914945	1.8431128191068133	1.25923400008053	2.724959218412166	-0.359253024815218	1.7534147579667867	1.878628087190932	1.926562263765644	3.0232739623141818	1.7365142044859918	2.9642883722698135	1.3749869414003282	1.7182373095329786	1.945205875183713	3.084505680452256	1.5573723680366873	1.1344465288997603	0.4610324527148192	2.7213026014394597	2.2879198042399636	0.6930676814371326
-0.07688838371350282	-0.7687356295644265	1.5475381286763015	0.1791755488928907	2.6549545652679045	0.5349611800425611	1.2451000639508476	1.3754501176897989	1.4227645977515295	2.6222463722645566	1.7823533066788868	1.462848700975296	1.1005548712598276	0.5936373814926441	1.8742523932673845	1.4374790129680752	0.9327362743875787	1.052385629796941	0.23150511098237314	0.2977032993960472	3.1890591216476003	-0.7603287413979416	0.21082412350330623	0.37508554225344737	0.25489192128693305	2.2352117824436992	1.1836897260340868	2.173179360994975	2.346178255737825	1.5730929950725938	1.9010717865399278	1.2971065891561522	2.812472680696813	-0.37443477146041004	1.7434925332081754	1.9410116360487308	2.046338662512149	3.0969817677096416	1.77972199030136	3.0265768731644487	1.3577765229470184	1.8320987434071518	2.081609741178003	3.1155381409887566	1.5165661120256333	1.2294515290664607	0.4752871895854091	2.8431828603028277	2.449480480368825	0.6709864992523664
0.08453384624190055	-0.6018783123598214	1.6457609422404655	0.24546029693286303	2.8359222128221413	0.44335639558115236	1.1970203326609352	1.4007404587406587	1.4587968718372526	2.6461850170370633	2.0397915512094476	1.390986828644483	1.192374970697524	0.5560457666175078	2.0258159419351074	1.5068379132391572	0.8526305437373681	1.2908899225649093	0.22881798485912447	0.30614089122539545	3.378410738118574	-0.7088173244290886	0.15125774804515618	0.4232640241268477	0.24986542673099757	2.3491707391949936	1.1733664002427981	2.1447633048395924	2.5837152515567667	1.6472181954778968	1.920902434691584	1.3239696407661614	2.954042759189016	-0.37377817501391286	1.6870532646668206	1.98286686859336	2.1454853945345636	3.136816149190514	1.750609482172949	3.1153353756270796	1.3325529160552816	1.955185157602466	2.270518024673643	3.1289558028288638	1.4503403873030891	1.3439016557531898	0.47829982423183537	2.9652843656424945	2.613229694732064	0.6484074270139589
0.24867889249462888	-0.35678582048825225	1.7366655448850872	0.3213105317781263	2.951237604970592	0.42968940221891366	1.1294544285708477	1.3912990416307793	1.4951876760133813	2.665266838561816	2.243994639036294	1.3439949053052866	1.2435384391002349	0.4959724904631229	2.141190950809049	1.5744474465744267	0.781371312465058	1.5159422003023644	0.24218344474711065	0.3515141354572665	3.5711620608153964	-0.719332373553153	0.12003943262938543	0.45298762625289396	0.24597005231533586	2.3369544768027644	1.1485522544775637	2.099844779101803	2.802607331820595	1.7442574390980934	1.8857396247815743	1.341312341161209	3.1376509752008888	-0.3609827290274595	1.6208788438257116	2.003252658575504	2.2150772165819106	3.227899696718908	1.6812070387038116	3.1829828694950884	1.3246453670140097	2.0887869800827037	2.4652398213707762	3.114077789904686	1.395073559451594	1.4987926713849269	0.4541480758354865	3.0649691780035875	2.7463993666384137	0.6316773544348269
0.38078678235236174	-0.11980366570899963	1.8316688705611561	0.4141940457591272	3.021436485571129	0.4164190269638074	1.0822309472175602	1.3394363928391764	1.5112637669003832	2.6838582591271307	2.3451491802210773	1.3225346245688783	1.2517747735616793	0.43643732362389465	2.1521873718381737	1.6334960779449559	0.694656277886099	1.7450351637830956	0.31388760980089486	0.44190042538588276	3.726788772964562	-0.7971912197129145	0.17185268799526696	0.4511561236017497	0.2561204787426619	2.2519291026826096	1.1278349997426247	2.0855188067602235	2.953555912255027	1.8210250144201396	1.824886894171481	1.3286157919651522	3.2524284020341745	-0.3493258685687275	1.5246029874666027	2.0141683656739224	2.295921584115125	3.30280722813889	1.578068324051178	3.2280512170074958	1.3232236367939536	2.205156364349769	2.676616895703189	3.0777803794071943	1.36632129836155	1.6632285996820027	0.42497066322009946	3.1124545717233003	2.7987203086605086	0.6201823782449466
0.4876895485920582	0.05937921272873482	1.934123823434738	0.505452146192763	3.0113607407696033	0.4558032050020368	1.0680639028115742	1.2969127899517272	1.5242525153422295	2.6935314601826885	2.381752666903782	1.3262693011566327	1.2117754461041526	0.40316033162717113	2.072111486351246	1.6720881121872218	0.6039392112152246	1.9326122352530846	0.4020674490804037	0.5754516835597829	3.806667127383799	-0.8475518169310299	0.3208543912434324	0.4307471301471078	0.34192250781020944	2.12539536449669	1.0793249094901027	2.0844560924649813	2.9958783272715563	1.8506828197979637	1.7618387300105898	1.28328078617962	3.286354437969952	-0.34369841869209833	1.4466380787580295	2.020756249419123	2.36859296770561	3.309147809157379	1.459152417901324	3.228483534253318	1.3114822579642342	2.2320123331403154	2.81169740218217	3.0412523871595862	1.3445116950292064	1.7955249975366834	0.39768881506496384	3.089816632268428	2.7804272966422348	0.6168131610858436
0.5618869503792517	0.23946608516507606	2.0046332327665315	0.5670476480695402	2.871519803099466	0.5054737903011247	1.1075410348759405	1.2784766664478617	1.5286126396083237	2.675791079083063	2.356249517177342	1.3243893128378361	1.1176527801710308	0.40788243583481504	1.9844526157746791	1.6370028089225719	0.5490916589443791	2.0168149123549055	0.42196085054122817	0.7049136289525514	3.79454249130415	-0.8016948214146211	0.6073510468653607	0.406849468985632	0.4690464314404186	1.9572217530766143	1.0081893711955645	2.084514456636802	3.016623568932272	1.8303338993427787	1.7292874815793078	1.2417649111845055	3.24929056216477	-0.33411683952271165	1.429493872495631	2.0356061357184014	2.4004438357777245	3.2875672301607217	1.36728912543925	3.1896881389923637	1.3056478820921467	2.162506626563677	2.832593094451133	2.9982928110962312	1.3353709248001393	1.899227263245558	0.36488380339138016	3.0439153633190137	2.7674376503015656	0.622142518213406
0.595623565062239	0.3638382453246753	2.055421091631646	0.6015649109824672	2.7236302343912517	0.48248860446896824	1.2104962441979648	1.2697751139611815	1.5361417715068333	2.621961568958217	2.246206753697451	1.300346480860182	1.0184720830503937	0.44734378561297766	1.9259062891070955	1.5769925255564705	0.5186393933750886	2.033311249394295	0.4012398472559623	0.7917120589626615	3.736543367012181	-0.7117605232876687	0.9196857184879977	0.36347772367260855	0.5799788150851354	1.8153985084800177	0.9519091177966237	2.096992230204048	3.0165681068192653	1.756252592208518	1.7396930713173515	1.202548757391966	3.144595409715653	-0.3277782283979368	1.3946417811145395	2.0403479641284084	2.438652339809124	3.2894102875317266	1.3049163217359545	3.176324023326224	1.316363678441145	2.0593695968405017	2.7909561876776405	2.9567880960752775	1.3622733937624187	1.9766956118521706	0.3516977687195228	3.0239854807340363	2.8110980281922235	0.6266525320002686
0.5584932952840355	0.3403087924657534	2.0926617304024275	0.6161888381785261	2.632387105799221	0.4514870667773628	1.3240189458507947	1.2594961142590009	1.5498515637971608	2.554156474102755	2.1014838085240717	1.243904015827325	0.9435895745781794	0.5208385999033739	1.852729390342931	1.5841919202260248	0.47839033177410195	1.990423424170554	0.349893448776467	0.8830447528855295	3.672028328119233	-0.6327889159830995	1.0831759219675852	0.2922866791992683	0.7015085658867618	1.710332076448428	0.8983041514142054	2.1214492500375677	2.961892108979553	1.6349298353169097	1.7964419196037298	1.1630578459886052	2.9946478507602095	-0.3307010829395474	1.339770475155977	2.026332874910854	2.4857442949077098	3.3508194522313604	1.2583927058404256	3.1433518543227477	1.3559564441668546	1.9418094221737108	2.7006922552900634	2.9322805500629046	1.4152048920374922	2.0238593068728186	0.36019671508444057	3.018560517135195	2.9033645924176756	0.6263407464812413
0.4413201185856381	0.2906044878794653	2.1173984206295686	0.6158268360462957	2.512787393755716	0.4857478720905196	1.4207350888301893	1.2483958182927037	1.56562688777499	2.4779892845368967	1.9964889358319842	1.2124151845663214	0.8629416319829539	0.6262690322454653	1.793536215379516	1.6394459248032156	0.4379571618194443	1.879670194164035	0.23154845172629615	0.9883098319775057	3.607293294894126	-0.5866582609669088	1.0939222266972446	0.20423661450619202	0.8024430336848637	1.611462231184549	0.8256916714999891	2.1504197658252506	2.9788008192579363	1.4856540876947575	1.883953144539258	1.1508915789814333	2.807816873637541	-0.3369105573670882	1.3204257060222815	2.042906651118732	2.5047310064064963	3.4380372159029604	1.2305041349913024	3.069466225699594	1.4416740116757438	1.8368011503938235	2.5458875129224023	2.914525755303941	1.4648009591435296	2.055445582606083	0.3950861566930512	3.022079811084851	3.020247412353932	0.6205690889662212
0.30138051460506865	0.30121425313790134	2.122621339839331	0.6192838365408395	2.402301640414847	0.5486655021678237	1.5440987677160816	1.2447732735810026	1.579589642962437	2.361369914110829	1.949831524047866	1.2293876256928487	0.7847766135720908	0.7353472998363186	1.7728239581231477	1.7186512618272978	0.4027162193743723	1.8175267008493183	0.09239783374796144	1.0503652122871558	3.5304767172626796	-0.6138302932862985	0.977370990324941	0.12795529540514286	0.8378148973972834	1.5249526821639932	0.7545065201794667	2.1840521198371405	3.0755918520394574	1.3260950245328282	1.9571270882797573	1.170000970814062	2.608897357802838	-0.3564101986493574	1.3262864892399087	2.096620979333808	2.509910625185158	3.5491683591744563	1.2277562758054512	3.035170991836421	1.5670129555804053	1.7993277055698045	2.390356725061907	2.894355342210425	1.4917667590773735	2.0998861477969233	0.46957285735468784	3.039207238303379	3.1344257557659065	0.6114523837121781
0.24704783345661782	0.3294736689300434	2.1009597854618236	0.628705481439284	2.3778911410772388	0.5957300731982837	1.6789616709574822	1.2414624957231033	1.5704750113308024	2.2217674224311574	1.956762956174402	1.2387564287639534	0.7350139232201217	0.8249015577098536	1.7722514099694056	1.8333357595861492	0.36529201221001184	1.8008160682839052	0.004773168759661261	1.0722596330496943	3.4556786443283682	-0.6618240076784868	0.7837745524457674	0.09220267775278872	0.8550422384101053	1.4443453898676073	0.7005752527415381	2.2042898964160957	3.162691483422116	1.1818687588113759	1.9849430878759844	1.196564536628276	2.4504215831806855	-0.3952657939028899	1.3142104697247141	2.152149690366072	2.5168899198783423	3.719778673106137	1.2167148416241669	3.0246386992033147	1.7129779917797499	1.8056874983781348	2.2630721964279754	2.8712916771571146	1.5150672790319524	2.1585945936058257	0.5574943423378869	3.034956356005429	3.1820624580582795	0.601107871918089
0.33208651636581626	0.39565985843144036	2.0330530871265196	0.6403183180520235	2.3484393179533454	0.6108925501291791	1.7993107839507918	1.2226331737245189	1.5490329200907351	2.0911050582078845	1.9978492712432903	1.2375828956829658	0.6922150436354326	0.8973688951557299	1.7858789301477884	1.9358166736007747	0.33425580701392704	1.741694804655794	-0.04818922031469049	1.079720215780499	3.391002578656211	-0.6472095030014002	0.6457106948734935	0.094863720830654	0.8412908677159899	1.3642703965861338	0.6604268655606297	2.194287736470261	3.1972805507685402	1.0604511924543165	1.9929930108955787	1.2188748546269743	2.3533629733636694	-0.4395014785989142	1.292069459627044	2.222772618550801	2.5163492335005397	3.8620157563467643	1.1659074452511315	2.953494948414399	1.8598497661380151	1.799658210660341	2.1393174847113365	2.850772646417589	1.545030744953158	2.218292807013635	0.6191036421523	2.9935390156423325	3.1204570265309104	0.6022897565599836
0.538252378770397	0.49351400766873504	1.937524844946957	0.6591735946744832	2.290734452943648	0.609763355047697	1.8673342981998473	1.1987085576227716	1.5389124123721305	1.955919545616473	2.051387887384912	1.2444839708159399	0.6471216134526039	0.9406009094828537	1.8067791230576749	2.0135245525278016	0.3154860533412031	1.6874758273395094	-0.06997310374855281	1.0665929802781429	3.333509214529929	-0.6287257067214391	0.6089491272973584	0.11414239361147252	0.7490410302083795	1.2940335415685031	0.6230587160281328	2.1750494463337415	3.135597035520245	0.9659595142854119	1.9898050883212712	1.2484497638557905	2.292593333024141	-0.48754032996980323	1.264744573235244	2.2945515936427414	2.5219075939448126	3.8683563373652534	1.0938271390091738	2.8403700014523663	1.9555744657066487	1.7954539914939627	2.0421200753301276	2.8518404595222946	1.5626525877908335	2.283444893677974	0.6452085359463319	2.946348617224352	2.997721306645478	0.6214996116392876
0.8081268810516073	0.5303293553287112	1.8272836306048847	0.6646371897695355	2.265652083891026	0.6002655179057242	1.8475226088948393	1.173222780633708	1.5409620093889473	1.8239460750480394	2.100146494173571	1.254648752378129	0.6066994474132368	0.9412189553267114	1.8274935656123397	2.109745731826967	0.3015998202416064	1.6718919032098924	-0.04768564214719968	1.0355240909444632	3.2766554215548744	-0.5893187387528667	0.5914531483280807	0.16551642613561363	0.6264564145568349	1.2365671661527453	0.5790576865602348	2.157248373928316	2.979883536159675	0.923126704671547	1.9712754378293476	1.2703726736232306	2.257429569995087	-0.5482018387885934	1.2201794828718948	2.3114149471581	2.527055868585631	3.7943094789628637	1.0329602581348056	2.7262846718838434	1.968695759161717	1.806992507448855	1.991309763978725	2.876584077326454	1.5951308210412247	2.3432826896958843	0.6414634717757748	2.894031200462279	2.8622767068376036	0.6459324783978035
1.0291564266251585	0.5086232558040897	1.7014764547821266	0.6498574338410592	2.2553485476450263	0.5910593117248788	1.7508418481442312	1.1298127361694075	1.54671243367228	1.7207478497798914	2.093648276554944	1.266421060183927	0.5752570903085978	0.9145513494835441	1.8518224915497896	2.1893729161921427	0.28766895481384713	1.6420076188745742	0.006828758328598361	1.005220329218077	3.262827530388092	-0.48214932908336827	0.5671160128762078	0.20899737192051487	0.49611070490910414	1.1896199586228502	0.5250081111372672	2.13042517329555	2.778577768511399	0.9187461562215308	1.98600971463378	1.2600005738147226	2.2389082472476702	-0.612870222875068	1.1600430717883832	2.2796134767575893	2.508667307717361	3.679509608283047	0.9963341350418805	2.593319554942423	1.916870831573668	1.7890723270252291	1.979886133298909	2.910177642301747	1.6695262410955212	2.3734046169558964	0.6339480078221904	2.8011666794772165	2.7262393779245846	0.6615894287253993
1.1264122678771358	0.48329093672698303	1.5786941103107506	0.6352790565821683	2.2439083551003387	0.5838361960796948	1.5640024508159331	1.071544907165015	1.5396354480544485	1.6472601706109558	2.0588948460316168	1.271716555230972	0.5470311119899974	0.8835710704333957	1.8830263659287385	2.224022377180212	0.27876480534540377	1.603206873270878	0.0733010764373477	1.0016819083141957	3.30379637179153	-0.4326495812850963	0.5381075653923413	0.18554417583755936	0.33880239551316177	1.1533390840005875	0.4563474995620081	2.0865815210554652	2.5426901677053513	0.9094390270297332	2.02538402615921	1.215709646950312	2.232118793998445	-0.6779151040929131	1.1044603981902177	2.2192117225978665	2.479261282397051	3.494459113722879	0.9866806297361282	2.460386354039284	1.815157698678761	1.7745957180228504	1.9831945320871813	2.9564532035334423	1.7408844133052295	2.361849714705089	0.6481635896553268	2.676424966187054	2.626200143368922	0.663796096778671
1.088550652272211	0.4685504566817119	1.4698854805927968	0.61991434356585	2.2265064692967447	0.5753672329685776	1.340530652617678	1.0100663448901368	1.5086186115667268	1.5892395017709235	2.037529208779259	1.271961771098641	0.5172861211356853	0.8524874587973656	1.9043963979724214	2.2318035613107052	0.2700745191160726	1.5868386717006575	0.1262964870308791	1.0376240719466332	3.3048509837962134	-0.46141826273897435	0.5372870840256448	0.13323906560582804	0.18145807667455144	1.1276102545562852	0.3780047151466382	2.0319210423045426	2.3366435950931135	0.8932178297833611	2.0609940540147536	1.1432313367917333	2.2045936966325286	-0.7409829206643794	1.0603605274942907	2.1411072931956303	2.450202654604507	3.2983299897140435	0.9936202741137874	2.363466050150502	1.668307932528236	1.8272651064580614	2.0007921240855007	3.0115018513529	1.7567646544248956	2.305861860860356	0.6738285650873804	2.5535918724990934	2.6165436983523227	0.6496400674380215
0.9770677670241646	0.4902463126482757	1.3796851409236954	0.6023512467398946	2.1878118357440477	0.5638233130033412	1.1888918553011234	0.9385763440189521	1.4515306620050406	1.5351268735664032	2.0011308188201054	1.279018538846008	0.4867796200391957	0.8257691614969731	1.918041400537178	2.188923078980076	0.25539420251124956	1.5552908354983697	0.15640798483287388	1.0865027777393022	3.258795056959433	-0.4950493841790406	0.5460293558700979	0.08560658609181683	0.05597787819200608	1.1111684773368582	0.29966002253796126	1.9634841871633555	2.1965776457890787	0.8989397565964282	2.055885724968451	1.04659084233752	2.1432869294412	-0.7907551139009528	1.0106829437487448	2.0869110902423236	2.4175734071092756	3.1636708860727523	0.9932002956356009	2.3210786498537943	1.5068887328532983	1.9111915277938258	2.019713075599129	3.044280145140282	1.7150823199738734	2.2051593523358557	0.7322202421181104	2.4355377026991825	2.67359447465069	0.6178089411931253
0.8590764300663775	0.5442990076301284	1.3134712983121593	0.5926347259324146	2.1361653027878824	0.5457281951273564	1.0994573750059247	0.8615792376033896	1.3683138361881568	1.4802137626961356	1.9374629359235223	1.296185595740527	0.46012074964002353	0.8092944378988763	1.9373485109887518	2.08642217220047	0.2390941043301912	1.480660761636361	0.15897747179404473	1.1292887135391272	3.216919022433686	-0.5693289090668221	0.5055741927337818	0.040104473678299654	0.0021776526436651225	1.1047323560124376	0.22738338464579075	1.8836492956336126	2.0645657598521003	0.9121779671427694	1.9825539396001162	0.9414658328611422	2.0771799890802347	-0.8223899670697348	0.9579974317831486	2.0621658043889566	2.374809555044599	3.12329749724753	0.9922043466730432	2.3343151013668053	1.3706689310415823	1.9523467021190377	2.02464091628454	3.0509752509561614	1.63638567143419	2.067198438376672	0.8358221679827075	2.333492927924237	2.710391673429152	0.5897627461327023
0.7824876852702289	0.5749759031239274	1.2763487657546637	0.5781474485478599	2.08479027882614	0.5231816222607343	1.0260038680458166	0.7903312050366473	1.2687779157563293	1.4215847270301354	1.878399265188285	1.3129497979953038	0.4430749440611798	0.7933441759159141	1.9572128725059905	1.9756742498663205	0.22836188908742008	1.3966436600416128	0.1256071628180025	1.1675827617244443	3.158597844583298	-0.672391613925026	0.4516025281976703	0.019687817032648623	0.01988158922120897	1.1039761782941953	0.16502171917719413	1.8125568706745672	1.928830678155022	0.9059609242323458	1.8494001772822481	0.8356456866293864	2.012678060181563	-0.8375717137149266	0.9125806694360538	2.036753133334753	2.32280701835051	3.1471442254016173	1.0013518779074562	2.371201337246882	1.2637068406004932	1.963975134900032	2.0103620215921216	3.0533085186656725	1.5404234167718784	1.9048181812465537	0.9559866746901566	2.2765293351598936	2.711867496909572	0.5779463166557626
0.741206107166249	0.534775059525826	1.2584469258334305	0.5364548718484075	2.02659301614859	0.5083247745770988	1.0130610487558322	0.7199952068481881	1.153845119775434	1.3626253869378477	1.8248083284539216	1.309937145906797	0.4364878804663455	0.7697843463349201	1.9633972666857251	1.8866604623427015	0.21731352818683042	1.3375709995224971	0.06445956467698086	1.179125594520006	3.03568224844176	-0.7468505579550484	0.40756812230489425	0.0394531024425368	0.03837773353744643	1.105493230486694	0.11091680614832149	1.7793379295464096	1.806129193014512	0.9151697324970087	1.70361669319775	0.7378072489919922	1.9477218026414485	-0.8429827232116853	0.8685029520576233	2.013704589517409	2.259533652090144	3.188960762923005	1.0162531142930291	2.3998068119217564	1.177989273091604	1.9574306480705197	1.9860240498057113	3.0468769348499256	1.4624339640813262	1.7377580998795596	1.0801288725553868	2.2577469842986515	2.7046923551104585	0.5764913175669679
0.7188816442685708	0.4278374351807166	1.2490946634628513	0.4647017339831547	1.964042405865539	0.5075968636981267	1.0195926081897606	0.6456388122166848	1.0194401562178652	1.3073111921213738	1.7608997708307228	1.2750269694445049	0.43978441822524506	0.7443411341508774	1.9506220128430651	1.8074691202541058	0.19800818657615518	1.3099865259355385	-0.00595263343889732	1.150702869588165	2.9018757988669117	-0.835378499977162	0.3215833903671529	0.07637052512825446	0.08196822298818511	1.1070306352885866	0.06197164782178625	1.8060371063140555	1.6835338093075802	0.9735109126355195	1.5694250025998753	0.6551134508630738	1.8999918189175353	-0.847849903518686	0.8334440963799	1.9997754685630131	2.181155023400629	3.245843425085674	1.0309363618494478	2.414453372035233	1.1202111253096674	1.88777183987106	1.9645464912907173	3.028984889049226	1.4244670466287244	1.5816590602040306	1.2232313214981252	2.2481920864755693	2.6552990629194397	0.5852043935056807
0.7109052394246206	0.3059390942920921	1.2401360884698918	0.37517453116190486	1.9099269817990667	0.5088053824010356	0.9757870501372183	0.570053963116474	0.8752971170381232	1.2524756016776837	1.693948247533615	1.2141725649512838	0.4471891033432591	0.7213584073136745	1.9127376815710246	1.7382781592088616	0.17182016802673522	1.3134638574609165	-0.08200944748955644	1.1023138454641634	2.7911347344267496	-0.9109048972877899	0.19329383869291225	0.09659943359418557	0.18350637850160195	1.105418082390471	0.014862171456659374	1.8806873139136937	1.576853640637347	1.0300419342762486	1.441193029222686	0.574277014183308	1.8727045010275138	-0.8557490679705932	0.8174715544650824	1.9647072041624785	2.0933992734728912	3.3738837503694556	1.0460495873716296	2.4014519386222988	1.1023734729357444	1.7779396518800392	1.952497225664948	3.016769546334726	1.429768376706725	1.443906251227181	1.3962251866804034	2.2382713944783403	2.5426421375344344	0.6048251287263385
0.7068828373776551	0.21150373255661065	1.2192990904332892	0.28124336862603905	1.8649623312141344	0.5103778565434302	0.9384941809965854	0.4996760857983995	0.7259553915475061	1.1988297812592936	1.629244416900729	1.1319804876554884	0.4521329079944474	0.6979779475043993	1.8501660354408707	1.6822484353504195	0.1467572560830816	1.3370363653235502	-0.15591986279353454	1.0458709704338565	2.6762908890909496	-0.9431949059474688	0.11096267883404949	0.07655252591471741	0.2572028802252083	1.1011941331486108	-0.034420737085228935	1.9816086943542899	1.5114710435911287	1.0619839454791116	1.3572834632495785	0.49650137728809307	1.8457483759789184	-0.8610218466365105	0.8200585696527034	1.9081694971994594	2.0260485572813645	3.5115682500725844	1.0461075843995697	2.3495941793298725	1.1105935385269352	1.6596479916819882	1.9391323244120913	3.01135636524866	1.4583174509296686	1.3312757742030545	1.5284839934860053	2.217913768705853	2.422210142106242	0.6379831561336073
0.6805596490964662	0.12868968743778017	1.1820672002708996	0.19344946078228972	1.8258489295513953	0.5202139856003092	0.9158613486496929	0.43764378836527806	0.5783445696600118	1.1478044883045608	1.5629877110752428	1.0345246956761298	0.4488524020301202	0.6733009561930257	1.7641221003055847	1.6404835493057146	0.1250045751448227	1.3853147171812945	-0.20500635105416856	0.9753332677578163	2.5456392035989284	-0.9565498519997322	0.07350641797531066	0.02933194291743827	0.27791466436677587	1.093233131705001	-0.0796430102696559	2.0929407839434693	1.4797563605361803	1.0976955107990825	1.2939339650719108	0.42823784887951455	1.8086526547082151	-0.8621877145650558	0.8381455226485544	1.8645225050647898	2.006299138428383	3.567914802779851	1.0129032859551101	2.2921453104220206	1.1265340833936013	1.5364157664173201	1.9214471950139262	3.002393872223302	1.4822090599521778	1.2539114780876086	1.5536077081062012	2.2095123025125405	2.3373562912645562	0.6781285628859023
0.6275475996207269	0.04075642417953047	1.1386041137816199	0.12620816406178803	1.7967192357429194	0.5375461968819872	0.8901691329204221	0.397737631078769	0.449650193709063	1.1008776665984545	1.494137996673435	0.9360744171223357	0.4350770825439961	0.6451710967760628	1.6510809900125463	1.6130034938397273	0.10135502025965186	1.4465016129416979	-0.22954133980469066	0.8932221271819227	2.4195348236324774	-0.9210302987797145	0.09105099688617023	-0.03622090877105174	0.3005624856023701	1.0812110018946814	-0.11513349758798849	2.1781378837592724	1.4732045970127394	1.1088742490681218	1.1838274719577953	0.35935062069437185	1.7571309375561857	-0.8607944932963105	0.8611603580474668	1.835777432651836	2.025784744121181	3.564179423925723	0.9527823668539025	2.2582533792244135	1.1453158878796044	1.4337161699022076	1.9019598250307106	2.9898518720294702	1.4876739950400524	1.2220155827464816	1.4932767051027718	2.237244810828315	2.2799071626121252	0.7195476980763945
0.615262042027967	-0.026799841212106056	1.0970154166402322	0.09294712046865335	1.7700377247316177	0.565881061065051	0.8966771042018269	0.3939359367570484	0.35065206841284335	1.0572218698485913	1.434134648092541	0.8463954712319127	0.4150974585584478	0.601231351719222	1.516055778854445	1.5990005612472373	0.08349093091256155	1.5060094922095426	-0.23853763993621174	0.8065296379174371	2.324295421669757	-0.8361813553308259	0.1490107154520434	-0.11025691290647269	0.30360846081157195	1.06399112876228	-0.14808227142129407	2.2035895263542438	1.4663827571129184	1.0629478417111993	1.021303209163506	0.2964558560012439	1.6783771013210391	-0.852929886552114	0.8701595279104	1.7999671264008803	2.069481084286705	3.513669219559972	0.875458329327155	2.233550365594037	1.1530539737212717	1.3572334036569724	1.8686441205013389	2.974883273417747	1.471384741395702	1.2222338391913683	1.3599146475359785	2.2851136984402785	2.2369187043548298	0.7502621971136112
0.6835560623937149	-0.05800940172491398	1.0626793158554495	0.08204630129480442	1.7341525189940985	0.616862819165364	0.9308539783940233	0.4188609987329329	0.28319463190310434	1.0139385081916337	1.3928474219475213	0.76910381897414	0.3962200204497354	0.5418073161516024	1.3713846610145954	1.5884743704848934	0.0731771437463151	1.5651042450509292	-0.23133894875503574	0.7067263928221376	2.265947028025699	-0.7152002963379053	0.23036415883909314	-0.17421007347183992	0.262928381609403	1.0457035264293792	-0.17997008977586443	2.1840472561561555	1.4393389485316195	0.9983896186622647	0.8530296846523111	0.26064669658289025	1.5785415669105316	-0.8395924302026241	0.8620120300312127	1.758767967443514	2.1285595600989966	3.3844291682516685	0.7895927295130922	2.202577301170233	1.1319304959316465	1.2915042037766065	1.8173034354920496	2.960551519639678	1.4303093287555009	1.2404303358173931	1.1568428038768819	2.343339871096033	2.207778989683715	0.755654394733381
0.8034231172452145	-0.07987939817846146	1.0427062428975136	0.08189766465772935	1.699394765860541	0.6960044628720653	0.9266623636904875	0.45807149714417	0.25563362712012194	0.9721145528263339	1.3610469656785844	0.7031173966789862	0.39019406966492676	0.4802815347805807	1.2186148276870798	1.5759888887544395	0.0595773014190953	1.5993760645891708	-0.2115136541775194	0.6013035797311199	2.2308341182267606	-0.5625182309199352	0.28700310252199174	-0.22518562006351464	0.21839105563674996	1.028731015780378	-0.2071179559556547	2.1417064813404636	1.3879496837366072	0.942366003234784	0.701853278283445	0.24530697917073113	1.4774959048101994	-0.8381628323994468	0.8393787239891803	1.712659568195253	2.186013364766393	3.192365782437047	0.7145645743337659	2.1614926555270424	1.0880879452911878	1.252276165751359	1.7540885596566813	2.95290938163582	1.3647749671391967	1.2697223810137084	0.9472228560130536	2.405052888218253	2.195338877614618	0.7371067817642595
0.9347233698050937	-0.1126843928587824	1.0312783731860358	0.08997199036204478	1.6822482825855989	0.7753374164892657	0.9223457317785735	0.5022423457964771	0.27352228679750606	0.9288059127694053	1.3254815195558927	0.644538050513584	0.3977029614476597	0.42556985506344586	1.0597654944980721	1.551287827620771	0.038138906458314685	1.5867547208760286	-0.19072454400894534	0.5154821588195533	2.2196189432522253	-0.4068186617460934	0.26681983266527604	-0.2692336419830796	0.18074847883374348	1.0037975036877675	-0.2292396409646032	2.0767982267539584	1.3130806539700295	0.88570505751177	0.5761467709516188	0.24043277915475958	1.3842247823592306	-0.8557072349559969	0.812885817743352	1.651413967662947	2.2206303530032088	3.0396557285379098	0.6669330152148296	2.1033213235708033	1.0363730587418432	1.2085279845761323	1.6825370338007481	2.9588990170971767	1.2946411937130595	1.2966491354352043	0.7795103144120102	2.4407915690230193	2.1844249829984412	0.7180346923794092
1.0608200178856417	-0.14876988700713537	1.0166856943889104	0.07266541160329913	1.6776234259856746	0.8260088792469406	0.9519394279353339	0.5351500352006506	0.33196269153355473	0.8755662319772158	1.2902676678164304	0.6035266697247629	0.4152257129150249	0.38225010552189453	0.9186105216176543	1.50427484076863	0.015019360470075228	1.5390684432551338	-0.18793628948320856	0.44499154091934684	2.2542056810402253	-0.27138076944351014	0.17378239155805603	-0.3006680515018785	0.13232636945797766	0.976881960557279	-0.2393702392318772	2.0035730776829515	1.227845031863639	0.830380222959282	0.507251291941379	0.24555426102047048	1.303233271413426	-0.8868255413358443	0.79645790208	1.5717937820418635	2.2424772170802276	2.96981950277714	0.6396064155674707	2.026981061457949	0.9877701327670483	1.1677956623520478	1.5974532557804895	2.975533843355575	1.239271453032773	1.3121428051565267	0.6535900171988891	2.4243809803876983	2.1803454709387453	0.7301580734913606
1.1416758235844575	-0.18741114889092617	0.999041938415228	0.0037795224145193316	1.6733644162511176	0.8474939154150615	0.9414922351824014	0.5720502016281247	0.4310285391801842	0.809340194506607	1.2588229915781437	0.5915208229973752	0.44620515195139293	0.3511567455287059	0.8197825914465209	1.43863459478396	-0.003201787502316239	1.4698333144915836	-0.20535307700555488	0.3810339356660267	2.3076983234971284	-0.17560356914903236	0.03740523784066377	-0.3151897984638785	0.07403343638618926	0.9610100564008752	-0.2376566816421218	1.9419478077613814	1.1525178368157019	0.7779523442955824	0.5126489973053789	0.25791285835521727	1.2388396170975282	-0.9329218857680649	0.7914315604880665	1.4799231189206903	2.2658155397163067	2.921401574231933	0.6210533663191867	1.93709389182334	0.9558890430337174	1.1459507339783055	1.496069498983148	2.971699049249472	1.2048273208734164	1.3173251267897683	0.5612163741334715	2.3752524628373424	2.1995287764712237	0.7736050230265354
1.132536631490828	-0.23733568997545823	0.9700381144451022	-0.08262870839327596	1.659857994240395	0.8468803238728512	0.8991632954778691	0.6529281073880144	0.5625274171716352	0.7355643415780027	1.2232868449873873	0.6002785325569869	0.4846554072583852	0.32338757532661266	0.7676675976662011	1.3639056378390588	-0.008514894234008741	1.3789543375996154	-0.22862086495755557	0.33923207168112046	2.3274501857525833	-0.16878745405844173	-0.09978382078314611	-0.30801513588172946	0.0132579699728264	0.9450191677587856	-0.23497567004567815	1.890528972387021	1.085760743925405	0.7336622780831148	0.5601856342217403	0.26862565760114393	1.1839274193829556	-0.9870210677753235	0.7959680676153604	1.3855254413271987	2.291102422921665	2.8929327132055915	0.602602311844177	1.8450799534559301	0.9452392713079416	1.1190169992841033	1.384866105626686	2.9161041422839054	1.1751593994861769	1.3179976611838964	0.4642247398860325	2.325890898998618	2.230497072430272	0.8423863586891971
1.061106768587485	-0.2855982137651011	0.9149940575974922	-0.14767162130414055	1.6278406412115682	0.830992269110672	0.8605660015026521	0.7799707736935495	0.7019518019948776	0.6534971734589201	1.1865954597088755	0.6197245400946845	0.5148412724634313	0.28654853362412347	0.7493132772720001	1.2909880254014099	-0.0015317945568981556	1.2767132793639233	-0.25784697327654454	0.3240448772360522	2.316484488886683	-0.23210428812384004	-0.19804718502040544	-0.2799889305641705	-0.04851728802519799	0.9196676443809354	-0.23174319058348888	1.836238133390965	1.0167441727791402	0.6933735224588584	0.6381928799297383	0.27041982479980764	1.1265397674818298	-1.0372079535044216	0.8032048179974787	1.2970595738916457	2.3181706979611376	2.9187297206217653	0.5727858397904247	1.7625769944965974	0.9474643011105366	1.1460114885905366	1.2704289777347604	2.824969450571229	1.1329915275864972	1.3282354111684689	0.34844559737338093	2.275529301087024	2.2667639346409736	0.9235569390846858
0.9925286282602777	-0.3194506122568389	0.8541781063635494	-0.15973516255833187	1.571746422778959	0.8173532723207014	0.7848409554544713	0.9421314167996071	0.8173068667489168	0.5689442960093589	1.1501028926827852	0.649008374704346	0.5319732489381004	0.24299872285362872	0.754686925783649	1.2251018684074775	0.008869397585333432	1.1876878483104505	-0.3059758374809667	0.331660839727107	2.2837643009478326	-0.2882207964102125	-0.24286776643876204	-0.23810959170014429	-0.1117413965399773	0.8941204228358384	-0.22618843986658668	1.775198937028098	0.9471609235217207	0.6526036965839792	0.7552778862260215	0.26674082039090896	1.0653518900284487	-1.0903395196957892	0.7982769355944177	1.2189958662982747	2.3345375619384927	2.926707608895943	0.5341058219494144	1.6871274799976181	0.9412843963769184	1.217750534712783	1.1568723731001032	2.712950640348009	1.0895491198840925	1.349434202844506	0.22809222519115574	2.2206395252938522	2.3073670781998343	1.000406027169934
0.9436100108218696	-0.35429663588019034	0.7933709037379983	-0.10461973858498866	1.501246121176139	0.8292144867716434	0.667025210042252	1.125713234703758	0.8768567229313856	0.4958829791866003	1.1023969762201062	0.6828053489737274	0.5358649670704914	0.215845648823961	0.7673245058336156	1.1746101404486917	0.012010397679778111	1.1270422144456744	-0.3649192492167429	0.3707647460567588	2.210889477432814	-0.37033495717585174	-0.276433173150902	-0.19268602699446896	-0.17397206807762472	0.8658553451440143	-0.2274001426165808	1.7027981818840636	0.8681442922607305	0.606438509832587	0.893898708562544	0.25986638496815767	1.0138195577212454	-1.1469086683909802	0.7779180368153366	1.1482688712686693	2.3335658936653396	2.8526143842703826	0.4914280089755681	1.6066352314500616	0.9099050937800781	1.222693529963889	1.0563768634482513	2.587607498993063	1.0701460934711802	1.3617631541149702	0.10330972730168471	2.1646612168372905	2.340216749132296	1.0566361829852347
0.8913845527209137	-0.395337451239037	0.7101694507821465	0.006196066449540194	1.4417442347711484	0.8732927567601674	0.5747672278899156	1.2772016796129158	0.8612487129957458	0.4346654353635729	1.048988115148487	0.7178420256852135	0.5199353751887337	0.2169862066115214	0.7639351081753941	1.1447649408854865	-0.0043919829199865115	1.0852833068899566	-0.42339004045925976	0.43952028996750414	2.1111141098585535	-0.5167518511319311	-0.2981173235564535	-0.15730890570155426	-0.23326055632905404	0.8286351193189658	-0.23309991602482097	1.6130292219422764	0.7784475871516285	0.5435622769299909	0.975380861622732	0.2349486172427646	0.9763629211746296	-1.1977285058191949	0.7480307500331336	1.08360263879174	2.32370293829054	2.7542919101495826	0.4461923270798122	1.5227047551421102	0.8562160709963829	1.1880925632061472	0.9877346688224723	2.4787399726881016	1.0744235728422304	1.3539211492928764	0.00020299749899986287	2.0913961836992665	2.364487446174514	1.0997665131173657
0.8262421593350646	-0.4386805062713896	0.6187224344172476	0.13061212377640358	1.406356028548845	0.9472713659310823	0.5166129966569513	1.3310745266260404	0.7684810439372346	0.3766565631101935	1.0056980567132814	0.773868012974569	0.49212622352900925	0.2336773437385399	0.737943170234136	1.138109349423408	-0.04422261644444841	1.0510159058161694	-0.47688696537533337	0.52004231935902	2.018292377566784	-0.639844256596678	-0.3181204877473094	-0.13589795002248928	-0.28966405276203244	0.7892481233861581	-0.22511985161462325	1.5035939679372814	0.6942295742490991	0.46564118644495506	1.0052392362215534	0.19528460854458665	0.9486913346673134	-1.2408274238142196	0.7079824749593036	1.0221081827608172	2.295723071242115	2.666181596681961	0.4046144577393121	1.4235851460698858	0.7782497942538054	1.1720363342857651	0.9487753766324835	2.4124120342587827	1.0907365756009173	1.3228246816277878	-0.0687490234567029	1.985481070565605	2.3828356515912428	1.1585441258090607
0.7461440068668093	-0.4876754444621705	0.541714996202622	0.22035029472769502	1.3794306196272978	1.0608441274322378	0.47188985947122053	1.2694005284129584	0.619428134352777	0.3278658807128945	0.9788889849919867	0.8666491342067747	0.4612349593627882	0.2688962084812635	0.7007384667323773	1.1491293614807758	-0.10726020093313512	1.0216331171963917	-0.5131425295897026	0.5875665963817209	1.9423353654187245	-0.6980268034906745	-0.3482210045067096	-0.12156395124020922	-0.3332121781625735	0.7511464730158293	-0.20213757142418287	1.382918747175746	0.6317237728905747	0.3819261841823428	1.0038258361904837	0.15240593579979828	0.9388808082555972	-1.270661638528618	0.6632303121370972	0.9616928546648055	2.233969895667166	2.593737270867882	0.3680223329041448	1.2947110849446302	0.6729559259594696	1.0946811318088945	0.9302792389710459	2.382543462556203	1.1318779580031642	1.2694229128683987	-0.11146716931852654	1.8591168831159188	2.388333394019928	1.232449378528608
0.6899303463438777	-0.5315383600659596	0.46361616909114867	0.25082799742335016	1.345800319097702	1.2325074433421297	0.43346475900942955	1.1322975645265663	0.4802845981003527	0.2890230913175038	0.962299171445171	0.9851779215442382	0.4262796352725259	0.3309406024531246	0.6673230704771416	1.1633842029120227	-0.17541562571780298	0.9791827199536071	-0.5094585663562168	0.624667045499661	1.8747880335144618	-0.7477494659808217	-0.38061715380080435	-0.11521499748927655	-0.3548580896109966	0.7200304644235501	-0.1814203166892434	1.2635080834703334	0.596524622301077	0.2943994902624215	0.9178834613740443	0.09346493312639054	0.9442011240287552	-1.2792246747339093	0.6134567306824006	0.9065102790078905	2.156429722664969	2.5426040203782856	0.3236666059150658	1.1500588950758945	0.565949819102899	0.9668315560146785	0.9265460263305831	2.378080058678951	1.1747319154281204	1.2059889612411336	-0.12327817120451542	1.7264043967729716	2.38125184102689	1.2944270224388486
0.635381944483948	-0.5504761380254422	0.389375478280354	0.23788941790250923	1.3036865129542154	1.4529057924278148	0.38680267568621607	0.9801344003069431	0.4106022831962656	0.24435447334213745	0.9454686831717396	1.1237365637233736	0.39692942735955306	0.3907175285498872	0.6599061680580535	1.1632622470456406	-0.2269752631473348	0.9085314733325172	-0.4597013284872452	0.6371186144688077	1.8220302174866287	-0.8097868059611478	-0.41696991010363754	-0.11230106910811546	-0.34977016718227444	0.7035354573026319	-0.16525601118499073	1.1520422426540642	0.5864787456582155	0.21330052695392704	0.7846627359413374	0.028473767862695197	0.9440227894218338	-1.267278620826443	0.5535467757332952	0.8627252851876239	2.090567853021015	2.498567699922637	0.2720512509458997	1.0096138193443502	0.4907499740733406	0.8642364574326029	0.926412145601408	2.409436431673948	1.1671269212594795	1.1476764224717926	-0.1282623771486027	1.6087514205834155	2.3562132358322594	1.3319693826485655
0.5262562026198657	-0.5495721440268351	0.3465663502683435	0.2128345550949664	1.2434391272764003	1.6556313052692264	0.31980524607196	0.8541503453333437	0.4093852727227235	0.19209222401549192	0.9188940077059318	1.2834947015098095	0.376532976715129	0.4111403367972318	0.6939137801517019	1.144059196281668	-0.26362584329020994	0.8224089734253894	-0.38317602163322384	0.6288010888178347	1.7914827570757055	-0.8450798198601536	-0.45626439228218735	-0.10792347124424098	-0.32203442351795797	0.6977647097468513	-0.1548296429551198	1.0478378775485324	0.6036912918600267	0.14719374930262213	0.6790810361584964	-0.01331961231934892	0.9309385491544877	-1.2510146722818993	0.486621603577035	0.8356498069381179	2.0471614461305445	2.4775116388255887	0.22650358503777618	0.8800579155830672	0.44977509290150897	0.7577676447746848	0.9164200088720037	2.4874663939216743	1.108941591135078	1.1077684853108096	-0.14926790312368385	1.5286631461163431	2.306757551103857	1.3489024783563668
0.39026797069589697	-0.5429445619633945	0.3351231704921805	0.1911407981774032	1.164920106643364	1.8131913478990342	0.23614514551466556	0.7544175247734387	0.47241287078212324	0.14824094097252027	0.8762548174444437	1.4387747304747633	0.36151920109830565	0.38904081111860145	0.7597458913405706	1.1073124942471213	-0.2900649186855448	0.7376871267502119	-0.29762964850829654	0.6071726970387553	1.7785098954266985	-0.8635654284546828	-0.4883718007468868	-0.11003084877170774	-0.3004774765749497	0.6964496180629511	-0.1616380766747719	0.9521546815288773	0.6454542629540541	0.09223235103436397	0.5979958787077123	-0.03412700618685373	0.9066001213717751	-1.2460674635991482	0.41700111112539373	0.8224966626748633	2.0302617318098477	2.447069315425577	0.19314529448464812	0.7803173944933539	0.4378994640045704	0.6257357214744934	0.8950995027508502	2.602889029979946	1.0299757859662475	1.0807808221139967	-0.17719235454055685	1.46455771709708	2.2357596429872806	1.3282932138544512
0.3019092934222308	-0.5314231200378077	0.34962617605329216	0.18630771010736127	1.087229418535687	1.9135963882434002	0.14846326495200893	0.6785255620560507	0.5851586332115467	0.11081542720216842	0.8195706872671386	1.5587806514912816	0.35842105679723674	0.3278581719195638	0.8397540325803	1.0453569148483965	-0.29908994737609557	0.6586209145762849	-0.2126446412094241	0.5872016893690122	1.7840052177650805	-0.915459243797403	-0.5096013987576478	-0.11999874447662662	-0.29872360489677224	0.6990578832360195	-0.1771497800680041	0.8595623547752458	0.6982517831401927	0.04753495526662431	0.5201727815655224	-0.037396621755628676	0.8648337318245571	-1.2480281588050326	0.3458717316042835	0.8093163705390325	2.0366585479414376	2.385894879730741	0.18160388592457005	0.7135142249108092	0.45390603349445835	0.4953466028890256	0.8629758516370192	2.729566251460565	0.9322560968430356	1.0481743243941688	-0.2018577248987965	1.3997590491187486	2.169349986081375	1.2707724110068974
0.30237493447017905	-0.5231847384697678	0.39340858674886353	0.18696458814862688	1.0232798466542516	1.9367332221753428	0.07254479605313077	0.6325562374486089	0.6848399575133717	0.07235518425967194	0.7567462123255653	1.6478640731316514	0.3738576709959005	0.22853216083021083	0.9127386250943523	0.9664574671285189	-0.29906019249065363	0.5861536790645594	-0.1428825542523963	0.5689375048232301	1.809529096261222	-0.9736345414331268	-0.5284324467103659	-0.13018504112530124	-0.30798226806744056	0.702333087763066	-0.18005023389476169	0.7620115052573164	0.7565400525139917	0.010968349026750451	0.48165942437373904	-0.010429162253508007	0.8053060646403735	-1.2340650260633121	0.28232124814662296	0.7926928232314312	2.0419165270647084	2.3078547303578403	0.1980450433968283	0.6544347365925421	0.47858603765499774	0.3985110415464389	0.8145239008226264	2.845688867831689	0.8265250398169808	0.9949476683638169	-0.23127237097640196	1.3392732124517308	2.123143512722872	1.2040333913409662
0.37589360523832904	-0.5371006120913808	0.46135246666983126	0.18336854047746493	0.9786557327741902	1.9110300357854861	0.012557765369042554	0.5894812260212288	0.7316779301571403	0.038756820244924675	0.7041891305037951	1.7172095635823363	0.40089729651616174	0.11275092285707844	0.960006627252534	0.8904449746718563	-0.3047601127330887	0.5335496505062489	-0.09189939248387827	0.5389468568561362	1.8383642296537885	-0.9617656933266983	-0.5511200429685669	-0.14473935664908927	-0.3334769534763081	0.7034540468650571	-0.16286504497122267	0.6590400832815049	0.8155203926022658	-0.027545362716557553	0.46723365620553003	0.041596191355524996	0.7344732571959891	-1.178818164394724	0.2332762646895819	0.7729336966412583	2.0175177277649197	2.2334224527253506	0.23175931570765776	0.5885107087917688	0.4812688381786021	0.33255340432408487	0.751046412787722	2.939494464816547	0.7365370068055376	0.912137112588755	-0.2513519954775817	1.2668076165813988	2.0944405458134425	1.1365378688265415
0.5077410517980567	-0.5611550473007688	0.543138832218348	0.17590314551213257	0.9516635970658779	1.9045115005423838	-0.028702631026147406	0.5263065589969416	0.7492220025809685	0.006809978361614438	0.6767668614355569	1.7620568211582675	0.4327705080999273	0.02185529103851534	0.9732451643340999	0.8224915657789185	-0.31617855002136014	0.509614828558379	-0.050585344300167964	0.49652347383022855	1.8617607402781169	-0.859299239961396	-0.578133034027506	-0.1654970252946393	-0.3815093135902568	0.7012888423426358	-0.12935335411232934	0.553498205905074	0.8598129183286408	-0.07115420536244957	0.4420363927074778	0.11349476295527058	0.6569359177437712	-1.080312327979611	0.2006788887336674	0.7417113808557104	1.9635561824556027	2.1557271521372763	0.2630737110002769	0.5116075638219393	0.4580435765497299	0.28735440300878456	0.6916110929221466	2.9960940494076214	0.6625268501615883	0.8076227298756506	-0.24953243785473997	1.1727483646243244	2.083109101139392	1.0621129735752821
0.6622970493515112	-0.5697775622959791	0.6355110139206545	0.15636941456238035	0.9264316679739546	1.943151436367818	-0.05318713334618315	0.4724523249303124	0.7491562720643937	-0.03507633039028079	0.679232207765587	1.7793795706671793	0.46458560442836916	0.002557443207277471	0.9515058168782702	0.7612677215784877	-0.334271380050284	0.5079070920468686	-0.02383172222975921	0.44487147474097133	1.8699436222413373	-0.7185150196829437	-0.6026131104840304	-0.18503049917650657	-0.43675203504782356	0.6966688000102675	-0.08695329882906946	0.45052678392926293	0.8884169002627796	-0.12254795856039422	0.39355270602410525	0.18766008484429225	0.5759677601393492	-0.9651715023687475	0.18494264887214382	0.6988878741891906	1.8868649131866704	2.0669445284336905	0.27686900405995785	0.4211052850858926	0.41682220345120113	0.24885785051479728	0.6351468953924982	2.9709908338741142	0.6026711656621874	0.6871071043135796	-0.24083080659006267	1.0745945778792176	2.0699658731682407	0.9887031939673678
0.7644302832752176	-0.5598233847532461	0.7230605252471125	0.11338705543153768	0.8914783363274648	2.010455196100467	-0.07069897778008943	0.44563106903019156	0.7300525937473029	-0.08494892830633728	0.7100176445353178	1.7745706150401126	0.4954648447486612	0.08888109551843995	0.8955053627263714	0.71947484566281	-0.36203640752811656	0.5329133916248583	-0.0212230222145624	0.38868521173895665	1.8420179499538847	-0.6097417116206847	-0.6293545136341331	-0.20037412337421873	-0.490986492110689	0.6942217901270105	-0.04721708140248985	0.35706142643880795	0.9095624336956293	-0.18174769108049152	0.3197928350287628	0.2511703065856602	0.499262648852765	-0.8514002532792485	0.17441243862224579	0.6522274681985433	1.806796313065086	1.9696160302220953	0.2648796184564804	0.34007916826161566	0.3578842231213239	0.2067889268216331	0.5735231405307896	2.891118962646291	0.5657782359356908	0.5708779338144593	-0.23541359199648917	0.9921787904814838	2.0305433883937147	0.9293310135417132
0.7454284454823902	-0.5392440766149902	0.788261716437326	0.05595817412308022	0.8407337654544687	2.094764540438331	-0.08195524416459939	0.4241843014306671	0.715924516351502	-0.1276424606306388	0.7697803183895955	1.7586043374341007	0.5205285515879038	0.2539129835284385	0.8448414070150777	0.702990810936214	-0.3962935790732709	0.5848016289416043	-0.04443921404284505	0.34312598264254335	1.7778136247053276	-0.5744958179004492	-0.6603555587228344	-0.2124168280448168	-0.5493239074351841	0.6973701822416809	-0.022017480589225643	0.2801812211075062	0.9242647164348339	-0.24117742434085016	0.2238346914642364	0.31641974400352774	0.4311282138535855	-0.7310575832446105	0.16884457149151405	0.6013727158948453	1.7493790765585076	1.885365704833371	0.23081336418298007	0.29285793889417644	0.2977313897241542	0.16606146496652732	0.5178519288585636	2.811093370251724	0.5530223227465136	0.48286982921232663	-0.22301296131120005	0.924624866384981	1.9730534646206865	0.8851879847082447
0.6376996267621526	-0.5123701020501743	0.8242797371853866	0.0010249498984092997	0.7514717321522557	2.164718642345699	-0.09469048771237128	0.40321681720340335	0.7059892491796068	-0.16478148586798605	0.8538218401001373	1.7419646892708385	0.5370112403824002	0.40868570046468733	0.8513470400444308	0.691736883528572	-0.4307478767344769	0.6407703181817135	-0.0946566893353838	0.3216906384443807	1.6888497311661745	-0.6305633936934834	-0.6846212236723824	-0.21652429842562518	-0.6111902481411331	0.7009710285190265	-0.012190285057777275	0.218920727259818	0.9322681404813187	-0.29727829192536503	0.10536976669430324	0.3833644358801633	0.37187654070392345	-0.6365804480178402	0.17133312749026264	0.5432762685813992	1.7104078651729124	1.823388553899905	0.1817118803903897	0.27716975534949184	0.24882695130331028	0.13779598917222333	0.46979132171406757	2.723447600019976	0.5626143261479738	0.4156011626057136	-0.1999322183510805	0.8680093680766803	1.9147500381486957	0.8565085508417349
0.4891811783897226	-0.4892350261764804	0.815399899667951	-0.04687680244658288	0.6274128300138985	2.204252135436025	-0.12433607780468461	0.38188870713778833	0.6812745749476747	-0.2013542749459838	0.9439179008028494	1.7309455444871673	0.5546101428739832	0.5381263364885014	0.9411540588466792	0.6780978192587309	-0.4567127336430835	0.6725479145356145	-0.16800367496835808	0.3257540545988043	1.5785962830292533	-0.7835771126774145	-0.708383736285559	-0.2095239734389302	-0.6647955990585653	0.7002555560195713	-0.011835361102660785	0.17165061176573818	0.9381302446865026	-0.3438929457722296	-0.012961231845951743	0.4616648598120471	0.3239745914661925	-0.6078684493906688	0.1782966536232599	0.4824446731058833	1.6822059771480955	1.7656510144975404	0.11927308006909329	0.3030101405259225	0.20978439077112143	0.11945781701644867	0.41711697867184105	2.635656343683988	0.5932031854133731	0.3641941562379644	-0.17195709570926745	0.8237866223941174	1.860821288432485	0.8381494593492345
0.3417439643150707	-0.4773115245971226	0.7502446386717938	-0.080195382802456	0.5231740844684492	2.206564185695837	-0.16901439750061953	0.3571427947719239	0.6537115783308569	-0.2330415919229257	1.0190314365677982	1.7295209570654706	0.5686499869705479	0.6303535938949345	1.1106916860049734	0.6719960273866177	-0.46348940880244205	0.6812324064201517	-0.2401453751512735	0.3465584628007991	1.4590078176637806	-0.9793324584352054	-0.7441561521095096	-0.1976038798244757	-0.7055815883862279	0.6989342019943194	-0.012560474559350243	0.14550103094940678	0.9340067571542672	-0.3794271822771898	-0.11787330048040098	0.61024278543983	0.28674724227133364	-0.6180975308729451	0.19136711094606462	0.42382562924534195	1.665799932998436	1.707255654303952	0.05247250326719901	0.36714106726684426	0.18627522326239299	0.11821356255795967	0.35979542954958965	2.604703488751695	0.631821884114988	0.34406380599561737	-0.14924256751121373	0.7880951408376289	1.8270645259949851	0.8235583804471511
0.21579989917678893	-0.4720540184239221	0.6463046095237444	-0.09650945240396111	0.4378581352801018	2.1801237562362523	-0.22388515790222635	0.3439718085079939	0.6371315534834523	-0.2549242601644609	1.0610406868926658	1.7437376389172399	0.558355570880903	0.6272809117185323	1.3405806962239466	0.6745431056451603	-0.44200638151349886	0.6694439432566077	-0.29232143930015864	0.373719315740305	1.3464002033744702	-1.14336504999313	-0.7805718024543895	-0.18921268566965252	-0.7434508128577914	0.7046219735271874	-0.00017820818972513197	0.14204052192851577	0.9063118715941944	-0.41139377371183644	-0.204932524390765	0.8561865656143943	0.2591032551674691	-0.6441594989667458	0.22110178598551528	0.3755092030275352	1.6483464722425016	1.6390277569093894	-0.01111023843277768	0.45253097696169753	0.18774317071870483	0.15075859323780802	0.31256127844480963	2.6087084741495503	0.6627221206572437	0.34360699018073787	-0.1464003724395851	0.7565365434583979	1.801401995426518	0.8085830077658013
0.0950831151812935	-0.46658139753150635	0.539739997858226	-0.10755171611954299	0.3499582487973688	2.133304155213138	-0.2873773880513986	0.34225011095715363	0.6218143512878076	-0.2768996158725564	1.0624721783101028	1.7723442106542915	0.5247649533035953	0.5565429328325984	1.5950892770538347	0.6946218395152881	-0.3894815699874502	0.6304311113591148	-0.323283241221031	0.3875222177758709	1.2433974962675973	-1.2664719539744216	-0.8024046115047776	-0.18949622373698452	-0.7799241418753464	0.7237675166252995	0.021327130381037035	0.15771373390296498	0.8626848912238992	-0.4326170481261832	-0.25562838540364574	1.1564142069589436	0.23225115863957754	-0.6979640310451056	0.2679018999362669	0.3463410762669333	1.6380786550872213	1.567223864552845	-0.07574892602076685	0.5455691300121616	0.2086289598647288	0.20724337132111997	0.2769206835607222	2.585954996450563	0.6830671952721701	0.33506199657685654	-0.16969992296194486	0.7243289564153577	1.7598101701214248	0.7946493370898842
-0.0047482209065103035	-0.446657677108954	0.4833595910788052	-0.11679595599954387	0.29665505079048443	2.075040955275415	-0.3450386268966089	0.33151509406583185	0.6112815339652368	-0.3066775710383576	1.0360753928596196	1.8168080751672793	0.47622669126207445	0.49748153615128	1.7765826711935162	0.7347593144905629	-0.313067304812357	0.5784964801656005	-0.33357150829045856	0.37775683526802045	1.1535921811075025	-1.316596950298685	-0.8182081689789878	-0.1984372518467013	-0.8124321957944136	0.749811028722535	0.027355113038094885	0.19022744128828503	0.8149416575100217	-0.43893592342542487	-0.2742058666918833	1.473866402925887	0.19979001411779843	-0.7886689196512782	0.3233344232714021	0.34292496896773905	1.662728207489759	1.5184552914449152	-0.13239002344556877	0.6357522483653867	0.23777222855510338	0.27425813879629174	0.2534967052138736	2.5420291730533875	0.6965566922152967	0.332958105962773	-0.21722031900557165	0.6972100383271851	1.697736794563679	0.7808824354125166
-0.0665443125240535	-0.4133379436362251	0.5196444443828084	-0.12876120528405693	0.2781855363986491	2.022300079217586	-0.39299334097814387	0.3133581647594001	0.6128590663630196	-0.3473505165916463	0.996870526305754	1.8877455226001334	0.40517177374396207	0.459131499089202	1.8300416234263224	0.7771459755261677	-0.23375937702805377	0.5291532783744174	-0.3281023191763198	0.3440041137118365	1.078769160362328	-1.2589834701790688	-0.8251579606251177	-0.2035524318451895	-0.8385030322859679	0.7780025239034742	0.012887191383833962	0.23475200886628222	0.7646447552016193	-0.44435586453372133	-0.28029472706261627	1.7770339507062254	0.16508482579225753	-0.8775713509763454	0.3809108954442328	0.3641455560316069	1.7119593999961729	1.5013055846499346	-0.1646503702628655	0.7098409790503364	0.26620243131467586	0.34611383377402133	0.2323589977806321	2.4842190342742017	0.7102071553778149	0.3421375659762084	-0.28393819958892463	0.6867583547868394	1.615908981785097	0.7578683136126761
-0.10336941641772604	-0.384750733986231	0.581039990922692	-0.1545688407374297	0.24705864083458423	1.9986359765079265	-0.4298451116665755	0.302060106236587	0.6172769538103461	-0.40690474169658375	0.9572659304233355	1.9745889167509225	0.31962010598397844	0.44972043508825355	1.8000309219173851	0.8036143970841312	-0.17809728476824063	0.47816198934185417	-0.31806790503558646	0.28896671924015693	1.0232171895177857	-1.1503406487657124	-0.8099204495293246	-0.18649991605247693	-0.8562811059513569	0.8121448089540613	-0.015668921456579426	0.2858668641790754	0.7266025684714745	-0.45063260229276264	-0.2771522437448066	2.0186805218475437	0.12469840641764621	-0.935051731859058	0.4339016308953335	0.39465071551659536	1.7649858451931546	1.5031950082441097	-0.1739098957581281	0.7609066403017603	0.2934001744407633	0.4154178350380535	0.1994191891447143	2.413312401092571	0.7310430450223624	0.3534234544693652	-0.35762567683900937	0.6951657208861854	1.5179239015371409	0.7220999888368056
-0.12536503676741867	-0.3730730778002621	0.6311629555500483	-0.1832676985184166	0.23693687755942716	2.0206599466922093	-0.4502889634592299	0.29688105387419345	0.6220035755021877	-0.48750239216402075	0.9326836231291645	2.0671812606881765	0.23504036576993154	0.47461578959998063	1.7164192237863545	0.7979944308480533	-0.1612746164116115	0.4243229999686221	-0.3161010607994451	0.2162183863387379	1.0048465287910442	-1.0396263518010276	-0.7794368508774603	-0.15080094073718558	-0.8674694516085222	0.8568767132307199	-0.06510257726972639	0.3307999809598202	0.7083892928393256	-0.4561701773674522	-0.27259636039592783	2.1789686168485347	0.07462459643133629	-0.9726541555014083	0.4706466001824957	0.4159708447799101	1.8143842064347346	1.5151314128214204	-0.17080805471209046	0.7965075302764745	0.31745954714301183	0.4710447579966653	0.15336679293784655	2.3392023285968233	0.7483746209070365	0.3756323166694133	-0.4253178268837067	0.7115969591926274	1.439753251334428	0.6695532526416434
-0.12029296930728137	-0.3815137696399452	0.7313279601771387	-0.19997973072886333	0.29306330892357835	2.0889809152172676	-0.4626279260445969	0.27831929298148306	0.6210076585843955	-0.5862499338106131	0.9264595654165078	2.158160239908782	0.16325399762446482	0.48985247183892994	1.5739574425244949	0.740925083210614	-0.1839441197575447	0.37064086608351077	-0.3244843989811931	0.1350371700855543	1.0329627116341809	-0.9535269113001561	-0.7479526651930387	-0.10427962391947494	-0.8771475188761457	0.9126913961149128	-0.12638611351982418	0.35869075956881336	0.7027779738407804	-0.46773693215250456	-0.27622432629632115	2.2814971669026507	0.030958094107990997	-1.010433005335754	0.48586592930244	0.41401167330898164	1.8502340640934007	1.536865579932329	-0.16433638635298228	0.8264128581468398	0.3336267765494081	0.5096992724824532	0.0971883792723991	2.2802639862545684	0.7421998511795491	0.39883856006528146	-0.4913931042053218	0.7247950489920927	1.392807666379227	0.5912177452214967
-0.08877143802752838	-0.407412045299749	0.8520346973076164	-0.22203069504842862	0.38533034855390136	2.241884194659806	-0.47694593462673723	0.24977866614883387	0.6123312303965897	-0.6759916241608817	0.923286844672598	2.2234051761278892	0.1129943216407592	0.49433086711760754	1.4305996889609776	0.633905811545367	-0.23739319241262766	0.31118379915688804	-0.3389313136223145	0.0684239834752294	1.0992331692187949	-0.9717406727094717	-0.7087925475588606	-0.050725413553281376	-0.8867514490559236	0.9756576728229815	-0.16421413763932663	0.3663316023963881	0.7215820415462616	-0.48178629034770626	-0.28416902156402524	2.3523461644290586	0.0089019246876666	-1.033577575368109	0.48557055173582275	0.3893749789459201	1.8560379536174492	1.5621844356720627	-0.15752873521132496	0.8769939759079804	0.3450842494992716	0.5317750683826729	0.03451160098313903	2.241325865714077	0.7109064348555005	0.3999349180209922	-0.5666951509409912	0.7307038048857738	1.3500303828638447	0.49497511446433967
-0.040502613463940414	-0.43291594397432487	0.9273099110607133	-0.25743738041868997	0.4794128169689703	2.526198718233693	-0.4827863611917092	0.22559579541446023	0.6009996877059496	-0.7077935365510251	0.9167635131694538	2.251815185939269	0.09083637756771976	0.483586227857358	1.3457795208718575	0.4984208411005838	-0.3045871624614588	0.23944561028008882	-0.3540386586470303	0.019460525086060557	1.1888048821498947	-1.0998060693490603	-0.6588203723328834	-0.008321146105140674	-0.8992043616114845	1.0419242034235043	-0.16649061225467007	0.3442091494357107	0.787237126365078	-0.48824211265259976	-0.2951772793356209	2.3964172852048113	0.009986793546438794	-1.0329937319904754	0.47279301049991274	0.35206249041240484	1.8207705745203775	1.576114587845681	-0.15429890072431646	0.9629032465894246	0.3528641509356464	0.5430098112764112	-0.020168378367308833	2.2196978465573247	0.6881574221116251	0.3825073946833474	-0.6493237961554693	0.7286535875387402	1.3174662777755617	0.4085766885056229
0.0008184257457980737	-0.4398405892214431	1.0207341129221055	-0.28069661675576585	0.5981496826318924	2.9048056972067315	-0.4833194534387544	0.19284631605549912	0.5920264762766416	-0.6758618617076975	0.9013833517268466	2.2693792590004898	0.10322093887470954	0.4282759990106837	1.2927729253864737	0.3534093181424917	-0.3588656525482305	0.1599994101631087	-0.3754778799744547	-0.02373269402472363	1.2845160245362153	-1.2593785547549126	-0.6118985581461577	0.004566425374196103	-0.917071399782289	1.1090956423493772	-0.14904972542798262	0.28493303742993825	0.8912840503656028	-0.4809909442764206	-0.3080652874023448	2.414864511195361	0.03626354866390518	-1.0263986662979552	0.4561361772224323	0.3155915859287576	1.7588789623366186	1.5861934456072462	-0.14750924866029527	1.0829481709426307	0.35227433096819305	0.5507280772142245	-0.048767361822661406	2.1990031344843772	0.7003196074423899	0.35050744685105334	-0.7272215915505593	0.7256239857899583	1.3177734410365272	0.34126727052581185
0.03240572553514853	-0.4321118246667818	1.1500166734284119	-0.2821062674428615	0.7797431814275119	3.236140463904988	-0.49036759341296127	0.1410883650879342	0.5806072928972359	-0.6080399145855881	0.8691120101232273	2.2980286462065	0.15350867049891675	0.34346919107340496	1.2585314863750754	0.20909554268222658	-0.37676321614144276	0.08398635692696607	-0.4069597708224076	-0.05178344922748117	1.3594365685420375	-1.3883229239600257	-0.5650939555832456	-0.0038956532974600707	-0.9360102484230903	1.1438923420712386	-0.1205794812863878	0.20777560228248676	1.017730433832172	-0.45372093284329457	-0.31705747710931853	2.4078224736300085	0.072406028999992	-1.0222899367338614	0.44107192132496253	0.3027076580685522	1.6854683794953218	1.5996222629928392	-0.13075010748312424	1.2287261265253182	0.34653238956861687	0.5551631639070802	-0.051457849553202	2.170158455553148	0.7515411694852357	0.29379630129942796	-0.7958143074566882	0.716573529932837	1.3307750859420777	0.29783723958469255
0.03886156243721091	-0.41794242298323664	1.2236034057619372	-0.2788338640621042	0.9901005271662399	3.443725715082614	-0.5062589317684606	0.08214116353645373	0.5589421162675836	-0.5216737332447763	0.8220632403053951	2.3400987367731942	0.22754750578177138	0.2609045052826129	1.2517439498654446	0.07177723568871214	-0.3636413116616309	0.014788785111275701	-0.4468621490611856	-0.0529323177578165	1.4000107809372715	-1.4148117136872451	-0.5061107794240717	-0.02485831230250019	-0.9497997467623831	1.125833315197682	-0.08337734457160663	0.12217968062590553	1.1597013861481749	-0.40613535984097526	-0.3285105612866317	2.3824650937273004	0.10356787852848592	-1.0217351945837736	0.42000411638600044	0.32097365166702424	1.5977021815216357	1.6169661283473438	-0.10885122969195193	1.3908247835022818	0.3446991058638077	0.5554985293665944	-0.02466368131230804	2.138316213870406	0.8287231522883471	0.2367450817522812	-0.8579579583704675	0.700115742049239	1.338574153115027	0.27819958576997905
0.006737591609547561	-0.4020751515515997	1.230510432087076	-0.27484225114711425	1.181489058074235	3.5469397448445514	-0.5293564507200785	0.020937142222384846	0.530879169358034	-0.44303263093509254	0.7626082115364436	2.394227220324633	0.30251217720116796	0.18345185798580993	1.2552207594555356	-0.05021661694708708	-0.3401349521626486	-0.036549353380934735	-0.4910820909327101	-0.036445583499745894	1.4234208994584345	-1.3184871943932035	-0.4478080024470363	-0.055610697821500556	-0.9546017118522723	1.0887900005158246	-0.05263825858789656	0.040058859033170455	1.2932179833249862	-0.349669300241389	-0.35350932697998205	2.34520521412381	0.12661550344205244	-1.0168898401974322	0.3987861611840085	0.35545144983902244	1.5097531427438622	1.6375469356568995	-0.08754832136030176	1.5484987169901308	0.35057089568905464	0.5459236024790046	0.03246219597499476	2.1019556678937157	0.9062745657589151	0.21477731678786371	-0.903463021603985	0.6805870530746165	1.3616449936690986	0.2749971376094257
-0.044043590020653375	-0.39545781304621713	1.196780172433409	-0.26757583748625297	1.373372287573765	3.567197597928252	-0.5586411420787728	-0.049512860263359756	0.48362291160879245	-0.3823712119114265	0.6995911968135783	2.4450491819778994	0.3583388938500546	0.12379581151781452	1.2415233097316576	-0.15760975331747326	-0.3164426246296554	-0.04836653656343044	-0.5172124318286015	0.0047983258915347046	1.4625821585656742	-1.2210444770106499	-0.4047513130260727	-0.0862960304191723	-0.9598421448617058	1.039347249957195	-0.030860048374222064	-0.010100282966052235	1.3864473838929916	-0.2977751637535627	-0.38562531516480975	2.293638705724849	0.13435182853278924	-1.0107458435318688	0.38462772982416416	0.4011707295803557	1.4488018546954127	1.6612545651414785	-0.07175913047799079	1.6771464643893865	0.3647265749079406	0.5240616628138376	0.0987717763578361	2.0625454037696525	0.9462839070444554	0.22451764510734548	-0.9324308396071201	0.6504208335195578	1.3916294073078677	0.28623591794646197
-0.09112068919034008	-0.40904333192046394	1.1393040024529446	-0.27208288390077606	1.5466134334053427	3.5297125207088795	-0.595851452685571	-0.11906711469900486	0.400983717604228	-0.33196945282264423	0.6435914199893465	2.480543205744166	0.37840468873142824	0.09958869102148689	1.2009510615546442	-0.2469854098872431	-0.2975780272595861	-0.020156850256216562	-0.5147956693936371	0.06600618023618372	1.5316286271045512	-1.1723675200262915	-0.35308671630502786	-0.10761119621062509	-0.977550317844269	0.968817630481363	-0.006694688333393825	-0.03134484150892102	1.4411113247516154	-0.2613437487884988	-0.425939501837804	2.2377062988899348	0.13386565442582463	-1.014312562732926	0.37333446086050504	0.45840296961678717	1.4280311393510259	1.6910477614171113	-0.06988322660875647	1.773338502313731	0.38161567352823456	0.49870268766866016	0.16260971250975026	2.029953771399032	0.9259229996866377	0.2553044931645711	-0.9646577386688897	0.6022156512636208	1.412178149523856	0.31219870899601965
-0.12171619985496485	-0.43321300715800265	1.0790742079812365	-0.3064946627486823	1.626351943589603	3.5160898552527313	-0.6345383816403795	-0.1832189614143098	0.29872296848532115	-0.2873025200739424	0.6111673022549183	2.504558791514301	0.3639840895137751	0.11572807113332657	1.139375911447798	-0.31092227229555636	-0.293257989829512	0.037515157030948904	-0.48492151376074605	0.1334009741253434	1.616646230561664	-1.1314490817079308	-0.2814904258954526	-0.12364067600364012	-1.0065527466094917	0.902322524421496	0.021468336685761508	-0.03832422372252385	1.4782227125417349	-0.2503089804484781	-0.4754539421817364	2.1963580260374216	0.1344155194638324	-1.0247180704071974	0.3818856414140687	0.5021970127279122	1.4504369738862561	1.7301171002156799	-0.0865483726027146	1.8273955667895994	0.3944816717735093	0.47806556098606795	0.2230723095088048	2.010551964139237	0.8625630014273635	0.3168858028759371	-1.0069889406311723	0.5357945091257668	1.4254149663010827	0.3458449586888973
-0.13553021761076364	-0.45151056273886836	1.0049013188854767	-0.3328225264318162	1.5959912556114957	3.607153372650289	-0.666372952286931	-0.24353654115152645	0.19101853749376185	-0.23003514755304497	0.612044195389284	2.508157237064461	0.3234657327069749	0.16411306705450576	1.0576195315706873	-0.3541886149903126	-0.3096901253147185	0.1261142062646007	-0.4175534869442471	0.18724241529085422	1.6936555867316017	-1.1276704058334608	-0.2042422481619787	-0.14153231121183524	-1.0347184853833131	0.8565980390405601	0.05662107378874137	-0.03630822795420425	1.4998625821992093	-0.26393696324167465	-0.5170356449570432	2.1749928742199485	0.13651732018826412	-1.03404501383556	0.4171955680234164	0.5193522058734675	1.5124487385984158	1.7747069174604193	-0.1097271848035993	1.829647098217503	0.4038549674503183	0.47665119361333286	0.2739083671542797	1.99688999544484	0.7837080254587707	0.40541670779954303	-1.0560962673104164	0.4570455133285548	1.4344474859438459	0.38575592206641973
-0.14237540408964167	-0.462988469542709	0.9222925841481528	-0.3171965006180602	1.5077048139502622	3.762373368448017	-0.6745604000280528	-0.2951246489823195	0.08231420591673923	-0.1537971784672679	0.6406614667957625	2.4772269530575928	0.27262290019570695	0.23006070323268535	0.9608698200797405	-0.37913958568623973	-0.34128051525215597	0.24521612485714533	-0.30392231175697926	0.1987428717881662	1.736094080993179	-1.1585105628386667	-0.11978126733381655	-0.15809629857772603	-1.0543648136624129	0.8189707610276378	0.09216880690628601	-0.03835340580843421	1.5162166713475256	-0.29706584849352013	-0.5490703207881377	2.1774904209023154	0.1346851444052494	-1.0511037896574429	0.4509547624080243	0.5166985013291268	1.5987861662887286	1.8187258505823791	-0.13599583866543022	1.7862180744895872	0.40893666261767014	0.5037501808528033	0.31146448631733564	1.9814245480620323	0.7047131935946401	0.49478510838376144	-1.108907199885267	0.3667032021732966	1.4387597701622428	0.427941227873437
-0.1395026355904358	-0.4672651550318685	0.8633750809351788	-0.2584682474177559	1.4045359979167353	3.904563292902607	-0.647127378642502	-0.3437486450836923	-0.002049916189441142	-0.0928105106973087	0.6874297982364943	2.425482512664048	0.2291607051105946	0.3061602785558696	0.8543299722194613	-0.3954636782929904	-0.37703658915143856	0.3981723180970193	-0.16448481933077086	0.16313501006414524	1.7308210209697628	-1.1074775969157902	-0.03208410216035664	-0.17495723459521434	-1.0677793901574577	0.7898179964491813	0.11773478083450897	-0.04988519342408027	1.5337089395105878	-0.34026033866077343	-0.5740643034018567	2.2089391770369335	0.12503809138321148	-1.0810416774949727	0.4643329046960553	0.48996689613225436	1.676015509923976	1.861206004672886	-0.15927464574207392	1.711139946617891	0.41422303411701167	0.5564317202104612	0.3250688281050639	1.947814512961731	0.6262461198268763	0.5723219793626059	-1.1601657503869593	0.2593190124370124	1.4331564403626007	0.4625397527174527
-0.12519666938284965	-0.4600844208333033	0.8264996965647455	-0.14723530085337214	1.3003202616081015	4.031077469934718	-0.5871450655889188	-0.3892759122118643	-0.042424388036738314	-0.062066920652616445	0.7431763433918521	2.3684990157961745	0.19468433088317522	0.3916241257656404	0.7539745185389167	-0.4245711448284073	-0.4195953737348411	0.5854798632353088	-0.020785487085431365	0.10388588239416663	1.6779679496640871	-0.9403568213338381	0.03876603620494042	-0.20145654910423588	-1.0670761469241787	0.7759155986479518	0.13857797632771537	-0.056339298091293157	1.5516690185398805	-0.3786335919367464	-0.5815546061045805	2.254678076510373	0.11011742927078132	-1.1163396476810563	0.45307655792822377	0.4412432518258024	1.722705215253568	1.8959603868277017	-0.1715240180225241	1.6107407945563552	0.4335242323056982	0.6209312467392734	0.32016415908431783	1.874656962695631	0.5528824668509763	0.6334261703339866	-1.2117513606132633	0.15470187863096924	1.404995808585814	0.4800722500432288
-0.12111112956667028	-0.44165625988719953	0.8051202848078661	-0.0019094250012582025	1.2131198559245608	4.209921906631392	-0.5023291455579422	-0.4205666018892349	-0.040161664799514205	-0.04465347352594841	0.7819668308511962	2.290703308699304	0.16760662985080535	0.4785911696492728	0.667294661599283	-0.47173007886490803	-0.4742179046845331	0.7930769971468337	0.12398910837819703	0.035102087617921385	1.5849625107650505	-0.7918901996012478	0.10473045103126762	-0.23842569832926414	-1.0525876417566267	0.7756932855299592	0.16257923174413488	-0.056144750851889635	1.5708974919796734	-0.4102051439320129	-0.5768026164908153	2.315726470058781	0.09218206308896387	-1.151210193587564	0.41295443846273977	0.3859226744832906	1.7437057876088082	1.9168135956983814	-0.17011209037681013	1.4961477098333442	0.46955386919817094	0.6834404521714013	0.31813020185261737	1.7598958766585273	0.4785213510729431	0.6610026183588664	-1.2594283768067043	0.08159319300286247	1.3571119358568828	0.4731863822625372
-0.12140840323004984	-0.4179936407735255	0.8103388297134326	0.1471395588730652	1.1661557026603584	4.453639067368763	-0.40910404915211707	-0.4398286748938416	-0.0008528240542546806	-0.03134355332790108	0.7836724821746042	2.209192386591479	0.15319404653043805	0.5553887273450154	0.5941986188720976	-0.5326940171205896	-0.5247788937714262	1.0060602392279094	0.2598932982521769	-0.026870894334020512	1.4761061400364839	-0.7117424001419878	0.17697855242205146	-0.27406145231873114	-1.0386456328366231	0.7826272629918559	0.19387741836681852	-0.05222462397790813	1.5863231935841826	-0.43625843389184815	-0.5721319392307833	2.3981372678485533	0.06516224710932465	-1.1860589135734125	0.35515151015550284	0.332384807439961	1.7391530515870195	1.9056248464696857	-0.1582786967795167	1.3931778659610836	0.518324057551796	0.7239978011122609	0.31082597822434604	1.6259361149033977	0.3957530488197925	0.6549472709460776	-1.2924245571925608	0.03527008077197208	1.304339847795245	0.44558973841559535
-0.10746284845505691	-0.3898545867885635	0.8287896448112371	0.2631792224912354	1.160030643820061	4.718554299408507	-0.32589919993853805	-0.4474692894302744	0.06537365914509331	0.0011088565548286022	0.7572338402499266	2.189977971817691	0.14192970686917752	0.6212115845515643	0.5456522172103313	-0.6011272523730649	-0.5630548345315569	1.1929414025463776	0.37680598690792777	-0.05871903670774316	1.3678122290437487	-0.6634659646771774	0.23930083044987188	-0.30636754981480074	-1.0307193190446668	0.7813669667947852	0.24796324946262058	-0.040252673233111456	1.5951995430614685	-0.4530098618524107	-0.5656699986488036	2.483765477261044	0.02780539302134401	-1.2161568581624427	0.2897352250687114	0.2881654476584731	1.7055678078875567	1.865590510651392	-0.143653446251038	1.3123055264121664	0.5807129248554312	0.7194217637190297	0.2847449823292506	1.4855667294991994	0.30770188802201415	0.6251831827410534	-1.3157310174274124	0.014962604200778684	1.2566407529654886	0.4035905371431913
-0.08771651113358905	-0.35575634290343683	0.845567288554155	0.34430845531776444	1.168935218467676	4.986738131260557	-0.26269710406541225	-0.4345868038370259	0.14321452543973434	0.06016593979367065	0.7109322084964582	2.2579747749961956	0.12233684992768287	0.667531878426544	0.5279928216744896	-0.6608956232828997	-0.596796874622501	1.3211100101987394	0.4702197369774203	-0.06255880017695804	1.255803362215161	-0.642689590468581	0.2905308865167776	-0.33497615764904165	-1.0235619127637958	0.7708227495435149	0.33000029612049225	-0.036048021021501946	1.6213004957216541	-0.46546326071251665	-0.5690827259657854	2.5441379670868316	-0.008496314642351602	-1.236180321540533	0.22263774933192448	0.2608049167469149	1.6664947280539697	1.8153874825141423	-0.13297399352000025	1.2527501989776932	0.6487579015484543	0.6792022104221741	0.26089104087139653	1.3420680203434203	0.2322667845178754	0.5653250837980374	-1.3395925578991057	0.024927545493267384	1.2164863557331933	0.3545652854536337
-0.058841504680027676	-0.324416177025391	0.870330224606471	0.40671666396822415	1.1753985130891618	5.272324165824957	-0.22610952068525064	-0.416578778102559	0.20898089502306263	0.13632301799954066	0.658902518249533	2.387197698784785	0.09822903883980462	0.6766719380984826	0.5387226363114137	-0.7001094325160659	-0.6228119429002908	1.3844796273994695	0.5443860690550413	-0.048047272265099236	1.1453548675569438	-0.6542159111216403	0.3424527770461938	-0.3490706817122916	-1.0197173752083708	0.7520592092678691	0.42222137045823604	-0.04980494268782627	1.69362309108236	-0.48259919372740956	-0.588289182225548	2.558194566456455	-0.047638637830581906	-1.246054731812097	0.1638133069401369	0.23690573958884453	1.6375379687094185	1.7539406452581825	-0.13538387002578672	1.2222036488836596	0.6993019514459883	0.6176043241735094	0.23657109149083683	1.2212431832824215	0.17507627840512502	0.4750227486589556	-1.354750163868625	0.03680110638795866	1.1840254383028914	0.32355108560742973
-0.00970453578975663	-0.3066256775683896	0.9094036968352842	0.476518346630593	1.1638547789788043	5.500925510585213	-0.22083285096560532	-0.4114229919232854	0.24501117727495023	0.2190609063311863	0.6132538474934923	2.546916913417623	0.06422560255226376	0.656079508436578	0.570190931784267	-0.7162715837264726	-0.6377935277202117	1.3905992006684014	0.6063488859508122	-0.03348630533861556	1.0485845772003288	-0.6730404225404024	0.3781022636061445	-0.342894149759061	-1.0245087492857101	0.7211263741601333	0.5029436719275314	-0.06801699613649193	1.7858686419935512	-0.49880985658873167	-0.6142182569072003	2.5132139979888826	-0.09748528349617054	-1.2518840714548236	0.11252591545652788	0.20613362602352167	1.60559568023526	1.685877927533663	-0.15719875212132162	1.2138561541438668	0.7229739796919987	0.5404702684851594	0.19432657217724086	1.1273936659642088	0.1309952834061176	0.3685618230013377	-1.3598080734126246	0.04170097834971775	1.1506478305156453	0.31596188770242034
0.05792390725886727	-0.29772914739513134	0.9660246903454734	0.5968828569146141	1.1543496632503039	5.594137764904351	-0.23696950610735548	-0.4100293475544293	0.2548229507490392	0.29415629173827545	0.5771944949753103	2.6877875909204954	0.01048101522343577	0.6274992749188858	0.6132806435991087	-0.7007072161889892	-0.6510511888648515	1.3578583790635057	0.6609396486897131	-0.03161703973802894	0.9647690046302738	-0.6483657596958423	0.38121265986734937	-0.3186286554291544	-1.0331552519310239	0.6822309720234504	0.5496238047985657	-0.07945394197292835	1.8578367621102576	-0.5180772468454358	-0.6475682796369211	2.4095039902082354	-0.15741632657696186	-1.2555471884721254	0.058757352413335615	0.1766532987282912	1.572430970385199	1.643470220666859	-0.19256893957471632	1.2106181269872425	0.7237442669629267	0.46004574299838374	0.1501433569200118	1.0393882980031128	0.11262138528111951	0.259476744273802	-1.364693240144329	0.06385512550975006	1.1037166438383024	0.3181613049296685
0.14266794724507045	-0.2917187397046773	1.0417110886929737	0.8177640917029558	1.1486502752910943	5.59416342842893	-0.27184223079901376	-0.4126025874074424	0.23642438160974527	0.34990021935425575	0.546978306254619	2.7728327353750437	-0.0450551251488304	0.5945030356083313	0.6492484682649206	-0.66248104954587	-0.66190800269041	1.319923652492814	0.7014033927545463	-0.05398230825890138	0.8906490585548884	-0.5636473028958562	0.3769158532675412	-0.27910574780038633	-1.0442037962225375	0.6416807461845262	0.549339483995811	-0.0849669243695268	1.9025368137974208	-0.5445009960128674	-0.6877915877969191	2.2652480017986725	-0.21954046071668074	-1.2443323029067423	0.015098086587612154	0.14686077089843225	1.5520207126260137	1.6390973062441447	-0.23474477827225365	1.2124083265890682	0.7027990556560022	0.38524223423521065	0.11511552383484165	0.9605924749424993	0.12193631568198697	0.15945692160598185	-1.3760505042433562	0.10538161413448696	1.0492647566932598	0.32771305974514514
0.24693997310087862	-0.3049482949364135	1.1351943436610086	1.1078956151774224	1.1227119626289337	5.514188886697252	-0.33127022226828023	-0.4263668613409187	0.1893195032320083	0.38892501322943723	0.5166637548195715	2.796468820397595	-0.08785801268216277	0.5531622025699832	0.6643554353901868	-0.6201143812752454	-0.6614672584498039	1.2987128138808972	0.7181535583584524	-0.10257615115777807	0.8277216076259801	-0.5180766530812058	0.3872361938033408	-0.22337902278314958	-1.0561483401757283	0.6020808306457537	0.5005908695799046	-0.08019808516364708	1.9166748298216878	-0.5685632871982262	-0.7183195935441322	2.1112738366943575	-0.286118713967367	-1.2083377220862859	0.00013228987901448344	0.11272005881092366	1.54131668955241	1.6595506064399828	-0.2778725681870148	1.2375204458010605	0.6770978706562893	0.31380210080514	0.08190022985235137	0.8934080900127481	0.1310665307491267	0.07585708961743384	-1.3899390263518803	0.1612979735776843	1.0054603960240254	0.33367565567879437
0.35419525855201617	-0.3404524671649827	1.221899614277681	1.3830028514817734	1.0805567398591798	5.3255013218006315	-0.4002254685420386	-0.4447192265855538	0.1237642680352522	0.42634378609312995	0.4797965723494442	2.7656533596938417	-0.12991742574221135	0.5206845758602674	0.6719384204798258	-0.5811624772633264	-0.6590812885734434	1.284582564556679	0.7134211618910105	-0.1721274277801083	0.7700785566345172	-0.5417056104199776	0.4062530650621051	-0.15500994839886278	-1.0621110802410296	0.5684818037074443	0.4180214369893583	-0.056173932937799834	1.893325280245877	-0.5881361746213842	-0.7322503129704943	1.9778103272378602	-0.35684536986001236	-1.1595495141060976	0.014332566394129503	0.08925072296864589	1.5414707982301412	1.7051315017049795	-0.3056191463125605	1.2796438134174342	0.6744370783404259	0.2425952650860362	0.05369001543748854	0.8240990589569244	0.11998097193494961	0.015841643004848163	-1.4012294965634864	0.22863950105694072	0.9816000499007533	0.31572502738564046
0.44727874555514574	-0.39040773892368846	1.2759113353350868	1.5736221464347298	1.0263906954717128	5.088778638034921	-0.4637648749962594	-0.4461175241910337	0.048443071542625143	0.46459674615586444	0.4319964788198288	2.716273500881392	-0.17583448937118468	0.5089690002270171	0.6845519622485279	-0.5608798171903955	-0.666778505501156	1.2758826080465517	0.685829618771417	-0.24669558726748847	0.7097933056743313	-0.5293691851549814	0.4336691497541597	-0.078519807342819	-1.054159348018955	0.5402543000637319	0.3316165358515866	-0.01736662235777465	1.8617697493412961	-0.6013866752836172	-0.7325349062085603	1.87250397773834	-0.41226072592982776	-1.1066252941609922	0.0639067679913596	0.09504905608641703	1.5779057464618886	1.7631820131137406	-0.3161446069349294	1.3290005158917513	0.6865856090133505	0.1703580311434964	0.04351508002017203	0.7475267027724334	0.08547350880402886	-0.024144967990918757	-1.413075047011934	0.294447052967194	0.9868266247631174	0.2699360610447477
0.5197793197947315	-0.45803058744270136	1.299803784852442	1.6378835183183953	0.9501403855886886	4.868816568867081	-0.5172604461057099	-0.41898450143711186	-0.03022042212611247	0.5025379392856241	0.37012214584246084	2.7019342110957876	-0.2271242081561513	0.5148433602508116	0.7036121339925713	-0.5790292492398846	-0.6904596749521086	1.2753347184542434	0.6341674520147661	-0.3107497163112673	0.6459541256575034	-0.5146550031766499	0.4779522729950286	-0.003478009387470693	-1.0364511750363916	0.510191930403911	0.2586319582424904	0.0322210371256996	1.8697249454634277	-0.6090205929832841	-0.7122116008548735	1.788466614892505	-0.4438875192549386	-1.0507800385009978	0.1506665437459557	0.13751059111858507	1.6511987887862722	1.8036713174968881	-0.325254140116554	1.4033155603027014	0.7027044203627166	0.1050103702279404	0.04435183457751713	0.6702104459417335	0.0260162816673844	-0.056188059539062404	-1.42154174805189	0.3524873785828576	1.0264626839925328	0.21899900822688972
0.5744645201546233	-0.5424605538451607	1.3020237442318006	1.58648401027192	0.8600155059058929	4.662885448500966	-0.5583911076620167	-0.3667100412042942	-0.10350397260493627	0.5397207804162543	0.29132524034843504	2.725809673512969	-0.3005518312709426	0.5449891799281807	0.7383015591547987	-0.6331216741716963	-0.7331895501268011	1.2801420077803065	0.5646716010561247	-0.36288198011402517	0.5812553801572883	-0.6034638539568176	0.5212319503832481	0.056248901336448706	-1.0257584887665376	0.48018905298693326	0.19846853146364712	0.10201242742123381	1.9300508446411684	-0.6119386176421727	-0.6733012480536862	1.7215521463530599	-0.4624576717161548	-1.0122045425625916	0.2515675205023439	0.2067286168974868	1.7343129943016642	1.8046797828508345	-0.3361835800369884	1.5026150597725159	0.7194042483964399	0.055942515205776436	0.06543804942261404	0.590371514963927	-0.05074349465863391	-0.0812545584477439	-1.4238196499366875	0.394559608515798	1.080667400701017	0.1750106636819309
0.5868316306992836	-0.6308675816635867	1.289646650509838	1.4286199148730212	0.7678957253911898	4.474895464863361	-0.5825524522924727	-0.29090183674613634	-0.16631446077625706	0.5726214605918027	0.19738466249099854	2.750449975898356	-0.39773656996734613	0.609839151090298	0.8034059660108573	-0.7106576153198894	-0.7894114061689873	1.2853999804806877	0.4924205170909267	-0.40981843890356523	0.5096166072714157	-0.7394218805404431	0.5477274950053507	0.09567985067310893	-1.0252628293792267	0.45322184554029155	0.14809795273672494	0.20786314854021812	2.011951505778505	-0.6142877855083541	-0.6251093292278272	1.6677188876648217	-0.47343161913493	-1.0159131302479334	0.33665595152583133	0.2841837596806043	1.8195847213052931	1.765616239830163	-0.3519747708168147	1.6212353682351277	0.7197475764371961	0.024024472124151236	0.12509993667602445	0.510068675465053	-0.12536585069436817	-0.10607488438951831	-1.4275347720197804	0.4097076172597084	1.1305382357743186	0.13515770691259982
0.5408699654523661	-0.7128595812482733	1.2856922795168524	1.2534444459851488	0.6775913736612325	4.308042893288215	-0.5884990255438034	-0.19194145346579777	-0.21239553656250404	0.5994216202410239	0.095665058904596	2.765865490880953	-0.49583912890300547	0.6933942699684084	0.8865806044825429	-0.8058311737340654	-0.8527409604710712	1.2874302648973477	0.4312605358802128	-0.44336869592366546	0.43171366587600496	-0.8657927630588664	0.5566555901558499	0.11438953152151166	-1.024589240981086	0.4234052727785332	0.10258563416962199	0.3472197679654802	2.080698000548389	-0.6182171111320559	-0.5746861037539348	1.6233867471587877	-0.47189879072781926	-1.051471192655206	0.3909168105133854	0.3541641882143592	1.9013876970542256	1.6943339674842803	-0.3830531782026431	1.7810041544174957	0.6952106256269719	0.0006801199205506835	0.19457631122974128	0.44143766455540473	-0.17868525117027095	-0.11235102611283183	-1.435835639959933	0.40001407164481284	1.1701143021793268	0.09949572758507913
0.4524349967075678	-0.7865850294802609	1.3109254532702146	1.1797901975844083	0.5937802285606212	4.162971654937694	-0.5838639535728136	-0.08265088488041568	-0.23668993385512782	0.615109395263007	0.007820876513523834	2.7714023094803073	-0.5772686214836237	0.7704901273932054	0.9797507973634525	-0.907606343144872	-0.9170691631157937	1.2837673578648972	0.3908710902335343	-0.4617717805581563	0.35795659704954286	-1.033526100964833	0.541726831630103	0.11233196473560296	-1.033182788563653	0.3891549623396256	0.049160037958068795	0.48967941585922886	2.1341900028452194	-0.6251768281885145	-0.5288307193279997	1.5822225619055246	-0.4437261688962947	-1.1045481940449258	0.4050752418732297	0.3974831435553973	1.967484647732006	1.606255530795088	-0.4273289092911149	1.96136748966592	0.656275905312713	-0.01511850944397244	0.23792277192962522	0.3860733393399539	-0.20181688853401214	-0.05612207503246813	-1.4515391132163038	0.3762374503252579	1.1945433802779792	0.08639831884391794
0.2950746299048883	-0.8500746023229245	1.3655211439377566	1.2117350877298976	0.5146169492967495	4.023735368857394	-0.580910716876794	0.02126519540436992	-0.24296620227105437	0.6127500779323831	-0.052477560210437736	2.758472037854961	-0.6276565518239071	0.831696162649424	1.0943347282539795	-1.0008406033559187	-0.9712862837513416	1.2787833299606697	0.3845474693106204	-0.47824674362226827	0.2928722944723468	-1.2326306040444566	0.5052682989838283	0.09163177002261982	-1.0615539929809326	0.35379152072541703	-0.01275701846997892	0.610135770976435	2.1619234707447754	-0.6364819790781555	-0.4964373125245527	1.5472321801674191	-0.38181221482901917	-1.17559520344405	0.38102658499115755	0.3988541111205043	2.0345062504761744	1.525236351583519	-0.47687637022958923	2.101737127488798	0.6085004879489724	-0.010377219505473153	0.25545342356335715	0.34681405136180066	-0.19717261728598717	0.03046990054353873	-1.482162958979975	0.3356018475117498	1.2349209508170689	0.09417120434153256
0.08129803556971789	-0.9030645281562736	1.4385151580527538	1.29222422407096	0.45060755339959346	3.87689801340629	-0.5837813950389789	0.11875980914818214	-0.23831527026496438	0.5852556048972929	-0.081142966562239	2.7095826107778493	-0.6416963959204719	0.8671821323782947	1.2188071339371913	-1.0763232875405924	-1.0075295938997328	1.2665949957640295	0.41625844694788244	-0.4949430051327973	0.2453875384679299	-1.362800097897599	0.46448723035690803	0.06421670418802665	-1.0973240787652088	0.3216719719314955	-0.07418939379802889	0.697463163063708	2.1564568355192915	-0.6508701933258034	-0.4824420215231669	1.5280128852904618	-0.2964493829826038	-1.2527498329743052	0.34126630304477945	0.3680910468460402	2.114264021230809	1.4635895599901392	-0.5243499374448267	2.1896832217042483	0.5543294854157538	0.027254187310346102	0.24885722302207056	0.3213924134114663	-0.17562425421134484	0.0909776930899383	-1.498863734072663	0.27745237363444536	1.2954969054776084	0.10631150404753982
-0.06970383172510297	-0.9512502252604825	1.5183046537358966	1.4545498159472134	0.4169956602594496	3.718768707140363	-0.5918509020174801	0.21446990664673127	-0.23614217955034178	0.5285814321623805	-0.069364554724031	2.6313704259374773	-0.6198290281240526	0.8797984562130026	1.3261336891842916	-1.1391025688565226	-1.0283598733892976	1.245370901758751	0.47750304580149444	-0.5142289293141648	0.2274228466634219	-1.3843902013472682	0.4369996751625275	0.034709587207983957	-1.1340410010713995	0.2993889958160789	-0.12450463491904593	0.7379581709455589	2.1363168543092153	-0.6658571117904675	-0.48402522088114974	1.525669202870155	-0.20150106601415874	-1.3246462344524161	0.31898006564352227	0.32787373594685293	2.190017578375919	1.4243695309662683	-0.5590321601530012	2.2177345178962242	0.49289357350729535	0.10330438071649728	0.21432629341249285	0.3098523458223068	-0.13998474996371837	0.13641817734223632	-1.470881701718358	0.20823762598919365	1.3503879400973122	0.1257703041536641
-0.06811749527361846	-1.0170676466717965	1.556378597455974	1.6318925028982403	0.4109419300532804	3.5317026103876072	-0.6063057218842607	0.29695550566017603	-0.24718490633482243	0.4462581095902588	-0.0262063441825366	2.5397686762592997	-0.5680523435789565	0.8822121494454809	1.399765129994175	-1.1943145886272535	-1.0385695184564983	1.2337790602634147	0.5625891815028545	-0.5380938479453315	0.2301807137552387	-1.3217131143244063	0.4348469836324841	-0.0017959389610017057	-1.1794425536680821	0.29300610439314945	-0.15652793499841902	0.7281335353556792	2.1031143397879584	-0.6863464907129876	-0.48893266058293444	1.5269880394020976	-0.11881749933363514	-1.385540553091571	0.3334363360497055	0.285009507471469	2.2539021553242353	1.4099960017835875	-0.563905910397484	2.175425456966209	0.4152508174185073	0.22250736009801156	0.17258382683330367	0.3116283743023701	-0.0902989639812988	0.1644666683758243	-1.4012018577135188	0.1276301597910735	1.3998436248257147	0.15089683326846587
0.03452610228456241	-1.1161945579977814	1.5210364067061621	1.6757906555026718	0.441017303494875	3.3293037242226573	-0.6247988334631704	0.34833189122458197	-0.27841686087678696	0.3590358331037635	0.027738279758766637	2.4354059706739273	-0.5047107232243724	0.8865755141096867	1.4292229510340406	-1.2387345138613972	-1.0419429785934566	1.2309269414582922	0.6597488101542948	-0.558163733644325	0.24128248958948517	-1.2089509018977782	0.45959293035765947	-0.04021917867998219	-1.2221666982922812	0.3125759211178532	-0.1663608551097889	0.6838448563054589	2.0479946450441924	-0.7138289455779583	-0.4963846986486075	1.5144151311309098	-0.06432990782601847	-1.4331647119699353	0.3759879360006152	0.23719757921904075	2.2850895724786597	1.4072459051718207	-0.5259338562768454	2.1047053190490375	0.3286353150337931	0.37776941693080957	0.1388021143812262	0.3144310405746184	-0.03468117699572054	0.12975628004191328	-1.2912245704564846	0.035426428281889744	1.4364440471401207	0.15779478575919714
0.1971821494800093	-1.21996180112398	1.457536819848108	1.6018966705905204	0.5084826867617254	3.116655759559874	-0.6456767072622684	0.37685855834735954	-0.33374402932781716	0.2808109817802682	0.08596272818641253	2.315176241524219	-0.44264964246123906	0.9027441392930022	1.4077567658653016	-1.2793778057906844	-1.0382031614294969	1.2407337233141715	0.7537507560341759	-0.5679691382116339	0.2519805644843049	-1.1185290911520096	0.49530531095965624	-0.06754803361572484	-1.2543167759871794	0.3509844262144255	-0.155907772173619	0.6307140052243473	1.9803694495155297	-0.7405810164127861	-0.515036317671131	1.4750176373152288	-0.03852446559827308	-1.4730479443211715	0.42949804367301764	0.19158462864529838	2.2632583804705626	1.4081964127468047	-0.4606812001516974	2.037916656756621	0.23383275936949927	0.5298041887619027	0.10828760664690518	0.3076398590295232	0.013550635431209374	0.052790428831668276	-1.137962540913299	-0.061609326269654985	1.4237111700879153	0.13128334887383164
0.38714265111983637	-1.2903785801032766	1.4577227277764286	1.5159079786776941	0.5818982586690747	2.89202059587094	-0.666679598269745	0.3923398765950522	-0.3996358844427873	0.21168635444632183	0.14175322263967352	2.190269895469678	-0.38501934892298506	0.9396416711384437	1.34917547442497	-1.3331363515473178	-1.0310564098824564	1.281542661012257	0.8372374119002689	-0.5622695260969988	0.2524432329766819	-1.0556707726723382	0.5307918447743047	-0.07973059152223698	-1.2728319841260056	0.3860003078836033	-0.13117377052728169	0.5934144357496998	1.904518981488356	-0.7670082770419013	-0.5366390968262095	1.396307824543221	-0.023196181527164718	-1.508393204002017	0.4837195189850224	0.14948732757019706	2.203829895119017	1.4066634294932485	-0.3961505070295275	1.9695466998402256	0.13996335171341556	0.6484992595851672	0.07266503416866803	0.30199060615167134	0.04872043497306973	-0.007940695890894425	-0.9603115295115456	-0.1525947271826878	1.3566031967059087	0.07918616389215057
0.5081803854421663	-1.3384055020575885	1.5098119421397884	1.425421829810801	0.6442693969049642	2.6811457474518066	-0.6804409264523162	0.39019008127481375	-0.4620061773364439	0.15698052645581612	0.18084926236063473	2.0812733884484316	-0.34554506273769636	0.9945132239129799	1.2649562633674498	-1.397433083725284	-1.0247818484149274	1.3463526976250233	0.9024053800014198	-0.537081525264913	0.2366149809752097	-0.9820563672310463	0.5481849062202342	-0.07830332219681617	-1.2704024058471777	0.41125789614117486	-0.095189061142416	0.5746965594785844	1.823317625254146	-0.7880665127571291	-0.5619846357928342	1.2825829018481332	0.006643019666661698	-1.5415122197756241	0.5364173383492277	0.10611181416129097	2.1295077202687667	1.3889863069097104	-0.34827096061870944	1.9037474347345555	0.06919375890208115	0.7182698562711323	0.028365960588114164	0.3011286696095696	0.06761945240395224	-0.041237493064318266	-0.7930112674225129	-0.22588040999183306	1.2665899629651944	0.005885146674594921
0.49433479880176084	-1.3684805885154876	1.5939735548666139	1.3299275852205361	0.7005453883084167	2.498848400175393	-0.6841088841698166	0.3824284825861598	-0.5193769673027833	0.11735242143466063	0.1987617404919823	1.9945136790778786	-0.33206633145115694	1.0491235207156648	1.1620308988899553	-1.4553881108513684	-1.020359528566147	1.4197036260275693	0.9474075191085138	-0.4996373572833891	0.2066844118874564	-0.9325602440619104	0.5338765116546725	-0.060754614786272546	-1.2574771341319142	0.4272644406366446	-0.050403764225309435	0.5592130310625538	1.75199334792756	-0.7989362423980311	-0.6032626130115493	1.15815891778766	0.06061259160179198	-1.5790637162697698	0.6115220076210589	0.0666139218853776	2.0649466323453245	1.355643196672629	-0.3355556122172234	1.842280046461179	0.025155335212729668	0.7388559490794508	-0.015572664875429344	0.29980831458806984	0.07800573174044403	-0.08274936130865447	-0.6538081995626491	-0.2584950905512628	1.1650605066512556	-0.08622934713295824
0.40784131646027155	-1.3133779288327032	1.7193126801404237	1.3045346939319042	0.7535471653130174	2.34572114815471	-0.6812759470516699	0.38400127656503574	-0.5650895538294473	0.08385180056646799	0.19967002598199332	1.936603811154367	-0.3353107658776965	1.088189087193187	1.0563192790841354	-1.4983145765414527	-1.017953102206046	1.5051059162286786	0.9773332708651228	-0.4546972929891854	0.16668626712488802	-0.9389631514309762	0.4954711225250513	-0.032320344547485745	-1.2411881568309675	0.4231751317338504	-0.005774939159382933	0.5528294497696246	1.6942066489670389	-0.7980162394369856	-0.6463844674281567	1.0492065347925401	0.1222165831379897	-1.609429028386875	0.7389134291435534	0.03463599031312028	2.0408508263780254	1.3132557750284615	-0.3657940626466779	1.8042622419510992	-0.0034157200763841726	0.719776570654459	-0.05882901354606107	0.31144994794811415	0.08780092200900555	-0.14635081206804268	-0.5400789384225658	-0.2458663416841393	1.0597443032607272	-0.18015171356246926
0.3216398463013944	-1.2015746144101072	1.837204552520916	1.3165670694396128	0.8088084493729042	2.241804871038379	-0.6800847453492018	0.3876377809866085	-0.5882127528267473	0.05426090556045212	0.18558532241569256	1.9137169968385819	-0.3558515026732699	1.1047807910771872	0.9474673856259205	-1.5174556497339848	-1.0169972265112297	1.597180087755482	0.9923271044176583	-0.4006887008694663	0.12007695248349845	-0.9377090297498573	0.4490467430345113	-0.006815329071878311	-1.2194659900921887	0.4018017606997981	0.029677384292808296	0.5529680646776993	1.6554531003526782	-0.7888232327498976	-0.6744348379263205	0.9642707145593189	0.1856463813640976	-1.6235249354792725	0.9004923425222507	0.004072010437549634	2.0538299114567797	1.2566368207600718	-0.4148215502312066	1.8342372048140796	-0.017045403130265417	0.6772337609858937	-0.10403950593676954	0.32904278647782953	0.09078539404395777	-0.20162552566843658	-0.45874010620655775	-0.2001155203386075	0.9618864078005146	-0.2634419520989434
0.22245304160764307	-1.1310374736236313	1.8639184282445505	1.2707174616322967	0.8677466094759143	2.158431078823808	-0.7103459862223949	0.3965347694114928	-0.5951622610791014	0.03146821491996177	0.16380949171623355	1.9144740521760681	-0.39375868093913047	1.0892360607520244	0.8290482562246393	-1.497045035965177	-1.0194761804045955	1.6778700856162914	0.9961287068132219	-0.3362272885147288	0.0774865033739347	-0.926226204646432	0.40822850974638164	0.0055932929693982445	-1.1992286833128332	0.37692460967935487	0.05079154323561978	0.5306583599990964	1.648428703170572	-0.7766173919384699	-0.691737628492798	0.8958917879541956	0.25407591767711135	-1.6262750014823308	1.0746715705968874	-0.026129997803669536	2.0793962798912444	1.202533234098651	-0.45926327281343815	1.92661092397667	-0.026141395389540124	0.631670231997208	-0.15771023055958885	0.34022874637931	0.08803841315237035	-0.2572859948458399	-0.4227013490868104	-0.1310777698743953	0.8853307644308466	-0.3375888990192866
0.13026400633503524	-1.0480518489073312	1.7667826292730386	1.1524866062998318	0.9286842722581955	2.062727129572804	-0.7938126639289915	0.42799297560732336	-0.5897345138771339	0.012477395635105415	0.13854073824528	1.9237922551474949	-0.43794230677998963	1.028657819696822	0.7114857637556751	-1.436231043446851	-1.0298160030956034	1.728454875919078	0.9983989362568266	-0.25452107701100246	0.049415680186913294	-0.9740586230420603	0.3837998920515316	0.00708761521614786	-1.1845071758691952	0.34970064623728503	0.042227571673456435	0.4807472657301134	1.6669241121601897	-0.7687341604592827	-0.7007704743766385	0.83117812787743	0.3200045234311548	-1.6140852247941702	1.2239357009273757	-0.0613928219576681	2.102183468103572	1.184948843961452	-0.498027286350086	2.0399650861227285	-0.05533088131617029	0.5936159730802613	-0.22753932934209442	0.35280368682315844	0.07479696251453612	-0.33347272130515215	-0.4170883593059694	-0.04633741949901728	0.8252539500693754	-0.4052173533441491
0.07696783689783612	-0.8557879468296996	1.588339451062448	1.0206698828657168	0.9952983137628706	1.9872647020716763	-0.9026837819040651	0.49795671486587123	-0.5719195520516662	-0.007699823221721647	0.108259671989588	1.9366057573120468	-0.4844585587310973	0.939530539866835	0.6003786424552389	-1.3613981241240505	-1.0436148312192148	1.7524979502460734	1.0037566777437341	-0.15738753870545757	0.035669436401138635	-1.0907082502172432	0.379148591760189	0.009413393687370505	-1.1699064059686197	0.3193580368019664	-0.001475779638537278	0.4157757832908023	1.6919206453526772	-0.7636530754034322	-0.7059625073164898	0.7644449993611271	0.3845552820436266	-1.5933578754748208	1.2972681047995045	-0.10356025503692531	2.100386404200537	1.2049268903697992	-0.5313975762883054	2.147522135133541	-0.10717561629118591	0.5636323568520676	-0.30112481242972755	0.3737289806462222	0.041914994320424406	-0.38574260198989513	-0.4265569686572367	0.04494297671574679	0.7843268452587147	-0.4656094832971652
0.05691370295145387	-0.5978244242584199	1.4335984401366961	0.8871750038517259	1.0584011457294944	1.9094762260246032	-1.0039760264731388	0.6235754907644948	-0.5561043913971251	-0.025898585974154332	0.07305628436867478	1.9491039819324523	-0.5407682331914702	0.8615124878548311	0.4957684129909688	-1.2880506672393168	-1.0584067286444445	1.786361061822311	1.0093373144851046	-0.06620787030404791	0.025944326129994845	-1.200648688861353	0.3794716384306999	0.00910495024925942	-1.161605170332415	0.2927227334469758	-0.06949142187600438	0.3329181140288265	1.7063745542814606	-0.7633177308126694	-0.7155501904375691	0.6913155136649021	0.4510804595184433	-1.5735108382887257	1.2841705711997595	-0.13943390632389235	2.0646984912540627	1.2506497821932536	-0.5638439135745136	2.2289051312949724	-0.1715276157253011	0.5441617187243089	-0.3693396185739085	0.40498378787033396	0.0001534961549469166	-0.3823469377659589	-0.45732822162073267	0.1230518327082017	0.7729522057510902	-0.5236015898362723
0.05142071702989488	-0.3337403757475644	1.3901156692785357	0.748305232251905	1.1109266315320132	1.804094794959573	-1.0605592867479965	0.7965874816774721	-0.5461850588959145	-0.03487073273718362	0.03410464948368312	1.9643190426740176	-0.5973524521338911	0.8049466706061239	0.41519646479068417	-1.219427500719525	-1.0789971093701352	1.8349067307795284	1.0089369285650505	0.005384531350660793	0.022118239136660122	-1.261533396776373	0.3734023633732198	0.010219944541065005	-1.1544265820264457	0.27741287442690565	-0.14882646681105444	0.24468850911881979	1.7001242152852296	-0.772377301955789	-0.7318533173610905	0.6025056111190994	0.5149836936653072	-1.5486856723656128	1.1915327818694839	-0.16329688631852773	2.0018796149924296	1.3110041153157712	-0.6043898357971832	2.262628777927092	-0.24150051141641787	0.5407691811773353	-0.43341956989010094	0.44162981601383466	-0.03096839878778277	-0.3538390930518529	-0.49866672822169295	0.1630856451061774	0.7831437867614025	-0.5779634494794161
0.07246400936061984	-0.11384703669834957	1.3827887097506024	0.6199766750588172	1.1588525708951056	1.7121493855355685	-1.039525731142239	0.9742271164129107	-0.5413090496664038	-0.035020717910344557	-0.012686703017855567	1.994071901284538	-0.6437324338311354	0.769306676834147	0.3656776053868747	-1.1654690273130845	-1.095829076128465	1.856859871419734	0.9970471178154077	0.051725367725908335	0.019775412898299122	-1.3271971782074496	0.36201568294272396	0.031872290736912445	-1.148118574952035	0.2734347220831076	-0.23131384708939642	0.1789388377218943	1.6716842082938927	-0.7919677466873639	-0.7492374202813015	0.503301628155923	0.5710826657283214	-1.5179784208248468	1.075429706351205	-0.17614687933801287	1.9279100616929203	1.3754531655219842	-0.6510614441088352	2.2385989025586666	-0.3092945945411956	0.5471362645391338	-0.483735552395318	0.4767605926565702	-0.04333904856661227	-0.3133144545407838	-0.5435683432309265	0.1774755159246378	0.8003185325327244	-0.6264497231011974
0.10840781522568954	-0.02088930821271594	1.417330402832587	0.5049223285025453	1.1954740722107222	1.6382104381753666	-0.9315061454732865	1.1347823928837253	-0.5474897100582227	-0.03308944815256245	-0.06613114209254015	2.034633719649299	-0.6875573482684425	0.776280651545436	0.3301162462042534	-1.127178883822027	-1.097067623234978	1.836961316750686	0.9747369539196186	0.06964112493052306	-0.0003552024857198244	-1.413932741121721	0.3486049578863703	0.06642561899636251	-1.156474883853496	0.2780218871233783	-0.30396258267644705	0.14417081419998565	1.6254263946501073	-0.8227369296879783	-0.7568066437979428	0.3995833776469508	0.615239588220701	-1.4835262050643068	1.0240660089962195	-0.18125294170508605	1.8577148649920834	1.4401746172893204	-0.6955711632065823	2.1715578134180182	-0.36678883644327603	0.5600308234390201	-0.515143456533943	0.498940361001101	-0.03425369293766383	-0.2660593963571597	-0.5999239583140719	0.17050477694472324	0.8217791656797043	-0.6604705988053093
0.11713924255981567	-0.0501372273574429	1.5925606546113766	0.3839201190981717	1.2023101164686192	1.5367928551339687	-0.7493702257582978	1.2592611258094952	-0.5628746346042774	-0.033561311618687355	-0.12221881751257949	2.073097580035114	-0.7273402464992453	0.8265997215268888	0.30191715698330207	-1.1025857836192545	-1.0844831663734582	1.7772413511890441	0.9545050818872021	0.062455988138343854	-0.036252834335455744	-1.462658630599418	0.3248453040932871	0.09688297166151763	-1.1725456862959251	0.28416994074561114	-0.3612503621415247	0.14172681450497843	1.5642637409848317	-0.8545700855786563	-0.7605063558928069	0.28757294244338827	0.6474565841734801	-1.447058729296235	1.0436249268657125	-0.17970777529094717	1.7901525758701122	1.5124334782107196	-0.7398868922453575	2.0847752038708536	-0.4065048481323338	0.5730517519323463	-0.5437269922128523	0.4962859258539277	-0.013177673359269523	-0.23916563418896084	-0.6607133055794577	0.10408953471290332	0.8396834241958191	-0.652451185222882
0.0826239287231974	-0.14700287324215333	1.8101429196137175	0.2625822785778222	1.1791628242321843	1.405547257388539	-0.5042209153903765	1.308155009635054	-0.5845657050737925	-0.047238611229646114	-0.17785025736390345	2.096951634717816	-0.7463679826820719	0.887092177039095	0.2784732768560264	-1.0858718320953797	-1.0603184800340772	1.6666295120450563	0.9505012226866626	0.04371389311785256	-0.062965135821821	-1.431575623442088	0.3041245760590832	0.1298730089551377	-1.1843144194407966	0.2841151452587819	-0.4070202868050833	0.171164243667229	1.516129861083689	-0.8880272924978977	-0.7707923686400663	0.17610652730925236	0.6996406870083608	-1.4202273974991972	1.0969159628428737	-0.17147970757759043	1.7185651770467198	1.5887233026589556	-0.7769429933040456	1.975161021119856	-0.42020715827175953	0.5732558874294422	-0.5749932917340805	0.4633841061289843	-0.007715377061876666	-0.24984751066022154	-0.7088486660348551	-0.014120982596925647	0.8449363959009222	-0.5767356429393695
0.03483652964986102	-0.2749577178324918	1.9005226057548463	0.15852464579996373	1.1318535324157488	1.2614558990674039	-0.2730287148709768	1.2921804483052282	-0.6215381247299113	-0.08801267038281865	-0.22330429551494174	2.097625005275066	-0.7390133969220959	0.9409479509977011	0.24886029963709327	-1.0725306600237516	-1.0350026515641684	1.5085589461995597	0.9623497565373313	0.024870565829319697	-0.0666052482250828	-1.3016888506615676	0.3070319960936838	0.1621139693276305	-1.1939035222030052	0.27924147810166156	-0.4406159381694882	0.21817172038811403	1.5011068626475332	-0.9225151134212108	-0.7833910003890925	0.08150748190344258	0.7803838033230962	-1.4130157495480549	1.1846923297225769	-0.15779717979909647	1.6549026210747955	1.6615965160373567	-0.792260208372775	1.8302012767004014	-0.4099073170490626	0.5516807095340052	-0.6030953717138405	0.42411932810916103	-0.028337524677395542	-0.2881210623501915	-0.7472597577767881	-0.12971194162737903	0.8366285895769991	-0.47483736788357483
-0.011448716664274963	-0.3700281801675608	1.8965026201989237	0.0672641480012139	1.0711712721621203	1.1035645636657563	-0.11687514516130582	1.2631186589707029	-0.6664778797283681	-0.15424039308009208	-0.24934111528735622	2.0759915165051455	-0.7076972901997126	0.9971023875743141	0.20858743732673143	-1.0710272040972022	-1.0231025570678085	1.3444085732652187	0.9947810160617007	0.014862696725927188	-0.04568764280746136	-1.119770526631152	0.32429355181533426	0.17938488606409897	-1.1927702838602214	0.27027380528573364	-0.4571504331753139	0.2735471602438449	1.5159224810089689	-0.9507402424322168	-0.8036449510881247	0.003641174996656382	0.8551781866783792	-1.4242269974599953	1.2465690069694075	-0.13638429530447946	1.6014451939824632	1.728615993740553	-0.7925521934099906	1.6905773135901156	-0.38415331235077166	0.5136483222774617	-0.6315373027753528	0.39776987311669176	-0.06786132851427912	-0.3337188942720591	-0.7921774954485021	-0.21293601615185706	0.8209728621196699	-0.3998082371303243
-0.06472910165917029	-0.39069711943882307	1.8648457807340564	-0.013390406532721926	1.0077624173458504	0.9595688602998707	-0.010709588280748921	1.2282286907647508	-0.7054779862291121	-0.2361710578393316	-0.2572310606729363	2.031895475793661	-0.642706398978518	1.0607923042345537	0.16188979802399547	-1.0905161514003991	-1.0242908928051384	1.2265018493075086	1.0497123132171424	0.0278039473637413	0.005201355388416889	-0.9137103602391949	0.3418209778056359	0.1892550760836536	-1.1681800709230703	0.2552253990171052	-0.4621613487996992	0.33798120593430336	1.5609119002422542	-0.9770147544781047	-0.8404244419135368	-0.062352855546537064	0.9080310442892155	-1.447682586861744	1.2166324905927688	-0.09377797161857124	1.5536976240006488	1.7716438488422543	-0.7865385015818575	1.594382374207746	-0.3479916262118543	0.4648769497629844	-0.6545750867111191	0.38570825156893573	-0.12295399619397288	-0.3771722297296324	-0.8420863487767954	-0.26447169536434206	0.8068553506801439	-0.33567709789098704
-0.10697090000326911	-0.40441324367830767	1.7964425988725314	-0.09108900988096298	0.9495444463551665	0.8595721033010818	0.08467618289628556	1.1773478749007897	-0.7378891064017424	-0.3226434084600215	-0.2482758680191171	1.972424789410858	-0.5540806346093238	1.1249988838242007	0.10584563790616244	-1.122526567411015	-1.032194534250603	1.1695522609585893	1.1042783098166589	0.0637649449065126	0.07605087025788157	-0.7238414121985637	0.35902821594551915	0.20549529362941535	-1.1267543844374255	0.2433535653992311	-0.46478320640362353	0.4049808433443964	1.6216115658337344	-1.013279375013208	-0.8725691285761525	-0.11935132191143731	0.9449463079219624	-1.4763563901277617	1.1401173934403412	-0.03326536364582761	1.5209612840344515	1.7756661187022469	-0.7700453467742048	1.5322737637107018	-0.3102673573233395	0.41263284361338926	-0.658977702997458	0.39814594097104794	-0.18338229822793167	-0.4120095113454547	-0.8933564154659738	-0.2802126446647323	0.7970453240330622	-0.3001722197939847
-0.13818463465810743	-0.4646607303956558	1.681262795093423	-0.1559689019640678	0.9088687175126516	0.7966148114130644	0.19235609916889077	1.123116728667625	-0.7600482578226195	-0.39979139994475343	-0.2216677073739536	1.9094159883659725	-0.450667543721638	1.1785115156108228	0.03312109588942043	-1.170729123779509	-1.0362374793100009	1.1388417237703536	1.1480958019231804	0.11351236481330824	0.13714352309692165	-0.6656498037317269	0.3794001679283749	0.22954238701556623	-1.089192299329794	0.23654326917903426	-0.4561104678229566	0.4852413069603351	1.6766806212569285	-1.0521740803491626	-0.885483443580849	-0.17501171871163743	0.9496870362226251	-1.4997865159554078	1.0850196313473723	0.032887214854658404	1.4994957736345302	1.751645517211271	-0.7481944665233966	1.4940296454746211	-0.28472683224013456	0.3733124585775509	-0.63932555673218	0.43768247605350774	-0.22833145529546214	-0.426652996077974	-0.9525910774207038	-0.26705880416052674	0.7841348682206112	-0.2906011294424441
-0.170661124697212	-0.5364168545910184	1.5502501972776852	-0.20272471378451665	0.8847251253221036	0.7709722842631217	0.3498258877894076	1.0703094728413718	-0.7723538072588605	-0.46050843144835574	-0.1895742557856589	1.8426024490568556	-0.3414208835840091	1.218526572075596	-0.05558234727298148	-1.2382127026954	-1.018092578231554	1.1126181372352586	1.1829954200062327	0.17528288222916633	0.16993401850275175	-0.73960492431182	0.39853425081095295	0.26071241644455573	-1.074311926697915	0.22750827619357317	-0.43487800089510636	0.6014224864916481	1.7243852726313231	-1.0824341014056866	-0.8846153146277554	-0.23358179861043676	0.9211407609289795	-1.5114815717752932	1.044735054220249	0.09755570965430228	1.4722786139403015	1.7108374450438304	-0.7380269875562442	1.4717348420055332	-0.28692985383498926	0.3554603233196232	-0.6096040348552813	0.47608806255206365	-0.24966079876011232	-0.42838889617451514	-1.0165473762448325	-0.24452116310824365	0.7562382048712163	-0.21332182567977784
-0.20043321362167918	-0.5740593695641676	1.4626722529739542	-0.23574602086624039	0.8772149104255107	0.7597736553558587	0.5719107026192447	1.0190843174672422	-0.7843366796137368	-0.5143969245064669	-0.16121440169547424	1.7742709067574058	-0.2519634698713843	1.2424275941571423	-0.15092035606424364	-1.3069718200170608	-0.9596372461008968	1.0957285568594541	1.1927594704586821	0.245180231953872	0.1601748884895212	-0.8448061603603716	0.41401476161465256	0.289570077986588	-1.0804886052167135	0.21588537064443697	-0.4201181256648624	0.7432790379432459	1.7636693284135738	-1.1054587556636069	-0.8668987876731643	-0.2796916208584849	0.8982629784981953	-1.5166270325706983	1.0255822805048542	0.15372239569211119	1.4334380031290546	1.6573771897288925	-0.7420527812542925	1.4433730898048132	-0.3188307509552869	0.35081624076069345	-0.5896017389906222	0.49623926049973716	-0.25932668829506406	-0.4218640436186559	-1.071150227592558	-0.2589552832219635	0.7148455557431549	-0.06339407904170684
-0.22261824727901164	-0.5812196166466169	1.4041856187242647	-0.25325877302479943	0.8926817194129176	0.7496902232439441	0.7795053153535154	0.9793922090654323	-0.804962118981214	-0.5659581195405841	-0.1317244228020497	1.7184395352360418	-0.1863333108416247	1.2426128129431562	-0.23984888495120843	-1.3578474090634756	-0.8696975258121883	1.069975536788721	1.173303604126989	0.3072379665023139	0.10665276225614313	-0.9707420873824532	0.4230400566483146	0.307685861531795	-1.100901722804389	0.2077912944470997	-0.41371995350623186	0.8877279313598965	1.7941228512466743	-1.118976127413777	-0.8367725606149866	-0.29508628979280827	0.8906752655798933	-1.5217288415247852	1.0531606993080003	0.1971703034278873	1.3860587267669022	1.5913024238227838	-0.7493824056474111	1.3901893641946648	-0.3703233546064496	0.3548187546144653	-0.5790380345328159	0.5027065295863357	-0.2676652662176542	-0.3880799762426944	-1.111539800344644	-0.3256832204736189	0.6605760467843105	0.08118739187474598
-0.24195945058136034	-0.5679823787463374	1.2984171304223788	-0.2551790624811997	0.9224924866311337	0.7756523779272817	0.9079239353253264	0.9801669729633105	-0.8337899300836279	-0.6102239683430798	-0.09542020990983255	1.6838212824257368	-0.13028615701737079	1.21903933566214	-0.31073340580210695	-1.3812109542199347	-0.7591841619208499	1.025684849100803	1.1373225312908013	0.3546358560950219	0.029566294670810112	-1.1154445317571178	0.42263696301519893	0.3164985311921116	-1.127171670331871	0.20767230996141342	-0.41092445031136365	1.0218415026832328	1.831837088091215	-1.1196766640196114	-0.7985031404844027	-0.28524172459707764	0.8827181452615396	-1.5229347236412056	1.0877420279196928	0.22201739380341617	1.3294825579591278	1.514986518374015	-0.7587319265308569	1.3025363172398057	-0.43796998273936383	0.376070717972834	-0.5708507130178697	0.47195680619581193	-0.28434242206283417	-0.3343203684283168	-1.1349038415169272	-0.4113764056735896	0.598589060893711	0.21990294453786857
-0.25738085071171524	-0.5369751285051723	1.1746527546590497	-0.25090456048274523	0.9468937822740158	0.8645904888801489	0.951127995488504	1.0414570791549211	-0.8704775175012583	-0.6403962665484281	-0.06072537845037712	1.6707800798126353	-0.0878499967848767	1.1852612781074627	-0.3479730740766134	-1.3821146271970626	-0.625837642813649	0.9783343747784198	1.084632569749682	0.3897540361503746	-0.04351037931392069	-1.202013361731125	0.39790245157039594	0.3169065961133395	-1.1247357374455138	0.21639731704995535	-0.4204329775605305	1.121984694166215	1.875861948837428	-1.1111631251682572	-0.7542189977173723	-0.2567081467132749	0.8653559974591125	-1.5221180704432073	1.0828092225571877	0.23774506131599732	1.2651539390580258	1.4420089809934815	-0.778040937039877	1.180019350648747	-0.5138190698972762	0.4129827901798394	-0.5746560152817347	0.3986949451379924	-0.3079384865513785	-0.2734851912145867	-1.142444641082982	-0.4985239177110959	0.5431652899932703	0.2785065374049905
-0.2733152452169282	-0.5072150314575523	1.0965123716577163	-0.24712151833268256	0.9689366311433047	1.0083598866202008	0.942063068473485	1.1452661349973567	-0.9155786110403976	-0.6546162091454302	-0.028759589108374072	1.6786600722586058	-0.07239735079164096	1.1537643361279062	-0.33883197130140874	-1.3719303127158888	-0.48647691748653427	0.9304824047404961	1.0237801014363286	0.41134005163120396	-0.10050705520573903	-1.272441718161713	0.3421354480158686	0.31177800553058577	-1.0886881671324438	0.23499020852376176	-0.4382402375021767	1.1633016641345462	1.9095805021492693	-1.0941518490431243	-0.7157319474635613	-0.21458505739824507	0.8385484845829513	-1.5193207149453873	1.066017007895008	0.2501516390834017	1.2048687139387535	1.3897687369257024	-0.8045615779886202	1.0452263151511674	-0.584551248755451	0.4528329554343314	-0.5748156423049819	0.30865826175920413	-0.324164409224165	-0.20490952380429106	-1.1379233858758457	-0.5882201891555621	0.511813039958015	0.20318495666877615
-0.29377188244204555	-0.47261485322759017	1.0613276558589524	-0.2519138511957847	0.9924796822529671	1.1335628908510866	0.9139978846002877	1.2603616162710454	-0.9625042243729321	-0.6531045608271663	0.01173864249808789	1.6964382226646175	-0.07598045687851762	1.1243379452088447	-0.2959564187196461	-1.3594408324324387	-0.36990099568643914	0.8828800779442286	0.9716267395818796	0.42422715477681017	-0.14211093179479312	-1.362767476235373	0.2760452451054484	0.3061110757794517	-1.0441211863246527	0.2670346092214606	-0.4556658587824078	1.1461231428952117	1.9151628843932023	-1.0563334067131258	-0.6824728032468368	-0.1741984361836068	0.79166346721088	-1.5091807559724697	1.0619752581917978	0.24732599801274366	1.1654351765199649	1.3641542965132605	-0.8324381494526524	0.9114545928786155	-0.643214126488568	0.48919580594676904	-0.532856906855587	0.20683994895780117	-0.33038139959936147	-0.1543856946786417	-1.1208679122085783	-0.661095828495301	0.5195881100012013	0.07966471840972797
-0.3288764821246549	-0.41938676466939573	1.062473723558247	-0.2730849825184726	1.0043593512208315	1.2194610406651694	0.8968398624542431	1.3649966216142222	-1.0022273665559933	-0.6341811506088993	0.06314257845581162	1.7091972324141316	-0.08496026581324587	1.0824570531839082	-0.24218496883040821	-1.3525913111500472	-0.28335705169877035	0.8470131927380562	0.9216404149235988	0.43119570160015586	-0.1753278079681077	-1.4381688238408032	0.2229197913168705	0.31055189496915053	-0.9887937367666908	0.30428927792394445	-0.4705573993508402	1.090380495125107	1.8879936832085835	-0.994637024936145	-0.6515095372531692	-0.13670776018702563	0.7210641931803214	-1.49583238666265	1.0523607183984127	0.2248656581012216	1.1507112677679134	1.3614476682357153	-0.8649504833568615	0.7885604367442226	-0.6849835039598429	0.5127248521715518	-0.45828019144617593	0.09447252108857254	-0.32076564708356425	-0.14257193013273553	-1.0981925390479779	-0.695592579079777	0.5739128123585003	-0.03971771513168404
-0.3780266047168455	-0.37284003685444544	1.0692429593012183	-0.3086427018909227	1.016241321112377	1.227017782129882	0.8918320976733725	1.4328338317356508	-1.0308161575981374	-0.6032218515511216	0.1332689153205382	1.7102481575612853	-0.09477172409140473	1.0237777921032083	-0.18864078996402958	-1.3615300763729228	-0.22481245491178803	0.8108878273613188	0.8691506463425064	0.42625180013764685	-0.20372522067916043	-1.4990843411034809	0.19695312841197643	0.32403336375168285	-0.9264402094834706	0.3324056250086608	-0.4833346617350305	1.0161631551331414	1.8392424858757153	-0.9229575575933167	-0.6295193286479499	-0.09652995475661127	0.6379071905790418	-1.4838135796863194	1.042448339558688	0.19493060394033668	1.1534120876454408	1.3849147729376	-0.9026625508005269	0.6868788402353501	-0.7112062834830123	0.5163263855845996	-0.3741876457476955	0.004880531085008683	-0.2806797808740502	-0.16462090679757593	-1.0771040965229948	-0.7022594728989076	0.658368310846122	-0.14289938639370847
-0.42697942178024456	-0.343942959573201	1.0778778357836902	-0.3583113123250127	1.0521288277735779	1.072992306748929	0.8823119193146377	1.4454068770934103	-1.050911769165349	-0.5789259387256912	0.23298150096933554	1.701371732383199	-0.11034260456960995	0.9610315164159251	-0.14489985925676374	-1.3836420744415894	-0.20321412744175776	0.7675007156542649	0.8183511667744255	0.41121998545282923	-0.22044932588891242	-1.5543381876554423	0.20887726701995984	0.34585813174523194	-0.8795432059148155	0.3482665700676987	-0.4955871709597745	0.9399444104158119	1.7857745975410615	-0.8544331385730046	-0.6165380505284143	-0.06935917462248241	0.5401246271791659	-1.4792592375754343	1.0318442849171356	0.15928997189298327	1.1704267304715645	1.4402934307361939	-0.9424605113525205	0.5947053216765295	-0.7289669071298422	0.4993782789566678	-0.28032695607823865	-0.036802610290201564	-0.21727492317658476	-0.22218223733800474	-1.0589453720945365	-0.6993006700225413	0.7478032137595497	-0.1534396704904428
-0.4771134412760095	-0.318113827930288	1.0886189397364303	-0.40465477734583494	1.1055010534909087	0.8426225118404019	0.8539448070891318	1.4166987337423007	-1.0620640468107867	-0.5587841096288235	0.3438007020455265	1.6984933651746061	-0.12133039577450071	0.8975014728130878	-0.1258243904246432	-1.4081691985199254	-0.21008006725744138	0.7307545560217263	0.7681047976526048	0.3829432233260715	-0.2308049353800608	-1.5988468211331914	0.2597785587761684	0.37636146355644085	-0.8419641751871053	0.3473006039141674	-0.5064638728101156	0.8696739475432465	1.7329867229397937	-0.7980390639379273	-0.6054317396243749	-0.06203138914187575	0.4222284677557889	-1.487742245404975	1.0207380884123343	0.11492356113503936	1.1888649195580876	1.5296556322294037	-0.9736449133066529	0.5040057437947383	-0.7327787287105497	0.46001415060002326	-0.2022538939338287	-0.041367579938339685	-0.14847110015329057	-0.30470601429594824	-1.0447551258738699	-0.6886218400998626	0.8272145155710057	-0.030153875606167436
-0.5250981458781372	-0.30632349260568226	1.0721234386141405	-0.43185288456539006	1.1623384702726602	0.7078960069429652	0.8096297449420684	1.3675628816122996	-1.0653565481410077	-0.5354858509889139	0.44814261374018677	1.7244901394628933	-0.11835449390704467	0.8319008781497554	-0.13452187764561213	-1.4306430656347424	-0.23100147108367164	0.6993127629663372	0.7216930524455272	0.32566930200230454	-0.23945048583565795	-1.6339314188568668	0.31930491075301615	0.41791894839809063	-0.7906253009552404	0.33517357988620294	-0.5166421759100663	0.8170246008796582	1.6810597167882384	-0.749033104684681	-0.5963773698821931	-0.06376510966615889	0.29355155673780137	-1.5076256591255017	1.0118890688124313	0.07227877796298125	1.186075291290003	1.6335826235758701	-0.9827984442336113	0.4267080005334206	-0.7167545526544694	0.40735448290276893	-0.1722749091162088	-0.026615837972558832	-0.06174197338691014	-0.39244256727479165	-1.0204697897026795	-0.656918695022783	0.8820479570792786	0.14774272394807225
-0.5614576087238612	-0.3115451463256803	1.0267706527122835	-0.4336269347498301	1.2292056133823066	0.6587806869938626	0.7742192103728605	1.306772998357757	-1.0644203862382828	-0.5240616994287006	0.5435021260728021	1.7848716276398953	-0.11452489897862125	0.7762143627167573	-0.15771663376706113	-1.4506978081868935	-0.26379321452081994	0.6695013832945115	0.6838957960544553	0.24414907536312028	-0.2408861189517105	-1.6572142241131331	0.3535592931075735	0.4658790293277356	-0.744980155069922	0.32576754317564144	-0.5258224939104156	0.7787352723245451	1.6281898547155698	-0.7032155526399436	-0.5869642691676589	-0.07686280497401565	0.16373457805413744	-1.533744010847672	1.0042609431545457	0.03424913312890695	1.147952983637673	1.7341393700756718	-0.9659173093080142	0.3665549727456633	-0.6775469305642243	0.3585733896503348	-0.19544399915174315	0.005517375918663581	0.047577838694436124	-0.475839370012282	-0.9733777958335448	-0.6099259434569623	0.9018671865504743	0.29375502453324037
-0.5797149469880482	-0.3082287944044458	0.9874084764065485	-0.39791098927984914	1.3004192013264086	0.6701776249546915	0.7464087785469237	1.2474163119833739	-1.0615840148564106	-0.5236521893491709	0.6150808825920626	1.8532090084123851	-0.10812420499568846	0.7392368943426153	-0.18857086041853446	-1.4663921286967516	-0.31057161379593046	0.6544918595439271	0.6538771712751533	0.16065364237772456	-0.2332588927759039	-1.6653877628152238	0.3563094780370578	0.5086913616971043	-0.7213219512371166	0.3262074726556129	-0.5290530651792975	0.7477366015660805	1.5685343236863454	-0.6681272717687725	-0.5894801690537589	-0.09712343119598602	0.035906879450061886	-1.5609936727906777	0.9880964058214274	-0.004042941140072323	1.0800850891717266	1.8194068544851867	-0.9272352915694887	0.3306407253041785	-0.6105825568712755	0.3002611128311172	-0.2656567177159236	0.0497204464201462	0.1476961883656335	-0.5527087823282749	-0.9183281164113503	-0.55269685492106	0.8942025033041976	0.35972545664063893
-0.5715938514229839	-0.28702206833514543	0.9614644782213715	-0.32262653260151486	1.3513869617965155	0.7414848945216862	0.7066533062827728	1.2152345274925278	-1.0496011425015344	-0.5235359087093043	0.6587602062372733	1.892260608417533	-0.08916660791411544	0.7167961761634329	-0.22368204815202963	-1.4804890272846507	-0.37039567065690837	0.6604302757702398	0.6370588987879391	0.0814240900828359	-0.22602402762549584	-1.6614314801130807	0.340463038261452	0.5346504212399935	-0.7137048950116024	0.33883861516240554	-0.5260648344604141	0.7281846040060224	1.4959295949681706	-0.6376723645888209	-0.6159019009374418	-0.11350722752926609	-0.08005095263856124	-1.5827522968611736	0.9495471718981794	-0.050275768137641876	0.9982690533653594	1.8876898117697642	-0.8754719441841997	0.3524625911150851	-0.5177123218466242	0.22506634436517742	-0.36552659242182184	0.08113720987350675	0.2162651590360447	-0.6136353227049806	-0.8630089582019751	-0.4873760452586639	0.874179298230017	0.3141105101243197
-0.5576588196095258	-0.2464191650832727	0.9487265044032572	-0.2203189763569553	1.3864323303902677	0.7951309930828523	0.662496284757621	1.2112629900340348	-1.0217094933018447	-0.533075976858348	0.6863750150868039	1.929294042908611	-0.06262997994855592	0.7238929801749204	-0.25693354703501126	-1.5001099268367202	-0.43650172770677564	0.6785437707998305	0.6287643059389864	0.0175653628587659	-0.2179658847165932	-1.6526725638054967	0.306503114376476	0.5364800080933854	-0.7268779964205212	0.3685878677546309	-0.519529272383674	0.7205899661478059	1.4088347863779473	-0.599543157899843	-0.6549031322516254	-0.125832853950714	-0.17907761222481763	-1.5942545570485693	0.8898415197659842	-0.10448328270452181	0.9140630270484144	1.9346790810635475	-0.8245165553950418	0.44827743949609544	-0.40138353819104855	0.16804692569423318	-0.47763625532962395	0.09625952965197444	0.2508570634623834	-0.6357096780262029	-0.8107300734889937	-0.4264034663437893	0.8523971035442139	0.1645622233814989
-0.5808724727569589	-0.18950851740327476	0.9574335569049592	-0.11570275750750983	1.4162177874479864	0.8741116564990111	0.627866518036961	1.2198551914600544	-0.9819943184541261	-0.5466909230827118	0.694687710861744	2.012410545102365	-0.03864040334564732	0.7903163361824416	-0.2715881574128553	-1.52192803126017	-0.49838631038459436	0.692004622759252	0.6112752838434343	-0.022781581552887974	-0.18838458498092858	-1.6457640206719337	0.2651417052706729	0.5152031582569775	-0.7716440882642409	0.4125150611675698	-0.5008900401601422	0.7260859256609564	1.3099844212265264	-0.5665178607676575	-0.7021790913280771	-0.13411404834087107	-0.26404343726772933	-1.5933596943015425	0.805801679103987	-0.15908670374647432	0.8375415385261356	1.9639506573285186	-0.7867104927681629	0.5883163111040492	-0.27457884765084917	0.13452982121869034	-0.5865482285136643	0.10571063638591245	0.24637639722423224	-0.6119374905930124	-0.7836002390086779	-0.38095354020602396	0.8391722853318686	0.025931263688655004
-0.6060328737884693	-0.13122779383303726	0.9720699787440423	-0.035870499207712944	1.433695603733072	0.951890800355328	0.6023818780499024	1.243728621958939	-0.937361305866349	-0.5431570027667705	0.6726439987274428	2.1386324937485277	-0.023352083246776185	0.9215760156520576	-0.24372341883130297	-1.5364887619956218	-0.5493080774574687	0.6920664812616094	0.5811039345379262	-0.057636086863573924	-0.1313584253126353	-1.6462116623702516	0.24457249470139905	0.46930830730425016	-0.8342899274938244	0.4611123956436919	-0.47455697252247403	0.7547378703441157	1.2096148764579657	-0.5466500105630953	-0.7552210529001443	-0.13844697586352456	-0.3287513001767748	-1.5879486848047837	0.6993894492504689	-0.1927726889683284	0.7750282676084781	1.994526283620144	-0.768973401706071	0.7334037196766324	-0.16900327429743095	0.10215490345308872	-0.6759239137557514	0.10091783000849286	0.20187319574813128	-0.5397149102605973	-0.7924769163231475	-0.3638290629405129	0.8506885079050942	-0.021213607118706058
-0.5380887418937782	-0.07760532828961444	0.9784477142614911	0.004496334583638015	1.433454006746509	0.921516852492067	0.5945930700864381	1.279058321025849	-0.8975545066621933	-0.5356880781886817	0.625911245289776	2.301465560669227	-0.021941285324426466	1.1066563749945084	-0.17674621133495066	-1.5363808010647262	-0.5788993110292886	0.6803487135293314	0.5379695751094344	-0.09559112466289041	-0.06272472964440902	-1.658812685562189	0.2505702992565534	0.4003434198190157	-0.8937563447560833	0.5120033126399492	-0.4498992986084199	0.8149040359701594	1.1165687420025043	-0.5244733743017111	-0.7994908464282806	-0.13629287619468491	-0.3751310361625683	-1.590234949993834	0.5935950508071249	-0.19020269036443133	0.731822985602504	2.013962424795192	-0.7702613357058442	0.8606935847198839	-0.0930925641578445	0.0772309313314847	-0.7478848056874317	0.08128818601941598	0.13202968927499506	-0.4003353294096502	-0.8310215958399223	-0.38032520021333566	0.8945360634079021	0.050692834560254155
-0.35529174631928007	-0.034828229839959306	0.9610992238210235	-0.0010200025439245086	1.4228743596587228	0.9014923041772682	0.6011340647813762	1.3046441426023265	-0.866193082920916	-0.5423211303410639	0.5664185456940501	2.486214309223434	-0.035967101600740334	1.3247134769331967	-0.09667906704120947	-1.5196488560523695	-0.5801769114229436	0.6494680654596128	0.481680267977727	-0.14326681443301553	-0.0009312701183863098	-1.684234022008803	0.2753819988438676	0.32168651150518535	-0.9426148038488836	0.5688418883351789	-0.4258713284857015	0.8946513812421714	1.0230957904165128	-0.4972613019863603	-0.8336826911731222	-0.13109720977405268	-0.4149463601888237	-1.6059750764425573	0.5096339774962255	-0.15907086748747148	0.7111907068669263	1.9982790498079606	-0.782314718029807	0.9459906477579165	-0.034744403795421167	0.0619013275733839	-0.8121655780973871	0.059308804195819666	0.06399111549143222	-0.19525548291650882	-0.8950331723639856	-0.4099692780843297	0.9687807831814013	0.2196225792649443
-0.08051880544326913	-0.013665038892404788	0.913360254980368	-0.056430302426302925	1.4025917174058224	0.9793321072735001	0.6081468225267967	1.3193879228451322	-0.8447748936868763	-0.5524105823828096	0.5078132033512384	2.635478764799775	-0.059521815775879075	1.5453304974617434	-0.01983523773513923	-1.486410884271938	-0.5597966745756853	0.6025218806347797	0.4234220527649299	-0.21514643322030821	0.045662168643362935	-1.7164316026255093	0.31403324650148867	0.25673330451314735	-0.9661395609235667	0.6256992510544643	-0.4078560754735837	0.9875695746218038	0.9363964508059894	-0.4787997921859919	-0.8685441670663557	-0.130509228486895	-0.45032667238342466	-1.6414658422611308	0.4522396548228089	-0.09753116500225514	0.7062853492943963	1.9538833911227453	-0.8076914175998695	0.9651054532308929	-0.0026080188522971406	0.04285840191573073	-0.8619099928742024	0.0356110393296893	0.010291729186146112	0.039598603244209406	-0.982804946909862	-0.44359579252869874	1.0652612433932223	0.37062828203856785
0.3199614339364739	-0.021119788269017843	0.8450358105943669	-0.13830511580331986	1.3689499122578184	0.9438907798297027	0.6199055165600705	1.3266539518333416	-0.8356901395627758	-0.5583173018426926	0.463014219021337	2.7000736843537902	-0.08035513282239448	1.7440819528834672	0.04544836358125068	-1.4413311977934309	-0.5263001122896356	0.5570116967575298	0.38290052104153255	-0.3033950743260876	0.07966603485027998	-1.7522791847823513	0.3489165692765103	0.21921623713097765	-0.9624602431639122	0.6695168534937449	-0.40008972871377857	1.0930725425503542	0.874703289972824	-0.47530764354187083	-0.9053499648297407	-0.14401356505876722	-0.48093865687391063	-1.6967017909693891	0.42492461434989603	-0.0036402476968562247	0.7114649680730583	1.886524860412619	-0.8440755530934588	0.9242268111075225	0.00941506503650497	0.03078767555769545	-0.9046745873280555	0.004024084584575713	-0.039708072863611166	0.28897943231808887	-1.08597616736247	-0.4885324268414516	1.163306316465586	0.4404875738367819
0.7421347585217623	-0.04576066717721837	0.7781636352013654	-0.22066659429850088	1.3401285422226707	0.7884001505000499	0.6426633661153409	1.3014543488966477	-0.8360606206561947	-0.5631539023704712	0.44115676819719923	2.695595575532309	-0.08371980570822543	1.9082228410491662	0.08967880110698348	-1.399700263274097	-0.48444242719445435	0.5171659843104386	0.36755996153761	-0.38630430185235753	0.10279719148633322	-1.7912312617943331	0.3607435080013312	0.2094973951338502	-0.9389842047469565	0.6978163740630047	-0.39958787387401723	1.1921870655049898	0.8370638064110324	-0.48083292850066883	-0.9514636355557698	-0.1818861541343897	-0.5141916919716623	-1.7548060294176104	0.4257885937322511	0.09934520692162865	0.7311072944550744	1.7952094817683755	-0.8786497813358135	0.8509591930438315	0.014487956920760724	0.03643542431067974	-0.9581032967865968	-0.03424150585140938	-0.09467671739065855	0.5272672506873166	-1.1954905038825536	-0.5320737333770145	1.240502683199924	0.44207792167802296
0.9418895066108066	-0.0779715354901835	0.7254073394481491	-0.3010670281303416	1.3344383579581869	0.6991937390629466	0.6835817342989312	1.2182405183515637	-0.8151443735487222	-0.564985743755034	0.4446538766161128	2.667442458534677	-0.07328110346743107	2.042024892065755	0.11120617462803106	-1.3631894758663226	-0.4334834665147779	0.48757994632577206	0.37353892035408554	-0.4581650867293169	0.1206507521333586	-1.8302304589850853	0.35136086045604215	0.21615479232289397	-0.9001850893735579	0.7137148931701539	-0.40349967015352595	1.2533916270213492	0.8163812610519774	-0.49654671953379265	-1.0061485849812122	-0.2550156398306149	-0.5559984191085409	-1.8006550134156936	0.43919135081750016	0.18611885696658717	0.7537638820930538	1.7169722759470019	-0.9109721249760809	0.7608166951029656	0.006723461229804624	0.05883686493245677	-1.0189572374555478	-0.08228211547982886	-0.15596526512169423	0.7066537454591367	-1.2990348488097194	-0.5637473789239211	1.2807290718215074	0.358993123212226
0.9115044551768939	-0.1292072520061228	0.688711301549743	-0.36882855308060475	1.3579860109152122	0.6381588784706758	0.7509494979078164	1.0923751209118735	-0.7590642919078411	-0.5593705685081493	0.4650296082537807	2.6649182920238297	-0.058197188749354714	2.159496495170195	0.13898568657601082	-1.3220143763885486	-0.376461947926345	0.47897056833695456	0.39328991651344747	-0.5162653458689601	0.143573254351281	-1.8657463875759663	0.3175896186972056	0.22970714562225933	-0.8526526250519402	0.7236469665542754	-0.41182511755230466	1.2766473176515518	0.8095087818315848	-0.5197469468758821	-1.0584993915465464	-0.35352998119062967	-0.5992466843180349	-1.8299035659257368	0.4511344504277163	0.2486132596374063	0.7612551310376844	1.680215452529034	-0.9430924789673156	0.6666759880027546	-0.011219830541274145	0.09498585920984218	-1.0749863226153766	-0.13703979109080636	-0.22664262938708948	0.8133659198149384	-1.38711525718023	-0.5877157471896015	1.286997122115582	0.2367611150434233
0.7913453881427824	-0.2018443221944622	0.6633840802561711	-0.41529188635713227	1.4103251218995254	0.5028117828879612	0.8380322393963608	0.9471545857350995	-0.696249820068849	-0.5505888523582351	0.5017461074168091	2.6946828275804298	-0.04092693804650076	2.262717949780139	0.20683701339105412	-1.277702412085301	-0.3061716101112316	0.48506363081916126	0.4199320909566245	-0.557897704660866	0.1768150783354589	-1.8991165357182276	0.2708564866366191	0.23869223708027762	-0.8063021177308329	0.7290372768729274	-0.42497829401798926	1.2692666817566793	0.8041024315115429	-0.5387755577381164	-1.1082673351109416	-0.44854391058877996	-0.6333998845745331	-1.8388758381433878	0.4523750362075079	0.2868646120975213	0.7542235961147601	1.6842145392774408	-0.9571517584989999	0.5842977917385254	-0.021766163690667733	0.12991247068914175	-1.1181989025860861	-0.18772934582473025	-0.30587495239458484	0.8643592540836581	-1.4547774651374625	-0.6035186455033553	1.2691864524055425	0.19128151727954995
0.659397973448467	-0.28129848027031207	0.636930475632186	-0.4473686315838975	1.4767021682650006	0.3663564896529655	0.936022142612058	0.7907546495694218	-0.6607194881096928	-0.543834463885992	0.5589346081081521	2.721035748724141	-0.029911091201108814	2.3432822726819786	0.31402152424886765	-1.2362454146212989	-0.20869460540405985	0.5089675235158527	0.43661827736711967	-0.579099979218653	0.20677513119968735	-1.9277837275562923	0.24100182840521858	0.23002899964463577	-0.7648361853974999	0.7313527775877946	-0.4398412116868151	1.180592050036537	0.7816812694795394	-0.5538537742065486	-1.1594271548480652	-0.519991879706778	-0.6557681395569701	-1.8281502169661148	0.44047624323228424	0.3079698207029392	0.7355581620288711	1.7118198293972426	-0.9387587010519303	0.5091935507445985	-0.022965611012541676	0.1438860315022487	-1.143435420035615	-0.2192174798197934	-0.38132588864161443	0.8688360490694749	-1.4978825548988268	-0.6182890602610491	1.2352857071894652	0.18904101203816653
0.659092807563936	-0.38959593694760236	0.5967765502670146	-0.4693812380616372	1.539245875777006	0.2907377479566741	1.0461623031929288	0.6564994664968522	-0.6718757494228011	-0.537683386559723	0.6253147905325107	2.718283881764743	-0.03990290716820449	2.4009691510039297	0.4523072004656841	-1.1931770002998516	-0.0983783676287728	0.5547715352793005	0.4407954995433524	-0.5737370232512273	0.2249938370784416	-1.9472244259282054	0.23762842069545592	0.2066543512695222	-0.7272317362396707	0.7447103516914085	-0.4487314843044886	1.0244289809673	0.7224091504489258	-0.5744221610169448	-1.2075951582757676	-0.5530726960496753	-0.671716348690234	-1.8051929860860845	0.4172940272122888	0.3159784431129706	0.7035270651641555	1.741601434117083	-0.894170985951091	0.4406175903083824	-0.017872911741319386	0.13113971385620568	-1.1429282180423932	-0.22592631073984698	-0.4294284003349348	0.8396429806330504	-1.5224972540321269	-0.6308647099738611	1.1893336034064488	0.17321004188599717
0.9045119472365177	-0.5630424228729308	0.5422945915085624	-0.48621553589290345	1.5958693066563727	0.22614498963865856	1.1701534269359628	0.5717919469954982	-0.7214265997506362	-0.526296309986134	0.6905208988557255	2.6761184294717326	-0.05889256783892194	2.4380947944068834	0.6216131860045245	-1.143770879479519	-0.012126393454500986	0.5885926714432237	0.4469787790097528	-0.5519956280101477	0.23717517272823524	-1.9617736872808407	0.2535892132747825	0.18273944792827573	-0.6983860544601792	0.767138927243257	-0.45673444703437144	0.8993132194663783	0.6188999678049439	-0.6004947640160386	-1.2460678592906844	-0.5394172427918515	-0.6784102655428937	-1.7781797716168868	0.383748981563478	0.31674084586782414	0.6567198193176497	1.758226623012454	-0.8385998336969077	0.39630072042461834	-0.00849961606451018	0.09644153971889433	-1.1224212948139198	-0.22528672088535764	-0.4433084382693723	0.8084246954173271	-1.538306676213372	-0.6234308283702286	1.1332019171780021	0.16129693472873854
1.2883211848035585	-0.7797320891395474	0.46956303564531215	-0.5101580212875001	1.644699509026316	0.16232447010570628	1.2933850121677204	0.5238240572580939	-0.7708220870392958	-0.5015116814279316	0.7492580890922487	2.604824835183454	-0.06412494479240924	2.4502704924980208	0.7984781183517403	-1.1017960694025164	0.04565015535201626	0.5946481769775707	0.45066067839829005	-0.5150529128912493	0.24874868898608238	-1.978704329975948	0.2800075697543736	0.16573291128161688	-0.6840437052658086	0.7796338638256459	-0.47136456511973374	0.8427656324932414	0.4821930934321396	-0.6360184661359488	-1.2678452208523079	-0.46210869383503256	-0.6800895830914042	-1.742905446178184	0.3489067361012738	0.32139444369195824	0.5955647943732163	1.7418071842324003	-0.7811267789057927	0.3654582216119683	-0.005310626762867268	0.044807409876097354	-1.0979520169277415	-0.23080421276314328	-0.4374951828378957	0.7919488716940138	-1.544159202693929	-0.5890048766581678	1.065933163026584	0.12083974245741629
1.665677216208921	-0.9552887480247965	0.3804737692419392	-0.5572182984774405	1.6779639626905443	0.10684459606097566	1.3768516898743168	0.5152551220151942	-0.7733317976721323	-0.4675948095735503	0.7974181482999332	2.5189370044535027	-0.04370043850748395	2.442384071556684	0.9485971848453276	-1.0767151457342146	0.07338542794440714	0.6143942946229523	0.4377100513449987	-0.4626169522843659	0.26112280317436626	-1.9945765809632896	0.30109994440066984	0.15736662249757316	-0.683880603672548	0.7762803800317009	-0.48474290839565326	0.8612451883960872	0.33665086331775007	-0.6881584049416116	-1.271872573901921	-0.3122311647080645	-0.6858281359784132	-1.6998374482374268	0.32419347969431306	0.3390088883485975	0.5290316377771118	1.6835856973756997	-0.7334192236812795	0.32112104152202475	-0.023573037546187985	-0.019483120786640478	-1.0820897251498853	-0.24911075670988558	-0.41510768439003076	0.7790793550426094	-1.537618008201689	-0.5457615153773536	0.9905869749969668	-0.01140565645038436
1.9158685189378772	-1.0304047592631398	0.28911642611305366	-0.6256702645805668	1.701670379381597	0.0667371732391521	1.4007346943049879	0.5268882135749274	-0.6735429143431856	-0.4335818797992797	0.8258093947457634	2.430552253420222	0.015086148214286933	2.4279526036190378	1.0694354394610843	-1.0607969062565727	0.05845777385434964	0.6762969816249206	0.4107190871054861	-0.4136464311788221	0.27254890054983777	-2.00760168576416	0.304833563442153	0.16302397325994614	-0.7020886724474423	0.767281395509013	-0.4999645664062095	0.9916064298394274	0.2086804774416065	-0.7470631746803053	-1.2538355806120278	-0.11960684648950189	-0.6913204172653881	-1.6627843102649993	0.3165210474014347	0.3712605609693332	0.4661918654235834	1.6090577894079214	-0.708282511813038	0.2684595783564939	-0.07451543600383069	-0.08734116227957693	-1.0784131543563813	-0.2844666250610684	-0.370459349437429	0.7613092198438054	-1.5281286697129466	-0.5082115634199569	0.9230542524181568	-0.1946412809002182
1.962664128886487	-0.9665233703247633	0.19927477938800614	-0.7011033578959756	1.7218471791451457	0.025360572474505703	1.3813381564844045	0.48868281427445126	-0.4730708142931152	-0.39972736133149356	0.8384186575967238	2.3555940442206666	0.10534314768119808	2.41584514402801	1.1620899019439666	-1.0483873970330453	0.028539236542670106	0.7858152508165182	0.37721875589767395	-0.37050265108266284	0.28172062301637346	-2.0200359760158326	0.30046814516011244	0.18054777529971028	-0.7481595770372458	0.7784142728473624	-0.5280646210462312	1.1829314805903652	0.11769849814848059	-0.802028084410247	-1.2088459335993702	0.08341704729865121	-0.6861996664095	-1.6355200977082216	0.33615134818286024	0.410539007941921	0.41194038683921264	1.5465706100195862	-0.7007488978733718	0.20676007344106578	-0.14663193112890224	-0.1606258057369771	-1.079206140213804	-0.3314613817514601	-0.2869178815731019	0.7534596014247963	-1.5112206032455044	-0.48521077974395566	0.8762766473712966	-0.3444240110178115
1.880345631534229	-0.7286679522210775	0.1093150264496728	-0.7773731316362078	1.7078069428403022	-0.028934113344205814	1.3520605415714675	0.4283885007203536	-0.24320522233132486	-0.3725817302160026	0.8433242363722677	2.3136835385837253	0.2009247069203861	2.4076916181005257	1.2270937850783765	-1.0520480723010137	0.015943621599109403	0.9427988744063059	0.33199165769116823	-0.326179397351877	0.28227854678659303	-2.017669093189906	0.2966087380345364	0.20187826747318088	-0.8187656212989429	0.8183695762578556	-0.5624903364992144	1.3284747022286605	0.0742788978529059	-0.8468589157219549	-1.1505569336716914	0.2702522226572067	-0.6654640222928083	-1.614716357666565	0.3917290988215819	0.4566881289990466	0.36940639178539014	1.4847876176456443	-0.695157184420941	0.11489120797493804	-0.2244199413887798	-0.23977205418241487	-1.0758694205020523	-0.38202192050615225	-0.14803042214282514	0.7500893158572428	-1.4759419144998553	-0.4990814588313682	0.8480824196128411	-0.4546462343490371
1.7626305223167507	-0.42043929025984167	0.028924063939610056	-0.8457483820556826	1.637414784650515	-0.09497336122940925	1.3470527767905969	0.44175724954079953	-0.04471499694766054	-0.3603672073500306	0.8396262168772228	2.307835334755585	0.2727331187833898	2.4096217928179353	1.2614444890046115	-1.0670006612300873	0.015097467044359759	1.1182251686275149	0.25934431549581377	-0.28267777295938445	0.2705598796291768	-1.992318437011447	0.2978237365740696	0.21724296544616756	-0.8985117093907558	0.8668150489561939	-0.6000855610352532	1.4060893233887104	0.07619836924218065	-0.8746574021384299	-1.0921579229124905	0.4014627197049686	-0.6280540924289583	-1.6125428597342537	0.4734305337478609	0.5119136887875407	0.33620511377451245	1.4170407698164693	-0.6824278367368484	-0.0033316007381598346	-0.30450780935757116	-0.3028377718625782	-1.0651254919857407	-0.42096278606747795	0.03085582341106502	0.7342149662901875	-1.4298057641920867	-0.5572220828496206	0.8277808478334105	-0.5369237741841744
1.6625282199694063	-0.21870265786819734	-0.039588475526809414	-0.8943669465697932	1.5537301903523892	-0.17578546708144327	1.3778022924210394	0.5306247625839142	0.09035723094482918	-0.3576371401531659	0.8226617878863707	2.3282952904445176	0.3043277779364644	2.41560923378477	1.267650736167313	-1.0752616717201167	0.019962390814085823	1.2660029215271806	0.16102480598318636	-0.23472428301184262	0.2535749563967616	-1.9553744045409105	0.31733232488883323	0.21881966699626312	-0.9607593265484823	0.9219831450958027	-0.6469069002110114	1.4239268734015238	0.10304685472984736	-0.8897514201844372	-1.0332255987743921	0.45766988415070387	-0.574093012617967	-1.6312604055262354	0.5663193940097608	0.5616734768973244	0.30470164323016474	1.3514557471425928	-0.6677545886680056	-0.11740822593260569	-0.37619734525247084	-0.33648367611605057	-1.036904979053249	-0.4212592483176274	0.21551574253920439	0.7088160069828988	-1.369930802213116	-0.6345108519032617	0.805907464054509	-0.5822172674134339
1.5956021846032808	-0.15276999642873237	-0.10831973020301758	-0.9246792310725749	1.496706398752432	-0.246887428451805	1.415644765515484	0.6911753858181048	0.12596922809124378	-0.36165977620187933	0.7921170258432557	2.3840624387624443	0.3007486797982308	2.397019116683249	1.2572006397123696	-1.0809995952695808	0.03110931477270098	1.3488005269325964	0.07495008855138377	-0.16925290221547823	0.24448941727684512	-1.916599934356602	0.35170963650738984	0.21191321609942798	-0.9805962930534708	0.9782643724107123	-0.7030325899520793	1.3954038162644697	0.13687392087148442	-0.9054616997558778	-0.9796455407437961	0.45596913453971927	-0.5059500854946481	-1.6582154175403416	0.6548194359276758	0.6008704802521831	0.2736866188338805	1.2878181058418539	-0.651607416130478	-0.21524829201551907	-0.42494992703990303	-0.3512543374416268	-0.993787660370607	-0.3920577166778849	0.36965277216398973	0.6758719731331875	-1.2974824667365614	-0.7115901742926736	0.7719851214216449	-0.5757422797740963
1.4995538531875088	-0.17932898158326843	-0.18084788092116372	-0.9419234783383539	1.4020717086537904	-0.23719594835164476	1.4274529946690582	0.8969740819830339	0.08707070511611478	-0.37466972605360466	0.7615115719125596	2.474334962745241	0.28137425605778155	2.337456654443977	1.2145895082245108	-1.0858638349893877	0.04280298475130871	1.3539944318983934	0.039794553694688956	-0.09616555892805881	0.2539673174221603	-1.8780338803476233	0.3805665665263266	0.20394924484335503	-0.9609054825216633	1.0069599860704799	-0.7649973512128037	1.3576786747036267	0.16831852755005214	-0.9252031373398382	-0.9324341532423677	0.4151429011477664	-0.4190820246445737	-1.6884424988266056	0.707566484886317	0.6394453448604995	0.24248352961053463	1.2203813321301282	-0.6399900114648231	-0.29573473764702496	-0.45506595851242115	-0.3483672782684146	-0.9489865340556459	-0.353177241574923	0.4482597018272907	0.6291295638084833	-1.2401779178045413	-0.7747840678295858	0.7238972730897287	-0.5205006532400533
1.3419856578945017	-0.2587114347527135	-0.25806309858508947	-0.95072180830713	1.2613311098241655	-0.1065476108146028	1.3726789456928004	1.0703164526963074	0.03752583028978659	-0.388719460757469	0.7320739136118778	2.5649597412681024	0.25964917043819014	2.2447634255653606	1.12605214773266	-1.0779606949925122	0.05467704372290707	1.3165810841332852	0.08059264064121663	-0.027779630507605867	0.27140130125011763	-1.8510593903161556	0.3920447291997991	0.2017326668440104	-0.9177513427879592	1.0019313259648996	-0.8264678904069951	1.33721960063985	0.19467508820931184	-0.9548346067550373	-0.8871862199296165	0.361699798266895	-0.319635004913431	-1.7227874038105715	0.7150739980378342	0.6799160359037328	0.2109016987215778	1.1650055722204828	-0.6398020210983967	-0.3395264436281467	-0.47175478244227353	-0.33648610630053993	-0.9137269843238268	-0.29523808681650576	0.4397759904282002	0.5771388483439436	-1.2102289206275698	-0.8019413353069839	0.6755118603487528	-0.46016652989522894
1.1487209463325108	-0.31797810078602107	-0.3377126165339672	-0.9657269165563325	1.1997376837926415	0.1267361606575014	1.2337164215427074	1.163001946389326	0.003136819118420674	-0.4007486086903205	0.7032850306612036	2.6247320820912914	0.23544516858287928	2.1219555717522836	1.0165621471718007	-1.050552613480456	0.06185355015538897	1.2780078894489753	0.20860262358629783	0.03707729396413276	0.2746127649030886	-1.8419162633201362	0.38203600005413835	0.21450529045821268	-0.8695410536631808	0.9825979126262304	-0.8777028807020233	1.330369105972352	0.22496222470339267	-0.9989947488852199	-0.8438658677083071	0.3188925625009204	-0.21927508183733274	-1.7549970062233786	0.6925120749077344	0.72242055506748	0.19269075463442142	1.1449666701442256	-0.6449297583273068	-0.3465189574699611	-0.4773382647461159	-0.33585425833333854	-0.8829653121664129	-0.22516593996863005	0.38139802859862554	0.537378107389978	-1.1995418986402477	-0.8008469027375605	0.6541184191651092	-0.4099328072016889
0.9337105347572969	-0.3104234767183435	-0.4131387437818182	-0.9954470518759294	1.2541936445639843	0.3847292402039429	1.058600336018897	1.1793022342828237	-0.007358153361273665	-0.42099492184040177	0.6904204433176595	2.651746696846174	0.19988063629887518	1.9721330705811906	0.9066066780737391	-1.0104171377816789	0.058725567823324734	1.2304762580839737	0.4038279088216717	0.09760477329798886	0.25135233324710654	-1.847206409544394	0.3508862963205999	0.24018655932702676	-0.8411401944107633	0.9671565444377702	-0.9168399254301811	1.325301150385889	0.2648418953514107	-1.047514370695318	-0.8049770387654611	0.2847017254103047	-0.12473226379653073	-1.7731288898110051	0.6532391659462746	0.7728499907008145	0.1973531951386633	1.1564973702687995	-0.6518434040372688	-0.3304651902140445	-0.4800408726566869	-0.33773279094351805	-0.8292636919907069	-0.1726729065462958	0.30765702858382304	0.5143215980667654	-1.2061360675949253	-0.7927345319399456	0.6815903333177	-0.3425895520337667
0.7461255916841212	-0.2669831078844416	-0.4756934809335842	-1.0450437413565958	1.363736019195416	0.60070179782357	0.9019160328774337	1.146759823953626	-0.0053663195256892894	-0.45008361930032803	0.7077092599835157	2.6438238889312453	0.13934057204577485	1.8236616917122848	0.7906394533613845	-0.9604612159243766	0.04231946786288014	1.1727799492423103	0.6073560422857934	0.14840218370586963	0.2016948497147614	-1.864035562623688	0.3010170386179719	0.2685441976557238	-0.841129603398214	0.9645717630447714	-0.9432932092461952	1.3139468871261988	0.31234157804730256	-1.0981988086332197	-0.7807005180964476	0.2612594060550225	-0.05251311708643541	-1.7726177995022359	0.6047701687441371	0.8137889825459904	0.2191243108825597	1.1873251128989117	-0.66763259491958	-0.28697523586759005	-0.4828887347383472	-0.3304592487672348	-0.7367469588718165	-0.13360302500573812	0.24456354816321374	0.5119816859483279	-1.2139048876732088	-0.7798402873012634	0.7463009934363909	-0.24847624718562597
0.6437398066835616	-0.23970451277634025	-0.5201582830836979	-1.1112182106013195	1.5053601727187582	0.7381229728018168	0.7772290586349382	1.1074888334662785	-0.021155586340367523	-0.478376889774501	0.7393506616505147	2.6042896418214783	0.06813936440219148	1.7096566044134562	0.6764029849000369	-0.902728108489578	-0.00040110891011199137	1.1185123688170306	0.776739924918098	0.19340816668623997	0.13126717964716994	-1.8898755437355308	0.24348328424595875	0.29623513836664034	-0.8641375190604871	0.96690918195437	-0.9548873917799974	1.2937091105472436	0.36131944662463317	-1.1512833306317116	-0.777974162706567	0.25492624312558904	-0.02063792913025566	-1.7574178645898275	0.556458706244195	0.8254105343313946	0.2620030914526622	1.227521730498299	-0.6949331958992416	-0.21964690238240298	-0.47909231890305853	-0.3043396258769262	-0.6067745171367517	-0.1011431536351842	0.20033214210674144	0.5383475720637774	-1.198392583129111	-0.7730465455023876	0.8188899112562484	-0.1611908035099861
0.6112159633175469	-0.2581941350707912	-0.5504525267915789	-1.177057048730068	1.6604424288555102	0.7417485289105434	0.6720141043011032	1.095748717464196	-0.06417919718899188	-0.5030637751861493	0.7666096904693955	2.5553067991757303	0.03703768293221068	1.6362300286231704	0.5764365143163095	-0.8423599546303218	-0.07606220354746121	1.0639332866477362	0.8728882695446597	0.23232844239014155	0.05072884223145413	-1.9215475531274908	0.1927506628752385	0.31783384222542505	-0.8987362388568021	0.9658962482406993	-0.9567898605071534	1.264361659483217	0.40295943651155886	-1.1963582085304143	-0.7925601640424267	0.24606531017659838	-0.030214922128146193	-1.7255556580808455	0.505803915049091	0.8128207084240998	0.3257675158725789	1.2576452861140175	-0.7231457501458234	-0.14611235018035224	-0.4706873843668452	-0.24523996928319614	-0.4369081927368784	-0.08310013168857525	0.15583157942112214	0.5781895247181663	-1.1567938106909594	-0.7904424184454915	0.8962926533065481	-0.1059250075558635
0.6097032875968111	-0.31151185476199217	-0.5769039442634659	-1.2317769074595835	1.75945577672015	0.6195388248646616	0.5799283156621933	1.1101574646700816	-0.10484049310861362	-0.5251503558541171	0.7839947770258979	2.514126102668757	0.06289496360277522	1.60347554857015	0.4924270918952751	-0.7845308819236159	-0.17025501277399993	1.0040873948491529	0.8868955852117015	0.253792037453804	-0.01966707607685622	-1.9602350322125315	0.15022857281166982	0.3268151020879391	-0.9329303819737305	0.9688098025546734	-0.9580969729225014	1.2317701332021358	0.4231138860989413	-1.2286917477109738	-0.8197280563486029	0.2193835985897318	-0.060347101604772455	-1.6703906436147289	0.4576426028121793	0.7794514483823035	0.39557613487334403	1.256486130534769	-0.7493384079020774	-0.06380959182479007	-0.467705272217966	-0.16390655479744604	-0.24763688649482035	-0.0735502042045871	0.10020323727361628	0.6056289279985824	-1.0984274692726992	-0.8312963177822803	0.9833806369291619	-0.04934439514940804
0.6241434215639755	-0.36244794720473905	-0.6047966949678634	-1.2659345656053944	1.7432526721546453	0.48159971329945367	0.4965206083369068	1.1121630096549797	-0.14503769174454378	-0.5391057178647565	0.7802214158773034	2.4902486940938955	0.13459516085241657	1.621131773055873	0.4186077154318736	-0.7373119695921728	-0.27653016517022894	0.9471621080547307	0.8428985385946399	0.25819681823302004	-0.07166058189914488	-2.005653447603462	0.10813244694196082	0.3280278020651088	-0.962000593219269	0.9721883357140262	-0.9629342429559428	1.1975079325026765	0.40881671792430707	-1.2495831889962408	-0.8465659161602147	0.18021690116714062	-0.0985043383928649	-1.6072464363209555	0.41934690130027735	0.719438813729508	0.45424452488218153	1.2325321804896001	-0.7726612127240544	0.023979823657274486	-0.47715119498031966	-0.09044207768784204	-0.08101716977744643	-0.06929816693160705	0.030602499524808625	0.6279672213461794	-1.032690767863182	-0.8844839706844617	1.0589260011358115	-0.035405890589475145
0.6371156023969299	-0.4057013711040852	-0.6343013767684059	-1.2666178146629152	1.6378887749289164	0.38718127332509544	0.4103766753188223	1.0682085365056835	-0.18704546733702018	-0.5378316865062196	0.7458216725609158	2.489553915802166	0.23632892125866886	1.680692285623714	0.35355575573493614	-0.705165602779688	-0.3936658507526966	0.8917390991747032	0.7665362754915683	0.2430873136680769	-0.11153171962459014	-2.0518801552917614	0.07887528211000079	0.32078991815713565	-0.980981805910268	0.9732685895972297	-0.9694068346535492	1.1596733581196694	0.35787356142956595	-1.2504698330712942	-0.8516694621268854	0.12659520583923506	-0.13553424570148942	-1.5501843855842108	0.3899986785771507	0.6406104410585689	0.4885480717405611	1.2186773734286334	-0.7918742281523461	0.10153289522484883	-0.508416054896908	-0.03178471467115309	0.05019109407308222	-0.07759910993579786	-0.048394971129803614	0.6581449816502332	-0.9617717820848132	-0.9457456449950328	1.1026367729989706	-0.08372539521270697
0.6498983699222443	-0.4493901462208905	-0.6685259327961962	-1.2432459021654763	1.54019845818117	0.30009560223730547	0.3214988754231926	1.0683923393523274	-0.1885373508798729	-0.5266384109990747	0.6934822444049545	2.50930741625329	0.325455679208243	1.760441645867092	0.30240884910006577	-0.6946993903122858	-0.5083170034007785	0.8244878609510445	0.7125584747024407	0.19546577139016036	-0.15073607040513887	-2.095317710859769	0.07021877486833812	0.3008847795113337	-0.9814181556273025	0.9780561495607614	-0.978153992773192	1.1296668782821628	0.2870460317238225	-1.2323085532448548	-0.8364927504565512	0.05435593480207142	-0.15950114305311563	-1.4955650191345746	0.37415659508758903	0.5609834684693412	0.4977319041287481	1.2273391634945674	-0.8060635010225166	0.16801110150852114	-0.5553749677534647	0.00640806476167978	0.14314036493238533	-0.09873577036313552	-0.11991410955890296	0.6887084975312957	-0.8780329763966522	-1.0058833872060076	1.1171646353574425	-0.11008456475157073
0.6615657035247903	-0.49608796651719445	-0.7424801066821671	-1.209850606125952	1.4957837283561293	0.22664892793948516	0.24943942827725998	1.1315390869568709	-0.15058694081048216	-0.506017977529423	0.6428380034538527	2.5378458724715443	0.3550704117316561	1.8482996895950243	0.27433650718032476	-0.710569647153974	-0.6135005234373634	0.752329917951106	0.7293602364300652	0.1152545015191448	-0.17770918991416748	-2.129963728457967	0.06862927089661927	0.281416442753043	-0.952792766908838	0.9875404655382217	-0.9888971210920378	1.1177654509116501	0.22240373331643232	-1.1997274560156168	-0.8099586162015313	-0.015069818300280832	-0.1671950075231566	-1.4411930131190762	0.3708680581792524	0.48411879191476004	0.4988838011945017	1.2553994221792242	-0.8195388104797694	0.23536264665791365	-0.6004125640742488	0.022617395304884023	0.19138119613538657	-0.12932628254524597	-0.1715024634787232	0.7189801588639633	-0.8048982761459115	-1.0575724639753932	1.1202170702632859	-0.11794446016147211
0.674603652867342	-0.5283731006260786	-0.8563716778756184	-1.1688029206421944	1.4717413768075696	0.172806853372442	0.2000599897832683	1.1659427919356262	-0.14835210324695627	-0.46487485373667414	0.5914947593837102	2.572767725879916	0.32664002803226055	1.9374308687678745	0.28229754887529696	-0.748515915087363	-0.7089225813687143	0.6792882820603472	0.7671203436120596	0.021614653580439243	-0.18039901752181126	-2.1469578021629565	0.0718883258026612	0.2684215865995803	-0.8964443437411163	0.9965488435729372	-1.0008233292612718	1.1254038618987319	0.17946400086817657	-1.1507724129567793	-0.7628476733723619	-0.05681374211237715	-0.16674917100585263	-1.3846402338643793	0.3747891953760939	0.4061862990388413	0.5083157746739512	1.3017250749038878	-0.8381298577808416	0.3121816493449992	-0.6398930879404798	0.03450099745724796	0.1973363139542764	-0.1725850658795851	-0.2035901557378037	0.7503024965708534	-0.7711005691110057	-1.1024795987579725	1.118057328584623	-0.1395156675825578
0.696804470966978	-0.5469830847277093	-0.9609044252421963	-1.1336072034019746	1.463186542559551	0.121521799072557	0.1758467512172595	1.174318617858634	-0.19487138247703178	-0.40475439247238654	0.5398773554075964	2.6114300943490814	0.2670498476075606	2.018671727656524	0.31432091011551855	-0.7990036444931524	-0.7881263670539717	0.6042097340562471	0.7817798342829007	-0.07417226013627001	-0.16302173326399777	-2.1454427071840323	0.07504446318535454	0.2607928799501496	-0.8267491265586656	1.0006835544505326	-1.0009969748522158	1.1507898448004041	0.1548291771083417	-1.0879962567121602	-0.715595629694067	-0.07301070327029922	-0.15908715200133344	-1.328136562931166	0.3733319993807829	0.3270298895742708	0.5298230772576639	1.3427678760761268	-0.8581068340599304	0.3872858903389266	-0.6761031921364271	0.05347101758022399	0.17426505983621632	-0.20511356277100715	-0.22517018429822788	0.7753537682857055	-0.7766444617669291	-1.1388820189916342	1.1088712273113774	-0.1270345790534277
0.7202522600085771	-0.5515670769586049	-0.9988537012926944	-1.1132751498692244	1.4541232041779089	0.06034228952356783	0.18558158176396355	1.1974103046047042	-0.24678454773387007	-0.34361436907593684	0.4972590933832052	2.6473386497011697	0.20092671089470748	2.0800883274273687	0.36145779437589676	-0.8491095120878098	-0.8455997879650512	0.5329752501272156	0.7941463932157007	-0.1631271728795505	-0.13706920601756573	-2.1228612676656176	0.06740283707671431	0.2692971061723551	-0.7546200946923676	1.0015007899969564	-0.9758164559720223	1.1901127055648488	0.143307525980259	-1.014761211843594	-0.6917687185104018	-0.075741793921864	-0.1416570672057937	-1.2825494899809935	0.3611821354739344	0.24292804265537038	0.5621989596386595	1.3549216223245466	-0.8705181980391098	0.4575156818497632	-0.7101498895114532	0.07703894675683458	0.13144382353540401	-0.20087250558136613	-0.24231176726821024	0.7983316037741337	-0.8104076202393757	-1.171476049879943	1.1231855152149595	-0.10335821514340485
0.7276183330834652	-0.5479767098593218	-0.9368894952073592	-1.0986296463871383	1.3885744903377935	-0.007428079746883559	0.21807662068119044	1.1961609105711892	-0.3060774573515488	-0.2914684003891576	0.46674781651944564	2.681509286245094	0.14517013334707402	2.1190778567190534	0.43247780372119243	-0.8955647007969898	-0.8871469064434342	0.46112439040683706	0.7681460745515789	-0.2310587332132111	-0.10685287109628527	-2.082145808578883	0.051579267861852726	0.3041588778699161	-0.6499597086793938	0.9987281383634002	-0.9197327464837107	1.2345618860875773	0.1416050802505759	-0.9380111938299651	-0.6796316539458029	-0.07933837104751636	-0.11363093451566897	-1.257169581907792	0.3416749086785994	0.15209804798295795	0.6084341749695191	1.339664237012689	-0.8699862253000731	0.5313374783963531	-0.7481536626382761	0.10446357871786265	0.06818002974129879	-0.168774976960995	-0.26383110364755213	0.8249741172441489	-0.8646327406375487	-1.2044417748484328	1.2047661575569832	-0.09404815452872453
0.7015924184656559	-0.6007335947468545	-0.7867458779913731	-1.0815747909653741	1.2604774671383088	-0.06261398978279831	0.2554237425726288	1.1761868923631276	-0.38401990717180456	-0.2527873927535815	0.45025427286327674	2.7212400952805322	0.09085641731093445	2.137151310891167	0.5139697625043989	-0.9499010374615657	-0.9213613053407661	0.3745843456087966	0.7102676068093482	-0.2673422614704411	-0.07117296559590379	-2.036171012615548	0.03765109636866294	0.3606270166172708	-0.5166230970877186	0.9941738506152275	-0.8393997164490594	1.2905063766185634	0.12994115674565002	-0.874060453652255	-0.6852135078756105	-0.09512319578920621	-0.062121955549847785	-1.263293571479418	0.3151278498788913	0.0566280294226997	0.6558944236877677	1.310155033853972	-0.8610026856619045	0.6042133996265818	-0.7837409345551588	0.13566471737516334	-0.007835903506745585	-0.13031449004574483	-0.2988293818080936	0.85968450557806	-0.9263157440518744	-1.2323660301103325	1.3406595036914244	-0.03895154451515938
0.6368183287335512	-0.7267908202069732	-0.5943027392021852	-1.0754950730359965	1.1437332013836126	-0.09196606275827164	0.298903784120338	1.1787205797048372	-0.4579886484900696	-0.2415334490865062	0.46376972838053854	2.7731752591267087	0.04043241543286408	2.135147048659351	0.5646184211276156	-1.0134360452937667	-0.9554064733271479	0.27379475294627725	0.7138937823842697	-0.28599489541684864	-0.03649097253006152	-1.9934891922224345	0.030935727970160642	0.42896352243976976	-0.4211514735625868	0.9919867278980747	-0.7722065055269426	1.3584276815753311	0.09377262487664384	-0.8372691138646446	-0.7237746958637079	-0.1262532330952712	0.0062821043907487105	-1.3116270727792059	0.2810486631304481	-0.0396066542151262	0.6769106681119297	1.2817904968297629	-0.8506292172506889	0.662730005087873	-0.8044528588600309	0.16967271911753157	-0.0782494431646887	-0.09291358117269628	-0.34214776635785155	0.9174793197572045	-0.9788641075520363	-1.252015667158665	1.4875123389885916	0.059961807160799185
0.5354032869346462	-0.8479593075839744	-0.40111596869971466	-1.088445639382408	1.1209149412336399	-0.10717753369063658	0.34611311258211097	1.184674395965109	-0.5170564808843271	-0.2495702950506097	0.5099792758907797	2.841456201326481	0.00040904028347910347	2.11970565092007	0.5846335682273284	-1.0791902500388264	-0.9915530800978534	0.17439918581902716	0.7926975740616908	-0.2964100478312004	-0.009443009588442589	-1.9541257198034963	0.039229165060009556	0.4982885799024256	-0.3885353913155158	0.9911600988396232	-0.7435568912144828	1.414522946216855	0.05492020901735819	-0.8291945077237134	-0.7832355503010724	-0.1677526226337363	0.06742539819239934	-1.3801895648766247	0.23982872370903735	-0.11443524032647918	0.6725407728942289	1.2592565123691735	-0.8515651692877911	0.7031908372555493	-0.807809110540504	0.2004898886255333	-0.13882274922825347	-0.0742199892882589	-0.37359159373936446	0.9959196709032547	-1.0058235024575544	-1.2711166129457772	1.5985878535222207	0.1689127189958354
0.4117453351899635	-0.9602338256772326	-0.23029282839817408	-1.1039493995753447	1.1868364047101676	-0.11683401807546187	0.3971366453070338	1.1988435014848646	-0.5631953198518059	-0.2400925802881611	0.5632960527191726	2.9214549589170127	-0.03309340242368173	2.099606488130392	0.5915631491262465	-1.1428832007143754	-1.0296188769795518	0.08008927127844859	0.9226558266383748	-0.2911695122809415	0.006226483616625505	-1.9221039336998949	0.07076480950610542	0.5556264908292989	-0.41032322233210045	0.9860719464912	-0.7328977234011481	1.452201882808339	0.023159709434274138	-0.8450944062260566	-0.8529895921051434	-0.19376667322630683	0.10875656637748723	-1.4434356264668078	0.18585585784893482	-0.1480262079943159	0.658493375117303	1.2262785361395547	-0.8766498838206381	0.7178490032011284	-0.7870355632539577	0.2210832719873191	-0.1898029861205322	-0.0868992405238265	-0.38728163875911	1.0700786427176303	-1.0135439545483957	-1.2797039261791796	1.6450918912897836	0.2820280219105949
0.267201935537589	-1.0733252675256053	-0.17184775003834427	-1.1173290942771814	1.287775625696268	-0.11485792668286791	0.46183187123493613	1.266382904462364	-0.5975942901923499	-0.19932357681498272	0.6036812718453107	2.993939601705399	-0.058595979639337235	2.0776102950376436	0.5689824618261776	-1.1968936553097655	-1.0571384266524901	-0.0024277616341320833	1.1252242722013366	-0.27424959808520377	0.014486476995241766	-1.8995333680688884	0.12018523245412946	0.5947739020986272	-0.48725845569330717	0.9752443582937559	-0.7352676994885381	1.4762576489605888	-0.009374848334685607	-0.8742342710055825	-0.9246257757441579	-0.18423258413080396	0.12522491811427192	-1.501749029988013	0.12317673821279444	-0.14811443858018905	0.6325325929483061	1.18021659130917	-0.9230295070950747	0.6842936411344965	-0.746712125031254	0.24285772501087358	-0.22202962241065172	-0.11269145628684744	-0.3975069518762103	1.123109883093839	-1.0312973091773352	-1.2785416446903581	1.6213635293802084	0.30210314222874995
0.06714728304478121	-1.0979840726604069	-0.21274749426889644	-1.119968593267814	1.405049103897722	-0.10220580906535019	0.5390665590446604	1.3672580946134345	-0.623641501260288	-0.12767110948393898	0.6255512796117066	3.0423094046819736	-0.07149957029560042	2.051223441880645	0.5197214676213819	-1.2365453060960094	-1.0311400954977612	-0.06521635075914778	1.3155169680092418	-0.25643742738742265	0.011674178316086295	-1.8828781971881312	0.18291918057534445	0.6136943206997767	-0.6008385924753691	0.9551203243594086	-0.7592174336856664	1.4731108473632362	-0.02820785279477882	-0.9022943613174693	-0.9865044769351797	-0.14477739121685046	0.10775874179114057	-1.5499679452043402	0.0720985725055393	-0.13405862755376982	0.5933419725978054	1.124058401383531	-0.9797006029826043	0.5956134780385571	-0.7077047776314501	0.26542927854689735	-0.23492079185258122	-0.13227717994256874	-0.40333867884105984	1.1500467889778876	-1.0416135099275972	-1.2891644255057075	1.5419618264206578	0.19545799306931216
-0.16679393633289494	-1.0417546215912572	-0.2570329499469829	-1.0956089663433626	1.5109491163412534	-0.08095174461844135	0.611017500688982	1.4467842351340827	-0.629043354622393	-0.03101324890161336	0.6197855502914751	3.060420348051251	-0.08096033306749333	2.028928949058842	0.4680697570799682	-1.2556204031641056	-0.92040542964595	-0.10011117378541778	1.4197906701989602	-0.23850989898884953	-0.007553779911235736	-1.8683090003752472	0.2500785822005535	0.6205624556415668	-0.686327127571455	0.9298956133939343	-0.7701151256623854	1.4356848221829765	-0.0310677687089491	-0.9163647882827716	-1.0440544910598124	-0.08314376395739301	0.06645092694743529	-1.5850331055700593	0.03482438507818794	-0.11505285442759142	0.555089064371127	1.052596459922865	-1.0380996103232463	0.47898937269759145	-0.6750093842117094	0.2694342225851584	-0.24392684551902222	-0.12668557250224594	-0.39751486824765614	1.1425347066887614	-1.0175423748436525	-1.3042593350953058	1.4328228802588965	0.03761959523917251
-0.33522445867097767	-1.0169780155387895	-0.3065697578121042	-1.0102172183439488	1.5447404815285584	-0.054728288593934714	0.6624066497780285	1.5120947377687373	-0.5975225841742686	0.05803075760945662	0.5826316509731184	3.0387167976048532	-0.10236678676996332	2.018439716756148	0.4171260831866932	-1.25590629970333	-0.7428524491740094	-0.1012113714344891	1.4709059180441968	-0.22235040392282115	-0.037463937153736845	-1.8541421373964788	0.31231795444567667	0.6223709687196841	-0.7316439520677425	0.9101755004767851	-0.7584598809427565	1.3748839461883793	-0.03208296651659316	-0.9235369487710743	-1.0884893008352308	-0.013775709953312449	0.025321446710651323	-1.6206311821652064	0.012252616029200778	-0.10135449039009474	0.5351724767829793	0.9705746111352459	-1.0781135598068787	0.35661167609176386	-0.6481043502485744	0.2572298360802153	-0.2665166439379333	-0.08139547375021457	-0.38412300655235765	1.0997513677596777	-0.9904586051132822	-1.3077845289509964	1.3326324637857279	-0.1520740982559428
-0.35918261134705126	-0.9944626749275967	-0.3927938549672408	-0.851192798229822	1.506225320023023	-0.027881908836461293	0.6774818380561934	1.5597438807974042	-0.5432411284869206	0.12013641588479744	0.536478609703039	2.979602258077475	-0.1396988244055477	2.019933165072852	0.364263717388893	-1.2464217319964805	-0.5347393416730519	-0.06468171656020127	1.4746600520059396	-0.2103202436973833	-0.06924064424538696	-1.84545390135705	0.36311346985844367	0.6164722274405285	-0.7413686197905831	0.8880850913579398	-0.7559601477104853	1.2923715982763446	-0.038586502115680224	-0.9390523422190873	-1.109986852238419	0.042766658777624464	-0.00862369650443856	-1.658797442091253	0.01188339407092939	-0.10310326584855642	0.5433611327946306	0.890734872725562	-1.083235297343243	0.2377215320327665	-0.6310765999195131	0.24417731518852914	-0.3074043335539266	-0.015918491779658574	-0.35289292119987287	1.0324827011530648	-0.9965115132561015	-1.3108642799010728	1.2668419328277059	-0.38378874550153375
-0.2770535273024336	-0.9502822090240137	-0.45465307775187724	-0.6398794476118849	1.4711362338793215	0.011637585967731012	0.6445598535782799	1.5536481408201037	-0.4893401130621692	0.13324242365641242	0.4949548944788226	2.893755296658802	-0.1783294374014766	2.024415459694393	0.3267574427221859	-1.225989126186194	-0.32305192855840403	-0.0014336071319590248	1.4081237547037795	-0.1937228602161039	-0.10229876162229785	-1.8390509939879844	0.39148440046156735	0.60074735949012	-0.6908727901576487	0.8543044565204252	-0.7598280555439312	1.1932011429903804	-0.05758830431101125	-0.9632234887166312	-1.1279616654931037	0.0865877501275301	-0.0314123116317621	-1.6881423924175416	0.02229791477390262	-0.11127025084861648	0.5796054041878291	0.8201191148377471	-1.0642702692068333	0.1421997309123471	-0.6189786881243922	0.21755464410894892	-0.350467585019017	0.062092255322224996	-0.26553312350833413	0.9426803255447114	-1.0181343068804503	-1.3129793962144873	1.2121812706537258	-0.5945001666979106
-0.13781370026397877	-0.9597856700122005	-0.45639842512599377	-0.40124092942334466	1.4729263525035703	0.05955371940468146	0.5798292454215913	1.5137210439687876	-0.43844079122764334	0.07968592025125312	0.4582404881395036	2.7792589480341197	-0.20913052272322918	2.025873813925325	0.3125551890917639	-1.1865414016027533	-0.14097620549931783	0.07005714773541025	1.3058561098042287	-0.15467074713986903	-0.1403464411719037	-1.8353937431895766	0.3875964051350611	0.5753592076773992	-0.5909232865266387	0.825384964157327	-0.7544622159644294	1.1016496439675578	-0.09061960970081329	-0.9944105356575674	-1.148024293006881	0.11938281855517333	-0.03692582322908454	-1.7100738050265896	0.03578436216969347	-0.10413940965188817	0.6434168448145108	0.7597937606047106	-1.0412594483972235	0.07426499269979933	-0.6192053726641226	0.16966056819508604	-0.37869324721032327	0.1589722756419683	-0.1258856924192891	0.8408281638860977	-1.0511235775538152	-1.2953091776407732	1.1382005193076192	-0.7242198612073882
0.03593091764955873	-1.017308370286156	-0.44797788954911555	-0.17186103530548985	1.4621511269028524	0.0907862288174994	0.512591216651589	1.490380409063339	-0.3979348583471974	0.021220351571731848	0.4429440396452846	2.6431680337931143	-0.23007405835742817	2.0174629313688532	0.3304112614743115	-1.137813035515267	-0.0074734732435475125	0.14175557043212217	1.2085375650917356	-0.08156221570332467	-0.18262617663707748	-1.8396381839080458	0.3639368100452337	0.5365700505877404	-0.45916473580482087	0.8083200839733851	-0.743820221890859	1.029720665879077	-0.13033771680224676	-1.0367429619815505	-1.1650927126714214	0.13803611275383867	-0.03597470532550355	-1.7299444869600653	0.049556341213214075	-0.08000268860877449	0.7217327852283383	0.7058495578354368	-1.0250382796516342	0.01956960745828814	-0.645881521266753	0.11072130377764558	-0.3854696718101148	0.23710929370224926	0.02131659581924117	0.7470261120319124	-1.110991629820294	-1.275981085471328	1.0495215259817237	-0.7852258944304273
0.1463772911863533	-1.06158102821226	-0.44677714304737376	-0.0265159805324634	1.4107162789253902	0.1095999253817006	0.4601665476667335	1.4823140233758196	-0.38790995865270084	0.009634418251704469	0.48375410198449253	2.502593172257588	-0.22810214762505301	1.988360185907458	0.37950398771025934	-1.090010334446387	0.09101147820796351	0.19688033296149782	1.116826487104947	-0.0018312105458099081	-0.2089756008745193	-1.8471248553888302	0.3373383478997821	0.49340137983645455	-0.31069144907757174	0.7867651050401274	-0.72996483028817	0.9772974803812954	-0.18173903857834725	-1.084265328673569	-1.1902899761694739	0.14914731053545588	-0.02984976079016467	-1.7499770444717633	0.05969763766706675	-0.04877584817779712	0.7910581821040141	0.6578431295208629	-1.0198105475469652	-0.031948681245137465	-0.6857669961554149	0.0387246580995403	-0.3598186390260244	0.2614686085895469	0.14124434563755364	0.6724407787903159	-1.1809570752747944	-1.2792673331326168	0.9837525924404877	-0.756713229562467
0.1075054712740156	-1.0746364429570123	-0.4621593837518375	0.0325287248629032	1.3563431514065831	0.13050403267525731	0.4363472312478776	1.4784588168329242	-0.41577969768019873	0.015814144431273762	0.551676695482902	2.3649531165033717	-0.20138916991919972	1.9462784777250537	0.43131959562392763	-1.0429453664052954	0.17942626061778238	0.22290508859615804	1.0254889650538788	0.03086210355412241	-0.19747919603206882	-1.849564230797481	0.30694623149089334	0.46196505451990355	-0.17204026738861766	0.7668853024185042	-0.7141802552520256	0.942721572258298	-0.24084959406237597	-1.1287221893159969	-1.220612309492538	0.14478141209950382	-0.007664086476718573	-1.7700768985721607	0.06902172285327854	-0.005445581223185431	0.8407334165632132	0.623697304045152	-1.0318899285386256	-0.07822113383818943	-0.7305228874171171	-0.05355916769470739	-0.29893380280418663	0.24808663202029085	0.20216346270113328	0.6148769103842492	-1.241147580790891	-1.2967340049481364	0.9256123464508846	-0.6905760284565186
-0.019851301450414666	-1.0694327154636158	-0.4933787927971264	0.04686017351504068	1.3299676632449273	0.14007652734327758	0.45795869659047594	1.4770791321739403	-0.46149228420686256	0.015859645551221525	0.5949772180366562	2.2357087849803032	-0.16764224234481365	1.9047699729435774	0.4627223321478791	-0.9931493866678391	0.26218761479366876	0.23222363012985886	0.9230933617675063	0.013763267210217357	-0.15581635189006468	-1.8474764444150396	0.27554495158916936	0.4452918666821349	-0.09926730195931723	0.7558009582256321	-0.7121995505992793	0.944900501339618	-0.28623448227536125	-1.1707930117445682	-1.2425809942394161	0.1095547388160915	0.020931018530727315	-1.7908733633069307	0.07383145422969328	0.04895649309715875	0.8629799183977382	0.6030962115129592	-1.0582145795308815	-0.11025613189938126	-0.7882922319159577	-0.15567308974791455	-0.22292559344436355	0.20334553743520342	0.1906161155526354	0.5741847727410577	-1.2967961019623755	-1.3177052209482254	0.8617319870219907	-0.6499859043747579
-0.13330461124599374	-1.01606633887164	-0.5374739662426963	-3.7082847140526566e-05	1.3263276019807084	0.12896188815281925	0.5089869469459039	1.4625377677242732	-0.5124095325459088	-0.0025110103210138736	0.6272778591722117	2.135903980681289	-0.13547444653578478	1.8603252629859193	0.4619356247610581	-0.9488034346641244	0.3292402491366516	0.24055243562584128	0.8178599716766275	-0.02763131346372985	-0.09781269163248407	-1.8408687454997796	0.2439921542225157	0.43529906560643683	-0.09935203005971234	0.7391493925709163	-0.7312547689637544	0.9969953883709062	-0.3152339331892	-1.2061446522419927	-1.2479739165237849	0.03901896496602025	0.042832206685513165	-1.8110605210899646	0.06840881440254819	0.10441280980255219	0.863881062360743	0.5930955967529938	-1.082057357706805	-0.12703236220368425	-0.8471069662824864	-0.2522559119036204	-0.15035966360198783	0.1255571370209318	0.13106653074912683	0.5564019482140622	-1.3455556397795323	-1.345036535653645	0.8212752259546828	-0.5957497257160284
-0.23130495202661133	-0.8645205800740323	-0.5795744569749901	-0.08022415118382539	1.3406830648299248	0.10293207508650055	0.5609445705107818	1.435421031298535	-0.5744252790168314	-0.028059046558339816	0.6553133255873925	2.072887395005684	-0.098727569402084	1.807206464828506	0.4223686138005385	-0.9222310507282616	0.3782725809839748	0.24577064214613586	0.7189811601828937	-0.07994014517586327	-0.025967532311286422	-1.831832545063277	0.2161243759557634	0.4294060717205383	-0.14382792815957926	0.7143426928906821	-0.7545767075628544	1.0786541602700574	-0.31078731856379516	-1.2345102397203338	-1.2316755726798947	-0.06504822770869556	0.06490111429204642	-1.8270025373047853	0.05452360729182435	0.16348431820603299	0.8669553998809064	0.5894529503452058	-1.085307191168965	-0.13481117117044933	-0.8924614807947385	-0.33571087744847344	-0.08101202051863204	0.045649580522257115	0.06662462839230161	0.5453673084190894	-1.3860050967065471	-1.3684768623292265	0.79635420669589	-0.5483752454179109
-0.31901120568507324	-0.602792549916486	-0.5903352452966112	-0.12650768207679458	1.3635036259035793	0.05748897219990452	0.6006906075139231	1.4074992849368635	-0.6394626374163355	-0.0522471048772276	0.6308168240653192	2.041593179512671	-0.06690445717635655	1.7559768982884367	0.3580640261210817	-0.9022222915355662	0.403900835751022	0.23777984918089254	0.6379546074956886	-0.097964197364895	0.0358803588020749	-1.8264662816271595	0.19831106795616044	0.4337166166630847	-0.20738459446840887	0.7022876857882646	-0.7744429080828372	1.1640458073252642	-0.2587976161105802	-1.2591027616198829	-1.1873818637536016	-0.18942000782311266	0.08666430542957157	-1.8378318316051896	0.02960850954767525	0.2272365723062241	0.8764082694522515	0.5877750726442436	-1.0657981909084278	-0.12684957034806785	-0.9314732298360904	-0.40790436807020736	-0.02462763650060746	-0.011312346818999999	0.037025315557589346	0.5115045672083431	-1.4130428016869723	-1.3867901706607149	0.7593074377678938	-0.5706739523833941
-0.39879103856687853	-0.34612227655001204	-0.5763484076306012	-0.14615648655202412	1.3764072059097352	-0.005465986640423692	0.62086319555255	1.371234285308551	-0.69632152608693	-0.06838989109868811	0.5683020870327826	2.0249340697726095	-0.044858735665321836	1.7155504611515688	0.27878140391586526	-0.8841408348870115	0.40098671665807073	0.21282436194412496	0.587373895492173	-0.038333683010665774	0.06547073046896275	-1.8247735798205622	0.19410860241942252	0.44189898886291334	-0.277804236909237	0.7190973755621161	-0.7966962584299737	1.2480999421095718	-0.18422759947499495	-1.2709978380723317	-1.1080329642090045	-0.3107831920990355	0.10937861447067787	-1.8489594134879361	-0.007700138595781203	0.2897626474950493	0.8861510722986503	0.5747664491561282	-1.037209655928993	-0.11081611329833083	-0.9681807195269796	-0.4658982907213347	0.014923820453040562	-0.035207753185230124	0.07491043050525487	0.4626024342255152	-1.4046728366219015	-1.4186172137645214	0.7246459835383315	-0.6115251062020151
-0.4751930007957707	-0.17945958694850597	-0.564430615849196	-0.1744621764542974	1.3692467314127383	-0.06970178866201993	0.6102155035031623	1.3086691922819937	-0.7500412846326429	-0.029307799516905847	0.5324164388825061	1.9963236057201983	-0.021620649432983016	1.679495187364634	0.19591926310061186	-0.8786068375403507	0.37801966445772034	0.1798118047753023	0.5560488568603238	0.07646370894878471	0.06801313919423128	-1.8366170555230377	0.2065101639829403	0.4495487692876187	-0.34131006635782984	0.7697299709776073	-0.814974842118468	1.3167313444901623	-0.11148300977619455	-1.2666682058167247	-0.9916965098750303	-0.398153364764134	0.1427208168718901	-1.8672149772926314	-0.04234300420051886	0.3441240000065292	0.8988480601368124	0.5417392088143922	-1.011932951234689	-0.10875897955814565	-1.0019038962482159	-0.5050145402600772	0.04304649746805805	-0.0073210865253182655	0.16696991404493658	0.41655793795132123	-1.3643385415697495	-1.4756103060590386	0.706916904069486	-0.6326926843077707
-0.5349949912023261	-0.10430772325696043	-0.5534248664926112	-0.20145171290892536	1.335687759517271	-0.12658149132015822	0.5782818626160096	1.2099670636342812	-0.7990065358128159	0.09648257441862891	0.5075997353328484	1.9822139625408242	0.003731629708558491	1.6583665980590037	0.12011782108207951	-0.8738405623689495	0.3483930969594383	0.14078129901999265	0.5406401904730931	0.19526330685407575	0.057281044557325245	-1.8641370522395004	0.23407490731983205	0.46489814087858755	-0.3894928188499798	0.8530598161767337	-0.818943884197189	1.3381777457939121	-0.04270034406304532	-1.2566886317125596	-0.8467931124427046	-0.42468945481726506	0.19363959321004226	-1.8884879746284604	-0.06289635987762263	0.39112827904981085	0.903813493973543	0.4933647486034064	-0.9956297866909777	-0.12318793031969881	-1.035805339452153	-0.541114930847678	0.05522191993478145	0.06371730765637892	0.2941886419645512	0.36200397819218144	-1.3236794900304836	-1.549648226887599	0.6863273667329006	-0.6889615111951987
-0.5792072140939577	-0.1292635915754404	-0.5506515576324864	-0.2117292171531065	1.275900558575767	-0.1747589260982778	0.550822894262682	1.1010906331084258	-0.823721210044748	0.23947405692107573	0.4880925255347071	2.0096528396699274	0.017060062920983617	1.6617375799644605	0.040485551149386845	-0.8465924229767389	0.31172577969350207	0.09175180820505056	0.5354021519932121	0.27566527006721675	0.04429911097709506	-1.89321745179909	0.2657963750719744	0.48653324489466476	-0.4417404019585816	0.9569504936195028	-0.8101890933043178	1.3262155224110859	-0.0039588524297728776	-1.236350245642425	-0.6791796529206386	-0.40588229635653966	0.25621805599120384	-1.9023601660341007	-0.05330643488145522	0.4447521143562989	0.9040120068465531	0.43689358667137057	-0.9990076135941095	-0.16114190275321458	-1.0717579476175325	-0.5829797190437466	0.06281965131547522	0.13843951979826885	0.4359972424582166	0.3122846524738474	-1.2886242153220695	-1.6260726597071673	0.6561677740468623	-0.7665622682449235
-0.6195127875155148	-0.2402090080106901	-0.5745768144313104	-0.196203880674143	1.2015047931800753	-0.22041433632457458	0.5405431773926707	1.0266341938895092	-0.8196020976727594	0.34706735333084227	0.5007855013340555	2.0432026519139592	0.0254266557133271	1.6719031668094875	-0.05122049187271667	-0.7980999715160244	0.2751049544360686	0.038694887040194484	0.5181050674778922	0.2886983360179065	0.020655390226937846	-1.9215982979353967	0.2847932345900873	0.49433820493730146	-0.48810785489976743	1.0570900285924805	-0.7860714380961664	1.3107587442404733	-0.0031003953762783224	-1.1973589751101776	-0.4942466620533851	-0.37461488024506384	0.31039356193670764	-1.910215678644689	-0.007417068427772911	0.5038439836642123	0.9161761443413736	0.3720011594560953	-1.0273281623065107	-0.22890835640027504	-1.1095746509785585	-0.6191262831366424	0.075419887634389	0.2003205244753429	0.5515577940290963	0.2977680610232389	-1.2572725465092616	-1.6787588205964057	0.6212975447883626	-0.8115173895930683
-0.6486140376420904	-0.41275406082692623	-0.6140330382772549	-0.17703934395196327	1.1203903306342458	-0.2809382594729512	0.5386278194077121	0.9857113044006798	-0.7983671571515933	0.42275088284392276	0.5345427477715641	2.075053468503427	0.03983523108505136	1.6753638336008034	-0.14283038176976426	-0.7367921577026749	0.2530138116759097	-0.012590229878566773	0.48175663024083004	0.24823838814425248	-0.019376774277717057	-1.949562311721042	0.28966180520849905	0.4794831091664113	-0.5172882126758191	1.134489436531353	-0.7475488316128878	1.3014472269945205	-0.00423857439102399	-1.155435634072308	-0.3162802266692207	-0.3350607745912145	0.34096945489960245	-1.919766337759809	0.058956732270802205	0.5621055805358315	0.9371714926736399	0.30817515537372836	-1.0616644027445594	-0.3124935592031742	-1.1418871015836094	-0.6454038680187513	0.0887049753756227	0.23522620940963193	0.60869552433221	0.31182783665896796	-1.2501785750176775	-1.6860304547840859	0.5824965856746968	-0.8256009106734791
-0.6606259982349256	-0.5946924563822271	-0.6472121356022531	-0.18079841245088477	1.0356542142136498	-0.3899615779805313	0.5338158362927918	0.9570334070876253	-0.7724135622739275	0.46540734018160024	0.5711818124573333	2.1315076104823634	0.05362457839142609	1.6765141397455228	-0.22036039474100635	-0.6651780735417685	0.24568667113587878	-0.0635240788732264	0.43531392735952135	0.19997884715379327	-0.05939759886834313	-1.9638832214380983	0.30201190801034233	0.44434737839027927	-0.5494361721682075	1.187482934636512	-0.6910796670765462	1.300014872944412	0.007507336585303406	-1.1183949805051776	-0.1701547523910802	-0.29438840546132194	0.34440027305180615	-1.9255647573482684	0.1303667204801982	0.6259551145127544	0.9624531518560246	0.2633216302347103	-1.0838492658804018	-0.40299293648119505	-1.1636158050861067	-0.665399425996185	0.10949510783888972	0.2204415271938347	0.6034548864352913	0.3308948211989019	-1.2704010002436876	-1.6570796158721606	0.5432804762161323	-0.8226546583657697
-0.6646299850992037	-0.7045213249891694	-0.6739522571510621	-0.20242744051036737	0.9596408994698254	-0.5549033834983764	0.51496890242602	0.950756190881993	-0.750031325463465	0.4618869016789766	0.6178852663630645	2.1762303139667805	0.07076256678905997	1.6671752135875484	-0.27162093688730626	-0.5970407312110075	0.24121599959825604	-0.10268051086547769	0.3834556953327412	0.18832536513502313	-0.0945241165641166	-1.9621506487110032	0.35291319976655117	0.3927970924729315	-0.5962039653837599	1.224091016594412	-0.6052357747710554	1.3108171084122948	0.022096283702277085	-1.0783853860847499	-0.06004108465751714	-0.26743193626363404	0.32083038250368395	-1.9293861122903493	0.20280806869303197	0.6902254405146119	0.9871340483964058	0.2286338995257012	-1.0901489430532052	-0.49498076172637395	-1.1725181251172623	-0.6736401815991838	0.15811955882356604	0.16219493010192892	0.5608991123347825	0.3452997465614289	-1.292726281304703	-1.6111399975335208	0.5067592444299442	-0.7984368994459625
-0.6598367761197586	-0.7082935152439794	-0.7034175702138425	-0.23619193077746475	0.9057440631531002	-0.7151674283997507	0.46637259059582925	0.9478618777019312	-0.733754059359069	0.3893480051222848	0.6410611961243153	2.1711683578413252	0.0969945906577488	1.6324398673598928	-0.29143503654372005	-0.5487701994415792	0.23419384663400328	-0.11956125431237438	0.3340555026399003	0.2322813576143084	-0.13296415713912063	-1.9501893725616022	0.44916395465832454	0.33699948293886156	-0.6446747934172528	1.2525564892094974	-0.5179378391655712	1.320590675351831	0.03389283399917536	-1.0367991453684848	0.01665081415185454	-0.2401924667267999	0.27569261967323627	-1.9397043162819838	0.2953449373547133	0.7354990426811494	0.9884766223007082	0.19948983037444717	-1.0760916634190358	-0.5699892546054544	-1.1665010811209262	-0.6611952068298063	0.23214272891042595	0.09323451669211431	0.5085217600608941	0.34545455636535993	-1.3138124205921886	-1.5621029285267007	0.4734032340594849	-0.7899461821719822
-0.6331163460406021	-0.6911790906187967	-0.7326335479374637	-0.2925396004194597	0.8704916114280085	-0.8098588349537236	0.3819482338967535	0.9109873040758882	-0.7220420764058323	0.2904066624092485	0.6161168303283657	2.141139144840257	0.12632676280182795	1.5778178725286176	-0.28888916402803416	-0.5131970727114005	0.22241835072043065	-0.11285181603882055	0.3047200105386286	0.322827735780758	-0.15354156513587638	-1.9228451703582436	0.583645710654045	0.2908919784356355	-0.6968694214631076	1.2706953609352905	-0.4626097742268621	1.3212497041253104	0.034146030602031856	-0.9977288669483606	0.05295438855394571	-0.19495087852894705	0.22768239585273214	-1.9543149513365932	0.3984489384621198	0.7577806590982106	0.9463109208665481	0.18597117843146188	-1.0556487110189112	-0.615782966624274	-1.1500895606086077	-0.6338629218793692	0.3170282604663289	0.027614793638153	0.4680031322123598	0.3181775764857898	-1.3466496775907342	-1.5266149937284066	0.4417486201892166	-0.8285834171113067
-0.5929896629651494	-0.6631040588716962	-0.7489059595457691	-0.35840480956446374	0.847063606502424	-0.8305296374783795	0.2719307317090078	0.8489108008948394	-0.7026854351916226	0.2095461165821137	0.5686850737716579	2.1089691583912833	0.1516910657892986	1.5009325796184472	-0.2771694092626928	-0.48728844857289727	0.20386060060647931	-0.08245719905905338	0.2897364962108369	0.4413730758965485	-0.13410268450761798	-1.8872223152078456	0.7417127324171748	0.2614021036353631	-0.7554843213163968	1.2764144441749181	-0.43073149683882717	1.312478055468703	0.017314485002614087	-0.9623491347574689	0.05696978390448034	-0.14172758173673278	0.18688410845737388	-1.9561392345383575	0.4960958390262766	0.7668367369251471	0.869303598207693	0.1830588000386002	-1.0498550079174476	-0.6298869540869546	-1.1230238667289651	-0.6094857412678432	0.4037803983424627	-0.02529273793022424	0.44139356899356325	0.26404997815387093	-1.3895129274148856	-1.511366686581908	0.41658043049386617	-0.8489824076585295
-0.5586742853977069	-0.5646634659355886	-0.7306519881367753	-0.4062753961629727	0.8557357878582017	-0.8470896099749942	0.16132116689290676	0.7947564330659691	-0.6557677891944302	0.12157391422981301	0.5020956089763294	2.0864793602422003	0.1678531186923523	1.394234860845733	-0.27766547197604985	-0.47812776365873544	0.18999854335130445	-0.03876963176912084	0.2925247507365734	0.5608506945738411	-0.09355568790605304	-1.857763141903525	0.898910672872027	0.2457864361568325	-0.8070583160268583	1.2688511014071548	-0.4184160172349495	1.2779021473457053	-0.006090526686203404	-0.9313271265156515	0.04753994241123617	-0.09732125667577737	0.1463511999413628	-1.9371234011640337	0.5864272218572175	0.7757140912576224	0.7734897928426525	0.18758820046451352	-1.0617603978252879	-0.6152984231339907	-1.0808737472637742	-0.5941051036354686	0.48072577280651246	-0.061875630594526554	0.4224127490577434	0.1901067249187435	-1.4301351271541953	-1.505679177164526	0.4006031414977138	-0.8349158051721745
-0.5239932349169037	-0.46242507384952625	-0.7002155795425316	-0.4404402464041258	0.8916808176114411	-0.8876146483331508	0.06810314693283942	0.7707178126669365	-0.5817074235197283	0.03769175699281495	0.41537108726994854	2.0716574233519776	0.16156464727142458	1.2703039962879803	-0.299542493224573	-0.48602090727312025	0.193853660696351	-0.004405024477343284	0.3314282280201649	0.6489604355909118	-0.05778279511063504	-1.8335469946446916	1.0298789389734266	0.239088807214992	-0.8466559937464805	1.2384959672891322	-0.4360076513328961	1.2090907887686664	-0.029541354903156642	-0.90339696028605	0.029096387352676827	-0.06422120730012283	0.10220064654208764	-1.890899738861301	0.6509032216902781	0.7950908853090112	0.6696231560632827	0.21407200756139216	-1.0893129858918615	-0.5856774381501392	-1.032920063417333	-0.5867343540796159	0.512692371526503	-0.09876871061315197	0.39233845393630146	0.10802453658184981	-1.4632326499899322	-1.5013604459471774	0.3811798646676059	-0.832834818103317
-0.4829615771493936	-0.4268671229411532	-0.6954344650565428	-0.46558860645111855	0.9460447414355221	-0.873203412758117	0.007033420047894057	0.7934930793225824	-0.513357645451647	0.015579897924876004	0.3319071849032845	2.053517287617502	0.13208818897619617	1.1730777813305977	-0.3332725724345379	-0.5047901150370115	0.22092688708766284	0.011039718021970107	0.39528152688897367	0.7043297777322165	-0.030106600931817867	-1.8150795091958436	1.1265013404772923	0.23171490166660974	-0.8851522061609675	1.1854601983798472	-0.4634398383154408	1.1129163609695172	-0.046833477180151385	-0.883557201774955	-0.002141905719794693	-0.03633330980175023	0.061119996019103805	-1.8165933919770705	0.6501647777737356	0.8319237614270104	0.5622407518224514	0.2631506547867713	-1.132150790666922	-0.5526617472762785	-0.9809300742712279	-0.5934756858527566	0.4769050227662041	-0.1397793218838564	0.3389926655555806	0.02861979649327655	-1.4876400577484776	-1.490613767105101	0.35462704058493477	-0.7735448137059329
-0.44263495780476536	-0.420715866327404	-0.6651555314133469	-0.4741424051782558	1.0331646147902083	-0.8202898911713008	-0.013719436542826346	0.8548064516973127	-0.46206593235151117	0.032302402119004134	0.26423782307374916	2.0374225636046157	0.08416915500002495	1.1533549051272434	-0.35770420739193376	-0.5369124905315195	0.2674598085578792	0.01830588281674082	0.46096958391720505	0.7474853290223337	-0.01475008935394569	-1.8106266523020438	1.1965710209571951	0.21769700951344947	-0.9205219516708777	1.1267648384737778	-0.4788866631362323	1.0069416159854134	-0.05656828371093198	-0.8767414546475154	-0.0428913526392434	-0.009058121775509298	0.017502323409558335	-1.71755645815925	0.5907446572892704	0.8832490768553652	0.46372612657988366	0.3252118444997326	-1.173670662979482	-0.5214768764166018	-0.9235282668416591	-0.5987807785927586	0.3912084829470283	-0.1814789333840753	0.27009648486542237	-0.04117404642336368	-1.49584879618874	-1.469568802279579	0.33671558292989107	-0.6669262509085829
[truncated: 200 more rows]
[truncated: 7 more columns]
