# Supplementary material for: Obesity dysregulates feeding-evoked response dynamics in hypothalamic satiety neurons
Source: Sci Rep. 2025 Oct 14;15:35837. doi: 10.1038/s41598-025-19800-2 (PMC12521569; doi:10.1038/s41598-025-19800-2)
Supplement: Supplementary file 2 — Supplementary Material 2. [file 41598_2025_19800_MOESM2_ESM.zip › Fig 1/Fig 1ef NCD and HFD/matrix_MPK120_6.csv]

0.4190252902774755	-0.20402352330347195	-1.3792844470701855	-2.1289877071327927	0.7474845281683115	-0.7160464858906727	0.7265389687920971	-0.3827842620827967	-0.17595510163832023	-0.5129794980466095	-0.9017900033211177	0.3331907533735146	-0.5690778210766946	-0.299432558884767	-0.15294091903047208	-0.3853981043664395	-0.31511142430188366	-0.10998526586063795	-0.1909113857548183	-0.16123437998097195	-0.5083944852957384	-0.9234128732564564	-1.1343891936935422	-0.26159048331053897	-0.2195442096586186	-0.0658692491089187	-1.3633092809730802	-1.0587603767926643	-0.6992435673097933	-0.7015655436704543	-1.0719446777872903	-0.5368056623968208	-0.32753370019302697	0.4252870113584158	0.2032464039373612	0.595143151159145	0.05453484798075914	-0.8255658210634665	-0.5617501722025894	-0.03292130118158381	1.467074151961468	-0.182570813586102	0.4239420133144106	0.04262544223083635	-0.08089044561394651	-0.3757998858235121	-0.5029759590971875	-0.6497049494524112	-0.4071070241208199	0.4977076460180065
0.42419325399627145	-0.16543453949706377	-1.3998475605016503	-2.0731799051423807	0.6707225696316936	-0.6983438569372571	0.7821221902493356	-0.34269135597846356	-0.19107536606851333	-0.5313892842708202	-0.9377112343744056	0.33548107337403904	-0.6122993244912995	-0.3239596645120093	-0.13757111731903732	-0.4247903521222401	-0.29928545964006786	-0.10882377296214173	0.03053845728790283	-0.13676096963518442	-0.5128152345775423	-0.9362177209580855	-1.1170360733586597	-0.2720209309819961	-0.21439601271048292	-0.03891450276496775	-1.3807625706484012	-0.9790402022621896	-0.7067946356042922	-0.6767000434672017	-1.0570200096350821	-0.5601798781630434	-0.31275095464206837	0.43585387071530307	0.20878438820560818	0.5982574360845752	0.06785146491999887	-0.8687958576645995	-0.5368804627974775	-0.03069155420219295	1.4214993723337415	-0.1698772974870398	0.33146428417181595	0.060351910981839146	-0.07087094249972738	-0.2916853359523709	-0.4959315378542025	-0.6336860837286392	-0.42122914602346573	0.5069060404819399
0.4244480241653917	-0.12355607735324849	-1.415126631031798	-2.009751843126557	0.659204975681014	-0.6224996186732817	0.7940341895725155	-0.322037434651989	-0.2002979049789264	-0.5342926357835173	-0.9748779303936432	0.33969065594483433	-0.6428777683798943	-0.3325242793916522	-0.13549137517326562	-0.46475721979841644	-0.2625504149850364	-0.11098179310108736	0.20588564772631449	-0.15331443503839473	-0.5307174581676345	-0.9472997698003874	-1.1057667823538013	-0.28089715147564287	-0.21294311367826127	-0.023047249687606835	-1.3914583200574098	-0.9528817219260056	-0.7014651937599273	-0.6603866667839893	-1.0462739882136711	-0.5787596713544927	-0.30299735679073797	0.4386348098679715	0.1963747268804921	0.5873366769460665	0.07357451666238944	-0.9104574815399974	-0.5127417979325276	-0.036193338741185445	1.3094736842192758	-0.14634125339390827	0.2585462008272172	0.07921514726797584	-0.06788616061406623	-0.24361437910680875	-0.500834823047079	-0.6238928627403756	-0.4260545620433924	0.4841604517612475
0.4177201376744078	-0.10162659987149388	-1.430868055315811	-1.9824037286008889	0.5816234748814295	-0.5166571441176976	0.7731057230693286	-0.3052210773276336	-0.21859948378667854	-0.5271708414045578	-1.0088616809338002	0.33882698778821213	-0.6602976996966796	-0.3214394059012401	-0.1157661046000089	-0.49488372133814773	-0.22691759909078446	-0.11648205113853262	0.23928768683559964	-0.17862499582919233	-0.5517555733353754	-0.9543129161681879	-1.0984147921709875	-0.29233413088491217	-0.20512076011515923	-0.018012468923401553	-1.3930390371149404	-0.9752952712350265	-0.688198514480493	-0.6517943295169892	-1.0380891778336445	-0.5940997618796027	-0.29559205966495006	0.4408925493713812	0.173945292908463	0.5651600022913603	0.08413032768567388	-0.9294009114223456	-0.4773650976425437	-0.04307274690221039	1.204604085434542	-0.11662128073525538	0.1982571121636247	0.09965624057553556	-0.06519985691697121	-0.21952794687383173	-0.5107888056315939	-0.6167865326641961	-0.4207730744574612	0.4414305741427996
0.4062017505661936	-0.09569669130173633	-1.4491320519116573	-1.973351762629949	0.4710688736923839	-0.4186372434506563	0.729353865862929	-0.29463126981493615	-0.23572520986274076	-0.5441977665278108	-1.039164136989522	0.3324452264906629	-0.6688736135398607	-0.30260731714288114	-0.08151768565891666	-0.5205035609309275	-0.1959500717703263	-0.13295050544847484	0.19680296903588518	-0.17448904522884143	-0.5423833560999023	-0.956418602234678	-1.082499477929828	-0.30552632069540053	-0.19347974928435024	-0.023090291198734944	-1.3798413074161446	-0.9300492077131498	-0.677315929624277	-0.639647097018775	-1.0425119043968478	-0.611054362023911	-0.28844198768952145	0.4353643686705729	0.1542969755504541	0.5423106420927611	0.0999451592289933	-0.9176235416612665	-0.4381979668994206	-0.04685025184346765	1.1032807551356085	-0.08620353584659546	0.15231342600851785	0.12123528555107874	-0.07307148757621496	-0.20743490925404076	-0.5133261773081635	-0.613872905308041	-0.4015676325356036	0.40267380118714635
0.38256674562436627	-0.10526567035496562	-1.4833391594994398	-1.9067086896518788	0.3209023297554868	-0.2567527294485569	0.6664321197765002	-0.27579741689494625	-0.2636355161529323	-0.5749485133155531	-1.104298694329223	0.32447474228772233	-0.7082787230173488	-0.2923256854662162	-0.028931105761969993	-0.5828990754277937	-0.1354689832774322	-0.16328062000660384	0.19335870050786533	-0.14922847188969943	-0.49908403273328367	-0.9664836190312599	-1.0517945250117324	-0.32259115348427836	-0.17633115459385013	-0.033683667917574024	-1.3451665531514712	-0.7800545261369501	-0.6676472389987783	-0.6134625859152527	-1.0397938313831703	-0.6519325310449446	-0.2681176783475852	0.4178295541204437	0.12585397031705226	0.5082801092161746	0.12126469604030768	-0.8947930916113295	-0.3696572181194079	-0.05014609659738021	0.9275863916593577	-0.026211407014397402	0.06332950455229555	0.1591085905966398	-0.09054006987488447	-0.17468859390157307	-0.5121268065675946	-0.6013140121008551	-0.36581591419908854	0.33948338467997635
0.3452294119091557	-0.19014782309456418	-1.5046814832010005	-1.8433675013365245	0.23776224230520673	-0.10505325487155544	0.5586127654103099	-0.28033473762073946	-0.300310842862731	-0.5409985567787045	-1.1713777419979625	0.31363645330200274	-0.7498640457737039	-0.3071985374993933	0.020136052392952908	-0.6386515732023088	-0.0766166207441288	-0.191487727545046	0.0667357125569201	-0.12476621116138135	-0.4265242674191579	-0.972481281936585	-1.0266803438268592	-0.33271721820324085	-0.16522442682224855	-0.06790941673638837	-1.2730423881244488	-0.6377228247255967	-0.6629079743748229	-0.6050257418031626	-1.0288929006281253	-0.7014294149869464	-0.2321142229266006	0.37804367923270077	0.09219163263916381	0.47457464836609004	0.1317021611161851	-0.8263059708890941	-0.2960552279647424	-0.0571697995824621	0.7254617515382399	0.05445240372310004	0.011649690461508034	0.19428680927765296	-0.11912374581521615	-0.17538700079332278	-0.5143524171259303	-0.588816606742909	-0.3041872317622391	0.2641456242635602
0.298178053824773	-0.262659722400913	-1.5054718569420145	-1.7967696796856223	0.19521864837506708	-0.03474780331047197	0.43006873136012314	-0.29792561699483755	-0.361255125467811	-0.4458659528787683	-1.2544235201150031	0.2917909802243797	-0.7910145507132063	-0.35545650055116607	0.06792677457016053	-0.685165003542773	-0.04067997116732787	-0.20691437322472828	-0.04906387947224814	-0.08292392672143924	-0.3463125453921547	-0.9718471370980278	-1.0072555458945687	-0.3385353917091968	-0.16113437898059857	-0.11180401061501102	-1.1710490096772892	-0.5241630671370687	-0.6620882496015323	-0.6187037776022997	-0.9979474831563163	-0.7553908472374351	-0.16842653803830898	0.3229576730425087	0.062312132689003305	0.45485440302113744	0.1317172691094713	-0.7231417734793014	-0.2202813967490135	-0.06994381098861423	0.5716106384152099	0.15192309067189771	-0.010300536089834073	0.2282216884671128	-0.15225131323795452	-0.18943938226117424	-0.5244868489693558	-0.5841486541881369	-0.2266014100630541	0.20708826250290407
0.241007777226528	-0.2245308118405917	-1.4892200759791874	-1.7385198374536739	0.16410684397075878	0.006789289944236843	0.29224433352953877	-0.33487837940428544	-0.44036789364395573	-0.3250680201517353	-1.3437898699152668	0.25948595264157076	-0.8325406729217264	-0.40050900168662257	0.09834173531661827	-0.7603848033340384	-0.027751293533847265	-0.20272693882719234	-0.01837157487294113	-0.0393333822622626	-0.27043350079839207	-0.969549813855051	-0.9906587257717288	-0.3409762715639112	-0.16991756482821707	-0.15230521175629694	-1.0510722831551227	-0.4298637723900562	-0.664440342757325	-0.6515423233693772	-0.9330626022685135	-0.8051486317354997	-0.08016057288091738	0.25771982009857075	0.04019708135767282	0.45321717894605384	0.11424163744706843	-0.6239595821313862	-0.1602534132259904	-0.0847193687067354	0.4465986942717999	0.2560745755675704	0.0046689798470361836	0.26352305696443235	-0.19419978900984705	-0.22259876316829558	-0.5524738390118342	-0.5897209905254747	-0.1419953055760949	0.17125431056413123
0.17445518776606814	-0.07388540817955414	-1.459353325884431	-1.6760651713100376	0.11214896455543151	0.08962490338962321	0.15796274755919654	-0.38189408741929043	-0.5359432714041695	-0.15306661000129657	-1.3971772799452338	0.22140778324738508	-0.8621225742551093	-0.4241242086652578	0.11596466787600061	-0.8496889478165279	-0.03460329751635053	-0.16142021138135987	0.09430810587628455	-0.030188466013690934	-0.21958516184059432	-0.961050414718496	-0.9876318535418737	-0.34142412164051095	-0.19483067125242332	-0.18524746271327228	-0.9361232631848786	-0.41808887941830825	-0.6634766122806188	-0.6977184285446684	-0.8319185232375265	-0.8449921951031809	0.025355205070312324	0.19760045592669961	0.03139778276457291	0.46688444079022756	0.06996226741052913	-0.565288962810763	-0.12265927031018098	-0.09892529575121548	0.3348947546272799	0.3638121403934363	0.04412967337988318	0.3014887243722233	-0.24697073274833636	-0.2672614762652091	-0.6119405472785311	-0.5818326118667795	-0.054989728097166325	0.14701187960250367
0.10709071908371981	0.13560853607711887	-1.412408697978895	-1.64100034643009	0.014085507522065211	0.12278402127870876	0.028024459803613844	-0.42782336178985964	-0.645570475328813	0.05524923421612525	-1.3794186449281205	0.17295706591786578	-0.8577417337153648	-0.4681798643644141	0.1408090554249149	-0.9033379262396656	-0.056434967377744526	-0.08635343034844703	0.2506057275606944	-0.049999106333688946	-0.21583352984982654	-0.94247903016076	-1.0002591421650413	-0.3472306626769448	-0.23326176957793318	-0.21002129568836353	-0.8481842805745045	-0.46648469104192297	-0.6564369488559428	-0.7412645546688121	-0.7172986339394956	-0.8637950282814938	0.13972293823643095	0.15187883667916707	0.045582399639616564	0.4959534728827573	-0.0028345190957308254	-0.5522580964521384	-0.10769060103638531	-0.11482095292851521	0.22548432812858182	0.47687135588494256	0.0719282301888495	0.34367464125420044	-0.306193487370655	-0.30773646554816797	-0.7049519991240246	-0.5442020481321519	0.027781359030102582	0.15052259025910622
0.04674551082636965	0.3298547273673236	-1.3586766797550474	-1.6164527116660046	-0.06344869083818029	0.1455144506560261	-0.10392384039160993	-0.46957512356634157	-0.7497477377885076	0.15127926481499865	-1.3070401764330581	0.1106518318477467	-0.82206217595504	-0.5297304645072207	0.18442553682528737	-0.9013041821643336	-0.08407717919737227	0.006228663593792039	0.46312662373368907	-0.07749629293723398	-0.24483776278332997	-0.9285835927093057	-1.0235933018563772	-0.3611508512050229	-0.27669851626728553	-0.2269856768843787	-0.7910683750192387	-0.4832814399469438	-0.6449257237175077	-0.7645134622442956	-0.6012051533332835	-0.8574187086570302	0.2405168870901336	0.11749025390201154	0.07058478485955424	0.5285982972668097	-0.10275878668939928	-0.5725678076673658	-0.1214008800483298	-0.13091345495633916	0.1505919780061549	0.5767557504790625	0.07849465530691377	0.39423711391069893	-0.3647888525456346	-0.358516353405115	-0.8223121824893502	-0.4813563422218564	0.09889633003985358	0.17840162339614524
-0.00144839252060356	0.43525505795164204	-1.315802253346315	-1.596963588830817	-0.050457020870891066	0.2869121372872338	-0.23865185144427933	-0.4973691335323752	-0.8288363377098188	0.13266437807775758	-1.1996021951844482	0.047479944101451746	-0.77452821884043	-0.5729612152560097	0.25761032562851727	-0.8345682350546244	-0.10841226118184051	0.10666042954221763	0.6478217224872592	-0.10734604882686649	-0.26406487673601553	-0.9228925492863593	-1.048767652781877	-0.38186634067891057	-0.3185880625532684	-0.23615351875465632	-0.744913449309878	-0.44680073265731635	-0.631276567751437	-0.7568487220738267	-0.5088817940056863	-0.8460043093292862	0.3074166738707479	0.08905656991248337	0.0941957579358693	0.5453288290833493	-0.22245725920969933	-0.6134642576039843	-0.16293414645724325	-0.13493396747855363	0.08052022667979412	0.6376875012160464	0.06787974025450799	0.4527711689073273	-0.4230307259051361	-0.4219599615560455	-0.9398404784898604	-0.3909820138082541	0.16844026864341358	0.21786980219865376
-0.04193750828502405	0.40565519756877977	-1.2712689351591269	-1.5851638145544842	0.03925920570423711	0.4564766735420978	-0.36881445131019397	-0.5056447205616031	-0.8746170544281291	0.1146370281813377	-1.0721969978508323	-0.0015815252282075476	-0.7183264849635853	-0.623763488117477	0.35954259234026487	-0.6845944880503989	-0.11650621306381352	0.1946369516434622	0.7635827970932184	-0.12581873505051214	-0.2650004971532255	-0.9232293661420028	-1.0716354969833568	-0.403719873421041	-0.3581145919226947	-0.24252194074116457	-0.6786718458392836	-0.32281955096110754	-0.6220546640519211	-0.7127690935733542	-0.46722810612654486	-0.8419558524248643	0.3356414957617932	0.07049805760794085	0.1135177389406058	0.5357736097350012	-0.34534567659810256	-0.6403739905500243	-0.22749957439313398	-0.12711765912189127	0.004566950844514433	0.6626693753451361	0.020971114130684226	0.506116353759207	-0.47721329590013817	-0.4791695408755598	-1.0102244714683046	-0.28212290071700064	0.2440515687391891	0.28312436455195905
-0.09630922107537021	0.2555352029994271	-1.213694450245208	-1.574332647836139	0.18385286225296407	0.5398655734551321	-0.49320431304256773	-0.5273850755325133	-0.888914591183366	0.061335972585365287	-0.9676405399972661	-0.025284844473853395	-0.6787886846030198	-0.6811609067607906	0.47702081630661547	-0.48727616403516505	-0.10085234689663951	0.2510794465474405	0.80714802997559	-0.12954939705584248	-0.25425115646748253	-0.9380260790416628	-1.088382741457763	-0.4239293504707186	-0.3915696481287923	-0.24457243833130557	-0.6137342584772563	-0.13155694558453146	-0.6242867524548672	-0.6637190459486952	-0.44883685347461333	-0.8400890639633813	0.33324519698165767	0.06463254615022071	0.10873898618813523	0.5028772697683999	-0.4517296904639176	-0.6253510638035673	-0.31162434741424344	-0.12435660524506717	-0.06574962949250437	0.6687065179199256	-0.05520217914217118	0.5485106780226258	-0.5014239737523012	-0.5342540066178435	-1.0080691169366127	-0.20852450717093213	0.31783858257094516	0.3608564391374249
-0.17437329009915614	0.10042790554941536	-1.1510696110878613	-1.5661384741517221	0.3822502934079679	0.6211555380069514	-0.616681532365258	-0.6028606721988518	-0.8784819611802492	-0.01747636254407389	-0.927633727402533	-0.020364708249264223	-0.6700208793289267	-0.6875759244145169	0.5886444047335602	-0.31860674747869455	-0.062472608380452946	0.2755091771812073	0.7816109783879104	-0.13660487499061	-0.2214907163822466	-0.9665254307788566	-1.0899220839887938	-0.43663200718881984	-0.415092357592352	-0.2301776353496358	-0.5889313891233694	0.05402280743678552	-0.6274733401996849	-0.6431510548371746	-0.4205444210611734	-0.8477923777954055	0.3053978068919135	0.06400470657111064	0.07150078077737336	0.4469435261134166	-0.5273732545622132	-0.5826930572819549	-0.40122556671873877	-0.1339096774598956	-0.12168883723810216	0.6493997302188268	-0.12773206163272874	0.5770885402027651	-0.4948832046632525	-0.5973497700911707	-0.9362348388367281	-0.20690788913467442	0.381705771564703	0.41268336458831173
-0.2711670364040466	0.028713648024744198	-1.0685224417297583	-1.5724959873183446	0.5296974971112375	0.7311910187632698	-0.7350303610870268	-0.6643481436410266	-0.854807141549624	0.012837314154764624	-0.9520689675433971	0.008599949455685938	-0.6680203090917646	-0.6280251558759511	0.6821986769210544	-0.23041695519893457	-0.00690253672431948	0.2616561018805311	0.6836023814157774	-0.1419879103049364	-0.17007276988438721	-0.9949690335192543	-1.0782708822691247	-0.4375335235767803	-0.4310095518200714	-0.198353602851768	-0.5952703563177961	0.2290981541156268	-0.6233322531129952	-0.6442770397520385	-0.3563000056536045	-0.8601109324984701	0.2610535018203018	0.07027458928317278	0.021139448168145687	0.3726823639715583	-0.5654389227886919	-0.5387323870672371	-0.4790754224781305	-0.15535183024843083	-0.17428767675782125	0.6084356633239222	-0.1888598866277058	0.5846646221712964	-0.4865702944860111	-0.6624157475587337	-0.811665885308946	-0.27558469274785774	0.42814136875097003	0.42263829582093804
-0.3796147443873624	-0.009491487688775025	-0.9594196077512601	-1.5913817825644474	0.5298185033514071	0.7576878569387044	-0.8385042181001209	-0.6547267807425626	-0.8245766827954186	0.1358994132439869	-0.9619811732750243	0.053720532974387857	-0.6672507019699173	-0.5417540170592275	0.7224377677503331	-0.22396889880671145	0.06537883102482256	0.20777899129149238	0.4842889069379267	-0.1403266173019648	-0.11850841823566827	-1.0240398124736094	-1.0654096002101867	-0.42134306474697814	-0.44465254786452457	-0.16546300170814635	-0.6166731244108252	0.3529963535770406	-0.6172433965762577	-0.6639924994280193	-0.23003718291001357	-0.8574052138006822	0.20819928910372978	0.08390190055450145	-0.03226085971205723	0.3064910555679006	-0.5646122997274718	-0.5006992595989046	-0.544494682046851	-0.19413026580173154	-0.2257721221600606	0.5700375975329142	-0.2514192981713812	0.5771832708306937	-0.4893303398532224	-0.723927187227041	-0.6663613673458901	-0.41025333055742824	0.44351259018968553	0.38862858324906047
-0.48724250812340697	-0.048676661086266705	-0.8930996597199637	-1.6096047383164187	0.47940290346987624	0.6886641010939616	-0.9212314040458525	-0.6184282149362157	-0.795238435448816	0.22358033038228683	-0.9145524328046658	0.101297772583037	-0.6821896540061945	-0.4601109429888588	0.7122613265811776	-0.25744050916863387	0.14395687462427625	0.14385648212119673	0.22296035386051222	-0.14479538398378322	-0.06816563456443146	-1.05689920033524	-1.0630913938143784	-0.38703503463655076	-0.45538645626182	-0.13386364589836672	-0.6721445207625087	0.39097646400571895	-0.5991559109818312	-0.7042464601344174	-0.0454893979468881	-0.8428127758029678	0.14817190637180594	0.09053997393499094	-0.08907719711128591	0.26006507549097313	-0.534331564612798	-0.4714210472108558	-0.5962994791210263	-0.24797517137437083	-0.2563644919861197	0.5398863661967584	-0.3119579171270228	0.5686243585974109	-0.5109214326622048	-0.7812481855448501	-0.5337280256168773	-0.5824782342837951	0.43009013572476995	0.30983474434458175
-0.571113395422948	-0.09088906199647255	-0.90026214266113	-1.6147720133821242	0.4502337992486529	0.6176403923294636	-0.9759063813700799	-0.5592140766898164	-0.7766933279065958	0.272988954407818	-0.8928285242493625	0.1389221430050517	-0.6991189692886278	-0.40371036978184527	0.7213218085501628	-0.31572749123480903	0.208889459231127	0.08514958106206282	0.04638634970567501	-0.15769995124310662	-0.029018269772961618	-1.0952847075042946	-1.070981986744885	-0.34156371127477597	-0.4591519319423096	-0.09384278802127015	-0.7501971293942233	0.3666769764926974	-0.5629329378918395	-0.7420500631927538	0.15108924467543602	-0.8324959581248669	0.09095363845269071	0.08560238809249814	-0.14668043033253406	0.22335091880435906	-0.48976514270382465	-0.464958481876231	-0.6237626222637603	-0.3046961021524591	-0.25749014260983627	0.5036405230561632	-0.36838130015168	0.5646219895674582	-0.5665039238867172	-0.834196667563728	-0.42845689712197144	-0.7388162149628836	0.4015561523363697	0.20195758928351193
-0.6222322146421536	-0.1551005865849556	-0.8744321036504223	-1.6129722912881508	0.4197490271797686	0.5699993818513901	-0.9871197877483373	-0.45605661804654735	-0.7659807489516579	0.2784165051019907	-0.9257185804889225	0.16166327194880162	-0.7076683449551939	-0.38138062262661176	0.7895871540693367	-0.3701337366244427	0.24975131933496816	0.0313815498061006	0.03256670370478489	-0.1962330292180691	-0.011616645045052252	-1.1286737108354892	-1.086575977857281	-0.29322692292073127	-0.4595620332540462	-0.04893327531024765	-0.800693945776185	0.2979676860825845	-0.5195558353052265	-0.7608995868508743	0.30605064867359155	-0.8304694805299313	0.04159263568878538	0.07764904400051686	-0.2144251933016282	0.19353445832972604	-0.43421736796067717	-0.48092034154434204	-0.6326139392155622	-0.3571421898934962	-0.24459300058860328	0.44690402608366825	-0.4300822200833547	0.5708078995711479	-0.6364110271570029	-0.8883055376867975	-0.34632760197490287	-0.8443421742266081	0.36767808330395924	0.0958714192258782
-0.6543605874262044	-0.22406257161380472	-0.7527123148400876	-1.6129661348841804	0.37807447806539146	0.4836004005134457	-0.9560591578823818	-0.40436574073581005	-0.7634793345763935	0.23499789081946704	-0.9358381463562424	0.15541244700882403	-0.7239076676456269	-0.3835871921960813	0.8939025931556627	-0.39154448530046576	0.2719715414677677	-0.008668745321705978	0.14215890889887572	-0.2833672897430494	-0.009255861987447168	-1.1361138790329162	-1.1006924675609573	-0.24373076510432007	-0.459572998529761	-0.0007310869979281597	-0.7934904641986712	0.16042320118198017	-0.4772587754942325	-0.7683632582865464	0.38998026528462204	-0.8296283011509015	-0.010895939970275886	0.06834850515064865	-0.2953299692108453	0.16777783900359697	-0.3639328249094048	-0.49874949348682235	-0.6309871876757074	-0.3992635039260558	-0.23354755384338377	0.3690648279834954	-0.4926761554183977	0.5936900827471241	-0.6888120920422105	-0.9500044873766254	-0.27433022952745145	-0.8856005210663713	0.3357294652731416	0.010272312370678244
-0.6821553532377933	-0.27130583263506824	-0.590303907226819	-1.6133026849678882	0.33676514778498035	0.370473621969993	-0.8997876061257921	-0.4463114250767825	-0.7798513132048368	0.12314198220639745	-0.9108649435991959	0.12363287086747561	-0.747865516934743	-0.40946832915004344	1.0044194451857447	-0.3885913493525316	0.269457484076984	-0.03270053838850965	0.3184592366256475	-0.3386961514742284	-0.011968932439307177	-1.1120837385388849	-1.101930961388855	-0.1982943391511116	-0.455739538139839	0.05640910151524464	-0.7727783416742542	0.022380822872607446	-0.44289679918684605	-0.7632346650909858	0.41655177215970945	-0.8255888408173785	-0.06555868006808185	0.061608274821693766	-0.38597463012541944	0.13620076945112097	-0.28397269130082076	-0.513374854041228	-0.6230067364042726	-0.4296943242252613	-0.23647987371816576	0.2845017300142093	-0.5391244643239903	0.6332543295011974	-0.7153146141814813	-1.0144427139025767	-0.19975094810082542	-0.8564757764765532	0.3071482650637904	-0.0508610842253836
-0.7026620244449513	-0.30299099542327174	-0.3902433449003878	-1.614449828241013	0.3055477379347059	0.2972799135273344	-0.8204338983883851	-0.5102124147011123	-0.7791443917509578	-0.027589877797967333	-0.8760929963168442	0.09471256945303855	-0.7744465629123827	-0.44848858490402826	1.1184096049413152	-0.39195698031473575	0.2482432397427549	-0.05484768297827468	0.49131935029000057	-0.31500544427480687	-0.021551607079140393	-1.059368416318339	-1.0842343721178955	-0.16232868213378915	-0.45594787837842177	0.11547582806650973	-0.7819040395895824	-0.06662477758576979	-0.42458961258336225	-0.7446988086591481	0.37817070667347286	-0.8016039828014059	-0.11199262058127188	0.06580947932733211	-0.4862956506013859	0.10766324198586485	-0.21045719597109738	-0.5455946333077003	-0.6197553625805049	-0.4514970689081199	-0.2636784069137189	0.20996988608042452	-0.5639746893501872	0.6820642855410308	-0.7068050595505962	-1.0762992807119438	-0.1255706205397861	-0.7801821655388165	0.27139869294640917	-0.08394204993208414
-0.711786256494911	-0.30715071092635393	-0.0902005043356899	-1.613249329466812	0.27220061825744785	0.22480953831072914	-0.7200630255682153	-0.5815432086035177	-0.7300969325876564	-0.08230424609945163	-0.7866053603994778	0.10090709602428807	-0.8075784557176273	-0.4879141289462831	1.1674029806697805	-0.40369359218842255	0.23158871841086479	-0.07478698106707192	0.6333270079638085	-0.2557942857407109	-0.03922774146491068	-0.9815497854154346	-1.0456588828495021	-0.13178569465867201	-0.4708760047366586	0.15993340491068758	-0.7976536563675058	-0.1406792684992179	-0.4253299495970774	-0.7123133377744801	0.2715384112508848	-0.7351035798608339	-0.16074029666806305	0.07745111491286501	-0.5887662901328163	0.08945446292472084	-0.14387195299014208	-0.6050307790194017	-0.6303590571727528	-0.47221977989783603	-0.3201269715665488	0.14547791656658907	-0.5771926982716885	0.7214580171648343	-0.6650181131513399	-1.1250709090630422	-0.06515043762577513	-0.6868154284622209	0.2183956652096713	-0.09387560335962941
-0.7141869457172486	-0.287647961015306	0.20270664561804583	-1.6005650851534186	0.2320309467480876	0.15800654237053668	-0.617365464387936	-0.6541590315477287	-0.6472662812096287	-0.030604586648888578	-0.6149581175110007	0.13516550640084007	-0.8411839529055474	-0.5178092574825547	1.061816639287724	-0.4131707164466295	0.21943891953148023	-0.08555957520217011	0.7117403726864763	-0.15499728396847406	-0.058049953672251006	-0.906005249006842	-0.9948421941269622	-0.11077357721197131	-0.4976301809533933	0.18363292176802243	-0.8378487454917829	-0.2126534806300512	-0.4491056604764306	-0.665850374537545	0.14515843018773872	-0.6247134057908841	-0.21506492077720382	0.08981210567717504	-0.6831999363987276	0.08304556114674981	-0.07968240608739699	-0.6869315292958011	-0.6588974745663069	-0.4970779747383913	-0.4052993260100676	0.0853852165825025	-0.5701613527632112	0.7384290091581118	-0.6154332777629561	-1.1467486980727213	-0.03399439895288153	-0.5880454466336964	0.15258614789951638	-0.09619153224338306
-0.7173000455150843	-0.2572531811776658	0.3354135225061482	-1.5640658181484006	0.19306473730004975	0.15374775937643897	-0.4994498659184747	-0.6980229137856506	-0.5374880256922762	0.022580036341433306	-0.44567204145064154	0.13875154188769423	-0.869569594893035	-0.5300129381626815	0.8705356986965617	-0.4167292555249598	0.19686917777554427	-0.08650290943451423	0.7157238851394244	-0.01184511535269323	-0.07243883490513506	-0.8653990734654056	-0.9345571281641514	-0.10190769669123305	-0.5283581730892002	0.18670608566256625	-0.9437879800896825	-0.2802296343167586	-0.4910223975322495	-0.6086530217789037	0.03192100906045749	-0.5029740575322061	-0.2669283750153605	0.0988529956163603	-0.7641497948810813	0.09315601300751765	-0.028651921336766584	-0.7891694820666653	-0.7045742730387771	-0.5305102435106364	-0.49533449114804257	0.029387199211016853	-0.5443214457178174	0.7156297152815722	-0.5733443416670329	-1.1447703314688547	-0.03614473519695553	-0.47886864632137155	0.08602974633068	-0.09920817807145163
-0.7267979570744559	-0.2148611066920647	0.308368897859532	-1.4905378333969221	0.17642747933347183	0.15939991058493436	-0.36619527755131853	-0.7287818362135956	-0.4326038417787024	0.07933824468979953	-0.364122777520436	0.0830485710593092	-0.8900672742311408	-0.5216001358152612	0.7063402868579608	-0.4181863274659142	0.16492450358989613	-0.07342954936656824	0.6853356654601901	0.06608402098937935	-0.07781693661873006	-0.8635756166951964	-0.8611617442714762	-0.10168667977031362	-0.551263537530012	0.17518301230336103	-1.0463609212517606	-0.32866264487321273	-0.5355183136607857	-0.5384344577547963	-0.06338337862026337	-0.3958968706957079	-0.31803696565091494	0.10070033376777585	-0.8287797618880163	0.10803339699414401	0.008168416585994095	-0.9075765364568161	-0.7429690161888604	-0.5656078545581141	-0.5746225069560829	-0.02374023013942459	-0.5152823340057189	0.6391063140414418	-0.5321988307475184	-1.1232257017498195	-0.07454216290181873	-0.3614704081669701	0.025774644139681002	-0.09413688764395066
-0.7438070956071885	-0.16560332376485803	0.2177795640519026	-1.3897636568077272	0.18274180495686226	0.14935446178240852	-0.24867112570576966	-0.7652696517515539	-0.38647268536530655	0.14845980448739945	-0.33966601887492465	-0.010244649967619247	-0.8970611044684034	-0.49516837992420476	0.5828414168926751	-0.4143363739993927	0.12431280727723397	-0.05727570813304468	0.6637172548758434	0.02752864377947765	-0.0678453732969268	-0.8910064459937963	-0.7816775169037251	-0.1077646450955955	-0.56451945934173	0.15240802710505708	-1.036047119770848	-0.37997714199650756	-0.5690790274645504	-0.46585936815886575	-0.12748980756257824	-0.3175862193078488	-0.36390082688089004	0.09330033981331574	-0.8746102958970241	0.1097228224165486	0.04505134476665422	-1.0355505560216531	-0.7547608355968662	-0.5995313644617563	-0.6399890386753078	-0.08169794824199332	-0.48704187266725085	0.5247901287894889	-0.4960349793203075	-1.090058168233067	-0.1552638283721944	-0.23745710223187638	-0.02274922426410522	-0.07435291669750797
-0.7710695697434999	-0.12188003142519506	0.06200225816409001	-1.2565041886021244	0.1920218835211345	0.1868967252202464	-0.14716989578059386	-0.7775498565583355	-0.3351795925237278	0.183391377453425	-0.297663854031078	-0.12610328078741928	-0.9012010600204082	-0.4607680012743871	0.5208401993797461	-0.38957435985917477	0.06349461864019826	-0.057548406465735245	0.6352670697538704	-0.04694411114701671	-0.0394290485473421	-0.9344093628745093	-0.7155793854437105	-0.12896482079956967	-0.5965446435946073	0.11968787034550252	-0.917562767239598	-0.43378396762001925	-0.5827983400553622	-0.4028256602581776	-0.15523550115142815	-0.271343844888457	-0.3962636380518247	0.07989436859699509	-0.8973134698869993	0.08864059646420783	0.08220190025695225	-1.1585148186238838	-0.7551909452971944	-0.6357734628259994	-0.6737022748556211	-0.13633394487076117	-0.45434323907021634	0.40788306086370885	-0.4761879355347112	-1.05562698022346	-0.2731208222116469	-0.09817175174190004	-0.06057204406506593	-0.035153148114346985
-0.795536168413707	-0.09102245601456788	-0.18535793044307763	-1.0687523367210887	0.2022986134817119	0.25983917054227584	-0.07068826271076921	-0.7455573062502572	-0.24552140915524343	0.19068364110886243	-0.2561624834772049	-0.1965325400661007	-0.9155847517459632	-0.42832446910732724	0.5378156911469637	-0.3413699051816032	-0.03928189267478201	-0.07840477894743225	0.5969543970575495	-0.11135768119243124	0.0005006687690316009	-0.9690155526357543	-0.669076532847762	-0.16447099527077028	-0.6644767197034293	0.08514705766523087	-0.7744421696350001	-0.47496604772922846	-0.5736705939311565	-0.3440948232821496	-0.1689872843489798	-0.2396669187540838	-0.423220524985374	0.07761711995412131	-0.9037049492330353	0.04290509784503286	0.11200997101024938	-1.2593084218778798	-0.7572840038883955	-0.6661572493998584	-0.648586195313944	-0.16768340964513034	-0.4185006388726643	0.3045958889682576	-0.4691017121873416	-0.9972026620688788	-0.4157455745869883	0.03845168727474559	-0.09803429905149127	0.03374989297274816
-0.7860758936394556	-0.0727638094967844	-0.3989888080177656	-0.8125022821322772	0.20793750427361077	0.3320582826382521	-0.06261742501549487	-0.6752778997456929	-0.2042702261969735	0.1772688136670611	-0.22235104399320083	-0.13754549772858465	-0.929296823463328	-0.40704478706261105	0.5969098810574659	-0.27488843260806123	-0.18406108194983048	-0.11272436911344016	0.5600526783903644	-0.17768452559563064	0.043452279902359184	-0.9775916066429037	-0.6495247099074823	-0.20197989324468738	-0.7531101398343722	0.05082575669171234	-0.6277934840033325	-0.4975114624860697	-0.5449322249648564	-0.2957632612698326	-0.18598565475731244	-0.21418413168347544	-0.4492633192751477	0.10197942389335277	-0.9099837221462298	-0.020469710591778368	0.13515973329392664	-1.335873749268396	-0.7647342704302181	-0.6830824225652987	-0.5738739492913117	-0.1766227483172721	-0.3824255784799058	0.22614945598119146	-0.4642769000568728	-0.9113230722125568	-0.5668437056043819	0.1522093323554193	-0.14177853744354646	0.13588116909043382
-0.7293223100193322	-0.054701170515795906	-0.49107404692844403	-0.5207461937123162	0.1821191728483537	0.4601009537063243	-0.12249336450575084	-0.5807605090962366	-0.1749944135086904	0.16096108379255744	-0.1598437004481663	0.004742658192233418	-0.9324671148697694	-0.3905385004130735	0.6525805663803382	-0.19266237421620688	-0.3075515100166816	-0.1596931219409867	0.5325938101078271	-0.231490349580461	0.07985454811521842	-0.9547786525789228	-0.6654546487383771	-0.2447854423409876	-0.8461987514882707	0.008410929965672696	-0.5000747655477065	-0.5165487317305508	-0.5111721186486696	-0.27005059146396765	-0.2205083062528692	-0.18631275503925832	-0.479088294740459	0.15365594192851267	-0.9132849960245446	-0.09000190522401141	0.14580223542154325	-1.3942123585243809	-0.7826732517434088	-0.6968946599087298	-0.480706661292845	-0.17921461057451132	-0.34645178787515796	0.18427378190567772	-0.4545195895475114	-0.8220900422612185	-0.7014316703603889	0.2409491087767357	-0.19404970445554254	0.2591764722381119
-0.6446798686248183	-0.030328177780785386	-0.5242295555557247	-0.24859825193763516	0.12883682513153444	0.6304700395494651	-0.20711180942094765	-0.4843599667964248	-0.08497370631770376	0.15870408251379253	-0.108803763652451	0.15886029559061804	-0.9325222326212014	-0.37723358185875877	0.6586307253498564	-0.09764691816797635	-0.34982209388077834	-0.22060584951343953	0.5241118680706076	-0.24041004355614687	0.09154637195961768	-0.9013757593978902	-0.7059906687221871	-0.2925095873002032	-0.9080977328987659	-0.03334019665877209	-0.4952136832763239	-0.5422188568458733	-0.4882050551808056	-0.25910440954160846	-0.26367203469516476	-0.15445139920146128	-0.5312112333420099	0.2168527841729028	-0.907627133095912	-0.1544539596464572	0.14462165366047922	-1.4310083784270207	-0.8121804805906725	-0.7147413456929967	-0.39237122859668216	-0.18819130424592567	-0.31027545769438847	0.1704975803392676	-0.4229183576459117	-0.7263077492393866	-0.7976573354248543	0.30428159349351114	-0.2567386191446571	0.39649086489544355
-0.5421411359054422	-0.02864305742973312	-0.5349665818849226	-0.02819488553299394	0.0674954618194265	0.7511803959155416	-0.2985387866262179	-0.4152464320952439	-0.03279243011099461	0.14799407406479664	-0.10708815196375228	0.27542180301393093	-0.9252140270609562	-0.3832576395980432	0.6132102636225972	-0.004238345682798239	-0.3340546781913666	-0.2899015258315621	0.5111821772691296	-0.2644285495091748	0.07333951890198238	-0.8292435261681987	-0.7546094905301717	-0.32534998750592925	-0.9245357777229419	-0.03927217772244178	-0.5840678920073407	-0.5609728419095034	-0.4771498481031874	-0.24899199263954155	-0.29532821263894093	-0.13638403569411825	-0.6148811800023083	0.27419475630837187	-0.9005696611921774	-0.2066292062942931	0.13513167559210978	-1.4486429767010502	-0.8448496545121307	-0.7309104952732373	-0.33505028471047166	-0.20894056961125304	-0.2783639665405287	0.17583328295730477	-0.35400852267624716	-0.6171796342510842	-0.8396102199066758	0.33715709688694406	-0.3284910172372481	0.5458077074498064
-0.43290305543459306	-0.0633908379803502	-0.49159649736741917	0.10856757653168725	-0.010128941192581514	0.8201889236923678	-0.3762783268245705	-0.31915429676546536	-0.06876083536691395	0.126504197603415	-0.11720771783107198	0.26599097324641036	-0.8986533950653284	-0.40178832077838356	0.58637375055933	0.06882457719305433	-0.2954886474902595	-0.3652571650983617	0.46042634964344603	-0.33199523137499465	0.032641174543597606	-0.7523308164632324	-0.8004638470327	-0.33076490206845344	-0.9267573425827763	-0.011861621775645264	-0.6465640714327712	-0.5622461899951487	-0.4710979161057872	-0.2348635628744593	-0.3097282718713633	-0.14329790042978002	-0.7211380610217176	0.3197950641796019	-0.8871412020211054	-0.24017331752538373	0.11836180304463909	-1.4541200854106962	-0.8714887756052259	-0.751206418755179	-0.3285158828397963	-0.23826999096340637	-0.25750699338248495	0.18481374648486643	-0.2691704869614541	-0.5168644902742385	-0.8329082967935811	0.3407336401177135	-0.4007649465794351	0.6950034091087121
-0.34522278781248505	-0.12011868592094518	-0.45333258444793484	0.14976623190067082	-0.10199247850235411	0.855868286821703	-0.4331392476553656	-0.23944044067760822	-0.09559565431701603	0.12966041685197333	-0.10492065167746009	0.15699562537790102	-0.8568006491446181	-0.41697230321467693	0.5703887878673045	0.10907054597341345	-0.2129399190350724	-0.4497694083806126	0.3795803055601989	-0.350358651347438	-0.03039996838419558	-0.6815946310283127	-0.8387000458192263	-0.3181998962396968	-0.908116373867481	0.009118532408618388	-0.6882080673443458	-0.554817849252826	-0.46249819089410626	-0.2071187583889104	-0.32060837448070956	-0.1550474220235009	-0.8393194280134828	0.3507571326436482	-0.8577801516620148	-0.2527633333839231	0.09946386172859614	-1.4509374411604967	-0.8996737365123717	-0.7749915478619027	-0.37058426077464623	-0.2628955558686624	-0.24681612598907146	0.18850587270835503	-0.1973624873059477	-0.43027018830690356	-0.7925160997607839	0.3098513678371308	-0.4739574577110342	0.8324935748300415
-0.2930985287622	-0.1968447472683741	-0.4459066435930974	0.12689313901649615	-0.19609353119853337	0.8409016340706936	-0.4661966951309423	-0.26148219336923245	-0.09901344835471672	0.15802519085930694	-0.08302850754036883	0.09208701825690727	-0.8167831202067738	-0.43696243161489823	0.5383838158306873	0.10846514284301675	-0.10032185772243687	-0.5409132711163654	0.28989755369964826	-0.26234580096585236	-0.11060940283071621	-0.6232022026340197	-0.8642019875548044	-0.29183878155776416	-0.8585061769506517	0.018327694129578808	-0.7520227519462171	-0.5400784874794422	-0.4462735483092518	-0.16224021678217704	-0.3414000709244135	-0.16824539153191473	-0.9569719973252997	0.3620263210212348	-0.8109086200551276	-0.24761200951869747	0.07850691675614523	-1.4460376493148406	-0.9537547081887785	-0.7957090328821357	-0.4328805804176844	-0.2777743394251871	-0.24533390454636814	0.18996709264414258	-0.1433297416565787	-0.3456379477241733	-0.7284852589060227	0.2582476903628071	-0.5456347381339299	0.9386842586014037
-0.25728175103632694	-0.27989477400432466	-0.4400100982540641	0.09404667170049942	-0.2879878700967124	0.8482644049085227	-0.48081876593090966	-0.2856664399360126	-0.12460158815965854	0.1940386914224547	-0.06316105906781944	0.09486611045866049	-0.7784313722010971	-0.4677704822550508	0.5170643837057821	0.07329840371598402	-0.010339183983280664	-0.6236681251434997	0.18085878306008923	-0.13333580714852133	-0.1858067484407905	-0.5761221748396235	-0.8795268862160649	-0.25746289537512485	-0.803745590030543	0.021114201560009545	-0.7793370597314198	-0.5170037032937368	-0.4233360244728578	-0.0965121878352071	-0.36840376182274787	-0.19081553877406449	-1.0603273713722072	0.36287124411583405	-0.7452315078267037	-0.2214970991268616	0.054729093608720955	-1.4466065073236805	-1.0360632258911755	-0.8095230122153947	-0.4866106988142386	-0.283118977782687	-0.23724843260814196	0.1833738409403631	-0.11586974830849579	-0.25259764907500903	-0.6613405705846384	0.22415011596573736	-0.5979338059946695	0.9924090580811302
-0.23338508082651782	-0.34573969473276184	-0.43856107972887176	0.06813641952432939	-0.3706813345150942	0.9080447235276978	-0.49913978741301657	-0.23551058822612259	-0.16077139553919023	0.20281591861765103	-0.056324043273061654	0.1243937518508901	-0.7353823669344922	-0.5000727775943801	0.521137173646238	0.04865131355984133	0.03939550675662955	-0.6856857859602611	0.05865516261419605	0.05058828263011918	-0.2531439675141095	-0.5468307227729502	-0.8851393859111802	-0.23019832556031133	-0.7250280687285656	-0.008321027070251317	-0.7608248606790495	-0.5081932791236239	-0.40178317086161625	-0.007875727703677	-0.39177814833308816	-0.21095211358811178	-1.1365961163038678	0.3646164253187842	-0.6657222424768489	-0.17074315279927935	0.03849663396528112	-1.4499710169596054	-1.1051277716329735	-0.8130906073824204	-0.5258790208225934	-0.2775502094295498	-0.2064670202250393	0.15285400088770265	-0.11246592645614181	-0.15347006856779213	-0.5993145356330454	0.2059855805028755	-0.6170952504242772	1.0029696937910457
-0.23185003766195464	-0.38832505442825693	-0.4330753501196309	0.057358608307059834	-0.42758726909662564	0.9939690967488986	-0.513915797896545	-0.20354607491531995	-0.17456139894292355	0.18240259594082278	-0.08978531799962279	0.15521796173503635	-0.698839297735066	-0.5350360566445724	0.5284914370033928	0.0605972512616656	0.079002999482006	-0.7227121595766781	-0.05822899896323047	0.27385268268852186	-0.32195896357891385	-0.529532273642061	-0.8721711354244619	-0.22378689610872993	-0.6021786022569124	-0.07373551568268373	-0.7394510707217667	-0.5285439568429607	-0.38822632624388886	0.09261842594796016	-0.4122053522270656	-0.22495077790651147	-1.1724383768930466	0.3556202290445524	-0.5847477935000572	-0.10388509082301542	0.03273833023855617	-1.4600920371466188	-1.123726822288252	-0.803795349662084	-0.5455328807126859	-0.26779480769637054	-0.15001601816728824	0.10655914301935417	-0.10193842517000991	-0.06229671752419965	-0.5224494241966745	0.19358553090622538	-0.6007174522116496	0.9853377552227368
-0.24308192967866954	-0.4071199993453251	-0.410502811922876	0.05279055656112637	-0.45322079099144175	1.0850481709599753	-0.5063727534020511	-0.17069605977389143	-0.16103120427864942	0.1611240894404681	-0.16063792889242187	0.14148457178776075	-0.6730768524361019	-0.5830483904307272	0.4845945823824819	0.10069751284792935	0.15200469701284045	-0.7467540525817296	-0.15591729315288708	0.4023386444847817	-0.3898520647094013	-0.5042222290965831	-0.827164169435758	-0.24197813969632836	-0.4767950605675507	-0.1393901759272106	-0.7255294913404835	-0.5663523798893049	-0.39025348345351235	0.18854697886146843	-0.4345695736710201	-0.23907539421749294	-1.165007688304932	0.32471988040353716	-0.5117611567999081	-0.03407527993457214	0.04752905566555975	-1.477724520706861	-1.0854981611016616	-0.7855950399428041	-0.5171608567419083	-0.26925739959097666	-0.07660462820381833	0.060413485889992194	-0.06523848350608044	0.030610421834320178	-0.42331817060170984	0.19131304247807907	-0.5499185915256742	0.9493066524148854
-0.26476071790815514	-0.3999875028675269	-0.384978652015329	0.03377958110096156	-0.4613964125999849	1.0871750244457046	-0.4755848166898322	-0.061241958825775225	-0.1284886491453752	0.15068098034904048	-0.21825470319943213	0.053578934046980956	-0.6478594604568543	-0.6410128032955092	0.43053419851704466	0.16105312662745944	0.21720873594628962	-0.7677982839148358	-0.2415131436876649	0.42257074034513076	-0.4521611818828985	-0.47714912252742553	-0.7541465178036829	-0.2779263480093676	-0.38791382520545137	-0.18786094326896877	-0.7212552163179561	-0.6228661432409508	-0.405804253195459	0.2619585143941554	-0.44830573575929755	-0.24945293874916025	-1.12743553195979	0.2746544625764663	-0.4510164879141927	0.04079331606702685	0.10662289226140906	-1.484292821730861	-1.006166343206486	-0.7604476747908591	-0.450412588882071	-0.2841304362245362	0.0032742186757961644	0.007942191080746761	-0.010372339934126795	0.13324634201954833	-0.30696164475987275	0.18644269241955974	-0.4820766046954879	0.9177910171024344
-0.31030122790412334	-0.3977551948095898	-0.36091020871552504	0.0008736018799189227	-0.46401234750110393	0.9715838369110319	-0.43323161146550204	0.025179748860306606	-0.08230110013736804	0.1537601749507837	-0.24341766004291393	-0.098894108580078	-0.6187287081259336	-0.7060124477097034	0.44252937649837837	0.2094648549191669	0.20725363642639688	-0.7775972440028467	-0.3190466893749232	0.4271688425895969	-0.49601181214572143	-0.45819446361671534	-0.6678848377070178	-0.32976838717939627	-0.34104823680005625	-0.19541472847194413	-0.7334984786706197	-0.7021342076646115	-0.42587274032533706	0.30259584615490015	-0.4503234623738567	-0.24505136643696424	-1.074952853672624	0.20492383216981142	-0.40648720090253454	0.11728964498965093	0.1912643455039011	-1.476603722399482	-0.9418138408648172	-0.7258674347221931	-0.36511078461682434	-0.31678445251197307	0.07479830804451922	-0.04925853032779737	0.05833382756569263	0.21888135358693123	-0.17303860311317737	0.16079969729293328	-0.4280519766508992	0.8963086983079058
-0.3721492192245044	-0.4560946602749395	-0.3462838291183994	-0.047134036280172695	-0.48034818992398687	0.8244807008336196	-0.3961673339406637	0.03261422597126152	-0.03351344971352603	0.17133791586230673	-0.24793067733576235	-0.2938075911721529	-0.585796872344405	-0.7673481222450944	0.4622956885463522	0.20384589298348677	0.1752362195780655	-0.7739875260730846	-0.37925955801485806	0.41152815920323205	-0.5042219384962494	-0.43632459674853685	-0.5778642202028738	-0.3874324773452215	-0.3287583557788194	-0.16107535006375173	-0.7564177692010198	-0.7724487750995487	-0.4410690344896449	0.2985932378742043	-0.45747532690313975	-0.2306703478553695	-1.0157727267029955	0.1264843219064836	-0.37718352836379926	0.18457955447557498	0.2738295288119442	-1.4591932837869281	-0.929268264853266	-0.6782902085494359	-0.2565530384655926	-0.3778713701690137	0.13516660962941557	-0.10500750486334667	0.13154643046151038	0.26763124164567953	-0.040141801284248865	0.1302402362208584	-0.3917422413395076	0.8766102385817863
-0.4307470053155392	-0.5558352732343176	-0.34645351387635703	-0.10852774880626723	-0.5098429109369393	0.656015123480093	-0.3795066619026801	-0.006607196801082982	0.0021186139959606916	0.18555523264766882	-0.22193436749412127	-0.46002596582470245	-0.5455772449846436	-0.8146911162824398	0.4568099651392343	0.14081419214620394	0.1885623205393765	-0.7595486543540367	-0.4286774119922231	0.355842509713026	-0.4686111731302228	-0.41640129901849254	-0.5013600663778235	-0.43835555142300675	-0.3281903544967887	-0.12656036229015663	-0.7312188653252715	-0.8209361533270749	-0.4400056077567279	0.2459025056914837	-0.4586807558354507	-0.21881286741086411	-0.9661581369475911	0.05655150587265785	-0.3591648435642818	0.24296676145466894	0.34751984520683427	-1.4292531659833894	-0.9649993088196339	-0.6143069221798775	-0.13883531036386634	-0.45857253590578323	0.17996007813546813	-0.15272095388491458	0.199842922016239	0.27489521682718543	0.06904108240845401	0.11297239855940769	-0.36215017191797616	0.8622657313725692
-0.4868930236901442	-0.6414061746795967	-0.3538124739056848	-0.1587270667797716	-0.493579672258158	0.43618527304280735	-0.38118900273016926	-0.05826770069810511	0.02161433956163057	0.18771550530020095	-0.18239900577393386	-0.5120303044287777	-0.5000948930622251	-0.8497485532177855	0.5120674688739447	0.050537298227076755	0.19816790043613258	-0.7279863473296768	-0.47724788265898643	0.32188523474759034	-0.42275662236501405	-0.4015139939990392	-0.4549424542477626	-0.47715759225879406	-0.3346664463339965	-0.09755124462006362	-0.6657379379180084	-0.8676837660802825	-0.41907677886028827	0.1635367091691616	-0.44730858828397313	-0.20916854340744234	-0.9329539673862559	-0.0008883666717567684	-0.35340452024215707	0.2927027815094818	0.38984165097045753	-1.399452619289826	-1.0175770258008345	-0.5313951743430823	-0.03252605133350828	-0.5490204829912846	0.2050335570125069	-0.18544564930259616	0.26293301756021453	0.24658935618724334	0.14530901761834927	0.10919089583117292	-0.33706730889727415	0.8597431503730351
-0.5408856802874897	-0.7161694383321816	-0.36390871700417404	-0.17717575734398547	-0.41802997623669247	0.279935144169967	-0.4020258384693317	-0.09896807507674614	0.028884956224034287	0.1912407263451287	-0.17787425111491376	-0.45381949717523806	-0.4535938834374152	-0.8678739461098559	0.5709532234297046	-0.03767712062069931	0.18659294601307388	-0.6805509773550816	-0.5218226774759984	0.28795917871106946	-0.40482885412620445	-0.37484506765665404	-0.4451498289607819	-0.4991410209105872	-0.34784780427085327	-0.06759951785626625	-0.5856665191626595	-0.9153098459397657	-0.38222793482852807	0.07239627306029014	-0.44590268844931236	-0.1892006542977458	-0.902578570544047	-0.042366216018457234	-0.3601238728473678	0.3245100115478755	0.37913655858494233	-1.385374969606385	-1.0429747906796165	-0.42296327553122454	0.06942412565650695	-0.6422930427141103	0.22312402368898293	-0.19969550400864525	0.30393104513949637	0.20016567940996474	0.18227623335224136	0.11430975928036882	-0.3086234667125079	0.8789119155954858
-0.5794741384033184	-0.793156843062004	-0.37531555158846874	-0.16640410253068647	-0.35697022744716067	0.1827496147242061	-0.4449794084595501	-0.11959162298950528	0.023040266596805723	0.215885030784213	-0.21741352529049163	-0.3293369798730183	-0.408938297786477	-0.8623984603971186	0.5074062640824903	-0.09293298260688918	0.198966295514363	-0.6223733130601319	-0.5327271627097947	0.2069505180238914	-0.38615533465020546	-0.32777665423659047	-0.4647367509164274	-0.49963540086527514	-0.34766468416641466	-0.07494412131515907	-0.4550354980645658	-0.9652250908970375	-0.3353356160969942	-0.021776279569322803	-0.4553690806693612	-0.16058481141165976	-0.8624076389836965	-0.06572184836135277	-0.3733269191527575	0.3352160333258115	0.3205261777742452	-1.3852036777895969	-1.0074268627242793	-0.29113993731369237	0.16289252519681777	-0.7226666338418721	0.22903449677106824	-0.19987549220170803	0.31708749549041076	0.14523067817758836	0.17503484432027142	0.10308566480042558	-0.2734233266934669	0.9179762914131351
-0.601905662335217	-0.8238401895510357	-0.3797050283535349	-0.13100067543237517	-0.35812748712587245	0.06697569037452973	-0.5019436887921646	-0.12902840898923718	0.007314788785157752	0.2837365795447938	-0.27897405463104497	-0.2233749198711245	-0.3642010562074913	-0.8420685448461255	0.3649471550782797	-0.10911674222148882	0.2143416105097992	-0.5568832934737789	-0.47377726010456056	0.09847588966208273	-0.3343050354412148	-0.25698007405514145	-0.4997689110145867	-0.4810680407631299	-0.347890568846141	-0.11849007895364436	-0.26919146899185675	-1.0296708113125193	-0.28264614468948807	-0.10624927643231934	-0.46913648497618665	-0.14230827763092133	-0.8150812295236799	-0.08073466324624291	-0.3926284080787957	0.3297277734915102	0.221968104430583	-1.3971856461096173	-0.9345530781018521	-0.15952041190599534	0.22977024287838246	-0.7764664531792247	0.19907244903641635	-0.18370734228011973	0.3119091915444636	0.1201722737074555	0.12931071669394142	0.05384414553438892	-0.24885770248409264	0.9495204304656937
-0.6468896855797589	-0.8093791890586448	-0.38649018597766344	-0.08185205040312879	-0.37391770141126346	-0.04391002417381676	-0.5731649829608731	-0.13583672649436715	-0.014724645601735743	0.4070082573241868	-0.3420506604353853	-0.16360481840493732	-0.3238875245304752	-0.8109227539657482	0.21914201303421987	-0.09499340546423865	0.198269030479375	-0.49554232851962005	-0.4047459287825264	0.012737561244297082	-0.2654808890544818	-0.1653542749457097	-0.5342829427906839	-0.4517910537209982	-0.3648341128807727	-0.14996031023003986	-0.14986916536861933	-1.1050415721571956	-0.2339371386225541	-0.17099877086994297	-0.5006442623818602	-0.13194872624105175	-0.7708096587054438	-0.08989473629197134	-0.41161636820074826	0.30748999953255257	0.09358685234033795	-1.4194303204404144	-0.8629249082056226	-0.051332391670009025	0.27522964331717875	-0.7976840927662041	0.14115763822469082	-0.16297317609240797	0.27711716928195684	0.16701445111247545	0.048546395778817086	-0.02357930463312541	-0.25777309676731297	0.951050131184809
-0.6887095305323733	-0.82545452940269	-0.4173705792317999	-0.0403968782020511	-0.39881638541123215	-0.11606060996416664	-0.6591666858897832	-0.15683410103746978	-0.029797580532879498	0.5557213550736563	-0.3842817039195715	-0.10466725039145466	-0.2892694938347673	-0.7687707250751326	0.08550728223433036	-0.05693509680931208	0.1584166965966744	-0.4487068948769445	-0.39223992963634896	-0.047608628348204875	-0.22494038774936742	-0.07021628903811693	-0.5629371103824224	-0.4223725382996813	-0.37509322483961394	-0.16796543516513204	-0.12409794331188806	-1.1819088746845512	-0.19312998397382436	-0.2215849836284523	-0.5410274333733819	-0.11223049197379453	-0.7354352562866278	-0.08340351352490086	-0.4173951343937016	0.2726171267332782	-0.04303473094504776	-1.4411124809037346	-0.8166157207183133	0.014932901373769836	0.29571648466882167	-0.7821530334531464	0.10121361161270155	-0.16597850526341945	0.21354950863627567	0.2723026869644262	-0.07155126348182395	-0.10800724562651612	-0.3057174860048813	0.9185843712021002
-0.6629041376485891	-0.8717123080861817	-0.47573990327509963	-0.018432880970818178	-0.4515839065789664	-0.1586129077466698	-0.7559705563280084	-0.19765363265453248	-0.022426262808669457	0.6366366421882302	-0.4059430131886284	-0.04927136157431278	-0.2378915839073243	-0.7248481185615194	0.010583072727363895	-0.002069155483377755	0.1158728841946944	-0.42434584382326257	-0.3673738921056294	-0.10578956222810912	-0.20555543074341193	0.011990252487622366	-0.5824504915439689	-0.404826896770558	-0.36063112269925923	-0.1845037054009794	-0.10737031445253872	-1.249221774385013	-0.1621484492427771	-0.2583886048457305	-0.570441982136338	-0.09233457543128783	-0.7027716791490312	-0.054190882803324035	-0.41676192916192056	0.22364277179165581	-0.16933539653133395	-1.4571081759924454	-0.8196115838290146	0.018793150831840577	0.2917429379671021	-0.7509271275225256	0.0961179000068848	-0.20019283980526675	0.14430022788353594	0.4092692463071418	-0.22145253290245734	-0.1805296018108915	-0.3781373582481898	0.8473915296596838
-0.5848320035994201	-0.8946315782566334	-0.5538015900182391	-0.016134490155254054	-0.45881127928727217	-0.19928707715275365	-0.8464343109418533	-0.24632585992524675	-0.00020959455299773833	0.6130456050125697	-0.41303238235606826	-0.011908010861854723	-0.16867389509971906	-0.6779022251702568	-0.01792830141648972	0.07285717770569558	0.08010833311253404	-0.42421656461369095	-0.29800604013871484	-0.1458144590205051	-0.19906327733499762	0.0689912788368767	-0.585793254912114	-0.40363262989962545	-0.34457686252510406	-0.1947536108610167	-0.13462183627695853	-1.2988537351614338	-0.1396226340199948	-0.2755759602961946	-0.5859303119815167	-0.07244315717423076	-0.6690151224201669	0.006347750511206884	-0.41666561639203764	0.1537238126315404	-0.2676021014330513	-1.4674871912615348	-0.8352594857483778	-0.033226149401422364	0.29071015351984186	-0.7299997075452815	0.11338900203490958	-0.26350842324655455	0.07196316100751235	0.5739166328847318	-0.3653494211888201	-0.2179500820606172	-0.45498488056523045	0.7412507274335101
-0.4747282770707965	-0.8660553127881417	-0.6422609335746611	-0.04643836263153291	-0.38018582465204376	-0.2292102306094943	-0.9198965270755443	-0.2921196221423168	0.018975971742309222	0.5263068963446111	-0.4106281785186553	0.05391160622582806	-0.1027551057852302	-0.6221280065905695	-0.08606821681068574	0.1645931957797782	0.05731858915726331	-0.444864878367483	-0.25939130975512165	-0.15813701624791485	-0.26022402910644266	0.09185069039818769	-0.5772909362852372	-0.42250825044410545	-0.33062354917792	-0.2012511573809092	-0.24381145176769542	-1.346113548605271	-0.125790701584204	-0.26987097006088223	-0.5826004121879407	-0.02832622262966037	-0.6412168770962169	0.09300025377719841	-0.41468198317403077	0.06799733638707008	-0.3325017240202384	-1.4757789840223536	-0.8054392562776084	-0.11438022950211968	0.31728957887235093	-0.7221264230831577	0.1448816045201792	-0.3459003868868164	0.006045130939710502	0.7312456935499401	-0.47745545741868317	-0.211903776885391	-0.5285443951687678	0.6240243456171035
-0.3094194517955843	-0.8041686553721925	-0.737139272909092	-0.07232398919182172	-0.2900053741373568	-0.26155210885370506	-0.9851405632454091	-0.3172431081178345	0.036485872369162065	0.3848233677706137	-0.4135018770029185	0.13829262488200267	-0.04196226735391855	-0.5668450465421182	-0.19720484122301102	0.2555288503933365	0.04669106356037188	-0.4876562967357412	-0.2406292701866551	-0.1676900084958744	-0.3711899831358134	0.08925603917229746	-0.5646469338452285	-0.46363484643938674	-0.2911803559039269	-0.21085285768335799	-0.34003335151212	-1.4021608945682429	-0.11849256638416636	-0.24488750953321511	-0.5647767265062976	0.02305094463017286	-0.618683019084164	0.18395186195777433	-0.4215488787458699	-0.03398036839398783	-0.36953141556424846	-1.486253161411881	-0.7379737817484164	-0.20536784217989718	0.3633455741417169	-0.7285026341128852	0.17922357058629823	-0.4346985092407003	-0.03868680025339827	0.8438712780700784	-0.5534348410905756	-0.17948943236125486	-0.587745703764904	0.5153514611446924
-0.1467882149475255	-0.7725134381798882	-0.8285100496810003	-0.01901773934799238	-0.2465223317608097	-0.3065129793784004	-1.034423253368325	-0.30720819950955297	0.04568994941824367	0.2031741727888836	-0.427389137411212	0.1364859590491871	0.016444176580206527	-0.5265045334854357	-0.3373545602791007	0.3327454544079097	0.038630821692812935	-0.5392710211572737	-0.1961619187080687	-0.1861470852550625	-0.40751218603179673	0.06713994756826917	-0.5501393408274793	-0.5182240871615444	-0.24525558815486836	-0.22049846032715706	-0.356608845158803	-1.4602971036829462	-0.1206157273960669	-0.2079230333280994	-0.527616711061646	0.04358561770648845	-0.5941794388590713	0.2543763083060895	-0.44775414898540455	-0.1515378025619978	-0.38811856387555094	-1.5060088176147814	-0.657632696536629	-0.288148940779619	0.39396045698024984	-0.7477347118154379	0.1841926949571014	-0.5123492049531724	-0.07597667527825852	0.9129429044031628	-0.5868541274789353	-0.1402627465401161	-0.6238236474098083	0.408982628997657
-0.09397036371430292	-0.7534653168611268	-0.9057813626831258	0.11308637704585814	-0.22426378390999363	-0.34539277478160746	-1.0410316640697692	-0.27607778686770384	0.028504306210406664	0.05588155282835072	-0.45181655264129506	0.04890958146490702	0.05003130118431552	-0.5000727775943792	-0.49449637214836145	0.3878904968380272	0.030290254442230647	-0.5842359462364579	-0.18352414942985978	-0.21755778759044014	-0.3288651690546018	0.04040133497988904	-0.5302298422068078	-0.5741491231338199	-0.22847761978353126	-0.23021895520031915	-0.34861329453756673	-1.5204019947817478	-0.13409133802725184	-0.16837683456818733	-0.4602220386171528	0.03317658517667626	-0.5622314095114415	0.28756029039925746	-0.48527924349794443	-0.2687725374920201	-0.39707544560939934	-1.5373150405250506	-0.5469688774517087	-0.3455562155498014	0.4001881190559623	-0.7688115517897733	0.13638645025772766	-0.5654409853753452	-0.12226771606811251	0.9560837970355631	-0.5944894520888744	-0.11083056270410033	-0.6426502816544903	0.2907063594206162
-0.10588778288857252	-0.65297334167737	-0.9685111384671045	0.25099187811435125	-0.2135008288752808	-0.38268885112145495	-1.0126671778044698	-0.23597787151405228	0.0036915645813722755	-0.0370513704602176	-0.4825469335053437	-0.05312012278189702	0.052138024127939	-0.4828623537167365	-0.5608064833664103	0.40578990735775033	0.02703812515690495	-0.6323419521107061	-0.2367714461673362	-0.28149415400815564	-0.20008125064956586	0.022389763264981606	-0.5045540767760861	-0.6260124884979728	-0.2210289079904138	-0.23464017922339378	-0.33522056613364726	-1.579780075962001	-0.15540418213280047	-0.14528610106407752	-0.36882032473672177	-0.007179782732231399	-0.522428080799233	0.27548235951298716	-0.5115603344286634	-0.38054748604991734	-0.401590577317161	-1.5691880067303718	-0.4295233781908226	-0.3769608081626628	0.3821551960640221	-0.7775985970033411	0.05024498762408094	-0.5861704150316605	-0.18447525257609243	0.9844603136256435	-0.6124047388831455	-0.09743645954474343	-0.6535015655967055	0.17244671702530445
-0.10360000402159672	-0.49995951361339924	-1.0086438164183082	0.3731657149041715	-0.19795262707022848	-0.43777638681090014	-0.9732542205361563	-0.2119384827665302	0.00010862080230952253	-0.12487379799615425	-0.5062916252697989	-0.12056045048447565	0.04616081019486692	-0.4738968855216756	-0.474875780392641	0.38400976016148547	0.027373451089761847	-0.6855504467877406	-0.3136218144008319	-0.3849670639730983	-0.010594096569519752	0.012756801193570666	-0.48238654150023264	-0.6674744873644736	-0.20059511669573574	-0.24007115709753296	-0.32531728824246897	-1.6215344473456579	-0.19271642913324535	-0.15368541234567235	-0.25242483601787896	-0.08002726644184627	-0.4792907711755318	0.22541906995567626	-0.4916297386865839	-0.4691307996659825	-0.39538766693087674	-1.5843716517246798	-0.37170130382393773	-0.38574566286349804	0.32465133395145795	-0.7686420175623045	-0.03941099697075866	-0.5772396850837609	-0.2753437182026209	1.0121601636163244	-0.658949356534927	-0.08501079001091037	-0.6553816535582125	0.059184730395548814
-0.11971930142040565	-0.3194828517830053	-1.0336991105472875	0.4601310773880723	-0.16810148767714073	-0.49791456502612236	-0.9339908046747306	-0.23888904639785186	0.013789867059292632	-0.2181130286011265	-0.5189347248639391	-0.14736871006602748	0.0454136584532329	-0.46892084598236206	-0.33491605108467926	0.33125349482893274	0.027756680727312605	-0.7392174786612251	-0.3652655699931266	-0.5083308915038204	0.20100252287075265	0.008113374335419938	-0.47051638877994995	-0.684919314157739	-0.19068360397705597	-0.2516019779287414	-0.32740612886082304	-1.636485556890587	-0.24478741450684982	-0.1868295825896416	-0.10553694199617322	-0.158101757843614	-0.434358694705019	0.1628075018952022	-0.43118835256560545	-0.49729342654593023	-0.3726328707573908	-1.5702390194827633	-0.3546800318218432	-0.374271175868772	0.24233813209217944	-0.750257610997097	-0.11402151328772017	-0.5169957422530344	-0.386199687938777	1.0643667581587521	-0.7352875477714665	-0.063759052117478	-0.6494859895967282	-0.052709076709035366
-0.13947054858335592	-0.05388719477271917	-1.0411071898486557	0.4394558207212806	-0.13768491912544284	-0.5486976335177193	-0.9099146381657756	-0.25998922326429846	0.015320523198746	-0.30875133392295057	-0.5163857601770809	-0.15304460924051005	0.039603839172658625	-0.45025302179538523	-0.22476442206556238	0.2581290055330397	0.0341952934804211	-0.8016532769214451	-0.3624112262100471	-0.6311060192321472	0.2911789454781123	0.005555889107394023	-0.4655724417584636	-0.6747215158767238	-0.20049094657644417	-0.25202550639824156	-0.33244349479132707	-1.6293977294565607	-0.30085732749069505	-0.23510216443975152	0.04910422926186479	-0.22493053562198884	-0.3972917465522433	0.1113055019803372	-0.355968079287329	-0.46983551785482314	-0.3428571742754208	-1.5250581594126535	-0.32985929530340236	-0.34815526437265376	0.17604293860838846	-0.7247470199552227	-0.17222172077474862	-0.39291519752741677	-0.4970345886263285	1.1424741934998828	-0.8253658105045645	-0.037398698749722924	-0.6497070501675449	-0.15048640652526463
-0.1225985154821339	0.1694007798858635	-1.0196643949088302	0.31624770806445646	-0.11850653011530557	-0.5861282244574999	-0.8972234108253316	-0.23320220878375247	0.01792465265705302	-0.3907288446552288	-0.49238089012916325	-0.1605595884601061	0.030558403743204697	-0.43871458704297456	-0.1992707491638219	0.191877380927648	0.04433136255137955	-0.8651253288458888	-0.31735394998652044	-0.7349847752729836	0.22711525407478655	-8.637394335568662e-05	-0.45763672152248747	-0.6459990098818109	-0.2178544606709559	-0.2438002736216683	-0.3344985275846438	-1.6040194728912063	-0.35824360030191854	-0.28738807823641355	0.18683554973078986	-0.27828245019408987	-0.38611819260122615	0.07420337525957023	-0.2532781745138255	-0.41715486725337503	-0.31026059961847746	-1.4528491424244037	-0.3259180425543561	-0.32754752471156257	0.1353759957000656	-0.6926418348109488	-0.2114844779037565	-0.23293411308283582	-0.5958952466902276	1.210423477240389	-0.9010716975013062	-0.014927451846371884	-0.665835886960612	-0.22728735893387758
-0.10722657710214896	0.17389261927073646	-1.002858905788457	0.17506905221844146	-0.12104326093194975	-0.6005263626729447	-0.9191950019461727	-0.18886403400858223	0.052682631150062754	-0.4628274966157709	-0.45360845721010773	-0.1880877847569064	0.030713550006495054	-0.46558438179104983	-0.3042649865735572	0.16410271663345707	0.05512743822034201	-0.9224525783403742	-0.25867164211095	-0.8049017965013965	0.08184931829567568	-0.007909816493756822	-0.44585515203146053	-0.597954972010738	-0.23278916619462175	-0.2524516173584093	-0.33258838547005654	-1.5641622470823413	-0.4198152696470364	-0.3320896793565256	0.31022929540438815	-0.3057287388633426	-0.39609458005749143	0.050075180993905274	-0.1473259308115345	-0.34953514016391996	-0.2753028614394062	-1.356261704893761	-0.32818357087687644	-0.3312091873292814	0.12315424405306215	-0.6533501224988747	-0.22817788182290114	-0.05663330971198151	-0.6659030131927354	1.2508903139137162	-0.9437346696809961	-0.004133772311106014	-0.6958550539898377	-0.29003359215770186
-0.13251580836142157	0.03433525307308527	-1.0033969850867177	0.06010641661245295	-0.1410862945309349	-0.5971939538104596	-0.9595513895608816	-0.18606033428100652	0.10324262026169302	-0.5340932076281975	-0.4141063513607387	-0.21942038597077804	0.03274474121667498	-0.5167448639982097	-0.49278277529388453	0.19158391432545624	0.07349229923093022	-0.9831107874689822	-0.20232876088713678	-0.846215589073279	-0.128459393333132	-0.01311537906960276	-0.43480063357300514	-0.5305758310490634	-0.22400598034700328	-0.26775803954577143	-0.34806029511374775	-1.516559058873836	-0.47652397716141853	-0.3669094223904713	0.4112822512979436	-0.30345035728324316	-0.4158094943035772	0.04088105563202175	-0.12002638356950439	-0.2871094471329538	-0.2510825899171772	-1.2512407887785362	-0.2999368615474064	-0.3554576857301596	0.14192165407697754	-0.6032771827043601	-0.2299570078713636	0.11532172610268213	-0.7042931607558393	1.2538660164291482	-0.9514502868928144	-0.007935770989087144	-0.7371354328158991	-0.348915193285253
-0.1609208277603235	-0.0962547683162203	-1.0085835336753488	-0.031244357632930125	-0.16461870807371687	-0.5952346090718164	-0.930993379121962	-0.25833036759214983	0.11238023460998284	-0.6074582880840464	-0.3910169958741786	-0.23747339620954477	0.023419634233658317	-0.5711128550322334	-0.6951237016110313	0.26304405806625913	0.09598042726775816	-1.042548924057257	-0.1584837698782986	-0.8687935644492335	-0.3739030535876736	-0.021017799365465193	-0.4252888004089487	-0.4548154957967365	-0.19069676230791363	-0.26407024287231873	-0.38585985834969294	-1.4728703429825478	-0.5260748627252452	-0.3905390201038372	0.46650807961798507	-0.28087346261291957	-0.44086546169619883	0.03506023783925532	-0.17162543773211636	-0.2646415126880786	-0.24400341592030378	-1.1526232260118858	-0.26115246455989716	-0.39272407411306076	0.16813524297677818	-0.5272051634159411	-0.2314714515193435	0.26209025621702403	-0.7166677153029806	1.196278699530049	-0.9338938076631909	-0.028029487721840524	-0.7828499003730951	-0.4094072557288907
-0.17088113410832043	-0.16744089442230664	-1.0009901407567372	-0.0992315788111742	-0.18995081442483808	-0.6057216718439327	-0.7933295183899489	-0.36380321492710876	0.09078992695874506	-0.6710340733109671	-0.39810049635853273	-0.2437975796299861	-0.002301983101282129	-0.6302296785348742	-0.8851466518310923	0.3233196354997368	0.11437899829276066	-1.0962462557454846	-0.14911592710726843	-0.8872551010554091	-0.5121804309937381	-0.027696064606677638	-0.41948743458353305	-0.37475890180092497	-0.148430010537339	-0.2662731074118533	-0.3845655016197074	-1.4411396532708312	-0.5695405842062681	-0.40533231715198276	0.47315746513228757	-0.24216796546392585	-0.46357230928384785	0.022584320507921904	-0.24878221244739313	-0.2773406768182899	-0.24236959436065925	-1.0539675983970604	-0.2368001643487446	-0.4419439966932913	0.20072845678649354	-0.4172694005559413	-0.23601017929110077	0.3579150228974576	-0.7072873066631027	1.0829384028988984	-0.9058616530321555	-0.05562728405554238	-0.8132253397785879	-0.47295871961075875
-0.1453257570114094	-0.1480524822410553	-0.9288875147897739	-0.15488136643301592	-0.21617176661284057	-0.644139549186993	-0.5949364524930841	-0.44177644076742884	0.09116856295113619	-0.7158104709024621	-0.43401683684258224	-0.24379246159646537	-0.03541346192451497	-0.6585036539180663	-1.0286405593663699	0.33602899681006104	0.12366876858079486	-1.1481801382156474	-0.1901106287986282	-0.9175530715673196	-0.5053611535763729	-0.033231475413567385	-0.4229154384175658	-0.3011777158390664	-0.09658289737467404	-0.2818610210819933	-0.3146847272683507	-1.4142877466737755	-0.6034465424528374	-0.4203803012642047	0.44629176069920706	-0.1947965213967452	-0.4880306763244099	0.007154364750131428	-0.3570848975763927	-0.290274747011448	-0.2435566509759885	-0.9506659445910793	-0.215062590434636	-0.4900089800177903	0.24575448173515904	-0.2906187122520827	-0.2298028016032569	0.40235552872411773	-0.6836689031772709	0.9362158873640368	-0.8743718982327019	-0.06703328008948604	-0.8184385060554156	-0.5398284939035024
-0.0878006192963125	0.04478898836878896	-0.8113763545156296	-0.1988421950499897	-0.24315835828409765	-0.7227036895816843	-0.35172054901990224	-0.4862197542823831	0.08891688720915039	-0.7463355175623277	-0.49375220574350437	-0.2432397139762271	-0.07559226132025283	-0.5796136745331673	-1.0916286168331684	0.29178941958308596	0.09229184200633309	-1.1892343672052852	-0.26782054373952857	-0.9674052411974274	-0.4840912302531047	-0.04289695773310968	-0.4333582311796504	-0.24900027379781794	-0.05654100004664845	-0.2834750777492956	-0.21980789599146733	-1.3957340635562026	-0.6307448543849787	-0.4416855444033153	0.382198349347954	-0.14935709093006364	-0.5202008400134306	-0.0012374029123468368	-0.4740393383318633	-0.28463462871221173	-0.250117836631627	-0.8489418672705795	-0.17403608693997058	-0.528787415571091	0.27981104135570567	-0.16024114440538667	-0.2030606728101306	0.4174390129559322	-0.6494644732702939	0.7795634932982277	-0.8535660777707843	-0.06537054616629853	-0.8074176708016033	-0.6159952380947187
0.018628143999460965	0.36673953453438013	-0.6859235010302234	-0.2282574932198945	-0.27554402838037184	-0.8228739203391602	-0.10057235356665073	-0.4516197632276592	0.06821476292304254	-0.763683975804262	-0.5459384919686128	-0.2609139897344601	-0.13201854899922782	-0.4206608360200429	-1.1110979546146507	0.1985840162840406	0.01609656416257662	-1.223517597593601	-0.33895614270846364	-1.0373624010487312	-0.4713196684211187	-0.058522936960113126	-0.4412989655606788	-0.21666588601630182	-0.06762908684953459	-0.27222058341952954	-0.13352066711861266	-1.3931558913648185	-0.6512342812633032	-0.4647655542415694	0.2787605707719003	-0.11434918442044147	-0.5556440451043587	0.0037576462136579376	-0.5277982575892882	-0.2651658989498082	-0.2646733090203199	-0.7521260406508863	-0.10521001786370085	-0.5564467300545062	0.28939877054321217	-0.03619381220469665	-0.16320640805569603	0.3988078667082188	-0.6131718665460547	0.6378901606616967	-0.8466383317149047	-0.0717806544495254	-0.7931431673404339	-0.7072167076861691
0.25057558567255206	0.6114930567988559	-0.49257218472567665	-0.24204168170930793	-0.320791561749936	-0.9251456244691706	0.0768321360458271	-0.31256092957278303	0.093569276264594	-0.7686601262426815	-0.5447373681637542	-0.2978610737205658	-0.19350138002254008	-0.23678686159941326	-1.1123356548184762	0.11172200646315011	-0.07057365710756543	-1.2627800975380796	-0.37046744935916553	-1.124773172086958	-0.41989257160133064	-0.07239979141263524	-0.44313079988642234	-0.18814500949310478	-0.10739575575711675	-0.25930813008111037	-0.08438099342741924	-1.39962278276607	-0.6597287715378725	-0.4917811494489201	0.16579912257512697	-0.09043629897165881	-0.5893455596955333	0.014484125802521803	-0.5175358245771216	-0.2382157670008284	-0.29812672272505625	-0.6658478328343455	-0.03200194005834571	-0.5550984299279056	0.27966189264806324	0.06281705009873559	-0.11647040088870864	0.3290600736306287	-0.5926950923077188	0.5294224070535314	-0.8293227302909184	-0.0755314132531403	-0.7963539111651086	-0.8060225474579525
0.4916391943702202	0.6548624466415289	-0.2896091199604941	-0.23196570054464796	-0.3878576202787906	-1.0287142523834387	0.1625347561609613	-0.18906262940595214	0.17652681098049755	-0.7780607156958228	-0.4789318247245961	-0.3392199026015354	-0.23783850755409325	-0.03212241675475684	-1.0790394903188514	0.10044509052576425	-0.12130722880090672	-1.2980167620969876	-0.36517029005150425	-1.2194334244039233	-0.4121857129568813	-0.07647875967822435	-0.4386665394082649	-0.1669370788094496	-0.13601293231780928	-0.24186082313023807	-0.11447237255494194	-1.4028819815740463	-0.6494231326088034	-0.5354371931480864	0.05661537930445104	-0.07623071352258895	-0.6177590974872292	0.027904994907159864	-0.4979064623919087	-0.20242699783491336	-0.35670688754918156	-0.6018291023451143	0.04515377826388256	-0.517785007819658	0.24613157469410382	0.1248493365835277	-0.0739624073711727	0.2324040456901281	-0.5842370397956451	0.45346182558198134	-0.7973888570373212	-0.07218288746330093	-0.832648622942561	-0.899650207776831
0.638210277338945	0.5667488918717218	-0.16896102435831392	-0.20056598816166255	-0.45237374731025515	-1.1319757809280486	0.18498136116250524	-0.15830604339444657	0.23053077640589797	-0.8060367839273692	-0.372407401809649	-0.3738809316150512	-0.27230343338471225	0.14358029076297654	-1.0507199504837876	0.15633098221036673	-0.12818052331882954	-1.3264763680916247	-0.3357186519260926	-1.3095290233288313	-0.47295300088539205	-0.07501070276259088	-0.4317252912743119	-0.1490153207657788	-0.13823340065007234	-0.2126270287720568	-0.2038023056811217	-1.4013940242604839	-0.6279275120335348	-0.5909268021191834	-0.061993099894876544	-0.07209678919463	-0.6325654325257691	0.05503830607351458	-0.482648060593068	-0.160051367752431	-0.437044720989916	-0.5653058805210633	0.14201363107540058	-0.45470929815030525	0.1965016386944372	0.171045976838114	-0.05053226096321793	0.12449401915179747	-0.5675761043601544	0.404559755476782	-0.7501341516876713	-0.08586137192539041	-0.8928350461212677	-0.9789096077697359
0.7689228320629107	0.39438204187619824	-0.1227241605089966	-0.1629257342874895	-0.5144323476095497	-1.2130195583818777	0.1761254310810693	-0.18371924500848053	0.24437717240424311	-0.8478808711273261	-0.24675889694633207	-0.3919646500549424	-0.29549984114478595	0.20385361872456914	-1.0412186185167183	0.2279101543632477	-0.15680564819032342	-1.3272924431020467	-0.3047283441051148	-1.382407382957172	-0.483011492265518	-0.07774472648047114	-0.4227950989363126	-0.1260702746334942	-0.10776857513142235	-0.17815336084914515	-0.3198524948097122	-1.3822766342375803	-0.6018034004523226	-0.6355908704087992	-0.18789924064337787	-0.08067726868927906	-0.6345037020887005	0.10084079957191575	-0.47985703947434377	-0.10633855414712559	-0.5296955689587484	-0.5605414303578081	0.21407403992790025	-0.3683745403021789	0.1517063721236336	0.21921668513119658	-0.043141868024520275	0.006279668560612744	-0.5423143150831586	0.3771887274078979	-0.6831550668576621	-0.11265982621897788	-0.9541739889750078	-1.0370311091610802
0.843532381880981	0.15952145556604297	-0.1219159252145134	-0.13032552313030304	-0.5698642061744709	-1.25844234696672	0.1683008968794925	-0.21771877703821527	0.26785058991125643	-0.9037398615058982	-0.11749528330226797	-0.38957111637841735	-0.291574232403906	0.15359173024746214	-1.03907892814945	0.2883478567028316	-0.21680415121370916	-1.2602086532601913	-0.30526556079724265	-1.4270482213819853	-0.43619158253683155	-0.08450893809174391	-0.4069236584643603	-0.12843166594647443	-0.06427042289806678	-0.15902226998294303	-0.4373515907255999	-1.3347621511766143	-0.5687596301992814	-0.6600140193954979	-0.3109467183947359	-0.11200557770132709	-0.627908474519091	0.15873186530538572	-0.5089189054844376	-0.03543014217641652	-0.6240428287451241	-0.5838519204375097	0.264041289123941	-0.27049038989673807	0.12990251954224225	0.2591348120464611	-0.03850647363693476	-0.08416676671921615	-0.5172538522706074	0.36538103112520304	-0.6095041686402632	-0.14083663313301917	-0.9947654314590102	-1.066069294395834
0.7481177549165821	-0.027916196147454365	-0.19362782969933723	-0.11917422340550429	-0.5540761920025371	-1.3152582683647354	0.19498963973231292	-0.22452242171046582	0.30641104049806595	-0.9676434492994966	-0.03916010147529199	-0.36808561165841863	-0.27551659415337904	0.05253166272998102	-1.0625896983401435	0.30232343405198503	-0.2585176327343294	-1.1165774314382966	-0.34953221622858144	-1.4486026618742298	-0.439417071016699	-0.10946125990777922	-0.37965840905208564	-0.16152410299184544	-0.051499166272946664	-0.15326331579400798	-0.5076766964917279	-1.2672890099193075	-0.5366518970184435	-0.6653061484953604	-0.43132038294202635	-0.1689718646319864	-0.6095833742496717	0.23029706424489796	-0.5512432448281464	0.05338570471408051	-0.7042619565243254	-0.6270216876956989	0.33924873825903984	-0.19887718808207613	0.13498764623488246	0.2821742262133622	-0.029836398831555134	-0.13172154193900507	-0.4957470356560433	0.36207378915143107	-0.5548148701853716	-0.18548962164955154	-1.0035778072237918	-1.0748983278942048
0.6389441946487967	-0.07933006197939958	-0.3089129938723772	-0.13771936429858603	-0.47571035075530854	-1.424605948053473	0.25477101627409543	-0.1959527214864692	0.334168281174312	-1.0050684712973001	-0.04020863951992433	-0.3386210926796112	-0.25926910587014185	-0.06755034449907629	-1.0767264112494077	0.2531831697898005	-0.3366237361319843	-0.9288276593623828	-0.4126257826780023	-1.4397587852973373	-0.48514351727490573	-0.17138213522429885	-0.3457544315906751	-0.21919982562719253	-0.07710637464990508	-0.13660625098744675	-0.5736550818959636	-1.1912944515854835	-0.51514150662744	-0.6487273610822161	-0.5373720938032641	-0.2436051676649959	-0.5827778531947688	0.3154555221395836	-0.5734525597214899	0.1594612152598761	-0.7622054273456829	-0.6716463780396935	0.4422025215771873	-0.16744646562180004	0.15553639837082994	0.2880993037903328	-0.007131252042314346	-0.1298174563176549	-0.4883026384823944	0.37703111028835923	-0.5377250917041703	-0.2532108016058027	-0.983819713874893	-1.0902998487990836
0.6318389072863799	0.04925088215776304	-0.4219007157304361	-0.16654980409131603	-0.4013267148663856	-1.5462376025285234	0.34083429507643015	-0.15936210362516645	0.34647797896949517	-1.010829198370719	-0.05872237842738861	-0.3219823657037379	-0.24092101883788467	-0.15588886296808563	-1.013788156920468	0.16794446124397336	-0.4388254029906385	-0.7323737605045191	-0.4688896018225968	-1.3639993645148505	-0.5316408781556058	-0.26717052609451375	-0.3193800286160112	-0.3039191011564343	-0.13502386444832748	-0.10175553942705302	-0.6987392048433537	-1.1191971968306444	-0.4979808269703822	-0.6063099007894004	-0.6171464953474086	-0.3337170709292433	-0.5616908170877033	0.3946356702792849	-0.5771985117075602	0.2656221461921978	-0.8046027730757366	-0.6977694374567803	0.5395457154875889	-0.16632462417279376	0.17415184556054403	0.28059382239797226	0.02655015881564341	-0.04393230077255298	-0.5104719596253056	0.42169925845835987	-0.567257714332821	-0.3300296212557946	-0.9561549492358197	-1.1260292870241277
0.621972692901185	0.27582742771145285	-0.49737024452635187	-0.18998518187144117	-0.3098921996808507	-1.676001045271207	0.47525882503865047	-0.1160776526642771	0.3397551760833171	-0.9988241010927176	-0.049338354173467755	-0.32537562192797786	-0.22896863236994217	-0.2056553990928633	-0.9237883531275657	0.07453588875879512	-0.40876848961218454	-0.5678053666949449	-0.5138961972261116	-1.240883058491954	-0.5916212383982482	-0.3807544613170514	-0.30481059447595155	-0.36968520634438173	-0.23135490813111587	-0.06125175579509927	-0.8354363156909328	-1.0549517783612186	-0.48453844842460125	-0.5515709484282129	-0.6796569676255627	-0.43928058471203285	-0.554537304978669	0.44615256808246767	-0.5787641065201191	0.3522692643803379	-0.8353367479889904	-0.7022187952656971	0.5549466237176551	-0.19321397915238814	0.16471326508068046	0.26211459160384126	0.03858515248629131	0.0861517974979934	-0.5642612407130206	0.4772837509246983	-0.6353583864453283	-0.40227784411231016	-0.9300826791942789	-1.1733359943562636
0.5899276587127587	0.4439392807623962	-0.5358864518885891	-0.2097144044614697	-0.20804454750036552	-1.8506111480292091	0.6483266138513785	-0.06993109156482064	0.2981958478759203	-0.9649923684323758	-0.01743423669229314	-0.34225830850167227	-0.22898700495375265	-0.2401970145704114	-0.8740387075279106	-0.02710821851377711	-0.22803845707005527	-0.470357122504918	-0.5640560184084531	-1.1067977588024573	-0.6297208913288816	-0.49621527943172794	-0.29757685454728594	-0.38735880503824827	-0.3202756184857885	-0.019771790690761116	-0.8893767005373718	-1.009391670002489	-0.4849649268539483	-0.5013922349722256	-0.7358695293480794	-0.5474283634854782	-0.5576353910143486	0.46708622943883	-0.578854271666392	0.41604032849908973	-0.8482540822485287	-0.6948553618575939	0.48716389005307237	-0.23930006203267745	0.12199200978407487	0.2393510297392624	0.009373421817355843	0.16828325191145388	-0.6244157154847458	0.5227454197654815	-0.715161705281712	-0.45823434891405335	-0.8938995708118014	-1.2207709685188837
0.571359281939314	0.48537854083302384	-0.5738489510932796	-0.2169071364333906	-0.19497367344860123	-1.9689789199474	0.7906878340703416	-0.029863886041323996	0.22573539184268973	-0.9218782701953998	0.07675617060435726	-0.37102336289931415	-0.2250695618056769	-0.24834576545729242	-0.8178810581904183	-0.1350587794124795	-0.019504759481367605	-0.44886445391360985	-0.6367079875121493	-0.9692761470088278	-0.5583460927045227	-0.5995530136180959	-0.3043543072761999	-0.4043267005811087	-0.3651532024040761	0.005097594439034176	-0.8743225590173511	-0.9781502893304239	-0.4931880217643879	-0.4591999716623826	-0.7823813822114367	-0.645643927986743	-0.566701617408101	0.4640449319522255	-0.5784362332609445	0.4563706148819753	-0.8411641168278796	-0.6859608756673351	0.4431372649358211	-0.2888248328327467	0.061541757163932065	0.20677459691185418	-0.05372225928555885	0.20996946473111183	-0.6716501814510091	0.5518067555645924	-0.7862306945199367	-0.49129431585520517	-0.8346081210120312	-1.2630206372935717
0.5403519476834996	0.44864073931856324	-0.5958074983895296	-0.17590548599145547	-0.23131734765514705	-1.9104980631238022	0.8821302052439682	0.0021380099325127634	0.15236862625320388	-0.9025719529076799	0.24987645294732747	-0.4029615980798048	-0.20874858318719686	-0.2313482202765186	-0.7324317855492842	-0.2513105459466189	0.17463653616375027	-0.512193086714935	-0.728373373051572	-0.8547227472025897	-0.44420268938541013	-0.6865028656212455	-0.3249607720591297	-0.4453893179940186	-0.39007946715914027	-0.008501801416989549	-0.8499302132531982	-0.9284038702991142	-0.4942791419018082	-0.4191578033566376	-0.8231863231533569	-0.7278365997173974	-0.5743446113844478	0.44333048238111167	-0.5838871261947232	0.46897486747160233	-0.821163292001958	-0.6881073101616559	0.4566239720738328	-0.33000024638889314	-0.012799024152874105	0.15850331746688368	-0.13355047127116806	0.21796946625962005	-0.7018093540258896	0.5566059251008959	-0.8343359996207432	-0.5049753623110134	-0.7485018093503079	-1.2862535607930508
0.48912559479252044	0.3215788535915577	-0.6277350252158002	-0.04754856748083669	-0.25855915248748895	-1.751565256286265	0.9478118699428141	0.02827316422639754	0.10296468533110847	-0.9056833903848341	0.44063995287339336	-0.43820608291468294	-0.18496425274518172	-0.23823198044546645	-0.6247629351804631	-0.37775565942543443	0.3293779218038315	-0.5969598484410306	-0.8289200654899094	-0.8004374896665659	-0.4157451881871464	-0.7567140813363344	-0.34865929295759335	-0.4917602189988334	-0.38938097909610236	-0.062238267230155464	-0.7723291805701915	-0.851656748939393	-0.48025889431539664	-0.3784293204361183	-0.8746761028386982	-0.7868226168148184	-0.5702085878951904	0.41960027456050986	-0.5939528352513855	0.46106399056388075	-0.7890091657198189	-0.7113522441139442	0.518214829458444	-0.35304851379852087	-0.10364184361336574	0.09974965053365462	-0.21808082364100628	0.16336199579060126	-0.7115736875514521	0.5413686976999597	-0.8603357477667146	-0.5024108065989791	-0.6280023360639804	-1.2792938975834125
0.43995851171599903	0.12623284223378445	-0.6639515575688721	0.1496123218014139	-0.3191238757490546	-1.6435246524270628	0.9889181637302993	0.03726369468615738	0.0708511167211284	-0.9199723580044428	0.6204387965678091	-0.4773470972700055	-0.1477434393429618	-0.25338116540246386	-0.4784800519250908	-0.4972663417937082	0.3783550243250652	-0.612356194305969	-0.9320535069816624	-0.8065073414170201	-0.4647199987300425	-0.8092714480659579	-0.37615686442395396	-0.5502405207761238	-0.34430602021494716	-0.1251038375535835	-0.6175714466189496	-0.7643165160896565	-0.44971306914853065	-0.337633814604	-0.9405399065743388	-0.8170780847471946	-0.5545156812817194	0.407273336112355	-0.6045636336014257	0.4397634680681957	-0.7492621936690824	-0.7438596244555178	0.695175161560279	-0.3591559301342593	-0.19293126521312853	0.028930318835294937	-0.28991792871812666	0.10722936221194383	-0.6900996450124952	0.522172019554745	-0.8762863749587566	-0.49205522798954504	-0.4745755688216665	-1.2443055566011691
0.40884902047199967	0.017356100198265306	-0.6915990096450753	0.3620575100071649	-0.40045767005062255	-1.6127563412009334	0.9910447305017789	0.020642428134512506	0.04284816545407502	-0.9491288737302005	0.780522777549902	-0.518236773078242	-0.0826738716801661	-0.23469696593111236	-0.2888942625817906	-0.5938168539149441	0.34600937838901685	-0.5550390447497315	-1.010103997033044	-0.8567831965109731	-0.5451719167076737	-0.8539380088740514	-0.40850311415580887	-0.604230689317895	-0.28038394543505674	-0.16467275956383537	-0.48061353254965694	-0.6619479143729408	-0.40329338452051566	-0.2986425655521285	-0.9975960081976512	-0.8216708341909884	-0.5356539201698247	0.40882910130669214	-0.6177031544628502	0.4106446074168592	-0.7180922452352893	-0.7690268332406514	0.9367797040678664	-0.3534526554385357	-0.2732745784809029	-0.04749226275399226	-0.3381361573278171	0.11108963530000433	-0.6337984651300237	0.5141634393602448	-0.8819369668159973	-0.47795145257021454	-0.31667822712293797	-1.1792647722986724
0.40381106794942323	0.06571007059469769	-0.7143278364346862	0.5788019203188141	-0.4567761743389675	-1.6457403363089746	0.968523354796791	-0.012137494513726962	0.004477032863460917	-0.9814451912462289	0.8954765856035077	-0.5657031219606087	0.022023317864047036	-0.2256741842407402	-0.07898879299208494	-0.6622274076497497	0.29417224727643293	-0.423935786330402	-1.0286247958982533	-0.933789144526562	-0.6308852697943087	-0.8820866065064026	-0.44123211029331627	-0.6062334128206117	-0.2011411874263367	-0.17662969135521142	-0.3575578791044834	-0.5506458458621064	-0.3517928832796742	-0.2686940477332028	-1.0374819072106172	-0.8104251205675954	-0.5221803911796294	0.4219775518820895	-0.6421112694005338	0.38276908794718	-0.69992164588173	-0.774865558007961	1.1369638307314778	-0.33515305229908005	-0.3522980663923697	-0.11039520806799052	-0.3659968569612446	0.15349580089191345	-0.5564773977562962	0.518310400126043	-0.8718677727115984	-0.4615572547667095	-0.18236568748928117	-1.0823520559323776
0.39351203053534095	0.18162130533961837	-0.7355897831456353	0.7707401268996275	-0.5098363105965668	-1.6970487731437047	0.9353801409260871	-0.05345468283243397	-0.05823153234446314	-1.0123213269939022	0.9926150280368387	-0.6195960149338313	0.1663154669184596	-0.2552029157891318	0.10119711522052495	-0.7004724677787986	0.24408094006824635	-0.1959296803864266	-0.9963593586457717	-1.0101818635813227	-0.6788352442811904	-0.8959495237097258	-0.47078548123108616	-0.5286080049549129	-0.09856212964120985	-0.16177262254402608	-0.20924536551206935	-0.4619778972556527	-0.316134855641545	-0.24573199821936315	-1.0641835899963206	-0.795200673464246	-0.5269710229492685	0.4443307691681687	-0.6727223365602277	0.3573897419948739	-0.6864755318571812	-0.7535407841747297	1.2592171899098936	-0.3066924224949458	-0.4282879258729202	-0.15414940606242894	-0.37518018546495163	0.21677822861342685	-0.4641036656572342	0.5216366648556214	-0.8522362315521621	-0.45367400009545067	-0.06637542060378283	-0.9671541902869715
0.3529449528588854	0.27772761188759915	-0.7502362569904137	0.8713891232747603	-0.5705110395310138	-1.7054140584527306	0.8754338290090603	-0.08491686660871257	-0.13991419161790114	-1.0458933253801006	1.1140243874846365	-0.6791596890480158	0.33562495092840317	-0.2980611288183995	0.1872292690306733	-0.7152319908764653	0.22524946148971425	-0.00465704984968191	-0.9455812314592832	-1.078555777751942	-0.6594502872752348	-0.9073153504315524	-0.48980079065077875	-0.40292692674861963	-0.015599950110002554	-0.132102387263006	-0.060867651114227005	-0.395657922916356	-0.3082108494997384	-0.22805135413952993	-1.067284380187211	-0.793772467834075	-0.5529509119388252	0.473783894372591	-0.6964685573559526	0.329936578880796	-0.6837517764961893	-0.7096012610978878	1.2719820792834933	-0.2776970018137236	-0.49299313785071164	-0.18905621615216664	-0.38119883309332087	0.29714769334742885	-0.35907914037377	0.5199300519061316	-0.8197729289549247	-0.44918794909467896	0.05190056965957525	-0.8573197784051706
0.2848169951069474	0.3516850667778067	-0.7635118566064281	0.8893801878105183	-0.604432388820712	-1.6182282936057455	0.7708230174759502	-0.08882569131224119	-0.2233510633880022	-1.0783511532937657	1.2680812309377882	-0.7488246553209359	0.523884734439954	-0.35286101797780167	0.2173011414941039	-0.7179286000742313	0.24194656389244304	0.005996365014091976	-0.8872861250486046	-1.129906455969965	-0.5404526381729458	-0.9198054485887692	-0.49949480441839905	-0.29917111484650943	0.024534055534028182	-0.11497014417359122	0.1001855828278226	-0.35197779139418506	-0.32198001021865574	-0.211504737723953	-1.050601035482571	-0.8177730698491205	-0.595237034218967	0.5111967484782737	-0.7146593756165366	0.29253668631345836	-0.6916877895408546	-0.6700582279852747	1.1990124781436662	-0.2550999097694571	-0.5264615450203665	-0.21121347764393214	-0.3891254955912573	0.3787462879787948	-0.2677752477427452	0.5078016863112714	-0.7527436612487413	-0.43804327642000385	0.17453338476523864	-0.7734974046833526
0.19455591936228156	0.37735933177098	-0.7821168972388275	0.8831478548579579	-0.615124940224781	-1.429976380005505	0.6576355664301512	-0.08572059386395109	-0.30406699246810087	-1.0997120582535038	1.4703238749793446	-0.8212362995833107	0.7439923712882036	-0.42905112235144804	0.18091349332590848	-0.7232479387657151	0.23413648581606275	-0.07493040019019148	-0.8329096596412594	-1.1608577940655944	-0.3764216796985492	-0.9389203858652685	-0.5083798694509284	-0.2463500094917063	0.040668362220902074	-0.13226766666573783	0.19376322768542925	-0.3387607244108305	-0.34521662282368265	-0.19437368151923223	-1.030064483823676	-0.8568361806913384	-0.6535777685888268	0.5499376429140062	-0.7362744202276261	0.24465381408855835	-0.6928467884543672	-0.6568581845236492	1.1174172611819122	-0.24010660332287953	-0.5214495856182686	-0.2015442797552287	-0.3994849345875445	0.43199437393704887	-0.21919938568198466	0.4921215004536994	-0.6686798162251486	-0.4163406276321475	0.2881842727945233	-0.7176276987605187
0.0793416550826341	0.32100172028877433	-0.8007509628956141	0.8564844692627593	-0.6133472485510182	-1.2271994276238465	0.5860074316691742	-0.09118313549984414	-0.3761528405514129	-1.1133937850528732	1.683456838600133	-0.8837837872400774	0.9793227145226954	-0.5171153548071837	0.023371411793116283	-0.7558370971070596	0.2043474783416372	-0.16639948093752333	-0.8014733606041755	-1.173289617544206	-0.2998815243454378	-0.9742118237121336	-0.5130196250059138	-0.23915144960246487	0.014181738731610476	-0.16896744154419313	0.1565963537466038	-0.34537641154343846	-0.37143673820717166	-0.1711623067742443	-1.0096112447475754	-0.9027974122701454	-0.729813095079747	0.5869674084629433	-0.7540164619647146	0.18713979328284208	-0.6909863469954328	-0.6695676143865726	1.0144357975365161	-0.22982363737026565	-0.4943214055866977	-0.15304312339165577	-0.42111063750003375	0.4654674413153604	-0.20306985847241124	0.4996055960952505	-0.5991915875864184	-0.3823147890591906	0.39333398683347687	-0.686677387626871
-0.04864223272008551	0.2283854368264945	-0.8197199326799494	0.8018792181812049	-0.5969190013629145	-1.1459830654002923	0.5511928726626645	-0.0850360238471344	-0.42905513636065373	-1.118876865143587	1.8355652792688564	-0.9355612263580673	1.161088810356274	-0.6142862922857111	-0.2094619468182687	-0.8230922543591085	0.18808505770372247	-0.2821225533931105	-0.7896647295413642	-1.1714432408912394	-0.3189073312156915	-1.0162976705435365	-0.5097838300655492	-0.2653943008442566	-0.04540137644790202	-0.2088875822852502	0.11126247521671151	-0.35793534356117906	-0.3950185952550036	-0.14750589989623877	-0.9952892910615232	-0.9507828723011631	-0.8170706096430378	0.6214815591559207	-0.7667317967970819	0.11798249923591797	-0.6948302521443448	-0.7051096090132205	0.8695633524839135	-0.22673508940584358	-0.4475421797915934	-0.08815461619323159	-0.45652974585681305	0.5096119139297459	-0.20143583670284934	0.5247890072463972	-0.5460679948681689	-0.3297708598902446	0.4999388374453774	-0.6833448253459418
-0.16676259447940459	0.1617837092198793	-0.8445117688952577	0.7379593278926466	-0.5693119776966065	-1.1687617169926798	0.5388337152110453	-0.05480980436742906	-0.4657224069855076	-1.1105779072669857	1.9166313549583447	-0.9729433431934345	1.284868990285172	-0.7050954317847293	-0.46483214759110825	-0.8970109504735216	0.15634619202712946	-0.3624918020061155	-0.7780466583617982	-1.171396412497867	-0.3860684065918828	-1.0500258136052412	-0.5023160967011134	-0.30108853357273063	-0.07581356864312044	-0.24245737847447266	0.062369115679358544	-0.37524143170045804	-0.40737539234426523	-0.1370690921020325	-0.9975673694973161	-0.9844255491769054	-0.9049945272305002	0.6441029384317216	-0.7865107511567931	0.04107805068878061	-0.6926633342501799	-0.7543274577036827	0.7584566481630114	-0.23989408056390618	-0.38612386763505474	-0.0366909210411734	-0.4945864718740557	0.5481483333708017	-0.20499650591703816	0.5351183636492794	-0.5119110202000445	-0.27270244981475217	0.5987893983256282	-0.6890241955624078
-0.2615212660459865	0.11132265780290673	-0.8737689934778763	0.6724551896490745	-0.5463229921778581	-1.181776639039004	0.5466912364876713	-0.012618796300294	-0.4909580930741278	-1.094001486764058	1.9299532655627227	-0.9933932991310737	1.3604415516930684	-0.7771507768538044	-0.7555256850304934	-0.9350384759184276	0.107982966610491	-0.35325843845998117	-0.7596880381206276	-1.182532650426511	-0.47164221726910505	-1.0811012335693932	-0.49082200485974703	-0.2998942667017978	-0.09184589826584585	-0.2665494339132954	-0.09250211597022175	-0.38859012567693524	-0.4112340067050238	-0.1415033279334267	-0.9967993316246773	-0.9890003054789018	-0.9890733583422083	0.6489575217535865	-0.8077692335985297	-0.04133838557780393	-0.6814510449472053	-0.800493774398771	0.6827999260241048	-0.2577965100226581	-0.33713555249090665	-0.014717561084289666	-0.5285532794073169	0.5619363762657025	-0.198657063292434	0.527963089929525	-0.5061023522828547	-0.23941702742638854	0.6811226567495323	-0.6850978053625675
-0.34060421660982404	0.06301768929067333	-0.9089942096134054	0.6220362932672974	-0.535124414678535	-1.1800634813983515	0.5600048199773693	0.03715621952993374	-0.5064962669108163	-1.079103487053354	1.8611175254236847	-1.0042588842955706	1.3588860062637649	-0.8296315163636623	-0.9740378746664706	-0.9595521721644831	0.0672346560288871	-0.3099943429817257	-0.7381020632610886	-1.1978165460538488	-0.5763653641626191	-1.108401981875469	-0.47136043653040705	-0.2738297799926781	-0.14605602834506753	-0.27693104639738475	-0.2583584759121624	-0.38608635135122926	-0.41492461441179723	-0.1607228180635742	-0.9867106985518805	-0.9733867566841827	-1.0684637787971298	0.6503132295905123	-0.8185357717466777	-0.13429712121481613	-0.6702905544783542	-0.8318338327296404	0.6055803300236098	-0.27291698172665385	-0.3086397069515199	-0.03206464805430513	-0.5538131867577395	0.6002288643398441	-0.1703121699029555	0.4969233875265474	-0.5238244350038537	-0.24250679185067775	0.7615028557613686	-0.6802949251544144
-0.4097107307748984	0.02684885409829635	-0.9560616356990422	0.598613228295113	-0.5287726871263648	-1.1661450273222898	0.5518020339818996	0.09556195768821485	-0.512143582456905	-1.0643434151985747	1.7796054298196886	-1.0140889206777077	1.2944962242019638	-0.8673601715626053	-1.0027226375124991	-0.9588215839800045	0.013607345729781246	-0.28839865502028994	-0.7183365434563829	-1.2214916437888128	-0.6897904672103289	-1.1128897761175636	-0.44668248596507676	-0.2711426795330797	-0.20384961052791167	-0.28116116611105096	-0.3783641805700747	-0.3772072522281832	-0.423923124648322	-0.19022630374948235	-0.985414146482138	-0.9557062457254843	-1.1382788330846683	0.6552465588934859	-0.8269252287658093	-0.23752053996604597	-0.6623890739897711	-0.8467087295109721	0.5211468148908786	-0.29080024929730136	-0.28348422963801234	-0.09563136297076659	-0.5605775482796431	0.6351560468568486	-0.11406483314469613	0.42002797348393983	-0.5601192001970086	-0.2869010190016599	0.8552239529110232	-0.6668245326418346
-0.4700424973232769	-0.001988754752588054	-1.0162372093369192	0.5916133969809266	-0.5178073216535499	-1.1240165774301403	0.5085603768695882	0.13806604555826266	-0.5079201799247552	-1.0513083371782799	1.739035223648735	-1.0322033473187229	1.2261828747974841	-0.8963382841739025	-0.9365398009800895	-0.8548543704579108	-0.053949297367520396	-0.28537877348419916	-0.7060535399182587	-1.261226650526999	-0.7428897853625875	-1.091103532744579	-0.43240721500141344	-0.3009702701325895	-0.24169954924053302	-0.2881235609511265	-0.493595737363842	-0.37611989880673397	-0.43950712647567236	-0.22522834910297768	-1.0039850418907208	-0.9457560383115066	-1.1929946495295323	0.6617462947395952	-0.843943900124844	-0.3410832674748662	-0.6563523515296326	-0.8466748940903717	0.4368367966027962	-0.3026753939523865	-0.2536347892236067	-0.18718271926555846	-0.560842230680126	0.6184100401049	-0.03353658837225799	0.32144661782202155	-0.6161508905895663	-0.36506232336004907	0.9502435126368332	-0.6233135733673792
-0.5306753581526202	-0.03762401387258017	-1.0820503357885258	0.5915231030560294	-0.5039378064166671	-1.0874514483503046	0.42941558727415663	0.13723661772218862	-0.5061357571095504	-1.0468713592675651	1.7102239021536871	-1.0595814146322486	1.1525455588843116	-0.92410053192039	-0.8508802484235515	-0.6812945279362375	-0.1283969770955946	-0.2810842797412366	-0.6932596737144129	-1.3079011791782686	-0.7185362035493468	-1.0620977942864867	-0.4369784439073518	-0.36021831489833667	-0.29619916259862755	-0.28298698701310343	-0.6003077222483001	-0.38134205668606336	-0.4560880908651327	-0.25605620752208325	-1.0435194659450218	-0.9418942602532331	-1.2345907792979207	0.6803856812950059	-0.8718459144806076	-0.43455689821954985	-0.6520508900126301	-0.8370867817778102	0.3490262815457069	-0.29437307043381	-0.21560749702789955	-0.2635162235488876	-0.5541929484627804	0.5733608899938034	0.05822614131726876	0.23269187430238722	-0.6875686508172033	-0.4599508847053245	1.026455754090168	-0.554804834018441
-0.5956552676633968	-0.0808708990047563	-1.1465841284728981	0.6051513293115295	-0.4851774389634788	-1.0798044202446933	0.31996667140055546	0.0998095627754926	-0.5154062968594242	-1.0491874724845833	1.6787990604578387	-1.0796202218770563	1.067451916266085	-0.957852039926866	-0.7824175349136036	-0.5399072443136357	-0.20696969806119353	-0.25332560946099625	-0.6665731811288597	-1.3482449550302953	-0.683479032660007	-1.026504382706975	-0.45014558881447486	-0.4470372511763121	-0.350503594048997	-0.25343554630279697	-0.6840690236219666	-0.3746319414931719	-0.46308529106957036	-0.2676190002311536	-1.1031868963353062	-0.9505062277460274	-1.258675646118445	0.7100409921265992	-0.9172891482022155	-0.5041199391024734	-0.6522257110777968	-0.8194331510796931	0.24982424719774868	-0.27055310153053347	-0.1541835566182425	-0.30545439388636886	-0.5223735207525668	0.4932424614238107	0.15374150266382686	0.15331806693185807	-0.7807080689969415	-0.5343691162412538	1.0778190704084225	-0.47315349516816224
-0.6611137020135639	-0.13542088542541286	-1.2112183923955346	0.6321430564518085	-0.46943342706069763	-1.0625281771929516	0.20191912463089912	0.05812322065932094	-0.5244915466555748	-1.0515465762021499	1.6377045852645697	-1.0806933029052348	1.003498993419338	-0.9950771551312918	-0.7811669227851483	-0.41574214059031356	-0.27582328960779867	-0.22255513759526382	-0.6184101842549934	-1.376266173654912	-0.5992045676966604	-0.9823767288679115	-0.46846560345359334	-0.5147091426209587	-0.3720909323488804	-0.19852662972650284	-0.7118252479772953	-0.35104209516046436	-0.4557705398268312	-0.2550267355999213	-1.178754012448318	-0.9719068207713443	-1.2560768709032366	0.7350247508356617	-0.9794006387371151	-0.5439685494168923	-0.6468753231697942	-0.7957314389493029	0.1640535593333044	-0.24217434524829895	-0.07624350743210288	-0.33474933370073134	-0.47110799215818744	0.39353847552973104	0.2536462491363573	0.08347194268379773	-0.8908946102131328	-0.5509887694919707	1.1034663890614036	-0.39173731217377206
-0.7204265870218907	-0.19907977765321175	-1.2773999133874443	0.6631939059431462	-0.47425387564635935	-1.0301456907676287	0.0931255519816008	0.028684373519776107	-0.5236376016514586	-1.0536692321667025	1.5796026664891472	-1.061116824688466	0.9540685773758266	-1.0241617070910236	-0.8690934403945942	-0.29904709583188394	-0.331297553854544	-0.22788386501480073	-0.5471529513180291	-1.384012927872795	-0.4817922118685186	-0.9499470728565849	-0.4929429882168351	-0.51589565451221	-0.3765252898479776	-0.14596003218579798	-0.6577641208985814	-0.32128867180196224	-0.4305141549200483	-0.225233710935905	-1.2560785033546558	-0.9872054895846081	-1.2279562359156753	0.7496161683081318	-1.0395612833799255	-0.5572822657723885	-0.6209197907044297	-0.7761026655736533	0.1108093852421896	-0.2146021302562661	0.018297074327297703	-0.35744105902824685	-0.41772040118776327	0.31638748387957843	0.35298213129656153	0.023216004898713595	-0.9946677798542323	-0.4965054110782596	1.102633656037357	-0.3401716710072061
-0.7913289135055785	-0.2847105702902889	-1.3586565855073942	0.6568425491804943	-0.5182253432104997	-1.0108415766716181	-0.019604478290188167	-0.009864161317950385	-0.5251158932387726	-1.0674781391968595	1.4938025197772513	-1.028426238580429	0.8911465606206782	-1.0551887771596857	-1.020351103753866	-0.2902759331901395	-0.38730762990934664	-0.2675099627362003	-0.4680462729775964	-1.376199275950094	-0.4237951839039223	-0.9413733417243018	-0.5154598422646599	-0.4989452076736326	-0.3859565234903456	-0.12705878298902015	-0.5949032999316809	-0.30250607217461	-0.386289634155642	-0.18692341466587975	-1.316490539953668	-0.9866679444734098	-1.1775867825576687	0.7586442886287591	-1.0767994887906875	-0.5372606762860798	-0.5784080558823537	-0.7519314869824364	0.06470886483721731	-0.2058068236164648	0.13918069480822703	-0.35561066406387726	-0.3550321008229833	0.24416248488167452	0.4538654180265086	-0.011356495011169634	-1.0701302799015284	-0.4037817344249611	1.0809461116868655	-0.3271003308561343
-0.8854638897758758	-0.3848595322846554	-1.4435212914281312	0.6061096761962339	-0.5835159101790491	-1.0319070706233524	-0.13616540754431203	-0.05621165423121681	-0.5274441017877307	-1.09331901256786	1.3907425761105203	-0.9808541170053005	0.821759435762375	-1.0813687630534834	-1.1927492768538834	-0.4037079576864321	-0.43233711232155125	-0.33157387104196506	-0.4051980016970342	-1.348931771466423	-0.40360728614872343	-0.9358193479184796	-0.5319948212651887	-0.48560664262165787	-0.4182799632426676	-0.16917404079760828	-0.6161225398316524	-0.3085294378381651	-0.3525553750169917	-0.16562621427616103	-1.338357489419066	-0.9909952950756914	-1.1103999903448154	0.7689621404237617	-1.082527024786895	-0.49432981369117784	-0.5197091853966957	-0.7267262133491279	0.01322558541031681	-0.22493909789353697	0.2265452538414343	-0.3282007149820525	-0.2923299909416559	0.13897596389626984	0.5638669207914754	-0.004695812942381283	-1.1278531332211637	-0.34043643973959464	1.0452738034583136	-0.3522667580595876
-0.9648721296968275	-0.4366735801708893	-1.4885792927484784	0.5665794063031907	-0.6531230997514632	-1.0481681091472996	-0.23404245749079228	-0.07545438002814478	-0.5170779344854062	-1.1188822389561555	1.2972524983287554	-0.9065692724743407	0.7889582494657225	-1.0717400958412533	-1.3406848864619048	-0.5364513159353727	-0.4355644026488877	-0.41577705621383326	-0.3492524581021152	-1.2691384190834318	-0.4295392984946654	-0.9147810702525113	-0.5464639725042042	-0.4626926164080986	-0.4648571648967613	-0.28191525338601486	-0.7133804079289945	-0.34541933338902153	-0.3653700363940371	-0.1978642347553109	-1.3058994278658902	-0.9997152214192704	-1.0500050047647491	0.7901937595464814	-1.0531352363097564	-0.4413074815436248	-0.4629398214821367	-0.7133760252085897	-0.027283508890389708	-0.2761814706636684	0.23703350352791422	-0.2886963665202715	-0.26112738830387183	0.019406965325716886	0.6586963675556816	0.032944785725421956	-1.1760713497933624	-0.337454279051475	1.0021798694639035	-0.4155973179556204
-1.0228058953646626	-0.4434930090551966	-1.4899858900841811	0.5123312266519114	-0.736157581755777	-1.03829016909186	-0.32586308045831164	-0.05880274006278485	-0.49900612193367505	-1.155467154922419	1.2090579289179222	-0.8201205682757935	0.7762974978219683	-1.0372680753222974	-1.4567317313549788	-0.6404616259514945	-0.4102126975981394	-0.4983824311549004	-0.3125473810165767	-1.1413548831877578	-0.5520300829932363	-0.8974245492499591	-0.5796124854444138	-0.4826558728528926	-0.5121569782204658	-0.42277720685483067	-0.884385216655132	-0.42849027333138273	-0.42725925677745663	-0.27307198431885304	-1.2323604524402871	-0.9991191985972308	-1.0193819183029365	0.8226903105072679	-0.9803412251493725	-0.3902877829024057	-0.4527117100275084	-0.718863707487173	-0.05841110150968136	-0.3580218947564593	0.19663108851616498	-0.2608065493708648	-0.2665821473399085	-0.12111407987678194	0.7262320323552415	0.0756617426569937	-1.1947067608607362	-0.40171676748799945	0.9492304972055188	-0.514728575426967
-1.09545833235646	-0.4328405438957977	-1.4661273200376412	0.42159404066889783	-0.8217419952574805	-1.0383967655672786	-0.4322859819807691	-0.02185231406977662	-0.48173588983392096	-1.2215310153685492	1.1131284352002306	-0.7696721118620183	0.7577248569875803	-0.9919146783364587	-1.5609198957556654	-0.7430579605206901	-0.37961819820034365	-0.5592951587273527	-0.34092255852493186	-1.0311542940416538	-0.7024247742133847	-0.9090366007076358	-0.6387693687704749	-0.5738815763348122	-0.5625983430364832	-0.5503522458384131	-1.110388112182436	-0.5407680984651495	-0.5079559912723821	-0.37519345426411543	-1.1678582887296973	-1.0064401581660594	-1.018790215322772	0.843130213279381	-0.8908318253946907	-0.3591473064366186	-0.4785981773807083	-0.7432463574571406	-0.06576768079004602	-0.4484921364554248	0.1271165342485443	-0.2460973000418095	-0.2890456275895783	-0.2937582810096203	0.7888024247003016	0.13150440109498995	-1.179920376395941	-0.5263808198275453	0.8920874127590235	-0.6270404373864649
-1.1475960331157165	-0.3814294003907521	-1.443335977810888	0.34059833790149313	-0.9103647654441677	-1.0609774522767457	-0.533334189408608	0.0144626066516478	-0.48887358109474066	-1.3014951376585011	0.9860988335840954	-0.7704039906554816	0.7453376527027851	-0.9427212771647902	-1.6475810447513646	-0.8349602079288813	-0.3564949025235012	-0.5994363532993897	-0.45281770018037076	-0.9727124591129609	-0.8181969348358065	-0.9751711710320023	-0.6885698574290988	-0.6912570713023471	-0.5985315515541434	-0.6407368367166806	-1.3102961964705124	-0.6359201072110882	-0.5921734805931285	-0.4891484894813086	-1.1463870740325734	-1.0177870832120628	-1.0248979268157012	0.8093950093184519	-0.8370852013844845	-0.3469820197221954	-0.5042148591395152	-0.7848406629436364	-0.05303260099963721	-0.5239272639519494	0.03291083354969916	-0.2247819627644244	-0.30814188738788845	-0.4652112444962658	0.839667790042769	0.2100575124292993	-1.1588335318274463	-0.6647054226731528	0.8602439594657785	-0.7220909093990545
-1.1292454120276123	-0.31429954136555166	-1.4635463255613352	0.26625565569128345	-1.0262447412574	-1.0894894714398522	-0.622007845416471	0.011728999417261955	-0.5348758401490246	-1.3878952961346447	0.8356805736440336	-0.8071804735242296	0.7257483955642063	-0.9327036969486645	-1.7117625329661135	-0.9183560283015015	-0.3767546211864235	-0.640583501720907	-0.6158761432543902	-0.977847972919462	-0.9207537430126997	-1.1029780690621713	-0.7284339819759118	-0.8113661966075689	-0.6282649931826108	-0.6627422396960149	-1.4238083838766866	-0.7139491610255708	-0.6522995542231871	-0.5518524446569294	-1.165647901767425	-1.0085610997554308	-1.0320160546933632	0.7174346012717809	-0.818662822634608	-0.34310725607783177	-0.5558129727807488	-0.8369535548091973	-0.054095099714804265	-0.593228845265321	-0.02369250806389176	-0.2117594353256123	-0.30723276088188245	-0.5891023279660279	0.8666993794025573	0.2979209039625762	-1.1107533181647273	-0.7499070857694747	0.860207473740498	-0.7931649853576889
-1.1221186179308407	-0.3001842763894513	-1.544662337947715	0.13611338002928902	-1.162447165078737	-1.1519499300124039	-0.7132303027564388	-0.07120210210798802	-0.6077813948754386	-1.481442625326877	0.6687184960855836	-0.8908995598450573	0.6657496610331559	-0.9830310865632699	-1.759931390078916	-1.0154729514871086	-0.4746502772564874	-0.7103619550872743	-0.8188548546355132	-1.0596437965999947	-1.0423386456403292	-1.275349321406308	-0.7905909954248835	-0.9221441426111696	-0.6786263114859098	-0.6286430329199174	-1.4469908924734458	-0.7751757430222883	-0.6598229291131827	-0.563420599198928	-1.2078743636532798	-0.9909188242230524	-1.0404846807350563	0.605044931801795	-0.8177365806774398	-0.36260445930241064	-0.623773043150731	-0.8960851817354973	-0.07704847877191937	-0.6724597685962935	-0.04000881385466416	-0.23651143253610005	-0.29663625851820613	-0.6705114613415384	0.8989748208595065	0.40487770725240385	-1.00132453837877	-0.7749249544288321	0.8562648691910818	-0.8271984510463231
-1.1551583385831694	-0.34201010687986777	-1.6616689093363533	-0.043015402024068713	-1.2882716537204448	-1.262031094972473	-0.8026142804470198	-0.22779340472597065	-0.7055097613370677	-1.5557105062942318	0.45588287907446706	-1.0156123886557098	0.5578229795346665	-1.0591393145150438	-1.8059089091259295	-1.1397714491205182	-0.6274932568216645	-0.813718663152261	-1.0486660193638246	-1.2037682118591253	-1.1936117677656328	-1.465163041123058	-0.8547921086734762	-0.99169080039379	-0.746170216834425	-0.5877260507811343	-1.4025625806856143	-0.7992949587838597	-0.643088727885472	-0.5702703407643521	-1.2675391905253517	-0.9829523606922408	-1.0323482733101335	0.48175426462264986	-0.8593314020194851	-0.3982888257736826	-0.6534451419644538	-0.9596450193328394	-0.13085051791989571	-0.7523509060719451	-0.07498840698665832	-0.2566285363752715	-0.2836806304110965	-0.726982756915038	0.9417098744459732	0.5505675589006314	-0.877425526247916	-0.7550028912752053	0.8550758637907678	-0.82097750976781
-1.161876504727203	-0.4161799032682695	-1.783859796619439	-0.21793115162711124	-1.3924030236699474	-1.3759319669683683	-0.8808178388343922	-0.4318770443126464	-0.8300608626213819	-1.6049256730672972	0.21824425111578724	-1.1312953003246313	0.408329347863633	-1.144773864151707	-1.8779205573484845	-1.2753755936873323	-0.7921595803897942	-0.9382549417228747	-1.2469151966214223	-1.3630204281010192	-1.3378871811959616	-1.6248955313185216	-0.8998458733493344	-1.0420012310767466	-0.8281268805825777	-0.5298524349183389	-1.3322036670944493	-0.8259208103275085	-0.6292715652654162	-0.5549757123374454	-1.3190836440931526	-0.9733462721151385	-0.9996827303819054	0.3602577288509281	-0.9300352211526306	-0.4040950392689416	-0.6673833449131756	-1.0100576813132438	-0.24679702099746023	-0.829573315131638	-0.08123295382172636	-0.2594359082437002	-0.2789324583050445	-0.7523847747938954	0.9631605069309248	0.687270517198601	-0.7836136575274404	-0.7109545332761955	0.871756278901309	-0.7984239254075656
-1.1794932085054546	-0.5108951007703897	-1.8764183666970518	-0.3572362085315103	-1.45455622884792	-1.4426613605802963	-0.9316157352712164	-0.6257785810553431	-0.9383829807850177	-1.64641687990859	0.044441245307189195	-1.206308611626708	0.27241509702688715	-1.2254467026228844	-1.9601639835600388	-1.3900840952924611	-0.9402831579369865	-1.054060833672094	-1.382273530709647	-1.4849838636775583	-1.456248882924206	-1.7324632206368011	-0.9467598858395648	-1.0751091780814803	-0.931004193867149	-0.4559673769159036	-1.28145329202471	-0.9058527326295283	-0.6185616026306029	-0.5203061006254811	-1.3199089593664628	-0.9789443883568637	-0.9659497631406225	0.286200326022813	-0.9727263687050408	-0.4025574723114719	-0.6994381900965779	-1.056551778645396	-0.3905728992398201	-0.9165264793685797	-0.06701317231762602	-0.2953053279300844	-0.3048920478271783	-0.7269661790551507	0.9794866785941416	0.7607119422940732	-0.7062015527407679	-0.6745024866519933	0.8624030559147238	-0.7626137265855494
-1.261044056836488	-0.6204061449735911	-1.9067941710656822	-0.4316917581478414	-1.4824712683982957	-1.4112407804450586	-0.9720095082376478	-0.7725919808734061	-0.998076556202465	-1.6666671969375073	-0.06113049472019094	-1.255579920330717	0.19590553384464662	-1.258833860552027	-2.024317803364866	-1.4571258222883703	-1.053639291144164	-1.1412293607135147	-1.4700506837377438	-1.5489447592537071	-1.5480060236447488	-1.8012458683089876	-1.000304269470511	-1.0908265831507182	-1.0312432618147205	-0.4108745073674759	-1.259671393322338	-1.0195927619695073	-0.6106375964887961	-0.5299895708933136	-1.2865578910664568	-0.9990472260300407	-0.9478389340500668	0.2519351828917193	-0.9950524884469653	-0.421181489362673	-0.7171814490686185	-1.1098869750801366	-0.49973133437359196	-1.003484869575004	-0.07838505774372317	-0.3440248673663292	-0.341475758746082	-0.6594587653280549	1.0353875465531241	0.8054317236584057	-0.6327162580147446	-0.6417576449381945	0.8321199039319993	-0.6702069764679524
-1.3398877449806297	-0.749765674604131	-1.900623004342059	-0.47552125014678276	-1.5047122153414503	-1.3172632973071285	-1.0388039369348065	-0.8960388798785648	-1.0351365609683632	-1.6652861271074062	-0.15858388981245114	-1.2969813994910262	0.14148389919923593	-1.2514915924205923	-2.106662680412799	-1.483480354493631	-1.1361880195993512	-1.1937631795155963	-1.5286721746293002	-1.595246890681492	-1.6220916051404857	-1.8456778187555638	-1.0337653307856427	-1.1418853693729276	-1.1140661823443487	-0.35539486035362355	-1.2898328029445805	-1.1530281955195814	-0.5913482171389374	-0.5580426807722177	-1.2380048799246288	-1.0203263653482249	-0.9205164100590066	0.20864830424927794	-1.0173970510597183	-0.4203462678055292	-0.7129986932131491	-1.1509526021197551	-0.5951624564478813	-1.0611098930736422	-0.018607381371251442	-0.3595300655260444	-0.36409114367776807	-0.5815522969201774	1.113574785925044	0.8459610636722397	-0.5782151453455073	-0.6069324643251226	0.8310875725284772	-0.5384294353265479
-1.3886462001044126	-0.8651378886228667	-1.895396267258122	-0.5262377060537888	-1.5329902736123346	-1.232290678330735	-1.1319000601375464	-1.005259339182716	-1.0656550247593337	-1.6828799894566344	-0.22463983039659613	-1.3457716130440869	0.10367108031867242	-1.2554421297759504	-2.201897347362864	-1.5044765559413826	-1.1968642713335906	-1.2236953565067619	-1.5751545955115662	-1.6459910297091682	-1.6939628087294767	-1.8899611052106837	-1.034993796323436	-1.2076049446827866	-1.1815256550698594	-0.2901766410319353	-1.3574315491059437	-1.3109977560052002	-0.5333693054713488	-0.5574153463196506	-1.1683191114532812	-1.054110738215622	-0.8729167557011733	0.15450512156263133	-1.0218294876821854	-0.3854283120244776	-0.7152843167688466	-1.1648505011312582	-0.7043698644683243	-1.1030953318996453	0.1359360068853644	-0.3548434498480425	-0.36884852212818464	-0.5092088846373637	1.1876816528838599	0.866693149964686	-0.5353112953601806	-0.5734343964581392	0.8504872472819744	-0.38882042943608025
-1.4546933813075384	-0.952159790305805	-1.8929827248455908	-0.5991007991764793	-1.5733315539713897	-1.179776686119249	-1.2435657074544273	-1.108379415162951	-1.0948965990866026	-1.7207653680644721	-0.2825696011348402	-1.4077731771253097	0.10545730374470993	-1.2863955110649272	-2.2832793637455264	-1.5380158893653495	-1.255473566920855	-1.2482260865230068	-1.6362432287213093	-1.6784899347095792	-1.7707340097112876	-1.9698633548688467	-1.0288230551458402	-1.2130935315522835	-1.2271938353671898	-0.26987309940260473	-1.399647863198501	-1.4615017768156573	-0.4485887169257067	-0.5624554692719003	-1.0848711457115328	-1.091268825170037	-0.8247922352446551	0.1024093343848113	-1.0120342740643427	-0.3523041843604734	-0.7077907520989856	-1.175893536529625	-0.8087758003390647	-1.155954271229835	0.23334418360868342	-0.3215457781885197	-0.34623083561040735	-0.45192527392938275	1.2660327626338155	0.9049071488432257	-0.4757843676420744	-0.5186589707605396	0.8688781990424259	-0.20824448523023556
-1.5080005107473295	-1.0464475824846375	-1.8704481424499584	-0.6891977191465857	-1.6316829630945822	-1.193375350769055	-1.3779594494799352	-1.2166325980610888	-1.1401677684321736	-1.7580596272897762	-0.3707426520410257	-1.4838868656343416	0.09841243855241803	-1.325313421291571	-2.3643699395436815	-1.5891160179988175	-1.3272918655246229	-1.2817397016168406	-1.6954607260562071	-1.7143627139562938	-1.8491774320255687	-2.046434601968436	-1.0318632984291678	-1.1511293051531328	-1.2545072406453834	-0.25080140582175936	-1.411400912088129	-1.5614123875086232	-0.35656722621599996	-0.5762112516484924	-0.9982573018235851	-1.1071882573753118	-0.7825808130085208	0.0465209704952142	-0.9798822025865279	-0.30372845788930614	-0.6881201448406007	-1.1955582600396626	-0.8810491347857861	-1.1903272145090107	0.2787416732631752	-0.2378849471247469	-0.29247499086539863	-0.42579856674687744	1.332735029510791	1.0173479408783874	-0.3704229099700545	-0.4041583475015539	0.9133392746252837	-0.005041322002201631
-1.5050782832168916	-1.1393088753679104	-1.8267945057711306	-0.7891859281622438	-1.7123457227915737	-1.321829179670884	-1.4984150527281548	-1.3284558252790062	-1.2142495115604837	-1.8196954661794726	-0.4542324938448793	-1.5606914886686714	0.1009988900733205	-1.3759744573253072	-2.4437948770645574	-1.6492930891602307	-1.4129082052915007	-1.2783966220568204	-1.7432932839835946	-1.7634678592159378	-1.9275476517644203	-2.096069792115992	-1.0258814233818725	-1.048501842794663	-1.2579481441647125	-0.17211808015876742	-1.3962501767822884	-1.6121173944246316	-0.2806005252101961	-0.5687314947140372	-0.9066525135225916	-1.098427846462689	-0.7246076814868033	-0.011917060566497495	-0.9075287711181599	-0.22753110031952342	-0.676346701501289	-1.2066478191413548	-0.9056058435673917	-1.1623438899176528	0.37592471986175074	-0.12772792773059252	-0.2330227205447822	-0.434106442816151	1.350166155723052	1.168214699642503	-0.22982554579216008	-0.25114839666255795	0.9833253343704769	0.18630191002933963
-1.4969460492890403	-1.2056792051880323	-1.7488801768441125	-0.8410885179008536	-1.8028319890768714	-1.477043799925374	-1.5850369126679822	-1.432652989237918	-1.3045803780218335	-1.9120927994820487	-0.4748296152477419	-1.6104285384230657	0.17212936899543657	-1.4435695843128666	-2.480025737576531	-1.7233164481887127	-1.5064020431635865	-1.1870750004079063	-1.7811538837654084	-1.805214256945641	-1.9369175814194115	-2.141560973501696	-1.0088032453340197	-0.9344260916815557	-1.2354594602010662	-0.07151457370847518	-1.3225974150946673	-1.6369834502993563	-0.25580754327209754	-0.5640264863197829	-0.8399633945136407	-1.0406833561492908	-0.6577747315876696	-0.056663932264090076	-0.8172160818784999	-0.1584782089672418	-0.6397573000473283	-1.1881144675076336	-0.8761497168627415	-1.0835258181758332	0.45523243455570606	0.01316650914215246	-0.16972680145193716	-0.45560319055868215	1.3278727612939134	1.3132740828125753	-0.09475080713726124	-0.08806981051057966	1.0550755862439334	0.35692292300255846
-1.5030889102890872	-1.2720168670853558	-1.6192276255992506	-0.7930829318754189	-1.8827423099713543	-1.5554429695842988	-1.6520424586454534	-1.5312777999882734	-1.3873385246353607	-1.992914940512102	-0.43070494335459253	-1.6256700422477812	0.2819137228570049	-1.4946440962770606	-2.4360698570144534	-1.8004078671492034	-1.6043739903189036	-1.0604884343729908	-1.7692884901841832	-1.8344753130328784	-1.8421659978477003	-2.1529151858491895	-0.9993933664526915	-0.8763238451637324	-1.195897841949352	0.034163526903815945	-1.2023574705061417	-1.6238150280743298	-0.26615749164837127	-0.5865890792804918	-0.8163260526638547	-0.917821685670998	-0.6017968775572049	-0.060911958704442014	-0.7249586943703601	-0.10597314471587456	-0.5410934707506646	-1.128752336778495	-0.8156937528953323	-0.967484907796804	0.49285449252687547	0.1872408057536363	-0.10536754958497865	-0.47754280398677623	1.2934880739710966	1.4824733431009853	0.026393165091616634	0.0825487231544034	1.139273909095406	0.514341953682545
-1.4934619583235877	-1.3559434830830812	-1.4715840246224947	-0.6879931161030713	-1.960168702772176	-1.5600926063215979	-1.6897027026595068	-1.6236573695954533	-1.4537931693424728	-2.0414082251301346	-0.34737159976635595	-1.6139787476752745	0.3981346052469119	-1.5141306846827645	-2.3308764070532826	-1.8627418152260293	-1.694344244579065	-0.9454501377306037	-1.6871450171086277	-1.8575304920365323	-1.7113255445891884	-2.1159698610973705	-0.9859053162622265	-0.9096062792112976	-1.1493842388944047	0.16229380138095037	-1.1124576340436254	-1.5654584868189643	-0.27829089527464157	-0.6066691435955714	-0.8070705454190051	-0.7693647709858633	-0.5437588749446389	-0.01875519130439892	-0.6380210504923294	-0.059091589244141506	-0.3997711432685746	-1.0281194517723495	-0.7476065356310124	-0.8209330455864972	0.5811448991980893	0.34878968376278524	-0.05381432272920498	-0.4984451170390599	1.24321264198956	1.6674913836106993	0.1385870213547849	0.22884881244512928	1.2367272813193313	0.6629390767991878
-1.4913973118255415	-1.437763018060266	-1.328769741164985	-0.5736009739316599	-2.037764504309235	-1.4770311098687772	-1.7074717404191304	-1.7089973164699788	-1.5007420183777347	-2.061586891324805	-0.2490496395774227	-1.5579311625898278	0.5164928315534605	-1.520222290470094	-2.211690119914441	-1.9112458931477974	-1.7597878020359832	-0.8423257282453165	-1.5763405266998483	-1.8686890292001148	-1.5614569968799406	-2.0647063356683923	-0.9650849146237356	-1.0106905006131726	-1.1105649698085882	0.2641549807864048	-1.0575706300961518	-1.4809110353885295	-0.2786195236747445	-0.6084358675453228	-0.8093043640451884	-0.6193199615371052	-0.48124673285414976	0.05037101049050239	-0.5839219627285107	-0.027350797284157135	-0.22520691398775305	-0.8946492910737789	-0.7023534590910435	-0.6914666196057749	0.7027292371922822	0.46644643762633475	-0.013835772325848044	-0.5280934353147837	1.1676379646446189	1.7977619329095575	0.21561773628253156	0.31805487172317953	1.3186055412867979	0.7957213747793899
-1.5253698870805033	-1.5024808954521354	-1.1996932250195063	-0.4835758786745399	-2.0882923099771045	-1.3134283622033862	-1.7367708604774799	-1.7788678500976052	-1.5298345551335302	-2.0515611483428633	-0.182015585145673	-1.4632560725123038	0.5946824654552765	-1.5173770848100177	-2.0940993777477424	-1.9542602986159696	-1.795034283422936	-0.784655080850406	-1.4650292280909483	-1.8781059961149449	-1.3966505486220862	-2.0105415395311446	-0.9581369809630462	-1.1070073482559188	-1.089696953595601	0.3049428383918039	-1.0062286180882662	-1.3789201459129485	-0.24793523148536326	-0.6090015409192184	-0.8338971970789013	-0.4853722665688718	-0.42541041574917327	0.1366340403904696	-0.5757989027324586	-0.008138328681331972	-0.021482099380177443	-0.7519399458375858	-0.7102955837555183	-0.6270530617487875	0.7787331673056294	0.546854510291887	0.016851275027517765	-0.5630253543631845	1.0725416432647539	1.8699940542430504	0.2420741486016899	0.3647010913525621	1.3723361373100091	0.8943490661755
-1.5652514375994047	-1.5521388604336306	-1.1147793998267288	-0.45190323238220625	-2.1007163506723265	-1.1672008400311964	-1.7729884697427323	-1.8270961582447867	-1.5486757237974602	-2.0177491196619397	-0.17491447861206197	-1.3760174851403915	0.6039667444742695	-1.5051570288455163	-1.9815904002033071	-2.000018514203939	-1.7961484881098886	-0.8229843465007886	-1.3678801778262195	-1.8923039190007427	-1.2877754431534238	-1.948021362499066	-0.9695224329949482	-1.1322963369969006	-1.0849007419979126	0.3023861726307972	-0.9712133707285776	-1.2648882480230015	-0.18311235645158683	-0.59158094573639	-0.8742595399247245	-0.3991153939347233	-0.3770755556950554	0.22278427199317347	-0.5919712512412487	0.014747216542115036	0.17155273083516887	-0.6372399847169369	-0.7545287466991647	-0.6130283016463831	0.8078453065615008	0.5805975684812013	0.042559991665715766	-0.5874090179918174	0.9873056366318732	1.916083474025445	0.250113445364833	0.3754230350637153	1.406797977946906	0.9714350559851898
-1.594672650196564	-1.5816869966053946	-1.0924814830145635	-0.49335635244862724	-2.061512528970865	-1.0948497513466067	-1.8001258368162165	-1.8675418632315057	-1.5597065181077057	-1.977137426811023	-0.21144116213701675	-1.3079356972365486	0.5724087696821389	-1.4943739040848805	-1.9119822145226064	-2.0409047737527173	-1.7735326168605439	-0.9237877901767328	-1.31785415400871	-1.9136532065315464	-1.2621110777238966	-1.8996800136521554	-0.9977353558220919	-1.0714275014777448	-1.0933352320777978	0.28219367810017726	-0.9542804800743614	-1.1567795648235815	-0.1480118893574526	-0.5410832032211914	-0.9118361182833497	-0.3621304909701084	-0.3319213448831515	0.26627120799302645	-0.6184675089983008	0.0326000773260668	0.3300442135444315	-0.5648237257775114	-0.8064974964808911	-0.6242275542483403	0.8370446837407102	0.5699830017647465	0.06758283564874942	-0.5965505235868566	0.930686080014931	1.9229887343831726	0.2659687250921434	0.3444895229087658	1.4168701843434282	1.0350031470487875
-1.6275967721517364	-1.5849510665584023	-1.117925265931499	-0.581536578649326	-1.9428560099741066	-1.0725457078709626	-1.8330007558098564	-1.9092866157586683	-1.5637023362401734	-1.939733900063493	-0.26194118008885453	-1.2473074721500537	0.522819124578935	-1.4950432438336896	-1.8815709428974714	-2.068944173653082	-1.7414158441802552	-1.0292836651626027	-1.3249150058527914	-1.9497222190457257	-1.2653022524965316	-1.8681191128409034	-1.0406397236522327	-0.9400620231649995	-1.1094333533548124	0.2573811077650709	-0.9452223978091066	-1.0601195685694749	-0.17999038665060996	-0.4875667487675706	-0.9460463475934263	-0.3386044580699701	-0.2892027486640187	0.2659349413709947	-0.6411952734827142	0.03538573104222293	0.4639852071639282	-0.5205860280566306	-0.8501600188320231	-0.6533536241666364	0.8697476484862376	0.5467366983711033	0.0915239341689407	-0.5761408097997975	0.9002389637757865	1.8986966752183836	0.2890754304266586	0.29001385047620953	1.4011147896797016	1.0895022981347744
-1.6474582413282544	-1.567843964319286	-1.1824077066496472	-0.6850831891597949	-1.7634059559161894	-1.0882306178253864	-1.8719474957508133	-1.9505126838362294	-1.563545242583756	-1.9092303486539013	-0.311691962833427	-1.2093709016832743	0.47181887331871153	-1.500696810764	-1.84266178030509	-2.0941720403716046	-1.7072409864094165	-1.1277621030539045	-1.3611436832302164	-1.9936829308048931	-1.2791329640917648	-1.8428903689157532	-1.091760603841274	-0.7701232759170672	-1.1251246629028049	0.23460870505743472	-0.9528291584424181	-0.9830433797269464	-0.25853442050216496	-0.4525003614189404	-0.9830058921357281	-0.31051716372418414	-0.2526252823785553	0.25198200482643285	-0.6491400523940901	0.02450412291420534	0.583293030143547	-0.4991491743926616	-0.8721296816438331	-0.6764053755559194	0.8983166613161657	0.5416190634707228	0.11453749349439628	-0.5257583253363619	0.8894562929009983	1.8784401578210979	0.31991280783584475	0.21474759901951743	1.3753730373848183	1.1342056638704032
-1.6473399542893037	-1.5324537146202872	-1.2765046030197984	-0.7858204273251681	-1.5682888939265083	-1.135777721884638	-1.9032566282488035	-1.9920892143797377	-1.5670496395346099	-1.885204032660193	-0.355049793470054	-1.2022278328995175	0.4252423319604575	-1.5034089672385336	-1.7960866236037702	-2.1204834760828377	-1.6771113303682796	-1.2203987366626816	-1.4070767240235518	-2.0407566157615755	-1.3003022338738173	-1.8182493123318302	-1.1366706296923017	-0.6170438544964563	-1.1354561456813643	0.2074718931214125	-0.982471376465879	-0.9338291915808723	-0.3838858466447775	-0.42581988076958543	-1.0101631906085904	-0.2832530556156304	-0.2301366375510331	0.23663717985903018	-0.6453572146663626	0.014604849231238082	0.6915763345938888	-0.490343506181478	-0.8830101795085696	-0.6859340599131609	0.9300374958925006	0.5582765196849315	0.13537145079152818	-0.4685741817877056	0.8913946453726276	1.8661378698874362	0.3638554433579826	0.12019978283877766	1.34936944635557	1.1658780697534463
-1.6218974875477545	-1.491038955491759	-1.3812827083645571	-0.8821784101330294	-1.3903569181543538	-1.2012660279613372	-1.9276120853265049	-2.030362052077586	-1.5774842835589626	-1.8665945197355207	-0.39186599869389993	-1.205136581950462	0.3815155824910587	-1.5044713138123322	-1.7558752011844132	-2.1412908738424656	-1.6606324559536005	-1.3070400469275676	-1.4582663794685387	-2.0931999564916195	-1.3142084356249626	-1.7943957103276535	-1.1699729097474458	-0.5103993126630315	-1.144988259860309	0.17248430955563135	-1.0229562469476157	-0.8951480243409963	-0.5255893050329588	-0.40150396844144476	-1.0253104595679534	-0.25830556451349534	-0.22270398317228662	0.22265444753783217	-0.6385005651338724	0.013043554388622485	0.7880667711421228	-0.4763990834666497	-0.8887676875763282	-0.6915868169038826	0.9683377583644592	0.5807441150168102	0.14625104824441654	-0.41588737479992427	0.888856995518465	1.8564634397916033	0.420273541897083	0.036107463022486186	1.3277677507704446	1.1835028823867286
-1.5701415313232923	-1.45954163325965	-1.474624954100633	-0.9710214758278592	-1.2708335544552904	-1.2754419467846372	-1.9491394505033555	-2.0613779803138925	-1.594947861697385	-1.853387479713034	-0.42398530122154765	-1.203181493145546	0.34421719595719386	-1.5135370806241877	-1.7189009827258803	-2.15983262734461	-1.6585140476793618	-1.3796404230403687	-1.5138794568841782	-2.1434089138807546	-1.3170404602618957	-1.759540972955692	-1.190886908760245	-0.44179682365661915	-1.1573428360082638	0.1366806589388621	-1.072479880937443	-0.8658266808947017	-0.6041130303878778	-0.38441580690014765	-1.0385155039409146	-0.23016429074231662	-0.22537745843150275	0.2201218065237945	-0.6289225675502328	0.02818906347740025	0.8626765168427045	-0.4594559966011354	-0.8795969822331932	-0.6937364323512016	1.0085319280108211	0.6084471571698529	0.14679192097583785	-0.36850548297610375	0.8733080376482208	1.860384845024268	0.4876691445993395	-0.024306910849127013	1.3078594220821558	1.1992226950561438
-1.4819424137348782	-1.4369517646440892	-1.5436018082104792	-1.0413070878216668	-1.2395875431300667	-1.3538563445114788	-1.962125362380902	-2.0877701404161386	-1.616177659547357	-1.8509226910149543	-0.45354585792386093	-1.1940116830875822	0.315984658834795	-1.5256752601668164	-1.6953404093973277	-2.1763939943354567	-1.6682225318306458	-1.4361455375614836	-1.5641649665001496	-2.1780284761238855	-1.3015260894317813	-1.7106049681429554	-1.192018434160362	-0.42341752181174713	-1.168208327714138	0.09699035986722879	-1.1282796961609138	-0.8550475747404913	-0.6068860632921166	-0.36788259506689075	-1.0519600719894104	-0.20254481808326372	-0.23825338706963808	0.2282220012291946	-0.6126477586479507	0.06781937724847462	0.9129775013460962	-0.45681260436675036	-0.8597778679230238	-0.6799154850586321	1.0293508362964603	0.6433367264906955	0.13792390976661878	-0.3367162525092103	0.840358386635922	1.8833507463556955	0.5614354634319397	-0.05429760931573607	1.2945249626017397	1.2000801825710512
-1.3605019498595605	-1.414909083735413	-1.5927947591589557	-1.0966921500727875	-1.2794888007975964	-1.4350625546897549	-1.96724275729014	-2.1075572512435046	-1.6336674199618482	-1.861312061980697	-0.4857336284208406	-1.17938263727418	0.2907468528735356	-1.5332283600845735	-1.690928220295167	-2.187592926140791	-1.6830034860456209	-1.48265777318023	-1.608409322370683	-2.197317314346306	-1.2724783924691163	-1.6574181023245083	-1.1806112541665672	-0.45563170740820197	-1.1787327993452794	0.048917296088293524	-1.1917563025124156	-0.8429750903060311	-0.5807416432142691	-0.35215633908928623	-1.060327779523854	-0.18464164199482197	-0.2513494842585322	0.23390660975734073	-0.5999611127257612	0.13046099403427064	0.936101364212712	-0.4529469075631855	-0.8329875696580309	-0.6549771586860048	1.0318300817951962	0.6815135357475488	0.12059296650022408	-0.3216304000116973	0.7918480727263766	1.9215266997226224	0.6276316953936274	-0.045402367125742533	1.2908334656910179	1.1727332192493565
-1.222837343255455	-1.3962910900668404	-1.6269527474746976	-1.1393868116065444	-1.3510518912338414	-1.5184844487499425	-1.9664686605956614	-2.1165080626237893	-1.6419752575608553	-1.8727260398761647	-0.522665251078704	-1.1631704130917002	0.26198967641343185	-1.5466745154666186	-1.694508512539019	-2.193437631616619	-1.6934252031334573	-1.5120001137777244	-1.65241851923636	-2.197134460619804	-1.2503163127577996	-1.606707421113759	-1.1691138195618325	-0.5244804170194982	-1.1960721898332187	0.006050533495409058	-1.264416563050738	-0.8103916865953884	-0.5274078385953255	-0.3483682041257069	-1.0565761097798796	-0.16021145371936285	-0.2515421317404465	0.22903074373787913	-0.5884875978625178	0.2028144342103793	0.9360603568023642	-0.438621836366606	-0.7991196246411039	-0.632301677099494	1.031877921946704	0.7156761193133121	0.09672321714885866	-0.3071887157840941	0.7362421714478593	1.9752306569006692	0.6749516384823039	0.0008595534458924025	1.2878480748754282	1.1372341862568498
-1.0764813276302765	-1.3762438747758072	-1.6533409600313191	-1.159116034196573	-1.4258711495873744	-1.5931222856333886	-1.9499333394428633	-2.11716459564333	-1.6410931162594333	-1.8768871620750303	-0.5610170950432896	-1.1471799703617853	0.23334069405799088	-1.5640957711305834	-1.7023331388648402	-2.2003638538711554	-1.6971049173384578	-1.5210334985465521	-1.686883504077365	-2.173189542142076	-1.2330931193074999	-1.5669560635231974	-1.1535448991746975	-0.6218073507657443	-1.2153579167605488	-0.02023922150161247	-1.3419451503943798	-0.7738337199837109	-0.4299289009715507	-0.3658665458859906	-1.0389112387091892	-0.11501493066694668	-0.23442795850020123	0.21079785670657025	-0.5713398264076832	0.2656221461921978	0.9308459408339356	-0.4285621428794304	-0.7609995555075668	-0.6113768952897709	1.0394225952521645	0.75382419395534	0.0630832348405416	-0.2847115060425097	0.6710732631082236	2.0436527919997913	0.7112363671002242	0.07425042550077725	1.2959114201623945	1.105362254193052
-0.9355907108729733	-1.3400342046799318	-1.669923179733327	-1.1578950140758046	-1.483296310944906	-1.6538035982709807	-1.9240450829445606	-2.1148749075324766	-1.635743875856291	-1.8735195728654446	-0.5925201858469458	-1.1301659209277253	0.20206239081942287	-1.573660984115862	-1.7190171900475506	-2.2110579410321596	-1.694502149383426	-1.5216071750390268	-1.719775356265196	-2.134614095620729	-1.214861102864561	-1.5506401904608413	-1.1387916130493898	-0.7296577919396235	-1.2355910435096447	-0.0364443504413284	-1.4106812883837714	-0.7417453482254652	-0.2989575599417856	-0.39279903268295796	-1.0055211176359977	-0.05657770439434782	-0.20339402179634725	0.18495427701459127	-0.5556674846191345	0.3194322441266023	0.9315214839622955	-0.42567132913190664	-0.7242933123196627	-0.5915129852850864	1.0542389715868346	0.8017190499460994	0.028745871946604957	-0.2557784040076409	0.5924529377372079	2.1104933208304386	0.7389348056046996	0.1529548725274495	1.3346227746848895	1.0808086574019151
-0.8215001734633566	-1.29838804776491	-1.671729429327904	-1.1555719976443597	-1.5143575127396889	-1.7020156612959383	-1.9014203477377527	-2.1088329346195507	-1.6290391991612374	-1.8662255179391507	-0.6129432029849344	-1.113414597214396	0.1655356528056062	-1.5831402268581747	-1.7308057772348033	-2.21545583563704	-1.692868100789981	-1.5218374536310766	-1.7680153879854807	-2.0968704105626146	-1.20249444277792	-1.5579827979138747	-1.1360421901790905	-0.8183883307090591	-1.2617234885933457	-0.04873700601950383	-1.4754884741349417	-0.7062718735788651	-0.14536070743302737	-0.41176651666549297	-0.9539193866675257	0.009711279130104066	-0.16009748313147246	0.14920998640051003	-0.5513907877947747	0.3636088206916762	0.9369646781147694	-0.4189127038670308	-0.6949138388289322	-0.5828326499739102	1.0745766642308348	0.8560820677340273	0.004777154393320065	-0.22042967019635723	0.5123975760556745	2.1693035291742353	0.757284174277879	0.22446011720565345	1.4037868325017064	1.0830580775587504
-0.7367018082447712	-1.2630386329694099	-1.664796913887654	-1.1662164201089404	-1.52107005889891	-1.7465044617152095	-1.876697634557841	-2.102526946648945	-1.6178311709822133	-1.8548204963979635	-0.6287084419806294	-1.0985842420825118	0.131858706680645	-1.6045120198774978	-1.7350870025300016	-2.2067462394153354	-1.703153203608876	-1.51426451993288	-1.8218911268911064	-2.0615841011948017	-1.1996281044337542	-1.5691279515233831	-1.1383570538115309	-0.8904185207346418	-1.286883313721137	-0.040423968560229215	-1.5341112427489967	-0.6782467698691925	0.011655357418374524	-0.41333217188044713	-0.893585455614884	0.0770348683079084	-0.10781138390748421	0.11047334850429666	-0.5525076060838383	0.39097656341922826	0.9461201220460911	-0.4105003724203238	-0.6819892552596659	-0.5871945925023442	1.0992875095479742	0.8996609845780312	-0.01176434484380856	-0.17718987507868264	0.4498154786836114	2.22469779408251	0.7709514806039846	0.276676111178655	1.4998709169180502	1.1372389368802014
-0.6713455308827879	-1.2357091932210829	-1.6553637809617108	-1.1906204054470533	-1.502347093374501	-1.776054527507986	-1.851486712667207	-2.0915878448785206	-1.5944262301972287	-1.8464892956459518	-0.6498396135442842	-1.0830390682688997	0.10889297691730553	-1.6284977176651072	-1.7429319190230992	-2.1992166662444044	-1.7246850317631122	-1.503102068181417	-1.8625513351703866	-2.0257581503414595	-1.1952084989421912	-1.5818085254196537	-1.1343942078385951	-0.9617992312119087	-1.306874107876934	-0.013044402501444823	-1.5808360717946943	-0.6695021591956415	0.13636983525741686	-0.38075367501037405	-0.8456911345807766	0.13498178146652762	-0.05953549757231945	0.08673675587441547	-0.5563601168791406	0.4054197271076806	0.9575007575599667	-0.3960801391033064	-0.6840759260830401	-0.5871510427566531	1.111075885704847	0.9167839415524093	-0.01760807192925012	-0.14110461063525986	0.4025927177443509	2.2773310418623103	0.7763611946555882	0.3007716620994183	1.6268562644277509	1.2410804374043514
-0.6089087927094488	-1.2131329362400216	-1.643242484238646	-1.2319134590102476	-1.4711274834107688	-1.8032772369207941	-1.8391671397056464	-2.0664737045687613	-1.5554589473207223	-1.8521067210508775	-0.6767749126796263	-1.0730913171157863	0.09846347350744754	-1.6411271557389717	-1.759023866233488	-2.192356114837911	-1.748693658871148	-1.5006275833107072	-1.8953438529509938	-1.991285763048928	-1.1876274572242616	-1.5932347468880093	-1.1229586143561707	-1.0283621605621183	-1.3233538207488262	0.016718802443611687	-1.6180488277817844	-0.6718514148772468	0.19847506419596012	-0.29960233364622707	-0.8125769864380932	0.18401759114997046	-0.01691125930351186	0.08421688447893624	-0.5656881111026596	0.4136936406581381	0.9605115647933931	-0.36974137887989367	-0.6928165217258472	-0.5805907090657259	1.0945316356627717	0.9238900117986987	-0.008203791160792076	-0.12068542378540807	0.3750484482018498	2.326624437229814	0.7752170250788111	0.29682619177321123	1.773539611150594	1.3744898176669231
-0.542479866971528	-1.2006701236921737	-1.6332444796842378	-1.2855152162446495	-1.446684222896529	-1.8362155478250841	-1.8279625298807354	-2.034686758907372	-1.5006111069973862	-1.8629242057512432	-0.7060126918122303	-1.0775013559994768	0.10529195049041377	-1.6473866081911404	-1.7801293293216662	-2.1740852535839443	-1.7712013032321106	-1.500171066101907	-1.9105278266266084	-1.949236095724051	-1.177584978907511	-1.594293977827137	-1.1012089245013352	-1.0882519298964999	-1.3304648020499257	0.058433774198708745	-1.6475678887283245	-0.6720717470179087	0.20179458028239233	-0.17184594047255525	-0.7776507896196242	0.22474731675117515	0.028005090841946932	0.09572231079984864	-0.5781472949512966	0.41744739208825654	0.962548985602249	-0.33414228698098314	-0.7005563670758114	-0.5664440096753857	1.0500937631649983	0.9213786064629698	0.008630009509913269	-0.09973337715346256	0.3800324486995542	2.36415905197241	0.7816329057977114	0.27027881286401934	1.9219957348782384	1.5206593722510573
-0.4836481951443866	-1.1881474199525284	-1.626151210262765	-1.3418401561685631	-1.4342359809532734	-1.860443403880898	-1.8077964313342325	-2.001292358735505	-1.434645869450652	-1.8638234237210365	-0.7402505889337899	-1.0934116162042335	0.11806089623883073	-1.6495952246711567	-1.7975272254803536	-2.160341576416943	-1.7903006877146708	-1.499108552598239	-1.906246310951989	-1.9024857496739884	-1.1542310697649811	-1.5823079435159528	-1.0661968209833852	-1.1378799223674947	-1.329256428666146	0.121087580287387	-1.6721654962873447	-0.6633242748879861	0.1882414281185988	-0.011736247411782886	-0.7398268770308271	0.25228132198669057	0.07326938592923016	0.12504773981868925	-0.5821514471289675	0.4270880318231308	0.9685360675130191	-0.2814605371065828	-0.7018466961767957	-0.5387045636598985	0.9878255847875532	0.9021666429907942	0.03397047237352639	-0.06853384484542	0.41820722376581065	2.3767874442913235	0.812530502658307	0.22058638270355924	2.062169598967233	1.6547955978863764
-0.4290990517956145	-1.1734849672695433	-1.6109867513673788	-1.3805003209671427	-1.4335803471429005	-1.8796561495694077	-1.7891433399633005	-1.9502089496990755	-1.3685033980351389	-1.85733364940916	-0.7733245305766994	-1.1198735555175496	0.12903545296840516	-1.6296010024498417	-1.8096865693605555	-2.155311599899649	-1.799966590795116	-1.5112486783720889	-1.898921918843845	-1.8617026788936588	-1.109268675387821	-1.5767353667111987	-1.0160336424993175	-1.165340305419263	-1.3252815162195017	0.19213189855536977	-1.6759060906432175	-0.6377600236584364	0.19762395356423262	0.1634080251788918	-0.6957883664691871	0.2833172424445303	0.11865359424505169	0.16994571866922042	-0.5769669512182684	0.46904842391555535	0.9804109502358227	-0.224661439487904	-0.6953886629040472	-0.4926916443523702	0.9180887145217487	0.8921986051079085	0.0806167176829586	-0.02674579660073977	0.4834323162350591	2.368906588314381	0.884966975272285	0.16366144427629253	2.192621090378571	1.7460028156077734
-0.3846876453532653	-1.1554794971534528	-1.5898565336132655	-1.3874673181268207	-1.4451595442703933	-1.9093661100753114	-1.768396668895938	-1.888235503637454	-1.3139778011095828	-1.8483378871695115	-0.7974193870985968	-1.1579176046882638	0.13958335747393183	-1.5802909273770047	-1.8104207045038077	-2.135680120762791	-1.7964039745349225	-1.5327332670127984	-1.8929638816432266	-1.8283385635776064	-1.0488994264632086	-1.583578556067933	-0.9542961458530478	-1.1725931501662743	-1.3103325558374066	0.26610992622184176	-1.6493524589213462	-0.601548293267799	0.2503540419650096	0.33451751849130257	-0.6290471770959896	0.32720026614573416	0.17958130908632897	0.2117683477169916	-0.5597679495666876	0.5403127541634565	0.9990175231099215	-0.18348373261754714	-0.6900612645366169	-0.42220899393585265	0.86366069273849	0.9240624194876503	0.14238668519736802	0.03837677356827184	0.5691341829426428	2.350889321029164	1.0141050796757485	0.1164541480225991	2.307486738437779	1.7877227898787929
-0.3671892286139643	-1.1299876280625738	-1.5649418992178563	-1.3711938902987655	-1.4539775990085637	-1.9372436264085462	-1.7436783539926997	-1.8292106151226666	-1.2836164309750298	-1.8326230679483981	-0.8094364938302696	-1.195059173948157	0.13960989565054754	-1.5084525548258927	-1.7975309146016762	-2.1035239795757303	-1.7823025432420856	-1.5512747336481005	-1.891532655286086	-1.8025004400535387	-0.984028219149675	-1.5799339654023812	-0.8943537131354722	-1.1657862167509425	-1.2871102949284345	0.3513527781807505	-1.6048203088137583	-0.5789742639472354	0.3155240076685574	0.48588206204662915	-0.5454950706257475	0.37306253544465484	0.25861985301816215	0.25207352042609993	-0.5255215876458946	0.6415454033509258	1.018865109718228	-0.15774343639599914	-0.6979948721773228	-0.3355415160306456	0.8455152046841781	0.998137383045713	0.21309371150373108	0.12313226637533417	0.6662531329885557	2.3353504470718693	1.1922643266702022	0.08017887896496081	2.3964539602053128	1.793226387031261
-0.3626889444502542	-1.1015420342852786	-1.541000719486521	-1.3304384960156403	-1.439445849620935	-1.9493651684704116	-1.7260192731499053	-1.760347076980528	-1.276607637073322	-1.8081274389903754	-0.8130418214725408	-1.2156609648802443	0.13504532927269638	-1.4173895984190692	-1.7841117357897118	-2.0709225079503777	-1.7666948065683203	-1.571450370291896	-1.8949323246924954	-1.7961228588609235	-0.921055703636347	-1.5613161233473147	-0.8428601148308829	-1.1410129341587723	-1.2668365966591937	0.4405597533145543	-1.5540868376565378	-0.5728507473106517	0.361443364788551	0.6119119450175093	-0.462903662375857	0.4261692934597658	0.33958094018787277	0.2978887835430593	-0.48391447105663044	0.7871824168008719	1.0391659361251147	-0.14446303381044862	-0.7137066517749527	-0.24101940599256774	0.860331581018848	1.106139306327972	0.2983559682505564	0.20531345436845685	0.7602819559057845	2.3500115567255255	1.4011982224786241	0.0575206065201726	2.459443345573207	1.7765398225098585
-0.3520081625013769	-1.0773704937408621	-1.5261890262721518	-1.265318106952881	-1.4030845745067277	-1.9694179959056712	-1.706710838554671	-1.6711473701477069	-1.2726480713231043	-1.773824602094863	-0.8050917121192086	-1.233316474515568	0.1449093653808256	-1.3054154038659562	-1.780260293128628	-2.039611878931871	-1.7511864257265128	-1.5889980030036153	-1.8982772588132917	-1.8014412263939263	-0.8739750097326924	-1.542568200299724	-0.8076441027474754	-1.1213812030953576	-1.244412607822265	0.5320548151799256	-1.4961571294557394	-0.5672422928210705	0.3798520938752129	0.7146258975013071	-0.3929158857918785	0.49571278650682815	0.4073830248684726	0.3405584639551888	-0.4344937248596598	0.966731323701674	1.0591214369711786	-0.14955314989698043	-0.7284368443832198	-0.14105531973291358	0.918766919022538	1.2340370769152478	0.39428377494379224	0.282772320559375	0.8494836256871438	2.40602541996578	1.6193657675031403	0.045036011130818024	2.498058120234666	1.7557368428545648
-0.3418166587590679	-1.0462297963326432	-1.532357960301591	-1.2039613328506076	-1.3570339997251295	-2.004637978986179	-1.6733938927553769	-1.5832560565210874	-1.2731797729294407	-1.7325071485266181	-0.7900581022815224	-1.2567775401745664	0.17378290153839687	-1.1847889184314453	-1.780850552540289	-2.0168507734429633	-1.7337335093163921	-1.5975768905512928	-1.892740886035174	-1.8038584634613373	-0.8379799308456602	-1.5173812681221714	-0.794400074282885	-1.1276181455041079	-1.2180082239008352	0.6353131220365971	-1.4346027394420524	-0.5556161955806787	0.3752143717344355	0.8030505652321842	-0.3452897271336418	0.5761196389140877	0.4589968236963937	0.3814723218155695	-0.37743148251604997	1.1433972925572204	1.0906647686676116	-0.16102124276663657	-0.7397389349245154	-0.04417107148854314	1.0152830176265613	1.3693512515889252	0.4875739639765649	0.35705771071470954	0.9338862343974398	2.4965030816541662	1.8241169205824228	0.030986037579572308	2.5195074342612678	1.7422735762770116
-0.3319638860828445	-0.9905963238058174	-1.5554551816315048	-1.1662205243782535	-1.3076172513533613	-2.0464263353615166	-1.6399318038258688	-1.505766468883774	-1.2819004848818527	-1.6836627748207782	-0.7753140141427272	-1.276604802033851	0.21233470656778977	-1.0714903727545415	-1.7917260822001295	-2.000800407738451	-1.7176768971875327	-1.6056851209766225	-1.8822580652238787	-1.8044449333402384	-0.815822426295308	-1.4728935686787987	-0.8060562901476065	-1.139066434258746	-1.1971215667191326	0.7419260842705897	-1.37061177118106	-0.5259972606716717	0.3571693493602469	0.8863305542687175	-0.3151826425262044	0.6634291103433861	0.494176612842664	0.4321740923007892	-0.31695116144554425	1.3011734920479292	1.15139026853835	-0.16631860080434438	-0.7383293674907667	0.03522534087605602	1.111891982407041	1.5090646957923517	0.5774509008361552	0.4192767871377322	1.0073493248711132	2.6130093083588135	2.0019851068950656	0.009521654207519385	2.539789205078897	1.7353257896257521
-0.3165112974490294	-0.9302368917807247	-1.5755427312018515	-1.147938056721236	-1.2646952379085092	-2.093298328409786	-1.6099553491598506	-1.430891331242425	-1.2762169169535138	-1.6286868809742934	-0.7603332224528115	-1.2903143078246964	0.2541262105424641	-0.9804785891113881	-1.8173746981974304	-1.9882264925522157	-1.6995746194471182	-1.6146478061777159	-1.8686938505558495	-1.8058765442233355	-0.8221109850408082	-1.4190725580217947	-0.8339432935463558	-1.1507977797717541	-1.1797054193011898	0.8303893020921004	-1.3088231412367597	-0.4640181156490561	0.3625474085147394	0.9751600403856528	-0.2909985618518287	0.7482780196318864	0.5115266809587228	0.4867684681764913	-0.25187856553872334	1.4431991213786337	1.2496008580364337	-0.16392897422446034	-0.705683615384673	0.09989322924788041	1.202340824149232	1.62551459583324	0.6800625135381043	0.4827960414290646	1.0713805045860971	2.7498427084108834	2.1532739328419215	-0.02095838505928809	2.5699822158579875	1.7375015751206422
-0.29163607082608356	-0.8788012473335801	-1.58621277670554	-1.1546649541260743	-1.2423508856328458	-2.143370753731926	-1.575815925622673	-1.3663197900999164	-1.2554060355206555	-1.577725225116469	-0.7523048639916713	-1.301457972810486	0.2942723475669831	-0.9094958251688456	-1.8484850583132506	-1.9819015690000732	-1.668623503581046	-1.6214349646802344	-1.858140076596537	-1.8092526483931324	-0.847365873564026	-1.3720343419749956	-0.851123425876937	-1.1687544352239907	-1.165108444269542	0.898926021921762	-1.2614390596028418	-0.37809144224720403	0.44410633100319313	1.0572362979298673	-0.26890510630195735	0.8194611377252391	0.5225685269374106	0.5345630221699672	-0.16590814777525786	1.5486102511403375	1.3769310254509237	-0.14050006017265868	-0.6415823652441859	0.15967483615314854	1.2983644506053795	1.70967253573349	0.7896571384406169	0.5565793592563816	1.126162371963632	2.9035030947419984	2.2734368298415886	-0.06219879794302331	2.6098696984659915	1.7506940561671722
-0.24864679719293514	-0.8293746801385786	-1.5838751458952527	-1.1825493598420413	-1.2368087998330828	-2.1835830050778635	-1.5447750880017466	-1.3174232668509962	-1.245112372982831	-1.536859171803977	-0.7582185403142901	-1.3068233779513783	0.3244850409445323	-0.8464202766686597	-1.8848431935108632	-1.9758064934160813	-1.6203365692496603	-1.635146640845441	-1.8527395284160513	-1.816792019726081	-0.8817276199867845	-1.3354328027034197	-0.8436807632377622	-1.1773624626703227	-1.1598297605403989	0.9421517507174547	-1.2214492322734316	-0.2890400584868707	0.5880067994819494	1.115484569942382	-0.24499960207630078	0.8786563250960547	0.5453107587564315	0.5783500442059372	-0.06088009682226536	1.602344419842274	1.5227965423425924	-0.08196055310686093	-0.5654380434945115	0.21134748041070925	1.3801288977855968	1.7785321667007665	0.8974795420529403	0.615217617943731	1.1714655084744674	3.078175473629568	2.356732876859713	-0.0936242128918895	2.6592434696468974	1.7689245732777432
-0.18291684032154013	-0.7836913124309711	-1.5563594227758852	-1.2144990443130368	-1.2305824787479973	-2.2107955624453934	-1.523874477250823	-1.2748747870685948	-1.2323233381334506	-1.500209770086892	-0.7750636169977405	-1.3004053639163904	0.3445193228909692	-0.8041925120878117	-1.9272773115272535	-1.96653664277201	-1.5621956654416245	-1.658885535703059	-1.849897348029775	-1.8340605472630085	-0.9291102745140865	-1.303892807765966	-0.8193955873681891	-1.1688649436844503	-1.157153136738397	0.951045848576958	-1.1865112599423988	-0.21410710046714634	0.7542059972665628	1.1606365650284394	-0.22339040091392368	0.9200293055165176	0.5765235824077768	0.6241397680857801	0.04759062335206132	1.6293348891960022	1.6644534039617302	0.009280887968961126	-0.49012200230636005	0.2503488906619488	1.4427713549954277	1.8398173532001016	1.0039716289045764	0.6551394728182324	1.2051151201015213	3.2504700080413356	2.4243091379161976	-0.11153767297035604	2.714691040977421	1.7773284259861732
-0.08575747953262043	-0.7473319143556	-1.5152689190198934	-1.250606353598615	-1.2125701498704025	-2.225351057362646	-1.5038953054629294	-1.2261534950526478	-1.1994887499209383	-1.4657654227937424	-0.7952792740000374	-1.2803307304369376	0.3628347475520076	-0.782918970774736	-1.9687006103011755	-1.9581533485765192	-1.5014200578754278	-1.6952695532469158	-1.8499297837545825	-1.8578805900250774	-0.9702912983542105	-1.275340029906842	-0.7734426193463001	-1.151398790697061	-1.1529611118325982	0.9358892108483214	-1.1669003065763275	-0.16568267427980934	0.9063997172805	1.2054454028071098	-0.21557463924049522	0.9449363120496083	0.6135276252603357	0.6673010788123992	0.1560080641217721	1.652180097014701	1.7764791741774921	0.11914026923000434	-0.4212533481112458	0.2822116265994819	1.5127023999938243	1.8985422855185061	1.1040422905618912	0.6949168634851436	1.222836530983447	3.4066033526272848	2.489368727732534	-0.12403251633458372	2.768174821800207	1.7610385385146035
0.028725555778968726	-0.7060178813223691	-1.4773667025581614	-1.2876576448262997	-1.1808181124499246	-2.2275971973803914	-1.4850486899183784	-1.164042200421087	-1.1747021905679733	-1.4304523091353547	-0.8183784106250732	-1.2506939043295993	0.3837897000871794	-0.7556930135915148	-2.008511763057	-1.940087708722687	-1.4488608227698663	-1.744805710377052	-1.8494452751152672	-1.879165209774558	-0.9776161310581367	-1.2491078040393606	-0.7084141721640919	-1.1309876841756676	-1.1469620094889876	0.9131400505566942	-1.162543926835853	-0.13855320641464697	0.9968666848841021	1.2493722190691365	-0.22174497740372812	0.9661479770860517	0.6599733605173161	0.7085958969597661	0.2606775036975426	1.665280262403882	1.8513846048895282	0.2334490082999645	-0.37185886876366175	0.30241522462055836	1.5774554521231232	1.9661260995875403	1.1819118527839276	0.7286693862158427	1.227193142033812	3.5471054270134497	2.540846322112263	-0.1083531147784887	2.801876900863618	1.731418401919317
0.13361389922659006	-0.6599370538873728	-1.434673124378305	-1.3185340628718132	-1.1316191753104623	-2.226401794048914	-1.4764214702239478	-1.0844171281579367	-1.167075092146776	-1.3978619271783335	-0.8411625945911803	-1.2252333935751714	0.3940048566859126	-0.7118379551259467	-2.044958437166362	-1.9122966267164856	-1.4100126924744512	-1.7992039777796769	-1.850730540710773	-1.88807152420928	-0.9451851025623341	-1.2202089178251272	-0.6522223199455747	-1.107400913474749	-1.1317959366477377	0.8824652264059456	-1.1595519343200837	-0.13252125638197482	1.0089059309350616	1.3053470739202109	-0.24290116639715906	0.985319669671212	0.7060357666011006	0.7627241817580952	0.3492176281297894	1.6708752977213404	1.8873157294931697	0.34496843988420134	-0.34371223446347615	0.3071168551653837	1.6113769336688244	2.049591535270501	1.237658569497785	0.757308823304135	1.2323199438609476	3.6405261807787426	2.5770482489844952	-0.0617632590109093	2.812814033571199	1.7013707092224137
0.22312761595243194	-0.6373308513104122	-1.3972509371660589	-1.3407258470499457	-1.0749266517343208	-2.224825689019512	-1.4691555171598643	-0.984997935818102	-1.1618748893151067	-1.3778211888395868	-0.866221871366816	-1.205943525235563	0.37862292123997804	-0.6631092026484058	-2.0729717799316267	-1.881382075000238	-1.384064852431957	-1.8475927819248636	-1.8530415861033234	-1.8720450640584665	-0.8889174854422623	-1.1767548976973508	-0.6090722590078752	-1.0757916162934422	-1.106828003844957	0.8525057521701452	-1.1587671098102974	-0.1521794616592309	1.0015228692945484	1.381192881602176	-0.27045419963829637	1.0001190287995967	0.7503879348352396	0.8283578928773366	0.42209975522857646	1.6770208199741894	1.887063210176818	0.44531160910145856	-0.31885742984996	0.3012393814868951	1.616560554791039	2.142984780375593	1.2822794190470015	0.8014604007156156	1.2327717579032478	3.6779711168153946	2.606237118911351	0.008399500958896976	2.810360905100876	1.6738550987717489
0.28910758861069946	-0.6520150826085969	-1.3863419933847194	-1.354038044568306	-1.0243636442511288	-2.2086509428804275	-1.4538781031355943	-0.8713873500238549	-1.166074123592423	-1.3654488810360719	-0.8926113829751948	-1.1914816685171707	0.33953626988187463	-0.6100307652588773	-2.1029440461193394	-1.832779490806405	-1.3651925669938711	-1.8854089707122583	-1.8597071275513102	-1.8354274903647827	-0.8242109839234448	-1.1196516648539698	-0.5671272642643922	-1.0316929243352715	-1.084473096245032	0.8273393806135662	-1.173649797360488	-0.1837184337940076	1.01569635371921	1.4618321679217061	-0.2839664591603127	1.0266229266672091	0.8007554224026141	0.8997783694731893	0.4935453876106045	1.6707329304104637	1.8595127052774014	0.5318774179931008	-0.28663965818825254	0.28449363327370264	1.5988962823783655	2.2409698169297627	1.3158641632891306	0.863835782674719	1.2210105467710424	3.690401128966613	2.6227171754470335	0.11001329581475236	2.793892965684615	1.654337162732978
0.32887622877423917	-0.7097447468483636	-1.390372006386217	-1.3565601180614557	-0.9917843641705831	-2.168273720798724	-1.4266417748369635	-0.7656621697134144	-1.1791491494573332	-1.3513067976266686	-0.919110443334505	-1.1870443334547034	0.2900282807067178	-0.5564262718588167	-2.1431333338107597	-1.7742626607720795	-1.3428073432115704	-1.9017567307601393	-1.865036722583779	-1.801403317694529	-0.7543276877734646	-1.0577726012850477	-0.5319162663260371	-0.9838214347621094	-1.0712566494258877	0.7911690163219859	-1.1944657582046614	-0.21638481973944543	1.0515962370899992	1.5361176822216447	-0.27348729835566576	1.0561361775004416	0.8534032271028498	0.975021218557455	0.5661488224390929	1.6526214356784195	1.816347010174517	0.6074953536068135	-0.2496821627991665	0.2632779391627621	1.5633679345673093	2.351646932852254	1.3407443089345126	0.918275106279166	1.2187936146567513	3.6867541949248688	2.6285032610699455	0.24315242337448817	2.7751714961775056	1.6446221379795918
0.3670910073806556	-0.7834735262789777	-1.3942881519843486	-1.350615083960841	-0.984215973876345	-2.1160465238663395	-1.3780672072584284	-0.683051157240396	-1.1863472613552368	-1.3371682967589777	-0.9575209741299467	-1.1835845427946938	0.24357830603693748	-0.5154287005166058	-2.1872589139536887	-1.7335036384913842	-1.3150551302922757	-1.889654984751631	-1.8572055222755146	-1.7714866641000788	-0.6818937393858586	-1.0055683115351333	-0.5069658805462031	-0.9324253069237599	-1.06373447028548	0.7456138809440428	-1.2021715274684386	-0.24537137279018864	1.1162067960225852	1.6141940124016265	-0.23518694193401135	1.0721860599837485	0.8942995354063259	1.0392758108724134	0.645949075306465	1.6328347522550573	1.7581790777386241	0.6698667220555755	-0.20422254843280224	0.25035760061108736	1.5308591445543729	2.4816365833988088	1.361338901278165	0.9513195175661039	1.219669150676545	3.661179458511419	2.6314038313128267	0.39360038049516793	2.7763519167012833	1.6345698189682643
0.4168011354996316	-0.8098692079006311	-1.4038798061973319	-1.345345202162298	-1.0012514523787532	-2.0662482037667034	-1.3042377350225274	-0.6196221237368749	-1.1926974703127324	-1.3264887399145366	-1.0087760959721352	-1.1614405177616953	0.19194930413074895	-0.48621519319242446	-2.2305857993302154	-1.7128398957118502	-1.2867848476777737	-1.8542506612178102	-1.8275937327588647	-1.744602706457362	-0.6209914842088994	-0.9572432228122881	-0.48470976204109384	-0.8668433825032451	-1.0632487085713112	0.6948214544920364	-1.2036421678575457	-0.262417068399594	1.182700506461379	1.6915947516326901	-0.1698802910958101	1.0824219085237607	0.9305840988876545	1.0848143989206123	0.7316510468389817	1.607199145143173	1.6860405680826829	0.725576742073688	-0.15480464726985352	0.2474833173954659	1.5318694159891586	2.613364678142293	1.3829623026045634	0.9601981456686431	1.2070651776001529	3.6307403316846147	2.63777454744317	0.5442686690756229	2.807139430180531	1.616781109829363
0.4705061395249837	-0.7442829082276864	-1.415206263791015	-1.360307315944688	-1.0216421039040435	-2.016427041565192	-1.2156520445481278	-0.5828025370644869	-1.2022862254179134	-1.307268403627913	-1.0688225050765963	-1.1317047430062899	0.1325752374492616	-0.45816433105883503	-2.268425116738963	-1.7125607946076677	-1.251607560530934	-1.7895928765430753	-1.7768825042547918	-1.736294011519011	-0.5638065473154754	-0.9018798232439222	-0.47402127617145046	-0.7791888471646008	-1.0728871859246902	0.6326454091768798	-1.2046950401229821	-0.2646547272826821	1.200695680707462	1.7687702938807803	-0.09626060660562444	1.0853502923512923	0.9725753525730301	1.1162234040341947	0.8064143467622836	1.5811221993675713	1.608709225305865	0.7858481997314547	-0.11224507949679079	0.2552142682505733	1.57210298340735	2.7498770862541844	1.4076813372235644	0.946012234136445	1.1913242572870655	3.6018855286628293	2.6432469900899913	0.6746715873441971	2.868139270411077	1.589543410844748
0.5273806985258522	-0.5912255229333165	-1.414161362913064	-1.397953726222831	-1.0300949398082477	-1.9689484638115666	-1.1240205474775549	-0.5799544454245579	-1.2037645170052276	-1.2779452997125325	-1.1339903182871158	-1.1183995618635816	0.065417319426653	-0.41273315147221734	-2.2836150737859087	-1.7419546557489192	-1.2085172910531872	-1.6973663004271582	-1.7110521735247193	-1.7484827733367851	-0.5069853357187175	-0.8452411653738434	-0.4812466591916957	-0.6684535535492478	-1.0891168905102835	0.558920465595841	-1.2023260775257507	-0.259117809202407	1.1530408702386108	1.8620313349126463	-0.03704358486607391	1.0698671938346052	1.0074189915212668	1.1316661294105435	0.8692328140122786	1.562455472123107	1.5310627729547952	0.8353134699350552	-0.0750597537218873	0.2824415692567315	1.649381712852056	2.888035987795564	1.4365040998430945	0.9170436081161035	1.169616114208057	3.5734573788784183	2.6310174231662833	0.7718915629731404	2.9513374551460396	1.5512747644384397
0.5788140537349944	-0.36555278991040097	-1.4027411321636678	-1.430523155360166	-1.0272391925402473	-1.940101427154288	-1.0393361284122604	-0.5896973019778834	-1.1930338118591648	-1.2481313875825633	-1.186223553976909	-1.1193191018861381	-0.02230972687110309	-0.3340785668002025	-2.2777253915939353	-1.780640941888257	-1.1673307502841992	-1.598289946191587	-1.6522603950779224	-1.75787967094017	-0.4686477744179376	-0.7933202663576432	-0.4982295684835562	-0.5612332044744809	-1.1085067875569052	0.4963002318858428	-1.2056585631365349	-0.2513060333062046	1.0864382324087718	1.954707936155368	-0.003611807501485291	1.0471058694608577	1.0303420760784108	1.139364081131361	0.9261249721026917	1.548451274309858	1.4562479902024752	0.8649173482463801	-0.034806170134247326	0.3350757918991546	1.7489736517853856	2.9932046780560513	1.478784236337606	0.8896664566449498	1.1169856307935988	3.553198143944589	2.607014953492054	0.8214430834790931	3.032355081240716	1.5284361426771178
0.6174240185851776	-0.11730379990642445	-1.3953397509448502	-1.429332917259249	-1.0089804509553981	-1.9268022478401812	-0.9744461535145865	-0.6079330322893239	-1.1664104651388556	-1.2183121016400253	-1.2269346085419175	-1.1327727060009474	-0.13079983427311972	-0.23115581068511762	-2.2609306667715385	-1.8083355698363957	-1.1271732520604856	-1.495638213816296	-1.6130962846053987	-1.7533373167830522	-0.4612611770409929	-0.744179848556654	-0.5214701308005841	-0.4935031506822238	-1.1144291329705118	0.4475221481546298	-1.2218790746203296	-0.2532317934447188	1.0499106318692468	2.021797870666031	-0.01100319570630357	1.0272054546329012	1.0451700348139004	1.1597592902385208	0.971664518594182	1.5326864674187664	1.393180751372405	0.8912899438903935	0.010274436674402036	0.40645208309725656	1.8463958991415013	3.062311426710825	1.5345746831871956	0.8834166034674084	1.0394234398636175	3.542001893384243	2.5836096600443015	0.8173157115988856	3.097675260588287	1.5340276263615849
0.6496276649394697	0.08994694698471202	-1.3851095461953418	-1.3681813566226508	-0.9903828918980742	-1.9117467646929895	-0.9321457276103343	-0.6461264318282238	-1.125882315804354	-1.1853724218660528	-1.275951805900786	-1.1757812476867637	-0.22953614106987086	-0.10404471263828816	-2.227747020472262	-1.8309017149951754	-1.0937559825083234	-1.3803191388906206	-1.5902108535207504	-1.740189687862891	-0.46998600900001053	-0.7124029203828166	-0.5546503999927912	-0.47800676253390517	-1.0816999780167396	0.4103110401239734	-1.2461337742396892	-0.2722204179308719	1.0484779597429554	2.058051904008196	-0.053023979653384457	1.0026358195085123	1.047802228469849	1.196231449110418	1.0058412074474004	1.5145275169164294	1.3481546148105856	0.9122700193762604	0.060258719917980264	0.4797428211159451	1.9245667067055028	3.113062503415217	1.5994172681332963	0.8964207504162063	0.9569615246303513	3.538409310073375	2.5658825590356846	0.8044570651266566	3.142576311093644	1.552072869161456
0.6771105831029163	0.23353607932114925	-1.354135379785492	-1.2393893855648004	-0.9883059847940739	-1.8950263461202153	-0.9127339335132802	-0.6919295397110522	-1.0907436872977176	-1.1402950907707223	-1.3296541685896817	-1.2391476207068464	-0.30531080089968476	0.036598511033552425	-2.1989589622291925	-1.8441118165218273	-1.0828853899653927	-1.26012179379126	-1.5702527465999991	-1.7271892338933295	-0.4650494103194756	-0.7177385639511867	-0.5936119784302046	-0.5068863068673664	-1.0200104333723985	0.39006947827066757	-1.2767322707427664	-0.29667442408799427	1.0619517241471734	2.0543361537891442	-0.09975713156479049	0.9791367763210704	1.0225614767578397	1.2396481522082006	1.0391654258267646	1.4910440289872997	1.3147594747942382	0.9299997797707281	0.1086290271573573	0.5510128509345602	1.9880224464909695	3.142978110909805	1.667762867110135	0.9173846383766431	0.8747618020019431	3.5392300061095936	2.570481819637071	0.8118356070354069	3.159649484305733	1.5771870395080447
0.7077764979508507	0.303067030672082	-1.3050696924054839	-1.074986721808306	-0.9954497531909899	-1.8910365923259829	-0.9074647980588175	-0.7365574301247388	-1.06899225794759	-1.0926634074345043	-1.3845635237665221	-1.2997178414134396	-0.3693147587014615	0.127370806142728	-2.2116255602912904	-1.8416019587981836	-1.1004802432783096	-1.1282832598674903	-1.5391590499061967	-1.7103510815907288	-0.419165121007999	-0.7546862115778722	-0.6345792148885054	-0.5604712777207855	-0.9645656132476814	0.37518658455280535	-1.3142806901355797	-0.3154741924535801	1.0697575717631005	2.006765972052592	-0.1355971632757887	0.9628597304225712	0.9704857171314518	1.2845567724075297	1.0695982119017828	1.4633796876954208	1.2813837593406876	0.9535682649325057	0.1493020741656145	0.6180132636856069	2.04272062442392	3.15632246603466	1.7280298989070204	0.9413799064307715	0.8064746744688165	3.5332949062979937	2.617447973448718	0.8432097821099067	3.1549428257445626	1.614327412868422
0.7468542342732472	0.30840279139593096	-1.245508109668112	-0.9201757354374778	-1.007913395928449	-1.9146274075406056	-0.9053756166390595	-0.7801829978858169	-1.0651313792379422	-1.0584447602692315	-1.450034552269799	-1.3631063925787787	-0.408213601425056	0.1368459550639471	-2.255743762191574	-1.815668130463198	-1.1402083823710634	-0.9806140827341272	-1.5048278624300233	-1.6879894087936844	-0.3318733373886629	-0.8014572970150227	-0.6758874132103571	-0.6004385042537004	-0.9261893413007458	0.3519648284689918	-1.3513606296671674	-0.32289681028315875	1.0672965512162624	1.938405283138011	-0.1494608977564706	0.9377435536160856	0.903424735519032	1.3232231774016725	1.0915616218507453	1.435314345144573	1.244397233491781	0.9720593222904764	0.18515448572068938	0.6717275200211729	2.0782996265130436	3.1686467423332187	1.7617228176954343	0.976134205551808	0.7679206565276764	3.516500530457475	2.682449852957454	0.9157910641498035	3.145402881693307	1.658116283608928
0.7796600691894687	0.2898474112460559	-1.1769510020647933	-0.7909076691392601	-1.0452053190352326	-1.9593319389220334	-0.9066731082576458	-0.7978977073312161	-1.09589555361972	-1.0252041469914235	-1.5095351738472964	-1.4311608843038441	-0.4170896008038114	0.09696190305920523	-2.3057996048610283	-1.728732240938259	-1.195941681465413	-0.8449072724614526	-1.4787657575470186	-1.6790607951240233	-0.22884300005195893	-0.8416476779553543	-0.7015915921297081	-0.5917277233265896	-0.9133797062106235	0.33039844890316405	-1.3907733091263044	-0.318813512039979	1.0696634141877897	1.846616065244861	-0.13296760988133044	0.9067975988672329	0.8273840223006573	1.3459658680537756	1.1078466767923767	1.4184841562104196	1.2083581946503823	0.9694518801904788	0.2093449624802337	0.7209230547438163	2.1064155649669254	3.1777556152328286	1.7819284419896806	1.014450376282932	0.7599214410741045	3.487952809065136	2.734569788152214	1.0313395428395804	3.137245102764438	1.694684206855475
0.7970724589913516	0.25405425716586855	-1.1036471866270232	-0.7056291613432112	-1.0948156773912718	-2.0181985734661927	-0.9034007904128044	-0.7825194143254637	-1.1549386001778996	-0.9858230572186901	-1.5292167806888008	-1.491782285345645	-0.41867985000253505	0.0092538330386157	-2.368175268188229	-1.5774594424711825	-1.2573968119537482	-0.7778214626319475	-1.455270129389425	-1.6755107569217003	-0.12852344558663298	-0.875004161038418	-0.6983407547541871	-0.5662002689604051	-0.9372730419933462	0.32013821348045585	-1.4367833441569353	-0.3085694982273766	1.0487881258733895	1.730687875510192	-0.0942246553635789	0.885583684688064	0.7552395061144639	1.3524485777418074	1.1162279369800288	1.4135629928311109	1.1705558371640308	0.9463613203446787	0.2121002196694647	0.7700262640055942	2.1194449709364447	3.178468233680495	1.8017750188537078	1.0581472466803588	0.770228887852588	3.449983388475536	2.770919754509161	1.1579712063547931	3.126619171831308	1.7257342810794996
0.7992150674014334	0.1868590622950697	-1.054074677667325	-0.665310871741975	-1.1387167413247679	-2.089811100856812	-0.8953057621958275	-0.7603304673981417	-1.21248522895764	-0.9705220215653497	-1.4971855084074377	-1.5428636719048163	-0.4053005261919636	-0.12395910534827692	-2.434983410784867	-1.4195025830017285	-1.3121134879818173	-0.805666992381119	-1.4305277530595346	-1.661323983653372	-0.08024863467128283	-0.8737312256115715	-0.6829373011537753	-0.5583231483490427	-0.9724781562035385	0.3112931829436386	-1.4911584010395633	-0.31199466150494226	0.9852003766804496	1.6283975078277	-0.04906142493421075	0.8639356859630324	0.7045476630928464	1.356796632860865	1.110922537805009	1.4174804666687382	1.1283441039229198	0.8998164698816268	0.19990384163243732	0.815415550954824	2.1013248100211657	3.169666821159515	1.7990338298191424	1.1132141606948274	0.7962983239927629	3.413674382714182	2.787964368401805	1.273509437069697	3.1070542382044817	1.7563211695267735
0.7860260625584454	0.11058762953992751	-1.050093783937868	-0.652062290397974	-1.1828730184193492	-2.1562004009519287	-0.8887787196128372	-0.7400036443732178	-1.2584331094385484	-0.9943226374311813	-1.4393398554600878	-1.5854815370318842	-0.3434175811212189	-0.235245537957659	-2.473988490531643	-1.2869275063008985	-1.3579005586126986	-0.9089388609648246	-1.4097486168545876	-1.6329771961986428	-0.14266526812744218	-0.8387789274952165	-0.6706476316307902	-0.5659850682742465	-0.9812723073268718	0.3064639253950698	-1.5509306357048749	-0.35470189786055306	0.9436916557843089	1.5604738082967446	-0.007199455598082764	0.8252706733830827	0.6994542995659137	1.3637752294029057	1.0985801588049529	1.443301151284762	1.0840539424626048	0.826414754317222	0.18306994415325803	0.8694451074491939	2.073782953385379	3.1584833090695197	1.7769040795526903	1.1724847463235952	0.8372401674424321	3.3925102081112755	2.779894961912958	1.3739498388025637	3.07239279918811	1.791656306013661
0.7513787135131068	0.015123792140328385	-1.0770915220066277	-0.6672439825886365	-1.2266002733896928	-2.194988827947634	-0.8790409350584298	-0.7279921274569956	-1.2741847695262658	-1.0232785308210488	-1.3819597847041978	-1.6181533570170117	-0.23644423258268352	-0.29501327901418767	-2.4894440643138354	-1.173764321838782	-1.409597527033771	-1.0607328528785875	-1.4004172642739663	-1.5586181673703383	-0.2997488446774718	-0.8118475162929156	-0.66229573735548	-0.5971329441645115	-0.9594777253159773	0.30943637215357384	-1.6021494906358398	-0.43408442053910284	0.9391388600840074	1.521396769918026	0.010866357277307098	0.7746919517905106	0.7442762917610469	1.3743548583783511	1.08554719675276	1.4907592943655459	1.0354882189023487	0.7498853770610932	0.15873893650152757	0.9400375032248534	2.053439632488261	3.1474549638995812	1.7582105973203315	1.229851246331013	0.878785990285435	3.385360369464608	2.767120910782757	1.4479812092870277	3.0176620650483894	1.8231196844692477
0.7057441115543369	-0.10315314468062506	-1.1152281713576433	-0.718001481188778	-1.2604644197294927	-2.2075392939224927	-0.8531768690818293	-0.7341649396905413	-1.2242531550403062	-1.0292398802303575	-1.3358691039773627	-1.6461302342524626	-0.09053529615293253	-0.3284843602757497	-2.511121341207059	-1.1033220762426459	-1.473293486375007	-1.2282484086688683	-1.3995921805241698	-1.413572793708218	-0.4929784804263571	-0.8042935272270297	-0.6709033530284533	-0.6570033260496897	-0.921792265739079	0.3042300709675231	-1.6179280855495093	-0.537660556844902	0.9226926702631288	1.5249891979797359	-0.011396326956365943	0.7244461033211911	0.8207750341966253	1.3922004003133956	1.0623050810930157	1.5393350208367127	0.9833160015162468	0.6888209017330106	0.1341375133451351	1.002775266867642	2.0232750098992143	3.133702577244207	1.7542426628991812	1.2760703196970193	0.9125315831339101	3.384455429795532	2.766832359244755	1.479775551331331	2.936155100991129	1.848340743841241
0.670279506603521	-0.20439648208876085	-1.1579217495374994	-0.7979916379743732	-1.2818143207223085	-2.210559527392681	-0.8105069879370305	-0.7559730507382008	-1.0974926724599652	-1.0301570109087126	-1.3107217969554426	-1.6659609081340938	0.09307622365451813	-0.33515319483728145	-2.5340676758353533	-1.0791346820228043	-1.541098519052203	-1.3523584698454245	-1.3945240985229632	-1.2335599897379157	-0.6886512521302057	-0.8070925914411726	-0.6974749790418375	-0.7059101054103162	-0.8845530928837766	0.2799753186166365	-1.5852552374959514	-0.6513776945339032	0.9136184647209621	1.5787871486620724	-0.07657019836573786	0.6712808675952389	0.8899040275536739	1.4098629110491065	1.031939918877703	1.5873128046021976	0.9298013310124453	0.6297252249410982	0.11770817449497721	1.0396305456512183	1.9981026478263513	3.13001017923916	1.7731018593301022	1.3053397154610313	0.9508093624377889	3.3807133819747563	2.7630059149364548	1.4640372239197148	2.8329584463642434	1.8795000824023451
0.6373930214334685	-0.2738049287291974	-1.1765334882524499	-0.9014192246747506	-1.2923902661131232	-2.2012094936916946	-0.7403258862015278	-0.7902833261544085	-0.9384715977194066	-1.0452323464341764	-1.3173084156052135	-1.672220263129939	0.2834774338791128	-0.306791202300576	-2.5382861860680626	-1.041154357499929	-1.6083837078229064	-1.3995433613514738	-1.3770493517828029	-1.055687912321778	-0.864030897376675	-0.8363399088853821	-0.7005118795617972	-0.7267535520489468	-0.8765462485567713	0.25060465225306783	-1.5199723273496188	-0.7396622079864776	0.9399105829561591	1.655678513764983	-0.17952892959072209	0.6197102740610835	0.9302538460615158	1.4222749802876486	0.9931975948904773	1.6408191856067311	0.8853579313345152	0.5614495755976132	0.10294817230351865	1.0722440792044683	2.0083573250084097	3.148225051576899	1.8227125475249415	1.3167879118461143	0.9848124658803211	3.36082373201088	2.752665733300714	1.4104249433702307	2.7266905521564024	1.918265168948863
0.6094530851649856	-0.3334592780872096	-1.098688372845125	-1.0208329403512375	-1.2917566334373263	-2.1815957422147063	-0.6223597075503251	-0.8261683462509382	-0.7920421837470892	-1.0277889508368658	-1.34573240401661	-1.663541784289965	0.42960684131459237	-0.269144423523506	-2.524108892824247	-0.9576312998592252	-1.6627686063406883	-1.380379738520107	-1.329085023723384	-0.8926849647631083	-0.9931190639858404	-0.8835244660487716	-0.6206632909869179	-0.7501503257476718	-0.8973440870051835	0.24382819674106537	-1.4476163372366293	-0.7666457415766564	0.9499983671031377	1.7568911530289615	-0.3012902693451867	0.586285764029635	0.9376039372337278	1.4344039896481517	0.9259364449786656	1.6824070499023616	0.8668031572945403	0.502104362578775	0.08723000493806207	1.1096306648854777	2.0298206682761264	3.172387989183469	1.9056663134223388	1.3209679008034314	1.0058651274471844	3.327743159663528	2.747095434045353	1.3255255955326697	2.6334008450527104	1.9636193700836184
0.5975168475981556	-0.3792243156018147	-0.925080771206642	-1.128095966725087	-1.2684002289711542	-2.1760045032778783	-0.47235208333504897	-0.8323551769831218	-0.652565171081868	-0.9392697189378817	-1.3421798945221095	-1.6472271994370704	0.4899117855758206	-0.24216204869535582	-2.462804919241342	-0.8646044391782969	-1.6826025142952208	-1.293267771132874	-1.211842041940272	-0.7683756496709633	-1.0692657554960174	-0.9215034701161869	-0.48159764934535054	-0.7704179651449595	-0.9065691734641117	0.29075205217288114	-1.4121809069086244	-0.7208681625336368	0.9156013124833807	1.9000547731210269	-0.4089900072348322	0.5948280080979643	0.9368372788873351	1.4563996576146019	0.829291703421195	1.703093020172762	0.8731852053155018	0.45505409552050846	0.0855500219996516	1.1325273791800998	2.0476566024089164	3.1753850095097444	2.019491253560394	1.3257091687312212	1.035134717969868	3.2884448637040236	2.7432263342923044	1.2165819366487116	2.5589377721937	2.0084866323248667
0.5920406953631031	-0.4130955068906566	-0.7517790486713196	-1.1901730400918809	-1.2250337926078618	-2.1924102084470363	-0.31541277508285037	-0.7815638200016481	-0.521877347091087	-0.8270627212370046	-1.2675361143559942	-1.6350155714566235	0.4555713850354741	-0.2153577550847788	-2.3233081746594015	-0.7935649993077692	-1.6861491626538494	-1.1522059736012182	-1.0372385080675042	-0.7123733510446199	-1.0748954910626511	-0.9520423059861753	-0.3420840774124519	-0.7709278550590101	-0.8959789101786809	0.3916034777272713	-1.4309249310469627	-0.6237388874344838	0.8642798952583256	2.0569714946732196	-0.47647319929854504	0.6288800289495983	0.9519994220302262	1.4990182595524992	0.7315793245635374	1.7170473894272043	0.8837629589004636	0.41503313709191864	0.10859282980633993	1.1660206175963126	2.098094192731099	3.1536587672403584	2.1357098432332497	1.3386825282259427	1.0834694564743743	3.255481145428054	2.733485838026848	1.108265966225741	2.499828751020332	2.0466008834722578
0.5897959299648365	-0.457782502952892	-0.6227427210211465	-1.1775770375687273	-1.1881686915118579	-2.2169705439857035	-0.1610200690244196	-0.6737825932243189	-0.4006513948676117	-0.7081133800335319	-1.1643451034336842	-1.6200589714978946	0.3823137691877225	-0.17517485414020165	-2.1582273737033097	-0.7213660585264825	-1.6979725066568014	-1.0151518315662877	-0.8538043481158342	-0.720006379164313	-0.9840808335007647	-0.9338704559054788	-0.21205058239161262	-0.7536943514620621	-0.8866650049864621	0.531657111617102	-1.4911052744573625	-0.5108487106370586	0.8116642729294945	2.201845539469293	-0.5097539726068185	0.6796184396756227	0.9920956535465691	1.5704557623064292	0.6568570087976323	1.7121546995100712	0.8929248776860511	0.39068643725633845	0.15619660490651838	1.2440791817732768	2.1895392352752796	3.1021031213208596	2.2429798661836964	1.3652639424225022	1.1357160150031478	3.2566279458495258	2.719572635607487	1.0149094771240186	2.45194445591852	2.0828077593441066
0.5961323515740752	-0.5176138035593988	-0.5574386488434132	-1.0925488902008023	-1.1381007095566322	-2.249477392965681	-0.017482309795382338	-0.5269832119048943	-0.2606869890632486	-0.5391642954219941	-1.109662670669488	-1.5872063143283683	0.3395954704297095	-0.1157509940555386	-2.052543270606197	-0.6282304305034828	-1.7152497761497112	-0.9060462386506559	-0.7090335721349683	-0.7615030254626972	-0.8111397490482943	-0.8114108158180124	-0.10257173932149655	-0.7302762515692132	-0.8427403035277976	0.7147040501425339	-1.5823743278338758	-0.42471601237640505	0.7536281282259327	2.322623507087271	-0.5157576856044621	0.7652837877731811	1.0700333547246075	1.674128038840704	0.6233913950752488	1.6710959670532	0.8995723947318954	0.37653477259033463	0.2379579038317654	1.3414912529354246	2.3051913944824856	3.013347643048566	2.341073465388709	1.405905750069255	1.186621177437424	3.31200047046545	2.696892484720455	0.9294951685490765	2.4111298066445674	2.116064498114805
0.5974657691040633	-0.5593389079545183	-0.6092639462344194	-0.9614318505768498	-1.0724955263636422	-2.262951695060832	0.08754633802167873	-0.3590579531381866	-0.09106007849326703	-0.3547887861971843	-1.078228047835164	-1.515628909529871	0.3353228239946275	-0.0008067322989933623	-2.0100759504979004	-0.5475927857486689	-1.7432769918181745	-0.8083555959426819	-0.6664028935736191	-0.8101510364060875	-0.5847035950201491	-0.6107562390992669	-0.06149252029036304	-0.6951500711024	-0.733916521223047	0.9107073443477358	-1.666536493418694	-0.40286879297438877	0.7063425631504556	2.3814964326358887	-0.5008655614299081	0.8747833013241582	1.1661742771528956	1.8002216372933675	0.6464224423243989	1.6074126961094888	0.8883406808661249	0.3667055829059973	0.35602088731589504	1.4457476021304063	2.4199402190641597	2.9004493414000807	2.408019700022125	1.4486268949990244	1.243191572940955	3.4086795505467267	2.6740216389039593	0.8625835786078133	2.3731245582172042	2.1329125838301515
0.5939359763281062	-0.5684233128195617	-0.7284228348161015	-0.8035529228941751	-1.030246747636824	-2.240378622385323	0.14772136032571037	-0.19188502046504488	0.054001815059723166	-0.22846299160803413	-1.0437201912916652	-1.385380074460969	0.37179852705341454	0.19150051357452505	-1.9937645005688005	-0.518322057447498	-1.7717637282094416	-0.7178641892177366	-0.7051169583644358	-0.8619833780987978	-0.3502128701142638	-0.3700785284305782	-0.07540175866521441	-0.647181644283221	-0.608438678162537	1.0613543549564064	-1.7115250491642802	-0.4381734416950273	0.6948996484097949	2.416999809368145	-0.49702797558492673	0.9784260472200723	1.2486903047123414	1.925949173347363	0.7270977069521936	1.5211974254310079	0.857386560907846	0.36036990039862316	0.4840338838180115	1.5564702175656222	2.512091607374722	2.780376006429727	2.44121777780094	1.4780028627194555	1.3001599393625745	3.5198702757717535	2.664880828008787	0.8209614286600487	2.3349969752991955	2.1411620412796646
0.5829729184908239	-0.5773852129741079	-0.8062523213641406	-0.6892326054357504	-1.0063403148062453	-2.197407552735105	0.18645698298635477	-0.08968315614559143	0.14681798372644864	-0.1692184993113141	-1.040480678228398	-1.196251675758486	0.42981506393111335	0.4130130791300373	-1.9753871426988898	-0.5218210823197899	-1.766398513283732	-0.6275465014306533	-0.7311121645650243	-0.9050877992362997	-0.17650315861978239	-0.09571216357291557	-0.06941654085455087	-0.5913574230468035	-0.4951388703109726	1.1601217105419754	-1.7222735226813815	-0.49526521923386485	0.6953538202436451	2.504226107439631	-0.5105011823337583	1.0817561622772558	1.3124467922727452	2.035846638928746	0.8424660608164072	1.4199339299928482	0.8290439655032922	0.35049207229717283	0.6023268269439008	1.6481598521439422	2.581631488781376	2.6568315299884797	2.4608894341220395	1.4993030444090363	1.348930104871578	3.6337567972482026	2.6681477332477423	0.7864667452366404	2.293111362677306	2.145587246931391
0.5547453296503475	-0.5981102876632217	-0.8130575732359219	-0.6963822425798797	-0.9791139107681068	-2.1066508059616025	0.21157114279017883	-0.09455692083869413	0.2270304074975166	-0.14624007676846096	-1.0362943509606493	-0.9693402475948455	0.46888334270540605	0.5879625235665419	-1.9273363374684194	-0.5060210867234416	-1.717325603353111	-0.5116577899878016	-0.71500782719799	-0.9068940372663759	-0.11119044827318876	0.16408048437227227	-0.028054858318808835	-0.49175634150899283	-0.3791547629644057	1.2211898673606956	-1.7146619323587788	-0.5386649280315569	0.6682198225115552	2.640301384400979	-0.5136228006703473	1.1994605484878607	1.3587903064168736	2.1244209697877423	0.9508650587152893	1.3446761966748524	0.8226360180652688	0.3433612574056956	0.7075269752810888	1.7172192968712707	2.615212461013402	2.5529989993173676	2.464028797550374	1.5074285640195488	1.3812781174959439	3.732838179634176	2.6707923708221353	0.762404500234215	2.251566998897745	2.1348223344173696
0.5123044777432428	-0.6182990639530509	-0.7344578071945214	-0.7841171555600628	-0.9831137170340736	-1.9334340714179983	0.20031155450685337	-0.13853996031503793	0.3118428557718894	-0.15610639664420423	-0.9548722418306325	-0.7458698439683049	0.48429181632795626	0.7121813370107176	-1.8199054354249242	-0.4536116455571163	-1.6353162351285508	-0.3582558879049897	-0.663544495324938	-0.8628619679554029	-0.12429828443605455	0.33292793554391564	0.045892081529610274	-0.3188202946142071	-0.2842426259591228	1.2424437655557337	-1.6844232477078804	-0.5264608166039737	0.603893582531867	2.830233592206871	-0.5044271743443813	1.3200865710978227	1.3731150227506284	2.1950327038749107	1.0215483857697365	1.336746337459014	0.832147578981189	0.3625692027376313	0.7947540742100108	1.7795755647418048	2.5851969871319986	2.498860111525077	2.453846580683106	1.4957245949390614	1.3998095162464488	3.796192109079162	2.6641029934280835	0.7589048168149949	2.2184122057135403	2.1230265366361194
0.45322279012922867	-0.64801326206571	-0.6090830980055432	-0.8615011013315812	-1.0304887601171633	-1.727169891483366	0.1514137135928404	-0.1838384022469028	0.410054587330188	-0.14715720744681632	-0.8098649076955203	-0.577394416533116	0.4947458165162287	0.8027468941546646	-1.65220535832959	-0.3524723829288753	-1.4964345241646992	-0.19650133689125115	-0.5392528250945479	-0.8024176617291683	-0.16353486486632932	0.43123664564429215	0.15687516811539187	-0.09082389198161986	-0.24561086308803057	1.2441456269057376	-1.6418833444328267	-0.428950967807313	0.5107292773296678	3.0549855430467088	-0.4753614970218779	1.4411399308254738	1.3649805811163378	2.24350404765197	1.0637128868995975	1.396832461014571	0.8577469944619549	0.4164351923330362	0.8676150832967844	1.8069875166696936	2.527876043245788	2.488662196723589	2.447560949068163	1.4655576264754324	1.4006241861258293	3.837129079574562	2.636632887010202	0.7627862372982441	2.1809864364523954	2.128323481672806
0.39414647919880347	-0.6882574206272711	-0.5485101048029755	-0.9416102819272684	-1.0818306077643551	-1.5082359590418588	0.10534176544134173	-0.24467868633529588	0.573786457742038	-0.07339446486089948	-0.6714559295763506	-0.4821955810253045	0.5184056216679713	0.8678816346649489	-1.4887127241029974	-0.1970130678990571	-1.3106054083896044	-0.04850694174630865	-0.3639134057152048	-0.7517114314008884	-0.2027096806235858	0.5250877588758389	0.2925328625031353	0.17755462859683638	-0.2549521814695364	1.2496773219159167	-1.6057500240022737	-0.2620651092658087	0.3910513066562468	3.2012804735686813	-0.40235363931159085	1.55470589442267	1.3272708194269711	2.2796229137437583	1.081034841023369	1.5049200962207592	0.9109789296628324	0.5041535202388702	0.9455501092938645	1.8001275607284106	2.4945145728853864	2.504871392946523	2.446985552545374	1.4340833753463988	1.3847217364401065	3.889460680798004	2.5864575382672004	0.7685968390513855	2.139178087719335	2.136950613678747
0.3471031861398041	-0.6962828403282441	-0.544848486341781	-1.0256369875826976	-1.1218770729200882	-1.2606123466448813	0.05449768709944902	-0.24776742886850828	0.7817784588389254	0.034798294851317184	-0.5708647452609744	-0.4229611670676198	0.5930350571069198	0.9551475720074256	-1.3857382806175373	-0.011183037863347307	-1.1100113063010986	0.09740080615663924	-0.24093943680512847	-0.7042452799092764	-0.2358773100346488	0.633175772164217	0.4253776215165848	0.46296308455560425	-0.2766831648812845	1.260965388624363	-1.5902660401353548	-0.06831017538901592	0.26480815288863613	3.2143767504951386	-0.2748359207896546	1.6349957914082462	1.2520498409020475	2.3031828599835844	1.0839139780804963	1.651532325750211	0.9923829557726078	0.6214714970284544	1.0431445554054481	1.8080396785255939	2.457106388532724	2.553277725081172	2.4429554752997618	1.4196843199013631	1.3664197562188523	3.957018639276207	2.520055556513197	0.7889288211999425	2.1094271980818773	2.1250503021837686
0.29747908495824654	-0.6376983654419015	-0.5540047651889513	-1.0385572273816177	-1.1489692700373115	-1.0727639768444395	0.010154261680507698	-0.12465463741421912	0.9622589298503735	0.14457812054209407	-0.4792976393036003	-0.39882110896153894	0.7056589958663375	1.1178687728372414	-1.303959683692666	0.13838437076861224	-0.917562608221829	0.27847451905076	-0.20977681419610983	-0.6339179527579821	-0.29260930599260193	0.750931590647004	0.5370125469591545	0.6935147529932069	-0.2932856888411838	1.2964074905476561	-1.5945113370221367	0.1256336146083444	0.16417585960544767	3.1448605865845893	-0.1209159240764331	1.6656718490301372	1.1757869933422824	2.289438493875472	1.1063528042552617	1.8118284266434395	1.1145720889003439	0.7460936952400912	1.160274924786886	1.819420098069627	2.409184627354547	2.623370071024452	2.430407227930787	1.4459531230257605	1.3526757135124077	4.027805031168411	2.4546547231388747	0.8188938997293681	2.084880889844711	2.086997809139944
0.24848405575656232	-0.49643410027799817	-0.6048967964111898	-0.987711486991236	-1.1693203195203643	-1.0077248987712892	0.03136275179855289	0.00643234334858338	1.133815272764561	0.2602995916627622	-0.38258761073552006	-0.42197509260929367	0.8002043121560541	1.319970485677282	-1.182630017065232	0.20452312360393	-0.7724800288170529	0.49642108649993133	-0.21980553486009743	-0.5182495912047831	-0.3963922573079416	0.8889684295892775	0.6124754299950274	0.8598532509240583	-0.31606166302856015	1.3588908522522671	-1.604233501564903	0.31545976888605853	0.10299189792337252	3.0055226342865984	0.053780147971218564	1.6529821857775004	1.1233102124270116	2.2319879799822595	1.1528841673557553	1.9308949543067437	1.2917759004367073	0.8480207850841914	1.29700083660456	1.8178662431433636	2.3745145881440752	2.6785663926423124	2.4239881043225564	1.5291763479260894	1.3461208983909558	4.087685948910455	2.4150503972620165	0.8473653359210157	2.050105701214229	2.02349860211494
0.21815418363291927	-0.31331950368157896	-0.645710446088408	-0.9577441645986644	-1.188445905807519	-0.9868091474874046	0.10878121779976353	0.08923260555321315	1.3047835214778005	0.3630540530556696	-0.3323614646610122	-0.45513141976771687	0.9024150786912234	1.4784730038701064	-1.0416686913181095	0.2037145512874007	-0.690410337408804	0.7151756490089263	-0.24493916712048103	-0.357452037981602	-0.5384967568606858	1.063634682301525	0.6498909803746739	0.9841035353791371	-0.35071960998058005	1.4219242844690947	-1.5944630401292275	0.48678088480452714	0.07530587832818852	2.817794139814084	0.2714030283038432	1.6267639290359228	1.1080222586836868	2.1398551820850527	1.2128112023014037	1.9773731357309927	1.506991423080671	0.9113480041649076	1.4397780938100195	1.8416618241890532	2.330276518632012	2.725834834029881	2.439903572142891	1.662855473526498	1.3641864370667576	4.119687659249928	2.401912520279551	0.8870992964983812	2.0046273177617886	1.935901858140523
0.19203156641740443	-0.18063329057933303	-0.563254817191835	-0.9568863723121412	-1.1981242049076215	-0.9577463798679695	0.15705010514951287	0.18778265097749944	1.4259933615313864	0.4183398367602704	-0.32647321929843126	-0.4764053791021926	1.0371453185712816	1.5772896574282753	-0.8800187731922934	0.18263215685159276	-0.6471479694364162	0.8716762121461616	-0.28154490979879565	-0.17769344528960662	-0.7036097409031509	1.2368491382222044	0.6687057239922779	1.0619053690325875	-0.3835792517153596	1.468189604780651	-1.5257993474792007	0.5981487668119227	0.059461558498509384	2.6587782606706085	0.5180941894771837	1.6375755581134528	1.1472122607187807	2.0106841055598696	1.2928245727872396	1.978006670264395	1.7318221043088022	0.9340748332392563	1.565691643953109	1.9038787328733755	2.2533045289822686	2.7969759934142844	2.454808643669209	1.825510329944343	1.4058867662661947	4.106904367348019	2.3939434795430516	0.9536368353567699	1.9501691534521026	1.8361292665167521
0.17212977211397124	-0.10638454671083361	-0.4298937609079217	-0.9571182635283545	-1.1675052259178218	-0.9427974931961968	0.17792432624039722	0.2641904778032566	1.527139522030716	0.4711465015999421	-0.31738458542648695	-0.5102014604507059	1.172430818762062	1.6367708310082496	-0.6891620815532621	0.1775488227702633	-0.6028902689331674	0.9186853647266995	-0.3068914015032299	-0.005451924695620519	-0.8298590201339364	1.3621961117687411	0.6878647722368009	1.152675467458226	-0.4082072609709792	1.5220216227485213	-1.40037231659215	0.6615243025441889	0.05415365596875783	2.5944737983660024	0.7545066607482271	1.71901476703134	1.2327339821542127	1.890002697106111	1.3708727529258973	1.950646045902387	1.9397059336395412	0.9241568255758436	1.6557080681663368	1.9693322586574695	2.1706114200374853	2.8777576160725653	2.444937140924247	1.953574297574328	1.4439187400030193	4.036256569819545	2.384062471224307	1.0469805144899007	1.8986298471648488	1.749439891602431
0.17293627465227074	-0.07671662815547273	-0.37196874300716926	-0.9840668958408418	-1.0661635998325907	-0.9083922117492438	0.24483750840773139	0.26689371162392794	1.6459285085584825	0.5612241391437877	-0.2912963328831709	-0.5605049059147271	1.319927962992336	1.6665574732855404	-0.5211299835388695	0.191138583887164	-0.5284496860502333	0.8890077061793781	-0.3002015332616372	0.11958211553204882	-0.8216671944272662	1.4396593428170694	0.7155629095052503	1.2641571778679115	-0.4335107312106351	1.587097805083487	-1.2481598288972604	0.7093192083296342	0.05755625226869948	2.6222856257631504	0.9921245609515814	1.8470359709200455	1.3231328301470817	1.839360518174163	1.4371441354365757	1.8936350562617688	2.103211111835004	0.8996557516337752	1.6959786858015142	2.0520959373589145	2.0979309733906613	2.9498096627469286	2.421334375559456	2.034280056037474	1.4552983672549402	3.9184486431104313	2.3892363257578895	1.1694617481814413	1.8607297634750588	1.6820451734293702
0.22539926476864175	-0.07873659471521562	-0.31265498932418323	-1.0405642150759227	-0.9063605589512858	-0.8584669910836331	0.32921624724424026	0.2644872026910921	1.733262511420481	0.6535104136532816	-0.24511762191005154	-0.595902931755227	1.498713617452184	1.63898354130936	-0.40576931521185067	0.23402780430125442	-0.40388586015598316	0.8113573609426796	-0.26139827022759937	0.18572610620874655	-0.6994349065231809	1.4584444318625245	0.744080023798895	1.323721238055675	-0.4437215959563308	1.657132369500405	-1.085510382644538	0.7196805418534981	0.05989542183572412	2.725567932537308	1.2345771944752408	1.9604849790955583	1.3860577882702438	1.8605836242178437	1.5064503948024892	1.8366050843130342	2.2187117205065485	0.8873460026766908	1.6828198840786044	2.1797959856544002	2.0280196272781796	3.0278241419975362	2.4112442221358332	2.101818257218646	1.419918752636903	3.779851561841452	2.40413060340646	1.3123390138644968	1.8412850181197444	1.6172941771513016
0.35807162066067455	-0.021633065662431273	-0.21402572376121137	-1.1136468866068856	-0.7065176532546207	-0.8544620092214839	0.3941502049086464	0.2794309222390707	1.786994583979005	0.734816197814499	-0.12837386551532878	-0.6156346569887909	1.6358914937754636	1.6022967635787473	-0.3100366168831979	0.3226465093072955	-0.24783155816503394	0.6865827238294184	-0.18904024987997306	0.2554134453172857	-0.5127363130509069	1.387208828331305	0.7710995801036107	1.3328566041203413	-0.40833555469684296	1.7518271373030365	-0.9604262596971479	0.6967059086408213	0.05183664112533594	2.895221688209787	1.4113560810927606	2.008706599112667	1.408279085571844	1.9745737525471205	1.5524530622725639	1.8207074012651236	2.285053077310172	0.92197867037471	1.634562427404165	2.3278807989130383	1.9688160327238033	3.104238103202376	2.412781681644725	2.1626732125995076	1.33837451152064	3.6317621254250723	2.4063486865333696	1.4382994350255103	1.8378660910390585	1.557768866559651
0.5603370805825558	0.16478915811739445	-0.20947102762655462	-1.1908461402592962	-0.5017442932994131	-0.8979203770450439	0.4626027839115915	0.25284483957233406	1.8562587883105084	0.8441446232495231	0.053310781677269325	-0.6371645179993026	1.673242956662559	1.6200619002145777	-0.23951168455376243	0.4596051151149971	-0.10294414200160325	0.5549724485100491	-0.09808236858791863	0.37654734935408635	-0.25725017447961473	1.2408979091145282	0.7875743893635131	1.3123427441181696	-0.33975652732084327	1.8423589301493621	-0.949047511727572	0.675405227405902	0.030176706350015726	3.040993840021288	1.5125209882694457	1.9746815679737288	1.3871232467926666	2.1624850744398922	1.5616314643215845	1.8580598380621693	2.319484194008988	1.0255827282523045	1.5696222504224437	2.4939812709692246	1.9225658627218458	3.1481388477324233	2.4350794476958315	2.196529939020927	1.233174410832137	3.4786370937930813	2.3824842197686205	1.5194147181411182	1.831996181707184	1.5164883249486258
0.7911339119676735	0.4070326949801409	-0.28700356584816766	-1.2505550502321963	-0.3507527068159057	-0.9557591170048119	0.5316095457753567	0.21404864459200504	1.959332367132808	0.9731877757274716	0.24390604602154728	-0.6590116970880994	1.666890125460469	1.6503991614289624	-0.19329068349943887	0.629253437750109	-0.0013900622619584997	0.4230026153890586	-0.010593082617489952	0.5222037220535413	-0.01569540104477194	1.0779482372289504	0.7726890640851637	1.2158824293513182	-0.27797487436049734	1.8566194436163124	-1.033736113445109	0.6632154232601799	-0.0011076096035981726	3.0528997900377464	1.5504672662142227	1.8884876713358711	1.3370270383324772	2.3502218782123685	1.5622728663848453	1.9361862726943326	2.367585886346888	1.2006218178719208	1.5063173420043463	2.6953744569335862	1.875761309787708	3.161675724776608	2.4826739464748186	2.2271326683730246	1.1170394739178113	3.341569985598246	2.329666742595035	1.5521134439679873	1.813532258496172	1.4886567980450995
0.9564534906100635	0.6094458669701138	-0.2898993702043685	-1.2680700195275878	-0.27467718367806737	-0.9566271168760757	0.5801753168005453	0.18853497707106598	2.040122814998643	1.1121921854365404	0.37235000026131904	-0.6630378834577357	1.662468456956701	1.6658185385781394	-0.17610491181681714	0.7778604102294391	0.048612534381980016	0.2605915683892136	0.06410030991629231	0.6806085673677448	0.10639505686941901	0.9458254376968082	0.72810495766253	1.0700073840547097	-0.22152234539758298	1.8288344265227017	-1.1287264424203305	0.657606968770599	-0.046059543792951504	2.9572661379352736	1.5510035909659634	1.8096012394104943	1.2809980737455864	2.5041766560892023	1.5461763385672391	2.026860012991772	2.4452193889894263	1.413467760584606	1.4686806139696926	2.9002063308177277	1.8204777935304253	3.1605349605680444	2.5182932928215287	2.274486141008466	1.014814791093367	3.239955859153477	2.239460513527692	1.5335338655227588	1.793817089529956	1.4784643356449088
0.9795651650159278	0.6947935376095992	-0.2436044563062764	-1.2235715316305444	-0.24973449740894588	-0.8492286298807035	0.6541697244116901	0.13479038970987892	2.0779743301103375	1.2681509737991878	0.39604383010569855	-0.6636895797260413	1.6442959301697457	1.7276434247342194	-0.188743841468993	0.8652559956906792	0.10800780556848052	0.12028322625084317	0.1046307752963415	0.8566944760652518	0.15329274433449966	0.8611775546863681	0.6758124389129543	0.9654334217962136	-0.14862738550020663	1.7919951971481918	-1.1955572679844257	0.6679196575361347	-0.100408773243674	2.820839660917146	1.5703164890650616	1.8007283713616373	1.2413834609340288	2.609494085147721	1.5055343988846703	2.1097201607105895	2.5517631159271223	1.6359927483027157	1.4577106873553833	3.060161062761968	1.7626109090917126	3.1374840525552132	2.5274720181530532	2.3042599773661947	0.961769949723017	3.1999374160098726	2.131083064997589	1.476047850471181	1.7947592797298433	1.4975855946338468
0.8752575033958822	0.6092988613175181	-0.2152045862901814	-1.0849190535469928	-0.259610806720235	-0.7178840060859801	0.7915191083615711	0.04984763363009337	2.0960783670018466	1.4330016306918256	0.3447574086203869	-0.6717777786999587	1.6280280279044965	1.8122749882029416	-0.20199147613944338	0.8874650556132246	0.22487155448601795	0.053981171629366956	0.11252481982142089	1.0208882027696755	0.18978194060568138	0.8202833426614842	0.6151981107583813	0.904543260082934	-0.10684749197137253	1.736569782438361	-1.201203174765595	0.6895608520793501	-0.1552214056630806	2.680088865642648	1.6505959731423985	1.8781258708032766	1.2190049003818864	2.6079510895719418	1.4771385254322749	2.1809892365355195	2.6969336651276343	1.8367890518541803	1.4535671552918263	3.1727772211398393	1.7131526348121633	3.0903851453951137	2.540846534928753	2.2864648289099447	0.9465089355170362	3.210380908947593	2.036774385802987	1.4100406443124835	1.8252720771599216	1.5054858812670404
0.7339286869261032	0.46098104715591426	-0.14947853491173752	-0.8260627879441044	-0.28396606269616953	-0.6364341468210333	0.9659987439863886	-0.023368648339106846	2.0606980559468746	1.575309143859658	0.2697771572906955	-0.6768582799748639	1.6397660675613146	1.852983945158051	-0.23026305739730937	0.8647162634083252	0.38281006886159136	0.07075110909600621	0.08382123059938731	1.1659893245191437	0.2546142590510182	0.8232635911152147	0.5533218894323338	0.882350446979743	-0.10797910842514816	1.715204837144612	-1.0763074097005538	0.7105925564152793	-0.20238142730481057	2.6502663508975277	1.796335715632465	2.0108432847011115	1.2199268561881893	2.5165929818672637	1.461529709087691	2.2319187692131828	2.875123812797099	1.974401936862479	1.4449436687258417	3.2357170556026356	1.675066245958711	3.039272012543923	2.5591855729030732	2.2194902749649437	0.9512166973774789	3.2321212012977787	1.980120427745867	1.3565026615808309	1.8874308757229035	1.4743740489394488
0.6205881968771051	0.3874945548193935	-0.014876100661711866	-0.44633784319309094	-0.2429933497747753	-0.5683722972663755	1.1066820216545359	-0.10985577568549879	1.9225221010001885	1.6813864126907472	0.20364101137104718	-0.6857858364461801	1.6533944419524307	1.8823407362205091	-0.3319887333149759	0.8144965345814335	0.5793305818398362	0.1921846866368972	0.033872241628295996	1.328613185083847	0.39803411738101363	0.8401857345177299	0.509633643592363	0.9151714597362652	-0.1383836249273663	1.762299136960495	-0.8265351983276352	0.7161237515828098	-0.24718935579074808	2.7700228893427354	1.9824482150412042	2.161279444983964	1.2697694776568798	2.404643864237535	1.4378654566067601	2.2579696143151247	3.049351349656118	2.004274383824818	1.423523353947124	3.2378753809990926	1.6330738494409616	2.9904547754172732	2.5761482623948835	2.1167620137742666	0.9792268269946838	3.244627304472224	1.960004621831348	1.3133894312890066	1.97181806585818	1.4303120173562436
0.5787952353424339	0.3878212340473842	0.13812150096744946	-0.026487509498575833	-0.10866102239242204	-0.48409763140284073	1.188219473760174	-0.1942775108992431	1.72584487120784	1.7344940110342542	0.1539254407249885	-0.7015681458129188	1.641058272622665	1.900773165694602	-0.5142221038617827	0.7755886093299511	0.8115003221667191	0.3579145733449682	0.007345900433981043	1.5176861682099523	0.6119343303668364	0.8252380347517472	0.48688446749045217	1.0038884272912587	-0.22527027663692892	1.8304174933019923	-0.6002304472196445	0.6979821181828385	-0.2936847357244049	2.982080700725711	2.141096200828025	2.3047252696785154	1.3682575540995088	2.283370796790581	1.4084408808037043	2.303382413696312	3.174259921575336	1.9532273077081608	1.3935881446554745	3.2040685844139025	1.5899276610339024	2.9421576348189595	2.633101010220506	1.9913576085233575	1.0347180190085759	3.227210612763181	1.954266209940802	1.2731866258611897	2.0663633111553446	1.3714137890469629
0.6323174321257712	0.4390989835343335	0.2317115757579112	0.2797935880218865	0.08825353229214075	-0.4106907300093453	1.2365433395683376	-0.18588043021515369	1.5755042279949716	1.744501841307634	0.1405350621512784	-0.6989886569184739	1.6110680916490447	1.8835197566954762	-0.724579490813541	0.7776059356932723	1.0029448166587027	0.49633422703100083	0.013411380973025017	1.66881477316349	0.8554175341481537	0.7939163900517452	0.4903926976453201	1.1280262645409571	-0.3637342957265707	1.8821680237917089	-0.45482540658040777	0.6563422050540713	-0.3379812593405191	3.2039077717033657	2.2180978554760338	2.42606876881765	1.4737654688882111	2.161525224778269	1.3745613270916126	2.389970212171587	3.230718492485155	1.8739762938075093	1.3716419036590286	3.159562486307291	1.551984792634974	2.898354587979319	2.725431437853268	1.8694156077232111	1.1045174360304373	3.1508940340043963	1.9425259260597947	1.242309477568043	2.1753354414722024	1.289570049950957
0.7876175609006888	0.5467615677724875	0.27102932033208066	0.4137323127988748	0.3499350269423376	-0.31224888496043934	1.2338757847660575	-0.07344739830648819	1.4647129197958493	1.7277373373648088	0.15262259307997889	-0.6758551454048018	1.579308018434997	1.8591819902938145	-0.92084443431191	0.8097518158103263	1.0992525536287303	0.6133258517305114	0.05521900301737818	1.6976320744754367	1.0887530309105409	0.7834355786540586	0.5451889461576367	1.2420865056947021	-0.48294877329874114	1.8944064470658628	-0.3587653014272313	0.5982832552614179	-0.37627016040643807	3.32509591954033	2.242742758873993	2.5084413719662786	1.5490591816665107	2.067860072654082	1.3277307796421218	2.4945651026842635	3.2342213886427538	1.7763484170934123	1.3658503274961942	3.1102624321949888	1.5097109834612958	2.854985433823539	2.794264973081431	1.7595896542350389	1.1701545454501772	3.0322518235763436	1.9130685777454055	1.2240296523878573	2.3056753294885652	1.217552975257092
0.9606446154674257	0.6245711152260859	0.3375457454515384	0.40906986285873115	0.6819915507616602	-0.15217651104045302	1.2077368264973836	0.09215779893565042	1.3740155014695252	1.696635501489259	0.1684973808266052	-0.6515973725277442	1.5647324352785303	1.834058210242175	-1.0882032676848776	0.8599038215751735	1.1080118347425625	0.6945172353168869	0.1157846101645971	1.6523958464777462	1.2171206096678209	0.7941672605373282	0.6460568307914116	1.3184827492809021	-0.5703453103290458	1.8454424240065772	-0.3654206132702174	0.5467570103665779	-0.4069618375036866	3.3009730331975944	2.2446329130961473	2.539877639829111	1.557321399691867	2.0033437031586803	1.2799903838984217	2.598232232887726	3.1831693210445713	1.6812074437934246	1.3716355158912017	3.0576525974101525	1.4788878552573756	2.8064124409229034	2.8326761433567116	1.6788223208637398	1.2241989961265485	2.921433400857814	1.8679692269274468	1.2089676913178764	2.436468069742231	1.1703602828853872
1.0780041764989492	0.6174658420172869	0.4492519008481789	0.3024429982284754	1.0114893426297624	0.025971579496912985	1.280735024442054	0.3276732488848897	1.3411788992357772	1.6835305639055735	0.17585279696059336	-0.6330240288810371	1.5607986609448454	1.7684567741272161	-1.2462876500521332	0.900535606587785	1.035011911423013	0.7326202623505186	0.1802303408919398	1.604336535336751	1.208484993347608	0.8219047093183074	0.7600584326986279	1.380161980176762	-0.6394331264982159	1.8091635951069545	-0.4796741579825589	0.5193499812333087	-0.43646639066123766	3.1803103449875674	2.2318704668192835	2.5433997973359577	1.478056789837379	1.9377908662903074	1.2473485517397147	2.6812394934944495	3.0867760073103194	1.6267133842031296	1.3759302251266563	3.001076251787759	1.4860413649710948	2.7442565955943623	2.864852316911054	1.645391882267996	1.2448747558239284	2.8323905984645394	1.8342237518439528	1.1897424904556317	2.545832958160637	1.1610205573767536
1.1553235748457054	0.5924258791917955	0.5028700516686605	0.1558651761005424	1.2731268350108065	0.13221780935323843	1.435635731456237	0.6364563819650014	1.3705896513468805	1.6975239718339157	0.17860912178314403	-0.6242585434712107	1.5484584088186777	1.6803454627289038	-1.362233044108828	0.9264899570627838	0.9105066345011668	0.7713737254073083	0.24419967191116904	1.4818758268210668	1.1447507135337156	0.8824457969641207	0.8716398739273071	1.430230067744675	-0.6412171768570268	1.7772414279637139	-0.6212106174997116	0.5120303758331307	-0.4623301842401209	2.972654598438419	2.174358749508812	2.5503339043561413	1.3587175721634979	1.866227795620555	1.2302110263242294	2.733391012257139	2.972279001049917	1.604578674989283	1.3693210146820103	2.938995218309994	1.5034748790059065	2.6537799138940352	2.894786745612612	1.623788562569046	1.2066203865740543	2.7713927732030057	1.8075440257258184	1.1700510067366534	2.640522000139789	1.2120921337147854
1.2128487125608018	0.596993943729866	0.5478789337169672	0.045759943227089	1.472028092147607	0.1371999255733895	1.5468395597224345	0.932083154073464	1.4168658172892772	1.7310655186155592	0.18381268745240184	-0.6150853213909	1.5393843938144072	1.6043334395728308	-1.404744633672999	0.9467473614700515	0.7662011596392014	0.8024673952969705	0.291274044771176	1.3279464379591637	1.0514677566315618	0.9696883312004507	0.9621535490282532	1.4500421020856822	-0.6105593624857952	1.7179319472896863	-0.7642829182113996	0.5185630807309437	-0.48096230678977375	2.6984558243372554	2.0599419346313432	2.5601536614920883	1.2754447152108184	1.797301651183065	1.2352766681784781	2.755780644681032	2.851969733943911	1.5656806295818604	1.341806769396663	2.8742524243755807	1.5188287535134013	2.5278935663445288	2.9104513405490104	1.566339173262191	1.119462414507348	2.742024355774449	1.7748197721724739	1.1420868453012332	2.704183152096669	1.282239838119918
1.2407967138546678	0.6327163173106556	0.66843102346925	0.014516193078016881	1.575429024429177	0.09688869178599244	1.6093016858965163	1.1833063317464456	1.468136755897259	1.7682827531940482	0.1803110398779763	-0.6125041264852815	1.5543886705931222	1.528112631540982	-1.443651951704719	0.9664978690189869	0.6287210755904651	0.7949308213764656	0.2987849422969642	1.2293436809049454	0.9151210971524533	1.0640644141518287	1.0107406145842406	1.4847088000063735	-0.587527897374262	1.6859503828610893	-0.9103786044192483	0.5358319699373835	-0.5043743109566534	2.456875760853124	1.9338379264987047	2.5930271315559907	1.254813742530325	1.7432563689053644	1.2593364177782889	2.748254159512678	2.735320917782629	1.5297685600423985	1.2845297845509864	2.8144255257347934	1.5610125106371817	2.3822809057174745	2.9380174371627703	1.4974865846185197	1.013864342900756	2.7173898870051443	1.747989497425816	1.0956942630499644	2.7214022682098795	1.342465865655884
1.2453803366140022	0.7437001403667157	0.7180749786428253	0.025045696001818857	1.569532720362736	0.05916622954447108	1.649141276002128	1.3822498551658993	1.5394129674436492	1.7987415228322363	0.15789658294626424	-0.6214077988001676	1.6098085489589136	1.451816087818901	-1.5195980478181226	0.9707869962817967	0.5494404443221681	0.7723089796890542	0.28729661401662937	1.1234624535665678	0.7910175684139484	1.1543359772140858	1.0250927691053708	1.5109186925845193	-0.5393640203242251	1.720343993573303	-1.0137750076054413	0.5424848560028309	-0.5371909952927696	2.254171667012914	1.8133705352957707	2.6667787706409256	1.2842023124753819	1.7125688472403187	1.2693447490145953	2.7127738528536627	2.6402527908880353	1.510004444984349	1.2042355429699279	2.757080962598407	1.594469661300599	2.257753705449203	3.01922199763089	1.4513148765664776	0.9058597177424318	2.6668871878756617	1.7170592816957075	1.0295435852430412	2.705831448391689	1.4066111574566635
1.2632147960775946	0.9591069786500211	0.6255967855558238	0.00824076529766434	1.5128599978077137	0.037501764921337874	1.6003314006215787	1.4734214974737823	1.6223221656498854	1.7986394203934348	0.1314405595962488	-0.6368471999210181	1.7141587008089254	1.4003997417933884	-1.5377854159399051	0.9617182626098574	0.5110624800172666	0.7473843520811452	0.2668803524829686	0.9828167189579545	0.7233600880731249	1.2385959401218185	1.0022884374078855	1.4732469400372932	-0.4649723002917677	1.77171489793487	-1.0648224085665763	0.5233531586980661	-0.5685066971048203	2.0911585414216702	1.7247884316392983	2.757684621286985	1.3704218895850944	1.6957512595992068	1.2571622082283869	2.656761807177697	2.562694828211927	1.4916952530121046	1.124803650045468	2.6908609612901473	1.5702231468657428	2.1825494715285068	3.1183144851994635	1.4194640711914304	0.8316592105675952	2.5967502872174184	1.6626434799159668	0.9403964518205121	2.67575862588411	1.441236075752533
1.3244068320001585	1.2511582084737585	0.5884804774467384	-0.047086837183067234	1.4447818870883504	0.021773708774482786	1.4507108247535416	1.4700033202225793	1.7003453483372877	1.7730278296920226	0.12173962645570383	-0.6651226291118438	1.8431383219562434	1.3686112210013104	-1.5002024924630977	0.9602242508168786	0.4659354159843894	0.7147352917013224	0.22979212839813878	0.8854961679127413	0.6741130554528502	1.3147792671187013	0.9405810256319297	1.3980178208931409	-0.40457117554392513	1.862850993597434	-1.0663679091396938	0.4867894691736444	-0.5984192664220498	2.032282934956588	1.7267592949260357	2.847967459398309	1.475668354219771	1.682868842743772	1.2363176657763575	2.5910331925343892	2.4983455682373013	1.464034796671499	1.0482611574345984	2.6115377124983086	1.5430921527076122	2.1354706785987854	3.187159528358083	1.402753588424955	0.8106767791627473	2.5034599752062263	1.6144478456380462	0.8342581760581107	2.640101341189497	1.406421132522612
1.4189934496919032	1.5748374322208012	0.6725570423206453	-0.10886019462066159	1.388179568163972	0.03805758940030536	1.2604523715637126	1.452835332224057	1.7394435425941421	1.7385136228354827	0.12747137360266808	-0.7131349015697545	1.9609657847304836	1.3424169067336846	-1.4592071317626292	0.9753100759407591	0.4326192764754701	0.6803227821034346	0.21292757873092377	0.8247686614027785	0.6327490251741523	1.3660660212963445	0.8524908539728887	1.2902507457508365	-0.3451678908861365	2.037765669010329	-1.0326180403742449	0.44799384367887907	-0.6353770378448557	2.068571820212785	1.7585065960072437	2.9537536383108414	1.5424305356561605	1.665746912527024	1.2109587183870671	2.5287878314305337	2.4555208821257297	1.4356574523569283	0.9730451912757309	2.519539745720495	1.5555221497200034	2.120689592732666	3.227932125962888	1.4184338756127148	0.8234399406063744	2.378195128220998	1.5850180979055533	0.7245689770021226	2.5956295345109686	1.3434136150144667
1.4602406778423251	1.8962108450836084	0.7444185373157742	-0.17287037883411752	1.365932020880444	0.07299839123566984	1.0772069705292597	1.427461849689497	1.7447988250609932	1.6903714273052586	0.13755572737147398	-0.7659342413807158	2.0492991262939917	1.3377949827189703	-1.3621002357412042	1.0000125758749376	0.4018934854425876	0.6624903311331276	0.21240252543559895	0.7782725266310223	0.6258725582447324	1.3734945751194387	0.7389355109753196	1.1356552258025157	-0.299549054329523	2.1919765167404033	-0.9939587924445032	0.40726673513285483	-0.674400737243589	2.171291134529511	1.7332550728658103	3.0461641654397105	1.572719437710571	1.6290725680279556	1.1988417522526933	2.4719144635237633	2.4260084963838873	1.374679680294134	0.9156510973532324	2.407406118524883	1.5653434514119313	2.1370194743378668	3.210262849541094	1.4575647297440184	0.8476295494099331	2.243119974312749	1.540064277428501	0.6189251660273559	2.5574182490467288	1.2833158543089855
1.4415808974478732	2.1459298916135436	0.8488773673922699	-0.2405703011604158	1.3525267295831207	0.06990963145985521	0.950376065243274	1.3820489233520896	1.7412078251969862	1.6287732051035415	0.16607948339532586	-0.8142945401180357	2.0924930708328806	1.3540515462817961	-1.202114111332006	1.0318506238917897	0.341974821927025	0.6696491673631648	0.23346344699981306	0.7597998404073768	0.6428006538128312	1.3414505163359525	0.6075983382409037	1.0127523690670768	-0.33382431315909356	2.258119267721122	-0.9616988828253247	0.3699304523879291	-0.7090525711847739	2.343006514962778	1.6431577216097586	3.078448360109747	1.5992792349365021	1.566382253986373	1.227637221239708	2.4474818601887884	2.4010177172040725	1.2602884673864607	0.8760852634349288	2.2769937920677474	1.5895308691890428	2.1230831861476114	3.094882037205418	1.4871893653627606	0.8624223625358101	2.118953012091205	1.4832321701609619	0.5183464166337002	2.5458050573118935	1.2069804629887984
1.4290881731296168	2.2313565097331267	1.0033373837117252	-0.29280533671341974	1.3135627202485398	0.025623871946143063	0.8735447691779317	1.378789622418783	1.7280240421853261	1.5710118850757246	0.24868706650863973	-0.8629994531124175	2.0825820825661236	1.3928691578916463	-1.0653067361944424	1.0735926566791285	0.28401666188133956	0.7052433697360445	0.3240564263877806	0.7476668266769504	0.6500225453950594	1.2811068730537922	0.4848236538739908	0.978678927092011	-0.44267879823584577	2.278497701579816	-0.9404434202556706	0.3525499663829727	-0.7387971338480182	2.513043641689604	1.4907009021318693	3.0462788717186693	1.6072524817389873	1.487129744674842	1.2882753313161914	2.496434860033779	2.382439202031791	1.136579825531027	0.8234734783586527	2.1470169630675233	1.6376946452513181	2.047893319534328	2.9679541674504195	1.5012237078902744	0.8593556454611312	2.0122244818710544	1.4233815628915303	0.4204398266882481	2.5353594087860314	1.110946611942492
1.4322819231812822	2.1650406264510025	1.1008703964305222	-0.3321119239288769	1.2533852169555166	-0.020608542249615006	0.8081006114194373	1.4156676195021627	1.7019062147952837	1.5263053470476204	0.353073332552723	-0.9088723875586661	2.0399883090983826	1.466957085133711	-0.9522720588614971	1.1194473263251612	0.2518235981157976	0.7678771267859215	0.43958842368728523	0.7399000031476219	0.6566039144422786	1.203750494249323	0.38403098141599956	0.997513833993164	-0.5819268345391013	2.265164302262564	-0.9180940330616073	0.3539778331127179	-0.7651021756719834	2.605047332899871	1.3100401698597588	2.960109715650783	1.5743254886567326	1.4017244074880315	1.3597517018162673	2.6113229071228488	2.376262191062568	1.03685626745351	0.7434794618654472	2.032364418581131	1.7042402959988863	1.9463997865099927	2.885585004420176	1.4990449034479334	0.8380922934082207	1.9203554414722557	1.361583860026531	0.3299092166578284	2.4708698162433724	1.03591764204391
1.4487560816969431	2.039971484014741	1.139824211852756	-0.3625779150430396	1.1718710133504235	-0.05899342544552225	0.7541623454379666	1.428452490259908	1.6651825515758183	1.4912537589342318	0.4278931732114072	-0.9535238180046349	1.9901557376092378	1.555768439939035	-0.8320528177522496	1.1499329653151276	0.2298269266049025	0.8426530295972974	0.5037219605633535	0.7306837293472448	0.6770503087919633	1.1293673952739849	0.3022970743014869	1.0339525447710507	-0.7318386014750773	2.2355870366455806	-0.8599035216390956	0.36073087015119276	-0.7928435820761738	2.6653491869237818	1.172714998231958	2.8182585331480285	1.529735459756149	1.3095894813210651	1.4262116114509709	2.7509710023619105	2.3649506206608573	0.9614519179323355	0.6589309669118364	1.940995310131098	1.7973372308333708	1.83849556091814	2.8179252780985014	1.4772308081018442	0.7904551745130685	1.841889291307347	1.3149765137795313	0.2505950151261965	2.347891459857112	1.0005777549336714
1.542522755141417	1.9347099921023194	1.1994550081098208	-0.3815088572515908	1.084148089567906	-0.06318114412267413	0.7127151852083105	1.4261885027298906	1.6093337426981293	1.4611210005918656	0.4739505980674236	-0.9984891545065413	1.946079909047436	1.641226955268672	-0.7588606507063739	1.1477925061117265	0.22148990777689037	0.9286944035302647	0.5452295521532352	0.7176230674433473	0.6920316733697308	1.0677995969371747	0.23939963876647105	1.0723067355302385	-0.8747468468119598	2.304575692342087	-0.7611870873758738	0.35693657900160874	-0.8190433889630274	2.738353223153946	1.0805140042603405	2.638743206577807	1.5032955757587567	1.2250056562614975	1.4653781214672539	2.8996689129957085	2.344073532224347	0.9301753010150918	0.5830655776905923	1.8677881876241365	1.899284593696827	1.7479843976800225	2.762169355040279	1.4447263613940948	0.7121649309035261	1.782595361458759	1.2903492672969308	0.18160308628566074	2.20456265364093	0.9939078797484621
1.7076864099597358	1.858561064057674	1.311339779041154	-0.38929876040862743	1.0226879201290857	0.02041841072987737	0.6380148541911214	1.4661038411848102	1.5248314536941194	1.4374654776653828	0.4741560019754208	-1.040252308035648	1.9063175548847404	1.7154458847857328	-0.7704131341289628	1.1220905779588932	0.225710756423803	1.032558128495291	0.5651998224707893	0.7019266359696344	0.6988463756261319	1.0143804436320765	0.18945206851964877	1.1011223012813283	-0.961460247165227	2.410155658309006	-0.6690317860144639	0.3374300309120811	-0.8383752315331243	2.7703499611513394	0.9971467475831746	2.464526860266928	1.4838598037823831	1.1679382309250292	1.4713310703291438	3.0112635296264942	2.3258791917384807	0.9666731462736932	0.5320613808506912	1.794314540673545	2.019605388865898	1.7108621487872564	2.729866594250923	1.4109619973349048	0.6064404450053067	1.7399436254042377	1.2464166683500277	0.12471657776416874	2.079609775651261	1.0226776547638683
1.7821964911314159	1.793524674418514	1.4744849757350285	-0.40052188484641216	0.984317941428065	0.15517665974930972	0.5505727156517469	1.5303342655271301	1.421872674082279	1.427201495659571	0.41410176796017917	-1.067069097673068	1.8643014971079352	1.753555265346383	-0.8239072378713379	1.0856001608009938	0.23602602083454216	1.1457036967100411	0.519343816523872	0.6683484479981654	0.7112679376443453	0.9721041210616198	0.16219016187074256	1.0930900810763384	-0.970302645501706	2.380823729305453	-0.6627942422951482	0.30222267170809824	-0.8508243399707295	2.7777090768449164	0.9157477506745331	2.3284244865684522	1.454113459942343	1.136473890797695	1.458363682928786	3.023668467980894	2.3213316857593913	1.0567493800525987	0.5258907971301421	1.7083246968112935	2.122419502709616	1.7239335250712717	2.6485883830278865	1.383989819298143	0.4685458628931608	1.6976913672216516	1.1719076429500461	0.09274289615958309	2.020127312348552	1.084801556328674
1.7358360368881762	1.7399765042970294	1.6202330193498617	-0.42337856065333257	0.955278643900842	0.28150109715409	0.48416973357850096	1.581688698870558	1.3199994519167086	1.422042635593823	0.34125184859057095	-1.0723236120876778	1.814466884220589	1.7424139312400548	-0.8776263780144087	1.0382761059299987	0.24702435658998975	1.260081457391022	0.46253061729034667	0.6192633720499663	0.7109064999281614	0.9350751728146063	0.1567230723821414	1.0726809132998654	-0.9192834106555143	2.262840060661648	-0.6867012042855561	0.24087018563100243	-0.8504163238110509	2.7860413652149125	0.8277123858426508	2.236708944541509	1.4354954568687888	1.0946789292568002	1.4383634141191315	2.9420492886552196	2.339219549810027	1.192873506554492	0.545588543851605	1.6162344045726147	2.1348720127344816	1.7885088249681005	2.4813091059227634	1.3607760789244197	0.310663776671388	1.6558956551784187	1.0736872085576472	0.06815288045118442	2.0418191491373117	1.149642814450417
1.741258422287342	1.6861424898510524	1.642872538372126	-0.45752608134171097	0.942271573139349	0.40433576899457646	0.4306009228375768	1.654781150768457	1.2412250393082327	1.4201743400908455	0.3048953568750992	-1.066971855036174	1.7538149022651595	1.6960063753226051	-0.976769669006061	0.9894806136200401	0.24796646278230172	1.3685588341476416	0.44795075898927567	0.5719845341318437	0.6802780848523134	0.8989544686403977	0.15978504362736207	1.108799731165895	-0.8317717382302037	2.1321453729515034	-0.68313930843345	0.14795583576815202	-0.829321334487593	2.7584976294641605	0.74457423876817	2.1604675044603545	1.40831840138448	1.0348213422653718	1.4185086390682362	2.8188398722453996	2.37929242285879	1.3699194595584534	0.5553916382095788	1.5230936924678624	2.1157303238781795	1.9049989534697438	2.2892739688211816	1.3288660669069177	0.15511333182853154	1.6184534366783112	0.9494645168754687	0.03965326232863564	2.0979642416864315	1.1894886678093535
1.8457005009971046	1.5898238418048776	1.5294204161238671	-0.5058456439696292	0.9588406275887407	0.5122520102991243	0.3810565352526069	1.7444317859741296	1.199681823270725	1.4473550840622562	0.3094964044142324	-1.0617207526439114	1.690523392435597	1.6167807026080283	-1.13549964760482	0.9537679855686501	0.22728093341098976	1.4500330160049555	0.4401134769826098	0.5280951799244817	0.6355764746501213	0.8637094882908626	0.15914490444236223	1.1973790478315436	-0.7795660605516621	1.9194023742383748	-0.7209654349604959	0.04006176179664991	-0.7906687267092005	2.669788784588103	0.6760288112738246	2.1052150642859004	1.3264274952459394	0.9749594987344242	1.403434665977681	2.6899262722464496	2.412447993267316	1.565636220592323	0.559975926253175	1.4384887305185923	2.0906114302099432	2.0313364344720073	2.1222800883913626	1.2931526201781118	0.009898425828964441	1.58267978561608	0.8232746564472523	0.019167560556979456	2.1462627570811326	1.2120873830914347
2.0304137773437985	1.4671585140212478	1.319107322106091	-0.5638943770052156	0.9866390611258625	0.5606924943428353	0.3337266799725801	1.799811864843069	1.1845786780210392	1.512732887770476	0.3478345547849514	-1.0596291829451088	1.6346156198997224	1.51268301983907	-1.2738214070454241	0.9261533939665634	0.18642084751843338	1.4912831837966003	0.42006819905143755	0.48131584486899764	0.5944206141953012	0.8249430296437007	0.1419681148751492	1.2712142093779675	-0.8030185922506468	1.673260023720091	-0.7561762847364701	-0.06523983270160753	-0.748081809264408	2.5570160335315175	0.6344844711596014	2.089129195518999	1.216962443915471	0.9076955329792561	1.3859016434433158	2.59366698778561	2.417047298080529	1.752454266008359	0.5617794060362342	1.3854329463378778	1.9811503494331784	2.1385222946932285	1.9991958674085926	1.2643781919450223	-0.12033170460188347	1.5452701775544972	0.7235361900505769	0.0010517029747657343	2.157189158693043	1.2227620337617808
2.3817666081538995	1.3888807263408622	1.1072201786888383	-0.6246765534035983	1.011786357946543	0.554509898768567	0.2942851339058913	1.808222964025796	1.1709095158914726	1.597021137907204	0.4005529349431569	-1.0747052036859879	1.5919728528751533	1.39934353595123	-1.3519883541951994	0.8876846425113684	0.12752590391429086	1.4911983443153187	0.4028428019457368	0.4283061035714971	0.5458278295929284	0.7916399726825671	0.10247169429883216	1.3196304862737462	-0.8674933169265671	1.545524870315112	-0.7221390494582074	-0.15949906705940867	-0.7120951532261758	2.441741987414056	0.6298189665230979	2.09041795430024	1.1167680612044601	0.8303691078002491	1.3623726386817945	2.5521621710879914	2.383257191953991	1.9329408583445962	0.5275537460210143	1.3664139013996026	1.846190467902673	2.2438605191811845	1.964492552326162	1.2329986714439167	-0.23148264101850463	1.4986617082922424	0.6715316754710172	-0.015216957136542064	2.1055361027916795	1.2121895214934875
2.8674021115908377	1.3520231424428046	1.0357449397874814	-0.6742130318829712	1.046145529814309	0.5233405817539583	0.2566754700735795	1.7672328740086392	1.1430173357924065	1.6864736219222483	0.44366232466249234	-1.1140543514044867	1.5736104760554874	1.278936069945229	-1.3979787851668428	0.8271443294717173	0.05215563431803892	1.4531498569482246	0.3833286590082913	0.36975723231509583	0.4888647880062754	0.7701951919149598	0.047245900693708945	1.321666168440109	-0.944237088599866	1.5196431488435844	-0.7135180540737874	-0.22193318364520928	-0.6845697553771093	2.326768203940557	0.6520530120564356	2.074959596353524	1.0163141941300549	0.7784946606774372	1.329286128415332	2.55081917278872	2.305856784065008	2.093382078689044	0.4696954743031119	1.3701887933561185	1.7775229657293987	2.3424777172615103	2.016460064678344	1.2012899620107613	-0.3380732989149159	1.4407510045444347	0.6876328512915825	-0.024422200566451675	2.0099327714613837	1.1791631879553264
3.2873963734355938	1.3259432507415423	1.1461784594994389	-0.6691688848966708	1.076337686793329	0.4681489876004144	0.21446300970279103	1.674458450023159	1.0855009173312078	1.7635251378000791	0.4690580726017042	-1.1684146914392688	1.587240891844805	1.1636069890058822	-1.4290116737348826	0.7465087369309048	-0.02839178380771685	1.3870235412522605	0.36064189673809044	0.3038741426871866	0.44563866721508666	0.7591754735482426	-0.01687832899741603	1.2569605567235904	-1.0107919260788991	1.4756581677915923	-0.7643867565311558	-0.24033807103142618	-0.6632347565479585	2.229788731773175	0.6832353496855672	2.050893769199463	0.9252391141598546	0.7658123011794133	1.288822469817439	2.572304772788545	2.212362046756914	2.1890580745772703	0.4199219873978131	1.389310615694225	1.7090524524152755	2.4150153789264213	2.097153673034227	1.176394752991318	-0.453243741604228	1.3798700333542824	0.7404729107594463	-0.03731159096330023	1.9233650226858199	1.1400251774757324
3.5549831622761316	1.304709100922143	1.3251847156740006	-0.6144199843891437	1.0713126276561078	0.3926583789136208	0.1660181912861148	1.5615160793306508	0.9845883832952683	1.7974840506912084	0.46846924806544593	-1.2305885626490223	1.6194378242739067	1.0647719132527917	-1.4469315805607565	0.6590310629096112	-0.10568529843686177	1.297964305770852	0.34751150988936413	0.23367392117504576	0.4151269187438295	0.7611104283120441	-0.08618718467253382	1.1842033373528782	-1.0147405218638272	1.4085289053758179	-0.7715878232640241	-0.23363081729490692	-0.6449164925826734	2.1432246200682874	0.7093798795738315	2.0321449154465423	0.8661435161873927	0.7671552393977807	1.2534408467367535	2.589056659701716	2.1510149608766937	2.19482066964823	0.3668140856869999	1.420570623151391	1.614500614149637	2.4734702058654676	2.16720244571852	1.1478121542797823	-0.575247579057654	1.314871994300314	0.7586165296403105	-0.06635947574156895	1.8556131770592674	1.0937327282290972
3.6807491680985285	1.2803333858602326	1.472607279926575	-0.5862113413974098	1.0263313080149168	0.3055309883269838	0.11129483291848279	1.4598539272087554	0.8449784452284629	1.7740273588297604	0.4248258081853182	-1.2953197446079643	1.649225906825609	0.984688585019098	-1.4502351887053928	0.5724748329749211	-0.1783321537107046	1.187293222426812	0.3533803488467613	0.15708719877631366	0.3782945854003212	0.7700465279235026	-0.14890578236735394	1.161795323563529	-0.9423093931291902	1.411312830315581	-0.7711410770046074	-0.22739284240343377	-0.6232916361197235	2.0697701898721776	0.7239778061903914	2.010553145289628	0.8240638019235871	0.7732740149569043	1.2284118218145081	2.5889973399888513	2.1259464834456936	2.131800084066703	0.30177596293193687	1.4684840533608845	1.5387415130469482	2.54614579368154	2.1809314067522574	1.1117718868846254	-0.6944749841060645	1.2495695911534426	0.764023734548105	-0.10738468115296543	1.7640833696455709	1.0394616070639722
3.6517446484794904	1.2380610937582286	1.6137046215568538	-0.5863631993620096	0.9495649492513832	0.2158427443189852	0.0501741811297187	1.3747359398959964	0.6842696206920336	1.7076446521712334	0.3365862455374954	-1.3571421775159618	1.6641138239068567	0.9262779456551093	-1.4521978012491634	0.49555579999054256	-0.24635009174209516	1.0682210104482561	0.36669724111313207	0.07878566521075615	0.34373839463657757	0.765317154695291	-0.2001637158544889	1.1616285915003794	-0.8239162147080641	1.496594419634505	-0.8118529428830208	-0.22967056167573324	-0.5907998877297768	2.0038437731068734	0.7240923609917342	1.9747018102582505	0.7762911579901571	0.777668892010675	1.2128296451722327	2.588257029972292	2.118735654078757	2.000381195742015	0.2614393383625505	1.5450549582250366	1.4929331609147998	2.625174604835479	2.143758489794018	1.0719068703868806	-0.7913972896983346	1.2127225131564212	0.7747001414542145	-0.15942902154683938	1.6430151482886959	0.9972713210811749
3.4674883902378317	1.1828196363049914	1.7772427724270519	-0.5662276541099444	0.8393128636627616	0.12907321332839597	-0.016151831101746967	1.3217413422119364	0.5234943334548121	1.6267221999732353	0.22822101236135586	-1.410533503204153	1.654952028779935	0.8966714315059388	-1.4510099041831972	0.4506697753531448	-0.3024985562771244	0.9553966202697858	0.36803318752864983	0.007742532617912981	0.32024265550415254	0.7440372980432057	-0.25054083119411763	1.1325978250631312	-0.6927627449375326	1.610663032426101	-0.8554843559378386	-0.24357437818842476	-0.5567702322764271	1.9458367835761154	0.7106764316435739	1.9173329267798738	0.724423772170737	0.7654739062876212	1.214532536912071	2.585174777691809	2.1263457661253953	1.8182493560790973	0.27613546287574225	1.6516595097076903	1.4329669380628558	2.6705523085675447	2.10180517852445	1.0312863771314114	-0.8426255108778825	1.2128991530317663	0.7058241439048121	-0.21420188525072065	1.5022725361291536	0.9783258351562347
3.2522946946270124	1.1224465926453995	1.8223789180438263	-0.5481606605918867	0.708183901474714	0.038989039554557584	-0.09262466761822527	1.3136690234129578	0.37561683821372205	1.550328080499616	0.11488304838399328	-1.4532656710798502	1.6205034341349254	0.881796532562215	-1.439328301514308	0.4470086255747468	-0.3420137900156835	0.8613823550840094	0.3511463383006296	-0.05215098250532287	0.29307534969783544	0.7087992863182707	-0.29240392823508116	1.102688807176967	-0.6154597442027747	1.7488985928858831	-0.9200983541173688	-0.26412535785381874	-0.5319827890192291	1.8923337337048145	0.6926158258046085	1.8381316148730424	0.6772959075645295	0.7368103691640456	1.2340717339510112	2.5714197226725943	2.1286551308134	1.6481481231533124	0.3348539539943011	1.7804935933809756	1.324547084113029	2.6826783160238086	2.0648670233475084	0.9957292359386866	-0.8462002261244741	1.2270058852304933	0.5670433998444319	-0.2633153048308414	1.3428513788451852	0.9711215148440051
3.031735068794707	1.0545190918385214	1.7510755965946114	-0.5496156240635249	0.5833648646831415	-0.06385371712233752	-0.17786766782101254	1.3455984904771658	0.2542861568859685	1.4894911484117679	0.005930946899290834	-1.4864919446963898	1.5727918753768122	0.8710113608910328	-1.4251491637098306	0.4692258943532977	-0.36271883571112995	0.7902202101776941	0.31732398625737773	-0.09792016221806035	0.25543321286363685	0.6565229874474949	-0.31416698914338903	1.066153159153063	-0.5914359216390448	1.913764797110821	-1.0208770657078439	-0.27523639294720825	-0.5102674674349031	1.8422140004110343	0.6716392795678287	1.7464025779897505	0.6396608459191706	0.7082915543841297	1.2630803205564896	2.559430022308252	2.1123816637596122	1.5209036798451654	0.3921692654469383	1.9181090477754417	1.221187029716808	2.664512292531273	2.0319635485883607	0.9700193435190634	-0.8134121044848112	1.2478222151557965	0.46870252654921457	-0.30377430963049007	1.172563914085062	0.9708934849231433
2.791937669082169	0.9784382219663739	1.7116305884519734	-0.5186119736692927	0.4743294418365876	-0.17890430824596035	-0.2525504057315092	1.4026350886018144	0.17938067907208444	1.4533773366806748	-0.07239641001690432	-1.5100212508023312	1.5338297493089812	0.866600268662641	-1.4144673129194407	0.5012445372022687	-0.3674719477435294	0.7401790561351685	0.27689285528455243	-0.13108581434315397	0.21410578387265358	0.6027809545359522	-0.3225890814494303	0.9818565300164572	-0.5844817437806682	2.0105384699009385	-1.1018468066713172	-0.267750823077441	-0.4854190986877985	1.8000619508481512	0.6424746685532566	1.649975081954605	0.6157529002555062	0.6821415038467549	1.2933553176255295	2.546199353550767	2.0824764701923337	1.4368099713711202	0.4398092378981341	2.0494394028717484	1.137790389132202	2.607014328265909	2.006556339728104	0.9609891464118399	-0.7616992951873561	1.2864139516139201	0.4173453710723051	-0.33009623309247027	1.0350964323242184	0.9669504675415732
2.624096425836697	0.8897393669130835	1.6372863375246198	-0.45999069506447193	0.37931314194203514	-0.28798295873483243	-0.30915622651526004	1.465895900121681	0.1483446118234301	1.445114204221197	-0.11135664079469995	-1.5237904669842517	1.5282363182377323	0.8584904090761494	-1.4074635160879587	0.542354488077194	-0.36314996905337454	0.713204141062957	0.2364069890261137	-0.15757507552744687	0.1702368529659734	0.561963397381663	-0.3288885190166996	0.8692387150834492	-0.6113729859438389	1.9846360885040693	-1.1172076334613157	-0.23881005332865338	-0.4575410714880598	1.7706764254866578	0.6200713943361174	1.5504505163875781	0.6086799855623746	0.6648365424306728	1.3055153171251697	2.5239663251688382	2.0531648049327194	1.387503304701583	0.4850325048549121	2.1642887922086658	1.054393748547596	2.543967709877785	1.9498061314785033	0.9606954814652635	-0.7175432513227744	1.3309761158587141	0.36822135358515784	-0.3458371224978046	0.9577402560723864	0.9483992833547896
2.5465001282851247	0.7865332318101038	1.4224899935860642	-0.42990640099646527	0.3051693184199933	-0.3770011677544869	-0.3581508295160831	1.518888161389302	0.14780284011091266	1.4577910280702593	-0.12547082361563733	-1.5325491283493842	1.5735226959328368	0.8331578441487342	-1.4047962813715187	0.5792122515413339	-0.34787046146732614	0.7051383303782679	0.1958744964132641	-0.17651381576132147	0.12716628764757254	0.5200935779128456	-0.3308156220984354	0.7873073547496642	-0.681298549177626	1.9137286422414737	-1.0608427445907993	-0.19552480278585083	-0.4158163420367954	1.7415804391032719	0.6166790101054452	1.4622368895829587	0.6107342367725811	0.6685141925754263	1.2928676061525073	2.4933905723695293	2.02497544774578	1.3623572430543245	0.4960173362608173	2.2535727388350018	0.972775635948462	2.4932568616341486	1.8304850037547713	0.9492946503941451	-0.698632609697385	1.3819897118584255	0.3894687833574109	-0.35685113349284603	0.9222203294023587	0.9169454061459053
2.491335354665451	0.6765648366877149	1.2062200714862958	-0.44180467773632215	0.2441073695170036	-0.4477812274323144	-0.3929609902459196	1.542144850629542	0.17520964109207351	1.4797143920788325	-0.13063917718638104	-1.5405690868763586	1.673116389974086	0.7973123466528633	-1.4075188529078015	0.590025367114416	-0.31124186948939203	0.7070169188923576	0.15216330276925774	-0.18478237207678233	0.08781532819318909	0.46374295652621356	-0.3269798011334891	0.7196374020499376	-0.7401327360258123	1.8520845900038594	-0.9374924800988751	-0.15561034784954125	-0.34979895815545414	1.709422846118041	0.6311467608113885	1.3979001619435278	0.6148800892149975	0.6857063556942444	1.2620393229586098	2.4534517960915556	1.9881011527041408	1.3457926899567743	0.46183851987632646	2.310528838239823	0.8857290732164547	2.4428735879995207	1.6609317595915876	0.9294533203746538	-0.6902775614229342	1.4568850190048166	0.499908748098283	-0.3648957937683587	0.9130602661378461	0.8795675016179638
2.5096241438922853	0.5736037110057279	1.0836206011676013	-0.47306894923196224	0.1773427265318442	-0.5031301782876666	-0.39894264652143663	1.5317291061415983	0.22378179124365016	1.5070061948433247	-0.13514241334075397	-1.5422546259158503	1.8128398898542444	0.7534224907079993	-1.4149192302814926	0.5761400871813219	-0.2501415812580483	0.7098408616264414	0.10587549623583777	-0.1877883089465889	0.057447697292309155	0.3955921308177178	-0.32170659192024037	0.6720024393570577	-0.7809553609847375	1.734622584474927	-0.7745049555957834	-0.12993736127784625	-0.28660630153342426	1.68213647834783	0.6676689142940181	1.3513541532563043	0.6229693176647572	0.7007787621324055	1.2181452903866021	2.4045462520168575	1.9305181154368927	1.333383549451677	0.41584446226846505	2.3350351511351928	0.7849749000141382	2.3892547967355675	1.4703489233135243	0.9015740965754826	-0.6784554841503152	1.5472132161832954	0.6239231808443378	-0.36469339626461184	0.9118605296418615	0.8363107006928022
2.6246314058537683	0.48543843202482256	0.9805616703442578	-0.49860366076594637	0.11275839598319373	-0.5366928399765504	-0.3902912363053032	1.500283277280397	0.2779831307501903	1.5382208807828133	-0.14128888075910273	-1.529333297287196	1.9683066526619473	0.6919721891819866	-1.4347224335426954	0.5556979835139332	-0.18651481615692592	0.7050130911439954	0.06243189732149501	-0.18169838788468953	0.041150973937290926	0.3187630446079462	-0.31187051070947397	0.6883732014644519	-0.8281060465587196	1.6248796435517014	-0.682195104177062	-0.11787918412524712	-0.24917958846103344	1.661091284105724	0.7259460659589159	1.317135695843044	0.6286563499624863	0.7101112250286687	1.1664991044429835	2.3538255247284794	1.8719336340432577	1.3170283530190894	0.36827262600742017	2.326637018176096	0.6966000695461453	2.326119101041485	1.294102666797263	0.8552058224704904	-0.6671133129848029	1.6353130333958805	0.7291391081754518	-0.34438703405323784	0.9003374791106602	0.7794813688530083
2.785039384037915	0.41839568746041955	0.8805637632467054	-0.5048585671997307	0.062461602228375136	-0.5442053534822291	-0.37970018607629974	1.4457349626639715	0.329963004833287	1.5649770935613128	-0.15128911673701465	-1.5024636213033955	2.1041494545616515	0.6236217522026517	-1.4689408783730395	0.5428018707294866	-0.13818707496598628	0.6766302446800412	0.02526663839024711	-0.17234831867467698	0.030685293231338052	0.24246357386773815	-0.29074257484111354	0.7312931365110521	-0.8607419966689156	1.611634048917151	-0.6759334120112915	-0.12426023183533177	-0.23673048002342859	1.634105178979477	0.7869985680381621	1.2947724697315652	0.6326783575951012	0.709900526322459	1.1135598683334955	2.3033136028293884	1.8218765357171969	1.29103429114304	0.31054210964605067	2.2904802773134074	0.6163805778469793	2.2286541610156525	1.1515861544468737	0.7990921350174187	-0.6602916232476923	1.7219535334844593	0.8120788567727374	-0.31140648891735423	0.8699556010477648	0.7171888201592322
3.016688419771836	0.3760117799555186	0.7684691190621087	-0.4964797013962062	0.02139868465521822	-0.5353654600564594	-0.36468227037574674	1.366021106576114	0.3744587760029511	1.5847258547505045	-0.16362508858300703	-1.4708495282458842	2.21186791344362	0.5556868380643212	-1.5104287367701121	0.5493299634677623	-0.10030234139830281	0.6190828165317541	0.0006276509331814461	-0.17439538844209693	0.02149837001492118	0.18249391343908616	-0.2605490647183438	0.7757504962794861	-0.8839236860577422	1.550741501463833	-0.6853344022162065	-0.15431124665654608	-0.24821955043826138	1.5794895487756315	0.82681937909582	1.2762552776792864	0.6435511455794563	0.6967286647797051	1.0599505412505683	2.2558246134979134	1.764060403696393	1.2524830587967681	0.2662280349765999	2.2453017711333234	0.5383054505859934	2.114652450157877	1.049147160701761	0.7612898779428037	-0.6587676287319552	1.813257326282153	0.8899802446021106	-0.2862323386411796	0.837401749221119	0.6511907852514504
3.212805642010083	0.35602173352938404	0.6492142246305296	-0.48713428016935056	-0.00928409762485276	-0.5175257784917917	-0.34676808948590854	1.2794078127419817	0.4007437671555915	1.612495926833592	-0.17219727834341586	-1.4375089518807151	2.304139112137216	0.4893239512259461	-1.554602275490239	0.5808068218203783	-0.08313507300506026	0.538461069462554	-0.01207093532904192	-0.19106406655915953	0.01933431887878319	0.16570881965369513	-0.23939772950640653	0.8338430490727078	-0.8997487719694564	1.4013805712076697	-0.7126487100014092	-0.19771095545423809	-0.27619542766724414	1.4868638849457252	0.8395297550084377	1.2574771850709445	0.6599772920985798	0.6803154483929355	0.9997468632424912	2.2167210587770834	1.7105629994706324	1.1984626950948751	0.24168623098658965	2.2128415326849065	0.4842657782679173	2.022351120416146	0.998332742981248	0.7497161634757166	-0.6698827223736175	1.9058084683534382	0.9821586607031081	-0.2731046828285276	0.8028304514083814	0.5710929002370425
3.2691075842087587	0.35140738943401423	0.5438377572445515	-0.4794941828422571	-0.016412465227565388	-0.49394003929980757	-0.33319280853415656	1.1932033917847873	0.41558307562334534	1.6459658227809892	-0.1791477553444956	-1.4040677208563053	2.364646154820362	0.42648789125973785	-1.5908644935334564	0.6266101861163774	-0.10158332194604128	0.44338429077310926	-0.027425196559897315	-0.2178610571856135	0.03066012984603402	0.19707459897616075	-0.23307823535892838	0.8733391605899785	-0.9009878481252377	1.3098054521316	-0.7562897824348088	-0.24309079206151699	-0.29336718468610307	1.3731528131267532	0.818740662082946	1.2461122668831437	0.6749939667347198	0.6646024327571057	0.9248913489650464	2.175624361703978	1.676237638724818	1.136884344316428	0.22196293319382013	2.1968396141281206	0.4515684417755085	1.9700943498949097	0.9827510051441305	0.7609488476822637	-0.69774770965599	1.999924911473937	1.0895098694154441	-0.2799016521632204	0.7562124255957123	0.4754462249938662
3.1922720873849824	0.3513611098767153	0.4636951995222452	-0.4633151532084125	0.009892091271827186	-0.4763059366520184	-0.32059174586551265	1.0958355730789626	0.42276910339383206	1.6615265927084728	-0.19779647396292915	-1.3815296072422112	2.3892490859410525	0.37311469875146763	-1.602937143062571	0.6622407256077137	-0.13844965823615948	0.3457986874229122	-0.05295211198357447	-0.24877448658184634	0.04868168888461275	0.2528491473958986	-0.23874421926793415	0.8623425994017809	-0.907066996981567	1.2974017494547145	-0.7744204360331912	-0.2921476001071177	-0.2847582283395879	1.2438388074875182	0.7608462275952614	1.2511570940145982	0.6845418118332576	0.6542632982645064	0.8411053867908322	2.1221108623339004	1.6408914092898201	1.0726752895863216	0.19492564123953013	2.1774024916312102	0.43559545942496947	1.9328571625428423	0.9783434677795693	0.788209954134205	-0.7331249832686266	2.103210322893127	1.2024639962526553	-0.31516237170840566	0.702636357350159	0.37745036650347746
3.025030344359646	0.35205802556309546	0.3976409420988037	-0.4410802742024882	0.0635990608859682	-0.47971702386540754	-0.29878289098157906	0.9911033697553722	0.42790485754594537	1.6585065100449832	-0.23792848513015513	-1.3661396804453945	2.3903759377481064	0.32841836005115743	-1.5882064816203236	0.6673609995410672	-0.16187279562015983	0.2561435555848842	-0.0855925873041453	-0.27979495230578755	0.06793625380308417	0.29004301975843455	-0.2604888949777173	0.8442831904687662	-0.9283330527030046	1.2944422151495487	-0.7695955764314905	-0.340234374442531	-0.2544782598559511	1.1041255268845727	0.6828864782451143	1.2788372935272172	0.6995486575162384	0.647414526177807	0.7723667580048644	2.0579506608987517	1.591527120370161	1.0106168987781106	0.15927550899896628	2.1445398535326063	0.446176575287906	1.8893213476210762	0.9834644968323885	0.8194663248190048	-0.7656087742062222	2.201827006530114	1.3079057465265542	-0.35371269118790905	0.643559529463803	0.2905115838632136
2.818019961170769	0.35293733715177067	0.3413480236463031	-0.4268836066470672	0.13211279406994159	-0.4994602139196898	-0.26718347222315947	0.8875674116488806	0.44962406255629517	1.636285795074287	-0.2955433032094704	-1.3358119198127583	2.3518853746647492	0.2864566938413954	-1.5606542790204183	0.6546701081567552	-0.16290361237671994	0.1793294852351031	-0.12568517039929025	-0.3204821363758782	0.08842611218193044	0.2905261777306681	-0.29576173403838324	0.8342947766391481	-0.9569074646884094	1.301337465232265	-0.8030725677519983	-0.3776793925296014	-0.20616619258689436	0.9790125173443676	0.6003549509141073	1.331138858446893	0.7249388093162623	0.6357473513551579	0.726263679349168	1.9882903356867299	1.5359987701898101	0.952314239656514	0.11206138773621385	2.082110422089311	0.4709634020221465	1.8662187173015596	0.9906523501950648	0.8436368445347997	-0.7961284616127825	2.258012074572626	1.3370017781324877	-0.3617522274759852	0.5686178497378791	0.21831398548199968
2.6436756191248096	0.34199358301408067	0.29879287250583364	-0.4207210462728364	0.20004349718764364	-0.5259976602762362	-0.2346120343199687	0.7817557839301731	0.4945246519944198	1.585082317650881	-0.3608734833186925	-1.2881510856566039	2.258965011343176	0.2519642042169711	-1.5239733457070543	0.6333824923208126	-0.14957396299283937	0.11979236925200018	-0.1639735163020054	-0.37443513531130745	0.106237213816149	0.2530907263820156	-0.3267675356596119	0.7963612935276754	-0.9925796996440557	1.3069776248504863	-0.8935254036383334	-0.40969908933491367	-0.15715809775132736	0.8785237255256584	0.5173964465962773	1.3914923543209183	0.7485479548038969	0.6077073972711733	0.7007592382011192	1.919927925792201	1.4717682158767171	0.8874876885004547	0.054205245274253556	1.983435408302118	0.48448246601298334	1.8518916383496797	0.9876579866904727	0.8514426482760559	-0.8223547451147922	2.2622188211423873	1.2703965557299783	-0.33073160753461306	0.4801378197137959	0.15266037076718664
2.5385372598903153	0.30492637994472954	0.2690556186737291	-0.4352604203159348	0.24478060423503809	-0.5545249075072597	-0.20981674957494967	0.6839604010158926	0.5311133757910651	1.5175066246021498	-0.4223479386406564	-1.2424504583388867	2.138745029877146	0.22859462650395423	-1.4917470263910637	0.5890567221057814	-0.11731170498718424	0.07904719837274504	-0.17176214472145984	-0.4365496542344891	0.10859113413230773	0.1787842822772719	-0.34844702748371637	0.731867005007474	-1.002808108830895	1.2834175624892061	-1.0287905116111336	-0.44608823002062925	-0.1195061449889783	0.7946324875353417	0.4424463642995887	1.4320893805013668	0.7655717016750807	0.562400790626781	0.6943759556865625	1.8609973502432609	1.3984016421950987	0.8084354576958287	-0.005028525782322099	1.8782575464883091	0.49606541093102746	1.8418718781601087	0.9824241799191868	0.8453372593061046	-0.8174128827142975	2.2347907248060843	1.1699153827659217	-0.26580556272504513	0.38511611376885196	0.09067423727956851
2.49555605128255	0.24986459606688757	0.23667262223399305	-0.4859337813951493	0.2552905462221239	-0.5826409969045263	-0.1966351143854468	0.6059240919317015	0.5343035854290842	1.4422839962684602	-0.4638414842837487	-1.209457908253127	2.0136175271354655	0.2183498392171322	-1.482747414923906	0.5376590224421184	-0.04809440012716292	0.046282998696897615	-0.14551961611921221	-0.5071936305219205	0.0888310139272756	0.08388787535579616	-0.3649586071406684	0.6641427674499785	-0.9902298410583569	1.2574377063723066	-1.1664656345401387	-0.48385659267776243	-0.09444361391371657	0.7276283423515257	0.3869367524944025	1.4399568817522925	0.7794541151166858	0.5040308641973795	0.7037469832753483	1.819399994793572	1.3309660350206167	0.7188815582224377	-0.060350853673042514	1.8051427494422132	0.51031614782728	1.8653480584723543	0.973302994239941	0.8373751500287678	-0.7567902068624683	2.1915764586870017	1.0485631516009202	-0.17090931539861454	0.287544699492549	0.03434609620333516
2.4629841021024346	0.19415489838686376	0.2119276725965417	-0.5667324792355057	0.2340550511291047	-0.6090946888875299	-0.20070352030813274	0.545576791712074	0.505740736258389	1.3650031977210397	-0.4765021899271459	-1.1910551657237773	1.9006894200440716	0.22206498185960627	-1.4926545502364914	0.5109186740046047	0.04852204960644681	0.01928990373584037	-0.10461208543827312	-0.5672053315903343	0.05665619444547656	-0.00042086792413335573	-0.36723670037605916	0.604107592246571	-1.0035976086823664	1.2397295678639986	-1.2925350141028906	-0.5300977276530842	-0.08377980695307499	0.6860848608259621	0.362034100793422	1.4122204536715564	0.7779247300051638	0.4443924889911998	0.7267206527041431	1.793707440757337	1.2836089509232416	0.621981143051244	-0.1128178493452479	1.7658556528592388	0.5154659994307836	1.9129009725466932	0.9486668167202215	0.8354213308277556	-0.6416548792541641	2.146769716153268	0.9181729844369041	-0.06867295606920798	0.1968240166924233	-0.023841913914927557
2.4002704647242794	0.1379334032496541	0.20870589488952723	-0.658803552745409	0.18191896252370982	-0.6240334235140246	-0.2179975441870535	0.5038413848506698	0.4413444212545944	1.332086804468197	-0.4586164001098438	-1.20014820527893	1.8159468979164486	0.24993571586507532	-1.5110964677295526	0.5046471080164971	0.1429739615724095	-0.0029622802117018716	-0.05698630525653492	-0.5958152500173466	0.014246739886424237	-0.06009552324473921	-0.34902031140135326	0.552606772182523	-1.0171759096001018	1.2549197779713148	-1.379541866680103	-0.5827971696605407	-0.08313178128770345	0.6580478364458415	0.383203307377915	1.3540328822413965	0.752683978293155	0.3977408158586802	0.7585284572598245	1.776915216439417	1.2698693101719933	0.5243617251922974	-0.17324826224135012	1.7533063581408534	0.5271727659174366	1.9388741908872547	0.9091923136708274	0.831923402391519	-0.5030252214462557	2.1181594914204234	0.8224717304284616	-0.0030295530185110594	0.11278451405687742	-0.08126032305028155
2.3245748248213	0.0788806881365249	0.20859202748616062	-0.7462737403548709	0.11113251213800754	-0.6300840424996792	-0.24092576048431016	0.4815589812657616	0.34872361264777285	1.35987299798899	-0.41900278928184803	-1.23938816828232	1.7686926123554012	0.29827555533872074	-1.5368336226386026	0.5105287533443494	0.22682850953332503	-0.024139830729678697	-0.013104824057288234	-0.5846366435423184	-0.04273460234408599	-0.11160062765983454	-0.3194736259903199	0.5114704824626402	-1.0204852298108524	1.3080416110055717	-1.434552027704497	-0.6274273046982939	-0.07394495590055783	0.6361152588541635	0.446437557719098	1.2755400502928385	0.7136984184837655	0.3653847307020337	0.7993015462460635	1.7565543181955185	1.2926241063454793	0.4410716079575051	-0.24307082309857803	1.7627723308642995	0.5601149314205038	1.9338054048320772	0.8463544102101223	0.8207049277791614	-0.36736161748080415	2.111716212275137	0.7745972665580572	0.011561001207298919	0.03953190878952254	-0.1227166377253048
2.2440240396377575	0.003033938377770812	0.20215517015468243	-0.8066495940912164	0.048798897656509535	-0.6395584387553207	-0.26865909404700944	0.46226018147428205	0.25418545582416224	1.405364112652094	-0.3726088932622553	-1.2904371406291937	1.7694724264682542	0.3466133479018193	-1.5649447271189239	0.5508711761827717	0.2910851196406071	-0.029272619347208085	-0.0024719880187569153	-0.5244398588239089	-0.09945287281914608	-0.15213711695527582	-0.28509999027568506	0.4817611553032714	-1.0508173754933523	1.3785384412520059	-1.4957538503999417	-0.6549974368447808	-0.045769686159153215	0.6248875807030884	0.52818282254998	1.1835838499943545	0.6688606999635777	0.347330618330539	0.8480030204807196	1.7294238543194282	1.3332214425897428	0.3893562822839958	-0.31613198224392025	1.7774921449079357	0.601088614123789	1.890419009907402	0.7560608862680329	0.7922478471496304	-0.2667920254745265	2.1161648195972935	0.7318389469136356	-0.011847935396955927	-0.016447924886268468	-0.14340085179681689
2.1595482754344926	-0.10564679612095462	0.18956054226468286	-0.8257426549376511	-0.005827719382920038	-0.6523398637602529	-0.29823750467410515	0.43635633240792204	0.17908864599284638	1.4683684824758987	-0.33160636077066064	-1.338142331075861	1.81090464435952	0.3808561144395316	-1.5874557454311178	0.6254753117736339	0.3204323485050783	-0.011531067821130744	-0.03167224927690852	-0.42542233599982116	-0.12290057276144557	-0.17873867992653228	-0.24997757556658584	0.47415739772567755	-1.0650799096156962	1.4220017591891252	-1.5194966029544559	-0.6506823606354499	0.005919130232309011	0.621533754206671	0.6127034377952105	1.0866188088480109	0.6148466707742576	0.3345695128514061	0.8948171742672516	1.699989412795648	1.359472660066562	0.36688533357793546	-0.3881561937454022	1.8046149265244356	0.6378298504819001	1.8156026932868474	0.6589868897014016	0.7407096490254744	-0.23785953972951762	2.122991271395253	0.7123880641084274	-0.07265685630118997	-0.06291571535954812	-0.15490923686531444
2.0764005520776267	-0.23582574614837162	0.16270346392949336	-0.805561962723137	-0.06758710425197735	-0.6677836626393255	-0.3206511226006006	0.40635440890642227	0.1291530034644142	1.5494646879469451	-0.2987182607587958	-1.3814528367394001	1.8773827767811344	0.3998719134194674	-1.6089909911534115	0.7055403888220727	0.3182145843988823	0.02183710816193475	-0.08227603444255574	-0.3167938429169321	-0.10520385015133546	-0.19680832351310293	-0.22936943940197208	0.5099233640162044	-1.0416920730434296	1.4528289502892677	-1.5027979522308528	-0.6095889856737797	0.08726389039260585	0.6149949989510661	0.680868751630555	0.9913361264597269	0.5551534724497358	0.31624723849019004	0.9221187707171514	1.668407597666142	1.3558186839761028	0.36131729217542674	-0.45078399877387376	1.8607157089238808	0.6769377672763751	1.7487803465106821	0.5602695606656858	0.666488202043991	-0.27490829119812477	2.146737105714743	0.7701962283175594	-0.15841703402810497	-0.10786612890499025	-0.18114455432280788
1.9983579897881956	-0.3623404441684923	0.1184693267629148	-0.7495530515363633	-0.13505798365703564	-0.6925622671514684	-0.3328937257203808	0.3702707934125228	0.10183884746011496	1.5998119379011055	-0.28075422183368554	-1.4178522911387883	1.9538413050083459	0.4068989573266921	-1.6283699454624834	0.7705381106726429	0.30120876923257117	0.07244789872163601	-0.14054073236122674	-0.20187919550467806	-0.06327021233257556	-0.2086549853322967	-0.2318882115998691	0.5917151347157248	-1.037951817497084	1.5377283309893748	-1.5053335391086236	-0.5525973591079705	0.18525238665923666	0.60214268542283	0.7169144612803272	0.8883838673802892	0.4971587172310687	0.2874049267068004	0.9350820597017696	1.6366193499358659	1.3142177453206976	0.3702160077932604	-0.49315619202402117	1.9392829341305187	0.7052253674503742	1.7103535461048487	0.46801048220175	0.563684156350972	-0.3274053373047535	2.1927096714257552	0.8503382815681206	-0.24101314951289993	-0.13216562194173095	-0.2362921654962459
1.93506098224067	-0.47655294692786115	0.054770561703229984	-0.6797743168027733	-0.22265330085901108	-0.7262898995761187	-0.3422730507259243	0.33488576643407797	0.0929026352354374	1.6022409011820624	-0.27941029340707657	-1.4411683458480329	2.0186577392941945	0.4083256539778243	-1.6416747615134384	0.8254738272746233	0.27739353115459553	0.1417253951509125	-0.1964254589721312	-0.07942294683598176	-0.006885928607912819	-0.21759340781862163	-0.2556703015825364	0.6828051260532202	-1.042767766591059	1.671333485681999	-1.5138482813286416	-0.49084713059513385	0.27524118147841936	0.5920865677665065	0.7213092000227481	0.7825324633287405	0.4410412920657481	0.2552595402563633	0.9462358981373175	1.6103074980973173	1.238673462321139	0.38487943319584134	-0.5132393340710257	2.0268858605731737	0.7119539440536402	1.6953684444734705	0.40384226198035716	0.4287072211479514	-0.3785586463114849	2.2460005630491486	0.8804354615537339	-0.31519055363930704	-0.1366168804259388	-0.32248272495868135
1.8826974607706894	-0.5750249555518748	-0.025916773399888203	-0.6207467155359151	-0.3352903094357007	-0.7593094268426326	-0.35415059688183104	0.31410334220342306	0.10352659725598587	1.5895551209787193	-0.2804666563624899	-1.451435121090605	2.052553115026682	0.4061497880665573	-1.6499383932766825	0.8789812029316678	0.2534399045963932	0.21725071338027502	-0.240475200493818	0.029120809154138394	0.057710769047759805	-0.23822982813268423	-0.29743812986750784	0.7589454553099345	-1.0180717726260071	1.8242220981902193	-1.4873622652568441	-0.4315205556295806	0.3472588030020883	0.5922769128354475	0.709340826800646	0.6961901232710541	0.3879118686607275	0.22768993378927121	0.9601479703656718	1.5865582578545507	1.1538809291457865	0.38294658479405863	-0.51332024579683	2.119676432722568	0.6923816938337672	1.6987907370991604	0.3652216473707817	0.2863057729810844	-0.4336425033856868	2.303166661783963	0.8732041090969991	-0.38442587188308286	-0.13435905789682265	-0.4419537763085719
1.8253847020573448	-0.6512718873649174	-0.1132977256656047	-0.5852735158592739	-0.46011154634073054	-0.7877529197001129	-0.3667450621354652	0.309823027285991	0.12449658636649788	1.5786319512978404	-0.27525135332706097	-1.4548044931584145	2.053890230848459	0.39286943243880446	-1.6527476591640535	0.9248912823557369	0.23892330786287624	0.2765999705119687	-0.2661703762399354	0.11600754817129336	0.10392904510963437	-0.2731798033741725	-0.34660182210449986	0.7963457835683123	-1.0104180101770217	1.984997637197545	-1.411000047876977	-0.3924044470211251	0.3990916250969666	0.6069388449768591	0.7095621258486944	0.6293860860626508	0.3394335058904898	0.20817795663238542	0.9869659537582892	1.5561367363086913	1.0809201129981356	0.34969482519928197	-0.4819030743693967	2.1899221725225253	0.6431316649196048	1.6999746032299612	0.33849793126638483	0.15643008209197937	-0.48020275979660054	2.347557621226499	0.8182438231107657	-0.44932629675546776	-0.12018757295409162	-0.5814677075775502
1.7578831279434852	-0.7129761488785717	-0.2089798349061515	-0.5757864973411025	-0.6003203767684062	-0.8035951863563444	-0.39514033633747725	0.32214528758868616	0.14558943077241357	1.5733996491269895	-0.2678059507190931	-1.4578497231032455	2.031743101763795	0.35857139931632803	-1.6433440889120405	0.9636699181251348	0.240908650290743	0.3201731241006066	-0.27889531652856514	0.18903754259722044	0.12011138944054393	-0.3207499577654017	-0.38901814648289157	0.7660276905039552	-1.040393784398788	2.02597918160302	-1.2674423633915441	-0.37029397363286315	0.426061308629005	0.6358793382053349	0.7324340333440539	0.5724962699846308	0.288873370841201	0.19285654263233912	1.0296468552713507	1.5175599406381053	1.0233349174461317	0.293344046903555	-0.41533614584782086	2.2120593792522927	0.5799151258916786	1.6735502514366434	0.3195167507726321	0.04124474332878812	-0.5239397636944888	2.343147059415955	0.6941440794752145	-0.5219331987325477	-0.09937353979119562	-0.7251431849022577
1.6745122722176897	-0.7703627999289482	-0.31106754375960505	-0.5915243180237452	-0.7369496226005222	-0.8044504961710108	-0.4547039981839376	0.3554368854372082	0.15607845337014173	1.5876724953088925	-0.26120759470315075	-1.4576330596842015	2.0025225279120216	0.3036589300768512	-1.626206275806616	1.0061281735989431	0.2611435299956757	0.35519566996866125	-0.29107290396106406	0.24533642104825487	0.12656694156124323	-0.38197397062196853	-0.4241054621766252	0.6851141712533512	-1.0554063433800296	1.9001473238201236	-1.1043365115008232	-0.35422403464638974	0.42820108568360726	0.6800903316125411	0.7615127282576191	0.532830388892199	0.23291320892642245	0.17167813025361134	1.070090021790545	1.469425552830656	0.9789152589005077	0.2276441189532547	-0.33892353784942697	2.1980433290990264	0.5249383494293582	1.6214917497577024	0.30101890335802206	-0.046260305953880136	-0.5790212797632901	2.287812580311644	0.576387451388111	-0.5945708446342473	-0.07936433880360216	-0.8676262557657918
1.5700917002422823	-0.830455443917848	-0.40138448887682826	-0.6220292996963865	-0.8193614724963275	-0.7923721003015768	-0.532535902192427	0.4027586640058066	0.14733961522660438	1.6238740793119368	-0.2608867733611361	-1.4563296671475903	1.979091359358811	0.23624188430686513	-1.6128885478310313	1.0466142514174597	0.2989803598586652	0.35694295928552994	-0.30285518099746894	0.2705724652289636	0.14299863216470995	-0.4482246846896601	-0.45296019557045286	0.594964471202223	-1.0388586457987048	1.7302452627932028	-0.969378088798001	-0.35457313232380255	0.41507256572219375	0.7349794152957105	0.7785319268116504	0.5130986597685937	0.17943584057957762	0.13743426982011522	1.091553425019266	1.410822422096732	0.9416395228944111	0.16104755235705132	-0.27740294591090886	2.1661213655073532	0.47943110883905404	1.55043104729481	0.27753582046997105	-0.09851135205319299	-0.6414441887681177	2.2010280507862454	0.5200195357251847	-0.6555975350045382	-0.0514656362789074	-0.99906887796093
1.4681766628191908	-0.8480552873258503	-0.47914476190517385	-0.6476932957137459	-0.843683726770398	-0.7595175437708297	-0.6144164198785729	0.4557369067747893	0.11646265565560358	1.680721851203111	-0.27942398700094306	-1.456708401628124	1.9563991769544304	0.16864880422985273	-1.6063920051814449	1.06534891303573	0.3490574733765722	0.31300620791997136	-0.30896526065812346	0.2720241454235064	0.15509993291541868	-0.5097669314029388	-0.47091250623907543	0.5049815032142443	-1.0275852458362373	1.540938366889305	-0.9066887218009304	-0.37008508731768974	0.3919301106924773	0.776439788410892	0.781611888856842	0.4927911501074707	0.12863784486384375	0.08892887372690131	1.089539053683212	1.343093546735605	0.9042601892200682	0.0926555937552537	-0.2366575042006164	2.1151611950893012	0.43446136642157446	1.4760658641270117	0.2522344845699075	-0.13636807923886682	-0.7038226186703357	2.092696174005268	0.51459225766692	-0.7116437095864224	-0.01634919880609797	-1.1010623860014284
1.4014278244077447	-0.78374031431517	-0.5477085675910434	-0.6657089858653847	-0.8372307939991772	-0.7118384631229644	-0.7014935014540742	0.5173318533731881	0.06531457234302544	1.7514734674798185	-0.3127620193827062	-1.4536631716832935	1.9336906633644404	0.10807662732842471	-1.6064344300766578	1.0682815268436507	0.39536616212523096	0.2528267358643087	-0.31749180181695336	0.257248672352783	0.14402118064024275	-0.5583080474883688	-0.48395931166494516	0.41410671256290693	-1.0321095185961962	1.414752707884936	-0.8999488903953518	-0.3949597275615308	0.3617664545077534	0.7917799924176856	0.7628144873637861	0.4646588729071907	0.07690609859801631	0.02322280143583046	1.0540344781303357	1.2721258150520307	0.8777801935592034	0.025067226392708815	-0.2345474115618776	2.048387241015849	0.38379020359496985	1.4218264051828327	0.23180330483872744	-0.18273398507816094	-0.7537866969336037	1.986160588879726	0.5576190556988745	-0.7675848424258558	0.017820756028555342	-1.1635853399277427
1.371313019627648	-0.6333535317096248	-0.5984443102204257	-0.6930885664557902	-0.8019321736850042	-0.6656948793233883	-0.7914228654521286	0.587330889904995	-0.0017100403739094938	1.8188879461514955	-0.34997142637328926	-1.4462914974022774	1.9155344677630943	0.06106932662075728	-1.616928135679581	1.0676391838612302	0.4235033788933619	0.19031013809810632	-0.3294686932022046	0.2311318083919751	0.1072826380965037	-0.5845658249793819	-0.4991337859746392	0.3356263181873362	-1.0285063289962868	1.4686983554421846	-0.8559214428186731	-0.43105699969727834	0.3286469889490708	0.7966780267973456	0.7044670407071555	0.4357438940387227	0.03376682318368338	-0.0529075361382277	0.9896483668599121	1.1961491268141076	0.8680571207372788	-0.04247884669408578	-0.2762126918392085	1.9780631116736473	0.32162614790021876	1.3866150081759472	0.2199708507441014	-0.2404959854571776	-0.7863758331142225	1.8996858585203171	0.634878102713215	-0.8138493249912088	0.05685189720203766	-1.177906094020203
1.3712673178171442	-0.4007334204381062	-0.6367082231399095	-0.7323541109781118	-0.7552413658872366	-0.6301931769864175	-0.8783306133757126	0.647458566979296	-0.07746744917067364	1.869813776592196	-0.3813395374659764	-1.444203339725822	1.8926014003709735	0.031569251820021474	-1.6382789253357302	1.0584391084932043	0.4238972537986223	0.12502615725200808	-0.3424612282204981	0.20822603426241404	0.04134541827827602	-0.5925936805180357	-0.5121454923851435	0.26771014488272593	-1.030394549474389	1.5599222557874495	-0.8001119682166203	-0.47145504076049577	0.3044355685055362	0.801876323820969	0.6078999466934529	0.40554465467446354	0.004779274527508951	-0.12519847506579534	0.9202765328421634	1.112574769752392	0.8734830486117116	-0.1309605862772098	-0.3381804275255925	1.9046539183466784	0.25864318137671394	1.3589694352525554	0.20400014485757892	-0.3109495217128302	-0.810890841668453	1.83064140755267	0.7213707989436501	-0.8524662563073881	0.09628652757273838	-1.1384972980095855
1.3651486518932465	-0.11680289175683937	-0.6715695101235033	-0.7671952531804732	-0.7303712833622169	-0.6097063496155259	-0.9717412133605844	0.680799229573051	-0.15129743964446793	1.8981068997652835	-0.3963653223928819	-1.4481800517714247	1.861259813788169	0.019512948699265693	-1.6647871066012612	1.0396408282408922	0.39919491007816815	0.08094194678803165	-0.3640411213816356	0.1935063092790385	-0.05182544718025121	-0.6003358224481088	-0.5182594065854805	0.21248887331653538	-1.0729847768785528	1.5332709520969519	-0.7782141569712647	-0.5050542614832821	0.2943865551248625	0.8057261198632194	0.5034546065692256	0.37601565984215835	-0.019960200573396814	-0.18964673992888675	0.8566014967025746	1.0230209856338501	0.8894759386473303	-0.24541524059850808	-0.3996520465774398	1.8183452903459667	0.2058360964916075	1.342067734812332	0.1790785706625559	-0.3856351487711601	-0.8348229398779543	1.7872015859004549	0.7528781177497647	-0.8936861732413768	0.12285457423426542	-1.0570549865867633
1.2996364507071925	0.1811448981321311	-0.7034858734788558	-0.8016629068753055	-0.7276937452842844	-0.6173686057890542	-1.075533945432484	0.6831963928401282	-0.21399392072497472	1.8973635223599756	-0.41043255574913456	-1.4523529551019885	1.833000738489155	0.04094205521389974	-1.6970595399337878	1.022293463287531	0.361249853326796	0.06429724855566551	-0.39901291442276154	0.1790586349619216	-0.15619173151854576	-0.6162962956558893	-0.5160698965793454	0.17798309122423275	-1.1512647836795062	1.4780314767151943	-0.728156842314783	-0.523287461487165	0.30111974487303744	0.8178760332778978	0.406679231098536	0.35782909177040734	-0.05123396373432715	-0.2520646354412288	0.8026253614109461	0.9313174551210682	0.9013529796548891	-0.37307205309521896	-0.4444558501136007	1.7201005480462026	0.1749566857565012	1.3127411869216616	0.14886795163005942	-0.4547908754242007	-0.8597733754366809	1.7852721349543756	0.7053549340125819	-0.9349265861251117	0.13512021658587922	-0.9578500944534716
1.1842447558691194	0.4712306079341239	-0.730941313855265	-0.8522192962790852	-0.7249370031218774	-0.6499947413010474	-1.1866608038569009	0.653150077426275	-0.25456235048419884	1.8924357362346726	-0.43690814137610234	-1.4580783286005048	1.8163306807782718	0.09749205289083081	-1.7354098006457537	1.0002588415550995	0.3151718120451815	0.05753836988024116	-0.4417794175817429	0.1708302172693515	-0.2451603116313167	-0.6376899731764334	-0.5072550295775472	0.16646888514230307	-1.2205225616222573	1.371661268603964	-0.6921032117575312	-0.5253963548335023	0.3215814783468586	0.8444331917699112	0.30834434821865797	0.3647654479333162	-0.08239764261987843	-0.30490957357446147	0.7665080727049877	0.844048666342099	0.8918371021694581	-0.5077835507870568	-0.46418979418608164	1.6146265479616937	0.17953808379502803	1.263587754801555	0.1091356709384558	-0.514833515670581	-0.8934183050529336	1.819667994988913	0.6430980578305867	-0.973968808398532	0.12753547816582625	-0.8674647345718475
1.1258190236529222	0.7535740200327357	-0.7625629615783748	-0.9034734114661609	-0.707338295574316	-0.6981205119411424	-1.2932112554028803	0.5980854147766881	-0.2674198620556078	1.9026495626565119	-0.46902548767605445	-1.465380056423404	1.8125663424952854	0.16898449755953063	-1.777253659250484	0.9692047392867604	0.26455888671921735	0.04707079388022621	-0.47809526596958857	0.181968685121489	-0.30348675118534624	-0.643678344582293	-0.4931101263852418	0.16827579540806442	-1.2503404358737291	1.203437826511037	-0.7933890407235602	-0.5156931562752529	0.34764466443816366	0.8779848613164022	0.21099099170483018	0.39736002429935835	-0.11539147258361326	-0.3411284683449549	0.7546431591386044	0.7750361123945659	0.851932575331596	-0.6420255820180679	-0.4573527533556181	1.5081630976550802	0.2074964311615898	1.2304107685242989	0.06392791693599524	-0.5577441218562063	-0.9458263929543431	1.8802690599150567	0.5870437851437508	-1.003967192846296	0.09536794578332591	-0.8027184889171306
1.1856480702857604	0.9635688724389947	-0.7972076772261538	-0.9333073451060434	-0.6761384866317026	-0.755921181731118	-1.3791953652250974	0.5312755866849985	-0.2523892215704221	1.916016025785197	-0.5242478392841281	-1.4753892239787663	1.818800772601707	0.23863881655718827	-1.8254594075765151	0.9367407659994982	0.21217707274215153	0.024067174527047767	-0.5036079907636622	0.18757917263219545	-0.33188706287155567	-0.6165169687682083	-0.4813051575506381	0.1675545822976959	-1.2536475630293369	1.1000865499903287	-0.9452272274983976	-0.5007677998376737	0.3807936696283166	0.9128555417631633	0.12493169719611004	0.44055930861225984	-0.16214976855104674	-0.36600581356603257	0.7556862059443539	0.7322808361497454	0.782442281070217	-0.7626890360194899	-0.42162170938925003	1.4222289974673141	0.2316669641793451	1.2238592763441374	0.028584760920223894	-0.578691431956756	-1.0000323730033505	1.9427995757872794	0.4980720548302992	-1.0174227838548926	0.04008348710699635	-0.7699486890399394
1.3571185749535797	1.0584065746516114	-0.8226135043419667	-0.9481606957516252	-0.6366464500672919	-0.8112853606543868	-1.4337010088974074	0.4551551390813179	-0.22406201288435304	1.9753769506875671	-0.5969001796565202	-1.488452151534827	1.8314839796256734	0.3029343237432772	-1.8780773450047072	0.9044409698323431	0.16124833780746514	-0.013151097916077301	-0.5152057896152232	0.1705715461440565	-0.3352703944046932	-0.5554090996549664	-0.48437548570427935	0.14912293433997492	-1.2497998477809857	1.1119453471363332	-1.0331130835265707	-0.484354486086532	0.4171052616127177	0.9453214401417498	0.054441441597150766	0.48940619030682947	-0.21433757824344662	-0.37562346461009516	0.7543706144919159	0.7090820828423692	0.7005591157447997	-0.8571575303350494	-0.347055166292759	1.3669138524801387	0.2545711402454193	1.223143784434988	0.007410168881600806	-0.5810123323409887	-1.0350280627357022	1.9753393583624201	0.4148638278454805	-1.0007672626921191	-0.04024734886475449	-0.774053227615453
1.6102152015226736	1.1139828783135393	-0.8332701536805533	-0.9527123304203042	-0.5978958517381011	-0.8603349674147749	-1.4543949006446915	0.36879885105554655	-0.199452687400167	2.0862315388920423	-0.6522164301939639	-1.498415256788503	1.857497516903384	0.3456697221397358	-1.9227157130115162	0.8749711767730414	0.10930120559521372	-0.065373838620127	-0.5116784045423833	0.13844280844363627	-0.31653053509471096	-0.4639064129134599	-0.501246412423307	0.11457449985942474	-1.2394376622304244	1.1802496428059035	-1.0961767514436926	-0.48135854126480176	0.4453543804327972	0.9759053351626346	-0.0026797479814702763	0.5431719471402714	-0.255619181510751	-0.366748579712166	0.7531144500677032	0.7086217618705343	0.6227054680572364	-0.9197636320142252	-0.22767417338039603	1.3274055231890531	0.28335965494697224	1.2215518867736683	0.0061535028758306215	-0.5720673927988998	-1.0567127957607059	1.9591564282442504	0.36955370894758943	-0.9471242382180154	-0.13022114740619925	-0.8102173478771404
1.8568651844689614	1.2010156693040774	-0.8408456850456958	-0.9142101799902946	-0.5627336384583008	-0.9176813331785627	-1.4466891199132903	0.27583517733845475	-0.18393666779707596	2.1432817243899622	-0.6709179669601684	-1.5008975030460543	1.8910519791362745	0.3658051811887812	-1.9480193961651282	0.8535111749609859	0.05247321813804619	-0.12130729663641664	-0.4987750677673116	0.09190653504898959	-0.2844838201199139	-0.35170226536162874	-0.5230044591865629	0.07339749649621456	-1.214903954345953	1.266494501143874	-1.1577794383502895	-0.483467434611139	0.45934139593380524	1.0206766401108092	-0.04750191752502265	0.585559290929564	-0.2828453817608539	-0.3460341301410522	0.7483746322647593	0.7390124371657038	0.5598756405502322	-0.9498919593448522	-0.07367786661538742	1.294405267894065	0.31474842258931096	1.2049145447898373	0.02737412663627704	-0.554248561685668	-1.0761197305310044	1.8862693806037083	0.3207483527241497	-0.8866739964343455	-0.21166372488943516	-0.8627117359088834
1.981932221424832	1.2975384918677464	-0.8499885677277641	-0.8267584615927437	-0.5319100489169419	-0.9888268664863962	-1.4210647600153778	0.1913573681301587	-0.17977771394448225	2.1070550625949314	-0.6430162913433929	-1.4959824848549856	1.9128030769699087	0.3889721147576636	-1.950568578999236	0.8366111926599175	-0.004200412937330172	-0.17136461058013883	-0.48327687300762195	0.029700589262557087	-0.2556763191078774	-0.2439046114315644	-0.5476021834310576	0.025958347040289664	-1.189707943808303	1.3381276272840892	-1.1873950930826498	-0.48138715582852354	0.4599063413856676	1.089734367306021	-0.07987927001361562	0.6083498541587319	-0.30042937896209393	-0.3205800238150972	0.7282247712806068	0.7861763544706756	0.5180049163004339	-0.9422303512927105	0.09589607662289114	1.2603754966109362	0.344212327665094	1.1621401971609404	0.0682595019595489	-0.5304095991676202	-1.0861181645966187	1.7696028192429794	0.2581903792851078	-0.8370533020979984	-0.2901037418040081	-0.9236741100642989
1.9637267707936221	1.3804279013166014	-0.8599932703647232	-0.7281185050465726	-0.5004638272670741	-1.0653072995877895	-1.3944068050992695	0.12164103798754888	-0.18476644454635885	2.056328063219264	-0.5720560879273575	-1.4828837310642797	1.9269091385401023	0.41904327760096177	-1.9503250969919261	0.8310968936383055	-0.04689325908724686	-0.21258043858174128	-0.4696619775195806	-0.022809649172304908	-0.2336995334156171	-0.1552567379009966	-0.5713341319632026	-0.027667337456456713	-1.1782908987339702	1.3524888578870793	-1.1827779101204619	-0.4785342838254052	0.43942429941521066	1.1706176170237717	-0.10104847659810856	0.6211609711185014	-0.3085618548057528	-0.29994857676461156	0.6889168659213047	0.8267273101854201	0.5030350532387533	-0.8916358239265805	0.27000107650621086	1.2068424072174457	0.36202293465885027	1.0952517607706773	0.12958296177227416	-0.5068690381275451	-1.0858372439485566	1.6463489493001433	0.19799351017007255	-0.786725497495396	-0.36404742963255615	-0.9928906922925791
1.859720203454541	1.4165422899709799	-0.8785000724530418	-0.6367697829358466	-0.45675197309093385	-1.1466454863546789	-1.376917057908393	0.08913914889562707	-0.1911931863108271	2.028626059428711	-0.49417083847027954	-1.461193505003452	1.9407926877063661	0.43800380999613375	-1.9891420315512356	0.845616307697815	-0.07690404297229185	-0.24255503531354777	-0.454113101939879	-0.04247757438869183	-0.2182743782243079	-0.07424183118177649	-0.590070320641655	-0.0774601232456809	-1.1912167657466703	1.3400644952848517	-1.170177250760265	-0.472425074470683	0.39864299194401687	1.2485464967982354	-0.13328003206681044	0.6251037183148629	-0.312805996779758	-0.2923442689132204	0.6377768343215371	0.854652658213906	0.5157257675990015	-0.8089610884039532	0.42905436613398784	1.1413261697995563	0.36153327663753326	1.0009188937607996	0.1973071325045007	-0.4914184727125101	-1.0837537491420954	1.532723311331896	0.14676181188359902	-0.7360646337094126	-0.41274514178620797	-1.06494814728493
1.7430864947074873	1.378813561464947	-0.9031199912162083	-0.5674589349039966	-0.40435627109753874	-1.217953452386959	-1.3654023695780233	0.12609658413795405	-0.19828052704074367	2.0218926722803956	-0.41538963672879586	-1.436828253422459	1.9471802226778763	0.4448220690275833	-2.0721306602700107	0.8657464748369994	-0.10655821038906046	-0.25479616046987547	-0.4323061587050875	-0.028241742803497217	-0.21646490206290742	0.011841588496165411	-0.6143638534196486	-0.09688053111277803	-1.226388984129718	1.3333448545675386	-1.1535679492885451	-0.461491449672372	0.35154020333825997	1.3085454072617178	-0.1912473650644403	0.6236800109701411	-0.3224167471785129	-0.2996314645704169	0.5762637124846312	0.8644902393954933	0.5480914057871447	-0.7140696513308921	0.5421199859217308	1.09481504140132	0.3516359935285048	0.8998276453440177	0.2557328954284622	-0.4889531081206874	-1.0723202787659627	1.429744981542153	0.09648609738824863	-0.7141775213738378	-0.4404721467801713	-1.132896313078416
1.6816417546562559	1.2869649741884452	-0.9219951878448299	-0.5446822923486894	-0.34521062101614275	-1.254851060949648	-1.3566190110616947	0.22059061062301435	-0.21073724838616387	2.054647851156184	-0.3483321075647038	-1.4167723860659156	1.9513283438226854	0.44908373678605773	-2.171742469669669	0.8797343654701608	-0.1387459515207477	-0.23780806433708426	-0.4095666883820737	0.01944071126702526	-0.2246201264818634	0.09365556416946444	-0.6535577539111485	-0.04410013940130226	-1.289986486748448	1.2919991789779202	-1.140015841138023	-0.4570189933625685	0.30815940829771293	1.3482176090954359	-0.26216720116843495	0.6263924770961036	-0.3436964307674924	-0.3192094180898535	0.5023303417486153	0.8354140889374196	0.5897765175480005	-0.6262477024494701	0.6056697587731833	1.07932004188438	0.34934248038268184	0.8272871102176245	0.2968921594965815	-0.49644630078978125	-1.0444201764025824	1.34665901925283	0.03585514639430497	-0.6982572924082209	-0.4621918844176748	-1.1976093043696738
1.6770796386312756	1.1237424202497635	-0.9258130948988805	-0.5771655318304407	-0.28310581833423776	-1.2704471405078894	-1.3486295414848741	0.33770815749317096	-0.23178578432488436	2.1479873929291005	-0.32852530215070586	-1.3964264968098647	1.9639401019096112	0.4413341334558063	-2.2645810523205254	0.9042378006462096	-0.1725074180621917	-0.20651845564541507	-0.4007482256999741	0.09021179319361014	-0.23653842079399817	0.15030583641387635	-0.6962531990307804	0.0808965618481095	-1.3803502273871988	1.240868446248447	-1.140409460815239	-0.46242142299334893	0.2634548685219202	1.3742224987958729	-0.32974672340600436	0.6342689749179282	-0.37136100232848124	-0.3474707122288464	0.4212800720806393	0.7626193100975929	0.6498588485617061	-0.5683574125164373	0.6311590816574808	1.0978652655895342	0.3819244376861598	0.7816766561054738	0.3062089799935758	-0.5121786898229017	-1.011119374580206	1.2740681830955587	-0.03931127468356175	-0.6597120969161542	-0.46687064213010165	-1.2613959241074308
1.7091166077943192	0.9405515985001462	-0.9072326139025012	-0.6463347825709747	-0.23382987722375786	-1.2816956066758514	-1.3360174831245473	0.45776257982796303	-0.26050975519446967	2.2886827623263875	-0.3336897432660594	-1.3612724305671862	1.9821738706426022	0.41740574916350787	-2.3048699462876625	0.9647268083358274	-0.21167668060018383	-0.17633580018570388	-0.4073813314231532	0.16705049694715507	-0.253361287659917	0.17664956027495013	-0.7270968766286543	0.24935216923197795	-1.468188665028813	1.230737335359123	-1.1497742283504715	-0.4745425521861371	0.2150578748123873	1.3956537450087896	-0.37779985905106395	0.6434634703764143	-0.3953751006862617	-0.3819273996383122	0.3401211943955618	0.670408002842684	0.7296916433697364	-0.557654846037859	0.6262362419190717	1.1571486634040948	0.4533075719891504	0.7434107695426618	0.28592970494441217	-0.5347719445836978	-0.9872551655273198	1.2070020987317789	-0.11475621072419662	-0.6334875292154697	-0.4523686394407133	-1.3238808730469347
1.7460813074663715	0.868801950725776	-0.8650190649721308	-0.7355882751971553	-0.20600504232514477	-1.2875203426540722	-1.3088383324226678	0.5473618138719641	-0.2951126540522978	2.3958240460460374	-0.34066565122717735	-1.3147273277185492	2.002996132294697	0.38413117131443997	-2.2399063643524633	1.050057866511715	-0.25652164503875297	-0.14989416185297633	-0.4281665493265015	0.24286343589349624	-0.2785498363491515	0.18302120603378302	-0.7413253489051636	0.4380463348393289	-1.5371284499758322	1.1891256632307337	-1.1637247858675006	-0.4893591732815713	0.17020563687924511	1.427688015836678	-0.39872693844181	0.6470103684532323	-0.41089305193350445	-0.4210747935981466	0.25672253250874777	0.5784410928047806	0.8073834197006635	-0.5891302460511288	0.610505299017962	1.2445181632098445	0.5407649971988147	0.7230293072470977	0.2574728945133755	-0.5556268923220179	-0.9782446357407238	1.1443737515439807	-0.18346158649460592	-0.6277486632864412	-0.44337598126866384	-1.381068876949751
1.7701016413987194	0.8826286490504851	-0.8090699814239134	-0.8223648412926348	-0.20027814699494056	-1.29390090311126	-1.2613127538306848	0.5697960845254489	-0.3284386634464237	2.455559346557345	-0.3667049980781133	-1.264017851595217	2.0226282587955007	0.3513151014278595	-2.0723464738673996	1.1350687793033933	-0.2895592333759344	-0.13325956355885774	-0.465350053352954	0.3039611097034497	-0.30628903727601187	0.17290276311527156	-0.7338058027085215	0.6119401217247653	-1.59656792004348	1.0985680454777311	-1.1783370108173958	-0.4887725747252631	0.12987480878796767	1.4822232185466047	-0.39706068678591555	0.6313270962340486	-0.4208773025522968	-0.4642573870223631	0.16937709626461875	0.4939982951467165	0.8666585522159448	-0.6437385001859489	0.6048010223487583	1.330931310600215	0.6144219457617126	0.717245029282771	0.22601481581947325	-0.5672408673059743	-0.9748572009261733	1.0800116160412547	-0.24149808279033178	-0.6207774783789027	-0.4518986174503364	-1.4350620866488257
1.7866994636369196	0.8720306304290851	-0.7459673457112646	-0.8884661507213222	-0.2183608795031796	-1.2901522603923787	-1.1956464831001952	0.5363152369453155	-0.3409215670679136	2.4923305546926495	-0.4146951758969967	-1.208163045772384	2.0353298384032783	0.32294287433842	-1.847815482793149	1.2138799535970108	-0.295327194263329	-0.14460987416172982	-0.5050898979408149	0.3319867881750542	-0.33378117951079733	0.15031745078820868	-0.7074029862452282	0.736081836464305	-1.6375561206656997	0.9986437340730395	-1.1882113105728282	-0.4691057850788902	0.08987445532376018	1.548602710194318	-0.3774900403837961	0.5833393870603059	-0.43245974095472317	-0.513518318880269	0.08494358440353407	0.4312095654730146	0.9033666593314382	-0.7014469247332562	0.6056846635647789	1.4042603723951115	0.6462159476285894	0.7033777041680958	0.1990310204867756	-0.5716695241616021	-0.9715095632034316	1.007882761096425	-0.2911063650325626	-0.5995334264666254	-0.46681269421347976	-1.481383039635569
1.7868365690684302	0.843473421248893	-0.6985962732166504	-0.9267117843192375	-0.2529092611283019	-1.2543866048781809	-1.1185534895727993	0.4682390711433374	-0.32271884313583465	2.489690221450666	-0.46789674429591893	-1.1566756285539015	2.0455674503822245	0.29082275403775754	-1.662304327950966	1.2641448311319317	-0.27931671162787836	-0.17584494318686103	-0.5391879536449329	0.32282180261503735	-0.35345665923798886	0.13441272657722425	-0.680254733550839	0.8244808498523615	-1.6447087700145153	0.8769257839237643	-1.1881968215049552	-0.42720261796387726	0.05756917585746728	1.6085828542425524	-0.3312203147141854	0.509855395959607	-0.4499316880899519	-0.5627260439941827	-0.002244062834617372	0.4072610109950207	0.9091335961971836	-0.7440414898412434	0.6052566831203932	1.4505833658919607	0.6197040613135031	0.6812089488304005	0.18954158103294472	-0.5695262437047344	-0.9767838483707999	0.9354739998875867	-0.3423506090380795	-0.5709364525827807	-0.48155507344589166	-1.514292982901623
1.7510950649127992	0.8303245823222651	-0.7061561757225073	-0.9392995783037638	-0.29486542476525573	-1.1895657957785066	-1.0417177952307841	0.3879971849401207	-0.28590253493950757	2.4369265471115424	-0.5312080974236846	-1.1268835554297678	2.0600899571854603	0.25797393358242815	-1.5977908188171577	1.2505591744430335	-0.2525403149153097	-0.207100212088488	-0.5675306954284804	0.27871391590527095	-0.34889522375653065	0.12548127271549875	-0.6592939358508858	0.8986998828930137	-1.6254910277966175	0.7766347588442615	-1.1905971770825783	-0.356418771683894	0.04422649356789702	1.6562066543083838	-0.23188047380434612	0.4273208545348015	-0.47540833467777405	-0.6008454836600843	-0.09482317597832204	0.42547216284467915	0.8727600232187378	-0.7647889468104851	0.602839977625975	1.4561420554319895	0.5542108938991097	0.6706403574976665	0.19151634189915553	-0.57026751086827	-0.9930702229422075	0.8840636435524847	-0.394811787790826	-0.5200834392679233	-0.4999159781384651	-1.5351173403619982
1.6870506983464495	0.8231512509409681	-0.7726413431233939	-0.92960529418526	-0.32777912209136084	-1.1065246034162421	-0.9803552382249958	0.31582060828656333	-0.2431045836718954	2.3357949771143183	-0.6015931698973283	-1.116816383494504	2.0783523054932678	0.2311512177769298	-1.6186601781406718	1.1935486694856947	-0.2169762497083499	-0.23792320363310915	-0.5966316222794085	0.2093900543262411	-0.3089815195035318	0.10171593995624939	-0.6413299255104747	0.9614880758833111	-1.6061833703178579	0.74978718586302	-1.2087181713023785	-0.27484723488058405	0.04339199897887168	1.6891658413163397	-0.06033986583004365	0.3467655587077131	-0.5088110490929184	-0.6193784567275101	-0.1826706681505627	0.4765250805251027	0.8115532258476023	-0.775831982208852	0.5831337138807429	1.4277249753735468	0.4748103130286972	0.6653474414468518	0.1991322902747864	-0.5820164769970233	-1.0081767307917537	0.8639212626900367	-0.44690161325988187	-0.456540871066246	-0.5239192929346942	-1.5470627827788144
1.597109535275309	0.8031612045148335	-0.8734631143747149	-0.9015772390433204	-0.32273426193302146	-1.0098822083928516	-0.9462224121028278	0.2572559938103861	-0.2106385613455939	2.180121000817801	-0.6669722556989305	-1.12086645402057	2.099774738216511	0.20243510971562512	-1.7060001254597796	1.1536556815135668	-0.18185928574519888	-0.2659242724312965	-0.6360876542752016	0.1259797660361095	-0.23466946754005952	0.05258713652959285	-0.6406797580353706	1.0164960855082634	-1.6029617723128262	0.7489220514893458	-1.242690205775213	-0.2004693993970732	0.04583824970997448	1.7044229369127506	0.1909465049880669	0.27945546438625685	-0.5420840213263654	-0.6064534744768808	-0.26809804582852054	0.5537712106183443	0.7493126100787528	-0.7790484618796516	0.5391049595075494	1.375500120340621	0.3999067064000326	0.6541668028183397	0.2092201421123175	-0.5933367870344035	-1.031755337185777	0.8589155603764065	-0.5017314237680617	-0.38589133228995964	-0.5514123600430361	-1.5517849023899952
1.4875327237383744	0.7834815033552904	-0.9933163708475139	-0.876547352634898	-0.3010059414254937	-0.9225568529232946	-0.9399812575035937	0.2152729268063797	-0.2081874975012324	2.0254895441595706	-0.729348531988386	-1.14021432674008	2.104345428788966	0.17476292603319737	-1.8498444995207308	1.1640645109283843	-0.16012342329319282	-0.28235687196045905	-0.68656980547282	0.04133410013034536	-0.13049305238178568	-0.014595050359568757	-0.6587423798951418	1.0520332798981893	-1.6161727364941132	0.7553989380838968	-1.2921051717559926	-0.13561735217673337	0.056647908600998845	1.6845224940007562	0.4748914082617029	0.2404913158239252	-0.5616593644375948	-0.565984424996276	-0.35192089374439195	0.6479590507059265	0.6985432777834946	-0.769568199970253	0.48671887556114823	1.301909760071577	0.34115900034826163	0.6417160942145502	0.21856688322849666	-0.5945090785550114	-1.0702531709973049	0.8613151451445583	-0.5563956307848659	-0.3113296291058043	-0.5818994028435044	-1.5493977141559725
1.3926208166895153	0.771154807152439	-1.1112584410991033	-0.864240701098347	-0.27979024735359326	-0.8479139400172097	-0.9588256739098082	0.18748826250610445	-0.23834545149093717	1.9316305338383661	-0.787047467858595	-1.168180967908489	2.0698437577907254	0.16687822660685564	-1.928749270935081	1.214460730159391	-0.1476081368891072	-0.2710025213822874	-0.7414145616570771	-0.03166690529016114	-0.01328200363607564	-0.10298508477995379	-0.6795377108083716	1.0588014384151143	-1.6482746776769948	0.7815130837155156	-1.3476562579809772	-0.08398523339612039	0.07983282685095354	1.6220651831398203	0.6861044267555598	0.24249755113433835	-0.5580108570250177	-0.5114134600879306	-0.4281596233339796	0.749988956834306	0.6732395473141836	-0.747594209004257	0.4373393010051595	1.2174040915424829	0.28719530944728655	0.6237770741791342	0.22355902346021095	-0.5897962298155999	-1.1054010260806906	0.8769436978077986	-0.6038410310639787	-0.26412745683954747	-0.6288372153071609	-1.545620968591698
1.3319530074168457	0.7482954281737858	-1.2062975344147575	-0.859204762650674	-0.20567062507958528	-0.7840550372076207	-0.9904382874982472	0.16956093916469708	-0.29433322783391835	1.8822989344596492	-0.8270425430871569	-1.1934350513109142	2.005094689645516	0.17819354810966348	-1.8725694868696519	1.2736506863861579	-0.13604737615632828	-0.23736770702948012	-0.7892673919124695	-0.09748978698373398	0.09129473810657865	-0.2028965785382216	-0.7056647492937926	1.0402728532113756	-1.69540562575469	0.8143959373871343	-1.3990006848335081	-0.04543283169299519	0.11900422440703658	1.5401873134139397	0.7575579840930826	0.2784883330146452	-0.5373169790443076	-0.4501618564039018	-0.4913510464162857	0.872821099870302	0.6803273544500774	-0.7074188764691787	0.39086403155435734	1.1376314093751116	0.2297674287518233	0.5904736555966464	0.2124492673982073	-0.5757524142252938	-1.143819265708601	0.882484754820552	-0.6320111886044942	-0.2516684813873762	-0.6979991269048437	-1.5457041045003457
1.3140486510666007	0.7109614370682422	-1.2684378789342516	-0.8618068693954377	-0.06941099830835067	-0.734419149832432	-1.0265481389850064	0.1635656945805642	-0.36590751452325476	1.8506901689318052	-0.8408065611506521	-1.2100225979515802	1.9283401586791329	0.19092942553196324	-1.755463864156912	1.3219228641257736	-0.12053012425809559	-0.19431167027912938	-0.826371833859703	-0.16402178434837408	0.17744273148482684	-0.2905525845007899	-0.7373691884589638	1.012362681338087	-1.7306567941228845	0.8261436874344282	-1.4439192100843747	-0.0072466964055156406	0.19090737985875955	1.451644685358648	0.7032746293659058	0.33618109304537586	-0.5106785501931057	-0.39303058297464305	-0.5402062112411798	1.017463914932625	0.7060174178905593	-0.6460879472038703	0.3457493566506328	1.067857748818447	0.1585953539407802	0.5528485509444387	0.18000610985729115	-0.5329649578559749	-1.1991255182958522	0.8733348092776676	-0.6403942380694326	-0.25736379342319327	-0.7715006935917592	-1.5440152578989623
1.3472469838847954	0.6621963953099217	-1.2857926108238042	-0.8723876756856587	0.0949990801532259	-0.6939302552526704	-1.0671266395717112	0.1776916683746665	-0.42349442372771773	1.8122566614419817	-0.8280167444793711	-1.2210792563675175	1.85606241396795	0.19555339645722417	-1.61627331664477	1.3435018943499069	-0.09785925245891715	-0.14595316594868604	-0.8490545416643032	-0.2274987865263419	0.24677014557763854	-0.3594351157922359	-0.758259788128186	0.9841132291037379	-1.7365868152294914	0.8153385464808389	-1.4727741887534038	0.03896582400608354	0.28807061267119927	1.360203986605813	0.5529240561217954	0.4114464051840204	-0.4762536246494376	-0.350473700859777	-0.5656266348665652	1.1487906408509372	0.7338636078014303	-0.5737985710916952	0.2961206591494047	1.0109225532915582	0.07339485823166818	0.5121890709666816	0.13447383221597795	-0.4288773121545334	-1.2575734001305992	0.8773703510451709	-0.6401006682438121	-0.26679961628775173	-0.8327731036523411	-1.5368513178852188
1.4160093903001958	0.5943287856948414	-1.279110157132124	-0.8792479618431855	0.28526929219575414	-0.6592102604021012	-1.1162136063826709	0.21831727742723855	-0.4497149662008022	1.7707851585801069	-0.785861993875298	-1.2225088937309727	1.7989134713257553	0.18586741574968307	-1.443710977645885	1.3282313699659052	-0.06928203129211725	-0.09873393465259439	-0.8614105255832449	-0.28637768645984363	0.2962505114070952	-0.4093536966735057	-0.7640561398085491	0.9536594238949568	-1.7361953548864704	0.831120146951055	-1.483194243398718	0.08857775458789811	0.3865852836233882	1.2849560232953117	0.3548692186730777	0.49613337619634335	-0.4410423828530588	-0.3109198073758409	-0.5508866826587937	1.2583280498395533	0.7559320694227804	-0.4973453235319166	0.23787699210596086	0.976547868022555	0.002225597547183644	0.4696331064104572	0.07987560696160666	-0.2538482674636105	-1.311182423802474	0.9001895054032346	-0.6414054230243471	-0.24755391947576072	-0.8742981514596948	-1.5290935499525642
1.4995791833187722	0.526986585171447	-1.2630905763643976	-0.8576246189649737	0.49606436268448817	-0.6275079610104008	-1.1710117354537473	0.3030404103616974	-0.4535536906768523	1.7377200898462029	-0.7220674525068157	-1.2117968495720979	1.7595226516356752	0.15860666108716562	-1.2647738370010682	1.2917389005940045	-0.0371102580619949	-0.05985321237388249	-0.8742956172631121	-0.33753436133389547	0.33315833490651536	-0.44185071605596066	-0.7556724892812416	0.9167767405303111	-1.73339482346889	0.8577740331322202	-1.4948724321043356	0.1258310550980286	0.4661170489022185	1.2464500201234174	0.16588764219434587	0.5642846498968292	-0.4194442411817315	-0.25194545233468596	-0.4848755495475852	1.350688842770883	0.7621414546633302	-0.42627190784755864	0.17226184099055666	0.9793733755230022	-0.03590018907809886	0.4399042739122333	0.018197702890843805	-0.03691039297739988	-1.3592058085887122	0.9313188865121571	-0.646504003243669	-0.15153295690698937	-0.8937257270619362	-1.5150293295210733
1.5891144067789686	0.4778322506664375	-1.2296693771292622	-0.8146734405991225	0.6619265160280986	-0.5909098377834116	-1.21853071663072	0.42918820677108693	-0.42872685089916496	1.6972911066226142	-0.6538655301410256	-1.1926519921822434	1.7352014334667487	0.12143067173586326	-1.0968284333377631	1.252755043424472	-0.0013652233039693623	-0.028585823546358146	-0.8968465549356809	-0.37564821369200085	0.35854361551721736	-0.46438492513596036	-0.7329199704159628	0.8784807121187337	-1.7096878973733205	0.8216139988033108	-1.5116362836333677	0.13417792333583928	0.5030397420126537	1.2422704713560997	0.007242259925737282	0.596321438867151	-0.4070007864825868	-0.17857548063895234	-0.38293360564657397	1.392139085332666	0.750542832389185	-0.3741569012682106	0.10424488917232991	1.015326303575856	-0.05649959549211314	0.43311428442902156	-0.03939718745421126	0.2028149340568593	-1.3933915104524845	0.9661413997840675	-0.6543852239468626	0.003923697932998393	-0.8836020114061947	-1.4883997103254227
1.6686006086119558	0.4326307348201161	-1.2200620940569933	-0.8107128207115883	0.7538252551531928	-0.5421064181210137	-1.2540292076599084	0.569494686804734	-0.34095983347140024	1.6802310429885225	-0.583856053384862	-1.1710027103895817	1.7272563116677335	0.08186798468697151	-0.9467642007264423	1.2154191140980193	0.03164397765265268	-0.0016614081653857165	-0.9291667274737753	-0.40380768757324087	0.3607145293948019	-0.48831053626099885	-0.6959523503276474	0.8441804369879877	-1.6770420785149809	0.7686548626811177	-1.5256496271111795	0.10036981629787986	0.4848359441193145	1.2516644026458246	-0.13122064916085363	0.5951901200766377	-0.3988919001265094	-0.10967487543857854	-0.26598941093045225	1.3854857863376897	0.7253621241509169	-0.3314544857570608	0.041438226644711654	1.0681068533638016	-0.06648693065103894	0.44089274466222206	-0.08876160593729708	0.43768768467551356	-1.4155631726007958	0.9988061890402221	-0.6594637310157145	0.1813058950143359	-0.8406518740937715	-1.4530930775786435
1.723305675784799	0.3951905729654755	-1.2685874694445571	-0.867829884613009	0.8656064195948658	-0.49547807415941625	-1.2811907652550951	0.7077778302016474	-0.19266342181319657	1.7914008948636813	-0.5073088636713077	-1.1452862979591174	1.7314452607765667	0.0491256035800763	-0.8344802595827027	1.1828176424726664	0.05701342481625058	0.019106084859730556	-0.9689329260880424	-0.42466193208839415	0.34815571254765815	-0.5104312736147602	-0.6431450460193769	0.8193392983236054	-1.6628793284016425	0.7320273975413577	-1.5438478963596356	0.025800263237429278	0.4126244687641242	1.2656185728407492	-0.2612481592394807	0.5653012624083835	-0.4025168180515051	-0.05145818443187512	-0.1497624389687751	1.375496346691167	0.6920684235180617	-0.28889164135588663	-0.006408283632879447	1.1268223624945484	-0.07363481211163946	0.4519957998307061	-0.1316447579876912	0.6212069618944712	-1.4346868457176318	1.012649320194203	-0.6575141262763382	0.3714519448003245	-0.7821201858674872	-1.4158909461146993
1.7415245681249805	0.3743021586623665	-1.3395112328825505	-0.9601431100124096	1.0774817457912949	-0.4669127567586006	-1.2773532688577507	0.8171478201579362	-0.025773566103106004	1.9992742951796312	-0.4196522568766575	-1.10309322961427	1.7528023687573715	0.06622344737764405	-0.8012172971749839	1.1578380936483061	0.07753750096063163	0.04098053111680546	-1.0166438500474009	-0.43744162363205774	0.34056780808828213	-0.5299503911180318	-0.5875064211382881	0.8111345298207044	-1.673577051389079	0.6383682084964672	-1.560887040178254	-0.06653034952548535	0.2930166547154444	1.2782001138061254	-0.38144999158475706	0.5081730372015474	-0.4159077838351659	-0.00953339843563866	-0.062064538971033624	1.3737191280937213	0.6587509817529	-0.2438736142474151	-0.033036758446263574	1.1715026595839246	-0.09684572797267642	0.45834040278412563	-0.17107092772917104	0.7333490792354793	-1.452312275378136	0.9980941944657538	-0.654149364428843	0.5334365596345818	-0.7214487171644647	-1.3806555727181888
1.7263246836198327	0.35262426955828	-1.4162824223875368	-1.086854216528312	1.344104695267323	-0.4703517620965041	-1.2189749425747105	0.8661821919767956	0.13791600986278524	2.180169365130917	-0.3167116430993343	-1.0318212008158427	1.8042292722416426	0.14870984859330166	-0.8582732475545967	1.1443858308694956	0.09526719433120563	0.056857634042339636	-1.0659664240831432	-0.45027037349258753	0.3460351254406815	-0.5572186191759761	-0.5496880677727798	0.8104637240782651	-1.702408050826212	0.5448226490409552	-1.5627851080696133	-0.15636291087543858	0.16048340567170716	1.2637124412348715	-0.4691547096036725	0.4347047900999212	-0.43393408392855565	-0.002957044878180312	-0.013750365023778039	1.3823869245376044	0.6280018988463602	-0.19262141089336995	-0.040533868618814875	1.17990950249216	-0.14190833656661242	0.4430966896193202	-0.215272888609797	0.7930696353469046	-1.469099625105255	0.9535021373189784	-0.6538131391584742	0.6340614249151671	-0.6627732322561929	-1.3532159722411436
1.7640958858301847	0.3194881065324177	-1.4981664815730942	-1.1958841308416264	1.6151124708644022	-0.5157237904549564	-1.1356495910014273	0.8575257690679059	0.26892607725134565	2.32565101025587	-0.19021022296090587	-0.9539673809097646	1.8769295863804707	0.27052149523442015	-0.9328045656406767	1.1482193666240064	0.1115136470675556	0.05809184649622012	-1.108769417432533	-0.46274010567059626	0.3686364206045759	-0.590445021266515	-0.5353191994348088	0.81644475215753	-1.7378116365268437	0.5246947167770273	-1.5504573261543573	-0.23076936092267192	0.05631189529302851	1.2180135391901654	-0.5166142430963198	0.3619090366729739	-0.45713237917414895	-0.023407588999091795	0.009963068446029153	1.405213150048186	0.599376568138882	-0.14482464986811303	-0.04292502304192637	1.1530114375634277	-0.17842444279998007	0.4069140626313407	-0.26738309929963017	0.8218866923625612	-1.4883871686001273	0.8950125982873469	-0.6610394733275918	0.6910324792293637	-0.6173527967203741	-1.3361707356567192
1.9078038847879466	0.28156337048959046	-1.550085552119814	-1.176076927134641	1.84726844291324	-0.6034679177922286	-1.062825124985347	0.818830039994482	0.32446069881619943	2.4585650990539856	-0.05074292565862778	-0.8868682554419008	1.9522449316150172	0.3908143342497998	-0.9989486663991964	1.1654066588852632	0.1313635229236529	0.06686465285825502	-1.1409801193994016	-0.46567468498859677	0.40629685808263166	-0.6236133514853915	-0.550172768461161	0.8275867192147537	-1.7593912991337266	0.5387021461585444	-1.533734526984299	-0.2787359540904516	-0.02118163541437733	1.1648161137957562	-0.5360677311788841	0.2969785353542277	-0.4852156641397065	-0.03872261818985892	0.021862818546199387	1.4284759686454567	0.5802368989302626	-0.11388215772929525	-0.043519085449805185	1.1022655318941763	-0.18060820500999017	0.3618093377401147	-0.32942925714497817	0.8308553145616319	-1.499125360372306	0.8513934192232423	-0.6752060992716326	0.7233878978979786	-0.5834876050027689	-1.3312158355013246
2.0809330963428687	0.237720295766331	-1.5689674468309867	-1.026749244566658	1.9553358158384373	-0.7098588142937649	-1.0020475387770906	0.7629195945937428	0.30572425925654784	2.4935020458325794	0.07725109621124535	-0.8226215806562541	2.0244655171765666	0.4696388124972007	-1.0679131004090552	1.180084093422877	0.1715352148376459	0.09218115807017846	-1.1614065170970644	-0.4635785569043106	0.4425893224323462	-0.6658176649349863	-0.6029917724412199	0.8287305787177572	-1.7567377024107258	0.6041372946963183	-1.517415006870039	-0.3034160153009805	-0.07050358883431183	1.118018036000826	-0.5226778370128473	0.24930120787649118	-0.5140695390329201	-0.029368872595998206	0.033278955589087146	1.4448482093962896	0.5760498265052828	-0.09826711112233566	-0.03848765365834287	1.0377979723525315	-0.15725939694754762	0.3179660624397186	-0.397855411635007	0.829209369901385	-1.490990366605504	0.8322701145647098	-0.6930385843202156	0.726398240517	-0.5427137338923645	-1.3333821197495124
2.216766942185035	0.18801605122753723	-1.5808230529461964	-0.8022457131178232	1.917062642129552	-0.8134223661853941	-0.9599582301531508	0.7031517256511477	0.2515450739836048	2.4128088763041697	0.16037903589148486	-0.7810512063897611	2.0922848482163596	0.4830358420261224	-1.0765604007898784	1.1853316046243139	0.23106887450437266	0.11199319693705341	-1.1646663074402404	-0.46783102100721907	0.446043568960431	-0.7132438010844921	-0.6817522915397679	0.8226933270358028	-1.725086434059726	0.7521140099546033	-1.5040681605143837	-0.3153025050712453	-0.07171655995154556	1.076860606446073	-0.4936512124635287	0.24907404446129852	-0.5408377100658192	0.013062441603045621	0.05423415526608775	1.4467749136701558	0.5833361958386497	-0.10119810443182202	-0.044796639015136114	0.9692750604921192	-0.12118792271054794	0.2685482718632197	-0.467133152978763	0.8291738459159124	-1.4741210816893673	0.8406428446560754	-0.7054864467552822	0.7013521899267413	-0.49572870460775703	-1.3346410349376043
2.302592253969055	0.13444610249085248	-1.5842614019890255	-0.5588440736149456	1.801279471308455	-0.9010700490925257	-0.9577019142198125	0.6490917220706087	0.18765629233131326	2.307706058818833	0.19131286443583514	-0.778403477048373	2.1501339904415615	0.43637242229032047	-1.0338385313103036	1.1773423355170813	0.2907870521447352	0.12417372246389449	-1.1576216734585631	-0.4779950122925132	0.4134272464455724	-0.7394063407059787	-0.7740426453708825	0.821801504372444	-1.6731055445333394	0.885184589079017	-1.4997721518900469	-0.31287026715484545	-0.03195436976606407	1.0401427745556417	-0.4568843282689395	0.2964747273838997	-0.5630609731580514	0.0874646241322313	0.0761033016530376	1.4295413506885182	0.5983298000326368	-0.12631244537226763	-0.07672483186870177	0.8978621875076366	-0.06942487877893858	0.209857821082606	-0.5319228014447673	0.8412472644453188	-1.459014573839821	0.8846832418844649	-0.7097243906482128	0.6565224238436449	-0.4495313377453793	-1.3449356357398474
2.2627107034501535	0.08397688409318027	-1.5824350581467956	-0.42478427289320864	1.6903189491864772	-0.9517109889502315	-0.9811821142395527	0.5970807557076399	0.13807310351920296	2.190834591808508	0.23024962048128836	-0.7924661271521486	2.2031062323641306	0.36327929357400895	-1.0193384399507364	1.1414450082055703	0.34144965538667754	0.14294142771594728	-1.1596853964494545	-0.5007201626190667	0.3714730204024734	-0.7448256077695431	-0.881082942563937	0.8138119365557015	-1.6414564692374825	0.9412427140024304	-1.5105157957178577	-0.2908198843504007	0.011271342209265697	1.0054249063473268	-0.4157825862508132	0.36887688083402814	-0.5743269192687619	0.17235917657671457	0.09413223249190422	1.4056568615004192	0.6161205412692906	-0.15975029978034486	-0.12496525449560328	0.8186713299427	-0.018500444561998307	0.13700407865461706	-0.5849306307101511	0.8589974158533027	-1.4357496621694676	0.9530972243739564	-0.7146046753561759	0.5872051218008828	-0.40527844541853303	-1.364408440856781
2.0920413246370444	0.05541967491298834	-1.5852415547356504	-0.4510741699808779	1.645337629545286	-0.9750860732026982	-0.9911156221059161	0.5663148240303757	0.11097041974469672	2.04389485220664	0.30403657291690206	-0.8033265942831246	2.252259018252281	0.2999908663769541	-0.979674852047826	1.072901060560677	0.37133624448177555	0.15110823778311416	-1.1806550925376464	-0.5385909533163347	0.3316279435639399	-0.7436502330870896	-0.9983420673734106	0.7863573697386943	-1.6529820705413922	0.9229767575099028	-1.526666276706933	-0.24325961798747842	0.03857519282230776	0.9618975466384303	-0.39813333628939696	0.45899103324100066	-0.5699648298568499	0.2533675084399945	0.10722667078019221	1.370520609176023	0.6392357709968858	-0.19121724093846443	-0.18134582258960621	0.7382279816916836	0.01196528956889207	0.06069930898611322	-0.6231392614094101	0.8876250116131039	-1.4125737087043337	1.0103801771801524	-0.7213065984692709	0.4901004358892636	-0.3776008034646547	-1.3821211400220619
1.886074018064369	0.032666466683432094	-1.584466809853922	-0.4899867473422379	1.6857119116062056	-0.9941363861667607	-0.9781407059200525	0.5639597162592124	0.09446551571466924	1.9004677947537054	0.40656051019514566	-0.8051520262388493	2.284168113535016	0.2942881735935202	-0.8742877232172045	0.9804467675861238	0.37039946092331827	0.13801063786337325	-1.2210233792936573	-0.5783437994424719	0.29680639346426424	-0.733399386301187	-1.1109146379407444	0.7581970997706813	-1.6858998282374607	0.8404248608267206	-1.5418170120127734	-0.17672217296389234	0.05440105038231811	0.9123032729715866	-0.4231010759456858	0.5509922163939784	-0.5447299755167364	0.322981084009866	0.11094393385608478	1.3159156270892225	0.6734489009354325	-0.22650969933818624	-0.24996109532759667	0.6676303599465412	0.025692598925116567	0.008454032310807491	-0.6429006795880643	0.9484160238201144	-1.3984434001068038	1.041751419041471	-0.7313783017174784	0.37733428237757793	-0.3717695260771944	-1.4020048740588817
1.708151493090155	-0.018355384074924427	-1.5804658218768115	-0.45623734077726963	1.7837159655762158	-1.0048975541613818	-0.9681038385518695	0.5825388997872809	0.08143077027448187	1.7926368717544334	0.5491597280374545	-0.7868021700558807	2.2876711528482505	0.31725450992881427	-0.7888126267268105	0.8657895713310285	0.35135862541316154	0.11816021923115665	-1.2752964558281783	-0.6158622622277002	0.279221762297781	-0.7155945504493989	-1.210926775152274	0.7407697216816986	-1.7223231845795763	0.7563183047615926	-1.5574217381119673	-0.10748637458128867	0.05078613798118651	0.87324768192458	-0.4710396567894029	0.6155965920176464	-0.5011660893259398	0.36702137014723946	0.10733118038155379	1.2483836931748085	0.7129001879747143	-0.27445026090099367	-0.316666425485417	0.6111463397850132	0.0363468820785945	-0.008838458891040107	-0.6396531416134452	1.0413372967545584	-1.3806470770520618	1.0431699731173203	-0.7519833906746985	0.2662462347513895	-0.38363811788899244	-1.4276273611040584
1.6278050218829818	-0.08024204149087336	-1.5836161533699489	-0.45073967203182697	1.9418051180740297	-1.00915633715548	-0.9718379754473941	0.629295265577485	0.06920767539245165	1.7127193225067419	0.6981127734338044	-0.7527399509642899	2.2640787138371463	0.35144405679230944	-0.7223770853837834	0.7371732154387907	0.3292430817461743	0.09771188425467013	-1.3217322503560334	-0.6528477732978811	0.27086523079639374	-0.7112275457003628	-1.2982380829465368	0.7418767450312157	-1.7659408583182241	0.7327969797603278	-1.5705681523620463	-0.03837075736631866	0.022191774718302224	0.8533150680150182	-0.5376194280334359	0.6505505191018767	-0.4588799670457977	0.38676107216841277	0.1053004153825406	1.1638886941694229	0.7526989588595742	-0.33944598916005353	-0.36578197230457055	0.574249253245574	0.055944459437501114	0.005459885446014193	-0.613343711005456	1.1639376754188033	-1.3545331618092769	1.0070104318658735	-0.7780107394025653	0.15826588550551862	-0.41391697743344896	-1.452477871854651
1.667124708966868	-0.13173213247601637	-1.5938731504496613	-0.4602102734727446	2.1845964385770387	-1.0242575045064217	-0.9880412267113678	0.6997756038958589	0.073259886119531	1.6481207216209524	0.7916654505018165	-0.6981510054322491	2.217702229502609	0.39691412767931666	-0.645639672746623	0.6144385048744052	0.31349873080346735	0.07621315570041359	-1.3451062445455984	-0.6814398523369416	0.24831426240310708	-0.7182705022956172	-1.3626146912719563	0.7735868569483809	-1.8009058329902607	0.7961041559879298	-1.5812152024040373	0.03847937642280351	-0.012055735517138389	0.8449264803992795	-0.623514700894779	0.6762919575858232	-0.4322041881725924	0.402037792503505	0.11214476966781164	1.0639681970305346	0.7943387466405722	-0.4154784086761179	-0.4012383422543925	0.5674676868465353	0.09125611950349209	0.04932614843827095	-0.5719358756394917	1.3117932394886176	-1.3187789863271568	0.9429716832118571	-0.8021311388358041	0.06873445302524228	-0.4472649303397267	-1.4836372104157551
1.756374968196866	-0.19392641283165651	-1.6041725687188628	-0.3785271055953278	2.4928697359194105	-1.044137747171956	-1.029926015470005	0.7645223762713408	0.10791514952949839	1.5901337014652586	0.8267406130769256	-0.6251320211920813	2.1519875800082384	0.4436696583897254	-0.6179177705658654	0.5110849033387137	0.3084546481203351	0.058009027002587886	-1.3414916884623378	-0.6984140299726714	0.2208198325878395	-0.7256944103689789	-1.3927931589595695	0.8345351810092708	-1.832080111847663	0.8727705564394602	-1.5990753934021242	0.13199177066745116	-0.03906234358851442	0.8485537603750212	-0.701409362289618	0.7061043444014379	-0.42235754289802435	0.41634615009793585	0.12720439830327743	0.9666008203333701	0.8263288432813202	-0.4967595478127776	-0.42152163435996554	0.583521865098151	0.14885003366595384	0.0972813471201637	-0.5274301053948335	1.463002267787078	-1.2645589602457465	0.8619157207207329	-0.8285398774225966	0.010892320846818643	-0.4713412165865166	-1.5249771348186714
1.869508455927701	-0.26037024547807675	-1.6143491888079633	-0.323819247780936	2.8129554424157823	-1.063652516207484	-1.1001379051422195	0.8167039010344039	0.1661062651047982	1.5370655110805878	0.797270042848592	-0.5677673954806346	2.079742497668275	0.5013515975990466	-0.6710189828873541	0.4332977838317669	0.30434912320694496	0.053466074778729764	-1.3137469803549324	-0.7110554662597124	0.202789123227332	-0.7357524585409612	-1.392204832606776	0.9066235333824638	-1.8639199829409587	0.8639332733746462	-1.6274739664331548	0.2439691428821329	-0.06507383532474731	0.8633551001725583	-0.7568252474391601	0.7455520586495756	-0.4359863693481302	0.41925123831991956	0.14643826336961113	0.8787767990419819	0.8425418783619637	-0.584995980596551	-0.4181318588999533	0.6075735186485046	0.22791854760236915	0.11561115791720347	-0.49456115442705356	1.588667182264789	-1.1921305941591025	0.7746773625925237	-0.8513178849181694	-0.024793689655607243	-0.49541535661417246	-1.57052611151083
2.017480164971272	-0.30698464898545763	-1.6142732772057191	-0.44102076229744275	3.115717455546797	-1.0855428638380513	-1.181701746907897	0.857514086985708	0.23739053273613306	1.4943025019314196	0.6842705062625005	-0.5430660596984478	2.0239959955902944	0.6178556051922668	-0.7518789886028292	0.37580295637011074	0.30266717090880585	0.06549712121950355	-1.2732894953557008	-0.7178901817685818	0.19054828006721092	-0.7401589521627276	-1.3630977205786534	0.9672403320619749	-1.8803547381824202	0.7425355520681635	-1.656862625768838	0.36358088069793826	-0.09022683152138573	0.8826362513813771	-0.7989527756329464	0.7862390505390112	-0.46356837770258486	0.4253317050233691	0.17259640182813954	0.7993192300531206	0.8398310727095024	-0.6686329108924944	-0.4036784695641743	0.6353234166029578	0.30628634402552124	0.09493085562745664	-0.467901882733209	1.672442213072798	-1.1092824130347505	0.6845638508010028	-0.8605766255723515	-0.03787522958132979	-0.5236338457898538	-1.6180703500105302
2.16544918567305	-0.34896837443607	-1.5817853441393512	-0.5639272111597242	3.3710670236659417	-1.1100372110824113	-1.2729505939079035	0.878027823325804	0.3117784070923334	1.4589159461679286	0.5813377173959584	-0.5365473910042189	1.9943242727360597	0.7864002665277787	-0.8316064340721814	0.3195353528812581	0.3098030486969023	0.08801190356148876	-1.2335091061118304	-0.7147905881120308	0.1878832488054763	-0.7214853611108649	-1.3055854768297193	1.0013234677616425	-1.8895359635384892	0.5588016710251276	-1.6874611222719154	0.47621352642186227	-0.11346713658034666	0.9018074850151734	-0.8268130240231389	0.8287073634663924	-0.4864914622597293	0.4438476519327178	0.20383657580387515	0.7367321874031607	0.8166381447307224	-0.7324422847167622	-0.3920825417028527	0.6629252454220603	0.3677693810929238	0.03801907750452752	-0.4288508715245877	1.718407882009097	-1.0203686869176551	0.5874988805305098	-0.861096018340757	-0.015965059302289957	-0.5439499561136295	-1.649305698545255
2.261304700691719	-0.4034421357035292	-1.4817718081825129	-0.5790350265027434	3.514545222691651	-1.1359858388128368	-1.3741153556675811	0.8809600259575607	0.36414094521029333	1.4273895790994684	0.5616737166037107	-0.5479281915431352	1.9832047767342005	0.9310022151971648	-0.9314045440986447	0.25452121331867694	0.3192560464231523	0.12265671173907555	-1.190627050683221	-0.6999281480250448	0.2091920609969414	-0.6682659750442864	-1.2371056264699014	1.009927617718134	-1.9021855056031742	0.3889925796622428	-1.712239843179347	0.564034483942134	-0.1422645848095864	0.9231368564024596	-0.8435145933552655	0.8802757078578232	-0.5023671874019552	0.4608078336477293	0.22770779827966012	0.6940741954874392	0.7776357809205106	-0.7821972707092514	-0.3858459510480948	0.6824076596544899	0.4063201008286591	-0.03761617563854746	-0.3710166162260528	1.7356062275094009	-0.9408821895484474	0.48550429896961217	-0.8614297344673169	0.029128592133792895	-0.556790785193193	-1.6510871823019884
2.247833419960325	-0.46043677168031677	-1.313404339793069	-0.5953843833130987	3.545652626869044	-1.1535488771436808	-1.4744422457210193	0.8600724629871215	0.3765332178761578	1.403126815352747	0.5594886102681613	-0.5792232605111884	1.991827642736009	1.0414473675718048	-1.0378818082801764	0.19393985599899904	0.3301159936983732	0.16097789743885998	-1.1298911559807618	-0.6786212290406256	0.25083288851398244	-0.5636808570546032	-1.175142493296282	1.0052629974397838	-1.8968322579991703	0.3603269332509519	-1.7182479766573404	0.6123015300289982	-0.1746307897657861	0.9452302889819751	-0.8644312586731615	0.9287537301455455	-0.5076944800140692	0.4721600245459439	0.24396006589537436	0.663764195001767	0.7144023541642944	-0.8265216716954201	-0.3885415890709435	0.6954952292296191	0.4207228005591134	-0.1101509638419759	-0.2810936476446393	1.728946664366072	-0.878454598532819	0.38431682576221504	-0.8673613504311344	0.07153471215936183	-0.5659358249237663	-1.6300015405572925
2.1847756748324954	-0.5035257618522972	-1.1386870891453094	-0.6346088851422853	3.4831606042185967	-1.1510032517902364	-1.5730450113185732	0.8159562477737176	0.35120488681067574	1.3747942842208243	0.5899451192548806	-0.6105797458814901	2.019692728182195	1.1256777365733512	-1.0993554814439341	0.14355800226600132	0.3361500862785113	0.1949056100008534	-1.0609165871771409	-0.655588349271911	0.29429463009483514	-0.3857579337795109	-1.1197211480341225	0.9986732034555302	-1.8840050784679039	0.5155759422294345	-1.7136887499666442	0.6272240250102051	-0.20051858429523844	0.957565185632667	-0.8974751118241121	0.9634400092455385	-0.5018089028625307	0.4842251858136561	0.25982503322368816	0.6426345132791339	0.6231349667235095	-0.8625669682034947	-0.40128092737323673	0.7108386756315539	0.4259795889718701	-0.17284127300626678	-0.16112347264320132	1.7117909476483355	-0.8413496629345998	0.2833440379417763	-0.8845414580894498	0.09274033416586452	-0.5657212030103523	-1.5971201010313458
2.094396312048879	-0.5092208697269364	-0.9913359711066118	-0.633769562067673	3.3699647668236707	-1.1241688581093103	-1.668329277166217	0.7640878028135669	0.29582735890224005	1.3325274570988133	0.7130270533820827	-0.6308710427799864	2.0610882009058398	1.1719952284267405	-1.122517629669616	0.09405244391157734	0.33206230347797067	0.22910804088318662	-1.0066800008330286	-0.6290188108418369	0.33315833490651503	-0.14549137196219447	-1.0689027879298982	0.9969283330272194	-1.88490861718681	0.6844062696292672	-1.7151835388022065	0.6265487213063577	-0.2118119546515828	0.9539673957380292	-0.9417739742069852	0.9900293745366888	-0.49868329575800613	0.48089444363973277	0.2744809679087957	0.6243070947922591	0.5186502434422213	-0.888880351861457	-0.4251434987176793	0.730488320887438	0.4342306080437129	-0.22525895737052357	-0.04695099300538166	1.7152107233165315	-0.8438592207239557	0.19921182408310015	-0.9200031875381093	0.07402240805984646	-0.5493305274829201	-1.5610652451067384
1.9123149223188345	-0.4683042964210939	-0.8205415641395344	-0.6234493768788598	3.2276636284977913	-1.0859261035472938	-1.751527078715979	0.714843153515139	0.23012797215867406	1.2771986828936648	0.8207115193202894	-0.6481222277671731	2.105484528985227	1.1627083952758288	-1.1456926898199282	0.05094158438534173	0.3259998235172731	0.2582443427404262	-0.9768350795443232	-0.6119844252717712	0.37237890227341475	0.11437560797872146	-1.02716504451524	0.9931535966673074	-1.8877146312422473	0.7728075076747535	-1.7101220244252473	0.6173291088750157	-0.2178029611590762	0.9333806382112609	-0.9850340328231366	1.004590324536258	-0.5001458439880478	0.4493364596429717	0.2867270341389693	0.599259939231999	0.4095252079373731	-0.9150351319853567	-0.44829489857742066	0.7503243590548807	0.4423352925344727	-0.25982382554384087	0.029263728817114847	1.7422136888073698	-0.8793067244986077	0.15436975357429786	-0.9672227648744368	-0.0034394720134426015	-0.5161220788203613	-1.529732508793312
1.6942957794821727	-0.4038858749882164	-0.6206975731489182	-0.6460495358536862	3.0753189722378425	-1.0474473139325653	-1.8078712020376755	0.672226917655988	0.1716589216527895	1.206833981121888	0.8334035246068098	-0.6720609765547724	2.1332761240961693	1.1344180446082621	-1.1601761801335424	0.021184481365852104	0.31650069629761424	0.2610379856597665	-0.9617342224135286	-0.613462864548241	0.3995576459821424	0.34722755322214255	-0.992622599250514	0.9836615015372979	-1.9018784778831574	0.7947302709527218	-1.6957730175417116	0.6010932054189533	-0.22663715719554967	0.8938156730361013	-1.0230245705775232	1.000182004795888	-0.5025539375119737	0.39777699644459474	0.2898766666349157	0.5697590596298098	0.2964569861848766	-0.9486738842032473	-0.44889960726501094	0.7653072135624921	0.45145024846001824	-0.27451008718103614	0.06685553444394424	1.7902776411522712	-0.9376071229931224	0.1395836372396276	-1.006613813527554	-0.13174411742671568	-0.48022012514445633	-1.513309603867906
1.5364094659011083	-0.335296848744657	-0.46043255195195865	-0.6886990504249945	2.9559584169346445	-1.0194302069767585	-1.8285672929232966	0.6345685574817668	0.13198673134363959	1.1323386087558005	0.8111181787029812	-0.7025968705505845	2.130983633916238	1.1225111659574236	-1.1659219865939232	-0.011209716645364652	0.3106688638039613	0.24345601315800458	-0.946627283584332	-0.6271144561780279	0.39592725575693	0.5177126311746741	-0.9616635963164392	0.9639018133091403	-1.932933235235268	0.7262736083337585	-1.683300344947726	0.5836469059174348	-0.23518888050609207	0.8438031764008798	-1.0542485644980522	0.9871842089899705	-0.51846308109494	0.33354155855747303	0.27569614817561156	0.5384501151794846	0.18950318514370357	-0.9791363363123006	-0.4162048822722462	0.7792710040209287	0.46444588491082694	-0.27142973647176727	0.07539902201431037	1.8652071995775152	-1.0232598285872956	0.14421703704676112	-1.031725324765238	-0.2808162839206595	-0.4613612976127623	-1.5187253144883752
1.3935429179249714	-0.26519693107164055	-0.33353961071809446	-0.7303512275531209	2.871350853808127	-1.0121740326143478	-1.8175781986553712	0.5912327053592049	0.12411593635287126	1.0742709814115798	0.7620325133747802	-0.7402331830508142	2.1047904535968236	1.1064142614172492	-1.1635683271899278	-0.058905222250602976	0.32347157243621	0.21045547492715863	-0.9158234811809984	-0.6518844463485071	0.36373413563127377	0.5915754061799143	-0.9357956219920492	0.9311583503494317	-1.9631458594124755	0.5837097935149387	-1.66992693530097	0.5695141728949654	-0.2420623835037498	0.7931740689789466	-1.074129029567439	0.9825802138325533	-0.549347617710779	0.25329940380768395	0.24435351380638387	0.5074567516016034	0.09608830437155022	-0.990608658609532	-0.33803137960963753	0.7882858013790139	0.45978287720208105	-0.2609329816760966	0.07431037179319436	1.9446909329403916	-1.1203366405359991	0.16415832020496943	-1.0360887258486047	-0.4288277850152202	-0.46890740408840087	-1.5321790798192256
1.2476035952779148	-0.2168810732518077	-0.20514183360444735	-0.7451409620243435	2.8023816971384248	-1.0273208841690407	-1.7815277239036997	0.5346984367690805	0.15251363578220417	1.0355759483767568	0.6497802557682589	-0.7855260736980471	2.0630663157627884	1.0589730156736568	-1.145098741286945	-0.11205140824341113	0.35114572005896694	0.15314640532151944	-0.861412552816045	-0.6854916233253971	0.31533122020892157	0.571254896847697	-0.9076796393025818	0.895184938352428	-1.9899592481180708	0.4712913922599922	-1.6481136436182062	0.5784819771655505	-0.24664841128945506	0.7366067315893361	-1.082718036149931	0.9976022380906817	-0.586650460739368	0.16062602539151466	0.19925249779903947	0.4906669000721987	0.014854782757431162	-0.9912747934525971	-0.2097862942098189	0.785857467559271	0.4292214627681745	-0.2547176844893906	0.09412472645194517	1.9998667871769775	-1.2118933617502805	0.18707802341515276	-1.0055825554221698	-0.5635041088059454	-0.4995575595430638	-1.5385829200967633
1.1390483536228255	-0.2121714477149408	-0.12554405326295312	-0.726019171292714	2.7494733687094026	-1.0474371618872873	-1.722096010357434	0.4631269919733915	0.20471706622251046	1.0063280778373354	0.5519923457401175	-0.8336236467146367	2.0107187416897823	0.9960141410746397	-1.10981414039429	-0.1658707204286602	0.3841886310300032	0.09023186998835374	-0.770166804466322	-0.7233891731045923	0.25771164302388405	0.5045837424291675	-0.8689386832474657	0.8684166872372228	-2.015123459356148	0.4388966293245658	-1.61780975816188	0.6180931177264029	-0.24690503683784995	0.6690449557810155	-1.085324157880478	1.033071218858863	-0.6345037020887009	0.07415229678533754	0.1506780744523138	0.48991947169009553	-0.04888152434673362	-0.9967836228690554	-0.07019440389391832	0.7854341640311522	0.3875273636657101	-0.2593525778607063	0.14374462099114865	2.0216264124120085	-1.298896827460553	0.19660570653762172	-0.9485321526432717	-0.6817862347931658	-0.5486029591964464	-1.544112645677664
1.0469807121923689	-0.23859979725939304	-0.12489210656132581	-0.6739647235895043	2.7063357441457034	-1.0772004206309007	-1.6565770818954964	0.39765125766873993	0.2595749766520266	0.980625132322259	0.48348525185387475	-0.8759293117969402	1.9675288799472959	0.9306992724362351	-1.0566465238889895	-0.22135848259700172	0.4200880221698203	0.04479022782387381	-0.6416402449157236	-0.7641477147264883	0.19491069604671893	0.43034466169555285	-0.8197866906822618	0.8449462412315245	-2.0157342252134667	0.4382122692976296	-1.5785467990707642	0.6788475594217017	-0.24109311434614272	0.5972339273773143	-1.0874512322599552	1.0861914717303218	-0.6929663154777309	0.015271585613609329	0.1150034146462412	0.48523084158521906	-0.09001411521027287	-1.0007000728035205	0.03467358051628357	0.7972918887879608	0.35185268127357056	-0.2787369490218333	0.21312363212291552	2.0055245739299696	-1.3826439546587037	0.20026622826208432	-0.8870556201857891	-0.7807176222259442	-0.6039324884745927	-1.545428568345971
0.9884259395700434	-0.2774827923709929	-0.15376977313272308	-0.6109867631083956	2.6355734950080345	-1.1212526831032203	-1.6070986684606239	0.36053027327563764	0.30141425381124465	0.9505980589604064	0.3745038069537443	-0.9089099198044851	1.9439854344930203	0.8599887475964195	-0.9836609476371947	-0.26335704213450856	0.4460021521978999	0.013005722158062366	-0.49922511344901876	-0.801485553708709	0.13632575989820336	0.3596688710071626	-0.7680089574913803	0.8193354208337654	-1.9665483844668024	0.39489357083790055	-1.5294191996027986	0.750727343492251	-0.22996221196288266	0.5276373359728459	-1.0815594705454419	1.152885300945216	-0.7603811394038704	-0.016633306353982004	0.10275120079245839	0.4656316084545118	-0.1046127532940688	-1.006153919661504	0.09720343977141303	0.8033609813474909	0.319681586447749	-0.3018568201102454	0.28356597602879596	1.9527454045799586	-1.4651948280971898	0.22170759159245507	-0.8216547868114661	-0.852384272508402	-0.6536625320317662	-1.5251576585060214
0.9812373136120021	-0.31928956657311	-0.2099577549585918	-0.562351171743337	2.557412264312365	-1.1567797655533862	-1.5727503267814704	0.34924771828858486	0.33597083018064217	0.9076917481427447	0.24619678865263742	-0.92944858832315	1.9381470356376291	0.7935378436045317	-0.9002849611795174	-0.28112100653014316	0.4561293502124334	-0.011337149006773415	-0.37281093047652336	-0.834412604019953	0.09484963817587878	0.29998956993682385	-0.7199951758530301	0.7868052198152942	-1.856954839806867	0.30533537697329216	-1.4788378636582444	0.8357955799824325	-0.2203710628699921	0.4588450195075665	-1.0652432219087409	1.2233239527967001	-0.8349475096484124	-0.023286277622789613	0.11420832199274274	0.43057128536258277	-0.08674431380622946	-1.0341167800737228	0.10966597480121767	0.7917001014412067	0.30101548497996744	-0.30954907649896984	0.34097213631437634	1.8799804410028664	-1.5493024701270213	0.2805911734229337	-0.7458510432061841	-0.900267935103731	-0.69266362613737	-1.4809721107156826
1.0179224257374437	-0.36583046725419355	-0.2658420903754832	-0.5306559519697792	2.4803708913666282	-1.1844009427433528	-1.5435919515766625	0.35382008526097286	0.38282703423904224	0.851512120280919	0.18426261982229933	-0.9397460717668465	1.971797443585975	0.7279752987899626	-0.8136311904264641	-0.27503824423015927	0.4561524149591379	-0.024566048123735723	-0.2632592699384423	-0.8716144176690446	0.07668853672788734	0.2547933936591664	-0.676301915868007	0.7436041667552435	-1.7353762487905684	0.223380035634345	-1.4413908677405416	0.9481907248274609	-0.22599651643804536	0.39417863348032567	-1.0456543508791354	1.2854362782814241	-0.9044952164100291	-0.006738980241158944	0.13992178234351554	0.3857398191674756	-0.033074246800057404	-1.078348133653241	0.07088157781370817	0.772395370171197	0.3266015236570464	-0.29073652417286566	0.3691251373813803	1.7968045814165012	-1.634611047927318	0.3830586063424481	-0.6706294209645255	-0.9415390919120862	-0.7217942584450612	-1.422909992116229
1.0738668184774736	-0.3671752967427557	-0.26747865521210257	-0.5235042626909936	2.3795242908093632	-1.2047634075595894	-1.5146183039921284	0.35732704633688206	0.4447380470374612	0.7961349817626543	0.15880622882453618	-0.9412166533984676	2.071683057569994	0.6706966009583645	-0.7262156161202367	-0.2425188611648604	0.44229405061234006	-0.027333431203631693	-0.15958050282335923	-0.9091440300717423	0.0905947384790324	0.2210954479707264	-0.6387710401521594	0.7003100539390166	-1.6532320788276913	0.1364430697974354	-1.4360057641810862	1.0892605239786586	-0.24500896174287404	0.3521499060747845	-1.0264820427635037	1.3376141403512432	-0.9635338064541694	0.01908331675322341	0.1664323845556565	0.3362007405593755	0.04215492662525061	-1.1177135308077035	0.010282953698170724	0.7472305851209754	0.3914193006972094	-0.24406576277366265	0.3700434702317511	1.7087169387720766	-1.7151229056619524	0.5134297044934261	-0.6062322451136909	-0.98122949859624	-0.7383845323519684	-1.3501779486079948
1.126698111419668	-0.25496370425483045	-0.24842037766042138	-0.5485485140420133	2.282855705708133	-1.1945098418288658	-1.4788471198092037	0.3315960920870559	0.5110174718970305	0.7511597531061255	0.09842334855649952	-0.9255418227356639	2.1950692476460625	0.6450897500176758	-0.6504558206336387	-0.18788276780707655	0.42387064062934804	-0.015104425973201118	-0.0735650150988815	-0.9293337573857071	0.1507535299992846	0.19254731586133564	-0.6036302402445355	0.6784371337476827	-1.6061647293491421	0.06191497161874689	-1.4622937629919528	1.2410665074384828	-0.26840619609401906	0.3446728300567929	-1.002425534481532	1.3768661791823338	-1.0132368567880037	0.03942531911639045	0.19189584154630862	0.29127910840071347	0.12193592259915784	-1.1519042233241334	-0.04553974933897077	0.7028986859971289	0.46237187363662846	-0.1812404009196927	0.36686497983986655	1.6219863123727183	-1.7765345003337558	0.6395750333188367	-0.5636997484120544	-1.0265409194983797	-0.7373178614423004	-1.2681798142530711
1.1468311031174134	-0.06852786884050506	-0.22650425155366113	-0.5889427326255496	2.2001666415166663	-1.1448434983178428	-1.4328081587327532	0.26594979938231034	0.5803279987169652	0.717277864861811	0.07495057244167883	-0.8933954541919971	2.3053966134291466	0.642514736549779	-0.5943073940994539	-0.12909709773857503	0.41002646997282965	0.008232491342154336	-0.0012738934336713249	-0.9323017855561163	0.25137962024922184	0.1718528236756105	-0.5608111128802824	0.7090266511008884	-1.595453848030848	0.04592418940444842	-1.5096585258687067	1.371680545005533	-0.29289085812865046	0.36711478177662343	-0.9690562415540397	1.39036328467313	-1.052713864255337	0.04671464304334665	0.21848841207324315	0.2594078130724252	0.19729027654026426	-1.185745988065625	-0.10075561443257981	0.6399153017886414	0.5365832051317067	-0.12745207542827003	0.3627543470810642	1.5375434306378184	-1.8104626916034718	0.7396157061047615	-0.5578132970367939	-1.0924302739460345	-0.7121512958753671	-1.1944928954512282
1.1173211752410412	0.11697420844714645	-0.1578087169109557	-0.6293574725556536	2.1031394379218424	-1.081553110043819	-1.3883437807052998	0.1731403291502355	0.6388655259448779	0.7060143537182613	0.13101410195869287	-0.8541725513003428	2.3925826892035884	0.646911500404343	-0.5586040779366522	-0.07535576968537716	0.3978873163611548	0.051076429389301306	0.08061617554182433	-0.9217698568943253	0.3813736687293288	0.16834528262718243	-0.5125583236611099	0.8101903610444975	-1.636824736775517	0.07449170117036705	-1.5731158134630445	1.455343806416947	-0.31414093051732545	0.4063097804797563	-0.926574634883376	1.3815421469069404	-1.0868124685541303	0.03587323688745915	0.24233094563885063	0.2338338984619212	0.2620560854726328	-1.2145441604239098	-0.15647824244043698	0.5754425162775136	0.624611898032907	-0.09375211916119372	0.34681126022763553	1.4464244078997015	-1.8309816039390168	0.8185818829937247	-0.5831230306353664	-1.1670534649794295	-0.6611828838777946	-1.135209866650493
1.0645113890332012	0.3728130458481086	-0.08454285727430767	-0.6633367182021782	2.0102770491023074	-1.0120166759125397	-1.3505845754661001	0.07684258917376825	0.6533644648237269	0.7238177947576605	0.2222036559708917	-0.8080556572562735	2.4044003433902525	0.6648076393151693	-0.54263571629058	-0.02909681388107994	0.39019256201829705	0.11570997421224201	0.1765630767558662	-0.8866151130126537	0.5355634559694066	0.17128371933331582	-0.477790241869034	0.9614279747907803	-1.694004263518328	0.15146283552068449	-1.6391207621583805	1.4690845199164209	-0.32828487531051737	0.45093095410594924	-0.8804350851243823	1.3538709439652195	-1.119552711526366	0.009237940844873083	0.2604213527138123	0.20412421347044582	0.3096678471711147	-1.231170040221298	-0.19164290432617462	0.5114592299079556	0.6995014340287747	-0.0732097430226086	0.32148460688056957	1.3464338618561402	-1.8404111736923057	0.8840065752850659	-0.6304479920116608	-1.230770248753952	-0.5915209032218571	-1.0973877788392064
1.0199521237921636	0.6085229981510402	-0.08055303276811579	-0.686324730627131	1.9250336531865362	-0.9378915173156301	-1.3105272706651667	0.0009184005510179255	0.6225781362083519	0.7577211782522489	0.35425293785293477	-0.7599563782285106	2.3208071284498972	0.6897246814015807	-0.5497022281845507	0.012101382195902694	0.3875685035278458	0.1805899575284282	0.26694522393258324	-0.827221100752056	0.6897166419217693	0.1755369032138929	-0.45368557522134056	1.1308723420840245	-1.727291551005988	0.24299405225540385	-1.6961255848599535	1.4086047780328568	-0.3363731956523752	0.49784967314175804	-0.8301090780799543	1.3019764738787103	-1.1452062792710476	-0.02645101475545656	0.2731079986360016	0.17595921380198382	0.3338924352628535	-1.2404684367449712	-0.19155560483254375	0.43889315965756914	0.7473415855367318	-0.05849187330910556	0.2855913717890123	1.2355587666636667	-1.8290783665483954	0.939830210967256	-0.687014130035476	-1.2747007550419194	-0.4999224167958677	-1.082264169400378
0.9946628925328911	0.6644695382713575	-0.11131062784215055	-0.6992695960419324	1.8201322435268643	-0.8694667321422855	-1.2629972937965102	-0.049548194545344565	0.5677141837151274	0.7975482944681669	0.541921685565179	-0.7172600365874584	2.1999931001073225	0.712865005133354	-0.5805709508537225	0.05939465385687768	0.3721594785179956	0.2292454000433563	0.3312368849670893	-0.7589096244392666	0.8243384657173174	0.17687255626213552	-0.4164405057734692	1.297588895274343	-1.7446583546832144	0.3264059183309248	-1.7451759092992636	1.3002156721089577	-0.3446110603785496	0.54238237652464	-0.774823368841029	1.2463461777265104	-1.1610230306943203	-0.06877804373627561	0.2826429628543744	0.15478919467460237	0.33920397404526337	-1.247757855170511	-0.15314382763492249	0.35950197326245303	0.7746357990353009	-0.04925944156574666	0.2274671166429917	1.1167144573967618	-1.8013257475252478	0.9900502862961854	-0.724864564390038	-1.290943795216044	-0.3927337945794807	-1.0761287393421883
0.9878533227678507	0.7098833956158724	-0.14046961388068854	-0.7097293263874049	1.7263194056936346	-0.8014937129838098	-1.2028552585675274	-0.06545919049933716	0.49558805520709265	0.8342299390606633	0.729676507296013	-0.6805415580986116	2.085448205640589	0.7428604322864201	-0.6253716401987385	0.11210577048140098	0.33472894303926115	0.2578181253463689	0.35372497842284334	-0.6935817857613439	0.9377498432821343	0.16804098601966977	-0.36425662683335774	1.424384751809835	-1.768476030063504	0.45527995012035205	-1.7788243545896016	1.19378666380004	-0.3627779337325514	0.584282419939911	-0.7137370210250223	1.2249500829866429	-1.1632404425269642	-0.10975362141968796	0.28778852381554676	0.1413995490866387	0.3363140307581252	-1.256832092032708	-0.088188745861606	0.28101139560823146	0.775347773054802	-0.03769375909857571	0.1507299347778034	0.998604310496298	-1.7688981407172648	1.033166721099692	-0.7293985872523973	-1.2815899561504718	-0.2953705635591894	-1.0732688640847123
0.9874043696881973	0.8021811668308612	-0.17759708546069197	-0.7193251080423845	1.6628637333487464	-0.7318227642525977	-1.122646086017188	-0.03297599273893297	0.40824801028138563	0.8477701554623961	0.8305356948056328	-0.6528444666956275	1.9845357683613734	0.7783047353151146	-0.6797658895438955	0.16545923008834512	0.28588490636439934	0.2586443002950385	0.3457518718185451	-0.6335790043869058	1.021633131983029	0.1521269703092194	-0.31038298101064915	1.473795604849751	-1.8080705441423626	0.5895901247652539	-1.7928884098049693	1.115769055811046	-0.3986335076561357	0.6389597112224273	-0.6369800970889737	1.2348125738343585	-1.1496941792833932	-0.1455277078104051	0.279476936695469	0.14292287931302067	0.32466145136510144	-1.2722906498193918	-0.020429434012387684	0.20902192399079716	0.75013038495699	-0.00868903889394844	0.07021585013703009	0.8846031045822056	-1.7258610974341315	1.0502708961062008	-0.7154878939768461	-1.2563261360941564	-0.22054907210477767	-1.088359219160082
0.9825868611927566	0.7480340847913929	-0.22746877544100022	-0.7328712489116141	1.592108084551451	-0.6740144804286636	-1.0309574113498639	0.031235740271869844	0.30890842683085806	0.832979632003062	0.8409526072826242	-0.6321607872272084	1.9156426618677571	0.8067711202897077	-0.7472565195852651	0.21994140739602858	0.22804916689737614	0.23313589625640704	0.3306510146877503	-0.5785534122509005	1.069779838391377	0.13016186557151393	-0.2702430784859643	1.4608661149759694	-1.8421703585604952	0.6568123568450648	-1.7955399092257232	1.0556813334504778	-0.44794992239516984	0.7180145759117554	-0.5486453276626729	1.2591955301125992	-1.1286936379641261	-0.17305049234278375	0.255607763427554	0.15604914537586229	0.30269011255773304	-1.3040811421870004	0.02641419671641839	0.1428263105401245	0.7080845200346146	0.030688877262601312	0.01068532588931409	0.7860572006145443	-1.6704822736794647	1.0311720492765624	-0.7001645527369844	-1.2171609381222572	-0.16363134066736712	-1.1308226659855782
0.9758982668084609	0.614120102257282	-0.28533797598716115	-0.7594894875443641	1.5395363734814453	-0.6320357732043637	-0.946791988932004	0.0984661233226957	0.19983105070367602	0.80401657352977	0.8375624646868257	-0.6124973024405872	1.8643035385061375	0.8258872178864378	-0.8213174747026784	0.26352222392857205	0.1621602824079337	0.18923348468089146	0.33289313416508415	-0.5165347800379574	1.0858066272494988	0.09282397496725454	-0.26009110613690795	1.4199760458609703	-1.8364508707476142	0.7455209112800054	-1.7809783960133843	1.0180617665247007	-0.506888872085531	0.8117018826613915	-0.46958689362692035	1.3009216259408363	-1.1058059376383542	-0.19045761070733105	0.2254536696228347	0.15978628728637853	0.28091517766308277	-1.3515247460097435	0.042592283365394445	0.08546258551563365	0.6656362350142606	0.07557234561967288	-0.006058712923835885	0.7241128430125126	-1.620628222670021	1.0110106456583086	-0.6862739326119026	-1.1621113790967978	-0.134992192541394	-1.191134204741867
0.9576148542652152	0.540162647367074	-0.35152842775580545	-0.7910061716027844	1.5137202421696458	-0.6120819282105641	-0.8514527446259457	0.16451661607149995	0.08992792586968362	0.7674370313760749	0.8804586255873831	-0.5934019193747664	1.8173003449238359	0.8381113676720329	-0.8896400016023565	0.28869262865505724	0.0992946539480579	0.12349096663834336	0.37215657904483157	-0.4514143242449693	1.0767089196718866	0.04062897671680641	-0.2861145189579165	1.3581436541164034	-1.7835785043056078	0.9127552594472093	-1.7476921774198704	1.0022350513298677	-0.5720976085553829	0.908697440327557	-0.40739665408888354	1.33910307283498	-1.0720297230031721	-0.20168210541996334	0.18296334444166878	0.1468403531506473	0.26007693835216517	-1.3982620354274589	0.0299083057175989	0.04867524433533607	0.6448876798926038	0.12934917726516543	0.002056679633575381	0.7005651771753428	-1.5884206703696866	1.0290034551146312	-0.6787239188914599	-1.0968112832043557	-0.1423065073505453	-1.259797339349722
0.9328364079468658	0.3996143541778502	-0.41720759255639256	-0.8164485370772144	1.4749894448615737	-0.6298505454582859	-0.7091223123436949	0.2202518302392657	-0.012722708493029644	0.7219817421300944	0.9578039562005826	-0.5796975316174414	1.775235293590202	0.8318068831878346	-0.9468822526087743	0.30008036414851585	0.05184692155445687	0.05201168367104743	0.4323937744783722	-0.4036069944587874	1.0567909564135844	-0.015874954411014875	-0.33613897276220617	1.2867435561899327	-1.6807088667140362	1.0389435009422456	-1.714978277007339	0.9806138869812582	-0.6376220498365694	1.0062452667852988	-0.36981226517562094	1.340110688775636	-1.031157004187277	-0.21062296668044306	0.13407744149872675	0.12226300971628093	0.24134302667751326	-1.428914811777388	0.00041811091787303525	0.0312640560079816	0.648354683813651	0.17490790907063053	0.018632702662071482	0.7032792096654761	-1.5695943049387162	1.087851708970041	-0.6705315643559848	-1.0259081070499563	-0.1690698599532794	-1.3235245762955876
0.9220964824785132	0.20318485671390799	-0.4768138291774373	-0.8391759284007595	1.4397986301068237	-0.685146198075929	-0.5419152271979709	0.23323529639438084	-0.09429661061971673	0.6706331717673389	1.0535906452965238	-0.5731959230349487	1.7370815612100408	0.8015085132738398	-0.9910189001156727	0.2984693761574607	0.016616408069068726	-0.011284629327884715	0.4942304565914937	-0.3901627857139348	1.042569068555899	-0.07522440725030943	-0.3934138803120023	1.2290290586561783	-1.5329430042354626	1.0555127610661057	-1.6938966832521611	0.9525229697750246	-0.693856277020466	1.0956189789444188	-0.38115839754497494	1.3087036597682242	-1.001066646986676	-0.21693115824817952	0.09883516455319048	0.0885741583857986	0.23452284685125746	-1.4376295472957086	-0.033739412907195586	0.01707903284143341	0.6656362350142606	0.21282035987109138	0.03994769145225521	0.7267179352805281	-1.5588022700423256	1.1826584063726582	-0.6436360518703002	-0.9431454619734707	-0.2068969721925084	-1.3598739708679752
0.9084988496827865	0.074887034574338	-0.5336068711270763	-0.8561265606655434	1.42802582299506	-0.7701061269957249	-0.367844631303759	0.1991539897892584	-0.13968459319698315	0.6102118145181208	1.1685268473008728	-0.5753966774488604	1.7056889396722064	0.7527531509591904	-1.0214061924522089	0.27952949313905606	-0.015887142671340677	-0.06555563750858732	0.5483879808563871	-0.4145336195790021	1.055258277490527	-0.12522661162677343	-0.431128608013098	1.194385625674531	-1.3796012990558724	1.0139579037324047	-1.6833896941996094	0.9335829900471998	-0.7370376795485908	1.1605668612003757	-0.42763640467157255	1.2705492025867764	-0.9848488742745207	-0.2205853974255762	0.09248876778029083	0.05220642882231794	0.24513729127705713	-1.418404684253473	-0.06333181199214805	0.0048223924140929205	0.678564332427646	0.27989269779623605	0.05289181162890916	0.765936415242665	-1.558205313665193	1.3089695049272385	-0.5796804853298007	-0.8535269217067712	-0.25950080317029606	-1.3597409534141387
0.8758892637175502	-0.00112849945221144	-0.5893706410580506	-0.855254403436423	1.4209502581153308	-0.8728143690726871	-0.1895868760166852	0.13950294166864546	-0.15861236477406623	0.5341419150694666	1.2170882436067578	-0.5933149128049147	1.6857506034412246	0.6851252734028821	-1.0432900601395143	0.25254082680737966	-0.04341935339130077	-0.10074786233920477	0.5741074833961103	-0.4752142976955927	1.1033134806795883	-0.15217196007827316	-0.43743807387047173	1.168074918360527	-1.2753456506139407	0.9212284113278806	-1.6885695359641975	0.9108229660624408	-0.7682518388774635	1.204083497243416	-0.48162295832254287	1.240952733472731	-0.9805673822785115	-0.2176122045712819	0.11773295952886968	0.018617234609449487	0.2681230239193432	-1.3678820571561179	-0.09587323055707311	-0.004356151987791225	0.668931577215191	0.3789667762522836	0.03950348533666216	0.8174272480528568	-1.5698260644733673	1.4338294389674444	-0.4731949312314735	-0.7709794841026248	-0.3173392626162528	-1.333648154657184
0.8370722965492037	-0.05725743547482345	-0.6462373619157507	-0.8406001098525462	1.399210937040515	-0.9746546112783854	-0.04891459404022127	0.05712557083959182	-0.16523043855596592	0.448889961212123	1.1645146242979985	-0.6331366256184936	1.6655203472674738	0.5913808641797271	-1.0575651150983862	0.22868383904175477	-0.056704647493057855	-0.10827635630911148	0.5624022412061237	-0.5677717321577902	1.181267360770684	-0.15449715781964848	-0.4207209142663787	1.1437708120390802	-1.2466407518475289	0.7680221524675354	-1.7063645261568556	0.8916168708919978	-0.7804480142206073	1.2346244976008778	-0.5274318612685706	1.226445762898554	-0.9826511203481945	-0.19962619683209756	0.17069883534066627	-0.013889968040755037	0.2942382694565884	-1.3012897199874895	-0.1391035139519347	-0.019377330271610954	0.6241503812771837	0.4897875652489013	0.0041879483539850075	0.8714971222083854	-1.5839399860330938	1.5281578499383575	-0.335059037129935	-0.6926798320834463	-0.3770835646533267	-1.297203747617771
0.7974918403112671	-0.09692718306050116	-0.7038832930435464	-0.8183447095000542	1.3661784335876979	-1.0610738967068858	0.021783305204379343	-0.047898684538954774	-0.17337514043484725	0.3685245942503909	1.0807215672013875	-0.6855879391500456	1.6268970933010394	0.47717758404113003	-1.067014799366935	0.2096249276112721	-0.048768600415445965	-0.09596655157269862	0.5316308745275979	-0.6639617119915855	1.2730245014912271	-0.13032764483362685	-0.39160878809320415	1.1298021548879935	-1.2890577278953974	0.6789184769604389	-1.732828808626844	0.9027279059853874	-0.7703768461163312	1.25183061946659	-0.5583147943032836	1.2322552985563988	-0.9637854276550364	-0.1704199509197998	0.24224078049257716	-0.04722290109404523	0.31390887671497303	-1.227674418330547	-0.18800826443280855	-0.024514458273348742	0.5423127668064249	0.6089873679285678	-0.033461396925123274	0.9189666398630392	-1.5864799768926563	1.5847804413644166	-0.18589043770144847	-0.608492718499577	-0.43554228142905005	-1.2682558242266917
0.7529755885389383	-0.12871579427090205	-0.7527592014179441	-0.7881578086992103	1.33083801111783	-1.1194380050097874	0.05353006623135011	-0.1586798700247901	-0.19919690670317935	0.3024750639711096	1.0181868364686202	-0.7387489533298046	1.573361425474943	0.35561975430781734	-1.0692762307378583	0.19989743324490117	-0.01955976003120144	-0.08204075671663866	0.4888238267126068	-0.73503383358985	1.3514976623517767	-0.08783064915085197	-0.3631618718302905	1.1272604602974212	-1.3791473366412765	0.7306715899408236	-1.7454415422102678	0.9318546703983704	-0.7475611732597505	1.2589189625973072	-0.5747976681055741	1.2572455233703024	-0.9023859230621325	-0.1262540968666045	0.3105880105754048	-0.08071006540078544	0.3135095940352713	-1.1493834844894244	-0.2443675399673893	-0.0008773983019756571	0.4290132174027863	0.7177967338874168	-0.0643739997154219	0.9544598378819126	-1.58338282674777	1.5927536935838473	-0.08370304694746117	-0.5284022328712958	-0.48395240021872715	-1.2489017846935406
0.7157770031307792	-0.14791636589605922	-0.7853141153098215	-0.7553421234030647	1.2979221136782673	-1.147632772757958	0.07114736344574887	-0.25573227251126307	-0.2443734170506529	0.2498403611336295	0.9482732148695222	-0.7879895538326889	1.5136933974524847	0.23003360461836725	-1.049580011995019	0.20985682779342407	0.030318641822790433	-0.07175093962978511	0.4287082652470951	-0.768335511048073	1.3910407785666628	-0.04934758123740422	-0.3457510888273073	1.1269967909882541	-1.4805684613109118	0.8267015054186478	-1.7151835388022056	0.9558765966432853	-0.7251092071156433	1.2688356725975045	-0.5759926829650354	1.2914549842126641	-0.8052680026898518	-0.058383574229923706	0.3551029531319744	-0.11866044490351327	0.28724974341943127	-1.0834953470120359	-0.3078938910034772	0.0468827368026847	0.3030697973682509	0.794877338156203	-0.08136891141250832	0.9749240217800297	-1.5719376513446348	1.555572358591942	-0.05701579339790035	-0.44939034659842597	-0.5319568835920516	-1.2331083373621805
0.692549730027759	-0.15247354112653058	-0.8013962115146903	-0.7230230546938534	1.2726362097097563	-1.1652135771680383	0.08263786125441613	-0.33414474464223665	-0.29667754855276535	0.20753233478192668	0.8760903691439804	-0.8315047808370568	1.457483497982835	0.10498579240273025	-1.0012820356359158	0.236365276048786	0.09204522663772388	-0.0663858524325563	0.36551941885605166	-0.7727775186479645	1.3974162653704858	-0.017568330188699896	-0.33912238906827585	1.134765341884077	-1.5777701478854618	0.8722695532499294	-1.631424652273185	0.9727763579777061	-0.7087497899622074	1.2784467581208105	-0.5636441960839325	1.3173291221173666	-0.6824670277134125	0.012357984312586195	0.36997200543554526	-0.15482648744325184	0.24603082116568661	-1.044840493690176	-0.36124026937981873	0.10796909408886238	0.1897589914583751	0.838979224990027	-0.0758428032076459	0.9691999235874882	-1.5447000535096016	1.4896585097227213	-0.08450597296625195	-0.3691358933721722	-0.5863871470529931	-1.2159395845706227
0.6752798223409762	-0.16238553336915001	-0.8047564162610913	-0.6987770837243108	1.22480354302748	-1.1868171295195036	0.10634897079949812	-0.39729107175656064	-0.3403616691642717	0.17740674152298505	0.8241975170731534	-0.8650040162413681	1.4179824427898908	-0.013043163547868936	-0.9335774365578191	0.2673290809010654	0.1545169801923393	-0.0821983157533044	0.31662661817401183	-0.7682195550263891	1.3779398051452432	0.01248037908445548	-0.34533992893302556	1.1652094533682569	-1.6589822694125744	0.8418452306939459	-1.5043048152896423	0.9730253046820904	-0.7058235202197187	1.2894009827925614	-0.5542402883009797	1.333792846862014	-0.5481720749129766	0.06357266780989222	0.3714392382703517	-0.17832658489198383	0.19921978311136307	-1.0307078614482599	-0.3953424325503895	0.17326235680881283	0.1156208272538384	0.8559297742754536	-0.049266388613082863	0.9474355618210606	-1.5148241425881837	1.4093389996349592	-0.14408810184815019	-0.3041201787824631	-0.623023107672774	-1.1873408319958632
0.6657765340980156	-0.1849563456964109	-0.809148125720341	-0.6950832413421546	1.151992988260761	-1.2122378508954763	0.13338077923282643	-0.44748196971304494	-0.33750981509392175	0.1575988683955398	0.7775747424132213	-0.889043419688208	1.3993526428058698	-0.11734758428205598	-0.8602616839476269	0.30281596541230743	0.21152061456671775	-0.13141329484716072	0.29416487874466457	-0.7665404226354664	1.3408009360171234	0.026610426897426997	-0.368478536967325	1.2209309211238968	-1.7148514457074568	0.7267023017845935	-1.3530075537153958	0.9408825652527717	-0.7204936396984685	1.3274807202466858	-0.5503011652457176	1.346046176426063	-0.4248560627910119	0.09028032502430752	0.3714289922310023	-0.1866052440194702	0.139368388566458	-1.0357049301281411	-0.4222349351006086	0.22457963514153315	0.11578967484739595	0.864722566411986	-0.010687202553148187	0.9388884909162689	-1.5028428769483297	1.3333349375787091	-0.22046393024182054	-0.2551681648065963	-0.6070380675616942	-1.143105402660336
0.6651125136748162	-0.21171954144955354	-0.8176971117495574	-0.718024054670002	1.0939473949081786	-1.2419249692995047	0.15268481555138752	-0.4881636527601686	-0.2621773647779796	0.15362582963657134	0.7299269044409995	-0.9092750061956295	1.3894824825031364	-0.20170281482695823	-0.7902403166787637	0.34937864888880354	0.26124111161634833	-0.2039045916268855	0.29804702955758877	-0.7623860751662905	1.3093558547091386	0.033214360142910834	-0.3929977062726682	1.296183305207093	-1.7662402103452401	0.5785499771609061	-1.2132918870609473	0.87605340968341	-0.7428477558133317	1.3966993024297352	-0.5373070058479558	1.3367549678304154	-0.3177833786594156	0.08785622576801466	0.3765540611134764	-0.18308877144081287	0.0725047268520895	-1.0559956089192808	-0.4470876104581826	0.2567925110344238	0.17737402047093326	0.8793168772817402	0.03944824727047418	0.968271563433795	-1.5128787671003532	1.2709321459240432	-0.28507187417258756	-0.2217674527009085	-0.5208029827519217	-1.091812922336469
0.6787047697869539	-0.2383575101652998	-0.8232408914075734	-0.7702221517991845	1.0427133528204107	-1.2798657005145018	0.16577188779241708	-0.5279388062287094	-0.13804115186830637	0.17438665885949517	0.6769033527623411	-0.9253251593166196	1.3750538800171557	-0.2639288954502149	-0.7372590008002685	0.4095393023382057	0.302851688882441	-0.29418187966097753	0.3237523414677083	-0.758795898341077	1.2898244925523243	0.05224335104934944	-0.4092752924938502	1.3810925777385283	-1.8280876549598752	0.5035182933020194	-1.1311606058229904	0.7904872797844594	-0.7632799496556831	1.4767541489601212	-0.52157654880903	1.3094751157227886	-0.22388345755135278	0.050034743868470934	0.38874889714690375	-0.17843573316365613	0.01239002156705674	-1.091165413919327	-0.46792876762061686	0.27661112930358983	0.2495310395777289	0.8871384394371787	0.0929048858236331	1.0317671350681459	-1.5377589724970646	1.2102876004131995	-0.31721902464992585	-0.2149858553285254	-0.36060060170312574	-1.0337911840355014
0.7013137242772781	-0.272424708990936	-0.8321716681421945	-0.8482402071796397	1.0115443454662039	-1.3172709113410874	0.1702691256907377	-0.571798015633752	0.009143520067557143	0.20909432296850022	0.6195584941049651	-0.9330260937541354	1.347272491897219	-0.30539930312874064	-0.7098303837646797	0.4770571429824265	0.3428246691325188	-0.39897075896950174	0.3630989028922752	-0.7595518424055159	1.2719310380207474	0.07994363383246414	-0.4168767363930118	1.4568470967560943	-1.8739016734242135	0.5337179391699141	-1.1113854430210253	0.6995101358856124	-0.7814542079175524	1.5607097289455731	-0.5181893716147827	1.2911266093748606	-0.14402321313543698	-0.019295771823360806	0.4035093414333729	-0.18682116777430016	-0.05383047129027877	-1.1303552898294265	-0.4778809098945458	0.2902735555218431	0.29429816488293953	0.8839460237300913	0.14250866926019895	1.1021117311016817	-1.5779774452779733	1.1456020780617655	-0.3315989278177081	-0.2403342211775456	-0.14035774037674514	-0.9751779931272979
0.7290627882783636	-0.30740116500114606	-0.8550054315584372	-0.9438204309525915	1.0570778935852598	-1.3433261355469317	0.15329617600895873	-0.6119703598970327	0.17337486774596544	0.2444128104394569	0.5628787528639598	-0.932026371206421	1.3062281396641784	-0.32630235363284255	-0.7018249904940369	0.5492909714017369	0.37974955439504077	-0.4994328247326704	0.4022832856928039	-0.7530337760327834	1.247437913798094	0.12070544198995688	-0.42182569755955057	1.5080687375516129	-1.9023806875108988	0.5662340791667217	-1.1180600736211754	0.6093542299655967	-0.7989545933365136	1.6390729171871992	-0.5129484894533534	1.2876359398661594	-0.0714560519634115	-0.10245791268345213	0.41940914529547396	-0.21290523191544608	-0.12419487087749144	-1.1547358250856068	-0.4687868577653309	0.3086445802442323	0.30276868582640726	0.87741751924179	0.1932011029178808	1.1512319299479787	-1.627494391509742	1.0791148289818093	-0.3445310550078581	-0.2827070352847764	0.11207411552347721	-0.9246764915914207
0.7581640882019977	-0.34083678398600015	-0.8901859938102934	-1.0425691506355705	1.1361521713658442	-1.3634703313896923	0.11794062897164863	-0.6364022666064155	0.33400111741171407	0.2809708573428781	0.5060914190997183	-0.9222031588689784	1.2631811757957745	-0.331135109433879	-0.7058885576311857	0.6224236695536354	0.41342763300609164	-0.5920310785761059	0.42503086494701936	-0.7427003105619514	1.2202248563821336	0.18277498129793326	-0.43138432941076105	1.5244937845167763	-1.9144490699626953	0.5586880414357497	-1.1323607836118015	0.5248125014479064	-0.8152752397236454	1.6830292235303292	-0.49387771854800205	1.296268149643476	-0.0007662208447325791	-0.19116206799778968	0.43639502932859103	-0.2506871434336365	-0.1718864891119139	-1.1685597091145472	-0.4379935583289676	0.3358335574741821	0.25971536359580516	0.8594181565152411	0.2479028995463543	1.1645605292974293	-1.6672072071241388	1.0202230945416995	-0.3629105334067422	-0.34161751884373803	0.34655928702401545	-0.874372140924622
0.7762163033509311	-0.3888831314427409	-0.9358110994532888	-1.1371294634841158	1.1378506589551323	-1.3877971698869662	0.06989605373223132	-0.6371896389465765	0.47958665648609616	0.3137600703649335	0.4390827956280064	-0.9012823438474328	1.2297716528351688	-0.33018534294015583	-0.7115310686945259	0.6804479682276385	0.4430764777890053	-0.6827022642018623	0.43745577478117725	-0.7359079635994669	1.196251012928934	0.25566447173410634	-0.4534549245489382	1.5108566527470688	-1.90153416822571	0.5746504162527034	-1.1472507156959284	0.4530986818469467	-0.8271667876172556	1.7077794443256316	-0.47007375153262637	1.3251044085165802	0.06839619095305624	-0.2852060521392029	0.4582457328447124	-0.29700397523889144	-0.18757937756656784	-1.1833479026305909	-0.38985533998729227	0.3736329947443438	0.16449939146217446	0.8179972092446152	0.29178263837421836	1.1503296207169653	-1.6971510072021716	0.9746364190199037	-0.3724502981675012	-0.4182288170025461	0.5250903794783722	-0.8216354711019631
0.7829290928113755	-0.4557788703545483	-0.9968842161529953	-1.221340861258653	1.0648332935233962	-1.4101697396682358	0.007053476625919769	-0.5974448588917513	0.6420436514554797	0.33391545003847434	0.3746290055262381	-0.8736125486232256	1.207904195304067	-0.3194820476908462	-0.7103985084484026	0.7087295293801618	0.45783968989113133	-0.7658348559194642	0.45792677160045087	-0.731981068326671	1.1766830494844036	0.3320707947181735	-0.4859281992887827	1.4789739925319931	-1.8863516474708881	0.6023424636822773	-1.1399482254879492	0.39721157744082	-0.8396435894593637	1.753918016670428	-0.44078156812564995	1.3718978229035184	0.14455288581870543	-0.37422093483845625	0.49338964781249606	-0.3373081609481161	-0.17940811148359206	-1.1898760240926283	-0.3413466311116714	0.4262079897326269	0.056859050569271166	0.75299376358689	0.31197215156582725	1.104780766543549	-1.7311985897473137	0.9392948562681322	-0.36812202509745706	-0.4972842571686277	0.6515606343958791	-0.7617776168757227
0.7849211540809748	-0.5293007529407683	-1.0692949539173031	-1.2988705085908006	0.9318914378462635	-1.4198547908633945	-0.06168718949911852	-0.5212870286250361	0.819934091157274	0.353221767326194	0.3291075870587091	-0.8435253355660637	1.2051993426874958	-0.2911364304385154	-0.705266940688281	0.7102522721691591	0.4560228975353354	-0.8454506491391843	0.47681044513694665	-0.7338497442145775	1.1504307758709573	0.4015990852225089	-0.5265377600666918	1.4453445231436863	-1.8654211291863259	0.6114250833605217	-1.1345558773945572	0.35559741741940265	-0.8596714595959709	1.8206621129572398	-0.3995548572333313	1.4125105930830402	0.24224481705546505	-0.453450033182631	0.535224226475313	-0.3403002472650437	-0.14295036539969547	-1.1873933501060938	-0.3089989748374885	0.4857178462247817	-0.02992017013960365	0.6678588467825806	0.30987540663678503	1.0429358761008414	-1.7675052425039564	0.9087280052237704	-0.35934002176693225	-0.5674316451761241	0.7299083638876839	-0.7015302115346762
0.7680813810812847	-0.6063643828237881	-1.131951050793221	-1.3924191190535664	0.7722138034320432	-1.4158777271257599	-0.12483104855754261	-0.43398682835764735	0.9790457968534577	0.3846084152678738	0.29933771399300857	-0.8124128097935832	1.2490261206687525	-0.2469968514069397	-0.6989751442721148	0.6874480701862232	0.4439724544879085	-0.9284135618942232	0.48280294529517304	-0.7378011686458064	1.1266147754710276	0.45016807580633705	-0.5749125601488017	1.4197938038384574	-1.8346054148447997	0.692424903152426	-1.1595108819611106	0.3217463885358597	-0.8877433406272308	1.8858083830315302	-0.3671046062347929	1.4309175771418094	0.3497204882665756	-0.5265114057632087	0.5679951587298204	-0.29871238296941327	-0.08465077759373892	-1.1991173233440384	-0.2804009382775522	0.5381935477928887	-0.09901260542333085	0.5691956733185342	0.29442025603468125	1.012588919444149	-1.803451380428919	0.8715629754511273	-0.35100715517816844	-0.6278101511356813	0.7523706933456005	-0.6453113347955225
0.7376359102604855	-0.6759960602700184	-1.1704404658252543	-1.5066963416841999	0.6578871077198956	-1.3850662697071994	-0.175351853563957	-0.32728969880831393	1.1074839591234888	0.4254887987472153	0.28381895968691007	-0.774709962857584	1.3403909385610218	-0.19450587734434807	-0.6869098729856461	0.6434855418494299	0.42808084400855	-1.002573368472484	0.4781909906740749	-0.7269347514599274	1.1199716417507903	0.4760425789443764	-0.6224951253126614	1.4042082334238029	-1.8470740298601893	0.854615647045643	-1.2034658841984247	0.2878037930484048	-0.9242580175779878	1.9445901574203734	-0.35159544824391586	1.4305059840231933	0.45223253813245085	-0.5791477734599909	0.5872208269646747	-0.22426851611193016	-0.02067274259699815	-1.2332741804398681	-0.24355203494151936	0.5780955667850234	-0.16185486561887102	0.4692020871880781	0.2617676541594699	1.007885543767531	-1.8375317370496682	0.809508028474065	-0.3454995845180252	-0.6744768667148102	0.7377055780020173	-0.5869689294183429
0.7294015193444492	-0.7210451258099438	-1.1914501180934505	-1.6342159892548633	0.6069126790201277	-1.322473834546034	-0.195658696964002	-0.17401377111818922	1.197105890109723	0.46915819094960165	0.2933438323348859	-0.7062767366519848	1.4509591893318454	-0.13487323238390925	-0.6927036380232241	0.590961176699029	0.4167028270381219	-1.0558626626555008	0.45676516720577426	-0.70681192185078	1.1100847189068277	0.47459775077740823	-0.6633403509080249	1.3965637622028817	-1.9050134502100415	0.973275928244381	-1.2530547189936803	0.2642912060377475	-0.971495580752326	1.9842704020034838	-0.3396426961310881	1.4327011473224796	0.5474161205230637	-0.6048934527430239	0.6003931351520168	-0.1212325476533547	0.037033316901293446	-1.2680654516719505	-0.20537660515348438	0.590848674313244	-0.2050376376712006	0.37871678510330364	0.21625839237906846	0.9890554632011698	-1.857823571861363	0.714568171780803	-0.34621719964731945	-0.6956081909034817	0.7207418619657697	-0.5225457261515134
0.7442895562014546	-0.7415442473663637	-1.1979941447457443	-1.776991205863832	0.6002947377395842	-1.2474451439193872	-0.1736893049814975	0.00928277140495234	1.2320431164927477	0.5106511890617506	0.3196003204599903	-0.593360975106601	1.5586143648695772	-0.054509477405301564	-0.7501783036729834	0.5361054964431011	0.4243088708167318	-1.0889783401823716	0.40313675070180705	-0.6877260066663066	1.0790536896661167	0.4385142126010636	-0.7011135769680632	1.3911740513243225	-1.963328979516914	1.0696157426023274	-1.3033148806003836	0.2630521954285697	-1.0220766609636662	1.985538475490938	-0.33621125912723104	1.448166252697369	0.6328886971927012	-0.6211193813909405	0.6114486116098123	-0.0010484365996671797	0.07967023223916818	-1.2962567011732204	-0.16501442951279097	0.5656316295681928	-0.218396296448158	0.29918799165140453	0.1713567493267317	0.9569607264592086	-1.8579499861529911	0.5981760816109947	-0.3632091215199806	-0.6947089311083527	0.7084332952314734	-0.461588102619449
0.7691325227228684	-0.7419090391709534	-1.1804719607924175	-1.9170227184367221	0.5556962378400201	-1.1713022663234856	-0.10338725063748247	0.19094849525322033	1.2279103449162232	0.5438756809018533	0.3435973655971273	-0.4602272751431843	1.6429731041353768	0.05003238495231625	-0.8298172102305864	0.493378400935117	0.44965525323362543	-1.0908427887829144	0.3292745236162228	-0.6577580648314962	1.0370880257206068	0.3746607053956089	-0.7418150637385967	1.3791809752470674	-2.0318597596797683	1.1770189469806311	-1.3353212315317848	0.2725837066044855	-1.0619422398592921	1.9662626861150474	-0.3409262306097691	1.4754281116631982	0.7023636697009424	-0.6317330626825404	0.6205983247486552	0.11190578784999287	0.11389199531673508	-1.314161982812051	-0.11620975406120151	0.5083515200554289	-0.20844554493450285	0.22746639304753163	0.12484169442449597	0.9173349047969819	-1.8476565854069107	0.47227804861106754	-0.3958380276085936	-0.6825445849337874	0.7126871015553402	-0.4066851485486026
0.793666329937934	-0.7257302504047112	-1.1524516487875442	-2.033062724737506	0.39833532289668133	-1.0869844542675196	0.007926534545544872	0.3799669216370556	1.212976377450372	0.553501970482871	0.3594232476513734	-0.343971143719941	1.684460439778075	0.16045297440039444	-0.85893175571073	0.45695981126726465	0.48920774540916856	-1.0539901341043594	0.2513517492312717	-0.6205228023299959	0.9876579866617575	0.2923078227532795	-0.7820251642940126	1.3523119093960045	-2.105810675628488	1.1868091691018203	-1.3564607815584546	0.2855976101854111	-1.0873186295189217	1.9548393010621026	-0.3471121898822761	1.5134588659947887	0.7558410380477876	-0.6279426142405232	0.6299488602587425	0.20473164733018664	0.15555768251479457	-1.306866220245148	-0.06992824690114086	0.4289011060061728	-0.188375194313635	0.1680460830503563	0.07311124543970328	0.8532093744869108	-1.830234823216251	0.3426542730096275	-0.4388397342024607	-0.665735344147915	0.7544675494396563	-0.3550720011485238
0.8043874370137262	-0.6986458200773774	-1.13505896109687	-2.1138183277500704	0.1712726135022508	-1.0026336480643998	0.12809405067167123	0.5571841085842373	1.1906569941116578	0.5543492415978358	0.35634218903141834	-0.2589742550301058	1.6797509341279393	0.26263679580807847	-0.8341740625129038	0.40872252116567154	0.5373970981198812	-1.0016017544130458	0.17636440794141942	-0.5928918203168153	0.9208926627089824	0.2000223271817596	-0.8184312001364796	1.3124648850481513	-2.125526241363841	1.1113746166987748	-1.3849994155789236	0.3109930354889989	-1.098831700884324	1.9459038064877157	-0.3603875292469702	1.557083238282655	0.8078794476521722	-0.6185846121071433	0.6321517587188223	0.2751987206371779	0.20953854252570742	-1.2720326547373155	-0.034633700402927514	0.3374083162783772	-0.1585257538992295	0.1275561373000686	0.03377944072796066	0.7693893466306362	-1.809029996298354	0.2130631078467125	-0.48421509083937836	-0.6500969344913132	0.8066571601245546	-0.316105013109576
0.798198874203176	-0.6675323459381575	-1.1264496923246952	-2.123145279765015	-0.03426198570929627	-0.9337114126724366	0.22922582535629998	0.6684092131936056	1.1603882689539666	0.5800898038008916	0.32391967121101306	-0.22505704688826883	1.6438447811672834	0.35136422728098327	-0.7430398539132166	0.3642387304725368	0.5977610886679681	-0.9610545423234476	0.11284309537109663	-0.5700663234330355	0.8504420465994222	0.10674728691710697	-0.838131776046642	1.2640078945090452	-2.0979968201540644	1.0458671584223063	-1.4166049022991727	0.3414246240077209	-1.0979288958975244	1.92479158933401	-0.38329848951551443	1.5961238576976258	0.8605390470961982	-0.6175907101293658	0.6175409066068516	0.3192519121994918	0.266433086956065	-1.211518004993985	0.008505024986418433	0.24325028211427785	-0.10981603728445133	0.1015599312676471	0.02399769984055324	0.6986492502255016	-1.8026273465279359	0.09454862163621713	-0.5271490505504101	-0.651465039136894	0.8281687145060461	-0.29088157842590706
0.7811709172778831	-0.6391956452368595	-1.1263559191689816	-2.019500166791022	-0.1972661916714489	-0.8685149778974786	0.2895261985455172	0.7104436813592842	1.1337669362548937	0.6297205454125872	0.265829489801762	-0.25130573480488805	1.598848282016747	0.40640565188490985	-0.5698891000633324	0.3206845927220109	0.6653638612586789	-0.9401355502246143	0.06695059923377103	-0.5498141582612409	0.8063649458688642	0.018013467016478445	-0.8259390466613328	1.2132883886478958	-2.0547388074588646	0.9334384272046897	-1.4453222348234085	0.3670346585392263	-1.0871376992761688	1.8972934291631458	-0.41149719527331036	1.6149131960195913	0.9063026530039524	-0.6176758409197534	0.5854339177021729	0.3406402278702176	0.3253110950764001	-1.1281581022042055	0.06634839191272553	0.16192897099012632	-0.03658683595856553	0.08850004882956225	0.029291347850209225	0.6465852971163463	-1.8133280822137063	0.000233798348023212	-0.5694783066035402	-0.6734879371395394	0.8273552974542063	-0.27493373583563013
0.7736462485955504	-0.6159360842039174	-1.1456731892459668	-1.809722753639051	-0.2891517301157974	-0.7933568486935376	0.2954770668843219	0.7186491758953225	1.1152782213072854	0.6811371840678764	0.19267439891170096	-0.3023103508612488	1.5505181796036744	0.41840464151035484	-0.3952811432909115	0.2576672573827372	0.7123165887037768	-0.9509000644091141	0.03738340883873174	-0.5492276883823399	0.7986535120634508	-0.06599794828053789	-0.7697672510230247	1.1668186116521437	-1.9872760451506395	0.7710643264740672	-1.4700236807021847	0.3962587124688647	-1.0695228477852612	1.866838218132531	-0.4331584667999344	1.6160782519509744	0.9556597241865941	-0.5991684070894439	0.5545052233226533	0.3491775209457971	0.3840315484096097	-1.0338186054296838	0.11916884407133907	0.10450776030132299	0.0560907940185843	0.10476384082066473	0.039091501426345786	0.6037196879789867	-1.8217697476879764	-0.06400876554677612	-0.6108039051331813	-0.7063762505015643	0.8113595262474558	-0.26656313749065896
0.8467046251982918	-0.5974215389575412	-1.1815592828598582	-1.5117281758625594	-0.33924391331905673	-0.716226684694356	0.25843917901952235	0.7094133217094004	1.0949204946525548	0.7402294183418222	0.10706009383084984	-0.3464175637428474	1.4902295665280558	0.4120817348312352	-0.3138640802556817	0.20512852673432672	0.7284761050871638	-0.991762394572044	0.020964850387623083	-0.5607184841465169	0.8100868393133643	-0.14633225266387093	-0.6723190133148622	1.1337959694239048	-1.9166322563575278	0.6507925710986947	-1.4905377859656714	0.43333174122754475	-1.037104948473989	1.8421603820817551	-0.42960987147652235	1.6130509058435571	1.020135691118228	-0.5610425826142633	0.562812712026991	0.3589154450097709	0.4330591449074664	-0.9469842278870285	0.15148456150638853	0.07373550999589841	0.16131942845017436	0.15786540901776352	0.054716969399195	0.5748718435092531	-1.8264915555808225	-0.10525553520816647	-0.6461326499599787	-0.7497046882657272	0.769707851511188	-0.275335163508814
1.0509487046808013	-0.5883344117655984	-1.2252486426456242	-1.1896210158692142	-0.40488209821391125	-0.6407487660641598	0.2053739709576768	0.7094693957039516	1.0781074453734008	0.8024635416974771	0.014655722419926026	-0.3750921995482897	1.4241985003125015	0.4124706478351306	-0.3158027135108535	0.19605774084838584	0.7221528160675778	-1.0360970835045655	0.017131353161910546	-0.5601164048031583	0.8255851970801036	-0.21784195542933818	-0.5510218303566694	1.1082801475272424	-1.8750508343191332	0.5371836416459465	-1.5011993250755353	0.47316321392905947	-0.9885713339689077	1.8339246067044623	-0.40947946865875096	1.610756780264385	1.07750532491599	-0.5163255066933068	0.6246291166286334	0.3779024987037078	0.46348016853122476	-0.8821640208723318	0.15251299212648006	0.06343686613483582	0.26671972460188165	0.22709284305480323	0.07263481711883435	0.5733490486653127	-1.832358115114522	-0.12419948245480991	-0.6713495452376284	-0.8012186959599102	0.7202160382779044	-0.3090812164846947
1.241845167154457	-0.5853670754446822	-1.2815884476759816	-0.9945225219170005	-0.46777674162710436	-0.559232918504906	0.15392512957322296	0.7497795885371713	1.065860182236537	0.8358976122277506	-0.07543834408295505	-0.39063225532838075	1.3515145173592826	0.42446349672893513	-0.3652314055554182	0.19440570857730374	0.6912194423143554	-1.0685683849712269	0.020711446287562992	-0.5558750903177196	0.838018197000728	-0.2614608996726365	-0.42707717881090596	1.0916224511716373	-1.8237070273117808	0.4209121643148161	-1.5058768791538606	0.5070915021346528	-0.9345544253722222	1.8387046807597074	-0.38617798065835646	1.6174839661538987	1.1150086785890203	-0.4618779814310236	0.7080462213862762	0.40964566345220704	0.485315535399019	-0.8497475732236209	0.119452035111654	0.06495065529506323	0.36458660395436526	0.3090181033831297	0.07059791342816227	0.5785166044187775	-1.8340717310677015	-0.11757141082454677	-0.6829016433329815	-0.8549872581262115	0.6861598330573605	-0.3779343760266012
1.3456716155933175	-0.5912581908561153	-1.307777950450258	-0.9857763240099169	-0.49603939910378514	-0.4787449655300442	0.11468590423349993	0.8218089709550312	1.0492344369323419	0.8408540586867522	-0.1546655657389467	-0.40092291472738306	1.2733248834574664	0.44399511716666906	-0.4291712563235193	0.1912945521512662	0.6404007084793364	-1.0866937341507203	0.032666038112008765	-0.562047518548894	0.8367783283793884	-0.2633888858118386	-0.3255424128851866	1.1002576210468544	-1.7398643361406687	0.3266977397763734	-1.510184962001425	0.5251358460179683	-0.878274042514154	1.8514229484647458	-0.35833856041386264	1.6359291856389877	1.1331843787704245	-0.4067408967665993	0.7863300604299659	0.45227518190575305	0.5061472998556713	-0.85350753433781	0.06534338310799832	0.06917498062711273	0.45362556829035106	0.4125086921378207	0.04452784777365282	0.5716107416428364	-1.8320678304448577	-0.1073072752987155	-0.6767115855568656	-0.9055891960566742	0.6732224241167607	-0.477070384121299
1.418560626663016	-0.6063888837658871	-1.256856894203632	-1.0731356963479142	-0.4751603223909016	-0.42844158117783016	0.09791307614035023	0.9068124738622474	1.03599426132607	0.8378662188986732	-0.23053785689765327	-0.41071371285252783	1.2010124349768638	0.4748236369122895	-0.45457085663152635	0.1968211644568861	0.5999274006469009	-1.0934950325667854	0.05814835441407553	-0.5628815099356206	0.8253976154805649	-0.21388609953167376	-0.25873895835449323	1.132318645794602	-1.6664704561982657	0.24165373959887626	-1.5144350885774975	0.5328789469612369	-0.8186095256258128	1.8668945173782734	-0.3356228640112432	1.6571475981036055	1.130296632332345	-0.3735973517988655	0.8425910624964678	0.4944870895807264	0.5136559725188181	-0.8843548643561897	0.006392803091737967	0.0716712520501341	0.5186572189490202	0.5139361355480581	0.008026993954030604	0.5668102670725919	-1.8339148837058665	-0.11403589578109811	-0.6582166865427806	-0.9537956698605108	0.6923795761081006	-0.5824914669097522
1.4197757571540535	-0.6411666099124032	-1.131433065742613	-1.1746117029897185	-0.3554433487075671	-0.4185991732808631	0.10486455242230197	0.9865193207007851	1.0345622922271864	0.8304467750124479	-0.3100663376187073	-0.4119249807857656	1.1252194025632396	0.510808324325344	-0.4656972465413232	0.18704646916848428	0.5909676336578688	-1.0987591203815361	0.09969243619436612	-0.5307884510111032	0.81511951637415	-0.1079072566220857	-0.2220036603202642	1.1733948344219542	-1.6266686984083958	0.21220301602460986	-1.5113030350722894	0.554296947907418	-0.7634996506647403	1.8778701893817362	-0.3371224905015482	1.677066006073359	1.0940081372697525	-0.3666506793032202	0.8404332466095246	0.5281450946605183	0.5081070224133423	-0.9185413274450449	-0.0527579269830909	0.07110510535614775	0.5641841584252395	0.5791234827406647	-0.038888536928066576	0.5647380345866698	-1.8410198350964406	-0.125772936113655	-0.6376266524484131	-0.9994785798518061	0.7567919047619304	-0.6845752367939251
1.3287189322382658	-0.7156739748363953	-0.953951739695488	-1.2838201530181705	-0.1995521095539238	-0.4403550063114981	0.12685813492650908	1.044670389467145	1.036640762142865	0.8151170790254089	-0.3622428427053396	-0.40724539213665045	1.034287361089622	0.5286041646193762	-0.48713657510922176	0.15958374140249756	0.6035113074425137	-1.1064532533387064	0.1539999756864953	-0.46136424287484684	0.8066188673023857	0.028243407928582653	-0.20131028368976275	1.2211480605549752	-1.6146902312174614	0.24767610783591504	-1.4925686703125334	0.5940969445888383	-0.716502096996095	1.8828727795034907	-0.3565473398837769	1.699229058482342	1.0384863466658603	-0.36977497931045294	0.7818607380658412	0.5532563155106729	0.5021890056147365	-0.939758250875113	-0.11096326741957485	0.05847219512603531	0.607271250174553	0.6284119675504501	-0.10663802510729589	0.5663792427155202	-1.8471813613106054	-0.1304280762131386	-0.6149038461166322	-1.027063566216916	0.8695413807548761	-0.776250390915424
1.2770973931035203	-0.7698455578179629	-0.7359849700161414	-1.3274690571673176	-0.1409850893118839	-0.48395804078026894	0.1513763282411181	1.0743452146670944	1.0408863189086124	0.8015087943311421	-0.361387971202533	-0.3976559033299877	0.9372923669584823	0.5222505542820541	-0.5360229663193239	0.13395158852570982	0.6196264685437767	-1.1139534674815192	0.22326849324618608	-0.3726891052155666	0.8051937046619904	0.16277038294756152	-0.18328944637209316	1.2662025537588755	-1.6175719056753315	0.28581949499760534	-1.4514752589801314	0.638369397580062	-0.6700602576444774	1.883703863607319	-0.38332712821585035	1.7215607965956756	0.995148526397718	-0.37010698939296544	0.7056240576841235	0.5645057058584554	0.49391845843302373	-0.9490164678368233	-0.16959232978856048	0.032689003686998376	0.6328601029781913	0.6876627433201564	-0.18714060181761316	0.5791110391090257	-1.8447584207210688	-0.131947179141108	-0.5876043614777433	-1.030166140609797	1.0343946186673545	-0.8377875904963459
1.296345920350931	-0.7390968754833332	-0.5503342159510216	-1.2860713447366294	-0.16677481926219181	-0.5172998954843575	0.16631507496155423	1.0693312649876132	1.045053328846151	0.7904548618777628	-0.32721267336721993	-0.38692850507055027	0.8393522054601936	0.4964267308234027	-0.6284483673820174	0.11461152377704278	0.6362508282838222	-1.12398068617393	0.27932148017953057	-0.2992532647137455	0.8178280116650457	0.2744704666533604	-0.1620662417477405	1.2917842929828296	-1.6205928391347808	0.31102718640486765	-1.387035129615077	0.6731389539590922	-0.6252117121652692	1.8841488957403367	-0.4184928487098537	1.7403433874894663	0.9612504327433662	-0.36556100518625634	0.6356518057605115	0.5558735012422915	0.4744938956367255	-0.9507166977219799	-0.2290922578379136	-0.009007264827614913	0.6280732737008362	0.750399027868168	-0.2589685005503685	0.6001980768857686	-1.8304314676698952	-0.12616154383941475	-0.5556579425051027	-1.019836181937546	1.2366478712113682	-0.8642224341345932
1.307045520692369	-0.6459987401597671	-0.46965357893045445	-1.2528924316062386	-0.274254761894203	-0.5152238022250178	0.1489176915808143	1.0449133767768684	1.0386426992515716	0.7751197920781555	-0.28423630713115916	-0.39271870699366246	0.7440250336594225	0.44958113604893424	-0.7573315099180414	0.10324020599559514	0.6489843426759574	-1.131480900316743	0.2921822450657923	-0.25513422838650995	0.8279963069083159	0.34435183413740517	-0.14436463833172888	1.3025520822704268	-1.6531344878738292	0.32330951202037206	-1.3019577379096157	0.6920159816467282	-0.5908718905814851	1.9076256812152568	-0.4548301523994076	1.750574737744029	0.928785400459579	-0.35772045939153896	0.5860917134283916	0.5407778207123208	0.4545146536583551	-0.9548467337489834	-0.28857515183972865	-0.07200981092420655	0.6008606698724864	0.8452175098685929	-0.323580926887354	0.6129819751246345	-1.8105914469005004	-0.10658169304152854	-0.5242133522942058	-0.9974853487389561	1.4134748656732175	-0.8676761373109804
1.323705174791839	-0.5676474496530838	-0.4775394547871249	-1.264663475997377	-0.45468606655422183	-0.47613842790493244	0.08748256300991837	1.0348364126726737	1.0219142388643347	0.7907844557152972	-0.23883030609764724	-0.42265067303402926	0.6583781721286743	0.3940382183610371	-0.8820090541459857	0.10736310392429531	0.6474957794078786	-1.1400173681237795	0.293605362491731	-0.2459157246626389	0.8280443460984419	0.3679475970313994	-0.13402212847068834	1.3155746319003851	-1.7035824318552755	0.31074827741275735	-1.2061753398906714	0.6783983107712603	-0.5712224969730865	1.966822997656014	-0.47582492326367365	1.739648402387541	0.9102145763611876	-0.3548451669461907	0.5609991630621809	0.5230578360851876	0.4375526937676765	-0.9739447139639686	-0.3409058751316321	-0.14883156232353967	0.5475582987129445	1.0134356919786869	-0.38556494190824064	0.6031773551341002	-1.788506401952008	-0.08218364995153218	-0.4921013298301894	-0.9739329404864756	1.5148536726934858	-0.853607166256138
1.3092875977488414	-0.5058751299669313	-0.5378445246876542	-1.2489379681226747	-0.6195141665727473	-0.41768041318320986	-0.003698110701654056	1.0446703894671456	0.9948619056207315	0.8570614773933108	-0.2175054679921664	-0.4755301953701487	0.5850797283168989	0.3559881982062442	-0.9853671662490251	0.11554938557565678	0.6348208139881467	-1.1608636406672286	0.3047470339631834	-0.28865666827063113	0.8299796391863621	0.37079079586800573	-0.13141477304353533	1.351931915391617	-1.72679921012639	0.3017302200012054	-1.1126363325473922	0.615898380688898	-0.5541356663947037	2.021055256805513	-0.4849424440432692	1.702339622870572	0.9061748766128872	-0.36767437705763334	0.5511486208318523	0.5051907385701482	0.40721368496461396	-1.0160275183353789	-0.3747291057737727	-0.21848154160244118	0.473704361290896	1.202440494453381	-0.4446880854178222	0.5632033984142389	-1.7629753970539526	-0.06124231334521553	-0.4506929295548601	-0.9668054739621204	1.541728628691195	-0.8367780830341968
1.2599377074303058	-0.47142952770220586	-0.6310796011029149	-1.1761343869050305	-0.6927273421022123	-0.35877063244661855	-0.114906337244525	1.0671233514521474	0.9523277911350512	0.9094848102697639	-0.24719122326697307	-0.5582103208862692	0.5282982373509174	0.33907252944734334	-1.044376506369101	0.12564217403426708	0.6206093815956422	-1.186166005965605	0.3149338787856084	-0.35761482239665787	0.8416737506112437	0.3691090344646533	-0.14938045476563058	1.4169438488055504	-1.758821104796553	0.3012137218676687	-1.0250209391195146	0.5309388795408614	-0.5400452621835512	2.058588087300989	-0.4946067036474554	1.6301668819783608	0.8972914687478895	-0.4025588466887979	0.5554888431001768	0.5032877621814282	0.3576098264371338	-1.0791305777546192	-0.39220603854750186	-0.2724292245749121	0.3962736690119881	1.342811961336306	-0.49485345586062984	0.49930522161119467	-1.7359391256833638	-0.04359734856649586	-0.40990177865647637	-0.9698491224994796	1.5042513501708306	-0.8379087313918037
1.2348796735653456	-0.5276455781856155	-0.7226334587978831	-1.1073919801731007	-0.6830094409598723	-0.3055079268958839	-0.2398943646044506	1.1111157365942506	0.8895507492050994	0.9598392253073491	-0.3041996107607735	-0.6675912272800064	0.49036293457828267	0.33646067158960413	-1.0403258511565823	0.13369300956154012	0.5945604115099059	-1.205002390797743	0.34399831544612786	-0.39854283820409203	0.8598211265763421	0.3619987144982707	-0.19608888730872032	1.495007413023247	-1.8272937689981181	0.35868446918630514	-0.9530827171301957	0.44650302490894384	-0.5380808766908014	2.0986972785183333	-0.4897120894082665	1.523606997968539	0.8852745906158404	-0.4611948068381614	0.5734378548321196	0.5239642412977702	0.3068750266979581	-1.1455389348237344	-0.3981636966738291	-0.30941166861590624	0.3189274005298589	1.4301795577125387	-0.5224172508882985	0.4292566587899335	-1.7180772544774072	-0.02109614598405333	-0.3821130109748868	-0.9801816431654489	1.4251867834882224	-0.8614718232141969
1.229922371296599	-0.6516312345157079	-0.7783860652579394	-1.0876812267949831	-0.5920259490331509	-0.2620927052647556	-0.3623357897706083	1.179283022637375	0.8119444689135742	1.0363587337409004	-0.3523619366168353	-0.7790909995513233	0.4700632708656916	0.33981146415474484	-1.0089812318367595	0.12842908064809233	0.5517965969085912	-1.2197826404295664	0.40124331526615614	-0.4016602712485941	0.8863570601695786	0.35675830879942705	-0.26361437872693283	1.5717758956341528	-1.880933704740166	0.4825019842484076	-0.9020208271011873	0.35041818138565645	-0.5419284136897586	2.10504836962146	-0.4626250859271373	1.408100024199945	0.8686990440087017	-0.5357480965202857	0.5913233411200971	0.5580944312919702	0.26742373965867666	-1.2029597582959402	-0.3856245084301045	-0.32708763939706353	0.2555054302631048	1.446207725862075	-0.5185736021160703	0.3532400664092167	-1.7133179904981528	0.008476086685287354	-0.3617738912613911	-0.9904834199067982	1.3383121253764765	-0.9129757062771965
1.2161069828155315	-0.74946349631824	-0.8171210766501747	-1.1184837679928534	-0.47271159611256197	-0.21741609200784243	-0.4744478621698164	1.2528731312369181	0.7262297391254184	1.0530050138072184	-0.3776540044882011	-0.8825366930721945	0.4634470992956487	0.32739081095665545	-0.9719885677716125	0.11320986161412469	0.49633830056341016	-1.2249396688988905	0.4588086178686607	-0.3851566074700813	0.9275220709463273	0.35995458461574276	-0.34778850310019155	1.6319778029007097	-1.9015506161392826	0.5618929123543449	-0.8625163835455221	0.24738572179058207	-0.5474264775970978	2.0522530816966458	-0.42431431543263354	1.3047046840037455	0.8439438425827415	-0.6143897924107842	0.6032087467651784	0.5894484587240727	0.23840991769527245	-1.2416907413141502	-0.3630522661866464	-0.3347088448930292	0.21641158410142589	1.3951175807027452	-0.4856125877046441	0.26697125182100684	-1.7134678148437863	0.049937541733635994	-0.33728715683207905	-0.9609103264162752	1.2629669564533343	-0.9902612222676408
1.218373254948153	-0.7933746292139977	-0.8500533158590899	-1.198804318458186	-0.37644783188753533	-0.15764592543394532	-0.579005894382848	1.3078630285604365	0.643701190932809	1.0028100218758318	-0.3916527698751217	-0.9730985902102297	0.4677993602605765	0.28604117100039217	-0.9357835311088994	0.08731092091716217	0.4274403537346812	-1.2051599498344086	0.5005473139977974	-0.3547159218545596	0.9750945946536497	0.3639754810096693	-0.44145106129392975	1.657340463948665	-1.9214207922622157	0.5304381760219556	-0.8277740136307745	0.15179591021969127	-0.5582453676229566	1.9792222363018417	-0.3748656940257626	1.214356620753407	0.8151115913864773	-0.6952555302001646	0.605450580174785	0.6026553995964112	0.23185520689389927	-1.249995222357694	-0.3465079475156087	-0.34152176710896553	0.1804189054080866	1.3231862194106472	-0.43028015648719453	0.1740949759348282	-1.7175833023378977	0.10025001330505408	-0.31631573287878595	-0.8968015576028499	1.189952581509869	-1.0674778542194916
1.2314359077268078	-0.8104463412034146	-0.8661577390057953	-1.2802699600619873	-0.2811807190588135	-0.07952086099752528	-0.6683876729350924	1.340673324622391	0.5801004143172832	0.9737788951100053	-0.413085200503839	-1.0377086453758484	0.48242597837207235	0.224797607439608	-0.9324946794495549	0.050902592319316375	0.3436035478866155	-1.1578841588841293	0.5238321099441412	-0.3256154202588847	1.0099870597482732	0.36340637666737474	-0.529029790157644	1.6512605598784624	-1.94236008276735	0.4144430251922676	-0.7977743985997805	0.053044189357480606	-0.5726422455106095	1.9109339321317869	-0.3167265288261186	1.134741466585234	0.7814513583985703	-0.7727586017692264	0.5924749959429481	0.5983321789227855	0.26637697155243145	-1.2328639259650918	-0.3335471665953248	-0.35157653239415715	0.14137008527135636	1.2716535611830087	-0.35676059197744026	0.07151828374883624	-1.7319640985132831	0.13861891176658872	-0.2953417997816839	-0.8303895564366582	1.1073660692281364	-1.127825022650915
1.2127519322562066	-0.79647808187991	-0.8628533516139856	-1.2726852703706266	-0.2428701434211483	-0.00657587766417633	-0.7318350130839655	1.37239485062347	0.540325508925091	0.9320136238277197	-0.4186526245244056	-1.0751112343452984	0.5008251003593596	0.16271685746517542	-0.9852786273372764	0.019163050574528415	0.2538036179098098	-1.0829931167767284	0.5366705752695975	-0.30644030813465456	1.017963852889619	0.36469324934342034	-0.5929083267412105	1.6287866287618216	-1.9618102888304034	0.2768401749460684	-0.7660988813848124	-0.04961341945283085	-0.589716152500224	1.8405866841174088	-0.26892072741123074	1.0807417989084258	0.7461772113019747	-0.8311200151195891	0.5681406524885789	0.5887888235170099	0.32830895260129556	-1.2064976744624416	-0.3127847919027523	-0.371072882545208	0.099037179439933	1.2534588030756477	-0.28023745761872915	-0.03542549038463051	-1.7519937407201198	0.15558720994590908	-0.2645219863791589	-0.7589073697019189	1.0108205476979533	-1.1739773285086872
1.1748839497412589	-0.8071332693662082	-0.8479702121857396	-1.189534826213631	-0.20304148949772047	0.04993040635286182	-0.7702737520691707	1.4079130533389748	0.5263582716525788	0.8627774226953253	-0.4098965493606471	-1.097949605925942	0.523074299354083	0.10990247153618622	-1.0535089262038828	0.0005104775163117234	0.16943987131011176	-0.9796889283906298	0.5509990567034088	-0.3004663430944389	0.9975860859543992	0.3683541001330378	-0.6197457024423625	1.5960916344251213	-1.977773537216125	0.1759241871249862	-0.7366715845348006	-0.13520530245913115	-0.6067586736314019	1.7811454042784312	-0.24440079288746336	1.0645232307207686	0.7130398786221203	-0.8718380721620782	0.5463821633266008	0.5805054188124943	0.4037107888070147	-1.1889201734606747	-0.28512788646927645	-0.39638573673077976	0.059073768171433026	1.2505048846716094	-0.21277566770089412	-0.12327867472493388	-1.7748536584561836	0.16136197510142708	-0.23756625444206492	-0.6926260302153615	0.9076260392902018	-1.2070392917219828
1.1352739217435848	-0.8191686765907678	-0.8171590324512967	-1.1156949169943258	-0.10721334773730384	0.08273674066853876	-0.7804381694608761	1.4333613011996036	0.5382691932430099	0.83649052288114	-0.3648857063215679	-1.117288948589584	0.5611831209738186	0.08992053077815228	-1.0994606214016363	-0.009957866104544619	0.10331679093105509	-0.8568009597420563	0.5554407237692661	-0.31283126886823326	0.9551171543028104	0.3730114642403878	-0.6123464957269735	1.5632124593209884	-1.9906401917399648	0.11904741265991685	-0.7242641127462435	-0.19768806380325996	-0.6248516979067289	1.732805799516722	-0.25465344760763686	1.0810454331762576	0.6764427544303393	-0.9028043971656439	0.5332282980100873	0.5814165696021059	0.4945443610120157	-1.1932701397215788	-0.2729613180154402	-0.4225539079217273	0.04357074495629548	1.2454504659238448	-0.15133252541142866	-0.17648650016631837	-1.7984111958016018	0.14907599238702798	-0.23325303623487276	-0.6633936818893742	0.8118102322656261	-1.2279586616493836
1.096610190057515	-0.7003663306781289	-0.7767070792318304	-1.0605314852861345	0.0053928592509793205	0.09337354610850498	-0.7545916965909687	1.453118038613254	0.5620628401265664	0.8212539729786217	-0.24151033804008443	-1.1361966704263118	0.60689410949477	0.1293563093731408	-1.1183655236207186	-0.010378569974820069	0.07785863320320911	-0.7292649995118479	0.5556596649117184	-0.332374318368961	0.8997256805074123	0.37874896516066425	-0.5867743559606644	1.5366710413614633	-2.0018982403164314	0.09396884578603873	-0.7282027243630468	-0.246198333681764	-0.6519450786455476	1.6962380989482728	-0.30268835862521015	1.1208080274058503	0.632644939154361	-0.920002945093741	0.5195559831025042	0.5942936928709134	0.5838023853457615	-1.2284399447216248	-0.28738063925614377	-0.4461212882999944	0.059675991255121186	1.25476910151168	-0.08252430763026801	-0.20423546935208883	-1.8197424370111268	0.12023749458450625	-0.24934417548020277	-0.6689865141764582	0.7400578341730355	-1.2486167472924632
1.0831066492245898	-0.4689522102232765	-0.7441008133737286	-1.0340199576555356	0.10087998342546398	0.10699251484886715	-0.7028437723927385	1.461477736634309	0.582523281864339	0.7855449884610218	-0.07345277297231714	-1.1538897123074543	0.648263044041799	0.22147547162212225	-1.1089250621554765	0.0014914358089542668	0.09970981938873742	-0.6149639983615499	0.5488947890565077	-0.3400586347290144	0.8426002207065248	0.37777103484186425	-0.556169685943613	1.5095247349867913	-2.0120619543765534	0.1120850178198409	-0.7437156863657117	-0.2770591406563213	-0.684102659954491	1.672471774495245	-0.35797927490056036	1.1791687828258106	0.592637168216448	-0.9354648248979271	0.4998016192372309	0.6179717494582413	0.6589927096454767	-1.2862456461031573	-0.31961970347727364	-0.4589597533297695	0.09188648385277258	1.2707800288923203	-0.007676727945917972	-0.2129601601842453	-1.8407014583619699	0.10407358722214277	-0.2812027744195385	-0.6781943196000871	0.6905402663101421	-1.2788378377416882
1.1163211120935503	-0.25639292587729023	-0.7254354899983705	-1.0525609942793035	0.13795189518648482	0.13262896718699585	-0.6352334633727059	1.432781869922572	0.6031649855133628	0.7735739253292877	0.0756509019565637	-1.1678295296067325	0.7058141421296277	0.34207125339843103	-1.0698517336642268	0.02419507930582431	0.1592044464071951	-0.5313344896821566	0.5006243488442161	-0.3302269020443147	0.7911388101795043	0.3623215941047157	-0.5224495604674504	1.4812345691091153	-2.0159732682240508	0.12726489796448673	-0.7668354090016882	-0.29043358774014916	-0.7073411187864852	1.6515633069928009	-0.4018329356691245	1.2589458752701599	0.5589690720660134	-0.9609487270005179	0.4725041212030706	0.6453750840135123	0.7292211372931152	-1.332253359264182	-0.37883005271848486	-0.45987081400963026	0.12794670158353494	1.2756275584133436	0.05007467025333543	-0.20588615054373177	-1.8611595045571019	0.10717157888204402	-0.32141431309810764	-0.6786631644505392	0.6444888423488858	-1.313353491700478
1.1926350706092268	-0.030219284704789028	-0.7118339170315424	-1.041225002435397	0.07218390359763022	0.17470158083011617	-0.544881864814027	1.3680888351252023	0.625450130491063	0.8026838680127855	0.18065729218002824	-1.1735531970940756	0.784871370266948	0.4818957128515448	-1.017621153974937	0.059583457545002196	0.2441519085196439	-0.4893571263366704	0.4470385042290587	-0.2937319741427963	0.7416836077353514	0.3298663864698578	-0.49248335825371486	1.4567249558261122	-2.0158449744981874	0.12741468242321244	-0.7834253917162444	-0.3034875517102865	-0.7232592876948394	1.637206999328281	-0.4361811514444548	1.3488036254065192	0.5229282666230252	-0.9855451406133156	0.43336015247335585	0.6763470924947615	0.796516455958513	-1.3348227365160041	-0.46735173926027584	-0.448567042018014	0.15259845024292948	1.2820957202105119	0.07652679919897626	-0.1988547696857858	-1.8748099070475255	0.12805312968439794	-0.3544145724704118	-0.6684151895772746	0.6000728373678447	-1.3430638901394392
1.3058949104043953	0.14371290325818986	-0.7053278461803713	-0.9683537007740796	-0.03802637983529662	0.22780439166772312	-0.4334273347774582	1.2872768633107117	0.6490846696969658	0.8384179303223718	0.20951947559515163	-1.1624880086222702	0.8692831858859786	0.6243463585362258	-0.9713429715401091	0.10945020556366243	0.3317979459965121	-0.4901227016558535	0.4327505674512569	-0.23207458953586851	0.6835424622003781	0.2743961346576324	-0.47209751585308257	1.4242296522162075	-2.0182529490451744	0.18052102051346341	-0.7744590735475188	-0.3247653412942276	-0.7324368819471507	1.6352660158083718	-0.45179705368203793	1.446549119078326	0.4920162089383416	-1.0069917149817642	0.382642257694776	0.7270417191094783	0.8544642433493805	-1.2868271923947217	-0.5560203444620795	-0.4241478286140262	0.14464010033325306	1.2763487972454577	0.06170458477194	-0.1998304951534428	-1.8823854005236036	0.18997763490735917	-0.374143970238388	-0.6336002569390764	0.5545622606283919	-1.3667006166237776
1.447032854606777	0.08684077199189896	-0.7068974301914809	-0.8967711396772033	-0.14316760186185012	0.26243048009947134	-0.3175349435776567	1.2043621167005396	0.6897558145392318	0.8702971777494962	0.1475031452016149	-1.1362222605939154	0.971649098684438	0.7434274265078895	-0.9375284854946203	0.1692517215628294	0.3854926763244462	-0.5131323809719802	0.42411861018680186	-0.17430842142583336	0.6199889012445772	0.2035066394815231	-0.45763672152248736	1.3819301155441175	-2.0243606076183625	0.324598174863546	-0.7383740500098751	-0.3387950618872972	-0.7239183907220119	1.6386091186389329	-0.4488576816203122	1.5802539066322938	0.47341393218984174	-1.02650369213865	0.33600433578505023	0.7956342894899248	0.9123731816146556	-1.1889201734606742	-0.6250997949954733	-0.40400868421657316	0.11460774169249348	1.2439217844151407	-0.0017340326585564946	-0.2054243387325831	-1.8857096281923404	0.2935973033214331	-0.39338408496366384	-0.5656766794790782	0.5010119470124481	-1.380308777213545
1.5852485712787208	-0.11253156085085995	-0.7056538195311851	-0.8422356611739786	-0.2962932983992562	0.25452965086191154	-0.21146610332739005	1.1366574411124655	0.7557633465319246	0.9028571081019624	0.05869823274987668	-1.0949709104168808	1.101586135588112	0.8240347638415688	-0.9195975113047778	0.23510316443795903	0.39171838372336004	-0.5353482051418305	0.40562821981359976	-0.135831091538219	0.5592239008965486	0.13678205894106393	-0.4458016678175702	1.343064096125959	-2.0290756761757605	0.46684176083957285	-0.6858077117667231	-0.34291269760694343	-0.7018522860139809	1.632598503926729	-0.44846715388846203	1.7531162690229163	0.4578841861988085	-1.0361170866431935	0.30831338983988016	0.855732276988055	0.9564302483214151	-1.066053187692669	-0.679945169555137	-0.3999794617452205	0.08353978447791456	1.2044691582600453	-0.10392675669191527	-0.21063452326861576	-1.8722956672473692	0.4180496068800733	-0.42784968432026077	-0.47278391124037056	0.44059373216725445	-1.3755011463820406
[truncated: 199 more rows]
[truncated: 8 more columns]
