# Supplementary material for: Obesity dysregulates feeding-evoked response dynamics in hypothalamic satiety neurons
Source: Sci Rep. 2025 Oct 14;15:35837. doi: 10.1038/s41598-025-19800-2 (PMC12521569; doi:10.1038/s41598-025-19800-2)
Supplement: Supplementary file 2 — Supplementary Material 2. [file 41598_2025_19800_MOESM2_ESM.zip › Fig 1/Fig 1ef NCD and HFD/matrix_MPK120_7.csv]

1.674312318884327	0.2882334640854986	-0.05806693899841096	-0.754038181326423	-0.23329709469546742	-0.5135048097784088	-0.03185091990945037	-0.6681123080446152	-0.29429080998115975	0.9588268332243093	0.085935034764376	-0.15703136260584877	-0.533783966837541	0.5109535153062141	-0.236183649320945	0.4193608012851594	-0.2719189700559377	0.35591861678021114	-1.4633829674658674	-0.2799220850650074	0.5172650012642975	-0.5709549559219385	-0.1985818853379368	-0.7005557089546686	-0.01627754970536515	-1.1097925961013542	-0.32847370533126624	0.1981520700440243	-0.5186278498246072	-0.08475493820154327	-0.6143733918404582	-0.1220481288449569	-0.5403287310440308	0.48873264625855156	-0.49619691647233444	-0.6650842605386804	-0.1482212300279001	-0.7733134818400902	0.2385606688493548	0.11962390276171182	0.3523716685954803	0.5277100571987343	-0.3144181839583259	-0.24117330878242366	-0.32938992871722617	-0.34083003161485437	-0.8307944470093247	-1.319222756651418	-0.22317906195191348	0.8182076316143554
1.6563148626245727	0.25056675745266377	-0.0523444843437192	-0.7517602192372556	-0.23866509819198595	-0.5004309372700976	-0.0744946996670712	-0.6838051801401372	-0.26986130237802386	0.9677411380320529	0.06695948513891961	-0.1735783332948448	-0.5470416078402959	0.5234424922967607	-0.22105170979013153	0.4016529300479703	-0.2743226535944906	0.40779952199102665	-1.4647009684808576	-0.28385522688287723	0.49852537047138945	-0.5958840152664865	-0.23691044662607455	-0.7068959426210877	-0.0385965381110568	-1.1022394249474439	-0.2258327494478784	0.16965559509096179	-0.4930168887532975	-0.09743435045552845	-0.6545593715416661	-0.1603948366354083	-0.5461172070491526	0.4667032096329069	-0.4411820449473476	-0.6644526560899544	-0.13583512493361727	-0.8164846672515595	0.2349806824515529	0.12949227195817198	0.3706595644095106	0.5272791702677988	-0.3012474237973471	-0.2108170378716061	-0.3562821879392039	-0.3527426616937383	-0.8251695104576002	-1.2972074156383666	-0.20246665626724603	0.741417279552113
1.6390572224348021	0.2240914891541966	-0.04147466749216997	-0.7429034098931128	-0.22777811610061038	-0.48216647658977835	-0.09766913564371071	-0.7035121055169836	-0.2414893848127068	0.9497014958945877	0.054059130123850684	-0.18572191413037178	-0.5703919569064828	0.5505061990813181	-0.21055872229503184	0.38896357880119065	-0.2892389988228789	0.4211469584546588	-1.4383276350394805	-0.2684412005088415	0.47702289810480175	-0.6152601561788367	-0.26586263250086223	-0.7179729370963776	-0.06168616887869819	-1.1159672302015018	-0.13618416011031867	0.16987345804931842	-0.4691568221505846	-0.11438061375464452	-0.6952976533242173	-0.1901551481032474	-0.5528140693231188	0.4498208072328964	-0.3992748058742414	-0.6770286024468222	-0.1378902186039692	-0.869134062518544	0.21185138604282527	0.13960014651245248	0.3776004176958993	0.5149373374602807	-0.29167359782098123	-0.1724115698235634	-0.3894668339955089	-0.36496445978764624	-0.8179331862464961	-1.2828030074968066	-0.1896446908434052	0.6771006116129549
1.671009514519239	0.20251131515206372	-0.051170099992943335	-0.73299746279289	-0.21640465869236264	-0.4599886517640363	-0.10728687876909157	-0.7215796707713926	-0.22443187381971785	0.8815816531963977	0.06208470747600403	-0.19905998298112942	-0.5967438103848992	0.5839335802356329	-0.20408959802180032	0.3731423427660036	-0.3120172004270445	0.41126405223832546	-1.4127098223819488	-0.23598355959070666	0.4632826949214106	-0.6279462118523953	-0.2842226162678258	-0.7323801123915405	-0.08703585657321082	-1.1205270066100999	-0.08530159171030016	0.17747687529596923	-0.4569129492746683	-0.12535227608323185	-0.728771962080407	-0.20966140544038833	-0.5446352776251615	0.4305064148937824	-0.36757013886917766	-0.7005277968530556	-0.13406237521347136	-0.9256303746986251	0.17511852136346928	0.1637789608387047	0.3865380557387756	0.4995254352698451	-0.27714879546117577	-0.14295101749661443	-0.42698818279870565	-0.35990183354163213	-0.806056662386622	-1.2879668188976576	-0.18729232696885414	0.6250370714960789
1.6887515943004932	0.19466710053843078	-0.05904744316909651	-0.7218928323337874	-0.20733608778543228	-0.43605319072556953	-0.10810763417334623	-0.7312713601917971	-0.21819661402697607	0.7825870248342959	0.10918680444711285	-0.22108424077935265	-0.6190155311722695	0.615864327337502	-0.1902217980777252	0.3551847180806933	-0.33826800333237333	0.4037152064331547	-1.3982976809801504	-0.2044580699303447	0.45673245802381074	-0.639377938078681	-0.29476728605631874	-0.7422278721090738	-0.10867460489402783	-1.1183510388913924	-0.060786848490196	0.1801696614612586	-0.4561110065723065	-0.1319191213628635	-0.7601811413150528	-0.22797926030186097	-0.5345322983708625	0.40679914922252436	-0.34450907232777284	-0.7310911361269353	-0.10813764627734264	-0.9762032178150897	0.1356714037273084	0.19774905357436828	0.37919195093354274	0.48339025858819584	-0.26094265481276596	-0.1333729637080192	-0.4613659030163292	-0.33218685329484643	-0.7945262884683922	-1.306124530227592	-0.18707080391340297	0.5856604199263933
1.6252073435800725	0.1751424021507773	-0.06878074066833142	-0.7006086674701144	-0.19769381150481155	-0.3909063848381831	-0.1191772662785158	-0.7466251139928625	-0.207522655311545	0.6370066033961047	0.20825587084364222	-0.26823522773313996	-0.6624444699134646	0.6668111807132517	-0.15113686618636446	0.3248203270359141	-0.38177007062244195	0.4098294929801475	-1.37096313871774	-0.16024191091595852	0.4327352054981318	-0.658163342987606	-0.3246466023281681	-0.757199662493476	-0.13842436407436362	-1.1151443496217182	0.012574026239717378	0.16851835044833935	-0.43693706035394075	-0.1516650850322861	-0.8311063338131032	-0.2809109075664194	-0.5246461383208791	0.3623654729732617	-0.28750853392922454	-0.7763013825667848	-0.06066683392795251	-1.060661485357183	0.07651269856516177	0.25410316736111416	0.36208002134510436	0.45580733948072005	-0.23040443437518116	-0.11510030459710989	-0.5221165040589396	-0.2873942048181864	-0.7792837548311465	-1.3270304394895045	-0.1795769954090042	0.5020842856761715
1.4966920327376425	0.17137851542737775	-0.0946974815701193	-0.6762118673853645	-0.17702364304103133	-0.33979103095349167	-0.11285804135348163	-0.7406490191507531	-0.22335843257510074	0.457934593021459	0.3507097509252194	-0.32659841461880046	-0.7072063476658809	0.7167194143256429	-0.0998950623766819	0.3028448377246368	-0.42857651206436	0.3936245444666485	-1.3370665489776645	-0.12062078817370128	0.3957262847992644	-0.6569267356204357	-0.346996799217942	-0.7641348242519184	-0.1474942318726928	-1.0961950701732568	0.045993770254787576	0.1500958586896923	-0.41574463013498564	-0.1756348274334504	-0.8881951585168087	-0.3344568558992667	-0.5091147222906436	0.3153628345087264	-0.2386254314576141	-0.8263581404765293	-0.014132848062524342	-1.1181142725405095	0.02210602630302708	0.3026973075544662	0.3357136207081476	0.4240509726707519	-0.20710327874506723	-0.12413111114131423	-0.5703302082892441	-0.2324221994468696	-0.7678429024495494	-1.3733850116904447	-0.18222261361410488	0.43651289744801175
1.3251953335670656	0.17678678264236064	-0.13967768335141884	-0.6457219534376811	-0.14052121926470834	-0.29220100390233134	-0.1059031747559451	-0.7103913623473913	-0.26556443720823397	0.27135273565775975	0.5093855326403707	-0.39986552309564305	-0.7381349971152422	0.7523185323785866	-0.038986930312103305	0.3026534773362175	-0.46378264781600576	0.37206437231461076	-1.3089092545665026	-0.09798761914504336	0.352800278396765	-0.6471402091636896	-0.3692749471184138	-0.7592904097883004	-0.1415958537946947	-1.0393617746363515	0.043256678097897044	0.11099381492382265	-0.3878096044246996	-0.18505958800695388	-0.9192825617562368	-0.3831147767132722	-0.4954929065919941	0.26040734493095424	-0.19046743205781008	-0.8732442440536664	0.04141392698062733	-1.1442790768946998	0.0013877101180413687	0.33237202138846234	0.3227632558077689	0.4003091027761895	-0.19762830615622293	-0.1593954290870251	-0.5928904669555787	-0.17186198220399804	-0.752319867997523	-1.4441435815273522	-0.18137449677323553	0.38446161045895766
1.0933230929669524	0.19627807375140366	-0.1855358975782442	-0.6278703818289827	-0.11306052637783318	-0.2507114889545446	-0.10552787568335079	-0.6639217748345431	-0.31752984411734075	0.17871964628580428	0.6525101368474117	-0.4738753610228734	-0.7549338552757986	0.7675811349339041	0.03492636793676403	0.34187110046875147	-0.4770443500976761	0.36286508697454567	-1.2713941529489072	-0.08682996977322674	0.2962903009236718	-0.6346717412513925	-0.39557883229614343	-0.7465827457426839	-0.12900177919498895	-0.9603688746791905	0.02223702009746817	0.05313812770260364	-0.35091198117988115	-0.17887332699641095	-0.9295889988567797	-0.4285692870484688	-0.5022083344247393	0.190916526588047	-0.14561515896998395	-0.9102141577857961	0.09890841242126566	-1.146840666132173	0.0193879729360334	0.32946203129093954	0.324048271532977	0.3858313018967468	-0.20730763112599418	-0.1903357575949945	-0.5726590753730357	-0.10895402034704008	-0.7335203453047574	-1.5187440270464927	-0.17083632856392458	0.33513051784644987
0.8781409719033129	0.21762903670307326	-0.24220015602763167	-0.6362658024140982	-0.11457698736559965	-0.20320441077005583	-0.10767823793713453	-0.6134865795110069	-0.3682644750723299	0.19080526051004884	0.7455794768895834	-0.5324934329228738	-0.7633651728491679	0.7662496584503857	0.09605487538004562	0.41653823555597347	-0.46677021463557083	0.35788591285028604	-1.2100392087298615	-0.07552746811962663	0.2129084000494279	-0.6203168563681574	-0.4303454716756561	-0.7373018675071213	-0.11463819117188398	-0.8673639787522728	-0.012437854575181314	-0.01474797012135986	-0.3093959608273306	-0.17005023280056486	-0.9218039408232382	-0.4654047388365635	-0.5255531984783826	0.11073991860501713	-0.10799160573647129	-0.9333266699128642	0.13254529692843114	-1.1315354176959194	0.05102866800348417	0.2983682482118552	0.3414018783908353	0.37246765151015204	-0.23415754029806365	-0.1903848380653435	-0.5087075645060064	-0.06208608156953329	-0.7078992815206172	-1.5851061803700521	-0.16203869864744297	0.27867545671806754
0.7132805553715362	0.22491924727975604	-0.30647271687463046	-0.6295710283352463	-0.1304293726912548	-0.15406474807335402	-0.09450895966907234	-0.5712490498973478	-0.40351675057426617	0.2321210621234711	0.7709198305579406	-0.5747440499235472	-0.7604378091833763	0.7422592445721584	0.11529998550651692	0.5070629557717712	-0.4465976919426744	0.35099515369510453	-1.1302681957831746	-0.0615612939510094	0.11975130255973479	-0.6100341116685338	-0.46839934619207996	-0.7290646631244223	-0.11049747048094753	-0.762819364297071	-0.06953495795296442	-0.08620702046237409	-0.27964066558459794	-0.1574475431048044	-0.8924358779761651	-0.4858462664095762	-0.5539545250767055	0.0311723654936928	-0.08646162221976464	-0.9453692614019179	0.15039684032440698	-1.1080311056385646	0.07994674921171491	0.26076291321701806	0.3527371317833835	0.3559462154725571	-0.2717085363445405	-0.17680427191979273	-0.42069280366085665	-0.041588242173458446	-0.6752060163425323	-1.6366084598820507	-0.15401956404011719	0.22372753031182618
0.5543549037547295	0.213460550716508	-0.365747097924725	-0.5953181296845409	-0.1647409800405612	-0.1286786244688967	-0.05058544388463161	-0.5523103312691685	-0.4083964517122527	0.2877754320578539	0.7471728004450092	-0.5952170720431003	-0.7481479839459458	0.6943465230296948	0.09484130137677627	0.5991917263022607	-0.43330651921148916	0.3500411021496169	-1.0441428203672456	-0.04269428424872011	0.03770806420988104	-0.5925128818069388	-0.4965885132565496	-0.7139058953396701	-0.11468265130815011	-0.6581656787782749	-0.14595426853222068	-0.14732193754061007	-0.27538896524293066	-0.1406654930004852	-0.8492746709758956	-0.4972428702777162	-0.5870661991596078	-0.04808675598388262	-0.09054079180833582	-0.9463671964309057	0.16196831369350542	-1.086371335638309	0.09487780076127325	0.24438972819299418	0.3351713204938394	0.32544557628988763	-0.2944016190362857	-0.16406298181720883	-0.3261223332714648	-0.03779706938922957	-0.6470246366107106	-1.6527559606991928	-0.1426332789899365	0.17577859051767172
0.4661249821142876	0.1850977711765729	-0.39281857892996686	-0.5583455877456995	-0.2309318181548142	-0.13492241188742926	0.020775477071907723	-0.5607225412061505	-0.3945199953630604	0.34964434591534876	0.7076085672214628	-0.5894862702690726	-0.7403161700426949	0.6379477672239885	0.04757229206535822	0.6797910334304833	-0.4259389068327832	0.3585683730799044	-0.9618955630893641	-0.021457330269474183	-0.031501117210805805	-0.5594592332952809	-0.51187190511227	-0.6820653438545862	-0.11359782398325194	-0.5623721993254613	-0.2287739893623267	-0.18667670233817374	-0.2875395121400961	-0.13628019309353379	-0.8031646511239334	-0.5129245067510395	-0.6205239883026107	-0.1332412162837398	-0.12172394237329273	-0.9287538537040835	0.1582654422153939	-1.0617840350809409	0.07634396035278097	0.253407104914947	0.2847491896982822	0.279851583469296	-0.2795138004550772	-0.14671303554885987	-0.2374612348656146	-0.049072040437127186	-0.6343782275357992	-1.6244757786679564	-0.13871042213940676	0.13438752473400295
0.46953878494148293	0.14484571237130447	-0.3770075221288233	-0.5093433192932233	-0.29404276426294035	-0.16931602833178694	0.10819649347730373	-0.584813781675616	-0.3812201745994243	0.35812930869561677	0.6692669197455965	-0.5712743248896308	-0.7393084936610063	0.5739245207620229	-0.021492747852040493	0.7273975582965193	-0.42195302853590355	0.3639131508986023	-0.8864180382975713	-0.009655892978620044	-0.07648938750223051	-0.5274334654295829	-0.5217276064405613	-0.6250984293515376	-0.09883409473374977	-0.4774567406151258	-0.30670928606715314	-0.21610563075300382	-0.3014343463569202	-0.14870520949656313	-0.7578950909609713	-0.5392678470414818	-0.6431766222360538	-0.21112215590418634	-0.17621822707749532	-0.8828614744596095	0.14994138713259905	-1.036098910564656	0.02748284663806917	0.27163945027905484	0.20509589843801074	0.21877028324535455	-0.2378657883812311	-0.13246006695952867	-0.17215549291902377	-0.08464182056561005	-0.6281833372008501	-1.5536646954947693	-0.1569006296070102	0.11543438661849699
0.43743778407081424	0.094987205005723	-0.3563759378543838	-0.4466698005010249	-0.3304277629627769	-0.23275682972323214	0.2065721855151826	-0.6051954832506163	-0.3757576374932411	0.31929350306462645	0.6274782596755756	-0.5474110580094503	-0.7337885955068824	0.49398144677972883	-0.09147853421470536	0.7427598577138923	-0.42575840032950507	0.361454901295996	-0.8231619774629632	-0.013184655509843666	-0.0869651618024343	-0.5090536992430096	-0.5304815586407735	-0.5498723218070214	-0.07671073092762973	-0.39759490785132956	-0.3760098887300769	-0.2536869910695435	-0.3192406127450994	-0.16881459581020813	-0.7074002728458235	-0.5822236972032073	-0.651590798697106	-0.26881448820673953	-0.24317684766218192	-0.8044330447130663	0.14460925220411813	-1.0179452540187797	-0.02177959039257408	0.2920093809617132	0.12419885342535833	0.15390333355676294	-0.1797399965184739	-0.13888470052820448	-0.14634302779646902	-0.13046631729241218	-0.6231820673543302	-1.4446449088443705	-0.19275571843929015	0.11797078407770929
0.35588541081763336	0.04950133921821304	-0.3642541351282468	-0.41921948787537583	-0.34822269455373445	-0.30934879688511335	0.31383671774991295	-0.6102441933691094	-0.3920708442201066	0.29083758672160726	0.5890885011864901	-0.5185898664954987	-0.7220376858026969	0.4166672726574764	-0.13683661729709481	0.7487117286184065	-0.4293353761393668	0.34951881115756145	-0.7837497531722755	-0.03653806227292475	-0.07932130011525246	-0.4878226472799037	-0.5385630536074988	-0.46358395133997005	-0.060589485517462724	-0.3154716683690099	-0.4355000574881246	-0.29904605899941905	-0.34347893862451867	-0.20345281183399325	-0.6498648038502493	-0.6354493044881742	-0.6582584865215616	-0.31758572831795906	-0.3059670552033058	-0.7053343067078645	0.13392646798976643	-1.017247987450278	-0.05915282418873398	0.303914294153893	0.0744074413573112	0.10361882871655555	-0.10778303741003403	-0.16542741889290954	-0.14715864424211395	-0.1695722065927293	-0.6187955120593512	-1.3189629906812876	-0.23528877800889375	0.1324907405471137
0.35028077189034773	0.015017603852947042	-0.3884763461740782	-0.43682065754450167	-0.34274397598510103	-0.38246068204982925	0.4042635078087895	-0.6095901795155142	-0.4423869493468697	0.2934398360271165	0.5648688511201732	-0.4908101406315374	-0.7118461234106812	0.3504646273478079	-0.16240016122665715	0.7542865069928004	-0.4183060604084442	0.3244349157791243	-0.7496135268840198	-0.07743468982977456	-0.05973143771901548	-0.46331891785782153	-0.5529728514679306	-0.37750975498604733	-0.06249830736782995	-0.22916737144890634	-0.4891909177259103	-0.3541566729453429	-0.3636340464601922	-0.2581721479657615	-0.5772202709598439	-0.6840017011922898	-0.6730181057511146	-0.35251268269155595	-0.3576836373708973	-0.5966562345636428	0.11825961876587665	-1.037137392687956	-0.09178770656156163	0.2957681181710135	0.058415479602769806	0.08362567512113495	-0.047788168892454866	-0.1848485610099838	-0.16003922848749047	-0.21115916921361153	-0.6176018915709215	-1.2066593700688562	-0.2784642544393055	0.15732538001731547
0.40318346141683764	-0.012855202267373975	-0.43969829401754074	-0.47081619864620167	-0.33478591080151326	-0.4492232085111583	0.44627671750299774	-0.6075277866226958	-0.5117878322407524	0.31984655381188204	0.5457631187530656	-0.4679225626234532	-0.6978821522859517	0.28369670046201684	-0.17584305932754793	0.7460045419469444	-0.40309194084641653	0.29880435582900294	-0.7091988230334453	-0.13430932880223354	-0.029659222828351782	-0.45115369442728265	-0.5725761806405598	-0.3113775482767437	-0.08901136862797776	-0.14423736993009167	-0.544458252313728	-0.43087929236025635	-0.38982808842528893	-0.3217509205577983	-0.47747451506926974	-0.7238182090847821	-0.6927148375046228	-0.36264017203261456	-0.3967388043615654	-0.49430262829933663	0.10237430012477784	-1.0696517734531799	-0.12094749385779713	0.27780072560899505	0.05506736523617224	0.07595588775047765	-0.021870305945590036	-0.19371740200203652	-0.18764707572310071	-0.25660107052182124	-0.6296037455820809	-1.0944152645708756	-0.32098275677955124	0.17079401811956768
0.41549190875313097	-0.04262108750893117	-0.5371747574251089	-0.5002106041082548	-0.37966242003240414	-0.5000708637806834	0.4505470123560307	-0.6012575585660066	-0.5867039554932618	0.3538911934955919	0.526903601571255	-0.44887470402494	-0.6716379224717189	0.21343492479850185	-0.1784392624191189	0.731765077749856	-0.3975478125314404	0.28596644324428633	-0.6773031984706733	-0.2079787851125802	0.0038172075727390953	-0.4339120796073094	-0.5830442983779192	-0.26863791414579374	-0.1321940169789105	-0.06876019392278901	-0.597132154277752	-0.5220680122100582	-0.42457178111628685	-0.39029243125816276	-0.3632872604082708	-0.7405060933202723	-0.7225841693578523	-0.3537581218202364	-0.4093481608564102	-0.4083496842202976	0.08644084415446393	-1.0955792104649011	-0.1414925113381757	0.26796154612801965	0.05094116795339334	0.07018815840352273	-0.016512286201766806	-0.21235816464056279	-0.23504003384457994	-0.2963156343517161	-0.6587280854997621	-0.9723994774579424	-0.3463984133929499	0.16681665282845476
0.4213403907395012	-0.07623994555018129	-0.6392257681655922	-0.5197906446609475	-0.42935000239704946	-0.5324699370218986	0.4153229966957813	-0.5988837305048094	-0.6642304398373753	0.3894843752716186	0.5163899301531235	-0.4193875226348097	-0.6483816444601518	0.1380515618428857	-0.18499316580493386	0.7407477595121298	-0.39999385984117075	0.2846816074038305	-0.6541503139740057	-0.29420210584415596	0.035320179706915526	-0.39758969187669796	-0.5836957413228595	-0.2395170339385305	-0.18025246027371597	-0.01121430077040034	-0.6401733064962558	-0.6050258694931422	-0.4480899277614531	-0.4660539384904142	-0.25655848515880175	-0.7197706057268514	-0.75532585837651	-0.3398826024994489	-0.4022607431391661	-0.331399208883775	0.07498045692970881	-1.1022947281955742	-0.1593057939748816	0.26232568567679887	0.03648768832857407	0.07936605003245512	-0.0053526525213764276	-0.2357253765736913	-0.2888604599307971	-0.3324709014086497	-0.7002839828044372	-0.8638509104784282	-0.3458965054415996	0.16014850066756892
0.49142088592063543	-0.11313642881506236	-0.7104438515875099	-0.5356424785577814	-0.39537389526627525	-0.5513219521744734	0.3288486806536862	-0.6131889859056671	-0.7343908696047053	0.4178733433662856	0.5185464355691713	-0.3728833406636479	-0.6388597404230559	0.05356239807671155	-0.20969332126450854	0.7764449143224191	-0.4096638510882221	0.28847344000615116	-0.6330702856190958	-0.3909594064009808	0.06223486137051589	-0.3653433825697211	-0.5828041350802453	-0.2250959769878874	-0.22555437512000984	0.023117634346986847	-0.6714873041972541	-0.6696701664967577	-0.4610300289567217	-0.5269030032214022	-0.15719213678497626	-0.6719191906098633	-0.7703560043197044	-0.32270022756113015	-0.3966979011113605	-0.2534929054815126	0.07028151302398516	-1.0834586405401005	-0.18128736650660743	0.25347895652229335	0.008694802345285751	0.09482257979788027	0.01606447384067683	-0.23563212368002837	-0.3322112434663118	-0.3528470058988089	-0.7420786042067983	-0.7541799584581593	-0.3327076556430643	0.18149099870841984
0.5389327681254997	-0.15166615681198997	-0.7643954957110315	-0.551466490016885	-0.32482490931328634	-0.556268720950509	0.22135761654630884	-0.6490766984751621	-0.7860710589123537	0.42416647871137647	0.5197152501844305	-0.3289800821183842	-0.6356932130590787	-0.03786338358441611	-0.24130360332478826	0.7960621682587634	-0.4248006107202732	0.2939296399031545	-0.626719917092323	-0.48162888744840826	0.07718709683950382	-0.3450456934920268	-0.576709991401771	-0.2328606384860649	-0.26257781259351526	0.029065643014999733	-0.6809045646431295	-0.728122798223874	-0.4666593198519827	-0.5538730014520923	-0.07850589938735648	-0.6155090164371393	-0.7571200870213961	-0.2896590007710844	-0.38633822337776025	-0.16765786089956908	0.06991122587617397	-1.0416720979596987	-0.19584445769359277	0.2386371088798361	-0.0264014528285213	0.10196299179624439	0.042779809493598706	-0.21327596943608781	-0.34332722357771395	-0.3533281486221898	-0.7794986065190649	-0.6237333302499525	-0.31003065691805526	0.25009871201094125
0.4577030179966471	-0.18910086845447704	-0.817732189483601	-0.5707057057073818	-0.26720610178253523	-0.5478003957439721	0.12290415983573014	-0.707027862528902	-0.8203250728091872	0.4059856630936906	0.5039772887426462	-0.29453223539540396	-0.6331899663514027	-0.12086442657489291	-0.25342123031265607	0.8117058800120466	-0.44422163695054195	0.30120689439245674	-0.6354506753310181	-0.5460962001910141	0.06854006053330709	-0.32236930744054	-0.5696852149448105	-0.2636473173509933	-0.2860764766148065	0.026862407530393567	-0.6569058615879638	-0.7842704398515761	-0.4647498538088719	-0.5570024742217858	-0.034763574544978346	-0.5651476349920495	-0.7220351592625208	-0.2300770366870847	-0.368069344445536	-0.07041603997362347	0.06607134815337243	-0.9870429931211542	-0.20004011054197207	0.2170187565195368	-0.05487810864724191	0.1113932600561534	0.06466545107046087	-0.17146431674582885	-0.3198846628443923	-0.3401923725838685	-0.801323957149999	-0.5040540365125633	-0.2738198653510226	0.34339402724979695
0.32070448453913214	-0.23487255207009516	-0.8581788406220492	-0.5794697735924237	-0.17506767676698773	-0.5178445436665305	0.031814679522542716	-0.7881982485806469	-0.8343503383417484	0.3703429978297518	0.4735343376134836	-0.24604926868926	-0.6312447682728264	-0.1759691643147754	-0.2415571859523371	0.8562253115531406	-0.4623901690764307	0.30251958575248894	-0.6492417586787831	-0.5888235996426264	0.03633322161726453	-0.3109759790544769	-0.5706848946713781	-0.31643953644258727	-0.3003096482381969	0.035595364022182566	-0.5943232323543133	-0.8280086073712776	-0.464419496361967	-0.5389686350095892	-0.009828336229033143	-0.5307543126042704	-0.6758268095721556	-0.14552772706103806	-0.3574865580744573	0.026653142403003826	0.04608324791452597	-0.9084496769992215	-0.20365658087758573	0.19262513582548943	-0.05934029628018985	0.12827171669366697	0.07134428498369158	-0.0976325651999235	-0.29497501844154556	-0.3149584656576484	-0.7851683038391049	-0.41523367970665903	-0.2266253277717148	0.4377994758693517
0.22970975775183003	-0.2931979486034019	-0.8825035433930388	-0.5609365522593333	-0.0760414322649704	-0.4632641893967957	-0.044276362177776044	-0.887058152196297	-0.8223680988891952	0.3279938645569834	0.43382577135028033	-0.1887851021342477	-0.6148955378648588	-0.19599920184944292	-0.1967153246474574	0.8659115241551916	-0.46759170341579714	0.2961337078896277	-0.6717516184378343	-0.6092437476995933	-0.001652560923725624	-0.30888083536232835	-0.572011796891026	-0.3824765546571671	-0.30632955068865625	0.053504832664377756	-0.5002905069146258	-0.861424427924036	-0.4712512883639623	-0.49954535417020784	0.004661188809334872	-0.5141041155508835	-0.6302191883194351	-0.03610477264243779	-0.3495141427618808	0.10098035392914903	0.003940867622138361	-0.8185220702744154	-0.22311164071583076	0.17167590155860227	-0.02970241065474446	0.13282680710641692	0.0564564664024831	-0.016649789124178527	-0.2816225051835943	-0.2921012878469238	-0.7328459497287951	-0.33086925452855365	-0.16510710942694634	0.5199714016711396
0.16586789345160313	-0.3570838010653601	-0.8929952796584475	-0.5290589942298516	-0.03282900411799981	-0.4225476070702646	-0.09094530901578943	-0.9868696632708819	-0.7909662610069412	0.2862647302798229	0.38078479430623763	-0.14969451117157234	-0.5593011390092897	-0.19392536763342577	-0.09791772164996235	0.8125867006234472	-0.46197389897703395	0.28860227178419173	-0.7003762041179475	-0.6013895350873373	-0.025607055186954365	-0.30087045515588084	-0.5719187336131775	-0.4510666642838011	-0.30300393249593566	0.08055809213790087	-0.3986854118751437	-0.8859035099250004	-0.4829162098141775	-0.4461787578808232	0.003292440172962359	-0.511032610209437	-0.591251406553001	0.09872279748251128	-0.336785794993714	0.1523887453591685	-0.0632884669344552	-0.7373820003739138	-0.25655373021274913	0.15359624086010518	0.039028246941257	0.12121132655390496	0.031744780923530405	0.04176087863809072	-0.28026827410403277	-0.288478225170864	-0.6672206952749382	-0.23447577445328044	-0.09671787882510417	0.5571204346027341
0.09475950599063226	-0.4164559589951156	-0.8891996694367382	-0.4911161447751661	-0.01842933473858994	-0.4160625138577788	-0.10875341906402658	-1.0591399242885184	-0.7466831281892778	0.24483831851694987	0.3191064753596011	-0.13007932786372195	-0.4779822927768776	-0.1833518779113683	0.0333686460818207	0.7560903600659878	-0.4613550195372228	0.27081304059479216	-0.7342648059730837	-0.5830053663243261	-0.020147153981824657	-0.3005750871541686	-0.5761305974461328	-0.5140644498454169	-0.29311599819030654	0.10884749033216004	-0.3112421223877492	-0.9017203607017006	-0.5024667635220152	-0.3799833422503843	-0.005846958616568353	-0.5165575511058302	-0.5630529749899094	0.22797126881471855	-0.3325467308816163	0.175257037099396	-0.15022078062608044	-0.6597727696926319	-0.2962300125832917	0.13296135737535764	0.1363711354095561	0.10881409399812392	0.020724704966699987	0.09185731472325027	-0.3120670561578319	-0.28862894457818805	-0.6023474217287917	-0.12494695852987629	-0.038566810923190725	0.5326827964739749
0.05159553310084408	-0.4679959660507362	-0.8715266796285459	-0.45705104757914033	-0.010696054701418618	-0.44976991695058277	-0.08901471648920045	-1.087688148056558	-0.697455190215903	0.20537669230353828	0.2611808154440391	-0.1316744147276549	-0.3954612503549197	-0.17633353255962567	0.1462944240427492	0.7195123846442975	-0.4740715185028691	0.230499139888026	-0.781908545693758	-0.5681982441864664	0.016756515609474158	-0.31223227762176164	-0.5730745194832328	-0.5621788343391595	-0.27576765301918915	0.12033267332864712	-0.2523643969023758	-0.9095067828333709	-0.5246073196135879	-0.298277855770405	-0.013617608769726935	-0.5204129498350324	-0.5416972779483356	0.32905876072631823	-0.340541457057941	0.16683985514603292	-0.25103145661766774	-0.5846707315661744	-0.33891165933109707	0.09658648115632476	0.23469841665817523	0.10991593343580261	0.03153046013377738	0.14227768191271273	-0.37302284372764827	-0.2853131176170583	-0.5529016929955978	-0.024912553805867006	0.00423017754390727	0.4818813285227934
0.031742956659617044	-0.5026318901296702	-0.849108322945507	-0.4603827844973429	-0.007035747317230301	-0.550036244741068	-0.03678728608951984	-1.0712409107754075	-0.663074068474942	0.15870503082195384	0.21847804612285912	-0.16458746996643853	-0.32436585500761494	-0.17958219896698244	0.22214883692868623	0.6658470521861012	-0.5049676010129718	0.17214530831567348	-0.8444337150564168	-0.5485747836793081	0.06650082032416249	-0.31880520021987413	-0.5580312909251863	-0.5889845943711783	-0.2568365269969911	0.12245592336661752	-0.2390758900909538	-0.9071930782156222	-0.5383832251495259	-0.20393333733024277	-0.02621489885114508	-0.5202169764880935	-0.516526358577613	0.4080641093406827	-0.3544113773545413	0.15207294313480485	-0.36668694436500404	-0.5432748560702519	-0.3848586185130759	0.04146282614538291	0.3111332740378793	0.12303336271900531	0.06620557023403457	0.19787603872398793	-0.42134940054791625	-0.2943157037545313	-0.5469634310656609	0.04511222967875642	0.02492043092302878	0.4297859302735792
-0.015843954178811424	-0.5038939428771612	-0.8359347198717799	-0.49879165978401047	-0.005586386373170671	-0.6707079937327	0.029853657341419055	-1.0087635556078989	-0.6585973922085806	0.09219922306772918	0.19318014334851835	-0.2114260172252286	-0.2791989933929379	-0.18521798817471333	0.26198847902108524	0.5961243318408326	-0.5579775720777599	0.1000134403729052	-0.9092913468213617	-0.5273136876530985	0.11960329318971678	-0.3205340875898989	-0.5353838919545413	-0.6027835265170204	-0.24514351115894958	0.12601527574191368	-0.2696753706404985	-0.9007181910932595	-0.5480461804714969	-0.09974006523165084	-0.033769430798560804	-0.5248449624504201	-0.49650738176814907	0.4652137581357548	-0.37070574484507807	0.15318456696456356	-0.4924734884764539	-0.5403918318898526	-0.41408681319270874	-0.027182403223028652	0.3523775631630274	0.15435268707045297	0.11271816581483093	0.2970382210169791	-0.4347737290903898	-0.3128715815562381	-0.5846221574756132	0.08469328167741405	0.012021459865625767	0.39251191543819736
-0.07803518854061457	-0.475074597196222	-0.8348278092400665	-0.522993702804648	-0.03460044527185118	-0.7195648762021127	0.0879404867753878	-0.9080904072341329	-0.6798988067696398	0.015112681280477325	0.18295513800970026	-0.26114229851688764	-0.2714182010786333	-0.1920558520593805	0.2599507614782823	0.5395069839789318	-0.6274246863594413	0.022940699645295184	-0.9551977215677301	-0.5014615790292534	0.16661764730183998	-0.32959597788244344	-0.4886571203508704	-0.6168646245579361	-0.23533264108951535	0.11811853073768148	-0.3224362244271859	-0.8913065112922481	-0.5487894847270334	0.018574195609675583	-0.03314028668850918	-0.538634702382141	-0.4902057006739141	0.4899390434082774	-0.39011247782844444	0.1636944649913738	-0.6187525144944923	-0.5529179043580369	-0.40461923133049627	-0.09880049284539047	0.3569281693091776	0.2119068699883057	0.14688488706497643	0.4716959828007045	-0.42832574247293104	-0.3406967029083757	-0.6312330375487875	0.08307587091999494	-0.028700806956419505	0.36642745693012346
-0.11485924189418292	-0.4271462881503324	-0.8460950662258423	-0.5050551860780426	-0.08505632313693566	-0.6830711452697582	0.12121362347269216	-0.7972783139342635	-0.7243524501099141	-0.05204223340342127	0.1888501521588164	-0.31316624843299967	-0.27558283827637176	-0.2036509349912985	0.23756907575629657	0.5008746985050923	-0.7024122451499091	-0.04409360821501449	-0.9798683042028721	-0.46672117344819863	0.18200075449243747	-0.34082783842757003	-0.41899775586056637	-0.6223005675244797	-0.22386488994188966	0.09937648631004944	-0.3819074906150893	-0.8634723397325892	-0.5379834926387709	0.1303306967374761	-0.03891304409524372	-0.5577835596089988	-0.4775744901472754	0.4819042041392339	-0.4114193527076721	0.18683645199271576	-0.7329712881083212	-0.5830437762396713	-0.36902914999489705	-0.1520784596926256	0.3530377547282719	0.2882600341501288	0.1558066129639935	0.7009606758946567	-0.4194103878658167	-0.3806141582481302	-0.6714341755990949	0.04499319944985509	-0.07296744266568088	0.34520258891636624
-0.12382141217348934	-0.35893976098814084	-0.866812060271247	-0.459231631136252	-0.11141322030483965	-0.588132396961391	0.13325362345024536	-0.6826494096263761	-0.7907244460839664	-0.10367388684986886	0.21367826503937284	-0.34439377373824587	-0.2821582455518211	-0.21439469024833327	0.2260642734516717	0.44188223052810366	-0.754364963838353	-0.10275733244265298	-0.9951051947246569	-0.43411331534895503	0.16888383521167988	-0.34575851493615994	-0.3606981153502361	-0.6177349193668386	-0.21481873421623626	0.07868206984407777	-0.4412313167558676	-0.8187276453452796	-0.5322451837860311	0.202029946413196	-0.06233065234419345	-0.573525495573688	-0.44947551693478693	0.44446294632090233	-0.4295357740709525	0.23658161837442204	-0.8226659439226175	-0.6272039922447588	-0.3287645641271363	-0.17850637901966349	0.38264616751598346	0.3642500221844488	0.14661574002668223	0.919972458732716	-0.40839187135483784	-0.4264212642740869	-0.695628862899562	0.01065647930101037	-0.1200569150244031	0.3353143147637844
-0.11289724312646503	-0.2749538625624674	-0.88210382566492	-0.40549259266019355	-0.12232033240932712	-0.4480619243777591	0.12874327243366135	-0.5555734797556241	-0.8573258562157129	-0.13772434812039197	0.25601595667200955	-0.36553004503489844	-0.2992504778488184	-0.22239376508154196	0.2288899084443583	0.3528743228028653	-0.7654090147940331	-0.15270924292281074	-0.9982324516784071	-0.4096775401469923	0.14792570841704905	-0.34634925093958513	-0.33161133796071035	-0.6167320405831422	-0.2117302367502693	0.04882568403617939	-0.49107361371227976	-0.7697781958616847	-0.5396716191924555	0.24199836121891088	-0.10678856857892072	-0.5934544774700914	-0.4207678586166055	0.38736014790057743	-0.4379060664536998	0.2981672628215897	-0.8779794380626479	-0.6630118448867344	-0.29032417514997516	-0.18133553605892155	0.43520213176349226	0.43421374871325213	0.12633002806634772	1.0741832965690743	-0.3897917126635852	-0.4544086988341121	-0.7009882188926106	-0.001687655613837566	-0.1680457709882565	0.3285211806991109
-0.07980586429274197	-0.1959085294512365	-0.88460804014963	-0.3692469119070561	-0.14380241140195538	-0.32283552852526487	0.10900795093156161	-0.431113605299252	-0.9048858912588227	-0.15581783993587936	0.3116294578934627	-0.39516522417529043	-0.3144676667520407	-0.23000122918430427	0.22882349394666698	0.27384811063238435	-0.7508211422841957	-0.19442636542823172	-0.9873888978732577	-0.40024202345860066	0.11287380049953821	-0.34905088359525027	-0.3183213014756828	-0.6114932737842405	-0.2179250157367097	0.014191985642847488	-0.527260693996471	-0.7157525394483775	-0.5511713619192182	0.2621279376794573	-0.16088535678978438	-0.6190516115548815	-0.39429602401998964	0.32213661785750664	-0.4348197303019094	0.3464134213116515	-0.8924761798994545	-0.6884398214486783	-0.2616249975686162	-0.1711056634630011	0.4973662411123282	0.48657882187712087	0.09493452446975113	1.143902104699739	-0.3764289400792739	-0.43506444259409455	-0.6950439888602317	-0.005090519804771018	-0.21003451676446624	0.3023043884105558
-0.032136421957392136	-0.12984749195977924	-0.8879731851256729	-0.36985900553712237	-0.17501735173420777	-0.26979349869198016	0.07478135172550432	-0.3163878100500917	-0.9418897748566686	-0.17310504197773613	0.3664816730822171	-0.39319466153754506	-0.32918420631372763	-0.22517590392306247	0.21122968974006717	0.19757973935382936	-0.7028911399545248	-0.22983073080967928	-0.9635370734443981	-0.3974133802893299	0.06310647210506949	-0.3593611959750336	-0.32479070030677226	-0.6016208670457519	-0.23105557598069568	-0.006542423546441793	-0.5427456794586575	-0.6689817195483497	-0.5624662830288998	0.23740308378418634	-0.203710379914453	-0.6412531305321341	-0.37862536629890936	0.27630914295953224	-0.4283607352468975	0.36752164198809406	-0.8683112406332987	-0.7159843234809671	-0.25706450534211717	-0.16209726819196688	0.5705708754763712	0.4939038997030293	0.05662094514810702	1.136436965159666	-0.3678008466102482	-0.3711188355867131	-0.7009464421755157	-0.010103792974952983	-0.23982557018453038	0.2440407656156045
0.017468759123927334	-0.07312935671960039	-0.895560989178253	-0.4097459478282116	-0.21781711461238382	-0.26908089251921274	0.030840930577433322	-0.18707992813929258	-0.9811257962050552	-0.2017443383053717	0.41463230713553817	-0.33002702916653326	-0.34947166561848453	-0.1996769374049411	0.17157721577752558	0.10858590224538667	-0.6057197002917736	-0.25846272299414447	-0.9079174306117961	-0.38399844952638823	0.01962460829072284	-0.37987155001396056	-0.35182107945996555	-0.6046397021641328	-0.24861436579680696	-0.0143519116997986	-0.5437626377324192	-0.6462803992875764	-0.5707978978398436	0.17087654974456673	-0.2319066018237197	-0.6629986346059326	-0.39112529180275163	0.2752237759445692	-0.4228796997195012	0.3550200845996324	-0.8168820586738071	-0.7467777910132943	-0.2556872366897144	-0.17315792499782817	0.6148037103477602	0.4494856126511332	0.020963946778516408	1.0710961349841264	-0.35422775783555027	-0.27578881045423254	-0.7153355371635343	-0.028133371764364496	-0.25083146850235066	0.18057936599844124
0.06475180399641851	-0.022224087957570686	-0.9039174811695228	-0.46260857951576567	-0.2700041736050955	-0.2736958658285631	-0.025183444493630035	-0.05401752225415156	-1.0205664301805748	-0.23648465761326154	0.44928638695115525	-0.2394496653072144	-0.36229083984123234	-0.16260672512979804	0.10393404987888315	0.01929095393751954	-0.5055791128404039	-0.28353617255274044	-0.818129609951181	-0.3663667078937521	-0.011954013077018688	-0.41164920875822003	-0.3758614255571192	-0.6281988546082532	-0.27176624075522093	-0.02360477359472089	-0.5437361741342169	-0.6475222181502103	-0.5709267372441363	0.10204430092882448	-0.24107961900081049	-0.6786840397974659	-0.4392989385010416	0.3000388577686896	-0.41780025973956664	0.3134857760513717	-0.7496749413460823	-0.7875209063174285	-0.22543749175134567	-0.20911067302370148	0.5955520527398235	0.3746220861648308	-0.006384382834838868	0.9694308487033396	-0.3368125513389139	-0.1397761391448141	-0.7226882393722598	-0.03887409947813455	-0.23834389740507125	0.15200262129131512
0.11406062197515758	0.02343252614283505	-0.9288468851189489	-0.49380101001613913	-0.32373453360305643	-0.27192377640422094	-0.09344730283308471	0.025076629341736167	-1.062409712429245	-0.2612729742639524	0.4540040963062091	-0.13530035960906986	-0.37538744395387535	-0.12714381950483594	0.01360731417783948	-0.05379182969852451	-0.43531787739087574	-0.31075797905865665	-0.7157289189713529	-0.35378870142555924	-0.029409251447876195	-0.46071967944275	-0.3858732330288984	-0.6732536089144476	-0.2864736538321189	-0.04119066474825278	-0.5431010477773693	-0.6724283115495541	-0.5617692288159298	0.032097556004133034	-0.21831516799588352	-0.674934165178154	-0.50539100164405	0.3253536769234407	-0.4213290946890232	0.2602794172906435	-0.6768061335283251	-0.8537859560899002	-0.16415359721165007	-0.2674496874633867	0.5498102085764467	0.297204015730838	-0.030139101066522726	0.863225618915276	-0.31721210832753	0.026907931555054554	-0.7165351257544051	-0.019878275301173743	-0.20210209261027523	0.14567265545832436
0.15471113564052735	0.06298674401713782	-0.9665330924597899	-0.48429616972652817	-0.37524388215433285	-0.2689753212343586	-0.15717038050142085	0.07143894474103157	-1.1158849125112864	-0.2753000876904059	0.43148248200055905	-0.05871426454765184	-0.4112396767365505	-0.10266985150727473	-0.07438585758159426	-0.10728268650845627	-0.38788887270295697	-0.33761418187013453	-0.6047572274516166	-0.33922702343183253	-0.024386800158579098	-0.521348884594302	-0.39469923421841296	-0.7425100380041478	-0.2804567153907439	-0.059485517815147805	-0.5447720349781229	-0.7135129082364704	-0.5538902037072457	-0.04605850265060661	-0.17204185883291553	-0.6540366227016874	-0.5636616600956028	0.33844835666511797	-0.4387315684123713	0.21297224408102194	-0.6088547390334996	-0.9351337224150619	-0.08966251718401351	-0.347613627634492	0.5003783651287564	0.24662404556656053	-0.05748743067987768	0.7727261396388718	-0.2945954233662135	0.16692626095912422	-0.6934922822252723	0.027334714903487167	-0.14951188632319706	0.1440478907090898
0.16969060233172528	0.09858776725591759	-0.9731096448241375	-0.4371336599689676	-0.4229218182099693	-0.2738316003376619	-0.20669633379296792	0.1393145094937696	-1.1720572790418975	-0.28772335394981713	0.3995056385675937	-0.04527935766277233	-0.4612727223969772	-0.09257310528315214	-0.15221761119425117	-0.153375213007292	-0.3693077542838609	-0.35605453582962937	-0.4976237146452318	-0.33828145992574654	-0.000695433664271991	-0.5816197099037757	-0.40693555423489636	-0.8265070854196352	-0.262731941065905	-0.0671059494582745	-0.5542308810783156	-0.7484189114243894	-0.5600678879643691	-0.10078591484113544	-0.12508657666515863	-0.6234044810878512	-0.5945255754548672	0.3087530274715591	-0.45487347833396435	0.18764490568708586	-0.5480017491622142	-0.9849264676508099	-0.022267563060809258	-0.4408006716371028	0.43639872897549764	0.2241009701337881	-0.07615327620603306	0.6889654089413767	-0.2731123939677123	0.2577868759744172	-0.6558216196104356	0.10283488891755557	-0.1018850623242518	0.16187619169050999
0.16296428533264753	0.09520620827661093	-0.9377465832535593	-0.37136489497927433	-0.46896586820135305	-0.30017163590883944	-0.24364807761624183	0.2020167900606628	-1.2221470702022859	-0.2970815547520682	0.3704154559277627	-0.06276501778629948	-0.5156521696657638	-0.08904860870913313	-0.2272750501078921	-0.20449094970213633	-0.4064478882849173	-0.3679732162683288	-0.4194263150315945	-0.37316269411409086	0.03714891770092287	-0.6504955896631452	-0.41909382117963584	-0.9203527424499303	-0.23352163153893385	-0.04451733218788088	-0.5696364757458958	-0.7630070151159576	-0.5773621003098455	-0.1191145301980904	-0.08514793224385717	-0.5794763016278519	-0.6030511452685955	0.2338861286264781	-0.45715290491353977	0.1805246182017751	-0.48519364315048613	-1.0006322734774789	0.015488752082377008	-0.5305972179180631	0.37317359746823253	0.22682786885385303	-0.08237854751769322	0.6014402061681184	-0.24793087741631661	0.314364622723764	-0.6023891984458863	0.21580857970091766	-0.08615755831024811	0.18072640353230868
0.13999802059848435	0.03604934169789818	-0.883712945749911	-0.3086913761870759	-0.510463890231623	-0.3426980116900177	-0.2676976479168133	0.23650304437245384	-1.2737218530050476	-0.3075866081565236	0.358302800835003	-0.08245419996928072	-0.5654811289704055	-0.06802762576090096	-0.3023898469968119	-0.2548102894863532	-0.47593920824087094	-0.3785652775872081	-0.3628561138912114	-0.4256595752370956	0.07467751574341128	-0.7290359104385529	-0.4339088946048923	-1.0191719983295398	-0.1913586023130422	0.019612817503487923	-0.5849399965346974	-0.7611856807840948	-0.5932225613357541	-0.13082481540081567	-0.06043361476044945	-0.5402439450579659	-0.5772277791179141	0.15459186936784272	-0.4511289717016115	0.17481912468161181	-0.40921812616259334	-1.0074912006442265	0.014718028896098873	-0.6030371102994483	0.32009891127660317	0.24964025408311116	-0.08654035820243008	0.5416994576593928	-0.20720135176586255	0.3269728808364515	-0.5487001488763251	0.32726288462124936	-0.09505645590922167	0.17749157778722655
0.09096680856393481	-0.04812586463989878	-0.8259725241863574	-0.2584649204744669	-0.5346433909812514	-0.3839801544711265	-0.27450036624167606	0.28181686137154144	-1.3370370603373876	-0.33263689621380915	0.37095599731157486	-0.101863830846212	-0.5893592325972554	-0.02656115737265774	-0.3784163338085856	-0.30368035574062907	-0.5362873212348503	-0.39387884947426605	-0.3178523701429882	-0.47819266943054634	0.09237285820341001	-0.797080821553104	-0.44285197540202265	-1.1080780524014933	-0.15112514300110863	0.12151427651758598	-0.6032906116307553	-0.7431422705729885	-0.6031663204875944	-0.14320137545128192	-0.05713421015277346	-0.5251728409347216	-0.5020014610554844	0.08787303153077594	-0.4344032608452822	0.16962312541675448	-0.32767349047162064	-0.9999350069089774	-0.005890835475450549	-0.6510564376340311	0.2596913830567215	0.2625914841215243	-0.08841441906166528	0.5261262244176751	-0.1616345537365199	0.295350789799803	-0.5141090271216371	0.3881503475931806	-0.11286690956748066	0.16752243299101816
0.019832161081216222	-0.14420519792241132	-0.7892668210162008	-0.2128952452769654	-0.5312481287697033	-0.4212505884277668	-0.27019626066138236	0.32841448334250123	-1.4154036965292738	-0.3612878357150711	0.39544450303999784	-0.08639258454569296	-0.5808481937911576	0.01279401838187334	-0.4616216240526335	-0.3555812328526645	-0.5820180912694776	-0.41591256545910066	-0.29575788040078244	-0.5380568985520348	0.09320499977262549	-0.8575761265438796	-0.450822394843574	-1.1885599246903977	-0.12058695740431684	0.24264859974549086	-0.6319582495115557	-0.7091817926243381	-0.5923239890801726	-0.14640353274981996	-0.07546583662657225	-0.5270421251670621	-0.4013336969086906	0.042865438190866884	-0.40414601112586246	0.17293694342440652	-0.2568745878101276	-0.9772219193265175	-0.03246938417148733	-0.6759305659522067	0.18583245169498072	0.24145340239533114	-0.07638254960902446	0.5386761006858978	-0.1214744206990632	0.2510392840465243	-0.5053955975561012	0.39566325557028315	-0.12056325343686339	0.16502279491527222
-0.05274678759762327	-0.24914117195643337	-0.8073805252425756	-0.17266052251424718	-0.4905821472813937	-0.44377874653509364	-0.2645160584815761	0.33642528795135085	-1.5017471249880217	-0.3868882637262059	0.4209631504632254	-0.01861509632393272	-0.5515905013797862	0.04989147314261231	-0.5456057752241529	-0.40577956533243953	-0.6132199296932968	-0.4522152713468831	-0.2990209313985012	-0.601956873190989	0.08747210350723898	-0.9239472856487261	-0.47070791589096983	-1.2528053594507136	-0.10290960722482885	0.3489565297288014	-0.675037206870348	-0.683051309399029	-0.5486143952801731	-0.17043384559168798	-0.11295514138278709	-0.5374287125548246	-0.32067695290331216	0.028818134162675348	-0.3758446804616735	0.1851479627664539	-0.20419383529103477	-0.9699179283926409	-0.06791352975583864	-0.6766176469474551	0.11004599674542752	0.20721020244110505	-0.061748925452871625	0.5706127627419507	-0.09401020403249764	0.22743430609946125	-0.5219988585501563	0.364435324929205	-0.10555664873759799	0.16838995444083543
-0.12729898933921513	-0.3360483513005633	-0.8820252486756317	-0.14595793790259998	-0.4209289469118863	-0.43212443076777224	-0.2548833822849884	0.3289612250825436	-1.5845749364896684	-0.3872055402075264	0.4327361984038515	0.07383690570536913	-0.5160348315828609	0.10594288725696592	-0.6137138426066346	-0.4381926381826496	-0.6093924550625589	-0.5000014151799855	-0.3158514049656838	-0.6590367195626412	0.08044659207702363	-0.9782713685237183	-0.5035562509303123	-1.2799340804469737	-0.10740008098772705	0.4228121825906679	-0.7260363411195895	-0.6753389606732002	-0.4926650580723437	-0.21859138398055028	-0.15553523054094717	-0.5582508806670841	-0.2689466755874426	0.04418896127745853	-0.3511316803836023	0.22196629143088895	-0.18109902588205298	-0.9807725391576094	-0.11111963310969139	-0.6522195355279483	0.0319311876148777	0.16986461658414145	-0.061798767497000404	0.61586495640367	-0.09642114572717209	0.22763140070903876	-0.5586609118522704	0.29554482950822586	-0.06334068359879663	0.17984417832910532
-0.21134231322674513	-0.38395810074722514	-0.9904785758476926	-0.12456248328800568	-0.3349737909238908	-0.3929801065049661	-0.24142333176248382	0.33296489719158884	-1.6529837581610884	-0.3374717240621883	0.42024714538414437	0.16405249728627008	-0.49149344729970945	0.1711613977744687	-0.6527082092738709	-0.4393801982401932	-0.5748972939054581	-0.5433376397607775	-0.3267788315626967	-0.7140403498953976	0.08283118748287865	-1.0173584007503607	-0.5479414303816632	-1.27706822683797	-0.133942782338719	0.46563711785993667	-0.779957812713135	-0.6813911936563508	-0.4408055460571981	-0.26179829834922563	-0.1976782806608272	-0.5861996949151413	-0.2377644935062472	0.0881970799561063	-0.3241875939307429	0.286634165587842	-0.19540321840199787	-0.9943321485961256	-0.1599670653477238	-0.6154943827231025	-0.04589478770587741	0.12748996469039864	-0.06936977400013272	0.6749578427037896	-0.14392695643861494	0.24975237218398857	-0.593824971441405	0.20670626807907877	0.005084623614933137	0.18555658651985296
-0.3048617535335002	-0.39504560532591704	-1.1070150837439339	-0.10685350167267482	-0.25247093218459327	-0.34141607465964297	-0.2300663084755982	0.33914169469776456	-1.6954532790564385	-0.2544995580067709	0.3886665102953348	0.2502392612211546	-0.47053951848934233	0.24224044800587197	-0.6562704414227707	-0.41207757341012374	-0.5500426535458942	-0.5756953076885699	-0.3279011293966735	-0.7677242149941274	0.09732952755047627	-1.057323660502095	-0.6070336097743174	-1.2599818920350625	-0.1730943783348388	0.4813542581238853	-0.8343367265041721	-0.7018093101135454	-0.39664996970387706	-0.3129762827145147	-0.23574390063235634	-0.6084200574834456	-0.23914497541262314	0.15980006936050692	-0.3150810430443155	0.3526284090871207	-0.22952888194427387	-1.0080054965529082	-0.21000478605687256	-0.5808484358058384	-0.11288065330801808	0.09705088078357726	-0.07524615100289285	0.7471257663048656	-0.2213746111326393	0.2856583725288096	-0.6131317828417528	0.1378157726580998	0.06904782356886456	0.17269080230645656
-0.4020125797047884	-0.35894347290798645	-1.2052021564459352	-0.10791423211114233	-0.2024948196320097	-0.29039121044768396	-0.22310806080533604	0.3317295376903536	-1.7048065562694663	-0.1996427454657993	0.3423016438503157	0.35084210231117274	-0.4516328309354435	0.3366220393541964	-0.6235643201505838	-0.36260809888035783	-0.5207969162086213	-0.5991113538323771	-0.3254009214106611	-0.8041626112116431	0.11018660815942345	-1.0945124610377301	-0.6679390220644089	-1.2287124715183209	-0.22459996419482625	0.4784747820449942	-0.873975416096707	-0.7331902906352517	-0.3649984227159099	-0.3858829031749297	-0.2618509798861076	-0.6219836743225442	-0.267721348708008	0.23824711767580795	-0.33191087126480145	0.40297570504327973	-0.2575670247765346	-1.0175990933110124	-0.2311700304800548	-0.5505180760548078	-0.15620572477719571	0.06835996671083747	-0.08309128874873246	0.8102285270324936	-0.31735573889657476	0.3210890270505314	-0.6321043805053408	0.09050475755904946	0.095953380960925	0.14365088936764836
-0.5033837665140923	-0.2745232798603824	-1.2783334187374815	-0.11870586014577937	-0.19583514029414195	-0.2587952330519686	-0.22602592656793882	0.3090155327432739	-1.6835237428563286	-0.2117021625493843	0.2815770549892541	0.45195471342987037	-0.44274869676017603	0.4380696504040569	-0.5635256142376013	-0.30038501728711287	-0.483616260339482	-0.6131853550982912	-0.31898664980437397	-0.8252506892346115	0.11846197649201765	-1.1085404719990701	-0.7161638122373207	-1.1959914264570426	-0.2801662425004707	0.47490452256333865	-0.883559019159852	-0.7644710541961145	-0.34742671011503323	-0.45589021854032497	-0.27368465230723393	-0.6302974666946065	-0.2896698175191785	0.3164364889300025	-0.36159919395865026	0.4349264687561954	-0.2699494269993393	-1.0275734668476602	-0.21067061792194122	-0.5242069155897076	-0.17922401104755475	0.036615910956038555	-0.10235523880443106	0.8509800415632158	-0.4230268004078284	0.34429981577843954	-0.6575583374211009	0.046218510629718365	0.09161152907408554	0.1090603095253464
-0.604436081630746	-0.13599071930418355	-1.3310004999056813	-0.1282559118967021	-0.22273219281388273	-0.2622715446461032	-0.246900669578726	0.2709200908690502	-1.6330061252937529	-0.2796779209739468	0.21833937320240496	0.5045788764442665	-0.42707550240574654	0.5110829171127962	-0.4956379222338224	-0.2424112619661214	-0.4591631548545575	-0.6107897804147313	-0.31906253471129753	-0.839116271540879	0.11944870562547463	-1.0737264301972043	-0.7474060552234695	-1.1792518497420568	-0.3282810019678801	0.47113793516721303	-0.8751889610999692	-0.7951374442144109	-0.33328741138749957	-0.5124832003045292	-0.27627807077614985	-0.6311378908555179	-0.2894907924880922	0.3871571296100087	-0.41124086579768876	0.4418488535142388	-0.26573185638577024	-1.0357181337861125	-0.16797528969745626	-0.5044926308240837	-0.1787937076166362	0.007087845131767026	-0.1299627470472548	0.8681336659501694	-0.5142886380460184	0.3467345138967514	-0.6797656466083326	0.008100830268725115	0.059300809129021005	0.06065481818853363
-0.6923583858735725	0.022578784578355836	-1.35909689816251	-0.13439771502566406	-0.2762444776697971	-0.2970685942147258	-0.2830139073659334	0.22589002591226287	-1.560567054906079	-0.37675870267120254	0.1578836400034488	0.5223495692720016	-0.3935702627145993	0.5671343312271497	-0.4205110499816863	-0.18552094413838677	-0.44125985677430213	-0.5929935853454376	-0.34245505575614493	-0.846958413129653	0.10812434427049744	-0.9875774296976785	-0.7517740251999128	-1.1658404707533045	-0.3707730362021426	0.4555444087753381	-0.8577381083427789	-0.820379046569624	-0.3169215034678263	-0.5626153350603333	-0.2684930127426087	-0.620268907536829	-0.2956572102255065	0.4249185316557756	-0.4839296598882895	0.42574715076803554	-0.24573264753248983	-1.031781792023509	-0.11215030435288018	-0.4888738876771952	-0.15355906394867072	-0.034148034158788435	-0.17044445528849214	0.8470732361234411	-0.586986224635217	0.3241439934989844	-0.7064370964222915	-0.007814211513151658	-0.006375080505054409	-0.023806482015569775
-0.7618311491228321	0.13864309430937108	-1.360688936293308	-0.12739689413177935	-0.34797442439201987	-0.333143810410693	-0.3293447469313394	0.1899642490444105	-1.4884256028851441	-0.45165632781668386	0.09538743383209121	0.5131161540751108	-0.3559577851132777	0.6254332504031961	-0.3462264343139083	-0.11551681145720742	-0.41416914605780064	-0.5656290193016931	-0.37994219977645227	-0.8545953473192341	0.09189593912223841	-0.8799610828336766	-0.728361105717932	-1.139704429773449	-0.4112110121409012	0.43307213397277844	-0.8265639896608483	-0.8344573509386375	-0.29237594516278553	-0.5972616271428788	-0.2328863376897552	-0.6011426626192332	-0.3181706024681048	0.4213266695918689	-0.5573509940052794	0.40574213252870217	-0.22695168339550803	-1.0199678215827306	-0.05932612289334103	-0.4682120598396928	-0.12257132235500168	-0.09947049288865523	-0.22940260928819667	0.7839704753958134	-0.6403808886774811	0.27483555970288354	-0.7466382344725992	0.002212334827212456	-0.07176552185910552	-0.12873908287235974
-0.8143774526398895	0.20177171512283465	-1.3389572741688323	-0.09953620054960832	-0.4162889788895834	-0.3328572597803735	-0.38134902653109926	0.16551658832668975	-1.4306876397378345	-0.46237677993322857	0.030423415688563805	0.4132231540465338	-0.3169198918707702	0.7164606107124779	-0.29400048840207194	-0.04237211710726306	-0.39775778948423335	-0.5305554382152142	-0.4123730126301597	-0.842620892025139	0.07600302187935482	-0.780402375056396	-0.6894216290413363	-1.1004459748781095	-0.4453178646753361	0.40398651701428	-0.7949853559778303	-0.8541173043007511	-0.26585154575078374	-0.6183320644490238	-0.1638245643878889	-0.5815302530525008	-0.3465003190539931	0.3968981033594078	-0.6201077352507813	0.3933332104593871	-0.22242677444925585	-1.002461980075674	-0.02909918041610529	-0.43188209087525176	-0.11128322550282836	-0.16548237070801886	-0.29095753378700023	0.7228113012940034	-0.6671372118251848	0.21649555526790104	-0.795290205580988	0.04092516633271036	-0.10841746076799341	-0.23585666148241852
-0.8488005897193867	0.2175473744664706	-1.2938950790074057	-0.06695612596743641	-0.4888039961231721	-0.28093126924412115	-0.42254063555287147	0.1420170746771437	-1.361509970619006	-0.4053077644032336	-0.030632290145828207	0.2452977807818566	-0.27041371354625365	0.8475037770520005	-0.2692822198976725	0.02576062354010928	-0.4000049112597387	-0.4921391947795817	-0.43732317123817827	-0.8054059266302842	0.05528171007675412	-0.7039256920529542	-0.643910684132139	-1.054983269880242	-0.4678235856533462	0.3718323674666605	-0.7813339198196382	-0.8880734249902341	-0.2506121567250565	-0.6371573574197495	-0.09050286111948909	-0.5532912475022455	-0.3722719668623605	0.3731683885502504	-0.6628107284642283	0.3918089383897938	-0.23355390324098096	-0.9834330314544445	-0.011358865655023653	-0.39401629380378456	-0.11994823979666439	-0.22672987017674967	-0.33463411705688006	0.6872770407613735	-0.6937396450774838	0.15166881941770155	-0.8321611424685769	0.12483447592972326	-0.12679627929423787	-0.3517156214808935
-0.8622307151274731	0.17847941809193635	-1.2333976300370844	-0.03905717653338634	-0.5698507839140393	-0.1962140835514799	-0.44192094441873353	0.11617487648323863	-1.2638322426936255	-0.3414973513435299	-0.07306337374530177	0.06446097415637432	-0.24366883439048576	0.9618438944103019	-0.267525254549656	0.08695655010727947	-0.4032761311558842	-0.4593636940581452	-0.4515735579699552	-0.7649156901973269	0.023226169627841763	-0.6739635619592221	-0.5955988347638203	-1.0110061853178836	-0.4802813158351686	0.34627338156438014	-0.7764116905540702	-0.9263955193651864	-0.24648268863874398	-0.6627382735436337	-0.03437936440143548	-0.5191202794888777	-0.38895312142557203	0.3591445097094321	-0.6756060088236387	0.40854645628104863	-0.2590222532674322	-0.9723905048766884	0.00874378407938437	-0.3697529041480518	-0.13019299819304986	-0.297124483636489	-0.3639761284353787	0.6594484140735267	-0.7344076147697759	0.07491206278777329	-0.8519871787813915	0.24028679618549367	-0.14188453106251198	-0.4767357550269763
-0.8627334069723567	0.10118982306765623	-1.1622410416502615	-0.01256326020471599	-0.6470527392005254	-0.10073239720671848	-0.43660927916606973	0.08550889357022488	-1.1511278874392612	-0.35109132641171636	-0.08958243163699296	-0.11609902186213697	-0.253021729414197	0.9918446816732095	-0.2953861363311784	0.12069226093627061	-0.40697835637618385	-0.43172405475858505	-0.453286959289443	-0.7318209674843116	-0.013240050047624297	-0.6805167933572205	-0.5517270043612473	-0.9698405609389724	-0.47997898690855767	0.3235938717409913	-0.775742539570963	-0.9620422566115181	-0.24120027306273312	-0.7033931533439912	0.021412751067812347	-0.4868600516081645	-0.3835624788228647	0.3624240359416948	-0.6587241219210744	0.4365812724118593	-0.2987836871993942	-0.9729245813972428	0.0271636121822141	-0.35255791636500566	-0.14169329947690867	-0.3665157460999067	-0.38317528383371025	0.640282490402267	-0.7623591494384563	0.0006363794784104482	-0.8518618486301059	0.3343346805736011	-0.15492337810635687	-0.5929049642219117
-0.8591732983097107	0.022519393860826888	-1.0711771438467872	-0.006011076119232242	-0.7111768959686193	-0.015871936198917955	-0.39683772068924916	0.052365270873221216	-1.0100226795005915	-0.41900304738133354	-0.08634201339371986	-0.24752924619187855	-0.2899709263592169	0.968136908583044	-0.34375098485450384	0.10986632837378081	-0.4131192612938352	-0.4095998083351273	-0.4479510521499662	-0.6969035202255214	-0.05446888234057714	-0.6900040135722308	-0.5180801263571391	-0.9389824907030011	-0.4640711501524691	0.294919089122032	-0.7897795881600981	-0.9932707330623748	-0.23066187050646386	-0.7644279674264709	0.07183072715425091	-0.44632371853749253	-0.36577136906691826	0.37648695676146876	-0.6178840858305757	0.45669155805931394	-0.34960189536499736	-0.9812126577717699	0.041506360234553966	-0.34280406066775404	-0.15716653928732932	-0.41669560697117236	-0.3903026961440978	0.6295927639602688	-0.786314676489794	-0.04855611631205635	-0.8092913739102656	0.3812465943169249	-0.16473115315569536	-0.6853084968178613
-0.853992571162066	-0.06004855118384187	-0.9715176066933398	-0.04777951076183255	-0.7592540772843096	0.026262317667086577	-0.3584726884664759	0.015570935924668128	-0.8361484493074617	-0.4743838027354948	-0.0642392479090349	-0.28222101513288317	-0.34273043817895954	0.9220426229541323	-0.37696125254098434	0.06882515330454439	-0.4192306957619717	-0.3928656049496788	-0.4429186846381842	-0.6730109410802464	-0.10313107410557416	-0.6755821786086076	-0.49510850693463404	-0.9114016243568035	-0.4395261909243769	0.26020540528206465	-0.8168442880926644	-1.0149219538638687	-0.22090311152489028	-0.8332763683597338	0.09180004936490198	-0.3930491179157913	-0.3567325941640763	0.3858023729402529	-0.5585594991249563	0.45857373931651935	-0.4032602059543119	-0.9987333347377303	0.035194638993079216	-0.3518798168206756	-0.14771165294221875	-0.444641702206151	-0.39257050915194847	0.6109814496039523	-0.8169951919703184	-0.0603354176844612	-0.7179018212136565	0.3810715498626589	-0.17811494324302793	-0.7562055845226985
-0.8452217238983492	-0.1491568989963899	-0.8856705377004415	-0.13299963752971627	-0.7804543360933707	0.01702483024232507	-0.3762605120783566	-0.027839666156550414	-0.6928142038095716	-0.5013610360279561	-0.034373628938499344	-0.2654068262836919	-0.4071005503332854	0.8266598702601445	-0.36625946189026387	0.02879987676794623	-0.4284623140724902	-0.37369404360130637	-0.4453589834871515	-0.6756504715482995	-0.1493297321340396	-0.6322221559571892	-0.47981911099647184	-0.8724457328911216	-0.4146937228150961	0.22023449617684862	-0.8546947945495514	-1.0192792130310038	-0.21006738726640656	-0.8947109473508579	0.10763430990567073	-0.35173266017557403	-0.364522172183339	0.37758403637011856	-0.4816056115812186	0.43624862740219683	-0.45046070868580007	-1.0354263697609944	0.0012007299367546686	-0.3726134962655244	-0.10885466367353555	-0.45870708273741234	-0.39787868685164307	0.582328271014243	-0.8037914389445919	-0.02180342151203213	-0.5869556855304922	0.3273399041811268	-0.18606572216467127	-0.8071254176886434
-0.8311538551049626	-0.22391125276615184	-0.8250842625683159	-0.23982040939045474	-0.7604417480579142	-0.019472671093060147	-0.4116603435203622	-0.0659697119383714	-0.6108141433904173	-0.5007323046521284	-0.03229636519128269	-0.20833999006236187	-0.47268561407439424	0.7504490168045417	-0.3083973401970749	0.017509613851203677	-0.44910636395762393	-0.34676820199088815	-0.4556833247712445	-0.6579865405197113	-0.19343323530246428	-0.5790913598091157	-0.4684083523157427	-0.8254362148539934	-0.39506012663988993	0.17716596886555272	-0.9054141707606576	-1.0045778206010902	-0.20000469943368065	-0.9453397597204332	0.1295679064751855	-0.3407996086473085	-0.3951036258268898	0.34815419263345704	-0.412371282894248	0.3959817384477141	-0.4877264072415147	-1.0827465385126953	-0.049215511627193224	-0.39584401906565525	-0.07747198605422898	-0.4710058268518371	-0.39506261135837806	0.5478050681708007	-0.725528167804922	0.06764274983452742	-0.4242294043428908	0.23553959058579635	-0.17317371326043968	-0.8270842925358017
-0.8104159407876717	-0.27246687626594135	-0.7762947850019524	-0.3684052831657141	-0.7133911974109333	-0.06653861212297876	-0.41282005146540585	-0.09508890018177138	-0.5362421413744495	-0.47631656955748414	-0.07231906807020949	-0.11682256641897244	-0.5282991460258182	0.7506533354465137	-0.21926606545447558	0.029449939263900392	-0.47636652975883553	-0.3185087773807556	-0.4702212753608375	-0.569513985745999	-0.23329709229413456	-0.5285086049558171	-0.46057902881157486	-0.7680375525355909	-0.39155370389301963	0.15175241104806486	-0.9675771629371053	-0.9777588904273742	-0.20607666930779422	-0.9768202367688625	0.1272242245995727	-0.35651516358452506	-0.450509883781063	0.3075700555092069	-0.3768077660801237	0.379694765063218	-0.5095029944042887	-1.1332217148580401	-0.1103489099234141	-0.42697821867387165	-0.0812680875543855	-0.49309185982608905	-0.3702661944044065	0.5001332073208787	-0.6283210505409291	0.1976498324521096	-0.26055419486698794	0.1559713834545835	-0.1550246457888486	-0.8168196022965196
-0.7807833819612822	-0.29434121991583484	-0.7235662087986574	-0.49626677355998616	-0.6614322785668236	-0.13939033947858911	-0.39441011047192737	-0.12527042838841848	-0.4492662738863819	-0.5141481514631938	-0.14007918509963582	-0.04701696087880959	-0.5718014283011239	0.7257639195436095	-0.11012591386195444	0.04454771108551684	-0.5067505632086183	-0.297091364766546	-0.49260732290332865	-0.43007354615699545	-0.25964604925455304	-0.4775714085004633	-0.4574448977769309	-0.6841016977238544	-0.4049362049091815	0.14608435144327758	-1.0297250330574375	-0.9373670979480325	-0.2383757168916953	-0.9709812462850209	0.0933080741783087	-0.40506379157043015	-0.5166019469240718	0.27075346935416333	-0.36747438807892596	0.39771233463722505	-0.5061926273028569	-1.1950806333359396	-0.172325999281537	-0.4604341233444636	-0.11911710577256096	-0.5312561308518313	-0.33596988383952653	0.44627229915995575	-0.5264613287725329	0.3448273337040734	-0.13673397349974825	0.11026377555661064	-0.15564174572903355	-0.7948463132353782
-0.7457112472014502	-0.28640142336617896	-0.6692660928095963	-0.5723924409947808	-0.6081481338595107	-0.22989132342004023	-0.3426661734720752	-0.1502821327999805	-0.35526227267543276	-0.6641558896728386	-0.22802611726379446	-0.025880689582157133	-0.588083692873599	0.5854583081013504	-0.005737417695169134	0.05422266719413158	-0.5417504058136602	-0.2894693982224875	-0.5330419964662514	-0.25703542454322853	-0.2754666063609833	-0.4303322194265517	-0.4608612206863416	-0.5851294603348676	-0.43218434042226567	0.14838938658723846	-1.0774691447278355	-0.8725049379860603	-0.28683254720371965	-0.9224320190462747	0.04191996747942338	-0.4809167829904203	-0.572071858222631	0.23505738799514292	-0.3758781467572949	0.4144203776542055	-0.4829052685770133	-1.2656281855787819	-0.22048479719336775	-0.4831392312658746	-0.18824859396174665	-0.594910441606218	-0.3040610071884059	0.3844848950376796	-0.4077711821100386	0.4861557625718068	-0.06590453371633881	0.09297638525328766	-0.1810789217249615	-0.7717959742386578
-0.7230263398431547	-0.24899269516261074	-0.6150889668907257	-0.6093406383006085	-0.5442655372487598	-0.305687735542483	-0.22303705827808887	-0.16597846528626228	-0.21797650044324296	-0.8308599388627982	-0.32197560584191165	-0.05149252247469044	-0.574811702048953	0.41342882218221905	0.06781663849800379	0.04679900977280385	-0.5700346697355121	-0.2993755173718009	-0.5914294414303336	-0.06809574132923842	-0.2902182069061684	-0.39455330881909123	-0.47436740413927553	-0.4785625409025669	-0.47327439835959695	0.15761316286520177	-1.104787139100335	-0.785050389242493	-0.3458608158167036	-0.8531959672925072	-0.027852594587997343	-0.5619856804135539	-0.6065282092056923	0.19080330484907534	-0.4115718102766155	0.41719943722860214	-0.450334811055544	-1.3284612991913962	-0.25825479381323346	-0.4902480496676927	-0.2788186243187418	-0.6568288935816915	-0.276313941222022	0.30682977485159213	-0.28842956822366383	0.6010619199555725	-0.04474761055892518	0.09431372488388123	-0.22971905547184085	-0.7607328701904754
-0.7240729892813825	-0.19464276478390005	-0.5503312785446423	-0.6251889943927259	-0.468620302976264	-0.3614331443486469	-0.10990636486361849	-0.18479607023785	-0.03137908507203322	-0.9299840975314944	-0.3974702757611774	-0.10606258183512181	-0.5446419987351672	0.2576052098821765	0.11749468277113548	0.0034924653994852896	-0.590347177063604	-0.32462654586769546	-0.6653892680836526	0.11410831078182326	-0.30152283367847643	-0.3593375665348965	-0.5021512956389204	-0.3544469425501292	-0.5195010840402301	0.16193601268565827	-1.1156069702509153	-0.6961884457879413	-0.40351149387609364	-0.773093578476487	-0.1126717864019234	-0.6266531161851847	-0.6178266778342449	0.15044951540066295	-0.45872582080776514	0.3995734624128055	-0.4212931900527151	-1.3866360787080647	-0.2901098320153298	-0.48635908142007755	-0.3607590077871824	-0.6990188796478908	-0.2637786671236825	0.227834757824979	-0.19034527855586386	0.6791577605505725	-0.06536740449654563	0.08710189336811665	-0.29613356626509135	-0.7710343198132246
-0.7403279427431814	-0.13619858681553476	-0.496625614561502	-0.5925045856690658	-0.375398212254857	-0.3950990730081152	-0.09963804699452875	-0.2079530052021794	0.15616078846051584	-0.9266978117754314	-0.45330169157191663	-0.16352407872381658	-0.5064778502033643	0.11924403084935162	0.15263097089066516	-0.06763168837861952	-0.6095250720853753	-0.364365926483201	-0.7545420518915905	0.25990615607132084	-0.31021920644134565	-0.3363343065615145	-0.5430270889030118	-0.21850757331736678	-0.5618419538111871	0.1467933133566401	-1.103051883161091	-0.6169821886477607	-0.44352108427075765	-0.6857308128347771	-0.20102571153644572	-0.6614157729575796	-0.6139000621524203	0.126376231176697	-0.4909613004461638	0.33585299492894233	-0.3938141808136493	-1.4335853609871578	-0.3096424202214256	-0.4785227654938785	-0.40319399955678936	-0.7331943687986839	-0.26703335260527894	0.1583024554816404	-0.10585972597866258	0.7286285075545604	-0.10817063521162935	0.054263553747789975	-0.3582986319317763	-0.7869070215942088
-0.7650986461145765	-0.09065333031049586	-0.4987130293639005	-0.545269042012463	-0.25304799256046867	-0.3900429625441948	-0.1789816806573313	-0.23449766272031636	0.3169956139609059	-0.8077453284209083	-0.5030852700150791	-0.2113492776510187	-0.4639226561728737	0.035728785943244655	0.16834403727627836	-0.14689147278790635	-0.6231330521488448	-0.39999313602125885	-0.8504725560705557	0.33439241830394606	-0.3187971717082	-0.33930767777875526	-0.5926628384497575	-0.09009489434597247	-0.6031513484207656	0.12029995200956796	-1.0713333704590051	-0.5440068121165831	-0.47086146657661476	-0.6068034905684097	-0.29371160603941593	-0.6614723037307348	-0.6002185714434087	0.1079210877244287	-0.5120376297333302	0.23296463023138103	-0.3546266919607947	-1.4503049231722867	-0.32741465842809275	-0.47724290873802333	-0.3985903423027178	-0.7531752113389353	-0.2639531142781323	0.09430643019366199	-0.021840972750855513	0.7613404158441676	-0.15912629386268679	0.0056992203561941485	-0.4015019569748728	-0.7973915329466224
-0.7909647675360164	-0.055965439353723834	-0.5465425011046112	-0.5245343702939631	-0.08803556507750307	-0.3554419739331586	-0.2897692906726318	-0.25375473729839354	0.4458581663761265	-0.6718229195058492	-0.5450635440783745	-0.23501521419751695	-0.43485948356936016	0.021654636822064616	0.17373568695249464	-0.2327109787472749	-0.6331272183405594	-0.41325584527951353	-0.9378320597096123	0.3287954870828149	-0.32378015383215863	-0.3610073803045789	-0.6421935165537708	0.013334204349542777	-0.6394219275868278	0.09405381840664326	-1.0294566165613885	-0.4886826924714695	-0.49905747466995576	-0.5452800749309198	-0.373051000681059	-0.6376803856687088	-0.5785804126861211	0.08933320154371173	-0.5354417258048592	0.13573123069808526	-0.3063597622436104	-1.446333965338906	-0.34442985492516076	-0.4898169400236151	-0.3771753784050954	-0.7607772879061598	-0.2336840408788417	0.0331914285151663	0.06250094925730142	0.7754906494317859	-0.20678159186323658	-0.04571483675085451	-0.4266511529987148	-0.8199242998241294
-0.7986964682248616	-0.0034603331382572267	-0.6042214276330694	-0.516472818961611	0.100025727418637	-0.31979658368267	-0.37949619867721057	-0.24735647478359318	0.5423919237043547	-0.6462312238749341	-0.5800713813441307	-0.21601394748334518	-0.4198527587205409	0.02061601705870631	0.1713115577867603	-0.3253097078787355	-0.6533697333510535	-0.4119605636192166	-1.0091159449082536	0.2875890365899283	-0.321152165240051	-0.39211947648497913	-0.6838168180818722	0.08790079160918754	-0.6636793779337309	0.059358313077274995	-0.97910773072511	-0.4618201897060822	-0.5238111581665467	-0.49719522107090225	-0.42059220331771907	-0.6057329613994559	-0.5628858849608958	0.08080643333982902	-0.5601138226327259	0.07048649114462884	-0.2651653170496193	-1.4354546288090972	-0.3483929226699886	-0.520259567911124	-0.36262758569952636	-0.7769663254541765	-0.16897909919111115	-0.021714893664188932	0.13614239387164892	0.7847019239793999	-0.252180947140655	-0.09700986362900198	-0.44545782748348745	-0.8612344949641715
-0.7748298598879216	0.07881065831876674	-0.6569329218821711	-0.5168553774804029	0.2647160746918116	-0.2852219878928476	-0.3879624047833024	-0.22406804497039273	0.6234309248142489	-0.7013179890950278	-0.6156282501725029	-0.17765238247566292	-0.4069347301692094	-0.0061088613112475374	0.14646649796858627	-0.4200134012828092	-0.6747063387997855	-0.3981407439694366	-1.0623871495686905	0.24715110792539258	-0.3020326437307625	-0.43503053977379447	-0.7175807756935966	0.12504810167511896	-0.6816353449671544	0.015773516064965805	-0.9320630141500501	-0.4571099925464092	-0.5466884113647174	-0.4576023429975507	-0.4366810030785852	-0.5666400474033532	-0.5530196165810329	0.08190741714637444	-0.580096919596246	0.04147058277012957	-0.22954739630166415	-1.4113519532426029	-0.32466924210774023	-0.563074144438563	-0.3712277597503468	-0.7974950099494746	-0.07927837237289478	-0.06303574165095871	0.18908051789087868	0.8165500941270342	-0.30625792336895624	-0.1300652583726186	-0.462841691029249	-0.9092297515814938
-0.7263200968566468	0.18015720586213077	-0.7046359871618524	-0.5202914485400939	0.3888679305597188	-0.2523893183031232	-0.2954968278706026	-0.18787235762327856	0.7134232784568659	-0.7468369763875946	-0.6387017261003695	-0.15975561749029757	-0.3971832289818555	-0.0466014108394233	0.10302839763763767	-0.5170218617179926	-0.6869955162474668	-0.35455381971245803	-1.0954729689874232	0.19224806945498585	-0.2730129399157867	-0.4790049278687751	-0.7477452858814339	0.13705884995579393	-0.6890424036691232	-0.027862180777020917	-0.8765499461503572	-0.47352378782900695	-0.5801503171617238	-0.4196246766762991	-0.4302454831742387	-0.5177748470877773	-0.5306136393570864	0.08770124682337183	-0.6033411211442481	0.037819909056489756	-0.20053539827066008	-1.387506425630449	-0.28592330015140344	-0.605471083498302	-0.4024984405862634	-0.8064882357508634	0.009639834352502546	-0.08791463207083458	0.22576786895536838	0.8492851900177681	-0.3739063645507015	-0.1554957166884024	-0.4781071612418836	-0.971742759105212
-0.668244183045869	0.29801437287855237	-0.7328075460171307	-0.4879096088267504	0.460903182480806	-0.2287375800927026	-0.14286844287012362	-0.13464808734737416	0.8131037299750924	-0.7616121637195468	-0.6468438075727688	-0.16195091745251483	-0.3934108202491412	-0.09840980782215539	0.05454883316375449	-0.6084302166685503	-0.698404264015893	-0.2984667310456251	-1.1092640523351884	0.150599014767761	-0.2376880369380195	-0.5131967277470326	-0.7816533414717624	0.150058878663776	-0.671119040735628	-0.07693325228812715	-0.8014689375373149	-0.5211747740807954	-0.6167539222787969	-0.3822446387033246	-0.41476661701624773	-0.46459446442133523	-0.49702854352531134	0.09840655745297189	-0.6354985127595294	0.04470860824393434	-0.20260160055544624	-1.381186520137224	-0.26076762503003426	-0.6411992952512187	-0.425935241152447	-0.8090058465330452	0.08344593329811265	-0.09395152992375345	0.24589666727430837	0.8667106722645442	-0.45180203762561455	-0.1948387082292583	-0.4862566779904173	-1.0464863486960199
-0.6120139736207836	0.41059690179443076	-0.7309831933093066	-0.42024196246196477	0.46270146365213966	-0.21681556571021415	-0.02945035827393681	-0.08767328278360104	0.883719887866491	-0.7506239186095943	-0.665360887542845	-0.14744165652869776	-0.38268034232388076	-0.1457708690312945	-0.0010823651751657476	-0.6791435084362252	-0.7055618994418058	-0.25350792244951487	-1.1101507075634551	0.13747781224288005	-0.1940482964623198	-0.5335062315447952	-0.821940734656553	0.17059919598951567	-0.6383074601710851	-0.12148151036218684	-0.728482333696258	-0.603291680344622	-0.6461920743725008	-0.3521451677029407	-0.4158760238057283	-0.42250165072978313	-0.4631530293097744	0.1219683917526205	-0.6731443768567894	0.05555957267305685	-0.2411003553133723	-1.3747281503608921	-0.24748747166646892	-0.6654851385342468	-0.425440097478514	-0.7957283735326379	0.12266165361848391	-0.08392438983146569	0.23620673352699023	0.8743046116335652	-0.519587745163529	-0.214303651543652	-0.48092240281515786	-1.086753312533273
-0.5682085059140173	0.4847462126293661	-0.710823070970597	-0.3312623287957754	0.41272199609737087	-0.2206915400255835	-0.04470237734126133	-0.05722876487921165	0.9193596872834515	-0.6816031853520588	-0.7028138963039622	-0.09865447222479382	-0.3493154120023358	-0.17515188974688628	-0.06171276388576223	-0.7268035016460843	-0.6986216085810649	-0.21769617009426429	-1.1083134940274078	0.13320466993026953	-0.1406629612451745	-0.5349555038731986	-0.8713753474414968	0.201260090057845	-0.6064888226498233	-0.13134517021323747	-0.6814073730089671	-0.6956612174287174	-0.6756500479130192	-0.32641080646260734	-0.45351901261936023	-0.39017358592128326	-0.42809992822309245	0.157254532332608	-0.7111955549788027	0.07106756723745702	-0.2810062012329805	-1.3648774056484467	-0.25067069524056523	-0.6765907025946996	-0.4165864570231802	-0.780099488994838	0.11439784270196438	-0.07246900805202407	0.20413094966146242	0.8616325876177795	-0.5704956589950494	-0.2041650767525577	-0.457439060168307	-1.0729707492962133
-0.5500178137062489	0.5145677766686068	-0.7008267113767885	-0.22820801944277452	0.3478899338681739	-0.23979994258423334	-0.1589454436826104	-0.03158380895861314	0.9395791350737625	-0.6003542089933547	-0.7487401035108088	-0.049151965461290706	-0.30750321986087564	-0.21401329544998485	-0.11972280877835466	-0.7524317230774841	-0.6883732597622851	-0.19393541189570013	-1.1077902875638814	0.11316677095023087	-0.07767346246237898	-0.5215615495555352	-0.9315152392202531	0.2514210271881477	-0.5741574115569569	-0.1110834022995236	-0.6540931591504962	-0.7735472250412563	-0.7112394556680941	-0.31687298106645684	-0.5265957819212512	-0.34446280274778174	-0.3977253479487969	0.18597771625017462	-0.7397608975306748	0.08607869963552554	-0.30003155488751776	-1.3585822259200622	-0.2888374546841364	-0.6825049880243869	-0.4003469234316718	-0.7722450357966373	0.08208026128898929	-0.07714637687627776	0.1656071791784764	0.8169500802464716	-0.6039468731832878	-0.18864913632640742	-0.42317260810511825	-1.0169817971501907
-0.5545870574903408	0.5035953416051271	-0.7072221950266894	-0.150343449649837	0.2864229388308565	-0.2708944563768903	-0.2737903409692007	-0.029016199014869747	0.9235821478615567	-0.6028196510087532	-0.8120032558340681	-0.015257739952252658	-0.27208467058424324	-0.2886440847410036	-0.17651022314526532	-0.7537684316730603	-0.6849215333628615	-0.18048119594035822	-1.0931684641824255	0.09454520539207438	-0.003007668933673752	-0.49170575194241967	-0.9946151436428396	0.29710470547733847	-0.548678789467272	-0.11488998241896708	-0.6577111110761095	-0.8407448759168128	-0.7499441341474828	-0.3338327044635068	-0.6276814706874319	-0.28815438396673804	-0.38567895252370643	0.2053152084268372	-0.7554640271318925	0.10310254487686983	-0.31262502078457527	-1.343148403506638	-0.3501943170994556	-0.7011774244834905	-0.3685103641112597	-0.7622977032196052	0.044090655254180926	-0.09633684078271187	0.11756275383311705	0.7519320466869767	-0.616241164214112	-0.16405188961293032	-0.39589552490291596	-0.9131608000494384
-0.5705531507129147	0.4459752098424764	-0.714820248251785	-0.1109955670897722	0.24212013497365575	-0.2934037624690651	-0.3438292624898448	-0.05744676949707692	0.8700573447183919	-0.6840686273674574	-0.9010624014214639	0.01539971994457775	-0.23194981317939142	-0.37499254814912414	-0.24213982222753822	-0.7262378628509033	-0.6775355019532091	-0.16054360780363824	-1.0537562398917377	0.08572128722676832	0.07719038593661469	-0.44803460832919717	-1.047424050760101	0.3200859277749221	-0.5411324223383358	-0.1354971420340629	-0.6965672342646718	-0.9061473360155098	-0.7979946247998139	-0.36616520571116873	-0.7535871347264946	-0.23692242861505391	-0.39461429074192067	0.2338548950433132	-0.7603463878153873	0.1271287781064295	-0.31875327308084983	-1.3110840316615102	-0.40466483625276134	-0.7323610220717576	-0.346641518512532	-0.7454869573855242	0.0025373430641783155	-0.12874958340114948	0.0634294182929103	0.6747926946384561	-0.6163963348776078	-0.12925305210482296	-0.3661430797868029	-0.7669584393744203
-0.5888601373027083	0.3596804972728639	-0.6914658004789637	-0.09460119565719785	0.20962022880442382	-0.2912470919356104	-0.32329600782439105	-0.08729956058154617	0.8137020668998891	-0.7472765061919929	-0.9993871621429005	0.026636586168161246	-0.19827237562555036	-0.4604556307753652	-0.3287081011274121	-0.6710332049152747	-0.6368920682660784	-0.1274268769673926	-0.9934796601395025	0.08008009558620333	0.15404671814159485	-0.41054650155182626	-1.0879816276547747	0.346510933828046	-0.5432398327973594	-0.14788397915626333	-0.7437896349990881	-0.9601860642063184	-0.8433262736641167	-0.40195829813770523	-0.8927912723589421	-0.19435098771078568	-0.4247223226365989	0.28556209197198723	-0.7537609645324709	0.16059960319261402	-0.3002055898469892	-1.2737036203756806	-0.45011926227427834	-0.7697642744209334	-0.36213833659314015	-0.7197814741914116	-0.03803408085649056	-0.15365301405619997	0.01768821171544181	0.5967258385448646	-0.6105058177672076	-0.11551556333401714	-0.3329127227001093	-0.6117125351788885
-0.5901581326633781	0.2615744557546749	-0.6365302357939193	-0.08684569113987924	0.17911654893545997	-0.27679513711964654	-0.21321504200884042	-0.10970213036024785	0.7506472756384455	-0.7723326158360916	-1.0964525463418424	0.004916545967698495	-0.19924178581552898	-0.5438176366999931	-0.43596751489894653	-0.5996585941582098	-0.5584712021071334	-0.08201541617816789	-0.9100342201207205	0.08638116984378155	0.22333154879584693	-0.40120105797763783	-1.1088067876043195	0.361356939415849	-0.5444135803947903	-0.18397559409963982	-0.7859801715610997	-1.0142945085438013	-0.8589554844771918	-0.43417773456272035	-1.033657118862213	-0.15168532885125824	-0.47707719839425805	0.3620414245479306	-0.7413784351523965	0.203140268162512	-0.27037155434784454	-1.2343550382085493	-0.4850891166670735	-0.8125204715174039	-0.39494749955877884	-0.6938174588387376	-0.0698931154634829	-0.14634002397420826	-0.008975777495019505	0.5222646544264873	-0.6113115115968976	-0.12993222458737558	-0.29737029783752333	-0.4654991466888303
-0.5699341644860056	0.15312700554675157	-0.5724489928338831	-0.0811316579910207	0.15424256273346917	-0.2666904569978664	-0.11012613459081273	-0.13414633068720883	0.6672304277859619	-0.8122774337550002	-1.1948310781957	-0.047285549388543915	-0.2145227517049339	-0.6098295846104876	-0.5546139961837436	-0.5226332236960547	-0.499755015255037	-0.028275155035636528	-0.8093389425754408	0.09524130107953353	0.2753091504492601	-0.4219004475376609	-1.095717887881094	0.36659230662565345	-0.5416896560462072	-0.23851476159894372	-0.810485463496132	-1.0819278853360712	-0.8373897503432337	-0.4457103464727144	-1.1710602714468021	-0.12970616424841735	-0.5491407409074981	0.46461251165983947	-0.7359531767843698	0.24499458963146065	-0.25134249782182916	-1.1748895737672076	-0.5062406796135764	-0.8522229753016592	-0.4128551957660391	-0.6750615662878607	-0.09248651406697095	-0.12259489241939245	-0.017665426922206923	0.43929941759486313	-0.643026007974471	-0.1531081103322116	-0.25391380358819726	-0.3280999231664532
-0.5426687590485834	0.04640930998685998	-0.5157300721310776	-0.06164204036095137	0.13045559723952355	-0.26651324805543225	-0.08326689285487268	-0.15796073989589338	0.5741254820578694	-0.839601051462848	-1.288613593257352	-0.13313794803579976	-0.21768290137029284	-0.6613315036302618	-0.6743653732028608	-0.443410022890436	-0.448410124587836	0.008591625123565476	-0.7187084000537256	0.10308344266830774	0.3048024842482955	-0.4779731089827921	-1.05181003298387	0.3618056851766892	-0.5341729290081151	-0.2515378465921112	-0.8105005855522475	-1.145970880574622	-0.7823356818165166	-0.4300468305067243	-1.2825628577297945	-0.14493932325470743	-0.6341776306734527	0.5770143690727455	-0.7403372615108287	0.27660849763838885	-0.24248893211766426	-1.0872812437844377	-0.5176875151020893	-0.8690003256170057	-0.4089647811851333	-0.6571797586540253	-0.10157271871161197	-0.09904608274597279	-0.012115131361276083	0.3493952911260494	-0.6960048533534169	-0.18088416433516147	-0.21416180774902674	-0.21153738856842258
-0.5012079361407149	-0.045349348595418816	-0.4947705143361307	-0.0323658802592518	0.10457846538412123	-0.29657090101469735	-0.09889082992206545	-0.17351173597026537	0.4848368718449366	-0.8430532524430875	-1.3622489140186866	-0.2413434883707498	-0.2250523321237181	-0.7070682316357223	-0.7773893533261692	-0.37516190318534004	-0.3657455136987565	0.014281114997020256	-0.6310054173622771	0.11803944076244473	0.31600514901014604	-0.5694466099931914	-0.992519718870635	0.3205006776447897	-0.5262827368253858	-0.22941459919305354	-0.8068939751687209	-1.1979747687343787	-0.6998850702179686	-0.39942241568690795	-1.3465722676440692	-0.1822420961008872	-0.7210644457606319	0.678972497115053	-0.7338448001601948	0.30167898355650974	-0.23908229035780168	-0.9859303337033323	-0.5214362397122716	-0.8619633588225334	-0.37923847704648533	-0.6542620385788314	-0.10597875541257876	-0.08077833168209858	0.0008321385054425784	0.2571782014448396	-0.7383306358731287	-0.20173545972734336	-0.19709250694200553	-0.13315829595274395
-0.42694084320666914	-0.12250160258541332	-0.5239328265346095	-0.018920687226088095	0.08184497057636739	-0.35437494987552287	-0.12609494107606525	-0.19031539349967147	0.43555933081043907	-0.8442001050452917	-1.4031772359699697	-0.3378407622405418	-0.24002397963013652	-0.7499513092749721	-0.8486249397817527	-0.3293789302560061	-0.292695636963888	-0.005290869445261076	-0.4914171280473666	0.12420371008722748	0.3176398302745736	-0.6864162769114276	-0.9350186213250705	0.2687691303515457	-0.5159502011570934	-0.23177053416669186	-0.8170597773923095	-1.2412946393740356	-0.6115573996389809	-0.36515973639548627	-1.3776836840174689	-0.22950182245884793	-0.796815903914248	0.7687026773484956	-0.7067817224340134	0.3107025057806502	-0.23954144642108738	-0.89381202421366	-0.5276795535703487	-0.8476514167842545	-0.32118877584533373	-0.6815125591967275	-0.10450841511078557	-0.08142619389070467	0.013358775991388187	0.15913522698052604	-0.772778523169206	-0.20526435592534858	-0.19388042263796632	-0.08757886601686346
-0.3329074567599954	-0.18984696434343457	-0.5744954109462175	-0.02776474461960466	0.056028228760300655	-0.4182757404366912	-0.17475872082246308	-0.21814731638043994	0.4753967892749434	-0.8439817955397958	-1.4106514233765064	-0.41951907619059836	-0.25317479418103533	-0.7919421955109435	-0.880506917514406	-0.30362970152016466	-0.26463240141339756	-0.0476417050210424	-0.28621635184074423	0.11781009131628747	0.309098045075946	-0.8142988069329409	-0.8959650670820792	0.2518629737707938	-0.5024254277048794	-0.2555771116472225	-0.8177591724876473	-1.268187642953593	-0.5461928751943592	-0.334668576545218	-1.3832787442328147	-0.2791358412893377	-0.8469946309607032	0.841879058504803	-0.661762117868078	0.29050379551037403	-0.24229638280080232	-0.8166231315346668	-0.5296907306422348	-0.8275958368837358	-0.2527587411942202	-0.7058946039601087	-0.09549697353233741	-0.1094511424599471	0.010060402566547156	0.0614110820317055	-0.7950335771759748	-0.20032110053687338	-0.20391668289592682	-0.057136215004960376
-0.2749816002163473	-0.2560379190294864	-0.5993086576071303	-0.04522332429536261	0.04026307349146425	-0.4771543541612133	-0.1871672577271587	-0.24637718419858107	0.5874129020562249	-0.8394671549661437	-1.3915541811882024	-0.5003943653105303	-0.273956525128709	-0.82920651049596	-0.8756224330932874	-0.3003062218330577	-0.2471159029830247	-0.11334242988163756	-0.04470664464236629	0.1113641647769256	0.2928137252767909	-0.9327571285798089	-0.8783370810328177	0.2558166958909253	-0.4914526660743522	-0.2881457312365011	-0.7817384348207257	-1.2770895234320498	-0.5076996254809896	-0.30873231383587174	-1.3494490410938478	-0.329915550455778	-0.8730288488146638	0.8777625413628103	-0.5940263355295067	0.2587593559173754	-0.2512684403922666	-0.7731552369451126	-0.5130038895854745	-0.8082273379784656	-0.2013345339157028	-0.7117361996380809	-0.09993291545978174	-0.1394540339842522	-0.02032259244952806	-0.0184991883514651	-0.779993959021762	-0.17311219056574575	-0.2289082810888905	-0.025508441470085564
-0.2819442574111544	-0.3217648837348433	-0.5936169504699856	-0.0755810816638269	0.06047360665585466	-0.5146397010905932	-0.12876936960239097	-0.2528169714024987	0.7009109062885593	-0.8546061914739221	-1.347563734748516	-0.5487677040535172	-0.3092411427343576	-0.8572901078350286	-0.8436981915893755	-0.32231829474800355	-0.2517353959444734	-0.18570758780085722	0.20579342705523515	0.0922396399070215	0.2748124967854203	-1.0293424651398488	-0.8827951122458886	0.282931818530796	-0.4746823026746969	-0.3358643215590373	-0.7313252802459567	-1.2759261352344244	-0.4839105857293614	-0.2968887736635987	-1.2958709365767667	-0.37282240728076854	-0.8838817440325129	0.8706959431718632	-0.5167080372112203	0.24019860651746322	-0.2653208376517001	-0.7835202775662393	-0.4819971029375069	-0.7958464078876171	-0.18752356215348742	-0.7126102845551221	-0.12239174054412263	-0.1575450953548702	-0.06676656288267811	-0.07570879723151679	-0.7244846382073458	-0.10233121503869276	-0.2541688715634739	0.0071118354183934305
-0.31156181051083087	-0.36437401164204314	-0.566839279076865	-0.1283776350617717	0.09401020850035133	-0.5313048824854697	-0.07867539609286332	-0.23840790427884845	0.8076349924862681	-0.8911744890411635	-1.281340340082494	-0.5437248177482994	-0.3470130628011362	-0.8770919895528273	-0.7956110764200324	-0.3634495217647313	-0.3124997790378498	-0.2328460908038113	0.43656741689514433	0.052570233070837004	0.25485754460980453	-1.0914248808598273	-0.9068114420132751	0.3586066718361526	-0.44148243692009476	-0.39899101746533766	-0.6795246770225981	-1.2577258636933013	-0.4631872630850114	-0.3028327529113269	-1.248598681040587	-0.421291892184256	-0.8772419045462261	0.8387478917925714	-0.4592129413329273	0.23856906703974853	-0.2776625082882459	-0.8220034579639541	-0.44582783908914225	-0.7875610194155043	-0.21557580910883667	-0.6973322650896556	-0.15256112985515582	-0.16380776337139466	-0.1313387629945067	-0.11688997683268083	-0.6568242608207167	-0.014437893662582062	-0.27482558002276963	0.029064539224794163
-0.36167718630039086	-0.3936350757846042	-0.5511853762542984	-0.18622396090776455	0.11671350828843763	-0.5382047200313123	-0.054433104646905206	-0.2057521966789711	0.9269861579311307	-0.9299317032501753	-1.2025741212643428	-0.5212784922919218	-0.38396863744477466	-0.8918744432995105	-0.738391967818128	-0.4123364727591617	-0.35569609041420247	-0.25102878120722566	0.6072765059337107	0.010880941638672714	0.23394546517473516	-1.1113878195355804	-0.9362344480195443	0.4414478589585662	-0.39880070610442936	-0.4620449993292418	-0.5905049131851713	-1.2230856533145777	-0.4405775994188339	-0.31548793698903055	-1.1994437958010458	-0.46278547968036027	-0.8569245526849519	0.7832223893220489	-0.43313897856623534	0.25469603396390095	-0.29850597183853594	-0.8385697204070721	-0.4144288501096958	-0.7768596206463743	-0.2631862311845571	-0.6614024505771955	-0.20362928826930532	-0.1588457278191169	-0.21569094432902386	-0.14446003457242404	-0.5851354142856375	0.06486424589814666	-0.288497983005204	0.04325366124299741
-0.4523605442583992	-0.42642617570029395	-0.5769688779133803	-0.23558792105073428	0.14109095416700038	-0.5272215360034219	0.002057858460356404	-0.14939627276548162	1.0144022525866656	-0.9652017869580682	-1.1191722648195703	-0.4980017350146306	-0.42396956317864276	-0.9035069846491236	-0.6769676139760393	-0.44801111458257825	-0.3056663185566003	-0.259225267842545	0.7004471958661351	-0.03550800160246474	0.22294343533668765	-1.0953591826426397	-0.9762726717829981	0.5039527041010767	-0.3462517890467258	-0.5271167958696419	-0.464916237146639	-1.1892471786226069	-0.4114334654528756	-0.33814531984161367	-1.1373026077097492	-0.48652840440565165	-0.8362491507615056	0.7059153667922489	-0.44172866110917025	0.2944660607520518	-0.3409816105639536	-0.8125137094181799	-0.4029820146211831	-0.7630057326049281	-0.3176402461821438	-0.6014291453185174	-0.28937255678371177	-0.15116954225654325	-0.30477267511564704	-0.14879611598313242	-0.5027039833546926	0.1423319195781662	-0.2951569660520605	0.06373598971072428
-0.5225723395482715	-0.45518241874385845	-0.6341353458160451	-0.2804863799379923	0.16180138265700408	-0.498061238965419	0.011227327693472006	-0.07656542844476351	1.0605827024922887	-0.9825210077273976	-1.0360449241561054	-0.43745695166214765	-0.4677460864945345	-0.9217356128237368	-0.6158662760999951	-0.45962500168561843	-0.1816841374477384	-0.2655171333268366	0.7521647569058709	-0.10711331289739748	0.21873339103393707	-1.058639032669722	-1.0307537158603142	0.5494494049899171	-0.28400167025571155	-0.5854879934032275	-0.34679407631509324	-1.1595786009535844	-0.38442013701945454	-0.37874366723064773	-1.068649057685398	-0.49409975929027256	-0.8162182389499698	0.6289792430625261	-0.4937129736417365	0.3630035648315364	-0.3964432195631085	-0.7583296683467635	-0.4226742200552063	-0.7483974026863461	-0.38076517004111304	-0.4817041337942144	-0.3965827937043004	-0.13238153820697046	-0.38543149896045115	-0.13442560018480967	-0.43500779735341044	0.19675674129859227	-0.29681522435286506	0.0848652833274676
-0.5395475678922909	-0.4860544560993926	-0.6908918468180754	-0.33295601969260646	0.15709095958880956	-0.4709859748032909	-0.04908086652152821	-0.013932355693065241	1.1320080103182586	-0.9882174304241333	-0.9536449088101264	-0.3546056185063122	-0.5134741855876206	-0.957453916751164	-0.5387258370314895	-0.4542697249332351	-0.025380240833494116	-0.2783480820316589	0.7940692012976318	-0.19200479737146453	0.2148950147047887	-1.0105334307907865	-1.0887051195890174	0.5879395527492723	-0.2381751258014752	-0.6147044956380386	-0.22736007711553521	-1.1241802274797796	-0.3775057556557328	-0.41978619785150917	-0.9986939957997943	-0.47706138426121825	-0.7872679022563156	0.5656960993735443	-0.5661266004127802	0.4521692702064314	-0.44094432898705327	-0.6918272512318231	-0.4737243700386375	-0.7359491117136108	-0.4357732743881015	-0.3067825064170357	-0.5188802173826119	-0.09444233462724252	-0.4513835784677417	-0.11656535041690605	-0.3883849810753516	0.19803106492564992	-0.2830225659974713	0.10191428537939085
-0.5493538102992006	-0.5309389908719215	-0.7265931310816771	-0.3877383995835507	0.14309053546945333	-0.4343527389588071	-0.0963516443047833	0.0206231064339216	1.2378671431376334	-0.9941612705604307	-0.870279843140168	-0.30778351544199545	-0.5670436651318849	-1.0150206941268107	-0.4430014139726216	-0.43770298071816416	0.12340500734828112	-0.322669695617462	0.821395755675103	-0.27700089738237527	0.22591020093128233	-0.9646056756444794	-1.1440777699089475	0.623006314287671	-0.22341436056105773	-0.6185656112892792	-0.10682216781955187	-1.0838930092204495	-0.38661040689243414	-0.4500593041152438	-0.9244501881868914	-0.4469644006332539	-0.7483757088363403	0.5081013720183799	-0.6314416540347059	0.5269428155430097	-0.46714214469469245	-0.6324211286260988	-0.5385472065460963	-0.7377229482699709	-0.46772772505945	-0.1339291363083492	-0.6462864505841033	-0.049283393859185905	-0.49533453259533466	-0.09079812866477013	-0.34346307399330483	0.1767456592868878	-0.25622333967202754	0.12518297511390455
-0.5636054992448204	-0.5712058973565723	-0.7384070106016323	-0.4312492143890106	0.14291943035800164	-0.3762470578555402	-0.1446739357058477	0.012806083707618404	1.342064573409383	-0.9991358164923272	-0.7902259472035109	-0.3042151252412382	-0.6368730873034606	-1.0918240716441332	-0.3536920276225777	-0.4220536407181627	0.20040392431813614	-0.40353426894739286	0.8382741565519215	-0.3757660115116979	0.2603174458149346	-0.926006985180669	-1.1877454615084977	0.6480306896327174	-0.23594026295182183	-0.6019649954102164	-0.04546820564527886	-1.0424075446901568	-0.40374604766339617	-0.4768597051119633	-0.8479155275931125	-0.4327676391348142	-0.6965061898296262	0.4487653724017999	-0.6852814867356375	0.5621021298554564	-0.47913944828377375	-0.6005644532056312	-0.6006155057487496	-0.7605897223079109	-0.47769543878113463	0.008872948131358143	-0.7580622187468704	-0.015874317692664962	-0.5158172776737053	-0.05499067562473794	-0.2966254060273292	0.1479963581182182	-0.23657361173050995	0.15259812330347855
-0.564359537012146	-0.5949065055704822	-0.7289538571511648	-0.46736621636764575	0.14406684110538232	-0.3134095209489773	-0.2320645224567092	-0.03715157769107028	1.445610963503892	-1.0065496072989628	-0.720733833698204	-0.32676011586445675	-0.714929740692621	-1.1843157155542152	-0.2895416605343395	-0.4107999614050885	0.20021973400866835	-0.49695123578638334	0.8864251269662435	-0.48857374962502337	0.3101045087920727	-0.8910039078577073	-1.2030108411168925	0.664671678263882	-0.2740663118047318	-0.5689600915665607	-0.03855742600053381	-0.9941029695632977	-0.4281528558407369	-0.494005177860505	-0.7805058579084815	-0.4220908604448538	-0.6243073839595658	0.38850798208187	-0.7180747379677331	0.5533607242850807	-0.4770843546134219	-0.5949813755046522	-0.6567916489947658	-0.7942432188987046	-0.4677630924647314	0.10462217971287706	-0.8267345871472364	0.000199536346611294	-0.5276206326512488	-0.015502190905829003	-0.2571344721676374	0.09844477400456186	-0.20925475560927936	0.1732716005652328
-0.5574081341123742	-0.6105225523607593	-0.7109084807415624	-0.5059142038429649	0.13337109413857012	-0.25942489035806376	-0.3334493692207948	-0.10420010905222554	1.5447612823063646	-1.0162076198220946	-0.6655929524301362	-0.36414873269912124	-0.7882924078987255	-1.2920018558056245	-0.25375330280111286	-0.37798165479116685	0.16623293810569828	-0.5848876291487415	0.9756178501988785	-0.5981343824217042	0.37124882409530297	-0.8656377038706241	-1.1967635933361511	0.6727423027808144	-0.3279134648414118	-0.5186528813347184	-0.062185638680871846	-0.944966157935516	-0.4419089399298609	-0.498899269469368	-0.7221059160899352	-0.3985137593208185	-0.5443906100826772	0.33063215247822575	-0.7269284323983511	0.4923729987160412	-0.4528268435603132	-0.5985517759476167	-0.6950724207439997	-0.8295762468112169	-0.4234772064854207	0.12128519288492297	-0.8356862182727302	-0.007560086015555481	-0.5273846681449614	0.014525752553352816	-0.22808174947926202	0.039349766244315146	-0.17686492028726844	0.17525660727244233
-0.5467165538294008	-0.6179241205328088	-0.7001161020823549	-0.536376295352918	0.11596198779892482	-0.21350515184942162	-0.43984496576492366	-0.1814533327639195	1.6294027057303253	-1.0128369210572403	-0.6258221248557081	-0.3996627113638025	-0.851029829206771	-1.4076019381227542	-0.24942126624715422	-0.3135410439909447	0.1123941106483056	-0.6467338464879695	1.081888671431815	-0.7081175010402535	0.44341490381925003	-0.8493806490563592	-1.1847464223287951	0.6540105668548255	-0.3800326005818743	-0.44595338174695226	-0.1330249105535394	-0.9108531759160154	-0.43642830988570724	-0.5077587059296363	-0.6666115634819334	-0.40403116278079115	-0.48216946594515536	0.27532138089195834	-0.721570106621568	0.3767430669395018	-0.41131765429068257	-0.6050645424065977	-0.704166042243639	-0.8760328016860187	-0.3446609438167988	0.0778702568293492	-0.7973527021334347	-0.04574959999406312	-0.5189104645713403	0.02530798707730597	-0.21526226543352872	-0.011448134383716807	-0.15373474868310824	0.1626407868666207
-0.541989749914823	-0.6167734253806851	-0.7037443091529714	-0.5530975804288236	0.09011840596537567	-0.1824106380567646	-0.5615263921036379	-0.2645200129520142	1.6987849874762866	-0.9938177969384506	-0.5997657661082695	-0.42728073598210736	-0.8986584824881053	-1.517899951680707	-0.2662362095262827	-0.2326406256632975	0.07154070000838189	-0.6624756969885127	1.1969222024432038	-0.8172838137365239	0.5179293988808252	-0.8379991353903649	-1.1730324574847526	0.6308865618151563	-0.4206573090929514	-0.36961818003937386	-0.23102717572352346	-0.8941125861958825	-0.429309106904905	-0.5301415027843623	-0.6136529978213159	-0.40860261796996244	-0.44999667869194965	0.21965142309930016	-0.7122330101430793	0.24130180895457207	-0.37938038779197036	-0.6057865347399394	-0.6902291779994573	-0.9271282759601119	-0.25831731839087857	0.020968559835485203	-0.7312621516189297	-0.10871493540471402	-0.516217391401757	0.02212548882265531	-0.21870586054264832	-0.054004942104898965	-0.12608867136282614	0.13621079015395837
-0.5503892054423944	-0.6076235429613759	-0.7189574975573563	-0.5743678340736316	0.02108252599796766	-0.17982414157783194	-0.6708736651376304	-0.34320237804749026	1.7646702534130683	-0.9669424414152209	-0.5724896516727511	-0.454260177715023	-0.9202788808040834	-1.6139194974755082	-0.31009392872900854	-0.13118022207400465	0.053129036673995746	-0.6429907610449072	1.3049064249956281	-0.9032858323709305	0.5793236855645315	-0.8340805865676435	-1.1701294836241198	0.644362532996757	-0.4339212497457362	-0.32909827991406615	-0.31868595451056314	-0.8905570627155004	-0.4254207997548332	-0.5649291258952165	-0.5723552100172304	-0.37325580987496104	-0.45675188986493626	0.1631264459675164	-0.6983928376648093	0.11975584884162731	-0.3741260131645302	-0.5876130975821903	-0.6571838513262446	-0.9678142486199187	-0.17831624764534398	-0.0332924158245009	-0.652745979503168	-0.1881713088526072	-0.5251070976929707	0.012948995676731512	-0.23440793806793886	-0.07384097966233706	-0.07986630353544036	0.09370223911289707
-0.5675369996436133	-0.5818702430728707	-0.7428961481635818	-0.6056889433485073	-0.03224523373775388	-0.20384914968827364	-0.7035889248351321	-0.42040023550702843	1.8477801823248527	-0.935290473911744	-0.5229239878188745	-0.4813656916055694	-0.9222559673757509	-1.6979761867828411	-0.36718926485794245	-0.02132247438113267	0.002388290221848549	-0.6049749407031839	1.370798487860217	-0.9544227115149688	0.6125994810418192	-0.8269129897260832	-1.1682231874488336	0.678643989453685	-0.4192138366688381	-0.31110519012311544	-0.4100420760178217	-0.9020515123984024	-0.42099070639183733	-0.6072880540940394	-0.5550753588113808	-0.34265381800680755	-0.5088282822409056	0.10967016838163561	-0.6775842387426172	0.01448423002420412	-0.38623440289795496	-0.5595592447941878	-0.6202438642916013	-1.010377344521646	-0.09810297246812377	-0.08586062139866801	-0.5887886684773662	-0.2768548107261002	-0.5319141607330403	-0.009728478225260639	-0.2603274069741865	-0.0574428151866863	-0.02392856741899025	0.04788534355981982
-0.6011760875023591	-0.5464696635057511	-0.7797453397489607	-0.6448038129925814	-0.026998010319907607	-0.23910618842661924	-0.6349801970776179	-0.5061141146263413	1.9472002177721823	-0.9163091901072402	-0.45265643798286304	-0.5093865989884758	-0.9150842452794921	-1.7662560716192264	-0.3933294073810979	0.06106661520348257	-0.07848599085920538	-0.5521190923071992	1.3817179265722903	-0.9726620279961965	0.6211379771433354	-0.793193778650566	-1.1541976508646798	0.7243650632229459	-0.4014979543712528	-0.3174131333009895	-0.5200588147715043	-0.9191842554435775	-0.4280471414577279	-0.6421443237043579	-0.5420458323184767	-0.3002896566041092	-0.587328769205201	0.05317642483301639	-0.6487474473484793	-0.07593626285549442	-0.41415035097143793	-0.5391555436478281	-0.6042365365765893	-1.0588188000493877	-0.02643092566625558	-0.11697681333981742	-0.5653180498972151	-0.3686941868430302	-0.525773953906391	-0.036747830438242625	-0.29454850637746177	-0.016804494684260922	0.059091944533881315	0.010118752985982436
-0.636120673585131	-0.478073828431436	-0.8036839903551865	-0.6597653288820458	0.003958594844075275	-0.2587349066034802	-0.5175758277373887	-0.56728690247742	2.069611272050077	-0.8937854707268922	-0.37333835754249534	-0.5272148464968686	-0.8873221231941082	-1.7953850993430525	-0.3898667969787351	0.10348108247196382	-0.1387051706365576	-0.4914184332105457	1.3753036549660027	-0.9540283914145581	0.6268675843116102	-0.721553254395166	-1.115528357897967	0.8064481419766671	-0.38406661694577166	-0.371283331610248	-0.6175544910616221	-0.9100688692659313	-0.4431246553344715	-0.6322511517227456	-0.5080672477488867	-0.202653473928217	-0.6496135666871092	-0.010481521853938419	-0.6085953295568737	-0.13633449093905534	-0.45948460647795775	-0.5187370070425645	-0.6044919241412734	-1.091753780566719	0.037902384539813226	-0.10443800364958589	-0.561031634102157	-0.43989031713119725	-0.49533453259533405	-0.03808691440331407	-0.35458761694546836	0.039545816033092915	0.18412588626057	-0.0038277571013386356
-0.6250989673144727	-0.33022806098272295	-0.7631382638824188	-0.629988364901201	0.09507709919528418	-0.23670821209921158	-0.3844055162754718	-0.5600685273525559	2.209352395807861	-0.8228930973089064	-0.26526970161442975	-0.5262254541293776	-0.8313482512707513	-1.764498931298266	-0.36882849541459717	0.12559727795119652	-0.17343241158358785	-0.4307908948527796	1.3975658902919343	-0.8798680468159452	0.652973148085776	-0.611928405119518	-1.0496425592223635	0.9045432853785569	-0.3697652731134391	-0.4559297483637172	-0.682825065769788	-0.8671280801738159	-0.43480955839587265	-0.5494877015451407	-0.44958566127483773	-0.10634388006237264	-0.6537072723979473	-0.05253754158481091	-0.5546774088328245	-0.13814509035873804	-0.49217725875820467	-0.4875182563549815	-0.5924887086011279	-1.097084271686718	0.11008136415070817	-0.0518574870202493	-0.5480427974022472	-0.4570341254240806	-0.41597864319829103	-0.022371517739637664	-0.4127587114490832	0.09779360863469119	0.32427402959917134	0.029535059333170965
-0.5654549550621922	-0.13048223025337022	-0.6487745805595411	-0.5662297710375215	0.3057880114445455	-0.18955555179959083	-0.24196092232593086	-0.4869850745063754	2.3101551165839984	-0.6975601548070942	-0.14116875804606438	-0.5347682131583797	-0.7862100892998563	-1.6749222333469862	-0.31106901430874934	0.15816231346279852	-0.23813478349338252	-0.36264584814936607	1.4820297856404818	-0.7558342568644054	0.7058355168621891	-0.49066999481641405	-0.9772303229324726	0.9777534365883888	-0.3636149542632652	-0.5318941084550745	-0.7089408566811118	-0.7868935098701912	-0.39260309097929086	-0.41215028429345646	-0.3814700054514463	-0.019900790471260765	-0.5957270323301568	-0.05497766526953002	-0.5215457761672191	-0.07783949759432311	-0.5007605148444672	-0.4480460453636481	-0.5593476115911588	-1.0876627296734427	0.18123468900845524	0.03708373105248393	-0.5323375692973296	-0.4241649344313981	-0.2987094132367002	-0.002650462981309859	-0.4446880595145741	0.1422408964619475	0.45677013367947994	0.1057887243967972
-0.4956070486451086	0.05646861276833215	-0.49695358808201	-0.4571379926970476	0.5431510610540187	-0.16489334557699203	-0.10519653055619585	-0.383470945318845	2.335412375269626	-0.5672410231997593	-0.03357838219058669	-0.5804419633086276	-0.7774822087407367	-1.5447406106144457	-0.2231422570470069	0.20357382210873043	-0.308410754167668	-0.27314606375078954	1.6205916317406874	-0.6256522922860586	0.755389053944409	-0.4024731095050137	-0.8935934545175497	1.0261091919080378	-0.35592335068919223	-0.5652007755746746	-0.6819857916553823	-0.6750862396415065	-0.32737731666236913	-0.25673864753577297	-0.30211140030262607	0.07989109902095952	-0.5163353985444543	-0.046119040244525476	-0.5045077132184198	-0.0008300725092526939	-0.5239515989118798	-0.40802986754582404	-0.5117679961920937	-1.0683166843954686	0.23522892773738963	0.12025721977826195	-0.5104419593116415	-0.36862056613750677	-0.1739611343584393	0.033336693967455075	-0.473078322831871	0.19911634054209928	0.5686139597616018	0.20106904634286288
-0.4296981454901731	0.23481522558802342	-0.3580807168828569	-0.30094282727918986	0.7129343016445151	-0.15914725135848723	0.013766513310754269	-0.3291082064829787	2.2683428362485296	-0.5016142750543311	0.06976407420362182	-0.6115105280672962	-0.7589773161997898	-1.4169120575752845	-0.12416956128287097	0.24297154913624736	-0.34310115705280436	-0.1551187453661587	1.7752690357060046	-0.5122208846261658	0.8008970015794544	-0.34560492357526973	-0.7923496143419119	1.0687366395987772	-0.3309634301892811	-0.5528139384524743	-0.5928639539391762	-0.5660240426881167	-0.2508731391081111	-0.09304097448981613	-0.22489956933085278	0.13876601490326138	-0.4440490693258627	-0.0441435161093768	-0.44928088848782827	0.07037280234385815	-0.5523452174060394	-0.38917894443144607	-0.4556739418061543	-1.0255919223772119	0.27353182765667067	0.18540116820816976	-0.45533659532307685	-0.3075153805530809	-0.05660982978596611	0.09216363802609953	-0.4812486550751716	0.29648306778309286	0.6477862997797817	0.30568625168950686
-0.37370427626081654	0.39209669328415314	-0.2893975954631966	-0.16756553860488765	0.8324126394682665	-0.13910378884826974	0.08841383695703853	-0.3685497403627497	2.1020950767030793	-0.465031423520057	0.15581486643503561	-0.5983305061967564	-0.7010997012388753	-1.3312616828605688	-0.0005299173080058117	0.26631188827669205	-0.35588396452985893	-0.03320906394058424	1.8875387585283836	-0.41641719492441515	0.8634293158637478	-0.3068132593503402	-0.7044798678054873	1.1169088171071737	-0.28881225699972723	-0.5133193063249537	-0.47908182321275505	-0.46824278971843947	-0.1745539617241199	0.04308099591841316	-0.1668502192682899	0.11933827252883653	-0.3770817726975439	-0.023072560067089368	-0.36201566341527763	0.13222372065949042	-0.5390926403858781	-0.37748860281486973	-0.40132199545073755	-0.9658787459470292	0.2928542200751695	0.25260721837898453	-0.3690799537541457	-0.2578753928421665	0.03208717626214497	0.1749897492509631	-0.44162045485931073	0.42770339247915645	0.6906668340849358	0.40355443423163806
-0.35393798274818894	0.4714278442234924	-0.28595045710702677	-0.11206325313767182	0.8970366915619735	-0.11247720264677286	0.062024564330023124	-0.44478906958183345	1.9058560663260635	-0.42118323164288435	0.14475782357349076	-0.5733243678006651	-0.6322620112024423	-1.297886232694422	0.1399578771948337	0.27372710332794237	-0.3351883413580742	0.06620032154725253	1.9385693614633368	-0.3700805594516995	0.9241263139598107	-0.29113906405945494	-0.6396537896808697	1.1693882740018182	-0.2482557206975921	-0.4671131680842596	-0.41130098718943015	-0.3829668705584397	-0.1148914068130785	0.10422483679415946	-0.12304546027758592	0.11625169231454868	-0.32416197350845727	-0.0059682690866816705	-0.2762192368727959	0.133230077081128	-0.4948359204794889	-0.36124872046764567	-0.3633148532350937	-0.9205403817115533	0.2931666321551518	0.3144579595510257	-0.2851260146239555	-0.23174985847542745	0.05874090614624574	0.2737979145524605	-0.4043794956203081	0.5779475484648634	0.715445770144667	0.4853514143220642
-0.4037007239599945	0.4804440975283609	-0.31867264855935024	-0.08550673632410831	0.8894275466056593	-0.08031943519951049	-0.08540034974502621	-0.5084325764353823	1.7385139392445843	-0.40782560069995116	0.027899002524371164	-0.5213196027781054	-0.5604204251167983	-1.3126482545769083	0.27961850931733523	0.2553368071761693	-0.23115765457074774	0.1522077201789535	1.9490055331365799	-0.3771300371651588	0.9765775455972829	-0.2877482393997936	-0.5844432495868693	1.2283473477158702	-0.22248069769946524	-0.39514444462257614	-0.39039852512389606	-0.3372417928585247	-0.07961583863256336	0.11463083850706393	-0.08268898732518111	0.17391684965132378	-0.29513207013432063	-0.05229938551318234	-0.1708227165277996	0.08351438557369571	-0.4287396645951976	-0.3591717562210457	-0.35004838134820776	-0.8832628696752339	0.2930546353717622	0.3692544661108891	-0.20517937584170354	-0.23367872096014083	0.027516646368624248	0.36734829129846014	-0.42678972029057294	0.7120386022108912	0.7323194977398758	0.563685660489913
-0.49893081711202536	0.4678347058129889	-0.3587298311421955	-0.06592321796669896	0.8470672890137612	-0.04288310350952717	-0.3058631968487483	-0.5507808385533536	1.56011342972397	-0.4093508564450149	-0.12238282241388199	-0.4264009715777733	-0.4871821230337504	-1.354908160358143	0.4335975033739314	0.22007302736318213	-0.0661378725124944	0.22993854755655355	1.9174254300289122	-0.38110542756521487	1.0424877626151117	-0.27128639610434135	-0.5498927571752634	1.2931367167317505	-0.20425796984844355	-0.31093067642136457	-0.38318152384281373	-0.3228759093844806	-0.05982742756295446	0.11236954205412406	-0.02787660772196877	0.23845238028559157	-0.2528622711278521	-0.12508534687993453	-0.06207956662062081	0.07352240319484131	-0.32023071880061643	-0.35182325891045674	-0.35647867538757155	-0.8316015639932889	0.29399187161170753	0.4486546164271867	-0.1134052199877382	-0.24372058519353343	-0.02164091588682921	0.4434499981965569	-0.4590950588099189	0.7992807582171322	0.7459146841144106	0.643188855052008
-0.5566353391866578	0.4333212750889584	-0.3543875983863067	-0.07020439557244754	0.8354690464590966	-0.026677911284373728	-0.5079634379771573	-0.5325930247200428	1.3851758339080134	-0.377655227040439	-0.27373157982175444	-0.3566556614173467	-0.45678601141901576	-1.3835570392733347	0.5824535245858814	0.18332620453994514	0.07582496660659889	0.2792219255668808	1.8596091188379926	-0.3480147285266931	1.1279023255042775	-0.23997344968277648	-0.5476472303420131	1.3358457545608249	-0.18273037186829238	-0.24128880231636057	-0.4011049408536108	-0.2980264603543093	-0.03262579538479739	0.0881009854788211	0.023031236297487413	0.2973046838586308	-0.17487498925267037	-0.16397115791961978	-0.011634703686658773	0.10219303447070383	-0.21583566321821693	-0.32546064843754297	-0.37267298328387	-0.775498930832255	0.28346417397307444	0.5200341143004936	-0.021486522205800024	-0.23014492709501733	-0.0759281413224408	0.4916164426371637	-0.4712580515870156	0.8290313136642041	0.772389853855881	0.7191705006779789
-0.5494063303426963	0.35105770747162557	-0.27948322924951513	-0.05556283771688164	0.848848795174168	-0.02940014227240546	-0.6288469311525174	-0.47130604397389214	1.2357869147617826	-0.35902032765132186	-0.3982570323302868	-0.36851740703092456	-0.48257423578204134	-1.3833867737383576	0.6594943419078501	0.16285908534915006	0.13888436095594192	0.3062835628352333	1.8381177144087069	-0.3062047268597088	1.2092416970722648	-0.22411021887079538	-0.5617868444925618	1.3196195157995279	-0.16640460983130012	-0.216104293732421	-0.4358214011805777	-0.27453647618428423	0.005114239349629038	0.049178420282590715	0.05464212585749306	0.3677872518288528	-0.0899415361713433	-0.1870683926696979	-0.014111209562673501	0.11018914679158234	-0.1686870006874223	-0.3199220771132765	-0.3965973255040846	-0.7211925878548769	0.2570918787685706	0.5082524345031916	0.059790899154685426	-0.19965123086722314	-0.13128746636270594	0.5012335002044961	-0.47714856869741523	0.8191378011090823	0.8231123043239992	0.8012762595895268
-0.594551059158593	0.2228257244868595	-0.20307906453456895	0.023696331767286936	0.8469767039547571	-0.040338081463929865	-0.6600576134869159	-0.4884107554993973	1.06044319388288	-0.4047634460361976	-0.45843824974793507	-0.420418025488485	-0.5343675262611141	-1.370065198281775	0.6496227324782721	0.156907214444636	0.14345228063073945	0.33708480360670123	1.8772104233018208	-0.26802810326079196	1.2596207975294773	-0.23910309863773013	-0.5780849262809543	1.2432273491946462	-0.15996974610902148	-0.22554621213757362	-0.430165752193412	-0.26514222541994104	0.03324747952805825	0.0328809337039014	0.07564881545571027	0.3874486547323201	-0.039603675763922076	-0.2075693358192347	-0.04045290269433971	0.12768880071763372	-0.15756727763865336	-0.34897979595380246	-0.43184993041492287	-0.6525877750155977	0.21854140701232247	0.46329246102383354	0.14281777626408412	-0.17836993892392466	-0.18825750564154026	0.4828051542089864	-0.45708380828691453	0.8066396270744803	0.8655814386690297	0.895711115715855
-0.7326112477810491	0.04332470459519899	-0.19051016263927775	0.12560296556391276	0.8115009108471434	-0.07183979878388262	-0.6124588716492316	-0.5829036459762275	0.858595937407632	-0.48183543385641664	-0.47300739657446006	-0.4773533081540268	-0.5911194774159017	-1.3523269348478943	0.607041982935703	0.12915432987710926	0.13594836742302768	0.36371468032162146	1.910068587999783	-0.21771607738802015	1.2654523667082092	-0.2611729957256999	-0.5853348558294841	1.122902292685671	-0.15442704912115388	-0.24280125439820263	-0.385317514269116	-0.23628409795600575	0.05338606949138649	0.03184316015317694	0.07502447397245252	0.335967963978752	-0.02906109059995556	-0.19014099641349638	-0.081371026807956	0.16809043195451118	-0.16596539015101025	-0.3861624011209083	-0.46962904801924166	-0.5698281955291093	0.1623367054533284	0.4300587675935142	0.21640457021552856	-0.16928514386233628	-0.2478282841527145	0.44973963500219594	-0.4022787235606716	0.8154198569004695	0.9058606593801739	0.9949908585831135
-0.8664285671754197	-0.1529207857197893	-0.22641643035319658	0.20928242484248108	0.73665752209694	-0.07367598505974354	-0.5300587482420572	-0.6808154025237025	0.6824554673594394	-0.5339357250413284	-0.4865124409909668	-0.537144399259806	-0.6372398049740119	-1.344385750296578	0.5356554544399117	0.08052346410835767	0.1035345567629112	0.3826146503541249	1.9059747969683731	-0.16521114891602737	1.2468229206685375	-0.26905341401139354	-0.5937825998251622	0.9794872270279992	-0.15525104364662318	-0.28277216350341855	-0.3629217491621845	-0.17590991493618274	0.05970580745067885	0.03529163724391041	0.042241743474640735	0.2910976049661619	-0.05219510295031913	-0.13546270488630854	-0.13257817758663745	0.1774508098846393	-0.1820210408801021	-0.4143102118153045	-0.49661804101566337	-0.49515641259453214	0.10539518295098076	0.3977976475215927	0.255804706099176	-0.17619567408746642	-0.2987196725630613	0.4039209351756757	-0.3582997766644848	0.8348147824331565	0.9759885295057978	1.0816180216610831
-0.9574195425310432	-0.3168688614585472	-0.29581357745812864	0.28411087111810046	0.6224297626932207	-0.010057974725864208	-0.47666146667915416	-0.7836997405929562	0.5580850921671814	-0.5200599728720185	-0.5005070857184661	-0.5895520470469671	-0.6542586937368992	-1.3508251928293995	0.42140440536596024	0.0390207728082277	0.0648693269994629	0.3968488208576022	1.8868997277332364	-0.13323500771233945	1.2114026338745358	-0.28334528705426354	-0.6111644184943078	0.836599097680405	-0.17800574138772468	-0.34350293171276275	-0.37110278152062487	-0.10401078141928788	0.029848101399405642	0.04900478501923985	0.011192761249566627	0.2614943234237551	-0.10380205191144017	-0.08432552085038504	-0.1912780601073159	0.16585455220601883	-0.1836910359167306	-0.41821688266009927	-0.5155805676934466	-0.44129016071214977	0.058356533927302154	0.3719198095551055	0.27042337764209057	-0.2155680274013833	-0.3371613684351648	0.35245605447478445	-0.33852148517120695	0.8597691198333361	1.0537747681198701	1.1438590097471473
-1.0546378944725394	-0.43947728587728746	-0.3881586218260863	0.3407225762898117	0.5033909301557467	0.05120353371394345	-0.47711453042444846	-0.87347611846423	0.48468496247024734	-0.47625835368935154	-0.516666726040816	-0.6204506884627425	-0.6547816650235984	-1.3574076584116015	0.3016741602324728	-0.008008856769191048	0.06390785358404193	0.4009087628358448	1.8379499688249805	-0.1233971235745498	1.1477290028925435	-0.31132648241650956	-0.6295939495495558	0.7152371664967607	-0.20315832247812313	-0.3807870569514374	-0.38782399507024656	-0.03536652050024286	-0.021383731466620648	0.060569701164276145	0.0011168502351497863	0.25635756050302944	-0.1675548546482553	-0.06125171128768013	-0.2610701603879833	0.17329485261201832	-0.19028585001924747	-0.3885608003104343	-0.5374937328417749	-0.4089793910336387	0.00481028233192668	0.3408713284173891	0.2668148136471809	-0.28030025974459577	-0.3759262330876182	0.2922900264510683	-0.32961707632752246	0.8728344378997599	1.103149092564816	1.1778834950840598
-1.1292276105309136	-0.5286487363272101	-0.478638316796156	0.3621180309044061	0.3944372341873564	0.07177862305146412	-0.49656922289028416	-0.904737288587923	0.4379743798488713	-0.43960564311331896	-0.5320367797344556	-0.6460131887718553	-0.6619310651746932	-1.3584769259712555	0.18614312265756056	-0.07706462987835117	0.06698014794596216	0.37159431042176067	1.7362162662375873	-0.12429842666120203	1.0799736023951503	-0.3439390480456097	-0.65513231421595	0.6311143342846741	-0.1935460410173451	-0.3760351942808424	-0.41488491448878406	0.01763082274962047	-0.06349439522360019	0.045822817867602936	0.003532571512676827	0.2910146931655341	-0.22487866960206318	-0.06991512641790724	-0.3393441073701375	0.17828873845328325	-0.22805143622450727	-0.3526144833853523	-0.5723495749289075	-0.4087054567806311	-0.07058713115953588	0.26597702429316317	0.24180407590345646	-0.35013686100409724	-0.4041393805784866	0.22336488210171024	-0.3499265289381511	0.8409203329979587	1.1200481370806483	1.1648559695834089
-1.0774165876227906	-0.5570968900235931	-0.5340624253711237	0.351555937981044	0.30067498811411203	0.08071070783075415	-0.5147999670292809	-0.9121702079398923	0.38530212931876007	-0.3980482456471484	-0.5223608059582534	-0.6890449050100218	-0.6616695795313435	-1.3599071564650607	0.04237686704141137	-0.148639043393913	0.025110006797776852	0.31218893298540396	1.615463409609633	-0.12667239461265273	1.022720288974853	-0.39088680735783166	-0.6898389127710443	0.5738788522429407	-0.15994899804543053	-0.3624594825654635	-0.47458679203244786	0.02638019915722773	-0.10134344791550513	0.0050144929507961455	0.024448011201802584	0.3261127658586511	-0.24979099726121667	-0.10765700747419608	-0.42494717309347096	0.1479338286474832	-0.28215779426267346	-0.3599085840132922	-0.6290684167498772	-0.45949556172350264	-0.1587462833898788	0.14553181604143814	0.2029023604610951	-0.40773279295857423	-0.3997842965385323	0.15781353371629897	-0.37875843183616686	0.7756147480003504	1.09597807479836	1.093454543137407
-0.9575996112515985	-0.5397028336272923	-0.568567972841208	0.3193027770422035	0.23955691330406834	0.0814044619883689	-0.5508692508710491	-0.9476288320551772	0.32047402862216445	-0.3570438989282336	-0.4977590978457863	-0.7419842484184942	-0.6469721730655114	-1.3558037570721209	-0.13164722995475722	-0.23413492516698384	-0.047055756451646696	0.23654378763607795	1.523866333010258	-0.13335571794715959	0.9716274544444398	-0.4599320314381831	-0.7246896093047429	0.516599175542943	-0.13422436320173892	-0.34777488170354176	-0.5646537582558672	-0.02070434340283326	-0.13800651737302094	-0.06281632457864418	0.04718364644596332	0.3261052284222305	-0.25318849451783076	-0.19313942039727938	-0.5206496231400124	0.10044559549589309	-0.3482651587613989	-0.4484317672951594	-0.7360849273369061	-0.5603348019084875	-0.24350427014570247	0.0012400939262096956	0.15481974049024802	-0.44373822600655394	-0.4032468191851389	0.09579249760244002	-0.4043675594154227	0.6930917904811251	1.0220716542697574	0.9851613994440779
-0.9028737259294861	-0.5262953791451244	-0.6027933762625253	0.2702170412765361	0.20310481456052537	0.054883447071726564	-0.6108765296134286	-0.9868904256154405	0.23179615609931034	-0.3391890921720882	-0.49424982394040723	-0.799130564913113	-0.6502758209497818	-1.3424413178871435	-0.30810451263907235	-0.35286560381112453	-0.11991775907085804	0.1473121126134231	1.4576307910932775	-0.16258771314595075	0.9240309301435765	-0.532998198581849	-0.7616627489816341	0.45500542027850255	-0.11444849459048075	-0.32938186467941133	-0.6598811261286723	-0.11021987573245513	-0.16868681346708758	-0.15470168312623406	0.03968674602007977	0.31279788442143636	-0.2589650355208794	-0.31872575410346	-0.6195611190889577	0.0506583221509385	-0.42773618642462924	-0.6033683549385416	-0.9125440530568365	-0.7059016676665054	-0.3117692569055043	-0.17244427240642457	0.09384298370333576	-0.4687201854141625	-0.43685124267835357	0.03665252092858384	-0.4542907363439892	0.5795859645567945	0.911721526504391	0.8632378763612423
-0.894954453656729	-0.5084781638864293	-0.6360929377665756	0.20343275730968693	0.16147930244721292	0.010373839296497165	-0.6807261110614125	-1.0024414216898123	0.117684313985577	-0.33816449289296163	-0.5189251136025034	-0.8674452301543418	-0.6975792116015836	-1.3384502937472882	-0.4753845192787646	-0.4880645323527674	-0.18563686148891403	0.04814298098193132	1.400745068497791	-0.1980483564614286	0.8845716320966238	-0.5859438974488491	-0.803472177065433	0.3903724323610972	-0.10142760268261845	-0.31405738024440266	-0.7602651151368345	-0.23353902468071047	-0.20478497169039606	-0.2530196224765624	-0.017445302324774203	0.2802851524206288	-0.28320502472995374	-0.4590465306674492	-0.716111381957919	-0.008901977363978866	-0.5126208121888586	-0.7754893491460533	-1.1321727981928078	-0.8820413923503476	-0.36694830371135073	-0.35357682711666333	0.010711438301267074	-0.5070863890859261	-0.45675433581736613	-0.023554085397104362	-0.5370086361921576	0.44827461674451285	0.7769722164886377	0.7232875516262653
-0.855095492075467	-0.4702528133168375	-0.6733384306892345	0.12563078800164232	0.11835745935924627	-0.04048889758515014	-0.7558400227438952	-1.0093414408647783	0.0010737176677667326	-0.3442276755589301	-0.5538254086034174	-0.9444040602904931	-0.7753329243063753	-1.3487581692347816	-0.6187583255903737	-0.6130622637176424	-0.25614491195312866	-0.03712972832094529	1.3412952348367768	-0.2334687630319666	0.8455859640337302	-0.6175128294718985	-0.8502589894935225	0.3034721358565363	-0.10662943862577787	-0.3127667059918696	-0.866603413740442	-0.38235685427504007	-0.2532715341726416	-0.3494921824001162	-0.1321992669474996	0.2297014166011273	-0.32845061758647776	-0.6024789529541921	-0.819366059383119	-0.08092172730410958	-0.6090695055792302	-0.9341150209036341	-1.3632483788172924	-1.0513641957872153	-0.41564332621568756	-0.5239926083017706	-0.08926671801626378	-0.560063848780568	-0.43632801703397756	-0.08548816800673743	-0.6465173479031272	0.3215284282994919	0.6490774627315532	0.5752575144052756
-0.8205147948654842	-0.4295590360499471	-0.729722545089855	0.042309542608851156	0.0810599000650018	-0.10165991635222515	-0.8327120922439368	-1.0358238113492395	-0.08708022252197471	-0.37001148355468116	-0.5845881564675057	-1.0179150909853596	-0.871862581743391	-1.3638743434300193	-0.7225702231635659	-0.7218787857676447	-0.32721290095812516	-0.1034293468524305	1.255697059826844	-0.2943067213809992	0.8005023099260713	-0.6222190262991869	-0.9125093162505877	0.19896536741718468	-0.12807997236973434	-0.33618062764346046	-0.9693918096709556	-0.5538803613893106	-0.3025344366551141	-0.4399521165764778	-0.27677754396275533	0.16899490366858888	-0.40325523224234894	-0.7395162990880229	-0.9259339000748794	-0.16468510929422975	-0.7270022592856054	-1.0595241001745213	-1.5908078199351454	-1.1795025560383117	-0.46291186337369244	-0.6925617312114383	-0.17840921394024012	-0.6006190414298944	-0.39073044102555354	-0.14637880856566537	-0.7785556463332052	0.2035554679022893	0.540410910187614	0.4448793331250654
-0.8186053161412618	-0.4121835392528738	-0.8131473929781701	-0.04665617983847323	0.03739454662301265	-0.18138885883549496	-0.9090195225987243	-1.0867400009883825	-0.13548040941285686	-0.4238233212626798	-0.6041240578939823	-1.092958172465344	-0.9711952377231423	-1.3833595312527613	-0.7900292397731551	-0.8189660416568831	-0.38748733782831773	-0.17564826329387428	1.127990749359197	-0.37658684110847085	0.7508961472900668	-0.590043605312621	-0.9893015306818054	0.09499573405520234	-0.15035450063915962	-0.3786528998071074	-1.0607857363185027	-0.7350987701504565	-0.3536572515636616	-0.5224571328737466	-0.42874706361442094	0.09217712038674566	-0.5011302059041977	-0.8561268818323322	-1.0316204616485982	-0.2733589707421264	-0.8634678847399286	-1.1359118780726836	-1.7798174202624018	-1.2594150155837052	-0.5335936228276935	-0.83918024275372	-0.24793886549961766	-0.6121529519618946	-0.3328473217006513	-0.21379675884178226	-0.914467243248237	0.09675034368726539	0.441326812099469	0.3398871820670592
-0.8165120172648059	-0.41052802300175345	-0.9164283044205572	-0.13325351727400583	-0.014893162435258686	-0.26765945057670837	-0.986473136607651	-1.1572939081891769	-0.15696473526180715	-0.4864024687113875	-0.6126397072337287	-1.1763302384461747	-1.0532411415980385	-1.4153762624497936	-0.8410023667512678	-0.905210480243477	-0.4399484217708924	-0.25860896447192006	0.9673304195743164	-0.4590600972116537	0.6936362556755464	-0.5438756175249212	-1.0707439069642333	-0.005023576775745442	-0.16794589455519945	-0.42697865238365224	-1.1469020653817696	-0.9060645480913336	-0.4178324891994253	-0.5996602165947477	-0.5838623038163455	0.0031901460036381614	-0.6009108015636085	-0.9485978089884514	-1.139471177005862	-0.42033332596080336	-1.0114235203908324	-1.163283299751089	-1.8997173213892906	-1.2891032015940787	-0.639200694996644	-0.9338768791182386	-0.30912495887186997	-0.5867489005092853	-0.2507880998076647	-0.2857015099359318	-1.0362523416827047	0.014584476854743053	0.3640595703581674	0.24632719926724253
-0.8108811183157731	-0.4091768841779692	-1.025216437894803	-0.21848407745603815	-0.0747933714520297	-0.3596987589546099	-1.0585440828366663	-1.2506310281522464	-0.16813782477978934	-0.546670446195247	-0.6083917877724595	-1.252379156488124	-1.112123244091332	-1.4587939738688704	-0.883100101765173	-0.9758787460374062	-0.49110912212862556	-0.3482097251289606	0.8024644683688751	-0.5389984383836268	0.6304888802313977	-0.5144215203941348	-1.1517449831871858	-0.09982451834237496	-0.18743425428526878	-0.47892919997364974	-1.2322018034148041	-1.0631698846215545	-0.484392907601843	-0.6749129321250875	-0.7199255235253281	-0.09302899862515748	-0.7007709639035021	-1.0204116250792115	-1.2423205404063087	-0.5844662687032196	-1.1551097452274732	-1.159223329164283	-1.964243725902027	-1.2804854994379888	-0.7568680523664018	-0.962592415301317	-0.35591168569537374	-0.5152533793519897	-0.1408183805514385	-0.35943228461881543	-1.1369282617792957	-0.04406241710258198	0.3272804139231492	0.15490661258519653
-0.8119427734807145	-0.4050752127486238	-1.121626987360721	-0.3042536973690949	-0.14950927011919077	-0.4656546249181422	-1.1229061832502307	-1.3571210933931723	-0.17435990875942053	-0.5979819123669677	-0.5917680176755271	-1.3150452409276931	-1.1504085688968824	-1.506604536090348	-0.9145896301932863	-1.0268959884146818	-0.534482256202067	-0.4431552636046991	0.646205463185569	-0.608101024143302	0.5604047989790453	-0.5040009372937122	-1.2274924872735222	-0.18552475989559777	-0.20892924816549127	-0.5406961432871401	-1.3147531077488614	-1.1989595093061505	-0.5555485980907091	-0.7469836805037902	-0.8194263454493937	-0.20722116039917768	-0.8058467221490411	-1.0702330944243346	-1.3328245591995933	-0.7414789239603244	-1.2795336326349778	-1.131980481463048	-1.9983698892329198	-1.257492985087193	-0.868181065920681	-0.9342892994664196	-0.3897644020675092	-0.40971564396067156	-0.028335126336934847	-0.4430583680825526	-1.221752901789542	-0.09348796920916733	0.3250398664480164	0.07135620990340165
-0.8179225555758232	-0.39429579751711347	-1.1843143428585994	-0.3815096513366821	-0.23751097744023414	-0.5699929879815834	-1.1812330688477508	-1.4605660147655075	-0.18360157908492145	-0.6350450448133325	-0.5747735097708493	-1.3717393420742898	-1.1742834836744231	-1.555600146435264	-0.9389396001195796	-1.0625903291016119	-0.5733906171740124	-0.5349426825484774	0.5160548599264851	-0.664923355347339	0.48423588807037365	-0.5084353955594246	-1.2928829491476732	-0.2671454945320897	-0.22548323890198385	-0.6159806270820927	-1.3839591975610641	-1.3019346152030526	-0.649581541777746	-0.8198418446116417	-0.879267075306226	-0.3371627955743076	-0.9175662982148911	-1.108701156289196	-1.4113067409100615	-0.8845710171674958	-1.3886276321231006	-1.096914401766287	-2.0207026196660864	-1.2387172619425295	-0.9653530119301225	-0.8789449509515089	-0.42590486826514684	-0.2944943317695082	0.07060581708195164	-0.5396289298753159	-1.3005020135136816	-0.13760617346240334	0.3485529564765991	0.0007892214620972782
-0.8362558021873644	-0.37401757940081115	-1.209906526630718	-0.4513091919925511	-0.3347993308102539	-0.6641663444747564	-1.2281555961402197	-1.5581905588799223	-0.2046983810188475	-0.6721169096399169	-0.5713208370574925	-1.4150396468221906	-1.1973548084260603	-1.6010303964777666	-0.9551145491482282	-1.0881425692023161	-0.6176589161514665	-0.6096546679919984	0.4243259832256112	-0.7199672224250355	0.41149092725479824	-0.5303674542465954	-1.354406781929275	-0.34719561900564017	-0.23653306476870606	-0.7002743807299403	-1.4229438582266076	-1.387833622423953	-0.7559863718513748	-0.8823222732122507	-0.9041158663398738	-0.4587454137588508	-1.0306464645169962	-1.1418829342034815	-1.4796597904789905	-1.0035610846112604	-1.4757043578023719	-1.064884645991936	-2.028683481062459	-1.231096500838369	-1.0354983657373622	-0.8254041720189436	-0.4622397184348862	-0.1837197101919585	0.17687704918528352	-0.6336836369458235	-1.3720416574877068	-0.17949781225737377	0.38279409161916467	-0.057070048114718365
-0.8705588934531578	-0.36216913125377903	-1.2058786018319825	-0.5212339336182068	-0.445581502969646	-0.7571294015951339	-1.2701349951071674	-1.644347368016485	-0.23140962943364712	-0.7138897058181767	-0.5848287115336002	-1.4371844953798867	-1.2317050931841302	-1.636663567637705	-0.9527175895497313	-1.1013464360032523	-0.6725770988223398	-0.6562430244833208	0.3625396932198409	-0.7647185301471214	0.34992889661840426	-0.5649018810068396	-1.4135379878578012	-0.42218715490244446	-0.2541926308936875	-0.8001325751527038	-1.436092486018962	-1.4778240960027929	-0.8567553038808047	-0.9288242195552101	-0.9002929754116205	-0.5648423688170098	-1.1402575235500527	-1.1725972590477791	-1.5392818553679148	-1.081568444725319	-1.5297440641539317	-1.029551528034898	-2.0115360302908223	-1.2258692964039304	-1.0888795694414264	-0.7799517563328021	-0.50034396117119	-0.07198801944260431	0.27611038340543903	-0.7112403658146258	-1.430242592503532	-0.21560598228339173	0.4016045636420308	-0.08956534309941004
-0.9151371560856407	-0.3795372042111607	-1.1820868560318174	-0.5947477697110699	-0.5620571138375324	-0.8454774854061611	-1.3219736021433497	-1.7150639135829882	-0.25494008155392656	-0.7553335823414894	-0.6110831744531169	-1.4469002736146679	-1.2731760784495125	-1.6530941917629636	-0.9348913346012117	-1.10712945950622	-0.7316027253943418	-0.6703309535090227	0.32053540026633814	-0.7935360868730322	0.2956785288609283	-0.5986132156023112	-1.471180181340749	-0.4926164422307048	-0.2775134543699135	-0.9155806602652226	-1.429404756701919	-1.5646119840937887	-0.9581849508040442	-0.9607609939236077	-0.887124172741682	-0.6515681122738994	-1.238761073987715	-1.2079888129709466	-1.5886818261830178	-1.1252544190955749	-1.562681105951734	-0.9961074585116718	-1.976981180690639	-1.2212887564356076	-1.144724702380064	-0.7427600586654582	-0.5378201941514741	0.05333896159340529	0.3404722673268806	-0.7753656767307399	-1.4812459959741269	-0.24403320165621184	0.39919945618284874	-0.09320819800097482
-0.9570293936365065	-0.4259139307616057	-1.1604952659317254	-0.6739408609056291	-0.6703263893601169	-0.9156032113707095	-1.3780994093961951	-1.7748248620040834	-0.2800764327780665	-0.7997377357593243	-0.6556764235878395	-1.4485967663445212	-1.3113402269813155	-1.6570171096888289	-0.9169624390653507	-1.119539743519888	-0.7925218283476709	-0.6633601097350595	0.294758495567098	-0.8099768208554494	0.25229204886281564	-0.6279964244126864	-1.5254901090684718	-0.5605436319833702	-0.29982947876652066	-1.0217068051425426	-1.401810784805313	-1.6425938514080045	-1.0606453129616273	-0.9708076110216698	-0.8863989760957443	-0.707186855622447	-1.3160123640684314	-1.2492444721332316	-1.6232450726057792	-1.1485816767352102	-1.585050152551006	-0.9696459449793959	-1.9390470063506189	-1.2173144644042688	-1.2011298192356503	-0.7194675422845862	-0.5538444113388149	0.1871421398586759	0.38559278465955	-0.8197931204896532	-1.516577162431642	-0.2567764379267862	0.3893321863700462	-0.07671793857774759
-0.9882488080627899	-0.4867931281486591	-1.1620770548900077	-0.7624162128879568	-0.7667021821357285	-0.9755827827801419	-1.4281629532511881	-1.8196922885951614	-0.31399252582099846	-0.8478153104563013	-0.7213111658568306	-1.435855256326609	-1.3490005373222738	-1.652498262390545	-0.9079179920161102	-1.1367678067243496	-0.8441835263471564	-0.6390909883042288	0.2719011628131856	-0.8096710215939069	0.22867633160207373	-0.6620188799699621	-1.5630546508658851	-0.6207061602378579	-0.32369567991428017	-1.1012014319922379	-1.3627202697469616	-1.701268703352645	-1.1502778954558897	-0.9679809904554947	-0.9083325726652592	-0.7314008701240338	-1.366939017911425	-1.2850967214080737	-1.6405248365785141	-1.1552219448394894	-1.5909821526589407	-0.9355688958762537	-1.8926120745004051	-1.2102774976097965	-1.2581656548187465	-0.7050697632637458	-0.5432978348012059	0.3175783978580096	0.4303439662432478	-0.8342331990913563	-1.5144107412451426	-0.24968363663992296	0.3728635295048048	-0.05490859636686794
-1.007336092441657	-0.5649364647374189	-1.1715370411221522	-0.8517575382446398	-0.8414583408291131	-1.0335527293743096	-1.4768808301612033	-1.849607366713307	-0.3541462038001627	-0.8911803106279766	-0.7931550588906617	-1.4096541731321073	-1.3870722092241112	-1.6323524442920934	-0.916630366576894	-1.1468226694864436	-0.8557359425569668	-0.6016322783540309	0.24072045395248454	-0.8018449747031087	0.21569097620577735	-0.708454668079215	-1.5793046999947424	-0.6672601333359509	-0.34755891705295555	-1.1624230199877565	-1.3287145460574192	-1.732588682246011	-1.2164121527518	-0.9712517942534975	-0.9370426756415149	-0.7388478573077124	-1.390053138591668	-1.316857371288379	-1.6354082118256663	-1.1560514520154832	-1.5847205969894542	-0.8921010012866996	-1.831720382292189	-1.1951931507925457	-1.3263068556600657	-0.6757940740704511	-0.5144691964772317	0.43164631899597306	0.475592725155421	-0.8308536062271278	-1.4863248511523948	-0.2208503141332056	0.35120490391185466	-0.03389693277721883
-1.0119803648593138	-0.6503291807845601	-1.1733921413475241	-0.9282588085887932	-0.8969467219721834	-1.0806940784648384	-1.5268733714889486	-1.8676948292145847	-0.4025680920302864	-0.925984667390812	-0.8558295588168898	-1.378141615122653	-1.4130453868470672	-1.5951221824140724	-0.9469214152057589	-1.145930592381606	-0.818411618246443	-0.5578747390396473	0.2080659803204759	-0.8021628449881334	0.2007288734454551	-0.7639877906412177	-1.5814571635501447	-0.7056278958878043	-0.3636860904812913	-1.201790402541084	-1.3016914317791701	-1.748344531394371	-1.2491439685911465	-0.9762347225087258	-0.9590675221201211	-0.7372499207865182	-1.3890545767516094	-1.3517726130682892	-1.6032768495514245	-1.15614408733463	-1.574759872713334	-0.8493798247953277	-1.774303785160565	-1.1762602522568124	-1.3874099428504736	-0.6173104064872939	-0.46132760902733316	0.5119419684868332	0.5231498324986651	-0.8289406291341684	-1.46463676687763	-0.18022599718712148	0.3373881944818691	-0.014907035278246317
-1.0036446836702724	-0.7219506742046684	-1.175257490745412	-0.988390052133386	-0.9439100425623458	-1.1201701981943306	-1.5704384935644256	-1.873425236312751	-0.46102219937256067	-0.9534188952481111	-0.9075404078484096	-1.3472923062902986	-1.4309954196082235	-1.552858871322138	-0.9917904460778759	-1.1389290534641447	-0.7512226771588355	-0.5114500337258353	0.1806196076689147	-0.8066894787938651	0.1814087170123635	-0.8221792252186345	-1.5723429664034214	-0.7367307365387792	-0.37574960745488584	-1.21213397507195	-1.2860590062698587	-1.750340156092919	-1.246791823569183	-0.9755442194847032	-0.9697101430962641	-0.7266372103061338	-1.3687053982181425	-1.3831038011800838	-1.5513817804738501	-1.1552303662321388	-1.5650657551836382	-0.818299538390851	-1.7336971623758166	-1.1385606120273337	-1.421474648703586	-0.5430808993422257	-0.39404084945374185	0.5466614932116707	0.5662441328751721	-0.8265581031183917	-1.4486243480253473	-0.13969270335725556	0.33829327439414064	-0.004485750065395545
-0.9919552225608879	-0.7786947928837666	-1.167768762027152	-1.0363976684370044	-0.9821402924641106	-1.1594502569662357	-1.6077046771512244	-1.8671688498191006	-0.5243963103399847	-0.9735499424482258	-0.9447755020202413	-1.3197565026443614	-1.4523256326370695	-1.5138646585017579	-1.0381205958992026	-1.1371955534749338	-0.6694937530418518	-0.4677238318709751	0.15032156009401043	-0.8173361215049461	0.16349629414300412	-0.8730376568735319	-1.5557146600807275	-0.7651886968720738	-0.3915092437567534	-1.2018340309665219	-1.2872914538432654	-1.7295778161615203	-1.2171191176881764	-0.9742399359948823	-0.9590339037325611	-0.710755831767661	-1.3363217592616574	-1.4057754783595473	-1.487806974224259	-1.146493171358088	-1.5483065588737053	-0.8087455028564919	-1.699657648397227	-1.0673915949508854	-1.428011724113017	-0.45921183599936566	-0.33894046966959	0.5409485264630545	0.5919796530500244	-0.8250625028457146	-1.4213023750451945	-0.10847177449434793	0.3507112239597073	0.00207579988343695
-0.9860767291210915	-0.8245852579344428	-1.1554116763638556	-1.0796650369123242	-1.011194611389015	-1.189127099219419	-1.6474289006098801	-1.8551232295843678	-0.5856188885311931	-0.9826607258109149	-0.9624350739311808	-1.2946654025768236	-1.472530181859789	-1.4866085516626761	-1.0767768523963739	-1.1422891167549198	-0.5925758798081628	-0.43472548699292834	0.1111250086966847	-0.8394220708024219	0.14681728269046582	-0.9125421425425942	-1.5439616687008129	-0.8060279606976467	-0.41034848549733444	-1.182579352539996	-1.2930983233915854	-1.6874997643844973	-1.168652376652745	-0.961172872920393	-0.929718669780225	-0.7013679547056451	-1.2971630174620647	-1.418897487486493	-1.4194204583597076	-1.1254817966971165	-1.5232640390672363	-0.8154560754341968	-1.6684456395990668	-0.9832353998466049	-1.4108467434166576	-0.3536506934476804	-0.28904858349687546	0.5089333356544432	0.5919540047341234	-0.8369577422237537	-1.3981938823891984	-0.09805312857642709	0.37284454181433796	0.02025699094613908
-0.9752613515927357	-0.8494142897814033	-1.1506492275348161	-1.130663565271949	-1.0426779518960934	-1.197414445080491	-1.6878191953955721	-1.846240406504058	-0.6442621075439996	-0.9790164124658393	-0.9563051648351719	-1.2711967963640078	-1.4870266908191452	-1.472469701638205	-1.110675415786201	-1.1492540720687132	-0.5522418858409378	-0.4136214489739517	0.07171278440599685	-0.8584781932059284	0.13552581230660393	-0.9490693187543933	-1.5388161700481506	-0.8569912008549064	-0.43047707118963874	-1.1579765562952262	-1.2968863984484968	-1.6352039398605431	-1.110063483444145	-0.9191894814539333	-0.9002689622776486	-0.7024684204230716	-1.2524823480369682	-1.4204162204678625	-1.349576299396962	-1.0912993639320334	-1.4969144056289947	-0.825168355863535	-1.6568756708204386	-0.8922308484171362	-1.3714474539336667	-0.24185400145259567	-0.2403080485435313	0.4639216362974333	0.5641922676031088	-0.8593685587127877	-1.3843419166209738	-0.11035525282225081	0.40543374788625497	0.046951655219762835
-0.9509670800444769	-0.8458471348098184	-1.1513803351742815	-1.1907704641835277	-1.077640429669353	-1.1900169143346209	-1.7200340563296153	-1.8403335194771437	-0.6968506529084653	-0.9733490977031696	-0.9350740577076291	-1.2515487246672103	-1.4984810375375806	-1.4635580035375206	-1.1477105547715425	-1.1620076791321923	-0.5550415785448461	-0.4104668113819384	0.032280590402960975	-0.8666019920092815	0.13652240873139554	-0.9800632677341085	-1.5300622178479384	-0.9094400614476754	-0.451574887852549	-1.131257781416726	-1.2906296477307433	-1.5708995090719644	-1.055151468619597	-0.8590834141289116	-0.8841993730239599	-0.7028415235258973	-1.203218637816064	-1.4095391251308582	-1.286949704856656	-1.0520135672212398	-1.4733715487711616	-0.8354147128134277	-1.6536194793707182	-0.7815524287511754	-1.31860855044391	-0.13747472019719165	-0.213149118697865	0.4204706958975196	0.5255402555406189	-0.8781215311240722	-1.3660138740211376	-0.12523403143487233	0.44500409481995595	0.06547838448705304
-0.9193124995435185	-0.823716668690581	-1.1559070530354558	-1.2459423582026965	-1.106030458161563	-1.1689026573637367	-1.7439686701575	-1.8418145667223218	-0.7378847852225647	-0.9780121887405586	-0.9118109677864876	-1.229450467993856	-1.5065233154952349	-1.4629314263688062	-1.187266425828351	-1.1810452236565605	-0.5869101858889378	-0.4259962635457126	-0.013869414834057167	-0.8661271984189914	0.14823488354553235	-1.0039801993927882	-1.5169402956712825	-0.9667775311623272	-0.46762796105377424	-1.1084837433382222	-1.2606312689117862	-1.4958849352505676	-1.01237348281987	-0.7965787573520212	-0.8747093824784462	-0.7050801421428534	-1.155442824520188	-1.3843141025277048	-1.2290232656125704	-1.012315122270611	-1.4471255957343068	-0.8460418465418635	-1.6322763757507022	-0.6642636612093609	-1.2714814829070296	-0.004318347482861173	-0.20417755075471958	0.39085554008897133	0.48054285012427345	-0.8806026044446377	-1.352466281477462	-0.14698155443289695	0.49099861036173476	0.09091587784611106
-0.8893573175928008	-0.7855395730789811	-1.1663441270474466	-1.2798613876006382	-1.1329375756878601	-1.1352291878982073	-1.7730729441835542	-1.8552028185718428	-0.7767828857170499	-0.988642406261498	-0.8827009747294488	-1.2029506485997516	-1.516293949778444	-1.4638508602576807	-1.2279271926194795	-1.1985068590998278	-0.6418615228155152	-0.4457702005049219	-0.0657347517451709	-0.8467049216365323	0.16414753537108528	-1.0292676385794148	-1.5031128938077098	-1.0280721225862075	-0.476555556416051	-1.098471019700259	-1.2059347919423256	-1.4226437659101951	-0.9800281851934024	-0.730108755723725	-0.8579578202199688	-0.7198836672731621	-1.1124489687213261	-1.3452096564058684	-1.1681331999673081	-0.9803812013429948	-1.4202945890039103	-0.855590936923255	-1.5924587181211385	-0.5619424816228596	-1.2461584207258614	0.18326520013624467	-0.19131830336954408	0.3769952152624315	0.4283998238979677	-0.8672465461956114	-1.3542268716978958	-0.16903015389225912	0.5287461390105817	0.12750616814900967
-0.8580778802596656	-0.7355103174005038	-1.1712603134642239	-1.290983407083322	-1.1508029623247091	-1.0962696133838963	-1.8167023066408259	-1.8828167368347462	-0.8196151289968624	-1.0013771274154166	-0.8446112025580813	-1.1766810479282768	-1.5297030611233828	-1.4543806912022725	-1.2627012198425107	-1.214429169065663	-0.706512321438659	-0.4686047626775748	-0.11709685190510599	-0.8067458102367807	0.1909701223155633	-1.048147561248888	-1.4865086038147832	-1.0791101537036072	-0.4768430652972401	-1.0968494965548228	-1.1390537182578682	-1.36646998072749	-0.9601142382939696	-0.6614178379362917	-0.8229706840235785	-0.7290529586789769	-1.0669726324914017	-1.3072881822463844	-1.1082136568950787	-0.9695512903954964	-1.401461784666235	-0.854295306845614	-1.5389459023353975	-0.4616735635711854	-1.2326303882058935	0.4098440150050404	-0.17808025644899173	0.3869634587903005	0.37798036450019534	-0.8438096783567166	-1.3724295841464464	-0.17028347218480488	0.5424109469168291	0.16033964946159684
-0.8227619024407481	-0.6763720104210189	-1.1677209325554114	-1.2845390349440433	-1.148179350615786	-1.0523858925117322	-1.86430104847851	-1.9142924511855441	-0.8645120996959248	-1.0204893969232178	-0.8094675224314717	-1.1463031393374965	-1.5394832619545196	-1.4453055381880109	-1.2744686612970968	-1.231161946558921	-0.77152044926217	-0.4972297909821458	-0.16424933670201097	-0.7556934282571159	0.22832768730825234	-1.0413383442494055	-1.4682501891091277	-1.121319451935382	-0.46886098883289373	-1.0944317546451476	-1.0740250964475493	-1.3209845522817676	-0.953791196760208	-0.6056526521950387	-0.7637062693820609	-0.7173510886357974	-1.012604719717529	-1.2835389464477491	-1.0559430216110814	-0.9760231306467814	-1.3884424885491948	-0.8363295661125253	-1.4629042549507507	-0.3666093963266539	-1.2087397059386038	0.6569268922587954	-0.16832616841302747	0.42470634048863287	0.3301872926506639	-0.8072660189809087	-1.3850401846067046	-0.16219641839770976	0.5493098077865883	0.1948640624136589
-0.7842722134220426	-0.6036629244861613	-1.1716702803648587	-1.2750307168497161	-1.127197166948771	-0.9975868548662273	-1.9133976055338455	-1.9411866081704172	-0.9051122052251971	-1.0350433639562675	-0.7819338725722524	-1.1141574798408116	-1.5425477461406043	-1.4502500493237362	-1.265750249054705	-1.251733188314003	-0.8321116934646469	-0.5203742458100847	-0.19881291483452138	-0.6801408922835851	0.2572355618214365	-1.0190360910000884	-1.4556416159812497	-1.1594458436613286	-0.4582468723015814	-1.0919449343951964	-1.0144441953528092	-1.270684352456361	-0.9550531622073851	-0.5632129634086105	-0.6894384486351861	-0.7045939774937164	-0.9543738446062179	-1.2653805220355427	-1.0125669840079068	-0.9908153068359582	-1.3771228104406081	-0.8039239787125989	-1.3657520890496397	-0.2876804056568122	-1.16345763804388	0.9106454282489616	-0.14970019652217464	0.47152910920151836	0.2731351787609472	-0.7655805090552372	-1.374261791596186	-0.152933065877946	0.5588036530202015	0.2656405793407246
-0.745178543903141	-0.5176206224660473	-1.1867980589982776	-1.2870291431209044	-1.0934458449644135	-0.9185969113769386	-1.9721336009312211	-1.968970085580549	-0.9405628929716254	-1.0312680649078945	-0.7643761828069531	-1.0942435603333585	-1.533472281006788	-1.4628020245622237	-1.2549095917269935	-1.2796098943093306	-0.8797433074929799	-0.5344900303553628	-0.222616811953745	-0.5843613446287983	0.27991717550250567	-0.9884202130625654	-1.4484066966388247	-1.1909056411675178	-0.445048139848654	-1.0909960161419252	-0.9502510671428673	-1.2177044382431659	-0.9585945940382065	-0.5271170187785552	-0.6135521426586361	-0.6908833806444132	-0.8898134400625028	-1.2518641889211461	-0.9828675058821842	-1.0111613914776043	-1.3588787626679522	-0.7495272960635546	-1.258886074706086	-0.2121553848849987	-1.089687125195341	1.1571004416890671	-0.1258258573845821	0.5190586366874287	0.22028938867895995	-0.7230312609875928	-1.338441240738415	-0.1224333201666151	0.5520693521344916	0.37355142544599834
-0.7024872514048106	-0.43380547235326994	-1.2154000830992224	-1.329538350168074	-1.0492772411946254	-0.8251059978322891	-2.018548967314779	-2.004511759074068	-0.9657333463002878	-1.0168596375451753	-0.762505513410618	-1.083047804595959	-1.5096930317085218	-1.4809455199693484	-1.248240972390621	-1.3000432440198162	-0.9099836725013779	-0.5442916913062653	-0.23653170751806935	-0.5000331745838891	0.3076936006093252	-0.9364078770809773	-1.4390703484417533	-1.2149509348525487	-0.428265920412661	-1.0830701855207345	-0.87588079516725	-1.162572038001406	-0.963721741614172	-0.5021700732673705	-0.5387848487251554	-0.6557174710235094	-0.8210161097830803	-1.2463085153157774	-0.9675994381240498	-1.0304126950747907	-1.3389091767864967	-0.6708449671881962	-1.1364505399012637	-0.13090468915278147	-0.9907173360841177	1.39272172657993	-0.11231866342573556	0.5617930022202478	0.17912897132137265	-0.6694910899858547	-1.2798106023467553	-0.06961190564726709	0.5424932269088536	0.5070835618276636
-0.6498133992106936	-0.36082170434984084	-1.2537593194352723	-1.395724451723722	-0.9981470078902905	-0.736150879133349	-2.02730932674804	-2.0454551025435763	-0.9783883272693231	-1.0010744049011293	-0.7675260391429909	-1.0817048620472867	-1.4744721910890561	-1.5066556157508413	-1.2501579363012574	-1.3068365378087037	-0.9236469096576879	-0.5464504940734269	-0.22745347628451335	-0.43335284086959236	0.3343912018635652	-0.8777162860206602	-1.423429713680743	-1.230446261957931	-0.4072896281222119	-1.0580383764258268	-0.7917189918569004	-1.093500765683982	-0.9682839779559298	-0.4886022945497303	-0.48115812982048956	-0.6106247576365079	-0.7604380175975274	-1.2374420818949818	-0.95506073269774	-1.0321475019606263	-1.3176843174739612	-0.5852690950753134	-0.9952713820455303	-0.04267091533160198	-0.88360125462318	1.6126094829640514	-0.11192491127711919	0.584252225451921	0.13769668181523678	-0.6157886057762291	-1.1891431900456462	-0.014066799419538072	0.5494680385404814	0.6706554663784359
-0.5900943583248484	-0.295833411693751	-1.2923303720033168	-1.4684070924893926	-0.9572595962577495	-0.6561542380349125	-2.0059781389192324	-2.092236125224803	-0.9802174401482379	-0.9914105707911844	-0.773005034530744	-1.1025862483295996	-1.4327524755775607	-1.5297572435364895	-1.2675162709251335	-1.3075288121550446	-0.9103925749883961	-0.5393786740409998	-0.19058938728947414	-0.377174297584593	0.34834355181064997	-0.832265057917116	-1.4071826665931062	-1.2341110190047941	-0.3774213085784993	-1.0199943894441108	-0.7003931144618727	-1.0133969131553713	-0.9743130013619459	-0.48098657113857846	-0.4447926397341385	-0.5734388150548495	-0.7090180503355408	-1.2169684681307136	-0.9429645260690963	-1.0127319812067712	-1.2922678076482037	-0.5171644483987102	-0.8513194449160857	0.06301381762379511	-0.7866650913156119	1.8192690105684435	-0.12037812196132747	0.5930376296443802	0.09906518840546702	-0.574648004477037	-1.073917036195099	0.06085222700636683	0.5521959367376066	0.8429687523176239
-0.5446007463628758	-0.2518917045619949	-1.324932989776288	-1.535866070571201	-0.9316609295837287	-0.5874311019977162	-1.9634341008070302	-2.148727004377923	-0.9729970945635043	-1.0026054822330064	-0.7733644521000851	-1.1316979539459173	-1.3920085479546622	-1.5394487577873672	-1.2938405627373426	-1.294870885285775	-0.8604291116422024	-0.5241208131930943	-0.13818886208742492	-0.3421964952083929	0.36310173055005784	-0.7940483767355208	-1.3872220945151872	-1.221110990296812	-0.3353916597614066	-0.9734065024808363	-0.6167227779752742	-0.9372494519505196	-0.984316224854229	-0.48479443284415424	-0.4039655093558935	-0.5321261260328425	-0.6668278180095549	-1.1924071591698038	-0.9288789340895999	-0.9774379246119294	-1.2624745037353178	-0.4681431470259854	-0.7211538757873476	0.1752235746713222	-0.7111262082030255	2.01457774530647	-0.1268825087201082	0.613440381168433	0.07418119231852097	-0.5382840490099623	-0.9520603205313257	0.1461548904593385	0.5426957622738373	0.9764347218090492
-0.5148781531762088	-0.23677305503102292	-1.3416493901496662	-1.58347026152773	-0.9076558889477371	-0.5435436107225213	-1.9008098717746686	-2.2017194284729236	-0.9627571626329005	-1.0367956615870473	-0.7568114334931805	-1.1513871361288985	-1.364896951128343	-1.5363397091186917	-1.3168260166201589	-1.2633189341834525	-0.785655213610717	-0.4893083776026429	-0.07153395621112892	-0.3171692398558147	0.38318166841591167	-0.7671620120996232	-1.3564451679182816	-1.1969501105824736	-0.28466560829062204	-0.9262296317741523	-0.5621888631090541	-0.8615812892540529	-0.9974545405176407	-0.5030907439660672	-0.3518041797431277	-0.49106970984914045	-0.6338235589453041	-1.1737919436038178	-0.9163327917087072	-0.9334698335879089	-1.2290709001312738	-0.43048086202097463	-0.6042638995299483	0.27462129198392354	-0.663173901209589	2.172553205242702	-0.10538563508744839	0.645921836445359	0.05323164789075578	-0.5092241878978234	-0.8162621175626953	0.2022741424970605	0.5369235043718004	1.058216998146088
-0.4863935324433598	-0.2461605003204478	-1.3355272177668556	-1.6124090745719495	-0.882993267883422	-0.5148998588996989	-1.8349533372161795	-2.2362921925537087	-0.9498386654016484	-1.0860550184071076	-0.7181188586267763	-1.1617579414435422	-1.3507512155929924	-1.5293247690776484	-1.320575416898916	-1.2311506900654845	-0.7056613622089185	-0.4317658380379494	0.018665240523861853	-0.2726231395329216	0.3941705418655135	-0.7659766018527497	-1.3185143770919159	-1.1693998405381518	-0.22583299197394538	-0.8839100590995376	-0.5359331931786622	-0.7848150972474685	-1.0126047330327035	-0.5324512555898651	-0.3046039636088621	-0.46059208568192933	-0.5966261358196117	-1.1634653401700858	-0.9112347593423161	-0.8770886097982491	-1.1949156136171726	-0.3929768219109429	-0.5074674520225043	0.365998573626501	-0.6393657428879549	2.273294569695491	-0.04807226854398698	0.6897506964669596	0.04105895716424107	-0.4910972807169619	-0.6712790049355992	0.2241336939458153	0.5239549117826845	1.089234565915413
-0.4618891807211195	-0.2741706474750547	-1.3002359004038884	-1.6208949180796886	-0.868653988543348	-0.47486948992472106	-1.7824520399256858	-2.253369220953136	-0.9251642426842173	-1.1440583986206245	-0.6642543342388103	-1.1695113791378149	-1.3360410537299239	-1.5232122363719824	-1.2902209726131637	-1.2080101536835364	-0.6295797129802129	-0.3678792038897589	0.1184538931285267	-0.1984869369812725	0.39625582943421966	-0.7800439952143181	-1.2776776103636964	-1.1299850045443376	-0.1607492804982246	-0.8510687618512737	-0.5320959714393755	-0.7188113353837068	-1.0214616161842263	-0.5651915978049324	-0.26130348043155893	-0.4363064655343455	-0.5491646109116427	-1.1572771865056377	-0.9113611875702212	-0.804108821096054	-1.1704322274038994	-0.3454390664286465	-0.4384215997133076	0.44932847524630004	-0.6223893883530932	2.3356808417674095	0.0321136120500817	0.7563627108245365	0.05928465044334223	-0.47865133581216207	-0.5282176212948748	0.23277388820839176	0.5096065470196168	1.0595623915809749
-0.45081120297528726	-0.31608935829097995	-1.2400390938273655	-1.6180013845557384	-0.8617091340197277	-0.4271852027977981	-1.7459635030658842	-2.2546253427989296	-0.8858352155962251	-1.2008363348099587	-0.6007110060150408	-1.1752065518238166	-1.3238692159169314	-1.5114605091478857	-1.2294668014295973	-1.1846304168160642	-0.5621623759088651	-0.31448017286203667	0.21251922617415686	-0.09501412369398897	0.4039917858405239	-0.7966200474704327	-1.237231108994197	-1.0666132641820218	-0.10059175212081173	-0.828371073517286	-0.5421143336158387	-0.6641451618728306	-1.016535986650873	-0.5872553903386187	-0.22105266526862827	-0.4207115095798605	-0.5014047109518635	-1.147832931796301	-0.9095986293341385	-0.7289899986608382	-1.1625265967981309	-0.28056854979317736	-0.3918133691584865	0.5226216054649211	-0.6034619319602325	2.386513188562664	0.13096533817030648	0.8299441519716622	0.09999878710425594	-0.4596317059879194	-0.4037230043516722	0.22749454746772507	0.5089989409246655	0.9951084886102064
-0.44489144378703005	-0.37677553584606394	-1.1557669810110722	-1.6170658550870574	-0.8521977028243347	-0.38704172173190476	-1.7190907370390398	-2.2428911577325756	-0.8359314359150483	-1.2437763591442688	-0.5264757126182702	-1.1812717188854727	-1.314557775934239	-1.4830261648067649	-1.1469226373216586	-1.1541281337266887	-0.5128841005138911	-0.28092471759246446	0.3039645329596845	0.034693047294067844	0.42095365964465287	-0.8169492424683092	-1.2034401330114846	-0.977798999015695	-0.05136845325582864	-0.8053679862052338	-0.5493275543828923	-0.6200453418422571	-0.9937446263888976	-0.5880710722734291	-0.19137723430672055	-0.41227334950685607	-0.4555862379958634	-1.1353473069263296	-0.9019980617506931	-0.6608356679469143	-1.1675402847794938	-0.2048236417808674	-0.3639122777167649	0.5916620186737372	-0.5908298737073825	2.4376225340992344	0.23686472933031338	0.8910738777912627	0.1499360581630933	-0.44554523830339987	-0.3105788295370712	0.22008666616318254	0.5081318363933287	0.9412853993380506
-0.4387728587198264	-0.4481965855945118	-1.0501697565800994	-1.6079296620973724	-0.8424145164519302	-0.3558868814907595	-1.6974823012466946	-2.2266688458508095	-0.7665057514906042	-1.268372563430123	-0.4408777299230347	-1.1771113376836682	-1.298116068896307	-1.4297500789125326	-1.0454865674613345	-1.1162387768196536	-0.4812328377349708	-0.27174284195213433	0.3918352612348587	0.18698107954236107	0.4384417889866256	-0.8358961152181708	-1.1813000790071755	-0.8671525726666633	-0.01259032240434591	-0.7659606109285885	-0.5507225640595393	-0.5980891128990634	-0.9569956639951863	-0.5593849115561329	-0.1732809365458424	-0.40530122081768305	-0.41756927806119853	-1.1220808424772484	-0.8849637172791847	-0.5979741825133194	-1.1825258056514112	-0.12928643019321762	-0.35535223380762615	0.6652335738708255	-0.5828604183840727	2.4923882630211738	0.3288382533607928	0.9352610252464096	0.2141440521891304	-0.4606055852352447	-0.24877912874863045	0.2353365390188483	0.49985320334961775	0.9112309274155571
-0.43986077390651496	-0.5045101215715243	-0.942235720815509	-1.5850422292594915	-0.8275686317818725	-0.33775501331701296	-1.6783488106898357	-2.2081661364583605	-0.6844343866710852	-1.277611421702703	-0.35452412131430194	-1.1311744804218433	-1.2732239111891497	-1.3504301767882536	-0.9383418696403579	-1.0721977462496077	-0.455777736966542	-0.2801029797649645	0.47242103844535777	0.3451034398069307	0.4484965588565541	-0.8434929802222204	-1.1714323695140005	-0.7384135331419305	0.01487418577190098	-0.7076875773522375	-0.5488587706433143	-0.5923636743534477	-0.918324021260488	-0.4994322893475608	-0.157470689139045	-0.4004961050994694	-0.40026750339022155	-1.1052810789326937	-0.8504079078110063	-0.5569114719534414	-1.199048018186745	-0.05118268421512627	-0.3641174998669577	0.7305017776939638	-0.5595768765741065	2.5397796698965265	0.39671813325951416	0.9650823190304234	0.2893808220525071	-0.5018969059417607	-0.20528359815025757	0.2646739895538519	0.5013405724362172	0.8953508737578796
-0.4382289011264821	-0.5456307696206538	-0.8420637250362683	-1.560982776232222	-0.7947365803962938	-0.3367633973199872	-1.658711540296792	-2.1863483727180593	-0.6127858650700615	-1.2697144391905704	-0.2786247528720772	-1.0262824452733113	-1.2497284694793966	-1.247327584738419	-0.8433721567825279	-1.0238595493102036	-0.4264509558931036	-0.2860710248341817	0.549919498126803	0.4837713338930893	0.4510785000891004	-0.8416459456515104	-1.1701895244485385	-0.607627940980638	0.036256547306915576	-0.6347481214245637	-0.547002538255147	-0.5796491921037475	-0.8865304205703515	-0.4225522479769803	-0.1317238068948649	-0.39274762045896194	-0.39531049919614514	-1.078904317950353	-0.7975237237739423	-0.5497743416828309	-1.21190068508727	0.028053501792658902	-0.37973262525049056	0.7787007340469118	-0.5291373297622927	2.573179562571635	0.45024350444920297	0.9911734970679179	0.35313227605551006	-0.5423013009051771	-0.17700076067691906	0.2976943754066149	0.5180497400473772	0.9068124495228419
-0.43139754404041364	-0.5779838629945675	-0.750893919116797	-1.5343949591762118	-0.7428145665762227	-0.34315800085974063	-1.640315123594218	-2.1571634370502237	-0.5635548269053666	-1.243013731271737	-0.21497105232386488	-0.8802251099593583	-1.2334462049069215	-1.1371930260940437	-0.7649396538498445	-0.9826016867423162	-0.37967030109451105	-0.26873096389794937	0.6229966634943254	0.5855944406378395	0.4462501055293834	-0.8435835597427455	-1.1588027820975761	-0.4999187596116525	0.06320531790247316	-0.5471931429752447	-0.5447417908658923	-0.5613617753792821	-0.8590810203070159	-0.3455066474018096	-0.10613060870810216	-0.37563010234749	-0.3867690160463203	-1.0465385173962374	-0.737250925359038	-0.5552861431720515	-1.2119636339023978	0.10273520191682857	-0.3690519524560295	0.814675935700081	-0.5021402103978253	2.580676995169918	0.4968807051403209	1.018310089123845	0.4059216398425155	-0.5794826193119714	-0.15371322494765818	0.3334734618586127	0.5435185621940842	0.9516956567358612
-0.4260254938771794	-0.5904447779161174	-0.6704344984764063	-1.4794560780730346	-0.6777543641984237	-0.3370197847260621	-1.6220979037461256	-2.119535147928568	-0.5375597226855324	-1.202341215001176	-0.17048817551358525	-0.7199106580368497	-1.2264179810295741	-1.0393380178321934	-0.6921040817680597	-0.9503096211965477	-0.2996138249874934	-0.2204364568325799	0.6974717087262318	0.6495266046727456	0.42792983461819495	-0.8490301456943271	-1.1310369028452567	-0.4225475113467551	0.09486389893317619	-0.45982358533403617	-0.5444998379680455	-0.5440111693757501	-0.8321040311927541	-0.26573133896558987	-0.08545049773189678	-0.3624245137383756	-0.38294185871509934	-1.0080548387397936	-0.6748474394562108	-0.5578420358412319	-1.2002440456741748	0.17715975408665724	-0.31959797475187296	0.8441440761629565	-0.47155329939734064	2.560813107653778	0.5380751546125974	1.0381336910977805	0.4560538381021992	-0.6052614348646708	-0.11098161146188075	0.357902665895994	0.5826268753264163	1.0087241642463265
-0.41361575788557337	-0.5834997758850717	-0.6033468315783829	-1.386313512161451	-0.6107046455247275	-0.30681885645163715	-1.5928009085746855	-2.0762248971793826	-0.5393764347991666	-1.154502325363541	-0.14593740847393807	-0.5610761836169591	-1.2334334495096846	-0.956684316533069	-0.6177409762393736	-0.9252751797939197	-0.18523532661427464	-0.14941880967286275	0.7821752406229592	0.6839531636432695	0.3993278461363826	-0.8482109917695771	-1.0906174198467453	-0.37376340780084916	0.12770511958856332	-0.377871223851348	-0.5395511451042757	-0.5218109339191972	-0.8070992760365152	-0.18867766233165856	-0.045631918980452504	-0.35949621968892304	-0.38064635998317164	-0.9463919371774651	-0.6056800433604842	-0.5494795929400917	-1.1782675034515828	0.2722303198982821	-0.27946108266645414	0.860288234188564	-0.4374709098415878	2.53845007593821	0.5763139708680487	1.0512185444928068	0.5115311453956075	-0.6030064406550911	-0.04938482615647393	0.36886044873305374	0.6344126364606998	1.0580184974753677
-0.3974058216039139	-0.5698027916549505	-0.5340077631177069	-1.2699322551356402	-0.5550787092920586	-0.2564651239791093	-1.5553690524243087	-2.0298764233431257	-0.5723903721679219	-1.1037555531127026	-0.1279863404240842	-0.4409294173951426	-1.260733188445243	-0.8836063489210385	-0.5479816029370204	-0.9079120386682213	-0.054924366472104594	-0.07074785850956351	0.8672422212844261	0.7083728441472561	0.36969965935577476	-0.8424966054964427	-1.0323898283257174	-0.34874583163399764	0.16013434298121582	-0.2860988309430465	-0.5108570436252735	-0.5042250359206403	-0.7779287134748045	-0.125627871588434	0.007917369775862337	-0.36161047060493706	-0.3673467893404775	-0.8604566372984979	-0.5351628400080106	-0.5188130916062532	-1.1405833804188414	0.39291183293167065	-0.26790479536450523	0.8726961086321674	-0.4066953726796047	2.5206359791078077	0.6153103861942544	1.0676899503419102	0.5868140822276054	-0.5901952910325443	0.01797117800560582	0.38106454808448886	0.6834135363264562	1.0931898755764458
-0.38468471678301436	-0.5567999364359488	-0.45726537570973685	-1.1443695936588338	-0.526101555417417	-0.199814818445622	-1.516172276310921	-1.9793720202043943	-0.6191102553632586	-1.0570838916311183	-0.10540529486681108	-0.3787977692759633	-1.2940311529312964	-0.8138485592410548	-0.47898297751731367	-0.8951471751113056	0.06826579630604643	0.009082578656098178	0.9546456582906492	0.7420952600813329	0.3401898800711819	-0.8329857558412954	-0.9631927781834356	-0.3443501629312203	0.1762970845185648	-0.1893091691094044	-0.4523989551971027	-0.504015887480618	-0.7407535899745856	-0.07401781807945798	0.04898943412061592	-0.36625353144010503	-0.35219729337655936	-0.7661585455272608	-0.47736282899182986	-0.4748913182418062	-1.0873471971780313	0.5375278863306384	-0.25498492088683317	0.8997572202489442	-0.3792207933438445	2.495330605206707	0.6596149792201546	1.0696433530617977	0.6836416044162668	-0.575587102322672	0.07849370487142655	0.406999134428559	0.7226167879111237	1.1057174734619473
-0.36592005552847595	-0.5490086166801154	-0.38003786080268237	-1.0209423042778274	-0.5186299655507008	-0.15376688623394255	-1.4700781118363404	-1.9171991794237442	-0.6615735758759678	-1.0161785118880282	-0.07336619012262105	-0.34889126092675815	-1.3103357394489357	-0.747135117326456	-0.4027512095308576	-0.8828635266487976	0.15989310765382192	0.08870061748499054	1.055940027206379	0.7900655073986059	0.31681097780246964	-0.8181819115954567	-0.897859355092482	-0.35813549672067324	0.17164951827419236	-0.09991088968534056	-0.38164663514709873	-0.5182946257713195	-0.6979392648556987	-0.030019449952253273	0.08264144006819411	-0.3621456285908086	-0.3470055674750589	-0.6774395525487659	-0.42492114375243223	-0.42655252443259795	-1.030230404628161	0.6961931193119644	-0.2533522646697464	0.9272494415097983	-0.3545638172954676	2.4653654969239147	0.7042584981461293	1.0615352593601535	0.7906361190280011	-0.5593441877333616	0.1288764256880382	0.44352741114481536	0.7563895600221644	1.0825075987409805
-0.3355484646614738	-0.5347882517517696	-0.30439213485390965	-0.9255774211525365	-0.521823927631129	-0.13089562145083875	-1.423338162471079	-1.837873181646953	-0.699916742124138	-0.9761376377867016	-0.032140711913221286	-0.32417563663303256	-1.3152019234946852	-0.6933959091770873	-0.33846801344723687	-0.8753582596500553	0.1948855826464853	0.164422365513151	1.1540632058011921	0.844968545869013	0.3082790598951765	-0.8003495607720579	-0.8450564520576623	-0.38807227831128294	0.15971938170939706	-0.010636224133350419	-0.31543849295977733	-0.5347432791272543	-0.6531163664596293	0.006112836942224117	0.11951600859473994	-0.3336088943019346	-0.3454062771973555	-0.6022447010804587	-0.36769749671640506	-0.362469937064798	-0.9818931203528927	0.8450521139575574	-0.27249265054436317	0.9591021571914775	-0.3274429120125171	2.4380226433922467	0.7407777638791438	1.068450697632319	0.9010777672968014	-0.5498198805705358	0.18058406524680673	0.5003958534467966	0.7907762674583116	1.0299122728766168
-0.2987169084445488	-0.5113994448048871	-0.2233963408518548	-0.8799138452276951	-0.543480466737394	-0.1428440286545406	-1.3831507320489513	-1.7392243618676484	-0.7345303782141139	-0.9313929215402933	0.015825968266027057	-0.30763825839081277	-1.3172108985594444	-0.6526105029287511	-0.2970917813855242	-0.8695921208872424	0.16235389018830979	0.23303747410941433	1.237117239457946	0.8860502624525861	0.3225537413591906	-0.7883064227822268	-0.801166609407764	-0.4267732005946693	0.1419056871120255	0.07282495372905991	-0.2545495340110537	-0.5498629684372128	-0.605848822956463	0.03435481442769293	0.1329825741259248	-0.2804322803537028	-0.32878081931048153	-0.5490304837641024	-0.31097584411470514	-0.28390676503586004	-0.9475156615501051	0.959018109260273	-0.2605441609109354	1.007835509874063	-0.27641953532718333	2.4030654022381834	0.7665760059200996	1.0816729763443227	0.9880871141586406	-0.5362899153130585	0.23380760282588092	0.5992539594381378	0.8307200389712006	0.9733836929813006
-0.24860528408666677	-0.4907240512651093	-0.14743972333676789	-0.8692648071864261	-0.574675277056535	-0.18225982193554432	-1.346006267080291	-1.6228271978815232	-0.7593195080103922	-0.8813913124015474	0.054773248496531056	-0.315610952011399	-1.292535582605309	-0.6216255808736784	-0.27603234793575726	-0.8598608823114458	0.08765366828061123	0.2938669649841082	1.3156022029294	0.9017385693046283	0.35893773360686876	-0.7813514909018996	-0.7661297863183681	-0.4701111624067396	0.11579276707827461	0.12619706084790394	-0.2066542017795014	-0.5572964525763453	-0.5532427031113124	0.06262909614820365	0.12646060693928113	-0.21659019387014172	-0.28339598476311256	-0.5174220976017236	-0.26066484636323006	-0.20573939846145756	-0.9304120981927078	1.0207237279961618	-0.19963878722603956	1.060403942098754	-0.20127558824023412	2.3645379550849377	0.788172563641016	1.0889859664263144	1.0343053794118633	-0.5049808568916221	0.27156778697735023	0.717745051419968	0.8783411666630057	0.93229405414206
-0.19770585907635532	-0.4800856889877302	-0.09950434348006007	-0.8675502494612968	-0.6049239767594143	-0.21664966797687168	-1.3160601059454444	-1.4956855205863357	-0.7791855339902011	-0.8249422958671602	0.06605952618576615	-0.34227521335023864	-1.2452449473507436	-0.6059168826167213	-0.2813636207958904	-0.8487253961794542	-0.008593136028612381	0.34534396516106686	1.3897058115116276	0.900764840077084	0.41075088040470575	-0.7750148627051574	-0.7469677572052147	-0.5206494539268399	0.09147900055876745	0.15391928951147268	-0.16664124129811003	-0.5538150025018044	-0.4866657668365493	0.09750555590542327	0.12927974886752824	-0.15326442178140032	-0.22086850890573184	-0.4964097045278697	-0.2198880243866837	-0.12836785349245047	-0.9253798958539541	1.016485731902504	-0.1411778373745473	1.1012470901496307	-0.11604014151311741	2.3231235654944227	0.8059213155552054	1.0961615311913289	1.0677046163778716	-0.47998462287695165	0.29086863027525617	0.8197119469190758	0.9218482947535781	0.9199429012971996
-0.15807198339578735	-0.48363799627993265	-0.07190332189483137	-0.8655852897965947	-0.6485222301576972	-0.21926255727701838	-1.298089704406356	-1.376073653584391	-0.8043404863622623	-0.7755665073108355	0.04731887150720202	-0.37346710956745865	-1.1989747438751037	-0.6006795147608358	-0.31359276522102114	-0.8313144149566506	-0.12436042933521729	0.38279571123137063	1.4468112009429461	0.8898566585238944	0.47246092041111815	-0.7729551631732143	-0.7442779282712674	-0.5726427695805739	0.07685754374531752	0.1777258669920035	-0.09997943742732626	-0.5337846821104845	-0.39675898766135576	0.13061335879409347	0.14175697327908904	-0.10105259969502159	-0.15959022993193062	-0.4710714601857454	-0.19785604643564994	-0.05657127045753672	-0.919770045564615	0.9603236296438498	-0.11356405694309527	1.1292557448382858	-0.005623102225955923	2.2671821308037865	0.8259179436595941	1.098227818993019	1.112430149645669	-0.4729008107327196	0.2913341422657438	0.9082634354432273	0.9572603374749562	0.9503208557942011
-0.12065145240537929	-0.5071604323412552	-0.06119293661575091	-0.8534477513367547	-0.7060705826425566	-0.2014700253760182	-1.292446694026537	-1.2746945854956337	-0.8354106037732553	-0.7491248600051902	-0.004830636762490276	-0.40907975339898106	-1.142911584171091	-0.5948836759502263	-0.3534475015174409	-0.8055145320003454	-0.22632450085031666	0.38604784314190116	1.4939197523726846	0.8644873908393276	0.5373646737128204	-0.7900983219926172	-0.7440797935506864	-0.6267132341727436	0.0745070845413714	0.20839301437262012	0.008687657818055295	-0.49306609519360745	-0.29553085878072805	0.15086407613604733	0.1432121691977582	-0.06887905233314681	-0.0977390708586534	-0.43451645528970373	-0.19475111789740313	-0.001642736899947765	-0.9003151588186166	0.8961355441179777	-0.10822372054586515	1.1380979832673321	0.13681912254311568	2.1934696879758415	0.8628957561985924	1.0916215876840518	1.1642397477652644	-0.4733239844532838	0.2549287173686427	0.9744792516030198	0.9907925988400791	1.0151350007229447
-0.09077505051990485	-0.5575571680844428	-0.08711309390837768	-0.8347962846433106	-0.7536210286151509	-0.17477934232300282	-1.3061772303671275	-1.1877903319549625	-0.877371693292093	-0.7462286205656132	-0.07819427180211844	-0.4417982190031612	-1.0725464353155796	-0.5824134281685275	-0.3892298215690593	-0.7734841799269742	-0.26574859468877166	0.35059473060119506	1.5351771780843593	0.8275983430784855	0.5902665116545716	-0.8371248461052956	-0.7487449656080012	-0.691832363331059	0.0917813294853782	0.2492946632205082	0.1331005939936141	-0.4406351956354719	-0.20274666624299198	0.15984869150710374	0.14419670769058726	-0.054429786714612446	-0.045634830144515345	-0.3974226710840765	-0.2217695738960887	0.029844850217235142	-0.8658340196144417	0.8386481408638746	-0.12178662442747357	1.122322064729374	0.27755192272360724	2.119911133337517	0.9159227069469955	1.0952928068661523	1.2271704556594418	-0.48172948986174224	0.18016629807585724	1.001303063774762	1.0099385200611999	1.110613823339731
-0.07360099629693863	-0.6261237514716539	-0.15198010676129708	-0.8222622764458141	-0.7918613435234714	-0.1432135281515316	-1.3260545569237223	-1.1272438748314006	-0.9308096910782921	-0.7637195781459326	-0.1428384932107203	-0.45223480109569936	-1.009742048172042	-0.5649237524157132	-0.4256672300751786	-0.7416958424624861	-0.2374495955421625	0.29794083472213834	1.5583979596030109	0.7899850339087264	0.6416224739539066	-0.914428559513533	-0.7634399573844206	-0.777610795433519	0.11808394610053194	0.29658787639502604	0.24954042608231958	-0.38866180828988506	-0.11314051234448179	0.15173225245280098	0.16144294050887686	-0.04553184301994394	-0.020619065800734172	-0.3678874140042351	-0.29100018410576795	0.03673776010100466	-0.8155601335561211	0.7857795104819714	-0.14315709100084834	1.0848604329492297	0.3944883537175586	2.074304829461756	0.9837278237795237	1.1119359943614764	1.2938971143069367	-0.4982448587642924	0.09734694048617219	1.0118547434779241	1.0146791134478512	1.2306552659890642
-0.07408868241510927	-0.6879383526597885	-0.22280530523677355	-0.823695131988924	-0.8267466562464684	-0.1313669218296532	-1.3323163036124133	-1.0994154123413922	-0.9925500012199734	-0.796509665871394	-0.19363806305068215	-0.4476139824486355	-0.96236531398613	-0.5464771843563299	-0.46620120555253264	-0.7144804554565491	-0.148419367557881	0.2494443751398409	1.5509332811272007	0.7435558539226494	0.7011781553522709	-1.0003136979315286	-0.767615796722725	-0.8768414015938989	0.13209185303350648	0.3515269711275092	0.35733800310106484	-0.342509719191591	-0.03382499291706229	0.14005830951449796	0.18705534920281672	-0.039822234931243115	-0.011333634188395472	-0.342572594849484	-0.3749076241842623	0.01972654694863516	-0.7527927591306522	0.7526173146779269	-0.15485475356181877	1.0324222317628537	0.4840798858617802	2.0636619222676424	1.0558542458380005	1.1359216202210018	1.3374376953801173	-0.5040417590459878	0.031423280910207685	1.0246259868611807	1.0206602359450279	1.3396762454750368
-0.09695365849396052	-0.7301948481816598	-0.28120167384134265	-0.8355057568054332	-0.8459708187683738	-0.14166012210295947	-1.330098319904108	-1.0886086119986544	-1.0458112881009212	-0.838547344249655	-0.22921191223666107	-0.438868411687793	-0.9295169772526656	-0.529797972550005	-0.5171441441226042	-0.6918464612792405	-0.008851002461866975	0.217831842360714	1.5225722956500856	0.6932116386539262	0.74583093773832	-1.0541848832038951	-0.7573037851288534	-0.9595466051524217	0.14048296275150296	0.40799306075031366	0.45332903480769887	-0.30862767190794904	-0.002797821503745571	0.15659000179724197	0.23365043436100225	-0.04492884810628591	-0.003138266098670753	-0.3128304152811785	-0.4373706057237504	-0.010619941464514965	-0.7003675047435489	0.7533244715523643	-0.1484290200146818	0.9896435810390877	0.51707178042137	2.0903338232925686	1.1106007471088393	1.165203028831177	1.3490409934936345	-0.49724199501555927	-0.016936253178516086	1.039070655227222	1.0309515641782647	1.4153417604031933
-0.15042656563554205	-0.7646377524286245	-0.3160761915219979	-0.8504568392807487	-0.8589211272037234	-0.15607814329164887	-1.3192653628897637	-1.0866431100471092	-1.0609278209781914	-0.8791616446520842	-0.2270242761650016	-0.4189325665877088	-0.9207540193511454	-0.5267468141632212	-0.5918302656173342	-0.6836095222071303	0.12239564445239881	0.22005680198686894	1.4931728851308563	0.6793862930925982	0.767601471519497	-1.0606160291611852	-0.7445270976926037	-0.9959698027406333	0.14903709296914242	0.44454640986290617	0.5338917887625791	-0.29364741489133894	-0.009877381590919559	0.21158392392686745	0.31090068634713025	-0.0639344940411502	0.001564124717860682	-0.28502862206696156	-0.4744586982273137	-0.036465195506406894	-0.6626426501245485	0.7687236778950117	-0.12886450836300029	0.9489396454774441	0.4859602529092175	2.1606237927833662	1.156450443502726	1.1850658951813917	1.3312461919216667	-0.4894625548375241	-0.04508182429568547	1.052430047976813	1.0294325489408866	1.4657021157527725
-0.22760852098357764	-0.7876850627497156	-0.31701569900261856	-0.8640585335261448	-0.8887705816465491	-0.17661175819583344	-1.2998850540239018	-1.094262890500106	-1.0266893080379593	-0.9120623425269969	-0.2027678353238699	-0.3960943211630453	-0.9302057687034399	-0.5340137471960299	-0.6799079649192842	-0.7033590399413528	0.19257583616576138	0.26248424024148537	1.4619642186728679	0.7131972298655429	0.7575631471351258	-1.0238171143878108	-0.7310689468992047	-0.9699731449137662	0.14060745113304848	0.4573986168564426	0.6076193733532913	-0.29491973456814213	-0.0178059603166394	0.30384078117744034	0.4056276972376732	-0.09397494689595927	0.00652112891193718	-0.26053368447027603	-0.4755370566417949	-0.055417539664529544	-0.644239378878334	0.7758694239339088	-0.10489000072829438	0.8967080176621887	0.4266609033881391	2.2532891050449018	1.20487697357806	1.1791615145984147	1.2954616615768848	-0.48357870105160317	-0.05088878797189511	1.0542295049666686	1.0378694127384906	1.4954772163609173
-0.31569213678856817	-0.8022023812657062	-0.2876996492164014	-0.8707150517531173	-0.9439066875601607	-0.1993812220971134	-1.2950974550437793	-1.102419031520866	-0.9598894856617204	-0.9348043714128403	-0.1877968200339867	-0.38215238494856535	-0.9515646813760682	-0.5100437651819999	-0.7538182443273469	-0.7559353066595742	0.18996401757751008	0.32683745434257816	1.4347854401667746	0.7603184818645854	0.6929290997965686	-0.9499632992395771	-0.7172655613653995	-0.8808801134414624	0.13557752771678572	0.46297941961035455	0.6751317928805675	-0.2899306728217726	-0.02714516534064356	0.4398900670568248	0.49791497371671783	-0.13033554018954813	0.029189676181476693	-0.22878474718365732	-0.4140408791980482	-0.053606940244846524	-0.6605579334823716	0.7491161463765155	-0.09353437508431155	0.8452937018804965	0.36844025972813055	2.3398358228871485	1.251902942213381	1.1554556474198785	1.2459039855933791	-0.4750804452386374	-0.039453903692739656	1.049811382940992	1.0688509943508493	1.5012484395652126
-0.4034043608574135	-0.8404203079956073	-0.24099758645243616	-0.8725756772763302	-1.03699793319634	-0.20800036342487097	-1.3163711646362437	-1.1113606812440922	-0.8756107846222221	-0.9510145798942512	-0.18882413166919024	-0.3757446305020439	-0.9876178116652199	-0.45199002837631974	-0.8151852401941566	-0.8310752144711266	0.10851874653710611	0.386013023742431	1.4295094421643426	0.7804046649385514	0.6124712062544697	-0.8717971112663389	-0.7093041480475109	-0.744882951194046	0.16441140809003524	0.46517901939284084	0.7331778052795928	-0.25146478889430457	-0.04389098432425778	0.5941872077055596	0.5692820078798423	-0.17054776349412884	0.07360379722695572	-0.19698115112650091	-0.3093471510611097	0.0065512781481987525	-0.6918434946009363	0.6824357037547238	-0.09893399788048632	0.8047424509844637	0.3366744352182806	2.414951726004427	1.3010422135197541	1.1236122382574887	1.1843685460842042	-0.46533585586510784	-0.019239940721185074	1.055160741463365	1.0968261916392301	1.4957198282917985
-0.48103273657515916	-0.9189942272864521	-0.18978588778148972	-0.8757926466388952	-1.1614618042674825	-0.20462585271255965	-1.351361886278394	-1.1479162492302213	-0.7897230842875431	-0.956262740406369	-0.19288809725638695	-0.38229764199974803	-1.026100845127937	-0.38607683447611174	-0.8504694515130898	-0.8981864283391425	-0.047328358109658596	0.43118771261525746	1.4508730404345989	0.7461752660182324	0.5837771230535346	-0.8253219407568574	-0.7120810361768649	-0.5874343817428203	0.20539179769124294	0.4668223567509956	0.7625902044240773	-0.17970944492992486	-0.04862170296393718	0.7154492299944681	0.5933623786264038	-0.2120790381723368	0.14244886751466784	-0.18889946148271114	-0.1955803383333658	0.13600492595920036	-0.708735994284081	0.6105677956694004	-0.10997494956084028	0.7731097808502827	0.3405707443667331	2.468424794133559	1.3535009649650909	1.0839306779803735	1.1162414893885266	-0.4524145651372088	0.005885770560257282	1.067616904828943	1.1184278541607784	1.4954919201143038
-0.5357548704655937	-1.020014125883407	-0.14304966110913844	-0.8923817751355816	-1.302915406405105	-0.18712741224793933	-1.3846012122484375	-1.2222281407961173	-0.7486300483383601	-0.9489158978480855	-0.18275082376520352	-0.40918664066305926	-1.053349562474549	-0.2964047878252452	-0.840664256581203	-0.9218475775425258	-0.20460109575170277	0.4691304122180931	1.479597474676454	0.6760788326585431	0.6110470272051797	-0.7969154154721452	-0.7364846292617504	-0.4243900886374785	0.24663302009187973	0.4740137755439843	0.7488555969572503	-0.10590618915699183	-0.04199803615349224	0.7916024260766041	0.5872630425976577	-0.2516204296354726	0.24259149157027532	-0.1991362683648452	-0.07957128379896009	0.30972562423328637	-0.7080694774180207	0.5761742567763004	-0.12864560473612752	0.7506292092018285	0.3660824327093998	2.476820933759222	1.4013742483505973	1.0423693356888943	1.0419434478871192	-0.4263401076701429	0.046719527469432504	1.082180603423885	1.1450992300370768	1.5013587177156122
-0.5592050698862494	-1.1113162183246819	-0.10134236175123909	-0.9222109061871706	-1.4289326434880523	-0.14423530737280085	-1.3807163596861773	-1.3126170078318693	-0.7638953903989997	-0.9319809018084285	-0.15500208937629978	-0.45623074035276867	-1.0757129626795572	-0.19966672147284267	-0.8141860038879825	-0.8959688991321653	-0.29595948924765514	0.4953877213586807	1.5094681704071036	0.6188058499111799	0.6734806685761275	-0.7664531288955129	-0.7756102324940436	-0.25214310784581173	0.2855593513975836	0.4872986310897784	0.7077198238092892	-0.04739691306070286	-0.03480285095990139	0.8294952937808706	0.5762458167315602	-0.2841746175365942	0.3608673621079048	-0.2070539816970222	0.03390548770006122	0.5009501871297488	-0.683282455743542	0.5898673853449549	-0.1570802737683497	0.7450202931033626	0.3863479559353905	2.443076331539364	1.44918772128315	1.0164057668743072	0.9555188826278183	-0.38555891418841604	0.09597427692447798	1.1021916854355898	1.1603779916330388	1.4897574562934761
-0.5516571893496378	-1.208924862583566	-0.05672429739883376	-0.9480336062055977	-1.4953784617683898	-0.08244594250872128	-1.3244485473788372	-1.3795271235626339	-0.8012960984858308	-0.9129443129291992	-0.1131200373394424	-0.4978482558662109	-1.1008028290438807	-0.14893440267116356	-0.8001514129894781	-0.822469625238973	-0.3202615586788161	0.5184416457479967	1.5505498626501126	0.5854938487754895	0.7568099438965872	-0.7382080714517371	-0.8117247883817507	-0.0871678481332175	0.3154454549958027	0.51147241448441	0.6674082027196183	0.0021669099654581746	-0.0231610545309694	0.8203491572346046	0.5563773496835891	-0.31437712527444867	0.44969162586483924	-0.21494436564393019	0.12965255947409854	0.6925326592138227	-0.6279134185313399	0.6576951034553449	-0.18608956482111064	0.7564132635932003	0.3682575281341787	2.389160065424126	1.516972901298027	1.001176096925032	0.8663396882407726	-0.3472356064261284	0.14007258586950772	1.113191478941673	1.1380358091832683	1.4748919616194827
-0.511430587463909	-1.3271569335043891	-0.018836522998513856	-0.9456721768032395	-1.49915954923125	-0.015675875241331263	-1.2416021223718205	-1.4046737832138265	-0.8539528480593411	-0.9048668612258568	-0.05151529994243479	-0.5120067073079261	-1.1245533786983646	-0.11399932020462955	-0.7816761072680658	-0.7083006405599469	-0.25588336171368437	0.5499288286890301	1.6014486654835665	0.5904671104500532	0.8317224197086563	-0.7034491650101911	-0.8338138076853043	0.03189596082066857	0.336895988739759	0.5421359261629066	0.6325291802894105	0.03322981056796376	-0.026646325595816932	0.7819919161516093	0.5437656517217883	-0.3354932534071164	0.5081253960113817	-0.22295577972560032	0.220130548926344	0.8980272719551807	-0.566379100308082	0.7765666905024105	-0.2093982405907478	0.7869546874408105	0.2929013766155436	2.343369095720821	1.6276421760811395	0.982010173253772	0.7844856528749926	-0.32934057525653454	0.18285194417482292	1.0929843471411909	1.0934084073551291	1.4773327846816815
-0.45661466778151893	-1.4176015724613396	-0.002840981092084578	-0.9015805686101596	-1.4581647775287783	0.03675157889797946	-1.1501238186951344	-1.3825134407883086	-0.925427758946434	-0.9012429234346275	0.012138400605777849	-0.4893685329160241	-1.1503671138558633	-0.034107325882828686	-0.7524929732143246	-0.5909995365822331	-0.07915644358566744	0.5776694442470546	1.6500868968791877	0.6545119373707908	0.8621893262527027	-0.6428750952189587	-0.8202806058613822	0.07539030373121369	0.34536712670303465	0.5449681381142408	0.6050108186733819	0.021822506068404197	-0.06086805352070492	0.7836636603150328	0.5606276743965347	-0.3311328464377257	0.5851777693908908	-0.2235999723783661	0.3145724351711302	1.1149118182552418	-0.5129762878507573	0.9000026537390277	-0.23266587193034666	0.8319697194432285	0.17891222939500553	2.3326769443060282	1.7639501983639967	0.9633595945211766	0.7107518743234024	-0.30941083208806575	0.21421432250830957	1.0372501929028544	1.0432176122200931	1.4850301995796396
-0.4094554201544091	-1.4685476723416702	-0.012031072447978236	-0.8133660519815533	-1.3829590485425598	0.05584112944147661	-1.069890962905374	-1.31508080605282	-0.9848956288504122	-0.891712985821386	0.0428502073970462	-0.42745340002407983	-1.1883271760318812	0.07605447524714291	-0.7311225991617296	-0.5157555062063938	0.16568405098348465	0.5942782977944095	1.6919514018462518	0.7345146573346678	0.8462207597762543	-0.5644214157240536	-0.7483126716721882	0.05008716208019089	0.34365985747040795	0.5129957736726116	0.6018125038049714	-0.007419060202238842	-0.10648050621487712	0.8391461839996683	0.5987701363967726	-0.30526059592357907	0.7043726350880962	-0.22024626638608802	0.4037489575714163	1.29369377351179	-0.46900098617670444	0.9762321867422111	-0.24616948941301073	0.8927651607090636	0.07443101962749961	2.3678742510358988	1.8903894959093939	0.9581668807582588	0.6550283431973462	-0.2749772444147954	0.226550390256229	0.959075339627599	0.996324345996198	1.4912572391389234
-0.36327529619531906	-1.5174373686275602	-0.04951229633850205	-0.6785141741075458	-1.3023115060117463	0.031333509743129116	-1.0270426282478256	-1.2320902544614403	-1.0258026533203837	-0.8834288677861741	0.041554040099737156	-0.3391316315067146	-1.234485769781701	0.21704114882930942	-0.7164570705351572	-0.48163144635384575	0.384756321258113	0.6079205385068909	1.740186245052437	0.7724860735343915	0.8119088987088364	-0.47572437392975314	-0.6237399691687553	-0.00858974573878723	0.3619300094667802	0.4620050514422446	0.6239285108737673	-0.00879159683988619	-0.14479205933244918	0.9535314422540114	0.6235276775213289	-0.27330563421790544	0.860072693790794	-0.2204766140619255	0.4824207816237408	1.4115469529478464	-0.4443731879757845	0.9845598243404833	-0.2364556409705673	0.9543374974793298	0.034571953875856404	2.4453846543836635	1.9987510840493528	0.9901378991435557	0.6181819725742714	-0.22979040671898013	0.23349129339644695	0.8860327897514274	0.968178259493612	1.516488879950566
-0.3170576579194469	-1.5488587701202376	-0.10323504227583576	-0.5203957826815815	-1.256042670873946	-0.04563549772180391	-1.0243039593397048	-1.1683983021372546	-1.0578555313798783	-0.8737999631971082	0.022397366659809452	-0.271828284225608	-1.2807910505997415	0.4420674851653109	-0.7009100403937725	-0.47382225403232	0.5397893047370304	0.6072520060370602	1.7950670085281502	0.7574375309268925	0.8006634756845358	-0.3753937711079966	-0.4808578172589114	-0.06702528273185884	0.4150539442868615	0.4013360901689375	0.6542217697869751	0.0088465882686766	-0.18184825415178235	1.1457577928714349	0.6139272265595467	-0.24208557256325275	1.0459722860707252	-0.22548960415981273	0.5484200350672681	1.457148794145906	-0.4442658047029191	0.9648286639977843	-0.21294174305073751	1.001121875312649	0.11018157179900459	2.5418048384719247	2.063879683112176	1.0666543524175485	0.6074763655172817	-0.1650796088744147	0.23867160631623144	0.8342336348449937	0.9752416803474201	1.5714000469733416
-0.2806912792306232	-1.5114982968746618	-0.15918527503995114	-0.36957034774567016	-1.2265186516430964	-0.15636092351893766	-1.0401950011522574	-1.1304758798010188	-1.0600907693217387	-0.8474660152475078	-0.009469104448712642	-0.23439033480752283	-1.3280880635529253	0.7051924376077151	-0.7025009694975608	-0.48848102260991544	0.6171860727753352	0.5834842839586021	1.8416164080121356	0.7298150055256948	0.8473061618230572	-0.29573105192608085	-0.35623708209594385	-0.10439696567821037	0.4767260813064137	0.3474986131787575	0.6733587318010346	0.042863710586499945	-0.2118909603733224	1.3642797908130462	0.6075973644446744	-0.22292540918176354	1.2409981766020297	-0.2334580720646317	0.6039740857994955	1.4013823320196732	-0.4602659123598391	0.9656891206142328	-0.1859801130076747	1.0395894295956407	0.24843865360982917	2.6266464751731835	2.069172908198632	1.166645994659437	0.6367770016023436	-0.08100136718870524	0.25117478093253087	0.8114638522340554	1.0229830634121846	1.6341262589211678
-0.24052094882006775	-1.4395538664279894	-0.21686420156840924	-0.23497582742066808	-1.203677796765412	-0.2699593964253236	-1.053509665547541	-1.1067652823151275	-1.0306513525451684	-0.8072766906824439	-0.04922295166553396	-0.1972127518019355	-1.3780222548847687	0.8961316138413672	-0.7363089676632636	-0.4998163115004039	0.5823704204797606	0.5465513469404064	1.8775099689870456	0.717957236791925	0.9573757966602064	-0.25430864336589754	-0.27659893258729096	-0.11024425892552461	0.5266577783425734	0.31736954971187287	0.6809991506533487	0.12195232172916796	-0.1965590712624618	1.562825657410561	0.6491977177367998	-0.2268750258662247	1.3852963299915473	-0.24388228044575194	0.6549655648952805	1.276749931500618	-0.4897555808115196	1.0066696032608355	-0.1537465539507788	1.070018585306772	0.38623006458445436	2.6736747059210333	2.048553254542636	1.275197270930179	0.6952449025297837	-0.0032011685080717	0.2889648055962103	0.8257824885930253	1.0893577000554537	1.702109062704753
-0.18596387792347585	-1.3958757056052682	-0.27198425135873944	-0.1323562436572034	-1.1958002516342716	-0.36638368352771356	-1.0501083063851095	-1.096778594582453	-1.0003500825815832	-0.7679227638250772	-0.1003366581212192	-0.1573849127870298	-1.4281254552299965	1.0493842165632603	-0.7712128050408735	-0.48539111516161454	0.4195204002670364	0.5060981686357587	1.9080796046498871	0.7239766538349247	1.1214885861368056	-0.2130673938467645	-0.24882404721130874	-0.07753001304244089	0.5753534835905297	0.3242301196119588	0.6908587312406003	0.24779432373519486	-0.1246204336244308	1.7779355205258613	0.7362453283832756	-0.2302291850734485	1.4543522519825391	-0.2551302745828337	0.7015878331737722	1.1700550973253976	-0.538429826391296	1.1016561014720025	-0.1189545587548169	1.0943762801971466	0.5465623018581451	2.7102570063574825	2.030395797866592	1.3750024073847418	0.7609558878676073	0.04726664534436816	0.34320292059044943	0.860126210520041	1.1633717174967042	1.7983451286209569
-0.1522347557044527	-1.3617557383848677	-0.3126768826375683	-0.0791458314980205	-1.1874462961928152	-0.4343753613769902	-1.031887705464291	-1.0835737434432	-0.9753408392015712	-0.7311041380248676	-0.16947501417638727	-0.11183449409533319	-1.4759805168122797	1.2084769271348568	-0.7947839140396954	-0.42221404574963195	0.2174746821995969	0.46850714496757373	1.9295190878270674	0.7640363570970259	1.3201632080612984	-0.1710936316833843	-0.26029184467523575	-0.034664594114892075	0.6126318258452953	0.39428282805650133	0.6964463309752467	0.394041370420915	-0.038093211131075284	1.965825027588896	0.8628233601735387	-0.20886432153889634	1.4783694544862618	-0.2621344056074519	0.7413197630314596	1.1399528292990886	-0.5965723143406038	1.2905312739354202	-0.10192568078106942	1.1281375541989604	0.6753468136212187	2.747818035679914	2.017172703559278	1.4283381545129312	0.8144941824789157	0.0803263676508772	0.4059038048476543	0.8775116257177531	1.2376832087552745	1.9215625820018254
-0.213052966072021	-1.2888907518164965	-0.3411798314041933	-0.06901150855476165	-1.1823198528536403	-0.4665708328545575	-0.9967617409130975	-1.0615656582111115	-0.9481769628540239	-0.6952227877015866	-0.24658847818748889	-0.052479174143102734	-1.517964906816434	1.2783675239321222	-0.8038585494969773	-0.3379394935144139	0.10984860057146231	0.4412957842814985	1.9469606345921093	0.8510322233314463	1.5147527713732785	-0.14519182705319558	-0.27232702792991725	-0.009167675885324736	0.6122880007915026	0.516976867493806	0.6845452728124138	0.533473663769236	0.04323418514799588	2.031338016254073	1.0429410754665278	-0.17404890271155657	1.4924726486018316	-0.2530571455002966	0.7716327899102492	1.1850872832050903	-0.6400773513369364	1.540746123815087	-0.10772662689317677	1.1843075482418812	0.7235938489919969	2.746753129407744	2.0084553300411883	1.4310375803821223	0.8311040318562671	0.11100356394160919	0.47755684276808025	0.8609244132314942	1.3160960411547658	2.0409497076254484
-0.38125590822910627	-1.2179633874075084	-0.37454772072501596	-0.0823175893992737	-1.2133938830941093	-0.4700622260608143	-0.9484293062938549	-1.0429764390496685	-0.9301431499444502	-0.6621794609497504	-0.31217227938366	0.010428091815411687	-1.5491135868681258	1.2400543732516485	-0.7742225893226131	-0.26588105078108526	0.1306510541227383	0.4298889490150133	1.9926633182725246	0.96875689167642	1.6456983055772703	-0.11284312350562509	-0.2383139008968563	0.00512759626871951	0.6064074067680106	0.6555552894925702	0.6935958233974905	0.6333725446941408	0.14603151190142238	2.008914839105544	1.2553372454439289	-0.14894923943053445	1.4946487973130353	-0.2215385558895156	0.7721459397764506	1.2710318058914798	-0.6619205901863167	1.766823682057483	-0.12909253297432524	1.257290818403822	0.7536561434808139	2.6892605017657396	1.9828763929943984	1.4188803478766905	0.8065175562337703	0.1443705219630478	0.5389745850002234	0.8072277764408152	1.4012368452098105	2.141163138832765
-0.6096243116417471	-1.2005767548508985	-0.4106145588083507	-0.11331874064025119	-1.2728814268420858	-0.4746244137277376	-0.8935646391678354	-1.0194042571941675	-0.9220175484942196	-0.6395596853869844	-0.343588771015605	0.04305337365090856	-1.567806621518312	1.1867272076969237	-0.6997508055249778	-0.20174999355036483	0.25939271282824394	0.43567593320698494	2.082918430202091	1.0934586115939608	1.6903379315748732	-0.06969970405546248	-0.14903319498659756	0.02742550115775051	0.6330568124460416	0.8260915331244846	0.7246300630603534	0.6912108028786914	0.24861080273989145	1.9477386939947565	1.452004812670036	-0.1117746030035069	1.4779000110714131	-0.16633710184432407	0.7358275720721894	1.3511908318275334	-0.6649828648987149	1.9381732324019718	-0.16875057337596142	1.3373155460856943	0.8075207017237179	2.610845235863009	1.9476629888175523	1.4214668886640798	0.7672756329055619	0.17899540734561428	0.5786266576258539	0.7269733950488786	1.4984474911718564	2.207432955346795
-0.8727047123731092	-1.1915085346681917	-0.4447511360678636	-0.1658231584420278	-1.3224918441564688	-0.508708857123593	-0.8451983938213321	-0.9709864696835732	-0.9087053269653028	-0.6233669416660131	-0.32037662216728374	0.03376240377336044	-1.569340458036009	1.116032957574568	-0.6248986477860192	-0.17549422260988376	0.46670627374645834	0.4499170675903564	2.2043622388772985	1.2168687319989333	1.669744894559622	-0.04855529337285883	-0.03979491903964098	0.04936984878066503	0.6721254161877976	1.0176748563279918	0.7394572390815191	0.7243782596589231	0.3092842514384623	1.8241992231353863	1.6185070810012179	-0.043994205990115665	1.4724457151243193	-0.08548116342746832	0.683281769468635	1.387516509021962	-0.651204480128662	2.053968934302883	-0.23287565457276563	1.414196765946168	0.8274679183021805	2.503363568704867	1.9277461079837697	1.4533691943908884	0.7365899877618571	0.2291327978819972	0.5964891882352019	0.6540918860706314	1.6013607735042257	2.2147113132732303
-1.110991901143007	-1.1724107070627778	-0.4809443806122268	-0.2326491760654724	-1.3781781704284732	-0.5709808335755787	-0.8239821624652114	-0.9115992434645319	-0.8847377478688762	-0.612434001630786	-0.2389727878008959	-0.0038125805986707643	-1.5558229258145593	1.0053978182573613	-0.5778832211021501	-0.22036260544750733	0.6739645775718323	0.45930785962750853	2.3454442626758647	1.3285900779988833	1.6178626767224433	-0.04910664697605568	0.0888005186998292	0.04603145228714035	0.7234264854209599	1.1418049981026226	0.744198003673702	0.7322474697147692	0.35972322643191645	1.6651008655535342	1.7626243058442221	0.034199159438510304	1.502947602087387	0.030352483935626708	0.6358265622768892	1.386973329196057	-0.6340861052853525	2.1066991004016784	-0.3148687443129933	1.4856801338047565	0.8180660830649916	2.372841761796829	1.9207383165792904	1.506729481754252	0.7352152380295749	0.2896118585209247	0.5897691048853432	0.6220587509399291	1.6906092479303474	2.183392318559477
-1.2128732826605513	-1.1720766342766775	-0.5258084251050128	-0.30566916388862275	-1.4548567453740486	-0.6363822445428917	-0.8335370739890993	-0.8600359607533135	-0.8666574320894995	-0.6108039573230843	-0.16077258090296706	-0.04825027546432447	-1.5360967039882112	0.914241056141497	-0.5566788832937838	-0.2550551182185951	0.7579074692086174	0.46626477564168345	2.4884274030899927	1.431294369457816	1.574038746808498	-0.04898849977537044	0.24331257829952985	0.022853053821914812	0.8166771752259354	1.1684110662154086	0.757025287773604	0.7017335837673223	0.425411501174505	1.5662418302662526	1.888092930845005	0.12479914521565376	1.5165296344457948	0.17038825405324087	0.6021445949721693	1.3957357882480572	-0.6361486046986606	2.1125838324337125	-0.38879888379677074	1.536658849216912	0.8333801695516476	2.26784077225536	1.9121505323759345	1.559108159710637	0.7707073775730879	0.33920434043082903	0.5682361912740744	0.6415166924761525	1.7696486741152568	2.1479856804042106
-1.1609347110753683	-1.1805175400054846	-0.5724250780980125	-0.38335636564102976	-1.5184709418099733	-0.6943069463006931	-0.8702318562851913	-0.8011816347112756	-0.8608383729814936	-0.6232796178638145	-0.12176020930163711	-0.09798574164953625	-1.5176332664882832	0.8732172781441937	-0.5701851770515616	-0.23074109239589893	0.6875909766662487	0.4758853757153402	2.6046870744395703	1.5299709627482707	1.5679177370839519	-0.041627929172691126	0.3725624610251611	0.0013200564797705094	0.9363460780003574	1.1586673845343116	0.7868648850033492	0.6496033350917189	0.4834652153191191	1.5746490074359332	1.9618228573909193	0.2768141629488838	1.4674131225837843	0.317217328509113	0.5912383010767461	1.4182840670675962	-0.6652383630307049	2.104953461403942	-0.44360231888261065	1.5478856628647617	0.9030303796849537	2.206211630076372	1.894042917744019	1.6030302726259005	0.8224759383872418	0.37700592716776465	0.535590670915526	0.6928607318014944	1.8380106890274295	2.1167255007040042
-1.0286667329641093	-1.1643595529177557	-0.6197967534663473	-0.4694563770021337	-1.5481157411194946	-0.7198288044142493	-0.932362448699546	-0.7229871847129263	-0.860894176425257	-0.6507429536551796	-0.11415583915344914	-0.15239684046339025	-1.50579944670206	0.8759006629754275	-0.6247597811090285	-0.21397173129897218	0.5341309784301849	0.48536321625116824	2.6958807628495083	1.6320354899626601	1.6050121743077193	-0.025209406517489923	0.4364969329071643	-0.019393639889930068	1.0626425050875454	1.1556642945833466	0.8501658119024817	0.5930199675473031	0.5319319563545506	1.651488668512711	1.9678165356301913	0.4737259207221767	1.3993398490967552	0.48297785856051056	0.6125600498651393	1.4337710081503725	-0.7095506260092661	2.11027939115058	-0.4769668800116785	1.5239051889129547	1.0077650558569737	2.188532954852835	1.865598063159835	1.620728690233727	0.8661960576717285	0.410355494488358	0.49160575591689637	0.7484338451419061	1.8962332772301025	2.086031415509188
-0.8514491004842215	-1.1291482812627598	-0.6754736749633732	-0.5524854867987568	-1.5468609703021836	-0.694544481691616	-1.0069658184003916	-0.6443844086049246	-0.867221666909775	-0.6724894911959628	-0.13727459603493347	-0.1984542884846874	-1.4950020029413074	0.9064190574646643	-0.6977945966838874	-0.2018541161146516	0.3747621550663988	0.5196429150297237	2.785572728890851	1.7345385976968934	1.658920475965597	-0.01491484709779808	0.45945954620600665	-0.04720567829474227	1.1920155736043623	1.1661423880926456	0.9387772802247925	0.543674007479499	0.5873262930515797	1.756727790220788	1.900719036687189	0.6064224889090825	1.3268824515151258	0.6563476703103365	0.6741305968547124	1.4434303455195647	-0.7568770263710097	2.1262027837078454	-0.4742214636913258	1.4832731049586574	1.1253911512539037	2.216300539787855	1.818432536800954	1.5926841094763446	0.8879406998924176	0.43547926030922585	0.4416408022712356	0.8036078571265912	1.9387973500274693	2.0666004054086136
-0.6735036902587559	-1.1067245734757227	-0.7385573317985319	-0.6257871768039267	-1.5093990159008581	-0.6447940137039706	-1.0746075593582485	-0.5796231955359727	-0.880949314075598	-0.6690605765629762	-0.17866987782039992	-0.22715762993824534	-1.4734007377211842	0.9461556280175435	-0.7615555333083901	-0.18116468117848697	0.237083582545523	0.6102395105116163	2.8709592249498916	1.8111131469918962	1.7094212730159355	-0.020412630169676392	0.44929763667318107	-0.0762925626110331	1.296728086538795	1.1949153346688397	1.0152797621126832	0.5233168926506437	0.6384854472792867	1.9084728963012043	1.7467564269158937	0.6325434748251131	1.2240266036550562	0.7938261908063645	0.7733358525096714	1.4141702167582242	-0.7974753092570246	2.1217323654246885	-0.42880808209984755	1.4350382228020362	1.2554842570123728	2.2740024553677434	1.7483346859385107	1.533767912869481	0.8818466600343898	0.44808172152163184	0.38024693244886154	0.8514720127011222	1.9785259277150637	2.068210466404462
-0.5545457917418797	-1.1091707286539478	-0.8019689621541982	-0.690968192796568	-1.4314119901030062	-0.5649142550994802	-1.1289819709389872	-0.5111524435725554	-0.9014353783194459	-0.6523962843101344	-0.19390974877238853	-0.23629786136645287	-1.4386486579501625	0.988235052331703	-0.8187806795919027	-0.19423065593482722	0.15108512705507893	0.7338797160908668	2.9384768223996365	1.8508147432240327	1.7516335453452345	-0.03205800591720096	0.4009347526041068	-0.10046704068176035	1.3447242856428274	1.2607397215480407	1.06520523037773	0.5639047617925065	0.6821487910367193	2.121026686818806	1.5441672208524293	0.5885248461280649	1.1331375845395943	0.8945037419389312	0.8981539797471993	1.3148062048845577	-0.8257837617071875	2.1053045672646764	-0.36695412603183947	1.3922416091764336	1.3382086179645412	2.3446494454584594	1.6730333256690428	1.465467530331901	0.8617742880104314	0.45872483043882406	0.30685717671777024	0.881978760190624	2.0325648947847914	2.062814188911529
-0.4986757197579051	-1.1148573898573475	-0.8529073495580549	-0.7446828866396126	-1.3271720722049956	-0.47600815163993726	-1.156676337638268	-0.438681479890853	-0.9279699158289937	-0.6435474723540402	-0.17323050326706263	-0.23123304946860332	-1.3934530966917034	1.0378129708062396	-0.8711273791359051	-0.22559968901880803	0.12909280410464208	0.8432300401274875	2.9981622986663607	1.8563714377002245	1.7864650837562734	-0.04947290329817914	0.3675190317740098	-0.12059940731582659	1.33761955586747	1.3474512171055637	1.085438541460157	0.6839733954020794	0.7309128537743652	2.3458601246817485	1.3562980659134583	0.4901801444286244	1.127337173532401	0.9609883279022646	1.034819175634853	1.1703161604975383	-0.8499783239451684	2.076899608615939	-0.3129852610234488	1.367210305467188	1.3513829764316996	2.4497366123861157	1.6200362801471173	1.3935842734588486	0.8397936812834546	0.47161713666531463	0.2430283210989998	0.9173447417305536	2.1019522449821944	2.059961660754502
-0.47180421464669775	-1.1065352655635987	-0.8860224259568199	-0.7793357328326908	-1.1884527968484122	-0.43183033933139275	-1.1772772137582432	-0.38558870446381927	-0.9566590863060773	-0.6402379002507246	-0.15117301873599515	-0.2176912553196459	-1.3407190956664339	1.0849288496450122	-0.9184809159898396	-0.2339717060121554	0.16975834062890904	0.924467181031751	3.0526276921252284	1.8198404969693471	1.8192409364726096	-0.08329844685431301	0.39640767444295466	-0.1419386280794259	1.2933757922643143	1.4052734236190578	1.073526141755238	0.8647865790606819	0.7836114737046496	2.5279954398779267	1.2097603171661329	0.36301228585632217	1.2036336634473241	0.9701553845610178	1.157105019836996	1.0071600993024856	-0.8785718974991455	2.0166033584759573	-0.26835172360270165	1.3639455480583933	1.3400064610663238	2.5702556869688578	1.5918356515791632	1.3279342363201112	0.8089284979284441	0.47625465689067104	0.1928962605849585	0.9690388699644277	2.1721497366395317	2.1160197205414426
-0.470393676335681	-1.0930535726845196	-0.9032683669101843	-0.7899430372173646	-1.040346225377293	-0.39304797375951567	-1.211781060927839	-0.342600270055292	-0.9812157017533408	-0.6470229596815322	-0.14107536607922744	-0.20828791677986186	-1.3000102453859363	1.1259356010888175	-0.9573696232289304	-0.2210661362872845	0.2593816614096761	0.9853523829455973	3.091065394453317	1.7468872547189296	1.869070757712197	-0.11908917218184163	0.4758206708600382	-0.17618608864538135	1.2245070411877879	1.4250007433211593	1.0486163348191184	1.0643577634338006	0.8384970599334449	2.650279083600039	1.1256807298785272	0.28474354606348884	1.297084729674331	0.9546674315093682	1.236040855777004	0.834988937275942	-0.9130493338318424	1.9333912694818245	-0.24597794873949708	1.3790523485029398	1.3127617698648901	2.6391791293358304	1.5812392329974259	1.2803703525049568	0.7701072069810089	0.4684810136129177	0.16141452020262864	1.009439130009051	2.257455100678626	2.2270992255015583
-0.5131937603526804	-1.0740522549950908	-0.9045119331754428	-0.7813354705445553	-0.9616110340921141	-0.31735713292192724	-1.24842512713304	-0.2885351248247651	-0.9992650156195154	-0.6788437532025924	-0.1564878706668837	-0.2213254222982977	-1.298237245170054	1.1591918653804805	-0.9809075249789065	-0.19755694974529348	0.35886284755315145	1.0351023409088271	3.1088903596954465	1.6669931739663906	1.9448383987732627	-0.14728697074534375	0.5666144055456424	-0.22598326974227545	1.1610950308356802	1.4568640366991938	1.0419588496143066	1.2240469546501322	0.8896595177356209	2.6975038372020634	1.1420432793666673	0.2651273677785459	1.3933723480605482	0.9559167748359446	1.279305339061439	0.6788478961580795	-0.9626233771807998	1.8445763221748397	-0.2549393159645682	1.4044159658961617	1.2665778331355018	2.6526228015810274	1.5973681184774364	1.2588485662569486	0.7387906132661448	0.4523424432286777	0.1708858987783175	1.0281898919500394	2.3490390610322165	2.3384433980226356
-0.5952750854724927	-1.0516805140858918	-0.8865075534559039	-0.7626492258039482	-0.9233740741859788	-0.2667017682069582	-1.2915642340450313	-0.2368334264831561	-0.9876113964469031	-0.7201362684687614	-0.17966605879999165	-0.25079067809579647	-1.3216561544963876	1.171127479382352	-0.9832471266021248	-0.18158679968235353	0.42433513495652075	1.084967202890309	3.0996204192233465	1.5990735485079466	2.028670905951785	-0.19169062700281367	0.6465677693824926	-0.2873696500717826	1.1213239569409166	1.5072730465903912	1.0612130075632609	1.3328520733126614	0.9279578565553166	2.655718309175236	1.2221270811614253	0.2673433740862398	1.4847626372630516	0.9530628061742968	1.3067291090848783	0.5500890132406768	-1.0231208913901866	1.758313073799392	-0.28045983046405765	1.425176589693765	1.2265655086276412	2.672825243114331	1.6457597591218807	1.2686352120445263	0.7223038758051173	0.42996640814133374	0.2106453972479061	1.0382024347340617	2.3875397680695967	2.437759900273361
-0.7001163465841653	-1.0325975341598606	-0.8575194771901946	-0.7525879367597316	-0.8833187030953983	-0.24361182004808435	-1.3474026501161602	-0.1963537753754564	-0.9290146803038997	-0.7405176439018444	-0.18364512259915516	-0.28088903538052656	-1.3387420090947666	1.1630637036458522	-0.9672442514993131	-0.20316549759999641	0.4507664443651282	1.1399017694346734	3.0555073246458595	1.5536704055178348	2.0946863740771824	-0.2609997131646953	0.6867921197016436	-0.35161508483209863	1.0961328437324207	1.5453315763805862	1.077189459849198	1.3760107253631335	0.9506732346045039	2.5401660604300007	1.3022300934633606	0.2950698339598855	1.5226483121749197	0.9273263336468263	1.3171780302734697	0.443596292489049	-1.0749536863407922	1.7103351997029346	-0.31123859250070024	1.4420527359692126	1.1856277370149286	2.6899314542724815	1.71218923553646	1.2843704108383955	0.7248122811002145	0.4149872178134325	0.2503750552052835	1.0417523362665788	2.3650077087151544	2.523637171928607
-0.8103371607224291	-1.0129317828180762	-0.8276670540423142	-0.7602112846978316	-0.9117456366116471	-0.15185152149444117	-1.3882899625925855	-0.1507285232079901	-0.8374753311925055	-0.7378106060336971	-0.17229092347949343	-0.31060917619236517	-1.3248131153124372	1.1443855744589002	-0.9323464518033114	-0.2609844761362369	0.4057834869869395	1.2082940338743267	2.9676445842556247	1.5416557134788	2.129892869558935	-0.35219753737349624	0.6530701906670123	-0.408639792349801	1.0752780758144331	1.5708578409637879	1.0615608148539153	1.3079982670233232	0.954574756052452	2.4016212723936214	1.389133625306008	0.3148141486639809	1.519286619924523	0.9002233918559133	1.3244476533779883	0.35715911833265296	-1.116033342518962	1.7353477834155586	-0.349218371762985	1.4704745374001085	1.1385890879912495	2.6748196340518056	1.7798996524851443	1.279786294907805	0.750260540136978	0.43638357675317	0.2927127739298799	1.0376562960367515	2.3079876742420717	2.5721963174883107
-0.8840040245879572	-0.9871673471700341	-0.7950405215334723	-0.7770056036727789	-1.0030151160611955	-0.053971858822271845	-1.3963504399715485	-0.09960124973250167	-0.7339041395674347	-0.7148007841544454	-0.15375686315181042	-0.3310328657284979	-1.2703348137150676	1.1202725693954896	-0.8814216262780648	-0.32683777686273163	0.2979511122122008	1.252580828060659	2.832213989051639	1.5580803527632412	2.1355895857560947	-0.46198385449008067	0.5610576272457137	-0.46009937251526284	1.0541535830697628	1.5904360968789768	1.0121608380388794	1.1560998551978288	0.9433822457513106	2.2723922181374787	1.5070333104789921	0.29008005104936396	1.5246812408612544	0.8693763242831668	1.3451409795041491	0.27753064013352935	-1.1531842520588556	1.82292644248052	-0.39142116682700806	1.4990759678493704	1.1087213142314778	2.675435186810285	1.8392964164731804	1.2531797719316464	0.7966019173065249	0.49145412942927597	0.3346983746103898	1.0302974271794034	2.219891119704295	2.5791364890868507
-0.882589734845262	-0.9618780372622238	-0.7479558229955814	-0.7941059694627596	-1.0349815768829607	-0.0024606126193760015	-1.3904437059190955	-0.04657768212066331	-0.6332843300791897	-0.6648020858091058	-0.12272525962561645	-0.33305550164874276	-1.1681194379598527	1.0879459549247998	-0.8367518388990218	-0.3812826214914008	0.21885242571441496	1.213370702317103	2.6672402013995162	1.5987114178034882	2.1123093564007283	-0.5648585603665885	0.4635513283901253	-0.49846713506711604	1.0314759495648562	1.595257037889848	0.9416277878025486	1.0163146238569705	0.9332270578334512	2.157110517360721	1.6518901398483166	0.26466758415688135	1.4754891406527855	0.8308614120435587	1.362104672907123	0.19847481663458472	-1.1801707793913325	1.9624588786282864	-0.4321554833940981	1.5224681567660294	1.0814707284624971	2.6910086715998216	1.8751029409751563	1.2002170363781093	0.8497606168425016	0.5444320011036899	0.34952910917912694	1.0265654794144496	2.1175664557764096	2.5697113831659513
-0.8241461807300169	-0.9402004253641447	-0.6663143311250275	-0.7985401704760247	-1.0365752029209894	0.08147609964594865	-1.380878651177029	0.018069338053216488	-0.5520531171074433	-0.5892611753207638	-0.08886642655791155	-0.33260602699979935	-1.0099557010757543	1.044909638304071	-0.817283334553043	-0.4171345530864413	0.18815158493234765	1.115845046340612	2.503129105320842	1.6657981426416775	2.062745952027174	-0.6448993505906966	0.37661821871462847	-0.5163285761842022	1.0061395999112235	1.5810741639204602	0.8578515969231425	0.9173481963938326	0.9358401852384699	2.0517058364480545	1.8016408459210211	0.2662316022141821	1.3797744023660439	0.8042230698022161	1.3657450621753189	0.12692666468283684	-1.1992553789895193	2.147313641728643	-0.47453157716272776	1.579037825374814	1.0386820626400806	2.659332326648456	1.878566963042093	1.1254429398015044	0.8874892895325633	0.5877000648062644	0.33949076087143415	1.0169590397643244	2.04628666576244	2.581437626491875
-0.7521449525296258	-0.9195732867823596	-0.5464434257702909	-0.7663530878267935	-1.0663810423354056	0.15811331164419634	-1.3668302940001873	0.09708736105238955	-0.5019943278602567	-0.49191260063010017	-0.06606180629215049	-0.3413981896449835	-0.8345307228812736	0.9902578068872266	-0.8225059291442266	-0.4428612688354101	0.1762639423593056	1.0106521586007504	2.349022835128687	1.7369367076953082	1.9941880118345683	-0.7009168766755082	0.29148032968924403	-0.5190550466402172	0.9904718478909729	1.5539409190003013	0.7576641946444806	0.8566297898998059	0.9540428805629346	1.963721214281786	1.9676676541995684	0.26440377388215575	1.3206802287714947	0.8127186044229345	1.3711554466341802	0.06170297861100428	-1.2157627800389406	2.3456192209022175	-0.5263114059023989	1.6526363249246567	0.9902228228376166	2.6052252391780897	1.8549817077604462	1.0644408232048115	0.9089877079206051	0.6031256164558556	0.3216222621596435	0.986921411412256	2.017691203918796	2.610315798143429
-0.7011742503174277	-0.910293487168456	-0.3974033754353984	-0.694925934563702	-1.0408494757050915	0.15271409450449888	-1.3457695919894657	0.17926126042446577	-0.4739065944992909	-0.36658839050850794	-0.04724757006395767	-0.3605227878177065	-0.6947028695247377	0.9191991885200202	-0.8501585109102621	-0.45815602929216404	0.18891781661973298	0.9152818234514735	2.2186885105159986	1.7941493353252618	1.920406985428863	-0.7275630086700129	0.22907389678869078	-0.5136463003864515	0.9948022651633124	1.515118891764946	0.6653440420598642	0.8669259933117459	0.9901905924032789	1.9010873405647275	2.151079971473439	0.2556301978884289	1.259795804866083	0.8577535271481123	1.3828203098970313	-0.0029901597238978727	-1.2260567627480907	2.5192039803882857	-0.5997854961635264	1.679041790624399	0.9330455176333962	2.5571998129615023	1.8082797124119612	1.0336477361078884	0.9242997525133765	0.5508143883138366	0.29487322701393737	0.9359834752208114	2.011197413779005	2.630121753955366
-0.696147331868591	-0.9129697813771058	-0.2438263580668158	-0.6115177440530039	-0.9470268395925115	0.14076568730079675	-1.3117695246560552	0.2604939335098866	-0.4499390154028644	-0.23528249993633205	-0.0251787652944857	-0.40085217476405494	-0.5809693700649046	0.8263738241613836	-0.9035889743029554	-0.46289501302890246	0.21677107521743064	0.8638674981935612	2.1436662951657475	1.8390937794230588	1.8493624878199455	-0.7317414813342412	0.1919296407622068	-0.498681309180244	1.0208825810971347	1.4756424381480244	0.5983835775808011	0.9379275314402115	1.0332824177775661	1.8554616465972824	2.3128132313978935	0.2610986080116666	1.1738876599488417	0.9309884712728529	1.377766899258136	-0.06479897107628162	-1.2262530149364308	2.6567781359606863	-0.6875111246324634	1.6782963301981817	0.8816979397329874	2.505142516176874	1.7417206466826471	1.0217408140012363	0.931983987957253	0.4423949623452881	0.24825637883832105	0.8705518582161315	2.0104252477000046	2.638701394056528
-0.7354885958782561	-0.917056605127069	-0.14382859822034472	-0.5308883195106182	-0.8735388717251793	0.17858282969686196	-1.2633998982368262	0.3368370744517631	-0.41373808135694856	-0.12563873389614771	-0.003220332849457351	-0.46184917346456034	-0.49890752194346283	0.7235232251033146	-0.9716728909590042	-0.4640065917557504	0.2276935605688623	0.8941882312523383	2.126280663595281	1.8656983151772788	1.7956350865032014	-0.7346282112709794	0.15389377849310884	-0.47605024455968004	1.053584493325554	1.4537082472591971	0.5442919828559568	1.0169987135462104	1.0649835183825693	1.8170721012792452	2.438834158480019	0.27211457134056	1.1242221379914998	1.0282029988720662	1.3435345973143016	-0.12308342960477123	-1.2185843681052617	2.754346004021199	-0.7632335375612549	1.7089545129077297	0.8280927424621435	2.453251418637035	1.657861407436301	1.0209947908519326	0.9442541422841909	0.32160495117560167	0.18942282496362817	0.7932102165431834	2.022988769559153	2.622475802194262
-0.7884625626066324	-0.9213104652700824	-0.08323890669738021	-0.4542896706344088	-0.8095623350532397	0.24263066597622007	-1.2017189884950394	0.39576406869975617	-0.3678304482875029	-0.04652627989789539	0.009285700527856938	-0.5248304382982056	-0.46962112988830934	0.6246432183209037	-1.0342957246003412	-0.4577254684182206	0.27441895827461465	0.9768181481354155	2.1371801325950055	1.8665151210995574	1.767822481328155	-0.7459427748565858	0.10931346636239807	-0.44522617021468147	1.0758530935768105	1.4521267168370788	0.5028046219033122	1.0668283293815664	1.080774604344628	1.785615852407097	2.5436034619974186	0.270331967627058	1.114383717949806	1.1287751366614533	1.2795470400853748	-0.1852838357153658	-1.211493369224678	2.8048557964373204	-0.8300082647416552	1.747080772055827	0.7481211445543436	2.4106613232778242	1.5642032223142746	1.0226389866086216	0.9712002629695602	0.19817735037774378	0.12922854373212592	0.7094269389532419	2.0372358666397288	2.578180745116712
-0.8228369310743124	-0.9346919363133315	-0.0208897738925257	-0.39459315267935136	-0.6864438198584124	0.31592730088943144	-1.1291983595934563	0.43426437629287185	-0.32428516100404525	-0.0029342378405041144	0.003973678656569444	-0.5766981683668191	-0.45344090849372654	0.5292230072092209	-1.0909110650414153	-0.4336815984379984	0.38120144828538777	1.0782122393930622	2.160928114519654	1.8416367417032569	1.7494331393776246	-0.7599353416577201	0.06806241794569129	-0.4112540763656057	1.0806014361300533	1.4614886497955952	0.4851571824166214	1.0827105390457736	1.0814782657065358	1.7531137539254644	2.6203782539309115	0.2464307567369314	1.1005788988860463	1.2098887521394155	1.1855922743657508	-0.2559351093499219	-1.216473731362738	2.806838802777526	-0.8828370066934212	1.7636695119018895	0.682084304327242	2.3507680398777486	1.4643646237203038	1.0041454653811426	0.9812954401081114	0.09077817885877358	0.0633765013854676	0.6258467129302493	2.029280024333961	2.533429871684174
-0.8216139643472072	-0.9494022746612913	0.023916191956003974	-0.35410455017234443	-0.5600608875372645	0.36297061950116694	-1.0584527938730623	0.44230632441855927	-0.2864380253671063	0.0038333568298640984	-0.01561599390232819	-0.608890419747846	-0.4609060047264261	0.44105951319824843	-1.1426932413550415	-0.39777057025241663	0.5043768758387813	1.1868000185812821	2.191577629031889	1.7954047217673843	1.7246925509047415	-0.7734671343761828	0.038165089426516176	-0.38369020796489456	1.0652982572271865	1.4706978832650799	0.484212053909408	1.0911418355341798	1.0707548629799997	1.701834818825669	2.648776186165539	0.2107372265665771	1.0907245655082558	1.2714540487543549	1.0714536139088757	-0.33150447629189583	-1.2390686531221748	2.7498310793613276	-0.9003949017654429	1.796281160186163	0.6383053511569589	2.2742055877780425	1.3588739373221517	0.953224477394121	0.95494436035164	0.02884989314942187	-0.005238772391905641	0.5503535406943509	2.003209925322458	2.5024343595449294
-0.7994204945387606	-0.943066027484918	0.04869185831769204	-0.3282088162548756	-0.4863045194951061	0.3719856531471281	-1.0019077336021835	0.40383023956076186	-0.284736020332319	-0.01632388751091012	-0.04486465987982151	-0.6148021076610826	-0.508566546500852	0.36815521643189425	-1.1721450522403518	-0.3668855663862024	0.6160183062133106	1.2701402512135544	2.1963863357653697	1.7342810825292787	1.6939690947859962	-0.7937411940137397	0.025985808193230285	-0.359389945097568	1.030835723602621	1.4638736703861923	0.48439729909682167	1.1064053143966532	1.047084751909257	1.6375453530627078	2.6443673747683816	0.1699069334754965	1.077345428185079	1.3011571863437053	0.9497999108462558	-0.4075159663479783	-1.2772674752903732	2.652930806951508	-0.8959985872590981	1.8754975572853898	0.5435678615443571	2.205885387114379	1.2543252655580297	0.8804479559607177	0.9036169505709797	-0.0008244393925766676	-0.06622681124821397	0.505472142620514	1.9649433998008405	2.50119189238375
-0.8060830371993084	-0.91296606945726	0.09316643425487581	-0.33113712782598903	-0.4461854033630039	0.36455041837095237	-0.962504712052505	0.32002303575007784	-0.34272199878524434	-0.04035830866928879	-0.07735091404098711	-0.596858750791375	-0.5440297396678122	0.3002396998403594	-1.1604561006466736	-0.349241012924593	0.7280502200439114	1.3150677223501417	2.1745754159385107	1.6663534097218466	1.6614925499068085	-0.8240105068292533	0.022206238296087807	-0.3425415815314697	0.9871610497436747	1.4353261373414263	0.4869604876083848	1.1159128538993421	1.0179538322411747	1.5696660791807044	2.648449607543527	0.12862062548096212	1.0484826148399562	1.2827527974640787	0.8338354780393455	-0.4856917543150307	-1.3254233188632143	2.555629977151272	-0.8989720281907754	1.9701620499640575	0.44025967071866956	2.174769195173229	1.1674755036639688	0.787995073964426	0.8260256653079103	-0.02219181383090586	-0.11791057839721404	0.4972590568263472	1.8980497662848002	2.5209169775520595
-0.8570912537282886	-0.8738127389262782	0.14508874222025556	-0.37923864485694714	-0.43249028444251253	0.3601503580343411	-0.9438378095318448	0.2094808529294701	-0.43807458322047826	-0.048779233994611294	-0.10131019862400208	-0.5692544296684647	-0.5698976852635662	0.23978521899150698	-1.1133380333754634	-0.35171181323389017	0.8485291014666991	1.344671175779829	2.162881152387322	1.593770345524876	1.6259999029763534	-0.8483212624902163	0.014448963781222107	-0.34884441971781893	0.942985458349461	1.3954424850870857	0.49148954341495205	1.1181306988154138	0.9845811229548325	1.4989278804974844	2.6874565423667365	0.10188910721485248	1.004354933844215	1.2485832574822187	0.7366976957583571	-0.5628611858604456	-1.3750788253846902	2.490002852111684	-0.9031768020236077	2.0329109568046184	0.4065368497832725	2.175144682355902	1.1108100836941794	0.6706731176423283	0.7158148518822173	-0.03423777261626883	-0.15408921540151438	0.5222343995610385	1.799130228180704	2.5227255392186287
-0.9346671094025393	-0.8233937316640173	0.1854670655419313	-0.4673696941723623	-0.44444415722882125	0.3876893817692226	-0.9521451052198111	0.08948488255319167	-0.5448637734359114	-0.03552348082090968	-0.11123521764510176	-0.5476275732366852	-0.6082818643976998	0.19945612437690907	-1.0454141152820344	-0.37881463530546283	0.9450264045967988	1.3717920060272817	2.162861182674974	1.521219470723857	1.597184123182292	-0.8603959064002298	0.016667472243484315	-0.3776015438916739	0.8980599726568889	1.3594853911221425	0.488276106490426	1.1231981912267917	0.9393981349416366	1.4356923404027682	2.7492231255680784	0.09204144653117223	0.9545899535362699	1.2252205372752432	0.6684004233487977	-0.630438651177866	-1.4184801819796362	2.4903490128194514	-0.8968149153676415	2.0682350032662122	0.37928036944674476	2.1781424242896983	1.0994909554725774	0.5379595258188037	0.588306814213031	-0.0384695098219062	-0.16397239304571126	0.580594220613367	1.6897611310894778	2.511609501658254
-1.0163245227427111	-0.7619428986207476	0.2337099205741154	-0.5827702102681795	-0.47491764207811754	0.42682993562899857	-0.9845729737355967	-0.01882188783660938	-0.6483140575994942	-0.004631230396557917	-0.11805283122418068	-0.537451357556645	-0.6088877457664366	0.16302270520257958	-0.9619552424104377	-0.4256754174813354	1.0165548693754645	1.395925331800178	2.1567824022361384	1.4594560672412082	1.578120516323899	-0.855414032771343	0.03748963015180824	-0.4180736520947409	0.8472390728954029	1.3278002471479782	0.4663642471791876	1.1396947744335653	0.8824445110952162	1.3865172186100836	2.8224775920613583	0.09151759469993156	0.896307360082645	1.2044541086688088	0.6255486910436981	-0.6904494951995417	-1.4515134984358693	2.5634087027700856	-0.8765617693897587	2.1005367914938047	0.3269542933335628	2.206642517007309	1.1368076939116496	0.40318946228765923	0.4621427482970467	-0.05892677091600901	-0.1570374580079354	0.675930432184874	1.5834047475523847	2.5114624641243863
-1.0638889249910704	-0.7159930428525425	0.30920190893514954	-0.6847359667449824	-0.5159493188046277	0.46787454301918474	-1.0299030157740847	-0.09923790870272624	-0.7074626077974926	0.03761020352016603	-0.12835141811262757	-0.5303447248449983	-0.544575032899675	0.12170607048511599	-0.8666685512681719	-0.4816624017107961	1.0809993748520044	1.4223219185386473	2.1497530634895226	1.4113731570381036	1.5612869173071195	-0.8137750210099037	0.07520427401026773	-0.46776204634052226	0.7910651727274521	1.2940282101570417	0.42493737445100466	1.1686705478950135	0.8196303461407011	1.3476834900602186	2.88590108150673	0.09663551402960564	0.8280152782242883	1.19099243432495	0.6054168549885255	-0.7500140054107843	-1.4706055037770125	2.6828984339381634	-0.8426681911624172	2.1321919152552824	0.3145344395123986	2.247207443791121	1.1911753956471112	0.26683409956424403	0.3356811619166128	-0.10044417073351095	-0.14389569643032593	0.7838908497980539	1.4898270796997348	2.4988834031020315
-1.076186118032329	-0.6972292880332294	0.4318981695134266	-0.7317628421186078	-0.5323049544580813	0.4936829517630601	-1.0784011229569046	-0.14747575589381304	-0.7020248722218707	0.0746238524786185	-0.14301395690598914	-0.5135552022875174	-0.4301686862356135	0.09232845508022369	-0.7747720183489691	-0.534793050730762	1.1039789578611878	1.440414078503439	2.1364612229504663	1.368231319113611	1.539351928670366	-0.7266532752247372	0.12609787882858026	-0.5218121133981081	0.7362873208382638	1.2462259986857505	0.36764368434372086	1.1931234863409754	0.7502420679927767	1.3179232135277759	2.890939037013939	0.09970701937105222	0.76480750724878	1.189532264312014	0.6021222841084215	-0.8044583088910165	-1.4773891643249129	2.814360380441999	-0.8107128221313378	2.154362626847056	0.3268422965501728	2.262633195918623	1.2255016114384687	0.13552420919269934	0.20334611119489793	-0.14140506812397013	-0.10844516792396781	0.8636551067180452	1.4149079823462132	2.472225498211875
-1.0718982316241052	-0.6886696008693647	0.5523976907824696	-0.7193123012343025	-0.5238100889248413	0.4870131088020794	-1.1215571352325264	-0.17073304219017596	-0.6646396650916407	0.09412034671609203	-0.1691806879778713	-0.4823523432739818	-0.29095946964505076	0.06764335781929118	-0.6975561082603594	-0.5836321616280876	1.0385950818063627	1.4424684230721894	2.1014662990312316	1.335285472356873	1.5061715170093126	-0.602252149383411	0.17293272391620443	-0.5703038522816481	0.6846157504695489	1.1731665645881226	0.298441375045547	1.1929056233826185	0.6769621791203114	1.2948943319722102	2.8156242436259094	0.08581552404765162	0.7070580105543895	1.1878144172379719	0.6080160706151537	-0.8465863256210795	-1.4730419932096095	2.9186783823039617	-0.795125059701164	2.1788325898739087	0.3275673283584326	2.2743286983297373	1.2235527875130412	0.008739538187326739	0.06770242772198132	-0.1859252622873906	-0.059614153742314414	0.9099088533133282	1.3573309756194258	2.471990238157687
-1.057440213936182	-0.6884134784000209	0.6049554474438329	-0.6770465405172731	-0.5504018362457176	0.49946297960883984	-1.153437269966688	-0.1881976343546965	-0.6259926800940913	0.09973526719744259	-0.2073864925928845	-0.4422148052631578	-0.17735352415758363	0.0357526231181417	-0.6266737261788613	-0.6299329332554974	0.8959433709298601	1.441416877208185	2.0509149691926383	1.3239950417267545	1.4621469521715647	-0.45611587685605537	0.19118213249819713	-0.6174017596353056	0.6452062856830845	1.071974067487388	0.21968570679645918	1.1613067799025552	0.6133287276974717	1.262969671691953	2.682048784596368	0.04420887500523644	0.6439059362552195	1.1806619266933231	0.6236597045797103	-0.8771433488504717	-1.4595154037000682	2.9861352139417443	-0.7978567945448369	2.2190605085368835	0.3379535563759417	2.300895955385721	1.1890670771804726	-0.11761813272601045	-0.05252148823138044	-0.24273488504800533	-0.029361842463067018	0.9275323289688423	1.3131023152910992	2.486341101463144
-1.0576765541319109	-0.6990110095590987	0.5770025376022261	-0.6383907410957489	-0.6123955666261307	0.5456051718962822	-1.1768173878674966	-0.21064518921327496	-0.6043161423832888	0.09776174926776082	-0.24807708953767377	-0.3993036797844639	-0.121969589356418	0.0041172867194572225	-0.5591452762307768	-0.6715256765031189	0.7527501405435228	1.4357239053947837	1.9932863732977932	1.327994574173774	1.4166126917596271	-0.30993628368844856	0.17193304418963698	-0.6659206952316239	0.6329263960463273	0.957620328712933	0.14308871205784698	1.090597178138288	0.5650337725344308	1.2162738999387415	2.5102828372986457	-0.02366573996341369	0.5773762563695559	1.1539298837024874	0.6389054614740968	-0.9040454876698995	-1.4418860325927794	3.0318778788966223	-0.821922512024073	2.2589785671431777	0.38206849989639413	2.312419103024461	1.14944763630266	-0.23616219275979686	-0.15206260224234547	-0.2937649982277697	-0.025476607773228806	0.9009815861457552	1.2663103167496967	2.4854956356434057
-1.0798925325304267	-0.7112640569692971	0.49406964999467295	-0.6194819168532995	-0.6753588926381023	0.5684764366793864	-1.2020334282585643	-0.2322795522433092	-0.606579282047031	0.1006725426743708	-0.2898968802633068	-0.3635019277164956	-0.13777352653252223	-0.029074276668914666	-0.5133373858685686	-0.7048364547048847	0.6456066375261933	1.4228546553505441	1.934926885930998	1.3429103355229715	1.3772816685000238	-0.19117077931979945	0.11323413219692376	-0.7043020561398662	0.6509416432614394	0.8598526630090613	0.08817296527471266	0.9778661689661703	0.5380138369520714	1.1587844756521215	2.3292910439290964	-0.10051744170915033	0.5100986496873542	1.1048228825722501	0.6450223566183081	-0.9343035514602278	-1.4092304090273136	3.055362410342105	-0.8600208640842467	2.273393795867016	0.45730676006409254	2.3176020572508604	1.1410990939111216	-0.34199441097320865	-0.24280121423615914	-0.326471109617095	-0.029254416619108204	0.8258244992620483	1.2047142488740128	2.4721078681847812
-1.0908542158942336	-0.7214495650255177	0.3663273801477511	-0.6357510873160874	-0.7447436928327837	0.5500730994874428	-1.237034293118893	-0.23562575010799938	-0.6314707181568756	0.11875730210963864	-0.3404926858119883	-0.3535559307590851	-0.23008752518285291	-0.06843966835554442	-0.49291492782847734	-0.7310162443146695	0.5520674307661441	1.4095397169930841	1.8788080002896876	1.3629079977580705	1.340203676761814	-0.12118825411401331	0.026228973532125045	-0.728146774068158	0.6840674087889307	0.794475467490597	0.058374953699284984	0.8523466041385112	0.5245451638417548	1.087985706528197	2.1742910667702353	-0.17014074192740944	0.43357937306707955	1.0456977096420297	0.6511615626262671	-0.9681491285193232	-1.3551018337602785	3.0573998133649605	-0.8906536903696413	2.2745164772318014	0.5513545852737156	2.318586941664428	1.1754452465201302	-0.43317610878746315	-0.3265019283467961	-0.34180970776246133	-0.030083982858567154	0.7187323021420284	1.1438840178471739	2.4631606342489505
-1.0690696521387146	-0.7431420246029791	0.24846531260612476	-0.6886658860743855	-0.816570934618381	0.4530116142728951	-1.2744965789238045	-0.20597366168759565	-0.6615053716669237	0.147463546685626	-0.39590242274216164	-0.3747607195327104	-0.35131482051916796	-0.10453936708131964	-0.48643347662196207	-0.7479488245664246	0.4668757288311688	1.3900547810494785	1.8340998082842197	1.3723435144464622	1.3111872620439495	-0.1013237714388312	-0.0656995327349879	-0.7453316969548867	0.7256109601161784	0.7561624385520153	0.03831554626218519	0.7500338016350138	0.5208385532874804	0.9984222148742508	2.0674038048365544	-0.22608736376025873	0.35716353313143234	0.9795996392703559	0.6642617581235654	-0.9974892605108356	-1.2887093481577385	3.0389296670291257	-0.9105009525393655	2.268085758374313	0.650560157086812	2.301160643071867	1.251658716197151	-0.49662734085456817	-0.3955164167726412	-0.349165974219933	-0.019096706262572916	0.6000941728186147	1.1034022617710466	2.448920049093894
-1.0134584289405382	-0.7969648623636201	0.19952209745202362	-0.7505116873441077	-0.8701368995092608	0.2675568004109543	-1.3065322430033652	-0.14532685323200112	-0.6738813354171416	0.1852747530374896	-0.452073445705034	-0.4169291155610161	-0.4260965256678403	-0.1296024538299005	-0.4981858238725273	-0.7562336037356397	0.4115596950918454	1.3644416307990919	1.8050598525872608	1.3597011291863657	1.2990110245370878	-0.11167740445886576	-0.14646044566026614	-0.7543814031318342	0.7632894435973407	0.7420341001144247	0.016063440688349882	0.6651151777267195	0.5304651692902922	0.9071627508805997	2.002640382515576	-0.25998698406248044	0.2910515783183031	0.9138958928861323	0.6817237274835747	-1.0209638925218407	-1.2163848624472633	2.980290043133456	-0.9243192439856577	2.2285359392556683	0.7571280437658953	2.2836235449827806	1.3529875919105667	-0.522885392491249	-0.4538971134260187	-0.3517977669478224	0.01855008394249536	0.4900122164197288	1.0839208913516718	2.418792058404467
-0.9176168524249547	-0.8830739789409549	0.19412761631783929	-0.7969682027442625	-0.9088066546973028	0.11985503209356019	-1.3300442227404914	-0.05823919898106252	-0.6625160340373071	0.2351482872663449	-0.5093991329851602	-0.46976979380264705	-0.3942526764667553	-0.14225999370007375	-0.5267470767206127	-0.7624049762621643	0.3636333765683638	1.3365443279434508	1.7922952124542006	1.3336236947908575	1.302553382126199	-0.13522020331537604	-0.20799028252430976	-0.7532323420169551	0.7865302388282874	0.7529666563887001	-0.006714156335496288	0.5830984884237367	0.5451297363584049	0.844314861606388	1.9594407545009527	-0.2766937118890228	0.23173063968437804	0.8575817424407081	0.7031235642950853	-1.0318948601811353	-1.1362065863317137	2.884853536002192	-0.9401122285660242	2.1620776931858576	0.8539993668304483	2.260700360256996	1.444333106185026	-0.5303652561724271	-0.5054758767025069	-0.3522209406683862	0.06629490347967745	0.4016497759061853	1.093604613489957	2.381687136733033
-0.8024178884496717	-0.989201479245402	0.24605334067405787	-0.8370429464900313	-0.9471677496842951	0.04229784175586644	-1.3378916925377113	0.04908828082372586	-0.6414440336339424	0.30669558920081796	-0.5631447948698793	-0.5286783798050132	-0.2642624232289202	-0.1380850827824434	-0.5560056817944575	-0.7658916751040995	0.29262064465620746	1.3014777107368656	1.8012336557013193	1.3049469666722362	1.3116477356395626	-0.1629966101964344	-0.248487818594565	-0.7598819382912266	0.790875476146049	0.7726794332823224	-0.03254262818062735	0.4973606997920209	0.5549413525314832	0.8072982462776361	1.9225277649600525	-0.29430116336784184	0.18680331354978494	0.8050780891413419	0.7302981963400059	-1.0223702650943383	-1.044175418614729	2.78837360159466	-0.9677351299819289	2.063425436299474	0.9190341305745895	2.21402299458148	1.5064612141913085	-0.531852394424	-0.5395522292082964	-0.3479602189613402	0.11082291580054185	0.34601364656223865	1.1334281296298871	2.347206835041131
-0.6719693547023575	-1.1041930441410501	0.3636420969485945	-0.8699534125202503	-0.9879243162316088	-0.00731312131964979	-1.3264332370690428	0.14915932120529263	-0.6228676872433347	0.414147527805825	-0.6051711799463938	-0.5854135914377933	-0.11891467171826034	-0.1151809630173681	-0.5855027752918307	-0.7590027011210025	0.23636524033859913	1.2549903305040067	1.8286520707555922	1.2844946292193171	1.31720959885515	-0.18316433735337495	-0.27418228940444767	-0.7844541682863354	0.7811387063037254	0.7927157876646078	-0.06547468588597516	0.41091703517522865	0.5563751038510508	0.7827268374988143	1.8788574795195885	-0.3188430563537303	0.1682006236529146	0.7484047524895272	0.7485856676586868	-0.9947144116327638	-0.929627089439348	2.716906250899752	-1.0049077021201236	1.9391221555904827	0.962229521557737	2.155687059660358	1.552031795138075	-0.52722901411713	-0.5569725653681126	-0.3442096244790832	0.15655051671227807	0.34256176992411075	1.176498540839713	2.304690932123376
-0.538407132662107	-1.1993332617026355	0.4555430105075309	-0.891401034205589	-1.0383533540792107	0.010464328969228557	-1.2977076431883094	0.21948484261594214	-0.6188777410142436	0.5499418618109934	-0.6319831646073294	-0.6306871995225187	-0.02180783255629009	-0.07985767513108703	-0.6232262099805188	-0.7373226947624316	0.21916923304669966	1.1922945198177024	1.8552437397186452	1.2782176970087025	1.318206195279942	-0.18416071207915227	-0.2901291323699922	-0.81503347221633	0.7637873971235236	0.8172531412712211	-0.10022139032517279	0.33356697044024763	0.5479741139762571	0.7721633526400803	1.825245756614948	-0.35969973047228276	0.17356739625147702	0.6869604860093498	0.7422121975813749	-0.9535801192353632	-0.7754358182193044	2.6775774493444935	-1.0317644408419766	1.858904326713868	0.9801725851702778	2.0886164310964093	1.5778101003613796	-0.5319505553646978	-0.5690221441783033	-0.36001197464698476	0.2226472512590647	0.3857697430151628	1.2056129995561276	2.244684914552097
-0.45508783508847667	-1.2724320992212772	0.48313378292024345	-0.904244567022835	-1.1107442362319426	0.0894542724585177	-1.256965716839105	0.270144963338863	-0.6420702722806217	0.683279486180983	-0.6448033346003671	-0.6643128365218222	0.003977202957426584	-0.0571374421437866	-0.6621752940356929	-0.7070427274184254	0.2288760623556445	1.105604660956383	1.8710517640135926	1.2903007915141353	1.3144434681843584	-0.16022408922035822	-0.30350923009164754	-0.8495121048409	0.7376033408717466	0.844568171297371	-0.12974342437649403	0.2750881951581282	0.5258401650336226	0.7580100596623038	1.7724168618777765	-0.42232828969210645	0.19897701566364795	0.6191133349804689	0.698360194884912	-0.9096288709966422	-0.5994494454790964	2.6647793934630633	-1.0491718396705236	1.8736608505726018	0.9547257370706264	2.0003030768373256	1.5722228072145652	-0.5592834693020208	-0.5758805038501749	-0.4016337186695578	0.317211834454896	0.4465031668673406	1.2238285239443543	2.1779445779296913
-0.43559914752003853	-1.3738491732417069	0.5386501340478537	-0.9092908616661667	-1.1968805623379462	0.12309380829677244	-1.2176134113803179	0.3077767128512785	-0.68531484100602	0.7896777175727971	-0.6509021130407637	-0.6933395804666933	-0.061043434455964204	-0.04865481319124389	-0.6990896793888683	-0.668905727655789	0.24384336690298544	1.0055232610587683	1.8756008644865445	1.3182733765963097	1.3104603715823033	-0.11408760735284085	-0.3164780481660364	-0.8901813892116088	0.7071362914929809	0.8759915447189085	-0.15780239949864883	0.23389030973286645	0.4921007589812157	0.7184979421765569	1.7272193411167287	-0.48812634092684626	0.24092854794818544	0.5588403278689569	0.6266196125035959	-0.8618164142280398	-0.4073222559658002	2.6600814981433736	-1.0641576171267997	1.9387539161028335	0.8902214844056999	1.905507952031451	1.541814176091715	-0.5926630971863323	-0.5748443118877827	-0.46613582810398224	0.4755754327572873	0.5085879339064526	1.2344109967647556	2.1040802727914105
-0.47029989054372534	-1.4980351635948108	0.611303101621993	-0.9115931683883485	-1.2728344568114918	0.13780969132487275	-1.1962619371151542	0.3286636314772043	-0.7341273533424886	0.8507345200698477	-0.6609714651015206	-0.7188801551831746	-0.20611694492603777	-0.04733695795052339	-0.7377972561797103	-0.6303860071163139	0.2644247920828999	0.9091153078052748	1.8610469381270733	1.349002178706863	1.3075232078617127	-0.054785589088984524	-0.32474566968845886	-0.9168273685560553	0.6730086908949551	0.9206561452608023	-0.1938571617918301	0.20067928036096339	0.45622394024733337	0.6702192629062873	1.678367021365228	-0.5434775052824578	0.2792796879408779	0.5168116375233532	0.5441735340005878	-0.8020329478079056	-0.19907646690828423	2.6443361310929596	-1.0706700000262406	1.9935362759788808	0.7899313121639869	1.8299980951487456	1.4932730093148847	-0.6225629197229041	-0.5704328015528469	-0.5473851824522248	0.7027572203200847	0.5576423917699928	1.237638904144184	2.0281427384255997
-0.5510081916693034	-1.5876965874643476	0.6169777268049442	-0.9032777373117076	-1.3303928743029068	0.20119393667086025	-1.190169244062767	0.3400067923877054	-0.7744019387831402	0.8425435474236475	-0.6766160345764681	-0.7353270903557902	-0.3722751270281536	-0.0640978972136368	-0.7835991088603104	-0.6084780567656553	0.3175489611395581	0.8270808026531405	1.822325665883638	1.3796303889550663	1.3011324921740215	0.002184991081353288	-0.32917368048932066	-0.9066625971552007	0.631539239794818	0.9731556838708914	-0.24031211817838902	0.1614770196342499	0.42674944883446997	0.6263016553666878	1.6198374086232363	-0.5924143112440303	0.2948071256370895	0.47937037970502167	0.4668068954775143	-0.7359544903821299	-0.03264720545308216	2.6202087297616243	-1.0748246084445814	1.9917354950697654	0.6539436388586906	1.761185452278299	1.423638689462837	-0.6609438475357726	-0.563282051079707	-0.6221999774877854	0.9458857776083015	0.5742716149252749	1.2361072304464942	1.9582116873182716
-0.6439574143609669	-1.6446782690135613	0.5809211378941257	-0.874189378664688	-1.3671905382715384	0.2780649136570001	-1.18931383266307	0.34167470073391104	-0.781969505795736	0.7729231907243502	-0.7018205453839723	-0.7446947998075484	-0.5142490759697418	-0.09190566438604313	-0.833572999532249	-0.6078167377762647	0.3774144955227325	0.7643118712279483	1.760139981630901	1.4092808463012318	1.2905744904460295	0.04024414266203521	-0.32241008161858054	-0.8579668829258239	0.5850932174419375	1.0258515503954502	-0.289307579992338	0.10797859158016594	0.3973013860173589	0.5843869103996926	1.5477884014553225	-0.6252436155745086	0.28848157453870965	0.4456498224811499	0.41277370195743435	-0.6701581496101189	0.05545891849710407	2.591061998167673	-1.0911101261854097	1.9174274608973785	0.5090080120173112	1.688408649643243	1.339894086917987	-0.7032708451646954	-0.5528380568449052	-0.6732416844681132	1.1379631866063857	0.5612273021933627	1.2201322535334012	1.8980218728296578
-0.7002964153047212	-1.6658770432515624	0.5221182187797606	-0.8332625727634289	-1.378449925605485	0.3548152377461635	-1.1807292890115657	0.3251755575913638	-0.7469869469386567	0.6805200540315168	-0.7389990383637816	-0.7469915056356856	-0.615367487562612	-0.11050547142690581	-0.8806548407138098	-0.6127836655050909	0.42405148187994063	0.7252305772624321	1.6768023780588002	1.4363159152263079	1.2844041442648106	0.04800247550702094	-0.30728279590634805	-0.773531288516788	0.5450731667840825	1.0722794664654527	-0.33832572489046	0.05056734479399483	0.36395180175229974	0.5527449121760533	1.4657499305552895	-0.6416601520988531	0.2582860192955003	0.4247584595420578	0.39328516247365924	-0.6108841774452911	0.09358368323574082	2.556426146779136	-1.1176202674980493	1.8192826559878774	0.3692654991846864	1.6243788517061837	1.2584970446515926	-0.741985520175936	-0.5550284230228324	-0.696933615919402	1.2351477667743207	0.5477908898838943	1.1869291121363765	1.8420740911931177
-0.7184721017857767	-1.6283755170518552	0.38173188643909806	-0.7927357144045427	-1.3788592358720941	0.4656990204705789	-1.1417252340435644	0.28347092815470826	-0.6878724988451808	0.587857856725495	-0.7735767065701686	-0.7412744073570527	-0.6572243235944006	-0.11728885034038021	-0.9295510052186658	-0.6215440315219951	0.4670341324973105	0.7013966983249806	1.5774890046080263	1.4568245841221426	1.2909757602936351	0.017315709249087145	-0.2969107434880579	-0.6598048344456247	0.5149529064681941	1.0988746274718793	-0.3854498322601258	0.0010558088778395952	0.3348968642970058	0.5372025370914707	1.392519477195981	-0.661607977586308	0.21105125942690717	0.4074823838542456	0.40805123579746627	-0.5751143121657419	0.06199448665597131	2.5346081318839007	-1.1473820397681824	1.7332852634453495	0.2417011629038058	1.557357467362913	1.1896502290967768	-0.7661232954935431	-0.5809127034299093	-0.6915367017571434	1.2759039383517479	0.5447171092669808	1.148105614361053	1.7845456560675033
-0.7134076690201573	-1.5459152176827071	0.1366126765496339	-0.7557353500279708	-1.3810768923165933	0.5408431528687425	-1.0671793425790619	0.22188635380321792	-0.6141623500162271	0.5013054147799475	-0.7986283941592129	-0.7297141386421566	-0.6330050130914724	-0.11945462794528483	-0.9818765728770391	-0.6385469648577277	0.48363704699272453	0.6845824103207508	1.4749844711239868	1.4608563059651138	1.3126739339383589	-0.052091832913364965	-0.2970938680025344	-0.545000710630625	0.49557421507424815	1.0966822990936325	-0.4294020883595834	-0.03619439974199798	0.30947255518319783	0.5282381118673156	1.355039777693355	-0.6859086726067332	0.1615727191687002	0.39405975148934236	0.4425289572425273	-0.5725036804443386	-0.06612486648668883	2.5408983664593174	-1.1780513499913892	1.6753414328460678	0.13406046493120022	1.471075437206812	1.135058238162737	-0.7616667887858597	-0.6212010780468696	-0.6740184691058597	1.2833461620971063	0.5593858345344825	1.1024781941683073	1.715445367026526
-0.6964924635829891	-1.450908629235562	-0.10699990497999771	-0.7308203570404943	-1.3803387918358223	0.5133456035671967	-0.9724687333762484	0.14384762138905755	-0.5299890554816158	0.4355040190301227	-0.8205415456506235	-0.704324302375016	-0.5394346078133396	-0.12230487300079602	-1.025972780503293	-0.6580094420093212	0.44598118012515897	0.6748677978685244	1.3905764909700153	1.440657460005316	1.3466799089744046	-0.15218614133375105	-0.30831850012756656	-0.45166159237582404	0.4893794360878078	1.0738282755684927	-0.4729536099719822	-0.052934989462130766	0.2905761092202323	0.5187447047943479	1.35416089699	-0.6944335131985758	0.11388045088733112	0.4031760535754533	0.48687923589602616	-0.6056460712171852	-0.2075560425931598	2.5458534097333487	-1.204237696355947	1.6762530501142732	0.05675321155456566	1.3941251868692635	1.0835464855558432	-0.7361547602984824	-0.681197618601997	-0.6684534448354318	1.2570745751467716	0.6008853737518973	1.060300204410441	1.630972303819713
-0.6800274299472094	-1.3751669047868809	-0.2510383591271471	-0.7289249534701179	-1.3710420807802897	0.4307473843777047	-0.8815821174266258	0.047223130204213704	-0.4642463983455632	0.39821675549144886	-0.8436942632473212	-0.6618050968646082	-0.379622235836415	-0.12698376990195775	-1.0556600609713276	-0.6805280571289064	0.38744181597015165	0.6704039508564261	1.344134927932711	1.4136103200567578	1.3830737685134173	-0.27538610396811275	-0.33668778966529145	-0.3695921119784919	0.4920529722819561	1.0428048293801344	-0.5145430448034058	-0.04502656407378073	0.2904968234329751	0.512655356488931	1.3714647613298208	-0.6754278672637117	0.07118099180625559	0.4269643313530439	0.5296380062688429	-0.6740277795326505	-0.30403806182683457	2.5236150568358258	-1.227810880674721	1.7425092135384226	0.011541878470403458	1.3497068998173674	1.0328970003123739	-0.6984511429764295	-0.7607279165471661	-0.6704997506348701	1.227090828477421	0.6512141552424959	1.0516861221684757	1.5285606614810792
-0.669200798123819	-1.2861773384093906	-0.2896264936493843	-0.7522992789682795	-1.3454836741324931	0.3196109846502445	-0.8200533559575124	-0.053436176606512384	-0.4268952933198554	0.3843904868100515	-0.8699572163456413	-0.6043682662676235	-0.18247162729875505	-0.12175661797817094	-1.0731270738641534	-0.7110641096985912	0.3468683746006183	0.6690599220368709	1.3315939485779524	1.3853922908304506	1.4047818094494753	-0.41357106988936343	-0.38117503851815365	-0.29509011691169545	0.4961848009456392	1.0060297024382332	-0.5513123242480407	-0.03389376690175091	0.30915541203416946	0.5109391940023249	1.3884276391672472	-0.6271279746796907	0.03877746117964969	0.4517442753961044	0.5499929509614943	-0.7607218061648618	-0.3765402853682589	2.4846175805294295	-1.2547679502255573	1.806461634802033	-0.008452494648433558	1.3328592208177776	0.9869027619905146	-0.6593732724846063	-0.836954711404313	-0.6717692717965615	1.2297108254495237	0.6827011516758875	1.0755599783159355	1.4034317201599347
-0.6610301799286201	-1.1535244588885614	-0.23343711352656524	-0.7826605141414605	-1.3004830298207453	0.16867798093569888	-0.8001658861827391	-0.13923310510405992	-0.3985781458011955	0.390162590135359	-0.9020359419242464	-0.5344530327643036	0.03471771029754871	-0.1016857167151094	-1.075179885610977	-0.7377335567728613	0.32369723366958847	0.6711804234646148	1.3383397174092222	1.348567621861512	1.4028182184738958	-0.5394450974992308	-0.43657470720907215	-0.23539333236353452	0.49756899318806375	0.9618232003634359	-0.5802635006810054	-0.031331698511475554	0.3256831951028262	0.5115166322037006	1.3928652663251697	-0.550491089871945	0.022167916628872585	0.47929619994500605	0.5354871710480792	-0.8429103877294905	-0.4185974996166502	2.4212058840195483	-1.276111053845573	1.8097668087399597	-0.02305333846192393	1.3565580020192463	0.9366221078735972	-0.6491694426990623	-0.8932373758170058	-0.6844181082112207	1.2134954911142084	0.6898149582972632	1.1040858186278661	1.2590629175322428
-0.6476413202689943	-1.0210089204020176	-0.08310225106383476	-0.8026126797987961	-1.2453066638809098	0.01895904699697908	-0.8112828533060737	-0.19503882688674692	-0.37324958271520337	0.4070742998277628	-0.9385097500633787	-0.46542304506347554	0.25268831597459185	-0.06497987268481711	-1.0681369300148895	-0.7494684511803433	0.3306154216931931	0.6762675377272325	1.3463355902334986	1.311175614788922	1.3815542056478933	-0.6259839837610174	-0.4947692762766701	-0.18286628122152798	0.4991162059301317	0.9057788521865296	-0.5879228221034636	-0.028028896062787183	0.3293171270187808	0.5150135656469972	1.3669791079039553	-0.46261965607910505	0.03576586232337704	0.4923557419056229	0.48790553562842864	-0.9077845860063608	-0.43455317281583267	2.325086945778687	-1.293139931819321	1.7888804446295006	-0.0491898509645541	1.431901659657163	0.8797274145008158	-0.6836533811662252	-0.9382193922438109	-0.7039072869582806	1.1532773374729373	0.6732907618145404	1.1271305456249237	1.1275157878577864
-0.6301258857633089	-0.9515069332137251	0.12219209081981049	-0.8194104765784598	-1.18656057561589	-0.0883013784151114	-0.8245501826831921	-0.20989082402764664	-0.3629910496366785	0.42886741006305173	-0.972328962296668	-0.4131442101330237	0.41243372211602436	-0.012868403049826222	-1.0535740419756585	-0.7543875388120647	0.37460006759406683	0.6726915854016283	1.3300323170723118	1.279489178148801	1.3473278611053752	-0.6646181183850333	-0.5450894912217862	-0.13758375444581608	0.505521429561566	0.8323376693663219	-0.5631680162425272	-0.032207507604069936	0.3321846296579163	0.5248017488647231	1.3047562751571558	-0.3865480790029139	0.08447658411492524	0.48359862602590287	0.4167264433181012	-0.9509189591580618	-0.44729105070053654	2.2149880600970215	-1.3213192132868594	1.774137392947144	-0.0725146547473482	1.529694526396834	0.8349692588733456	-0.7532642122621219	-0.9755325622162803	-0.7214139258090009	1.0828119519384987	0.6333806262418624	1.1478397866945123	1.034492492056585
-0.6114325017106568	-0.9817405203558233	0.2733024740029079	-0.8243037478142746	-1.126633526581636	-0.18709724902369568	-0.8223119125385303	-0.18397249723702663	-0.36575021991165213	0.45006380764998566	-0.987834858851161	-0.3797186441664815	0.5017023696761255	0.03813974591851521	-1.0251184485557183	-0.757851724667127	0.42671855756103205	0.658467860717992	1.2965670731189607	1.2444791863766491	1.3132791278068794	-0.6567534530594308	-0.588027686804652	-0.1248692912220051	0.5205133875105682	0.747105904571563	-0.5130724248461818	-0.051723671413667585	0.32961114514652623	0.5356802000151166	1.223952079343255	-0.33535757955154366	0.15018672719161624	0.4638043426954607	0.33492737986378146	-0.9734925021555505	-0.45507818941900524	2.11248492937435	-1.3626783172889803	1.727249728428265	-0.09127116868135145	1.6193190080314792	0.8074365136967149	-0.8424336107920698	-1.008080275094382	-0.7464913164276151	0.9948122814290296	0.5812523877614081	1.156485515087256	0.9745011782386926
-0.5941609102640566	-1.1299426321097095	0.34602035300298073	-0.7795583123345328	-1.0772546044180404	-0.297815134014768	-0.8001286943827519	-0.14019509373527345	-0.36907982538954137	0.45782107207860123	-0.978107944002139	-0.36341970674412793	0.5180898662758027	0.06713937183575916	-0.9896198995396903	-0.7670848634083616	0.44827987518731477	0.6365873500908268	1.2754750629366416	1.2027657528975206	1.2981920393563189	-0.613023235845866	-0.6184233541665003	-0.1481496773601488	0.5506692159354696	0.6706507246940309	-0.4470192837340436	-0.056168075764145266	0.3124622900776879	0.5461063918749222	1.1345751947015494	-0.3115995799534106	0.22418374004058744	0.43214520196044004	0.2509306963302958	-0.9763136686931956	-0.45791088609976055	2.028397548304864	-1.415680357945353	1.655240945690958	-0.10169276410414133	1.6893442898361315	0.7984898667756336	-0.9311563770418425	-1.047086233916303	-0.7872899006101869	0.9098026302430767	0.5224024422371347	1.1440802239820014	0.9530631058008279
-0.5901243697782742	-1.3290945556637723	0.3756438779646734	-0.6789245550640677	-1.0429295770599927	-0.40630094041177556	-0.7531486888539399	-0.09014400178607093	-0.3715196759585347	0.4472403380455745	-0.9621803685670802	-0.35705306278379034	0.4312160445468667	0.06387708418560456	-0.9560624651607323	-0.7885397398982036	0.4514626837349157	0.6076315374912872	1.2615362037174989	1.1611046271868144	1.2905054194066874	-0.5572695718425843	-0.6355920279089606	-0.18942068900107562	0.5922839034807437	0.6192455324220051	-0.37666013714304036	-0.028625840568684734	0.29862361662683784	0.5507016693096471	1.0404244990263212	-0.301966736207721	0.2917358517704545	0.3888632640903644	0.16933986760428982	-0.9458408593902998	-0.45094208197795443	1.9643677076739714	-1.487239041471351	1.599241599215484	-0.07211382415416387	1.7198326179636314	0.8045008172975411	-1.0061464276879828	-1.0946997675545291	-0.8243494841110655	0.860547880788031	0.46359450738188457	1.1222950137859367	0.9653480917554482
-0.6024703314313508	-1.4603257698837517	0.35945701817128145	-0.5521307507176958	-1.0191057065420082	-0.5049309132870169	-0.6851586974052972	-0.03471200220543822	-0.3632359647509741	0.4258343633333649	-0.9452820826888402	-0.3370514409058118	0.27331060445680855	0.0309851881387919	-0.9252672701175737	-0.8165233825811772	0.4437119555125172	0.5722027985302104	1.2838543542380059	1.118389298758684	1.2684059759143582	-0.5012520457577727	-0.6482186132841637	-0.23652879512202465	0.62648560430588	0.612995760478048	-0.3200809641872103	-0.001737194248294352	0.30248219160668843	0.5446163590336098	0.948358143379814	-0.2953639419031638	0.3309423335783366	0.3384327398735356	0.10237752854231205	-0.8887690814033654	-0.4241481039623391	1.9078297737897425	-1.572205572143256	1.546574371030692	-0.0023810900752020193	1.6838474037029076	0.8110749829181019	-1.069087222863459	-1.1430006760588967	-0.8541397546586978	0.8431986069887074	0.41465907974724436	1.1015857727163483	0.9753539959351241
-0.6214000556797313	-1.5275300786876418	0.31781804663015434	-0.4055586709498028	-0.9996668238802423	-0.5962990899254864	-0.618619186156141	0.01895865847847555	-0.325323725096311	0.3945753529397802	-0.921203935602579	-0.29190938637687475	0.1134822882333381	-0.01768351237896868	-0.9022727597123448	-0.8408965049944145	0.4058534793045375	0.5384628004434453	1.390436702983577	1.0791866381638013	1.24089267857646	-0.44327327614158907	-0.6578281472323393	-0.2799551462506241	0.6427076260249172	0.6506325488223448	-0.28739842040776686	0.001700683234575115	0.3152571140785046	0.5243696797210363	0.862573623580236	-0.28980508254287723	0.33291558725430936	0.2805451976762049	0.0664161346580168	-0.8201557847900336	-0.4020012296517539	1.8562369928736078	-1.6456294969898917	1.4937050602002393	0.07666506072774684	1.5799667201818723	0.7984998351844599	-1.1205922684476328	-1.1809653132552453	-0.8894660649753492	0.8471673951127355	0.37363566144543336	1.0912691275624882	0.9697151065113099
-0.644148737376557	-1.5498424288793116	0.25988289078879945	-0.2600438438156611	-0.9766615738954771	-0.6769216179269882	-0.5676055608651208	0.07046311454677827	-0.24370808840086053	0.3551311914868085	-0.9050980664126502	-0.22364679441814528	-0.03332595626090851	-0.0708370070880173	-0.8909068240847109	-0.8580204456345889	0.35231304014848214	0.5109450290420313	1.5322616000815015	1.0513307396419522	1.2169052933421156	-0.3900991593532645	-0.6540335671290922	-0.30678470340632374	0.6400014857308407	0.7108834043518736	-0.2721629488714849	-0.01575013972980107	0.3459506244704476	0.4920896728553175	0.7850112008524793	-0.280839301920422	0.30099343504462445	0.22728022578720614	0.06302488336833886	-0.7488897494920501	-0.4159129177950188	1.808986056263461	-1.7033744495618233	1.438114369741547	0.1517913241120556	1.4391344045693	0.7649411868726823	-1.1672776118435413	-1.20514654548651	-0.9168448250057966	0.8730391191994464	0.33210811511533583	1.0898703676980686	0.9641864952378955
-0.6687806377758571	-1.48983182073612	0.18767405402368106	-0.18531625387681375	-0.9404745203245746	-0.7346992739666002	-0.539498703293259	0.11955567825552657	-0.13006127498515657	0.3123425284096418	-0.90799887750379	-0.14071872168810007	-0.16080339624314072	-0.11994839799671753	-0.8849114062476643	-0.864926304357841	0.30672225474905057	0.4852413483530221	1.6405014349519846	1.0320291730943125	1.187813229390686	-0.34915721607586714	-0.6347214359548929	-0.30360948718946845	0.6191882139400351	0.7809615627112549	-0.27218941246968686	-0.06632048962357004	0.40666371606264695	0.4537687740367445	0.7261502068616813	-0.27770372836939966	0.2391979726476853	0.1862041597281168	0.08791637035639281	-0.6869883028205197	-0.4396335124838015	1.748902447701107	-1.7463297258432184	1.3784191562132009	0.2073653069435392	1.2834057122015188	0.719619816146559	-1.2026351826829147	-1.2248188037824161	-0.915447772037908	0.89750237110981	0.2917078550707122	1.0862310603585168	0.9705017573174997
-0.6911879391899629	-1.4071376704167018	0.16951593671640436	-0.2275611477655457	-0.8880291261635929	-0.7611486512256624	-0.5477451396721559	0.16294897838294636	-0.03548063818865101	0.26856710636763426	-0.9176493807435822	-0.07078704399030664	-0.24571926449626372	-0.1499491852596247	-0.871157567543946	-0.8639695024157443	0.265246280863126	0.4577862518706546	1.6971954483089273	1.0131299739960713	1.1556458596399817	-0.31658797108701775	-0.6074178710505957	-0.2704872906147115	0.588697452488594	0.8553734779974527	-0.29186320747584343	-0.15763121273005173	0.48273512536145946	0.4151046427208501	0.677446768540803	-0.289808851261088	0.15921356709238624	0.15137481030190872	0.1275702121909624	-0.6571218337884019	-0.45990303095498425	1.6747894401682681	-1.7784948775167169	1.3608828732952598	0.23386138806652604	1.1364794242799972	0.6721851427493835	-1.2108757936545012	-1.2493385937835713	-0.8852922967725287	0.8991137587691901	0.26396680995861577	1.077977744235429	0.9990343907644658
-0.716285017117364	-1.4226720549703766	0.2244890817006738	-0.35812141461965574	-0.8342048261044432	-0.7670040871320524	-0.5824383269144116	0.19432780179247106	0.004431224867537986	0.22754529488827976	-0.9324619126958028	-0.04080105536781259	-0.2927484141074795	-0.1586599700290363	-0.8320967863790184	-0.8643691079327376	0.2188008524277644	0.43597189810248305	1.6738947879408819	1.0041893692704398	1.1281818987587566	-0.2854404307464118	-0.581537273685016	-0.22252928721944368	0.5640872850606446	0.919859926496563	-0.32150999849011697	-0.26378276055979544	0.5512611705729615	0.38889783204302747	0.6279605020524559	-0.298574889818394	0.07268878040140388	0.12516202563118126	0.1666737193864176	-0.6660527206933957	-0.48242389528485885	1.6187658021927205	-1.8096247974547999	1.3664828079428069	0.27300721114500337	1.0125440318876928	0.6449614182463498	-1.2002449637769215	-1.2824813475905716	-0.8565744527770102	0.8756710523764337	0.23595969727603486	1.0706991295563255	1.04840224276044
-0.7520774267594177	-1.4604928062768026	0.27385251292792584	-0.5526767660581531	-0.8046036418233312	-0.7650472479592152	-0.625421904481003	0.21294470407999225	0.007156293037989337	0.19224319245291407	-0.954819383544588	-0.05653540877990828	-0.32035109372740617	-0.14773573330492645	-0.7826693058926316	-0.8718180924642974	0.17297061962602447	0.42768836296848767	1.5653793710399915	1.0096816849547277	1.1031518697400595	-0.26367377814020043	-0.5668062574139453	-0.1783516269003462	0.5551122655530172	0.9634956233385494	-0.35569340633901564	-0.35700196318148214	0.602129610247392	0.38646290032673636	0.5750067390186329	-0.26750557689215565	-0.008449342020895128	0.09969103856060815	0.1967264528548153	-0.6953928526849082	-0.4954135684300741	1.594920274580567	-1.84365062995671	1.3298519603726031	0.3403113833946724	0.9231288381909304	0.6557472365957759	-1.178340349860191	-1.3139159235585793	-0.8482153225708053	0.8308565711383457	0.20127288821865813	1.0558380971506427	1.1316475425594603
-0.8005684326323014	-1.4069706340236519	0.3342406373914115	-0.743949069844476	-0.8154201688688151	-0.7601344128104544	-0.6697038139744078	0.22843341312068827	-0.012201301565307585	0.16356896660439912	-0.9643368739831277	-0.1080989212507614	-0.33544391750757174	-0.12317322722917753	-0.7498092237394328	-0.8861222814986455	0.13495742355809173	0.4348611592593786	1.4316541892705543	1.0217044243427513	1.0794999724110905	-0.24757819116687219	-0.5699403884485893	-0.15129429727512905	0.5580021744103278	0.9954098165462618	-0.4029687342698359	-0.434809540129012	0.6275241871909784	0.40596254420396394	0.5055415450660464	-0.1912644074964981	-0.07057500614183765	0.051278984655779083	0.20525663976108915	-0.7230655489317824	-0.47777679157982894	1.5814645133543812	-1.875391655853144	1.254511059344614	0.4094959226917794	0.8702651672926928	0.6922814549420298	-1.1499914701866454	-1.3240931753080125	-0.8598554983364493	0.7721543155173798	0.17870615717466828	1.0312490379955845	1.243219623258032
-0.8478627317998277	-1.2992729916245316	0.41931218566394246	-0.8351823209668187	-0.8621956093365994	-0.7546597876101465	-0.7117914072685899	0.26018941912302707	-0.05465222131273626	0.14409575871417843	-0.951284639102799	-0.17992168131301148	-0.33989555114313275	-0.0921746839313066	-0.7277052713714289	-0.9047771052461748	0.10182895449724103	0.463698585900719	1.3185657082418942	1.041476760806187	1.0605185929804861	-0.22194418685823597	-0.5926688425321994	-0.16064996647083157	0.5646682308411911	1.0108506434491047	-0.4619938998023345	-0.5019766901903987	0.6267346328928758	0.43534324597466334	0.4121112434099615	-0.09002909892970834	-0.10536951551695048	-0.026492637423591748	0.19010756327627706	-0.7272341382933779	-0.4325017820169588	1.5700659357629223	-1.8920556944487719	1.1666500157365431	0.4741475395453767	0.8290785322228151	0.72685688095403	-1.140420778468603	-1.303194927512049	-0.8961151095984539	0.700734033592197	0.1632532327520544	1.0021915423505718	1.3295747668983469
-0.879082146226111	-1.180294824814751	0.4528133142274717	-0.8195669777906923	-0.9348917966881958	-0.7560322143132545	-0.7478471668194541	0.33273305101068484	-0.08176959479048126	0.13495586741742302	-0.9324251219209883	-0.24581630926755188	-0.3636907446879452	-0.05057540842578172	-0.7143680326986837	-0.9316576115723778	0.06972089975084077	0.5061608435548057	1.2484001269347598	1.0731511264228264	1.0527365892146203	-0.18260510727013263	-0.6240912079916033	-0.20835300068380383	0.5712157269086775	1.0073712765204443	-0.5110385082986584	-0.5663203363114818	0.6098698852283758	0.46875793909623253	0.30837450465333366	0.018355468082141373	-0.11303576518146463	-0.11905336113130857	0.1612744903594305	-0.7146315241931199	-0.37548866986847496	1.5657933235984884	-1.8917227785162374	1.0687746543545906	0.5324212343133071	0.7779999643241686	0.757773900926992	-1.1645340135510356	-1.2539552906457128	-0.9516552111973772	0.6241274706447875	0.12958168152942115	0.9693681547628918	1.3720906698161006
-0.8939490699669618	-1.0415395490678183	0.4240541361479503	-0.7125688378894232	-1.0179348107793307	-0.7660539455683634	-0.7762008427003195	0.4552620274231094	-0.07534289818371716	0.12698902586353156	-0.9150032750165422	-0.2893029815528194	-0.43167382310952823	0.005676919019844362	-0.7137733210602657	-0.9712720260985461	0.041805016447924455	0.5413632564193251	1.2253830364820608	1.1049904626937188	1.0585352674222372	-0.13714600268654323	-0.6557717489960069	-0.2861661955313467	0.5730711965955253	1.0116323194048644	-0.5396078528147085	-0.6220976109099773	0.5879837043709205	0.48857658729449993	0.20475302893976907	0.1141826660170591	-0.09976404287693938	-0.2112509944347391	0.13186877193972127	-0.693881212704289	-0.31150305072670736	1.559666279071019	-1.8817535425091105	1.0189320924835976	0.5649120906314169	0.7164200663658584	0.7864330763009288	-1.2070180686850747	-1.1746814758595518	-0.9881814798723397	0.5528086464611215	0.09721246104652816	0.9480070029872614	1.3893087650319713
-0.8869113841385904	-0.9232666470286934	0.377034349035993	-0.54404485475233	-1.0911308934565398	-0.7750840608264468	-0.8004329909280994	0.6062215743177413	-0.05980163909558035	0.11627439533380024	-0.9058876530413602	-0.3141117896152284	-0.5215068969973474	0.07254019460522258	-0.7033402072411148	-1.0156141678680164	0.015344236589802723	0.5687138947032817	1.2178225033869787	1.1249680065563477	1.0677085592662776	-0.0825856254101803	-0.6900400495328463	-0.37880499843210924	0.5611351320125613	1.0456770340547865	-0.5488398680731699	-0.6616266660742259	0.5695167230889314	0.48483737208838845	0.11511680245117166	0.16426139359637193	-0.07600941041881033	-0.29267304154644974	0.08967892859247557	-0.6593282386626197	-0.24876900214454153	1.5500083953243293	-1.8680811868140665	1.0685590995325522	0.5789057939875839	0.6455145441165808	0.807900044707111	-1.2481082384612048	-1.0838607892548553	-0.993508831231218	0.48191355755084864	0.07804159241530131	0.9487411936853277	1.3660768346809238
-0.8598110416950107	-0.9538788499950386	0.3229221345430561	-0.4283556808650606	-1.1381076340554437	-0.7856374189088584	-0.8198031565757831	0.7738948085820251	-0.03989841081992895	0.10329807832713297	-0.919217233762598	-0.3281523909965497	-0.6158745146027655	0.15198609322538462	-0.6688016496008076	-1.0624383664402202	-0.01777686485866945	0.5872204055217705	1.197477360446488	1.13077819252566	1.0757438235097307	-0.022834647783720474	-0.7264307932128784	-0.4598172066201888	0.5438104989141189	1.095337089309302	-0.5365418559373075	-0.6947984801136252	0.5503526875939732	0.4565711664266379	0.05284114080963499	0.15578931505947433	-0.05703673545769513	-0.3587008363560038	0.027941050124793736	-0.6218656734604837	-0.19341477641825175	1.5573667829408548	-1.8293580473188626	1.226870644143609	0.6056848143528183	0.5666807023380849	0.8268848793156891	-1.281237555946737	-1.016426237088499	-0.9767499925168369	0.4169626986729543	0.061006266126121325	0.9736530435783293	1.307989656926614
-0.8306549146917572	-1.1492780225852388	0.26192247611945707	-0.4113666048260014	-1.1625790199951953	-0.814021012922575	-0.820898624139031	0.968676744058287	-0.006152828299607618	0.09433283463477427	-0.9473650065552585	-0.33045183752376595	-0.7058606532574234	0.2419373753536135	-0.6160987268419152	-1.1162500333130905	-0.057672485889361504	0.5852113261723316	1.1660729908074852	1.1169971073837655	1.0803584267571988	0.028181313472090165	-0.7545839357826969	-0.512106286525386	0.5303776097435219	1.145324357754601	-0.5070160413719574	-0.7228984444824789	0.5242577528629476	0.40171453729594103	0.012729601823739395	0.1189614007078001	-0.05021787094032226	-0.4072456329892815	-0.04014055060186948	-0.5993258160335941	-0.14312607887401863	1.5926801202860206	-1.767494970266402	1.4386038588165933	0.6520102207033307	0.49889603257429965	0.8550556026571661	-1.3051250208655643	-0.9775895571515234	-0.9405135688559592	0.36137579252679	0.062245580862325275	1.0300274965755252	1.2581880442057312
-0.8035358150897866	-1.375571504050047	0.20924172938790297	-0.41359935545385734	-1.170077449879394	-0.8657207792769963	-0.788950867950348	1.1794076205462933	0.0390200594269521	0.08643585212264131	-0.9711261869661953	-0.31678397121717794	-0.7675808316358529	0.31300961496361734	-0.5598728168645771	-1.171116996445626	-0.1061587429536244	0.569128245556979	1.1457278478669948	1.0829608448391579	1.0708068887453333	0.06367273255788337	-0.7691588459102795	-0.5419920742795366	0.5196686449215082	1.183975506990325	-0.47947121615772686	-0.7420137404487003	0.4798312834031644	0.3301727707660506	-0.009703467932381265	0.08596627277606585	-0.05771703057582306	-0.44857156771368595	-0.11218232964378183	-0.5751479977363405	-0.0886568394309978	1.6422008821085228	-1.683778014464557	1.6026141340352982	0.7058099387032198	0.45131380434381835	0.8860772909227975	-1.3055372968164953	-0.9619440844520417	-0.9066190929088865	0.29820939627909804	0.08404911808571461	1.1122695132192404	1.2468293947144762
-0.7708720994673822	-1.5305441576022374	0.16012086191019323	-0.4494242218363237	-1.1517692029540818	-0.9289542085017632	-0.7239835555188163	1.3748643322207088	0.092008529471723	0.06856358060605618	-0.9816087277287142	-0.2965685748110435	-0.797948243606805	0.3442158822141598	-0.517476216611061	-1.2164525237608617	-0.15290255969032365	0.5490861992218482	1.1462909937552177	1.033892134385027	1.0487337580298959	0.0766059127928752	-0.7740972037186984	-0.5518066880033714	0.5166868517825803	1.1892327322555734	-0.46469696733296556	-0.7552554510576237	0.41367720466043967	0.260787311925214	-0.024870163348743562	0.06942913726899011	-0.0769005572402176	-0.49117027095204024	-0.18788309034034653	-0.5357569336174257	-0.018713300080948327	1.6901837013579477	-1.5701579111335575	1.7028112004796268	0.7587372607061783	0.4140051516523634	0.9112973652518621	-1.2784988657012657	-0.9755428215426407	-0.8845676842373174	0.22576260073386595	0.1127073961381658	1.1989926248132208	1.2719213498689452
-0.7346520266140095	-1.6428668521289267	0.10120178550731526	-0.4969553788938108	-1.1017125703490511	-0.991301593014359	-0.6333843307509099	1.5483544833521525	0.15631579802652557	0.0448260603751517	-0.9774881609494951	-0.28156872875209926	-0.8125595511412904	0.33723499528011247	-0.4906055146133008	-1.2509818173771214	-0.18944223328251536	0.5210217632487495	1.1673430645128398	0.975794298366397	1.024552316065972	0.06870580330706721	-0.7688106091286524	-0.5426311970298243	0.5269778913236909	1.1652552767754116	-0.45242163828127646	-0.7708370098392987	0.33581195442493306	0.20837369056956842	-0.04520448519576026	0.06735257353507981	-0.09604827889839483	-0.5318168752426188	-0.2465011663606162	-0.4844032812396293	0.07454351809529154	1.7211997007738389	-1.4549644379844162	1.7602655420038615	0.8062533697011499	0.3824088285595995	0.9265739517772735	-1.2406676391563052	-1.000493503250929	-0.8568469070902498	0.13842538959547557	0.1364084152458003	1.2603671696334537	1.3158929243719872
-0.7026035457868361	-1.686689777825626	0.040847824952215867	-0.465171721591669	-1.0340690162885526	-1.0538299568724194	-0.5234386078444023	1.6982032448129007	0.2184684336137921	0.02109727252446728	-0.9634312549107713	-0.2709375570249579	-0.8260324394724122	0.2993168606407853	-0.47880788475067304	-1.2726646378590512	-0.21856640501553942	0.4857531935252365	1.2135290152320852	0.9109205944998987	1.004962453669735	0.0492351446341686	-0.7505071638046831	-0.5327451919349466	0.5425745071259154	1.1369040716451153	-0.4485995385981047	-0.7890852112312601	0.2542896472521881	0.18865599310580755	-0.06541393874612546	0.0887023621967901	-0.1084964860599235	-0.5650767371148158	-0.27129225446180505	-0.4272936069857708	0.1737989880660719	1.728919084557035	-1.367311777391103	1.7268051466078105	0.8472382978542374	0.35541068457267927	0.9273714244833313	-1.1947675832859797	-1.0126815829669844	-0.8192540087634557	0.041712289520470645	0.13928614607393516	1.2794054939419266	1.368855844071019
-0.6777052937383813	-1.6433159944302402	-0.01029896229279669	-0.4078853223049981	-0.9696831693500038	-1.1176138649396417	-0.41032143872083643	1.800101371515622	0.25945296286676844	-0.011192158735056943	-0.9489441798126789	-0.2600898700705815	-0.8412942722659625	0.2349803255944623	-0.4873391288632076	-1.280670818815715	-0.21385481689935718	0.4481865434366803	1.2706104410085857	0.8514386144553386	0.9903457061061227	0.012034529378464725	-0.7301833447390325	-0.5346115663493511	0.5511316013526397	1.117911163771216	-0.44495134256026053	-0.8085142298575152	0.1740557341223728	0.22192531716968772	-0.07417873264570207	0.13865295335695063	-0.11966366966567968	-0.5882013012501628	-0.26099207236486605	-0.3739525059426478	0.2528886199670566	1.7236030451163327	-1.31558667455815	1.6224855941919922	0.8846629072090415	0.325691797393279	0.9201642649023377	-1.1378735020574924	-1.0143487235005355	-0.7846407171814527	-0.04213358168926338	0.11299446904316199	1.2577975021902226	1.4332435801515468
-0.6760621666633136	-1.5770730728663505	-0.05785853915725596	-0.3715040071679253	-0.9137217328988028	-1.169298549681941	-0.31459650770020026	1.8344665121508217	0.2694665808309982	-0.04914599396384414	-0.9412379275188509	-0.24546001838729192	-0.8598725083410198	0.14399382901357521	-0.5123411684031975	-1.2845261678176931	-0.17767615631372227	0.4112431605986432	1.3110251448591606	0.8148553659560391	0.9848002883760933	-0.045526786795298424	-0.7108832217297165	-0.5489374348052708	0.5468752843074107	1.114620853352786	-0.4147450354697163	-0.8196949568803837	0.11483585819018408	0.3040951770283963	-0.06468874210018861	0.1995252898907452	-0.12664962421206644	-0.596638272902448	-0.22190715755586737	-0.3382668545895954	0.3042992875691576	1.7155028845545932	-1.3112450859585225	1.5481730692941462	0.9140767992677075	0.2826154153548695	0.9109484709429623	-1.0816027428024368	-1.01222504294395	-0.7421610319171886	-0.10194590436446874	0.06522133658484927	1.2082079839199822	1.493580432174028
-0.6881342738038786	-1.5435618605006216	-0.10300272769880932	-0.3002403107264997	-0.8665671771840767	-1.2115911604752276	-0.2437731773071068	1.8209502258431904	0.25022989368918913	-0.07522088130025634	-0.9459075258606859	-0.213876202201786	-0.8869713497701024	0.024940761647116772	-0.5450442708345803	-1.29192168400543	-0.14073494784689106	0.38161185164937883	1.328750261539549	0.8138373763090613	0.9974764686439066	-0.11427270463391426	-0.6804395217083336	-0.5740773961796244	0.5318566502766487	1.12964721021397	-0.35838891284158836	-0.8178779798076885	0.08079913043556271	0.40575256667619125	-0.01777668357358041	0.25712261029973343	-0.13417663218573572	-0.5933118962954388	-0.17623310098666087	-0.32235463317801005	0.33018235920115724	1.7146028667144004	-1.3473322609468101	1.476290026869695	0.9354858685977827	0.23396212532463329	0.9115964175166342	-1.0290670073409358	-1.0106297176949208	-0.6837978398810798	-0.1426722354296853	-0.00016826975080713735	1.147485349805791	1.524774444983994
-0.6748016856194263	-1.5457147740110473	-0.13755610464063395	-0.19149631285765464	-0.8321817597866928	-1.2569868129626278	-0.17578656693119016	1.787294465313742	0.20111046241202152	-0.08806912339703264	-0.9666263922004277	-0.16309927036658362	-0.9195422566136715	-0.11109799548862465	-0.5719240293547532	-1.3016163389775581	-0.10942627904358071	0.36949121869375146	1.3165487672947116	0.8449967115904707	1.024970031399135	-0.19187572428388716	-0.6377625037116884	-0.6085560288041941	0.5068670896858937	1.1520613137826128	-0.2932582171524904	-0.805433647626351	0.05829848472686383	0.49960444553196287	0.06579382527383049	0.31007686987355365	-0.14987115991096095	-0.5973097949404828	-0.1448119678750599	-0.3269316600831154	0.3228358621885839	1.73062021717806	-1.383127564432602	1.3563158055033149	0.9474813135555756	0.1888851968211644	0.9332228804640277	-0.9797067783110102	-1.0270395102082457	-0.6277707986584945	-0.16437822401177726	-0.052345520678455916	1.0880475494132154	1.5286268283713194
-0.6183726503153945	-1.5330237200590724	-0.1687853332964792	-0.07774775400207348	-0.8105050906673158	-1.2965685039769745	-0.0971935314135762	1.7452022721119929	0.12409240944442049	-0.09061606762781638	-1.0073735903372394	-0.11128361358046931	-0.9505633826929982	-0.24658509229104145	-0.5782998211331231	-1.3071263925146925	-0.0869108556142558	0.39940456477872543	1.2635571386071514	0.8868348789789122	1.0494672266857654	-0.270916201542195	-0.5873822479421538	-0.6446698637845536	0.47672015328824546	1.1643318084369794	-0.2166574418998492	-0.7764360878690673	0.050739906341677646	0.5699953736884817	0.15970919223613883	0.3522827451114168	-0.16707745456535883	-0.6186969910123097	-0.13295746227035163	-0.345753472655168	0.2809119513134048	1.7637774678291365	-1.412798126858205	1.2374912098544748	0.9431429118411107	0.1385083590671851	0.9672649966038517	-0.9451099547620452	-1.0716060239174579	-0.5886880969593042	-0.16627011248593798	-0.05866112458837754	1.0368440774532601	1.5049978966788304
-0.5308254892403917	-1.4983284052626096	-0.2037418443572614	0.046239461938254976	-0.7890934667205793	-1.321641684129899	-0.017264972169162722	1.6992967282929854	0.025676835984834133	-0.08025655389369174	-1.061690924261383	-0.07799782326695226	-0.9820181922783678	-0.37394030714296755	-0.5629731663704415	-1.2995282594450996	-0.09524362521457222	0.47334007761405755	1.184916411379381	0.9243073595413822	1.0694550698324963	-0.33105312669089254	-0.5320306119107703	-0.6759868785486571	0.4558683493793422	1.1613650755072122	-0.13704359696621113	-0.7358438614680374	0.0679217971552062	0.6002523278346951	0.2422663468299553	0.37905948799605094	-0.1817018104380909	-0.662424007442478	-0.138568644502944	-0.35168634377687324	0.23334486430558368	1.7921280297952247	-1.4389981546994428	1.1326597147363144	0.9443454036206633	0.09488413507372828	0.9921262082151905	-0.9177181442603037	-1.1267704217568768	-0.5591470931237844	-0.16893188617513613	-0.025304653383422897	0.9969699274720838	1.4548286901232788
-0.42369960623667324	-1.4755260816513256	-0.24141438613474814	0.13043711411955033	-0.7596466125399922	-1.3390534053248175	0.05020433407966436	1.6519655034809564	-0.0842218461247544	-0.05620175718146721	-1.1078237258191108	-0.07220672611318854	-1.0148505847652864	-0.4736443991146661	-0.5279727260870988	-1.2767000907560124	-0.1334078573362683	0.5560396332960756	1.0959793004648046	0.939883003507593	1.0893804201341086	-0.3623739495925028	-0.48324744207076653	-0.6967311712202333	0.4482804861232238	1.1515668582943184	-0.07254802763396093	-0.6987810149923867	0.10408272329342656	0.5936461117686059	0.3019485900025765	0.39675361999370834	-0.19223643893400888	-0.7316181067453238	-0.156216537727519	-0.3280222304312503	0.2003930110218688	1.8091443011584392	-1.4567475904449771	1.0157302052312311	0.9804555244125247	0.0753834236850909	1.0028920897469653	-0.9003632899449198	-1.1832839210126767	-0.5441099337930667	-0.1787613508973533	0.013912306150361231	0.9681782594936121	1.3900586564546962
-0.31522695926046784	-1.4817175639537223	-0.2796403832280918	0.1447378471129201	-0.723405878934124	-1.3484341680647387	0.09159880746500108	1.6018382829350393	-0.19931644888698946	-0.021580780403248095	-1.1459446286460904	-0.09087088684065256	-1.0437096710130152	-0.5236207389410483	-0.4788712804075604	-1.2432486063862918	-0.18437331596596612	0.6239653177828262	1.0058959280614341	0.9140067528367842	1.0984583281619147	-0.3716957637265544	-0.45695556505792007	-0.6942800674810976	0.4492556451119981	1.1293599897465054	-0.02592672863013267	-0.6733999803438253	0.15649723581937264	0.5767025404890767	0.3415222347875121	0.40961248652746923	-0.18961073847807788	-0.8123881528084773	-0.17957229359426058	-0.27948553389477426	0.17737966478540543	1.8125267857886158	-1.4682309098713018	0.9394687054841182	1.022029909320295	0.08586013163441518	0.9913785775532619	-0.9157500173993111	-1.2338111033372323	-0.5482199360927887	-0.18987992574707457	0.0389996773357832	0.9478804183841465	1.329148358050132
-0.23860021580081123	-1.4954702269815274	-0.3217439839232715	0.1437397171593458	-0.6878629857828038	-1.344739173094834	0.09363083217337237	1.547312905733465	-0.32051842855000834	0.020413236073913987	-1.1848607782209821	-0.1260450188195475	-1.0652248373017914	-0.5382295218420555	-0.42717061279564666	-1.200594938632286	-0.23658758489385434	0.6599581310153226	0.9242437682115338	0.8514225197573626	1.0973827934064464	-0.3685057893080578	-0.46012872262843596	-0.6688579402116701	0.46462996023289094	1.087029509965531	0.00606020056800165	-0.6584632959188863	0.21977059762508572	0.5578772475183509	0.3772489755102232	0.42184951455652026	-0.16771796634324515	-0.8854395996321272	-0.20288342773350623	-0.21129751761025162	0.15267410628344505	1.794783576939091	-1.481210070747918	0.931569519401491	1.0353221591383894	0.12001715420245437	0.9588865489858363	-0.9578512448646288	-1.2747663341676136	-0.5596688141491368	-0.18101132551804258	0.047352798693362806	0.942342341997872	1.2910435811483991
-0.1971881615047597	-1.5085436086775947	-0.37019182240577264	0.15942461642979786	-0.6618181038181352	-1.3207820322389414	0.06889828518213355	1.4948914461138254	-0.43692131204936563	0.06443316476207657	-1.2167074389122963	-0.16535212500945806	-1.0864083632624166	-0.5432183020168748	-0.37416278711553497	-1.1452777157622929	-0.27811144826024037	0.6454384414361882	0.850591475128379	0.7778777973563298	1.090781575503618	-0.36815922418604796	-0.49315718014103405	-0.637581720516734	0.4947828246487077	1.0489055375371794	0.0316845246555744	-0.6449645070191019	0.27917877730201035	0.5401583745978137	0.4227250486253392	0.4295979991970279	-0.13103772664069063	-0.9466769436238401	-0.22264713453683874	-0.1222876079993755	0.11530472732634336	1.7675011680141115	-1.4914620572730883	0.9052269238581765	1.0254546530650015	0.16849808946031647	0.9289713540998591	-1.0125759693036929	-1.3065753755477731	-0.5791463990956333	-0.147918197476333	0.02405788271962606	0.9522349287312972	1.269539341820294
-0.17831095729987398	-1.5230238079951297	-0.42512397069997865	0.2214929972013624	-0.6478646497293734	-1.272464317402892	0.05530975389603822	1.4608377406470043	-0.5310772226350046	0.09732804105017599	-1.2465504174060236	-0.20029329756664466	-1.1112526882299363	-0.5429084187432169	-0.31729084520610795	-1.0831728273501307	-0.31146831330483093	0.5915797943354575	0.7881861240398104	0.7050090522702859	1.0703431260526082	-0.3836758898760196	-0.5477673119908497	-0.6079780986576575	0.5254603186724671	1.0568568180732092	0.05732397079926267	-0.6245812486352442	0.3247152477833945	0.5281735033972317	0.4922622819798398	0.4313089972645332	-0.08876792763422199	-0.9965999221142475	-0.24640076747375073	-0.018253933901456437	0.05771396722727449	1.7557218136441093	-1.491639916469922	0.8454194421933521	0.9707059096900734	0.22107860608965302	0.9135801308729515	-1.082711961432323	-1.3355938801579263	-0.5982471855238194	-0.10248303358426199	-0.020025312642757205	0.9656528966614711	1.2463368189760204
-0.1621647953567444	-1.5340816172150575	-0.47163813196781995	0.3675468840665285	-0.6467138839798074	-1.212775067026809	0.0731787232533447	1.4613498784794494	-0.5977778388889975	0.11717965208325612	-1.2856448607357858	-0.22967633239177548	-1.1418241865566734	-0.5382227112206558	-0.25548309858189217	-1.0255226962154367	-0.3389053018031315	0.5340616283503936	0.7434140289548277	0.6343171150854872	1.0343735600409822	-0.42274716914257054	-0.6139623209122085	-0.5849696796472955	0.5475599704059118	1.150421612126578	0.07907326800726064	-0.5929954769326825	0.3533109883874907	0.5151508586459255	0.5917198802627566	0.43235670092701445	-0.05430759831713661	-1.033084651448169	-0.274921488298127	0.08052900187938193	-0.02279386444982695	1.7663390570666095	-1.4800015403078963	0.8092511393454396	0.8617212503167913	0.2751426048669258	0.9047780258798435	-1.1552578046550863	-1.360436838939432	-0.6042411804150923	-0.05371170042703053	-0.0445315362400155	0.974406221966863	1.2158485863286177
-0.13859830155406325	-1.5285434328054799	-0.4858571506381654	0.5357752538027376	-0.6641598953434915	-1.146348106435196	0.12763089950678289	1.4946422979791225	-0.6262003929125444	0.13223427558224282	-1.3283419699377634	-0.2583001935720451	-1.1818155457426145	-0.5369729621939261	-0.19313799829453687	-0.9767201689217794	-0.3602492748642422	0.4905269331926204	0.7016453786070359	0.580419995238576	0.9960029531379437	-0.4752281556868761	-0.6723730369477131	-0.5910209482404463	0.5605897543410274	1.3604124951626946	0.09422556823490792	-0.5395493359886039	0.36815064490246296	0.48882290708669496	0.7011093107562618	0.4342071415683029	-0.02826144546110355	-1.064083982738842	-0.30594102586226624	0.14495686634581903	-0.10908187850426065	1.7857685630782547	-1.458982231635962	0.7939018397260996	0.73449290438608	0.3267136149723561	0.8933043873214428	-1.202988562069427	-1.387783073352854	-0.61284957733341	0.009096609674132988	-0.029575738067516823	0.9685706717632684	1.1803537256530314
-0.13547335896609225	-1.4989482958768183	-0.4712384142397011	0.6380296680709924	-0.6982500725485667	-1.0760941867676106	0.2058621602427068	1.5603966431961263	-0.6065327791772283	0.13525858993171075	-1.3647280462292612	-0.28003941866606047	-1.231529706472127	-0.5418119086979659	-0.13611209550409856	-0.9423315814734753	-0.3779941692783554	0.4651784103782088	0.6536501719490306	0.5488784108802381	0.9638586070670201	-0.5307612782488789	-0.7110183135846586	-0.6397098632916284	0.5602370372599813	1.6731192344877477	0.1095177474816228	-0.452364937313399	0.37607261647924467	0.457394924420209	0.7994815153836696	0.43111302391759415	-0.004729599708326126	-1.0984253074281063	-0.339173057414737	0.16102488352142338	-0.1795030882749864	1.8048964147588464	-1.4382775969276562	0.75745960262518	0.6179455148502188	0.3681341600904561	0.8718523715284995	-1.2268907511293592	-1.4143649879524323	-0.6338053718517387	0.10008033140467557	0.03267707164769073	0.9353612011360883	1.1353675921663053
-0.17057925661102843	-1.457809088228461	-0.436039339429377	0.7156542693385061	-0.7317329943580981	-1.0095088692487157	0.27772347996270536	1.6549691226604306	-0.5515632868788528	0.12490780857780574	-1.389793884116311	-0.28197983361393797	-1.2834569286221835	-0.5524807471196105	-0.09082646460100877	-0.9371085685189703	-0.39254520372629964	0.45142126564747526	0.6089299981161538	0.52873992003785	0.9383483698700401	-0.5763424682731767	-0.737250149773086	-0.7171083082693037	0.5430932087156891	2.0413722307992925	0.1226021065354868	-0.33808274387778153	0.37894011911838	0.43557341364933777	0.8695470376855419	0.4195543651664086	0.012794961668002864	-1.1330867763448058	-0.3778749690627307	0.12967624938296016	-0.21793519134630626	1.8094509006424615	-1.4254626137711937	0.7549088705643887	0.5170305184485422	0.3982223789249441	0.8335736816377457	-1.23954860443235	-1.4270198670178822	-0.6418804539441402	0.19715748572865147	0.1419398200006103	0.8809931140982625	1.092748762974844
-0.22163249032014765	-1.4236037468516123	-0.38835335610388844	0.7884238552220841	-0.7554964748367465	-0.9465582202512376	0.3189556618571902	1.7588984987391327	-0.46754810210157133	0.12067842575800145	-1.403485712466491	-0.26104911474820464	-1.3255401729549212	-0.5714891914444176	-0.060465982633648496	-0.9564415959960447	-0.3990360702319394	0.43076987982161336	0.5639941513899143	0.5153209656004143	0.9242874797182751	-0.596730736871396	-0.7583124709790836	-0.8036006540821914	0.5188476144051237	2.4282218434536773	0.1289609311320195	-0.2159966992738252	0.37146413009491963	0.42861185099778665	0.8966866817000652	0.4034280199442624	0.020572604685193473	-1.1604552035926163	-0.4267320421933022	0.0375883207586233	-0.21800924877586847	1.7927560642221732	-1.411872346936226	0.8820188546853419	0.4407253415548681	0.41476843707287847	0.7827696860574778	-1.2499831124285339	-1.4334832426248811	-0.623255013339053	0.29085669407037196	0.25473846632970626	0.8244034672757706	1.0548204311137521
-0.27205173207564476	-1.412865162738403	-0.35190729863746684	0.844180020433589	-0.7677724278328462	-0.8939083123331265	0.3293896522898576	1.8465536570746721	-0.35528707420599426	0.12683184301957495	-1.411240075773538	-0.22236414724920986	-1.3484839437341927	-0.5969438889234452	-0.04989098329670257	-0.9821739399917316	-0.3940076747834726	0.40385448403103597	0.5168097150532519	0.5151559949461612	0.9264845965887731	-0.5956044002248646	-0.7789364941668266	-0.8876486953341379	0.4943945394586489	2.7861712599576745	0.13273766464684453	-0.09015034000863127	0.3559142050691016	0.4387674948891154	0.885366890345928	0.3863218079874216	0.022307158319717912	-1.173909069540684	-0.47480079813811493	-0.10838809943106611	-0.18428719822470646	1.7644549537857657	-1.389375438782906	1.0420548378727088	0.38162051276283493	0.41491001420732865	0.7344129348439236	-1.2734386692082906	-1.4376126214849079	-0.5854128483001455	0.38256852429885724	0.3488843756122031	0.7697125895000013	1.01065035593999
-0.33227346480637365	-1.4303965601689894	-0.3502640146440896	0.9477316558610184	-0.7705302396291824	-0.8655548815436538	0.30936017746058914	1.9020479436889808	-0.22856055361038807	0.13513924740203997	-1.408642081059717	-0.1776606045729005	-1.3611946970804296	-0.6221193509251108	-0.06401613941933182	-1.0083481013547986	-0.3790919435227826	0.3731646653378732	0.48266150693758697	0.525565240862097	0.9406704724307758	-0.585160187684305	-0.8075699633319928	-0.9644012183833308	0.46861062443326873	3.0578381937542867	0.13837063054983678	0.029547926571735078	0.3336844524668646	0.46743750348889074	0.842460222565756	0.37339133580766387	0.021416011498310926	-1.1859769452358315	-0.5038830090334798	-0.26471441118722183	-0.13806055069196171	1.722228292591203	-1.3675124390490692	1.1468593886381142	0.32719007603543554	0.39977357187631274	0.7048765394933236	-1.3176896212748919	-1.4250449466935209	-0.535489943074185	0.4494709526753337	0.4423091017431231	0.722104120268508	0.9564302653263917
-0.38862372004516255	-1.4726641914503975	-0.3781041835880216	1.1228078230835952	-0.7701377043734997	-0.8705883695893911	0.25258520424433717	1.9074253909296512	-0.12294633590530894	0.15027537311641162	-1.3936342749950197	-0.1361307914299838	-1.3786345139521237	-0.6473220554123728	-0.09741659407647382	-1.0349387529750131	-0.3601461282909401	0.33374214125754775	0.4736431848410757	0.5275448887131369	0.9715222033368706	-0.56761139014255	-0.847599180971784	-1.0279973316260669	0.4421924114638224	3.2395796713194622	0.13914563592575185	0.12114187152408051	0.3034468353516506	0.5177876918312284	0.768557401455247	0.366373982499967	0.009182634374086111	-1.2036980994837365	-0.5275213691743612	-0.41298987157027583	-0.09244117408162716	1.6649090245380147	-1.3509076868523855	1.2081443189789958	0.2840300524575692	0.37475135224411227	0.6908858777064297	-1.3669271491289445	-1.3868443449908847	-0.47096464603863397	0.46423007001476535	0.5236487587515095	0.705217734212988	0.902327804739887
-0.42154628445336495	-1.526060158428799	-0.4209286427501505	1.2763216010651959	-0.770751669773414	-0.9196488538224523	0.16240861356719039	1.862471454569579	-0.06290803079841494	0.16776341990332416	-1.3765520352427074	-0.10343425141843499	-1.4084917100336134	-0.6637731114018285	-0.14388259173398707	-1.0595876594774434	-0.3348015417081919	0.28586546698582255	0.4772017875815502	0.5231751782126705	1.0151126073558978	-0.5519096271715052	-0.886178412701869	-1.0726951290770474	0.42842458926668553	3.360739444462206	0.13385669679938497	0.1740869276639386	0.2615542075096286	0.5817581532731497	0.6846795244930013	0.364240887992901	-0.019349977247033318	-1.2185496682784116	-0.5644086639041933	-0.5496774956673594	-0.03382842145459937	1.605280370048726	-1.3436245807666665	1.2019830436490557	0.25152740700436604	0.3482887391570692	0.6888523223059834	-1.4093719398867048	-1.3414724741623876	-0.3956049423765944	0.43891337945517417	0.59450675383844	0.7181736683417923	0.8621645023640108
-0.4373585689771315	-1.5742408780241868	-0.4673403122928329	1.3263532997136933	-0.7723788458332963	-1.0062927154636865	0.05257108498791714	1.7896371498581014	-0.02592274834849001	0.176219274749526	-1.363508290541182	-0.08798493071054725	-1.4486839667260305	-0.6577116583566553	-0.20440431217563404	-1.0834232843290912	-0.29129579061193406	0.24024160785982857	0.4813195422677786	0.5225193192701513	1.0505328941498993	-0.5508581170854082	-0.9152381717204067	-1.1039713487719838	0.43467864843481435	3.418699807656253	0.11976294049981699	0.19318479459349164	0.2053571022166206	0.6409112456644326	0.6170729471098045	0.36035910823622624	-0.05144319781975694	-1.2312344072410557	-0.6135706521726522	-0.6663853657030584	0.04084738764447629	1.5498798213471587	-1.3555320259700558	1.075209863937538	0.24298028406146735	0.3165693055126096	0.6999670981466581	-1.4356054512882115	-1.289847543917278	-0.33534036704808956	0.38557047982725723	0.6688516344543518	0.7456868318288038	0.8358006725415885
-0.4407648689409701	-1.6048233856317675	-0.5077049700511539	1.2822616915206135	-0.7730095862441371	-1.1013370350569083	-0.06682135511524386	1.7049648483574766	0.023726815644430826	0.1718327090857649	-1.349018385383488	-0.10018104161175354	-1.4959203915423402	-0.6341741508014664	-0.2762285725880277	-1.1083479749207141	-0.22640922839267183	0.19167899141853748	0.48709877702138876	0.5206040502110147	1.0726454940306747	-0.556348023677241	-0.9357781377539638	-1.132075751839162	0.4609990491044747	3.4146314569841834	0.09611960576336369	0.17732437122512013	0.1377824864522045	0.6836214824193375	0.5724853599516315	0.34709322013574606	-0.07491139022814854	-1.243118785635112	-0.6838870577513949	-0.7567932264937822	0.12060353641152102	1.4906220533304773	-1.3929736671496131	0.8946602468528205	0.2803872097136308	0.2662047788137999	0.7113460368212143	-1.4337207612268126	-1.2044437816308284	-0.29978797762045184	0.314758944351174	0.7602808538066382	0.7843710865407005	0.8199500263906844
-0.4471948228374673	-1.6111039540104575	-0.5415784852160931	1.168874824355526	-0.7697082640937787	-1.1883164625678586	-0.18662290501826012	1.6201575916172213	0.09107537188434431	0.15363442870763927	-1.3328219542863233	-0.13200878001528368	-1.5472512988715876	-0.6012379857155595	-0.345275499460601	-1.1309397572476358	-0.1542582003680058	0.13534816695541213	0.4874502439587197	0.5208977784490756	1.0818286531660495	-0.5559620761550031	-0.9472069086820186	-1.1499847872036104	0.5080882614286747	3.388647093933885	0.09352239262554116	0.1266712334071752	0.06679527826125986	0.7189623155552861	0.5519205120184889	0.3174635575658665	-0.09570216383829488	-1.2448756746881102	-0.7754768719137434	-0.8270992230297015	0.19724557026547393	1.4274971756927453	-1.4447808588426434	0.7653947145114806	0.37083934871968915	0.1968996937365695	0.695665729738361	-1.4141032972283425	-1.0854971518093262	-0.2791278250164894	0.2561462102668402	0.8669809513491018	0.8261440055685997	0.8193765800086015
-0.46101134570841185	-1.6003059791797196	-0.5626678658629078	1.0274429399583045	-0.7535774135867419	-1.2537367255503242	-0.28792660603692005	1.5527803231338886	0.20205292057336047	0.12115870667009188	-1.3138294243032602	-0.17440191336806105	-1.5873957228243676	-0.5498177941525743	-0.4138363929637057	-1.1524171467243507	-0.0936264342974463	0.08252017407900376	0.4787274736049639	0.5353991013253928	1.067192171019768	-0.5360227669193873	-0.9435023898153991	-1.1416897898062577	0.5683406380967891	3.371751986183117	0.12949776412411654	0.050789565011518635	-0.0026293392058241716	0.7520176240620129	0.5538415627362043	0.29356988411216045	-0.12017687475479348	-1.2310391973462782	-0.8668324220067394	-0.877888642099969	0.2726027077165223	1.3698416372377267	-1.4971079466494948	0.6979125830369861	0.5024355692025994	0.1244799117014318	0.6565197882797695	-1.3896955793238166	-0.9649039001069932	-0.2780032263618404	0.20791200632940204	0.9458909913322738	0.8560686057449487	0.8227804989176309
-0.4731922443676456	-1.5809223337461975	-0.5667504529150612	0.9496340150408272	-0.7223188582260801	-1.2858454777581898	-0.3610253983746619	1.5029887604916683	0.3921566523277109	0.08528317793362397	-1.2878777777610624	-0.23222244183609475	-1.6025300016455521	-0.47930402549729384	-0.4850599040560731	-1.173137537017466	-0.05471070571312185	0.03221658766419525	0.48371191380711	0.5587846974844258	1.0353142418148775	-0.4844396991002883	-0.9247456362670705	-1.1098696358557574	0.6235838394122318	3.3642042685823865	0.1970668913618255	-0.04047322824412475	-0.06542037913905589	0.7841441858112821	0.5678748382291149	0.30272410064513394	-0.13494842898641884	-1.2101048882303354	-0.9413023667198793	-0.916736526392979	0.32781622432664365	1.3063607085862927	-1.5407381757804117	0.6720055878632083	0.6656974065470631	0.05322967990740581	0.6060098607598601	-1.357449710304565	-0.8487631960450368	-0.29356790361819246	0.15926600332345547	0.9883917848280905	0.8777335605680548	0.7985854727197527
-0.5032787264271017	-1.5647123797806306	-0.5674678949911719	0.969182755351073	-0.6745738221267372	-1.2869200426218865	-0.4131277290834781	1.4552872738683447	0.5964778614764745	0.05494106746312179	-1.2530737047865865	-0.3034778771890079	-1.607153833143807	-0.4012611148853408	-0.5521596786099682	-1.1950961415885886	-0.05596319981750182	-0.022919931397097155	0.5190902562034324	0.5812408248353487	1.005172955884872	-0.3912215577597726	-0.8958269731859165	-1.0564552919593617	0.6558322582507345	3.3751295534524224	0.2987627187380002	-0.1398448808098065	-0.10983363430096293	0.820579324909278	0.5754581859372961	0.32850213320402155	-0.13641643424132563	-1.191161720041123	-0.9882927642502111	-0.9575129096027677	0.3411613731337577	1.2301361207360775	-1.5772950814680289	0.7146540075486596	0.8336218468210672	-0.009944499695366562	0.5349201532192576	-1.327829646448982	-0.7305552377214769	-0.32025683251511794	0.12632804594524202	1.0146694583025226	0.8989617985104147	0.7495484551749799
-0.5659126297269366	-1.560053920374451	-0.5780006279466441	1.0269073580319956	-0.6145830280509623	-1.2671744419510795	-0.4446731376177584	1.4058659730374192	0.7426642829889442	0.023818864359647928	-1.2177404106667022	-0.37612284697493487	-1.6202982699960873	-0.320480334470961	-0.6133485628693329	-1.2218134287599631	-0.1125869847540452	-0.07933780435889817	0.5747817900004886	0.5996974197392518	0.9747882767686139	-0.2691597464920101	-0.8610243093117529	-0.974056051419594	0.6612237907752967	3.4009903026306474	0.42570481879886213	-0.2465890158862804	-0.13370526341431763	0.8650097621801693	0.5667318130520743	0.3452616230855086	-0.1431079920699263	-1.1748460770356168	-1.0007273523123639	-1.0094476380733926	0.3135601691359143	1.1565967509475379	-1.6061447552928623	0.8283995927032123	0.9754097745924408	-0.03893703461976096	0.4493712686769527	-1.3165411382687264	-0.6368003837777302	-0.34891670750782	0.10842373861879862	1.0115746723510968	0.9193609073023721	0.6758458913239531
-0.6269409202684862	-1.5629566416936804	-0.5965652957637169	1.0950479858381963	-0.539313554023223	-1.224991172845678	-0.4588770241399998	1.3464129993939422	0.8312336488155918	-0.007969910433939662	-1.1830410498974675	-0.43927677585055236	-1.634278185367363	-0.24359863480754923	-0.6692967394926889	-1.2528869788912378	-0.20600462590984545	-0.12400412999945758	0.636643964913182	0.6045620422024778	0.9498338969834818	-0.14029659470481076	-0.7925087225266207	-0.8744378921021247	0.6454108023099094	3.4165874647246417	0.5369010779295468	-0.3572067543623373	-0.13905044690524054	0.9491784465821016	0.5426082186643639	0.3531156318359067	-0.15872295311466883	-1.1486801427396354	-0.9858385692379436	-1.0744650000253075	0.2454421454245741	1.0984021908189967	-1.6285686955705585	0.8737379569386882	1.0914679150219153	-0.020408896589521656	0.3703616603243182	-1.3157214944138993	-0.5827132152061446	-0.3651190437951587	0.07659584829482502	0.9727078017258448	0.9448550463697021	0.5756030526098634
-0.6735487074388954	-1.5780121885872775	-0.6250819100936964	1.173580294136661	-0.45239215740585365	-1.1661464927484306	-0.4732837750258053	1.274758687931544	0.8712571187593076	-0.038469203748398836	-1.1396930269872338	-0.48909994440628946	-1.6507294589532222	-0.18177862436818276	-0.7132872876907973	-1.2838648488283027	-0.3162425261262315	-0.15204071045297993	0.7006548808745576	0.6029847618008362	0.9418874383620398	-0.029443014542038088	-0.6340279644328596	-0.7790148257306939	0.6179966822880976	3.4146241855799433	0.6157096733750386	-0.45759364831396143	-0.12580972043328859	1.1018926797137782	0.5032218763244052	0.33527828854625547	-0.16911436158571774	-1.1088456116113312	-0.952695781140464	-1.1515881139111488	0.13936968906259056	1.0517347822590848	-1.6465826398652303	0.8148376018166099	1.188321554383828	0.021522557318116118	0.29911744244691746	-1.3219105417249002	-0.550016742095818	-0.3725274823551656	0.028701826196588665	0.9430762765076741	0.9757986526011265	0.4807638432654004
-0.7212219012059233	-1.6071025044169427	-0.6619037705523663	1.1690695814196377	-0.3703388689593894	-1.1129121723605895	-0.4894351594382659	1.202934817321917	0.9034092029410484	-0.07429524899695432	-1.0921367054501467	-0.525345689725043	-1.678507525285152	-0.1463906355786105	-0.7455073755935157	-1.3145472358126609	-0.4294164198755319	-0.1653486849305459	0.7621775706773296	0.6114022888422499	0.9528828900058646	0.04420995036503082	-0.3932732646384747	-0.695235352017432	0.5860090962490241	3.3977072636164563	0.6729428752578602	-0.5366561159016265	-0.09643103268002774	1.2935940865117685	0.45778422422364323	0.27152288258153273	-0.17565474272140086	-1.07084214929604	-0.9078026048024335	-1.2395832457077374	0.01746745713168001	1.0304211729665955	-1.6612126989278395	0.7765496765519838	1.247544274526798	0.06040086954369435	0.22354693513915552	-1.3406102009278453	-0.5325143313251193	-0.38829505112137686	-0.017753883213089437	0.932083484779761	0.9913875464747196	0.4058629235133549
-0.7584060920006024	-1.628379228971701	-0.6831947182586596	1.1256178892943547	-0.299558387855613	-1.081919459449756	-0.5031285039788698	1.1409246149069756	0.9733464189333251	-0.11408288407190607	-1.0470793265408416	-0.5311641938695961	-1.708434876051443	-0.1407752782350763	-0.7654105930152924	-1.3512321479219973	-0.526053707640827	-0.1586320227727162	0.81468593232606	0.6312390040975894	0.972226070118737	0.08714464309398313	-0.11538031290004747	-0.6247992655109773	0.5573412003845023	3.369108830742013	0.7158857341116135	-0.5850652652484968	-0.06427073522382691	1.4915786670254287	0.4211497870368121	0.19045398515839929	-0.18765339813820175	-1.0441803818673243	-0.8573168386182669	-1.3197506930364409	-0.09875827282328573	1.046764903526149	-1.6682540989255543	0.7639307380118007	1.254152084746791	0.1002332885449168	0.14691977649586724	-1.3692682875645896	-0.5453025816332533	-0.41887370010731984	-0.05621233535028981	0.9314463229662321	0.9726530252137222	0.3417472068704816
-0.7716223858030293	-1.6345632874344063	-0.676146703958582	1.1260734817121885	-0.23625620662292396	-1.0782885613313702	-0.5258560748435459	1.0926660053713302	1.0825103557000273	-0.14887559766111505	-1.0088989924622385	-0.485210892413298	-1.7356421383570364	-0.1575838918479832	-0.7687162236958391	-1.3917583384165169	-0.5950919194354904	-0.1005637102760207	0.8528400647388021	0.6688161001969026	0.9864744388058588	0.11307007716430877	0.19193564484464878	-0.5792481711965806	0.529535831163547	3.3373909654487717	0.7559024751070341	-0.5898277495181755	-0.03725740679040555	1.687552308907724	0.3957919175629697	0.11947771510262013	-0.2026039774009131	-1.0416816952141719	-0.8008889457225813	-1.380860528798901	-0.2104294708601741	1.0848277459215754	-1.6434587026900782	0.7290243290179068	1.2244611480134242	0.14366053565566017	0.07703624642317623	-1.397774224743252	-0.5897921503947628	-0.47015307999919703	-0.09338764546242866	0.9459750126703215	0.9280066356951167	0.30158390449460565
-0.7655075521675041	-1.6411556570801231	-0.6530143215902714	1.1215732024093135	-0.18853465553887785	-1.1032146957661046	-0.5626218596668856	1.0718067698714828	1.2300484606281017	-0.18075460705030744	-0.9820643673244938	-0.4062897217366378	-1.7603333985577172	-0.18241882277969507	-0.76223175364852	-1.4327347886484936	-0.6343207715459098	0.027519450675645797	0.8814087352243403	0.73498140357597	0.9897470904318251	0.11183740803716138	0.4855232680860627	-0.5523098271897682	0.4941692747682329	3.307665464917187	0.7952349430632322	-0.5548258866285799	-0.023610340658760186	1.8437715515414574	0.3811775242279504	0.08028681443304805	-0.2133096742598692	-1.0757263008633742	-0.7342352402757826	-1.4252117931884818	-0.30989600450520677	1.1347886263582387	-1.5939180756336184	0.6902064981491021	1.1522939575376225	0.18239727074678788	0.011528847824975505	-1.4302507719731434	-0.6594427170549475	-0.5440577616905313	-0.12393239376134102	0.9571568524088425	0.8652649771612435	0.2911883508501816
-0.747046756878903	-1.6376813001046773	-0.6180373121844575	1.115619200735031	-0.1585006759758592	-1.1367034154831388	-0.6017476332530259	1.0855376004062198	1.3950065405843515	-0.20964132081750483	-0.9676848344912432	-0.3308053877049469	-1.7722501284259782	-0.20421962187812087	-0.7550076676041831	-1.473615558686261	-0.6445949070080152	0.19967700747687614	0.9065506030709027	0.8231562064371275	0.9772715450878151	0.09812051803762553	0.6841623315921149	-0.5176136208629726	0.4472371549255076	3.2818192585474413	0.8199292606997071	-0.4945039907187622	-0.03300901002320702	1.9432685954708184	0.37697522578294834	0.09041336026429499	-0.2199017737378665	-1.1374672863836137	-0.6528712386645468	-1.4451578616792673	-0.389489226927215	1.195856320361243	-1.5496630590676705	0.6724277160563673	1.0290974958089412	0.22440874651302845	-0.0414283240616471	-1.4823742314837136	-0.7488527462851005	-0.6243564243925752	-0.13576714090411995	0.9552873776372802	0.7697885402618712	0.2753377046992776
-0.7179694099408926	-1.619032614800577	-0.5787214864135933	1.1179841079421058	-0.13432453022841592	-1.1503635856626944	-0.6262265997898092	1.1157260493943864	1.486902411697568	-0.23783235496052244	-0.9599333012437972	-0.2692246201006312	-1.7713317398249455	-0.22208388180788385	-0.7556174734466219	-1.51044961933363	-0.6431398035632209	0.391242897542877	0.9241878530169583	0.9117977555395873	0.9452620519984641	0.09127979511796018	0.7780121442406189	-0.4718925470937121	0.3913566916569144	3.2671891932173174	0.8170296064395762	-0.4132236782150252	-0.059279034201091964	2.011535520173326	0.3776043698930002	0.1249461252258576	-0.22669278991707054	-1.2053769045788232	-0.5641186226754703	-1.442227217037176	-0.4601474204725398	1.2495013397591364	-1.5154000809699826	0.6633654320798231	0.8864961177161049	0.2919348841182527	-0.065447205127213	-1.5502917863525716	-0.8319379008141186	-0.7021798106743354	-0.15047851342401414	0.9365436174744627	0.6532547546343443	0.24244540837314332
-0.6766698985951883	-1.6068055508292975	-0.5543352886075082	1.1106459399907416	-0.125963864782589	-1.1464574481230811	-0.614274507703134	1.1556520379805244	1.482543542701374	-0.2794072171871326	-0.9565060990668502	-0.23271028627214307	-1.767779361694562	-0.2377210685401508	-0.763919285658041	-1.5329907474400883	-0.6460205400032948	0.5812001313533479	0.9260809817475811	0.9890362111260973	0.9137755253498451	0.05927371845237609	0.8124845835804807	-0.43153262533085524	0.3293110894927252	3.274620568350213	0.7878856237911402	-0.32613078198233036	-0.08890879361400068	2.0524246056777384	0.37706647569204	0.17829986892997657	-0.23245341758402266	-1.2571738980590945	-0.47291181167412716	-1.435275357404859	-0.5126208121888586	1.261087833163383	-1.474542631112777	0.6055608139697753	0.7588315737869282	0.3777798718158324	-0.07040150431359438	-1.621792215556902	-0.8905802102896843	-0.7650935694315752	-0.1923626563630074	0.9124785059019549	0.5477654756285875	0.21131756245341812
-0.6333521170065926	-1.6091032292137002	-0.5506558356743119	1.1005568285087945	-0.1388772681938999	-1.1264592304492296	-0.5550854485604645	1.2079350819697736	1.414860165798879	-0.3337284437412878	-0.9553684151072032	-0.2402088389520757	-1.740125660485689	-0.2508349200440618	-0.7785878331254174	-1.5357542165787328	-0.6581476299786445	0.7241163564793816	0.9141111361659847	1.0372076421680696	0.9072368002921355	-0.006101065926692928	0.8069998542698539	-0.3868790225381392	0.2708311902570947	3.309697822402162	0.7499481655115897	-0.2522316665077203	-0.1101045274074252	2.063391893474497	0.3676245114144692	0.2700455450430702	-0.22216942413162527	-1.2819265127168864	-0.3829581275199566	-1.4222727271537408	-0.528469102115176	1.2315454893319842	-1.4198349663636933	0.5059250882078398	0.6505130005464378	0.46019623064868076	-0.06914548480155358	-1.7061517279926544	-0.934413182164134	-0.8004952394518888	-0.24670819720120513	0.9022699133291538	0.45418147854578195	0.174764031533986
-0.6041509728232006	-1.6168165986527767	-0.5499349772073625	1.1105346502398201	-0.1659823308491309	-1.087175401274294	-0.45881616483093024	1.2630383444282292	1.274440100141972	-0.3946397065680081	-0.9608474104949563	-0.2785786260569947	-1.668166086975607	-0.2605775139554331	-0.8083022831606893	-1.5198544195997703	-0.6820960540156277	0.7850572694323807	0.9028841638837468	1.0396942730053513	0.9240835556973612	-0.0756937053702186	0.792325876781981	-0.3253226627537685	0.22893788585788527	3.3717083577576803	0.7252878725013747	-0.19046316055441387	-0.12018373311249661	2.058538182159437	0.3464353219980695	0.3761990308743842	-0.18920892674164	-1.2828361908265495	-0.31627467425482736	-1.3926294250268398	-0.5096474063919347	1.1922958102242147	-1.3494209663865466	0.4366421758242301	0.5670989751912906	0.5307631988807947	-0.053355525221617815	-1.7980696328621424	-0.9664068914187791	-0.8129875595589422	-0.2993587969458332	0.917106681272751	0.3682115453403347	0.12164892798740135
-0.5739444449500406	-1.630138678978497	-0.5447113156151092	1.087076857428468	-0.2053096664654966	-1.0521370459117183	-0.35097346916004135	1.3215673937388495	1.1089735888092112	-0.455315195128793	-0.9881150347516712	-0.31765277282519666	-1.5645858837160795	-0.2580746105912748	-0.8554686518847665	-1.4938631762550454	-0.7065086376324695	0.7751615961029082	0.8922403072020805	1.0043543399246933	0.9495181436607757	-0.1452863448137442	0.8479296842759219	-0.2560696332531655	0.2028160737968812	3.4532935133262668	0.730304614617664	-0.13432859070421357	-0.12193462758109312	2.024134171839706	0.31505976115098394	0.4712762538854398	-0.14720169778076436	-1.2616598214410824	-0.2880439946591734	-1.3567500816428448	-0.4655573157020603	1.160369902662194	-1.2771006806587237	0.4056112629015739	0.5075992103736195	0.6033984243813999	-0.03370779142612948	-1.8778744776495135	-0.9925835626271251	-0.8109238630586585	-0.3628176302131907	0.9419139813313473	0.30052042882467095	0.054019749472766866
-0.5231838229118237	-1.6564116476453807	-0.5336251273437802	1.0445919950143128	-0.26135833297351596	-1.0400943786322532	-0.25412264092162234	1.3976821488905817	0.9774944749197463	-0.49800198043672805	-1.038741970955965	-0.34170514794182294	-1.451927026473427	-0.23423743569452665	-0.910613816854218	-1.4713501893821785	-0.7174090201467647	0.7275216937475812	0.8859698175247012	0.9474233695093186	0.9772189195340303	-0.21649366266663236	1.0032042623457371	-0.1804695709079489	0.18653180788707105	3.5372018825494136	0.763516430361147	-0.08349680526041647	-0.12277373549623168	1.949919229860091	0.28885182673455245	0.5708872449035627	-0.1052819921684199	-1.2130994080162223	-0.290063127828357	-1.3208581061698752	-0.40858123226835785	1.1444366197989924	-1.1984413107360665	0.3687468976074948	0.4595231174616992	0.69560822760166	-0.027597156815964537	-1.945090181792382	-1.0192732001534872	-0.7938288041279391	-0.4234953277425076	0.9597125014411277	0.25777913758294346	-0.02387044334280275
-0.47668107582840513	-1.6887127741414563	-0.5093448376536924	0.9973077620916818	-0.32660306047150794	-1.0369159288775287	-0.18831344138129807	1.4796034397371949	0.8762329258282209	-0.5066441260609531	-1.099443919340218	-0.3441087410340382	-1.3342680535140412	-0.197473701382342	-0.9721951504181228	-1.4588611099144555	-0.7125795502325231	0.6653795115128555	0.8972487110590446	0.8865089613449003	0.9979599659193006	-0.25645498417834384	1.21657434212286	-0.10517207199238994	0.1783689268685749	3.594184241873232	0.7975637397050067	-0.032403584266590915	-0.13482187158485645	1.8708626906535557	0.2719129620310975	0.6508481391728493	-0.07453344849585561	-1.1559029088464041	-0.31254504153163987	-1.2769363328054282	-0.35249754086088025	1.1542329678287884	-1.1094889098582013	0.3328121124834575	0.43089320288676125	0.8088022243584934	-0.021317059255762723	-1.9936013186852712	-1.021437918015514	-0.7783336896749677	-0.4498922448441271	0.9678695730099294	0.2302723033260877	-0.11566597573621107
-0.4348526126160694	-1.7144883455490347	-0.4704628935193334	0.9162923012257884	-0.38423193300881486	-1.0296126582074216	-0.15404626930252768	1.5472402375275094	0.7974167618949064	-0.4795795689662937	-1.1628598948819375	-0.3286840866178608	-1.2260416968110952	-0.16666585548364482	-1.0320859331317018	-1.4607972267855223	-0.6993473184003675	0.6033069680770703	0.9238403800220967	0.8485697345411287	1.0036533930193485	-0.24454574634928905	1.457265999051606	-0.04681132595945842	0.1767713259720719	3.6202231404553276	0.8099146790372729	0.018829069020582546	-0.16447475601904843	1.8136155481297507	0.27018401638515366	0.6716288513847951	-0.07314898825545552	-1.1149947232968236	-0.35129901186171153	-1.230534459305648	-0.3029383089978352	1.1791515936350183	-1.0462531246455646	0.308768768375223	0.4346244641439026	0.9442607643895382	-0.005198142184578253	-2.0098322302296645	-0.9979338013240305	-0.7907622438789226	-0.44049248349774395	0.9518425027773226	0.21733535688775024	-0.2094538667135223
-0.3742182224007345	-1.7438867507258817	-0.41456390661779735	0.8136796730717565	-0.43240305438569376	-1.0284589148800838	-0.12957744598392254	1.598159887557412	0.7447724130866769	-0.42240285408025413	-1.2217534351810797	-0.3071970058391062	-1.1477331243265128	-0.1506166261567342	-1.0788930598000848	-1.4769390383733678	-0.6898099441761326	0.5546712308968916	0.9497490848228356	0.8472097325621621	0.997127824350085	-0.1879847431413259	1.6954509515608804	-0.004755009237061056	0.171311621238568	3.6261311564000223	0.7931670018894491	0.06266745350112794	-0.20225443364710335	1.7723428498342149	0.2956331357680873	0.6504524237607615	-0.10769684092107183	-1.098542433364973	-0.3873831154966201	-1.1932613754381296	-0.2599442682654819	1.1804571140185953	-1.018187855483689	0.2851834782638207	0.4503452757912899	1.087801512139421	0.019030075466327633	-1.9994271705156899	-0.9766046618209335	-0.8362505203893861	-0.41786143903711925	0.9114912551798937	0.21589229241224056	-0.30217058925660945
-0.3151294220368333	-1.7873644678769427	-0.3384740498600041	0.7045148608322406	-0.470089793933436	-1.034894992853173	-0.09688247272277684	1.6219535344215377	0.6700019988262165	-0.34338354547101324	-1.266635350395116	-0.2840655056129978	-1.0798584667814406	-0.15527849650439815	-1.11541499584872	-1.4967420244514136	-0.6930001203361124	0.5235113503108794	0.9652016482379828	0.8692313030677348	0.9800047847874914	-0.10313142360931307	1.8650212499247327	-0.004598628138586486	0.16110060994273687	3.6152604070617835	0.7504396323353403	0.08560842301609398	-0.23748705535952092	1.7324996139392876	0.34228104982100976	0.5963298615417283	-0.16423692407212434	-1.117138127941481	-0.41168336459535537	-1.1722415793845087	-0.2264073612882255	1.1393035510181093	-1.0120904773768598	0.24708416346847809	0.4651406403338257	1.1933811212738608	0.0526784394575362	-1.979446511036637	-0.9640728946718073	-0.9067524216153652	-0.37983865837819586	0.8637391280560929	0.21691129846731477	-0.3838852283280696
-0.28015482450063545	-1.835396710678508	-0.2523502532091778	0.5972941414291287	-0.4724450054675332	-1.0377152543199983	-0.05690466880966551	1.6171193685301497	0.5652837364126737	-0.25594040074304336	-1.297137732775902	-0.26578230205750375	-1.002541626432001	-0.18621914952037727	-1.1426117326533292	-1.5049114245629052	-0.7121006554279072	0.5046496816177932	0.9659724791346289	0.9062249663654203	0.9547839881363256	-0.010799386273935185	1.9467908487002412	-0.04417324481997269	0.1497010310040529	3.600939376411843	0.7005973353789281	0.07517278731080565	-0.2610778806430065	1.700050009839598	0.4102142058262185	0.5022814986021021	-0.22193470242420096	-1.175990007019013	-0.42863962104374576	-1.1684477419958244	-0.20877058443798005	1.0669510179419126	-1.0420118668749203	0.19499174814245607	0.4975312890036395	1.2366421691398144	0.09288103225165364	-1.9531688272118166	-0.9725881355508694	-0.9939667863534721	-0.3367429906434468	0.8267487339805735	0.21256944658047577	-0.43129012924691423
-0.23800748959564957	-1.8853554398799197	-0.17110164628506527	0.48739899019919275	-0.43033301803734914	-1.0415610654111238	-0.01976696598645764	1.5930177468884055	0.47950454277420135	-0.16947528259969416	-1.315779335368427	-0.25920736496716806	-0.9162736860718017	-0.23632829646404127	-1.1588229077716272	-1.4985092939209335	-0.7437887562687211	0.498396117472919	0.9560115866152759	0.9398427667626537	0.9257741516126842	0.07322296461325965	1.9859885009218363	-0.07817593497092405	0.1376375140304586	3.600088622115807	0.667052834400906	0.04845407409793355	-0.2644541337503758	1.6733828638124266	0.5204537012623127	0.40986499064756343	-0.26193287270288684	-1.2577634319413231	-0.4394529530068859	-1.1708057319377367	-0.21872020009966592	0.9791201560755785	-1.1151347992346072	0.12415953547544349	0.5355925116535004	1.2410187492526057	0.13294406732221115	-1.9307635924975273	-1.0291221534593904	-1.081285495296649	-0.32177498971854046	0.8129902398752554	0.19379694993854435	-0.4646183918609645
-0.16818209176863527	-1.9436325814552344	-0.1002422839012029	0.391383757591956	-0.3731939758190995	-1.0571667635544248	0.0057533709499565724	1.5578324936431422	0.42951705792737915	-0.0945747466608062	-1.325990190409239	-0.25804804925678376	-0.83049682850521	-0.28726152859699294	-1.1718401493191322	-1.4777692047643045	-0.774257517260859	0.5128426863131657	0.9482952897638768	0.9495438459676478	0.8986226549570538	0.14159474964970614	2.000476351854012	-0.09317492206810427	0.12159926087465549	3.609930467754139	0.6593141221838419	0.022105727914268496	-0.2514116217465668	1.6389303971401332	0.6715443402106235	0.3680736744128401	-0.28723507709640617	-1.3340436504245932	-0.4487491462351703	-1.1698456931756724	-0.25448993857822366	0.8855529167662549	-1.2045341283506692	0.03492882060233469	0.5489260234444224	1.2144453366690364	0.17502072097556354	-1.9231512115464071	-1.1132947965826019	-1.1529235889778406	-0.34890001531810244	0.8098254361421235	0.15875200256619948	-0.49893842264095056
-0.06388853968198484	-2.0142667041964235	-0.05217366480178862	0.3309777674747765	-0.3102373598114985	-1.084528578346872	0.024369557379725463	1.5227510521206717	0.41027727059424973	-0.029183772781313	-1.3311663694196734	-0.25899907183716986	-0.7542737634688058	-0.33112533571770897	-1.1732378726114545	-1.4466478145359252	-0.7935938159487725	0.5413458467195904	0.9551768526391153	0.9316425181439147	0.8696325530160818	0.19148831249900838	1.992454897711705	-0.09084960312556768	0.09927730845987942	3.6122573171108185	0.6611968181702113	0.004389112140697485	-0.2379627700830643	1.595981916651794	0.8188553118718295	0.333231874558028	-0.3068283721652871	-1.388393989328555	-0.4585808001934037	-1.1530365934468956	-0.31072915058778217	0.8125377331923336	-1.2840280683507757	-0.060175763171328736	0.5602553822694237	1.1624557506878404	0.21634475976257422	-1.9267095456467054	-1.1904757087912583	-1.1936120320550603	-0.4067189917776302	0.8018294054712467	0.11571323750715208	-0.5261668331625133
0.05404146655505494	-2.089767153855143	-0.03126193647858226	0.3053115686685826	-0.23416939526365183	-1.1135569112788073	0.04749947589880446	1.4928463551748057	0.41621413697242315	0.04762915442571743	-1.333150241200053	-0.2641789930963339	-0.7008669152393074	-0.36729314065747504	-1.1592334701209919	-1.4112658415418557	-0.8071354875008337	0.5709597459691192	0.9796557260357132	0.9041930107459581	0.8416324693056785	0.22543987973587304	1.9828603739696338	-0.0521520804312786	0.07525105082156108	3.598859754799311	0.6585542388640423	0.003752952302295594	-0.24242259561628146	1.558109239094429	0.941941833982645	0.28111050170869806	-0.32353737506666763	-1.4182298696463536	-0.45745038309684444	-1.0980996384966566	-0.37325583836717385	0.7837074913883397	-1.3334318806404408	-0.1287895574615263	0.5979098797585537	1.1131561302612003	0.23970572584564245	-1.929615109491363	-1.2453169378503275	-1.2033624183288718	-0.4778647409904736	0.7893032243239624	0.06312366414308969	-0.560036193901196
0.09148075470385414	-2.1649372426476083	-0.021108422906197168	0.3068696251814792	-0.16398274954667805	-1.1315341929283027	0.06657210714659365	1.4654400603574875	0.42225330966416275	0.1553139565032534	-1.3340586903320102	-0.2727053079308629	-0.6840935678732241	-0.3823616405029194	-1.140715900628321	-1.379308656675821	-0.804623131679695	0.5940554536377995	1.0051570487045456	0.8789364059472229	0.8251836946509472	0.25509088886780107	1.9779820569856335	0.014683841221161315	0.05451780727603478	3.5699668300531626	0.6388653218017704	0.01195331405484391	-0.2758118227749689	1.5264510887532685	1.0198404405860013	0.25120195399125184	-0.34484135376592784	-1.423961232157022	-0.4370619721085712	-1.0099866072029726	-0.4096106305392733	0.790432899424949	-1.3463517551181128	-0.1665655400238107	0.6309725091287057	1.0638749764173152	0.24560702387046707	-1.9256935799104824	-1.2727349875482714	-1.1839891775874456	-0.558619135135175	0.760063798683348	0.02120517282160848	-0.6040959909245581
0.022315608852209724	-2.2318445978638537	-0.005334946404278536	0.3301570055617335	-0.1059848267689852	-1.133988725301168	0.07011209029079449	1.4418851804557855	0.39620550219188544	0.2834179743281581	-1.3448468775314495	-0.28419431846970705	-0.7081024143217489	-0.36705476890850763	-1.120450422310046	-1.3559261056849896	-0.7721577477329277	0.6113363215949322	1.0154654142187596	0.8584438317493641	0.8189146755563825	0.28400544711545905	1.9532182189542375	0.09211968167890704	0.03826910947523774	3.5208666729250977	0.5934915924274635	0.004528544434046133	-0.33855661266563386	1.493302905570796	1.0184188630548918	0.22932077606188034	-0.36768892606655357	-1.4113545771522886	-0.41052691815775627	-0.9146901279791051	-0.41190641085570245	0.8129284002768127	-1.3490378850395206	-0.18853865969538178	0.660115251080218	0.9922861906061249	0.23549905732118986	-1.9144099797772618	-1.2796087362096826	-1.146477435864595	-0.647872107157495	0.7061921174384032	0.02148998817861659	-0.605411241665002
-0.1088682055040392	-2.2820705852941456	0.020783361556988213	0.3595305441954887	-0.04130709464031279	-1.1317189426767984	0.06313017511144939	1.422610803923909	0.34166693648701696	0.41250584032449683	-1.3729889902049082	-0.2977169277251119	-0.7566398896561887	-0.3247131356704841	-1.09782119164212	-1.3386727153702966	-0.7258191496770574	0.6353825988691526	1.008056650937525	0.8366878237603943	0.8138395987133011	0.2978719902358627	1.9008536139376726	0.18495226115821417	0.026223376556149924	3.451991931967374	0.5262891750505534	-0.021397147610407657	-0.425850264435809	1.462105090578984	0.9407795982984266	0.1823323974150659	-0.3824087619558649	-1.3963507446396874	-0.3857172376701109	-0.8238317226816226	-0.39533976386263137	0.8436625259735223	-1.345298281413792	-0.19993163018521964	0.711291886521769	0.9137539696792836	0.19205174745430148	-1.8959311826908873	-1.286267039017528	-1.1103859347107596	-0.7238878279631312	0.6476012377064428	0.05050950844269494	-0.5568270997245407
-0.32112420985865475	-2.3086702029074386	0.05727383210431138	0.38547496737898573	0.03367720420167396	-1.1314814072858759	0.04718841720800562	1.4042845744602077	0.27354333241705475	0.5354693969933285	-1.4139795734674154	-0.30856735537856717	-0.7936305416422277	-0.2622563321303045	-1.077353450989967	-1.322947394039599	-0.6785964381357423	0.6743977359756748	0.9724746174752494	0.8109765437438391	0.8163360234209478	0.2984627262392881	1.8334337721981775	0.27757406611349	0.030873906809606787	3.382135551437301	0.45405867401526745	-0.059941462202884176	-0.5295263419980026	1.430467130384725	0.8351362167044662	0.14498816866857173	-0.38675310271022373	-1.386629291879766	-0.3644698584275442	-0.7494118758363308	-0.3572372163528635	0.8784071707273569	-1.3428994625026531	-0.2089624790835502	0.7755721456199163	0.8557011890270625	0.11452743201669868	-1.8737811664224124	-1.2941102940199893	-1.0935923145946882	-0.7812174200224029	0.5833389176562603	0.09308623970037357	-0.4887751883000374
-0.5677583341126288	-2.311468990470992	0.10037843531520743	0.40826849948952715	0.10753757731157723	-1.1346900202648442	0.019751012035906654	1.3803317496211331	0.20723644046072645	0.6279365711411075	-1.4650989400423025	-0.31255781323747883	-0.8101105148718701	-0.19269605047089408	-1.053169517307902	-1.3075738381287905	-0.6188377341320594	0.7232493534325702	0.9198424436099593	0.7791211127749704	0.8332255370886232	0.29507190157962676	1.7379538511667127	0.36529706317959165	0.06537200854318517	3.326811072280118	0.38306062055338785	-0.10364477164924821	-0.6291753622824243	1.3933011079689033	0.7434444659479136	0.14197319410028114	-0.3869042794031408	-1.3798711253225677	-0.358564916488938	-0.7188085349473652	-0.3095960719154801	0.8962937890129563	-1.3697014753177883	-0.2332213780138237	0.8370053285929464	0.8199806624524848	0.017330461761542938	-1.843238389724269	-1.2918173345784585	-1.098160272016664	-0.8376458286129103	0.5031685576023716	0.16311284214350594	-0.4051093611541571
-0.7067751378130349	-2.302218886215853	0.13774691830805685	0.4284815005005839	0.18246819611859916	-1.1435127633562492	-0.000450897502391806	1.3418868082801736	0.1617752349413888	0.6603395233434897	-1.5251782753143108	-0.3117849360972226	-0.8064210162211941	-0.13430178259526007	-1.017332858121809	-1.291277249756194	-0.5473903130895595	0.7823761756731644	0.877654429302852	0.7332190341476049	0.8583871299917814	0.28198512998374453	1.6065004701849237	0.442940278572271	0.12445360162295308	3.288061759087158	0.32257617660575155	-0.1364200751044382	-0.7030598052827258	1.3532519325755832	0.677691702507312	0.1461527025955745	-0.39138786184834473	-1.3805114137774381	-0.36885022467671225	-0.7282699695892895	-0.27992866563285024	0.8879760417206206	-1.4105133202527291	-0.27667812828192	0.8934163400160795	0.8171675863462327	-0.09079686877101172	-1.8170048783227624	-1.2732941208349084	-1.1217246716617555	-0.8852235412817123	0.43334682568469673	0.22760136820036375	-0.3202562059222971
-0.7264101312169242	-2.289553815702797	0.15438132530130852	0.4493031173369909	0.2653434601004676	-1.158579293866187	0.0012734495879064764	1.305642675462423	0.14305007936741188	0.6411632163807431	-1.5866301894928578	-0.3059335435637226	-0.7825875564846723	-0.09009744440459048	-0.9760592666474375	-1.2706891232609574	-0.48006138736675624	0.8474780068628698	0.8510627603397998	0.6804686615314792	0.8926562327967495	0.2541338965422523	1.4668815370822235	0.49826519154133536	0.19276215498252433	3.265742183773631	0.29266853012348715	-0.1515266926368956	-0.7448500223162074	1.3115471651363606	0.6507345583109718	0.15629809201787354	-0.40176733531732156	-1.3921107857251194	-0.39179694804140947	-0.7583427627413247	-0.25652281501970686	0.8702921747067134	-1.435764765710855	-0.31966784310226576	0.9439681512976668	0.8512322760004996	-0.20229352148665872	-1.807615784345011	-1.2390382301178138	-1.1560828996313641	-0.9192417252019546	0.3727394338395913	0.25323475033112	-0.2592767998768153
-0.7080993931954522	-2.280344542565959	0.14618540367945404	0.4751327729648507	0.3516005662851423	-1.1683333265061289	0.019098464999774238	1.297887939769796	0.12915502187029856	0.588902831558468	-1.636334526267189	-0.2889138022836123	-0.7558649992740684	-0.05904782144622604	-0.926408391941543	-1.24884026950084	-0.41011327544332293	0.8808698109549317	0.8426754811534959	0.6367675328523231	0.93647029541936	0.21849282433559142	1.3416663977575132	0.5329172032098661	0.2605016185978866	3.267269178663952	0.28897496791729665	-0.15782728939257293	-0.7616453949168571	1.2599209595098637	0.6568002759521582	0.1778174729990503	-0.42066840026600233	-1.4117567095355303	-0.43017535216505876	-0.8092921882719362	-0.21352507141587526	0.8559413407933022	-1.465499175027629	-0.3544799468615178	0.97671247402029	0.9148988978100562	-0.30056209569057907	-1.8078906349789647	-1.2003451807498824	-1.191357037845481	-0.9566020464897992	0.323005803493498	0.2667539859437854	-0.23196457796094902
-0.6618254834444063	-2.27549306332781	0.11570436461726714	0.5069199080717091	0.43065112777574155	-1.1499752341505514	0.04156569326454279	1.3088400765244435	0.10978502650172098	0.5035263501491908	-1.6746761737430553	-0.26132318465609683	-0.7459827552650393	-0.04640049750815128	-0.8759846939897857	-1.2353521762406332	-0.3395131298243745	0.8678125361535519	0.8663116326889935	0.606308316932867	0.9789522737118034	0.1807881143569648	1.2300595112872477	0.533692309524045	0.3148348691244117	3.290108659380613	0.3085693721288473	-0.16680760053603821	-0.7627884316831485	1.1977676112890552	0.6684274354211301	0.1967439758514969	-0.4585222485056775	-1.423359985681107	-0.4632772370123336	-0.8695893596437013	-0.1685574001856886	0.8416498487155082	-1.512463123976117	-0.3860003488592203	0.9848882392077387	1.0172406994348926	-0.37750824341628997	-1.8060108529646004	-1.163334660905043	-1.2290310927762191	-0.9909544441468023	0.31262916824460146	0.2708933024656407	-0.23445098265864672
-0.5838857388973671	-2.268718809609661	0.061301756903047545	0.5407867703989067	0.4956509401142051	-1.0927782201776393	0.0639754432929682	1.3289899319185396	0.08588565161433863	0.39286962800350633	-1.7053879805343235	-0.2323320697992516	-0.7569810965322676	-0.047224582697438504	-0.8391669115423429	-1.237113817463435	-0.2964383840522707	0.833202053080028	0.9184884971127412	0.5854737304030195	1.0066694950706156	0.1356361924951562	1.136515906843278	0.4876414756123486	0.3435590811615377	3.3219501385459282	0.3556292107600227	-0.18115169771424708	-0.7599473576397656	1.1229752311080636	0.6657235565359456	0.19742234512936205	-0.5065566535131227	-1.4089495912486294	-0.4706621329128825	-0.913115327553613	-0.141615307310949	0.8385640732634169	-1.5472095142498143	-0.40770851572870226	0.9564764236320329	1.1432628156784435	-0.43243417604599144	-1.8014905416454632	-1.1389841497888331	-1.2643458092923079	-1.0188493549614008	0.34538348652688006	0.25415881793385814	-0.2550193280836851
-0.5215106843833306	-2.2471970983450955	-0.011908082377786794	0.5673954542832146	0.5435268212987757	-1.0057950222636582	0.07859182068779051	1.3638153045247876	0.04577537631365738	0.2658222281852011	-1.7219947702736491	-0.20793710729776	-0.7748545969100042	-0.060328218269250986	-0.7977665287541971	-1.252560540581581	-0.28369241463710965	0.7916450998121702	0.9774151243102287	0.5748753717858666	1.0110242596462733	0.08742819637562715	1.0724913737246466	0.43494104542638096	0.3568141297870694	3.357125556555112	0.4196786794368682	-0.20746518582457557	-0.7719855830049835	1.0312110134418817	0.6561711318421062	0.17807751455556525	-0.5564409838417921	-1.3653436049532233	-0.47269613999123095	-0.9358572984040949	-0.12132727448237576	0.8509319008366221	-1.5716628735683025	-0.40917698295384086	0.899758894696465	1.2518155446363397	-0.46738341738895584	-1.794408229774112	-1.1373734355502632	-1.2910753164912052	-1.0501341479631396	0.39137816732984937	0.22482916539214887	-0.2777689753236469
-0.47149659724908305	-2.216120905398055	-0.081182239412529	0.5894760364269174	0.5696052532852974	-0.9010796188971655	0.0988545895351583	1.3963118341497154	-0.011398352013376679	0.13364018879763584	-1.7027814956416993	-0.19690305280601705	-0.7908976977842939	-0.09575707078721776	-0.7444870074017115	-1.2804203618367536	-0.2561228091159925	0.7464321095999263	1.0344086833523969	0.5651702689063782	0.9915791175229438	0.04173279739066705	1.0361156402507192	0.38855705178315136	0.37318731596941224	3.3949950298350764	0.4764090729538525	-0.23992240936056417	-0.8049519526316326	0.9298685900857464	0.6438812098755226	0.13948584008144108	-0.6175243244484102	-1.2930417641255194	-0.4724395650581304	-0.9454997929879874	-0.11519902218610116	0.8777544105355688	-1.5913459580178728	-0.39708795001783637	0.8247623117981865	1.3383807290613414	-0.4770477897454888	-1.7822509972686802	-1.1545629368669725	-1.308779049951503	-1.0708733039496035	0.4393753566896228	0.19515773442202894	-0.3132072265486948
-0.4395831679623258	-2.19007436384175	-0.13181315164090968	0.6023647807054748	0.5740808262005193	-0.7915720332788883	0.14355913311932206	1.4106378518951315	-0.0727387374747526	0.012903389084860717	-1.6469783804269713	-0.2085126541043339	-0.8007512421495404	-0.14747352438106268	-0.7185279953268052	-1.3224155247247278	-0.21642611361952543	0.70955836556083	1.0825916053064766	0.5518921430762319	0.9518270898330654	-0.0045887817579238184	1.0195984094531994	0.3260046123932787	0.3981205603875634	3.421746526032655	0.5148833642255006	-0.2573819468432741	-0.848853153750837	0.8340703810686945	0.6257753068610553	0.08392739622425939	-0.6847621477903705	-1.182724748388838	-0.46414736069850077	-0.944030259970617	-0.1384234320968168	0.9101797785473675	-1.5918020072405228	-0.378999307868421	0.7322058121779109	1.3920323074904326	-0.4542500387610734	-1.7691661438736541	-1.1730758912841626	-1.3106688394433355	-1.0788466888123132	0.48537703927076253	0.15146705865694002	-0.34265957977000094
-0.42309187430479855	-2.1681888844323205	-0.17016555519528223	0.6010953819840302	0.5666125913359886	-0.7026885522375281	0.20409724027969559	1.399772224909478	-0.13553001247397986	-0.08256772385853964	-1.580180483661923	-0.2389755243665607	-0.8026773071322617	-0.20244545500366326	-0.7280645134271229	-1.3689723815778165	-0.1836623413714206	0.693200211689662	1.117778238464255	0.5373586308039626	0.9082235294255921	-0.05556142237348314	1.01026806533857	0.26068830706732127	0.42671732003405916	3.4331008237528287	0.5412297664925846	-0.2646367833565538	-0.8912644427844997	0.7504024123099133	0.616491829267696	0.018566516301921805	-0.7462751484715956	-1.0543469131873386	-0.47097448500535277	-0.9420091257346919	-0.17747021183350306	0.9272603368991676	-1.5677089268079278	-0.3493425569362615	0.6276302893296555	1.3784224360004464	-0.4063717711711538	-1.7635464300187007	-1.186731054669743	-1.2803394571695055	-1.0913558315310548	0.5076917063006089	0.09103556912991248	-0.3371052369281601
-0.4409787005466296	-2.144235865668912	-0.1948523953951661	0.5980036135912516	0.5551284188556254	-0.6613272309927787	0.27894742828954444	1.3457416835865483	-0.20247554384226807	-0.1425096924808588	-1.5136655928569862	-0.28175783698854506	-0.7863025659298211	-0.25898382854805024	-0.7529820254245967	-1.4050691419050996	-0.14372988227883526	0.7001048986046314	1.1369611441460723	0.5095671110740178	0.8839401254512109	-0.1091293631640911	1.0039457665273057	0.23828841450537208	0.46024026277886304	3.438292606379921	0.560680511171039	-0.2766323178436764	-0.9207653627931155	0.685313416729663	0.6228072835021851	-0.04390752547127707	-0.8009295012952066	-0.9580108301146243	-0.5005103501302581	-0.9543548873591344	-0.21341028240005394	0.9348907079289381	-1.5270658200853673	-0.3195735378676233	0.5253182804193812	1.3192001051071134	-0.338053281284101	-1.763988154251841	-1.2020379695993344	-1.213721479132262	-1.104795998230772	0.5094351490650995	0.02779390141373565	-0.3024874551420929
-0.4920394371191049	-2.11645585754473	-0.20161684925563833	0.5999059727710604	0.5333108396444646	-0.6715035487721386	0.37046630483894327	1.2571106950567559	-0.26575664907008634	-0.15836769496006992	-1.458533201767722	-0.32709448115208545	-0.7465503704420657	-0.3080066813785625	-0.8066570149224266	-1.4321550792365174	-0.11524300901656899	0.7174310317810753	1.1417219235699172	0.4546077411606951	0.8811772838775308	-0.15182776149167312	0.998295924949528	0.26264307079825466	0.49193441191857906	3.431461122096794	0.5639846804322574	-0.2849285392979014	-0.9254597421136357	0.6443597227551668	0.6318746428898014	-0.09907779135279142	-0.8422007384616164	-0.9074670841588246	-0.5283096863601197	-0.9695386583065215	-0.24201126169698767	0.9467145686756533	-1.4788796592201776	-0.3052391422020492	0.4465550688586804	1.254517821246066	-0.26212391125861284	-1.7551340374008935	-1.2159496161439227	-1.1390979818059974	-1.0956170566747487	0.495753674519658	-0.026517222552689117	-0.24880184596410299
-0.5218333075076584	-2.101949674788276	-0.2077185232934177	0.5997946830201393	0.49760355138606344	-0.7105460721531213	0.4460163749030894	1.1458106866597606	-0.32569574805473434	-0.139552326379743	-1.4408906102143892	-0.36645091992541634	-0.6875630359215703	-0.3337882886847453	-0.891912098072494	-1.4605186285729705	-0.14598805547290844	0.7314806594673597	1.154746169963506	0.38216550557101336	0.8873114499905228	-0.18041150757741284	0.9823520840252046	0.31087984049949946	0.5118436609386364	3.4027572538608757	0.5476944454819251	-0.284902395742899	-0.9010760589575784	0.6246985577027291	0.6407835155932065	-0.15351315718328495	-0.8678013179069459	-0.8925764733851939	-0.542042022996941	-0.9714418930453512	-0.263661951229506	0.9517437892442061	-1.4326727519812885	-0.3020866529297332	0.3793334205546669	1.1853481577757008	-0.20350966736339568	-1.7360711827173663	-1.2220180076860494	-1.081998514031298	-1.0505877237487433	0.4577550243875662	-0.08102138803886359	-0.1707535877996259
-0.5249132329154907	-2.114336351312915	-0.22852775989146573	0.5994886362051062	0.45590758422685934	-0.765058559168307	0.4764866023104778	1.019305721264369	-0.38663620883580524	-0.09538394722784316	-1.458504901171711	-0.4037984262738969	-0.6093628843134988	-0.3407249065796989	-0.975174746291821	-1.486549269644723	-0.22440155401947487	0.7376924403328694	1.1874725345599684	0.3067014904363502	0.9002770708041503	-0.19809814351996669	0.9562643458153813	0.376549703091574	0.5284569318568173	3.3579363181278303	0.5063923297166943	-0.2865276534122403	-0.857521733157624	0.6255909621957643	0.6666312530000664	-0.20704779936150147	-0.884438710795892	-0.9069985804113585	-0.5474040672510154	-0.966372214670239	-0.2835463710669651	0.942941416960997	-1.3980586159821602	-0.31238837713300016	0.31683332085566107	1.1216753804385595	-0.18866172241749005	-1.719663581479717	-1.2191659149578817	-1.048747494015493	-0.9407089896863601	0.3977077747961126	-0.13890409658217343	-0.08016449837159936
-0.5225910967066623	-2.13787363505362	-0.2537133931537886	0.5972524077725341	0.4116785904177355	-0.8314289637144622	0.47664889380132935	0.9018185341889184	-0.4407407477558463	-0.03518291799233604	-1.4812472601262474	-0.4354891297234807	-0.527428590164423	-0.33930489201799263	-1.0381779538744813	-1.5103933368664482	-0.3104110609284868	0.7234234504299216	1.2265053343160375	0.23637570763050403	0.9075722881975107	-0.20642358292824095	0.9356253124215336	0.41185783545587895	0.5499222856461958	3.305644014538571	0.43120168619681554	-0.2784362231388707	-0.8066532934831935	0.6446383467824037	0.7046536493304473	-0.2571642141229179	-0.8896861333737304	-0.9319737343491965	-0.5448680657383396	-0.9673406748249531	-0.30861110810230236	0.9356176454152483	-1.3769344159890162	-0.3359242692643519	0.27488757819244103	1.0974718459751374	-0.22328699047361883	-1.7078302800785885	-1.2081679170996231	-1.0445215537101373	-0.7668342931368267	0.3310928572805932	-0.1973722589148892	0.013475619884175111
-0.462797027187252	-2.1539759433436654	-0.2723224740517637	0.5783435835300843	0.3625479384158536	-0.8935124200149218	0.4543541002455907	0.8101666245258535	-0.48255302809131456	0.02026478561017719	-1.4975512334882541	-0.4412226721965874	-0.4701536677229365	-0.3322320616950574	-1.0881669387504407	-1.5386583918853325	-0.3961148119237822	0.6824375353133778	1.2677068448331368	0.18355290887348674	0.891334015757917	-0.20965293974696625	0.9285134767691663	0.3829511293617437	0.5705814289646117	3.25046496346618	0.32747950330117526	-0.24806612674393938	-0.7558377110002676	0.6757675152747511	0.7517289971680616	-0.3040772184055254	-0.8501892331820861	-0.941718612296491	-0.5424138707260726	-0.9794548481515291	-0.34568425734115527	0.9197783204584404	-1.3570461093892536	-0.372667384971034	0.26066988126949464	1.1248023884516365	-0.29359417792140247	-1.704929624280966	-1.1833967736026403	-1.0566950443016974	-0.5774425302377086	0.2636377263845965	-0.27384518227164484	0.12027192148273413
-0.35893864117527746	-2.170226728427534	-0.28407485853662395	0.5515297091675154	0.3115988752295265	-0.9460642974542397	0.4077696802257293	0.7373253990328565	-0.5182331299954374	0.0600320451312825	-1.4962352557737368	-0.4107954310223868	-0.4432939899920395	-0.32315690868079544	-1.131164288323983	-1.5678464793660043	-0.4639889409626097	0.6264827603645323	1.318453877852743	0.15990175019785088	0.8581503149997516	-0.22461825183374087	0.9286785890363168	0.30168395199136877	0.5854696465956597	3.2041133971406937	0.22439244676238243	-0.2075436164895837	-0.7139285652859002	0.7157924624917895	0.8120259765703516	-0.3447002319950355	-0.7137562461582897	-0.9316770153091346	-0.5445408397367041	-1.0134477995819942	-0.40851087771027395	0.8831396821178252	-1.3295554622479167	-0.41540112844020827	0.2555592912063961	1.1997767144344649	-0.3783007319179347	-1.721680788811058	-1.145647582259858	-1.0741553079501642	-0.41399410865460745	0.20085978330659118	-0.3591239635440851	0.24464361950446153
-0.3172564837983927	-2.184762606542752	-0.2833984131505768	0.5463616913591138	0.2685843922114901	-0.9985483076390086	0.35942372131558264	0.6762460417322915	-0.5443863439726012	0.0785388696105088	-1.479110565127408	-0.3525747604888305	-0.4365750844976787	-0.3102644023723543	-1.1652741705701009	-1.5905592689973678	-0.5100733563914146	0.5633238516652721	1.365330780619241	0.15420825078886408	0.8196119641440255	-0.24731039084531875	0.9299364443078837	0.1892799380790457	0.5922601914080684	3.1837898222909424	0.14703178818994145	-0.16630651573181732	-0.6887751492785541	0.7872655825222155	0.8644226348960368	-0.3822517402430992	-0.4639447177805778	-0.9101102261341122	-0.5543948045586855	-1.0686373963117237	-0.5004087420540466	0.8235011373226003	-1.2934546057829492	-0.45151554258261084	0.2477254109366628	1.3138140184704157	-0.45785361855157064	-1.7455780698239551	-1.1001577291782176	-1.0767813037777718	-0.2987023056771971	0.15606240657080248	-0.4324601204356556	0.38141793350790276
-0.2715002716189434	-2.174176211143211	-0.2576729901357516	0.5794530032345796	0.239040242967529	-1.053754548811809	0.32911240432631994	0.6186651394898465	-0.5563251807466717	0.07395436999509784	-1.46626492459796	-0.27892669484001786	-0.44722265234090114	-0.2912695792903456	-1.1894731984561866	-1.607736677981365	-0.5447784945013081	0.5019511781588409	1.391742722171158	0.1509329797507614	0.7787679562131213	-0.26799008920522793	0.930614905623812	0.06693892523538586	0.5850783973965158	3.1988161791521263	0.0950459397791692	-0.12463804631650495	-0.6729741525930882	0.8823207941333013	0.8866011654320604	-0.4189892053577243	-0.11738408426984819	-0.8894609234645443	-0.5700570309096988	-1.1147739959430387	-0.6060849911678725	0.7491408721413568	-1.2387834249716778	-0.4799732698171798	0.22738915290011047	1.438561940503914	-0.5247217049544812	-1.753985554394728	-1.051138667828628	-1.050689455609861	-0.2588592537734187	0.12729910184579088	-0.4973144759955156	0.5163910377214683
-0.1485320926380327	-2.152598821080962	-0.20609573764507244	0.6438167351188929	0.2211815663350501	-1.092148562871543	0.310594269005607	0.5631881548293367	-0.5554199248811749	0.047378826192748955	-1.4642782227579796	-0.20147179817058128	-0.46882072871171443	-0.2573152263052779	-1.2108828174392352	-1.620166660858547	-0.5763266107069265	0.4569436224034719	1.3939154268746576	0.1391315424599074	0.7320726445208157	-0.29213150054520953	0.9319898405029949	-0.009007895197752839	0.5740463555843001	3.2323737097179936	0.05966788949715278	-0.07886939602491835	-0.656793244843682	0.9605697274637868	0.8772936747047295	-0.45026202906732243	0.29758798111996243	-0.877791275954743	-0.5891105085503906	-1.1456678748784186	-0.7067031178425978	0.6894479306634831	-1.1672247414456802	-0.5115610326967694	0.18727072617640642	1.5296514377037411	-0.5819304032052722	-1.7430258853658107	-0.9872641019093017	-1.003334577208691	-0.2932355238401902	0.09803166909249399	-0.5673657624362551	0.6410935701943972
-0.05590549307069792	-2.1540724532596505	-0.14575885904416624	0.7244148594188317	0.21531702251510437	-1.0920241395715362	0.3047720617713058	0.5248020401312932	-0.5381952619061721	0.003679084779313563	-1.4711354571714743	-0.13616093911985136	-0.4884480962094792	-0.19641464975478612	-1.238082573084648	-1.6263183345215577	-0.606916937303313	0.41762207458161055	1.364196500957855	0.10896605477851176	0.6789537261697035	-0.30241424524483285	0.9286065400470143	-0.022609651175952837	0.5700567993566691	3.2567765423461736	0.03829664369204065	-0.02693522401183613	-0.6376391200721306	1.0212653470783253	0.8424073936710192	-0.4876854008962339	0.7100417610724934	-0.8638415768739401	-0.6145709225640155	-1.174469037740351	-0.7969198785353078	0.6518449874940888	-1.0998890737214206	-0.5472039206659627	0.13761488916193665	1.5656489630196344	-0.6321961047089515	-1.719427995222042	-0.9130686536714968	-0.9635852319771059	-0.3526658879590977	0.06368794716547893	-0.640379761512898	0.7381089350400974
-0.017550855592409275	-2.174083413147072	-0.08386752261168662	0.797806972346625	0.2184002695234168	-1.051499847799561	0.32697218529071415	0.5056418564944889	-0.5106655629828416	-0.03445813043409022	-1.4945513703110755	-0.10111013859950808	-0.5060664886424846	-0.11631152616961385	-1.2749546946665653	-1.6295996023582782	-0.6409037332062832	0.3639584161179138	1.302881496163506	0.06186894482643303	0.6220293224605584	-0.2808523811198087	0.9221101228449363	-0.01125502359105188	0.5721404977430169	3.262644565567551	0.02607424183675532	0.03732563418507128	-0.6197733893435086	1.0645368699170852	0.7881040925080012	-0.5308146120956362	1.0372477995557905	-0.8413573011934636	-0.6523394964118889	-1.1983984249544393	-0.8753503993131888	0.6419200654871221	-1.0504578984783968	-0.5926186272342442	0.08550691204798674	1.5514974051021864	-0.6791273734604282	-1.6803893891064976	-0.8473525386704932	-0.9431917367861018	-0.4012880185552756	0.025633282808021202	-0.7127583058819043	0.7783678118129874
0.040806415594236145	-2.1953601377018304	-0.02468196772339563	0.834873415012806	0.21589408289098005	-0.9862341713413466	0.36461028687738145	0.5171026706908217	-0.48248792407359026	-0.05229547242979633	-1.5366937878312352	-0.09528341235771828	-0.5278909733142475	-0.03780889861322323	-1.3252304694189192	-1.6294757809304774	-0.6710188488042436	0.2899463006037471	1.221341166702756	0.009842833619224717	0.5730480882757437	-0.24131245129054069	0.9170216629754713	0.019548653219362853	0.5832614598277652	3.243164473609597	0.022108482620487327	0.1099175719095407	-0.6104936486599475	1.0684658725040683	0.7262222462635963	-0.5670357628154419	1.2585187596443346	-0.8175026520516486	-0.7052348358808267	-1.226829046539785	-0.9438905503730337	0.682267568553809	-1.020171669602216	-0.6571593335330019	0.040655147584181116	1.4999756392174344	-0.7318552719440595	-1.6359077588292568	-0.7960251288898327	-0.9303747902632734	-0.43094351959030774	-0.016923524913161053	-0.7878476595266147	0.7683251482498455
0.08147568641799674	-2.215140958558827	0.008221292443374608	0.8189624584357954	0.19521049441845878	-0.9134276888221023	0.40121716128259577	0.5542672674506695	-0.45613939804325393	-0.0531861752122188	-1.586783012711318	-0.10223656592094539	-0.5536313649376362	0.03171051931779288	-1.3883755625193746	-1.6256401307920125	-0.6979106339865198	0.19993118909300928	1.1324400012704072	-0.03880741468753164	0.5442915122296895	-0.19760192527708964	0.9056769492016024	0.06881209882798471	0.6040599115731491	3.1829972392288233	0.042942895433502215	0.177367943816791	-0.6093340940213111	1.0564406210096837	0.668672369387639	-0.5971930459347722	1.393571264761755	-0.7956196228470869	-0.7727140432862971	-1.2779679534050146	-1.0141525366702004	0.7601932890250489	-1.0118350898121755	-0.7313101923143189	0.0077811443755275485	1.4416827929894056	-0.7815876635755629	-1.5961084054233041	-0.7621898705535111	-0.9199345728559403	-0.4417040082935001	-0.029470711394957307	-0.8640338687573154	0.7305585576760079
0.061615607113413184	-2.239309268673278	0.004432515003342713	0.77157041356696	0.15716812463907243	-0.8554049565855077	0.4404105563232575	0.5981554034567351	-0.4430844923939132	-0.03737183463410688	-1.6302300877075904	-0.12081850567604177	-0.5746841480765872	0.0814348661524095	-1.457642864770651	-1.6166518207830207	-0.7292045675650728	0.11138197429997317	1.0488228217254298	-0.08493481908656023	0.544377028754589	-0.14417182288728086	0.8767883065326576	0.13683787666447111	0.6246508826826233	3.09049770589656	0.09493630487233248	0.22586423834700375	-0.6132620440650113	1.0659986365527359	0.6336708253108655	-0.6276555952291419	1.4685230777765195	-0.7735648089351208	-0.8563016943177384	-1.3340881140225347	-1.085269886278811	0.8494730807110343	-1.0202765609234254	-0.8007862058926714	-0.019404601150437902	1.4029275913155232	-0.8151562802961655	-1.5666797554020815	-0.7570448183838122	-0.913644936050301	-0.4325190986350346	0.014318409284258283	-0.9241128201646681	0.6593923912841937
0.04482044748994858	-2.272219150024026	-0.025515567088019497	0.7205336293554562	0.10323981951217731	-0.8388264944603332	0.4753539429472429	0.6430643547369306	-0.46215376920443196	-0.00906145796141825	-1.6640691103580871	-0.15646403789651162	-0.5853795486594471	0.09928891015007354	-1.5232181247184493	-1.5986329889146498	-0.7589513025440976	0.03791304141754366	0.9836496685053813	-0.1271351171794605	0.5769423792557877	-0.0877722875202544	0.8275428223446321	0.216979790043648	0.63498638236	2.9803213888577686	0.16582850394140394	0.24606013458667478	-0.6238070537702185	1.0827564584807732	0.6110120320954129	-0.6586118466090694	1.5156305309563405	-0.7497413933764705	-0.9385172272286851	-1.3735339171936725	-1.1422422668410355	0.9561548656917462	-1.0242624311293855	-0.8591162388814386	-0.04392600214523756	1.3808477138688562	-0.8323767065425915	-1.5576980293282263	-0.7784509028346113	-0.9076103628570561	-0.40360961040527066	0.08000909208125251	-0.9575716624599844	0.5693980686806609
0.06399776622909328	-2.3086702029074386	-0.06412419995528892	0.6732146183856627	0.04282294015886625	-0.8624970846859064	0.4819639401267195	0.6829903433230684	-0.5120451481203282	0.012949961779366224	-1.6969289323865993	-0.20008774513572533	-0.5899619251166832	0.09360885190324855	-1.582465894340744	-1.576460510968235	-0.7870734789936178	-0.020033403181005483	0.9408625628278238	-0.1651467701241238	0.6304954584256208	-0.04374670230497667	0.7698976268204628	0.3118079283230556	0.6376184224269663	2.8621247129426726	0.23092895551827103	0.23814735193915776	-0.6327101869643083	1.088728703934163	0.5756166726215081	-0.6921195202174129	1.55194078559465	-0.7263747689715991	-0.9976001129103691	-1.3956779691660262	-1.173887006492977	1.073562687460256	-1.0219365800938711	-0.8963084271340348	-0.06281219656527101	1.3683643039268876	-0.8316340600850756	-1.5625962602690502	-0.8099316457712409	-0.8895008463770399	-0.3561214192731004	0.14032240924319145	-0.9732675203232096	0.47783779634143997
0.06783548083592877	-2.3409119386859856	-0.09554474649809723	0.6343431950717288	-0.016446528447064356	-0.911029712494695	0.4666442996048736	0.6999358768736244	-0.5818397553118756	0.02307952283436878	-1.7177440207527788	-0.243039981100603	-0.5875128888472629	0.07499882893028739	-1.636690312864929	-1.5577888024805508	-0.814830958630392	-0.0538674136463404	0.9126773108193739	-0.19861971823957417	0.692353507802052	-0.03106950767146931	0.7159359358743668	0.4163622910097692	0.6336525782720107	2.7436408165601107	0.28642690146184896	0.21246130914889666	-0.6297997378570752	1.0804547817340306	0.5344725688748396	-0.7277829006420843	1.5904550372823323	-0.6959064085947213	-1.0304937630293303	-1.4018845355488463	-1.184088417415174	1.173573461087007	-1.024330838512783	-0.9109167570526168	-0.08296572300787215	1.3704448722505491	-0.809967723502379	-1.5738749523552358	-0.8523539602711473	-0.8765563680480142	-0.2967626723834982	0.19420809404447756	-0.9829512424614956	0.3673832009002601
0.05273596833102743	-2.3683133309859206	-0.10985600772108561	0.618067068999508	-0.08572396857181568	-0.9628048869097267	0.44460984864904257	0.6919942800799694	-0.6724118447313693	0.03162270148276902	-1.7113622363522711	-0.27846625739475883	-0.5753155402397974	0.038548383202460026	-1.684707994695777	-1.5472864941043585	-0.8262691768483327	-0.06452911376416012	0.8931748897399834	-0.23245479705948252	0.756027138784044	-0.06344577889919963	0.6743906874180093	0.5136313342610208	0.6159959761561135	2.6309994934840866	0.35013990439012666	0.17443115113814214	-0.6214185694290955	1.0446495752193534	0.4930451101473084	-0.7564477713501107	1.6478186355763813	-0.6500008497388358	-1.0330409199738801	-1.3970253919899762	-1.1781082799780238	1.2669082782068304	-1.044314915449302	-0.9093629660437543	-0.10292472872142788	1.388191258277519	-0.779638839650134	-1.5976053597689464	-0.9020193591814364	-0.8819938605122442	-0.2328681676378641	0.2147863200880042	-0.9959476836632966	0.24238659335959603
0.020661227482106238	-2.3906516646165086	-0.09138699884749421	0.6172045734298692	-0.16914945291207711	-0.9971796513389316	0.4077054398439336	0.6735884616287936	-0.7787329060574526	0.047460328408133856	-1.6868822208026515	-0.3030969200170378	-0.5620531159630788	-0.009892161498431529	-1.73156644165783	-1.5478268057893072	-0.8204819173248594	-0.0793343224189509	0.8764921920441784	-0.26343709066315657	0.8171780322814974	-0.1265403223050466	0.6546342541431133	0.6080447226705609	0.5851110014964443	2.5285163221308182	0.42048770943904323	0.12564727750289828	-0.6121850787881009	0.9814786435947216	0.4430113442044129	-0.7712927523807331	1.711360586609917	-0.6115288836760786	-1.006453807340987	-1.386915510114026	-1.1611343171223605	1.3605051884339632	-1.0856648984669697	-0.8912204351888293	-0.11545068475843481	1.412973412333912	-0.7495342449964684	-1.6340672411911719	-0.9617542869143758	-0.8927355167342258	-0.16180000375676817	0.1926607010687648	-0.9991597679673356	0.13242089771852564
-0.04229529894205686	-2.402618894198599	-0.03364999367477915	0.6189712982257427	-0.2522193070206944	-1.010836051115457	0.3596062992427903	0.6545044065887047	-0.8834542686623156	0.08583622868087952	-1.647493451274374	-0.3219501889809474	-0.5547251402506722	-0.0541952536993874	-1.7789320538749813	-1.5597586888319266	-0.8135342588517398	-0.10913276448567241	0.8555399698482977	-0.2869192550100451	0.8652218737895279	-0.20890073590260433	0.6586359750906042	0.703630969318661	0.5504676633177292	2.442052054317443	0.49076368472141174	0.08527291406022522	-0.5965261358048044	0.9196402616655724	0.39407257717061495	-0.7667099910369309	1.7673118763253968	-0.5922733796552222	-0.9699978559769475	-1.3680979082382987	-1.143627140773849	1.4271312343731062	-1.1367743348493453	-0.8675767656464582	-0.12788822228223945	1.4441757816612484	-0.7140915674166307	-1.6629952704148347	-1.0324718235160337	-0.8996106404683168	-0.09299375070124669	0.16273510116742657	-0.976384033251897	0.021447994970463496
-0.11724515244154174	-2.4068393470630025	0.050710945303318475	0.6370419715315674	-0.33311176471103654	-1.0196964982371672	0.3271006660543053	0.637579635382707	-0.9764941103726843	0.15155903300872625	-1.582495472415633	-0.3327293584583509	-0.5321448982926429	-0.0874344914375531	-1.8164471885481828	-1.5702891384417104	-0.7962019507308343	-0.14596820718535125	0.8330620616290041	-0.2970428200369083	0.9011684161213733	-0.2916628499824918	0.6786325716631745	0.7985508965036952	0.512258622210455	2.378489074156765	0.5710655832083013	0.05675029555215919	-0.5701933437120077	0.8768129220586405	0.3578031396201492	-0.7439130145824409	1.8270783883700255	-0.577624829151116	-0.9352412487350378	-1.3427410949700889	-1.133807125613897	1.4625236941657613	-1.1832548716218247	-0.8471978535128816	-0.15363569332677932	1.4783882039775502	-0.6754639832169766	-1.6735524795868912	-1.1083498012769302	-0.893512301371973	-0.04077882243489612	0.1567135719406712	-0.9458980303607332	-0.0973752417107776
-0.1684709520078596	-2.4013419937717257	0.13851218985590846	0.6707418992323835	-0.41010906486421755	-1.024484910085921	0.3164469058944427	0.6122495750212469	-1.0384297325675376	0.23314275060919068	-1.5057187854970633	-0.33395445094662934	-0.47610087168448467	-0.11104351051743222	-1.8367519117969118	-1.5685049842320355	-0.7428530694966253	-0.18745552165426838	0.811502760177734	-0.2891202049582545	0.9243335270778367	-0.30378081453275646	0.7004153827621938	0.9032480419324944	0.4726476048062501	2.33462796378335	0.6444037748540414	0.025325742438781374	-0.5246073196135879	0.8554921269309199	0.32254705632327874	-0.7109555738328102	1.8885197790388162	-0.5741891350030313	-0.9002466589464844	-1.3121882824370212	-1.1284046361273325	1.4809987856545643	-1.209546109307592	-0.8290867577361706	-0.18684568688560196	1.4955498148839648	-0.6310846271248838	-1.6720604332882836	-1.1826427131151573	-0.8662031041449059	-0.011099448990095335	0.18033757148842844	-0.9190367775797629	-0.19775850126971012
-0.19235256607151244	-2.3772627697335684	0.19068389435250785	0.7038506001314305	-0.4674863122376253	-0.9947477413842494	0.3079976051519812	0.5717906862581056	-1.049736130312288	0.31295379502502946	-1.443460304332199	-0.33353238328847523	-0.40056022040023664	-0.12378958846579353	-1.847550305353365	-1.5564661645017697	-0.6613193871076771	-0.23081611981469	0.789679858523466	-0.2666761486308139	0.921402941551469	-0.21039332887125917	0.717202797269597	0.9711548341505761	0.4455121016383742	2.297776487096933	0.6779369342899768	-0.003989897237703366	-0.4565239533809381	0.8558313213988613	0.2738724337631667	-0.6823057779976253	1.9318915765699711	-0.6022603178720412	-0.8682268509909818	-1.2799680341593156	-1.1250979718973788	1.4797674425655085	-1.2038910989467333	-0.8131222287289285	-0.19386611683387284	1.479988641149598	-0.5777586241117099	-1.6672996276644365	-1.2547144807963766	-0.816999014553876	-0.015599398231474404	0.2213259808993862	-0.8822544565296667	-0.28110893290544503
-0.18856737150817166	-2.3355593502686864	0.16569299536798673	0.7510270211078561	-0.5002546185816832	-0.9385159505871489	0.29266444033923095	0.5226600582509998	-1.0209136516084363	0.3790753780495817	-1.4038196594994221	-0.33010102804166386	-0.32413944670666595	-0.13198957663027505	-1.8541313783064173	-1.5344400209700289	-0.5703477932616069	-0.2663249433945487	0.7821592648530806	-0.23902143383366442	0.8928733132061101	-0.07400420040042135	0.7232879348244081	0.9621289250973092	0.42743461023248946	2.26530966716701	0.6738010519424106	-0.02039497800196653	-0.3872281753181469	0.8641981182747394	0.20994466850439464	-0.6729103634991886	1.954942043905828	-0.6506567549852882	-0.8412939199699965	-1.256455505881387	-1.125260898242416	1.4475794418961785	-1.17113308328379	-0.8068172501842963	-0.15245677981741396	1.4316000388055081	-0.5298205460688361	-1.660060258287968	-1.3191327910128003	-0.7578938192817101	-0.05727465758499223	0.26522012825116176	-0.8524646689556347	-0.3597541634574236
-0.1516307752042561	-2.2961313376691326	0.0891009291569163	0.8256502769052151	-0.5168417493859241	-0.8932748846239995	0.26171071953201436	0.4644562856717972	-0.9419827805962747	0.4269113568938101	-1.3894599370833793	-0.3127661063674773	-0.2616156783023325	-0.15229203902090532	-1.860947920842193	-1.5069769911084905	-0.4709808051100014	-0.2793021335771466	0.7990736112121264	-0.21876625643095088	0.8622518190978221	0.046521697258435156	0.7080916021640943	0.9205077557793631	0.40455542410984224	2.2388453914368958	0.6432129129349523	-0.02910513907706954	-0.338596255559263	0.8584318123197422	0.13407757303502224	-0.6831838893406402	1.9678079761398912	-0.7095750054270443	-0.8208088285721489	-1.2480762201949476	-1.1261977247263784	1.3962190831695445	-1.1261757509149617	-0.7963224247862863	-0.07382914331029024	1.3529262407442164	-0.5036684255145671	-1.6556528320506334	-1.3751743612560254	-0.7017682307543355	-0.12532892973280343	0.2986046065687981	-0.8326155702642115	-0.41971018826718814
-0.09703618999088179	-2.2763208214533712	0.018931677722455333	0.9130544650349263	-0.5189184957386396	-0.8585909471462921	0.20182515940777299	0.40248414755521356	-0.8128939142146798	0.46588105902150423	-1.4040460642675108	-0.28416143008076034	-0.2283272803642067	-0.19378234458404503	-1.8745810059137455	-1.4857894563377634	-0.395403837329237	-0.25487284290875206	0.8196344270459793	-0.21829146284066062	0.83749149604227	0.1617742915267152	0.669584419423311	0.8712953040072005	0.3797288840187303	2.2006450692640285	0.5877754552158364	-0.035702029456112006	-0.3213416861074151	0.8419041580663787	0.05175094452733199	-0.7032900009929307	1.9675016444200328	-0.78954469092161	-0.8057489955423283	-1.2489183594599162	-1.1266235549463608	1.3421735063812354	-1.0681070033949482	-0.7777398028363658	0.030646171889669126	1.2448167097724252	-0.5010367655845778	-1.6737733417034604	-1.4384692752359942	-0.6630623275734554	-0.22227478580305188	0.3212693625071772	-0.795631346772147	-0.44139013744826505
-0.03652934845260683	-2.2700551007540635	-0.05917384963012481	1.01110421340119	-0.49812419219400256	-0.8361796715329113	0.11463743702047635	0.3816110704923272	-0.7241106351869385	0.5130009826877064	-1.4366313705147156	-0.2506289768501401	-0.2443002265536954	-0.2557828364904868	-1.9036494240169286	-1.4718820586970502	-0.3722842696848582	-0.1961708173416961	0.8309692357748982	-0.25410618951160885	0.8098400566256881	0.26651966141407	0.619303231014067	0.8159873889836223	0.35575301453484703	2.1433136825367085	0.5108608972988	-0.04125317763504192	-0.3369973255162426	0.8149220457475479	-0.018002407032911703	-0.7354371673273332	1.944689877125624	-0.8764989864513157	-0.7930392401606179	-1.2596303709103192	-1.1227540542517345	1.286936147727615	-1.0006618838572527	-0.7584656091657374	0.1442168048143826	1.1206412518043136	-0.5191942222606218	-1.7119775798230727	-1.513931750279298	-0.6486686241740054	-0.34169651567042914	0.33519589928859067	-0.7479152806280058	-0.43548290452514304
0.022038002908019754	-2.2807528537489707	-0.138321376188485	1.1225678545581714	-0.4473999141540917	-0.8624782326707534	0.013323592783638216	0.43062750560436064	-0.6977311072434006	0.5848888474507531	-1.4609359223690659	-0.213292433297975	-0.30994587843167787	-0.30662071992385137	-1.9414483297257206	-1.4602737998407282	-0.38504497432477686	-0.13096104601363265	0.8425436810519971	-0.3156965749910165	0.7885793328967969	0.31348317368638284	0.5616910579433281	0.790123315131549	0.32661680523498643	2.083480932750958	0.4178791547591342	-0.048076645490775435	-0.3832308502105962	0.7637279092647375	-0.05816677491354476	-0.7821655044176327	1.9018392413516314	-0.9505577163320176	-0.7800245696410198	-1.2710118830763721	-1.1124971002573656	1.2333653056242426	-0.9258242064204021	-0.7263614128583468	0.22948172437923336	0.9898609127377146	-0.5560673665069498	-1.7579610724929917	-1.5836951695294457	-0.6630913120748635	-0.4533298718508035	0.33895585416622726	-0.6949921568347357	-0.41742448980322006
0.06202826459801987	-2.3174823006208016	-0.15126266468518595	1.2231007554918647	-0.3714292446696195	-0.9318046331928326	-0.09018794872514882	0.5440452731463311	-0.6910222932264991	0.6788958313106285	-1.4711977184826985	-0.17851296198644523	-0.3959842216416187	-0.31753474071586246	-1.9681288447528196	-1.4471993827143108	-0.41004328312572574	-0.07634333600444845	0.856250891607899	-0.3759913372833613	0.7765313701772849	0.33991664071965455	0.49277319763459226	0.7970856736027695	0.2954798898031415	2.0258150614286157	0.3127997673271351	-0.06409828744833121	-0.4405511708230816	0.6895291194026429	-0.07532175782274253	-0.8228714298077706	1.8479049669863894	-1.0070475556827412	-0.7578252602118769	-1.2648684771384249	-1.1101976170694579	1.2047031990211647	-0.8282524752344532	-0.6760024175595529	0.2677197840554991	0.8541684626584477	-0.603821028986548	-1.8117385438543216	-1.644148250107607	-0.7099998291543425	-0.5501981425893041	0.33921491995854103	-0.6137229428659583	-0.39306919269342633
0.06904719326800036	-2.360058021249391	-0.07966194548934255	1.296075531853703	-0.2902180617716713	-0.9979563543632178	-0.18201450289262072	0.7003372822017566	-0.7359099633516006	0.775941683487005	-1.4799907136633537	-0.15257772660259922	-0.479924302006145	-0.30124032901858555	-1.9729469146762468	-1.4201556572332794	-0.4375355287168664	-0.03150291336653727	0.8667709360730054	-0.416175774454776	0.7681967980966833	0.4176771899705406	0.4208352838576076	0.7918061117347006	0.2680509497359076	1.9662222679827728	0.20316486049036686	-0.0981284815436558	-0.4867979098153114	0.60291742722566	-0.0717822218753523	-0.8445980902905171	1.7938354292643268	-1.0461637143982636	-0.7269693356485555	-1.2438360489958296	-1.1258570605503917	1.2147418595463977	-0.7180116966432895	-0.6144570251420415	0.2660044648993726	0.7267121084876396	-0.6491423997126713	-1.8773149602875356	-1.7038421405351052	-0.7775916864389105	-0.6391885181041695	0.3447533264915218	-0.5201218568617325	-0.36598414376738464
0.044370275688561105	-2.3910785353987487	0.023875195265941153	1.3409670351315284	-0.21953823073345463	-1.0475107613932764	-0.2599177995741151	0.8753984507381333	-0.8400949928580701	0.8592020180896768	-1.4854442385146966	-0.1346288883347338	-0.5575887269302809	-0.27050399464457875	-1.9501365535600717	-1.3722536494145372	-0.44922056194949367	-0.006802031382274027	0.8884580436833046	-0.4269109380047243	0.7738836470025081	0.49975405028645437	0.3468439738855113	0.7562260122426133	0.23710965890363464	1.9069239664086346	0.09687570856913444	-0.1351085400951308	-0.5205439230166563	0.5067598335937656	-0.04919066543502002	-0.857102697312504	1.7483033963580645	-1.068487917965023	-0.7047774631739951	-1.2111652562113657	-1.1560280573540451	1.2631301813392066	-0.6208230468043664	-0.5491259511624749	0.24642271150881384	0.6132534240446594	-0.6795261098134572	-1.9486730561278545	-1.7564878737530663	-0.8568932822925032	-0.7144283855923265	0.3520141704544809	-0.447495839593637	-0.34862709808200854
-0.00029051844084301837	-2.425877783950887	0.16363632808313572	1.3529863282310142	-0.17971770979584648	-1.0785826527677504	-0.3172506497901693	1.0342234658297045	-0.8892795281529619	0.911508975606458	-1.4846716322435933	-0.12302750913365364	-0.6142577680030306	-0.2317379376410676	-1.8964977901518918	-1.3123972455663022	-0.4513166476712353	-0.00692738122036716	0.9426039217445993	-0.3985239144496697	0.799778708561536	0.5326501691971989	0.2715497780235343	0.7015810170930041	0.19044133586942277	1.8537809085233388	0.0033079863549962452	-0.15199291936777914	-0.5514323443022733	0.40450885362707395	-0.02753562121957385	-0.8510124486845563	1.7160868474305933	-1.0696435605421064	-0.7023455790254761	-1.171576289365183	-1.2032396686999673	1.3484637409566522	-0.5461085026576312	-0.4869294035533883	0.23804653102477272	0.517011750256357	-0.6930931142252582	-2.0135083574587993	-1.803675645347339	-0.9374586024075058	-0.7775231646107126	0.3536385829900708	-0.3799053578374497	-0.3363119694329459
-0.06470260035616215	-2.4608329331365395	0.39115770876285716	1.3324220689436121	-0.1849213181852835	-1.0844569406892925	-0.33966378089132043	1.1476273918086357	-0.8447080775425201	0.9277337380549019	-1.4847706843296322	-0.1236633513199638	-0.6408208827481774	-0.22147773650336725	-1.8147264492898159	-1.2488290130074033	-0.4561350661669089	-0.005980293554773844	1.028190114927123	-0.34482797832745776	0.845641878684626	0.5838827336542654	0.2072760754835667	0.6741361343106977	0.13022452731032147	1.808105582792137	-0.04750212219280249	-0.14094726737909163	-0.5861264833762354	0.3090781052836248	-0.018583524875020758	-0.8223174282308474	1.6985861560584088	-1.0493026895062867	-0.7138877325377139	-1.139646579133892	-1.2570794199917095	1.4570296292182081	-0.49846047987516845	-0.4414608082795974	0.25608390771806305	0.43876883912600134	-0.6943939915770142	-2.0630845405582603	-1.858793876218136	-1.0006564092785486	-0.837806967378848	0.34957755165109644	-0.307352126716145	-0.3222853238896667
-0.13573595918356843	-2.475405930450214	0.665531473403443	1.2845187867814822	-0.2328408143982633	-1.0692320532520732	-0.31875522715327226	1.2106826322330249	-0.7781376693239752	0.9234665149208116	-1.482769832191646	-0.13863304968903978	-0.6451066962196634	-0.25946738266738467	-1.7100058806345735	-1.1855421927844156	-0.4618044438923229	0.006864582909836786	1.1356431431310816	-0.29412163235427585	0.9221035192362234	0.6600522339359259	0.1664993495797656	0.70066312803674	0.06793884041029412	1.7727847366981606	-0.04902944986045946	-0.1067689264720845	-0.625812323472932	0.23497622812665636	-0.011734979066365878	-0.7968823490291028	1.6942259019679533	-1.0190607726073506	-0.7364477342641143	-1.116875133409136	-1.2944747190491583	1.558133281650909	-0.474107451385663	-0.41748033432779036	0.2831753401632794	0.3725907620618479	-0.6777168436115891	-2.0876983964382516	-1.918159468202104	-1.0438491132774605	-0.8953931878431319	0.3310998590587635	-0.24861370625577878	-0.30866597231520027
-0.2010183732482383	-2.4750087550267383	0.8888780244783678	1.2162494802007793	-0.3119014408954187	-1.0321689914621113	-0.2595999787378638	1.2349019071606016	-0.7570811698772116	0.922209052169156	-1.4663130356111793	-0.17120625824203684	-0.629050839948137	-0.32093664610469896	-1.59134732398656	-1.1312830802974474	-0.4675732843848497	0.012512289503926913	1.264403854410721	-0.25028369874232415	1.0193456753384291	0.6905302734726498	0.14712417553992677	0.7439093009431839	0.012135441377895833	1.7611613970211208	-0.03691290239798238	-0.049213890133397754	-0.6715932584650256	0.18461796372555772	-0.0012844631619945452	-0.791557150197859	1.691238173115826	-0.9841494350253364	-0.7632839848755255	-1.0968111654212547	-1.3092713934756919	1.6273654232042383	-0.46022987354042655	-0.4177991758353891	0.314280973107885	0.3162861512437089	-0.6569576322320329	-2.096046984444606	-1.971123240537235	-1.0750190460921367	-0.9471127636067846	0.3006841346854805	-0.201931836319086	-0.2948385626303115
-0.2562206903934867	-2.466166961954611	1.0630387966496493	1.1380058296937667	-0.40459008626935955	-0.9718802470041765	-0.1768144130399169	1.228257956901858	-0.7981556046784734	0.9230386282900396	-1.4322985492654132	-0.22239977633723534	-0.5965309546935142	-0.38003240798443716	-1.4758645878645147	-1.0942717298784541	-0.4584853345157162	0.007359018382315774	1.4076945283950137	-0.2131653015353252	1.117002257676687	0.6953231115804407	0.14289429945964582	0.7740704554142136	-0.02116223667649217	1.7787436524725333	-0.036459240714519836	0.029852934713434448	-0.7200996423940854	0.15410257569900793	0.010241841144297503	-0.8055014075762046	1.6900963912508982	-0.9350385296972034	-0.7813929692842232	-1.0845327749380096	-1.3124817830472142	1.6560621458780926	-0.45740236835999726	-0.4346528684835408	0.3462590020494209	0.2720709966021121	-0.6505778505835739	-2.1091956424510863	-2.005450946538852	-1.0852563719896107	-0.9864425587005389	0.27084255612219066	-0.14969986445882272	-0.28821672729259407
-0.2995272176870479	-2.454608043555532	1.2084130596146998	1.0670899137239698	-0.4998620833259995	-0.8954654887847292	-0.08410539889093986	1.1818575772042048	-0.8818483695584545	0.9182329083757267	-1.391367397254529	-0.2790116565114643	-0.5594446372282015	-0.4102307032679174	-1.3674882029954443	-1.0710974240161966	-0.4225645403633359	-0.00632152366958304	1.542789632431547	-0.18885426024267604	1.2125735524462389	0.7009508565730728	0.1453199487661517	0.7800571318145162	-0.01256661033167078	1.8132282870789531	-0.046893459434157056	0.11349488168575861	-0.764955576534845	0.14453244606781548	0.01990472625440539	-0.8350104711633521	1.7236297687403592	-0.8864468826891789	-0.788632844570411	-1.0755682024624167	-1.309189930303173	1.6532681344511198	-0.47013982314860925	-0.4533836843736131	0.355283584963613	0.21752071114564053	-0.6556766916979282	-2.13878625802446	-2.0091083963863046	-1.0762769734532647	-1.0060835838376472	0.2409449633335353	-0.08754555848340231	-0.29591487737822114
-0.33272738803943974	-2.460988833770052	1.285643990912593	1.0127770374697238	-0.5907960625570161	-0.8054094124008785	0.009293354094156414	1.107729086348576	-0.9807971759251142	0.9111509480174446	-1.3499409848134507	-0.31455578286601366	-0.5154480833099793	-0.39851983977221495	-1.268150227494006	-1.0475657244873324	-0.37399355575671783	-0.03846679326060612	1.6497673814816154	-0.16639410921725958	1.2970737463384008	0.6824135607855865	0.14169648501249735	0.7525102613592911	0.033947584230151394	1.8550606756695127	-0.0841655472446294	0.18788201018708753	-0.8005615021622651	0.14885313750468296	0.02026492326397688	-0.8720871209169101	1.8067371665046068	-0.8581141185611674	-0.7954488134453891	-1.0596938773177549	-1.3053241324800244	1.632859488151792	-0.49786761588572387	-0.4690563162260112	0.34117199025650924	0.14653516703776062	-0.6691091225905824	-2.191238556686368	-1.993298774465058	-1.0661613824617062	-1.0017805819768586	0.2260311758300607	-0.014124589907745306	-0.3180712281690282
-0.35641392765582464	-2.497670025683891	1.2943011252976615	0.9783954600445159	-0.6718294303391419	-0.7025603585344904	0.09706938313579003	1.0164301365430068	-1.0302576282475038	0.9017374421404678	-1.3076315937768253	-0.32493755097697324	-0.4665662122501524	-0.3645620814764476	-1.2019802559077897	-1.0238454786934081	-0.3248589488031288	-0.08844655926034042	1.7283442056298715	-0.1377173810986382	1.3526200183578172	0.6447561096872338	0.12764993413979733	0.7001531896721483	0.10352473347785493	1.906135019048636	-0.14850611550169673	0.25663520258531114	-0.8171289281245505	0.1700164494865732	0.001765204852378549	-0.9071286628368718	1.913304800009198	-0.8422982128862915	-0.8022313160247453	-1.0432679509545388	-1.3109932287130133	1.604330900678852	-0.5471665368541792	-0.4794074384093288	0.3257518015540102	0.08279467889718688	-0.6993831801942858	-2.2664936418723927	-1.968517371641715	-1.0606891085957855	-0.9712298655755038	0.23978966993537876	0.0623831442148675	-0.34734860672503204
-0.36180098354577217	-2.549113522823527	1.2754460642593057	0.967989868333387	-0.7356113768843325	-0.6034854781016478	0.17482053154461147	0.9108017086012616	-0.9641863508315103	0.8818101504788161	-1.263827931270813	-0.32715477653182184	-0.42351036887812643	-0.3182294240985683	-1.1808725210051565	-1.0100703448505726	-0.2847017775329925	-0.14903231433874203	1.7838320483609742	-0.11611024906594603	1.3759035368102954	0.6010573983938516	0.10174532044445048	0.6386886187934042	0.17930258973016755	1.9500433935496084	-0.19938427330201475	0.31930566118621406	-0.8048627561209682	0.2008468038047826	-0.04510363003308133	-0.9304457224043918	2.018304969908278	-0.833732402703453	-0.8022424714566194	-1.0318738066995112	-1.318473029098799	1.5805199891374753	-0.6174802060023425	-0.4844280694726472	0.332795809772468	0.029543209761107546	-0.7377017437203428	-2.35545199437984	-1.9300910647591518	-1.0585616461924032	-0.9160487903954057	0.26304257524009167	0.12824511321552176	-0.372900054172837
-0.3578694831469803	-2.6058056746247873	1.2345040364492577	0.9828192276436323	-0.775623132946504	-0.5278964381458833	0.23596046965022613	0.8102842778116852	-0.7999971183226694	0.8597434256633061	-1.2183658538385482	-0.325058141736446	-0.3836210528700784	-0.2690124685581822	-1.171855243523153	-1.0009019309465974	-0.2657412270763933	-0.21347605887845783	1.8154640727207478	-0.11006668997598264	1.3773244267624736	0.5465600329578544	0.06401266433866573	0.5725734100295868	0.24440408526039498	1.9768312467683848	-0.2153947502142118	0.36371920387682166	-0.7785332676026404	0.21686162832685457	-0.10529495164589715	-0.9429277171171166	2.1067512919329188	-0.8447031987899507	-0.8034063548488006	-1.0301684746879496	-1.3194839130123233	1.5553986120595529	-0.6938182853817114	-0.4842439497288226	0.3769814881034824	0.0023173112535497765	-0.7402785774017907	-2.4343194021835464	-1.8832162026188684	-1.0729959278938248	-0.8525720528207217	0.27362926383410713	0.17542319479642482	-0.38691861265175354
-0.35726175121510606	-2.662026412605661	1.1565624958569312	1.0036269332611742	-0.78785882591638	-0.4753898055429316	0.2771216490174636	0.7379102050712558	-0.6487821864888437	0.8606777903468276	-1.1690435751103672	-0.32368505149790566	-0.3481164046620993	-0.23795944028911845	-1.1452622748793746	-0.982112029277831	-0.2726299446504833	-0.2696049308246552	1.82832456747308	-0.11308042217197634	1.3635463989622993	0.4859899014066449	0.023046809837946585	0.5043130605453883	0.29388228890663826	1.9980891970629275	-0.2056637071039415	0.3901241944296598	-0.7553058355107505	0.2065161970546538	-0.14656872631601087	-0.9590804433667355	2.141979439716663	-0.8762764471712696	-0.8097612325396557	-1.0411794455774164	-1.3155699778599592	1.5150807799106747	-0.76699138315589	-0.4913123516015087	0.45044548343958607	0.022562841479947204	-0.6898384287436619	-2.493947265610469	-1.846082570857705	-1.1085773018228708	-0.8021953001065525	0.29051755278170355	0.1946387375492587	-0.38235309722517086
-0.34698282841673833	-2.6995836176030514	1.0617166533951021	1.018365869648797	-0.7886170564102628	-0.4492948461687377	0.3020300117904581	0.6904820893179535	-0.5854638789651834	0.882083765059037	-1.1210712348119163	-0.3491077761539934	-0.32301059405122984	-0.22409642043130976	-1.108181853281971	-0.947056494593418	-0.29563899810918154	-0.3105316529620995	1.8396833398568169	-0.12927571201026022	1.3338984775990224	0.4093714417623807	-0.015181183069290685	0.4294813053361561	0.3326515277308676	2.0085127550404294	-0.1826403766682202	0.4050870224096017	-0.7326102789083775	0.1656634538146641	-0.15593384856487275	-0.9849112379805682	2.1122931112285435	-0.9060771897080084	-0.8060948139304205	-1.0592096472403985	-1.3125595433482544	1.4705991289626605	-0.8321060911658448	-0.5107212670359111	0.5277232639784867	0.0818221055387888	-0.6130567597635748	-2.5377074129735813	-1.8255228808316322	-1.1428311855874087	-0.7769800672884781	0.3125171397938714	0.17825236067604194	-0.3516766565344182
-0.3146004701702019	-2.7101069103652184	0.9771678129208805	1.0208038107549133	-0.780031605818019	-0.4481260212292784	0.3091945048970111	0.6620999643063828	-0.601625176317359	0.9122948898262422	-1.0869124154264935	-0.39986278239656425	-0.30367978953921543	-0.21695207858368432	-1.0537249840158658	-0.8931238204161064	-0.3148610988052249	-0.33083484479325814	1.8467446301431907	-0.16116333237508043	1.2913079591018986	0.3156688968990565	-0.05125371037990471	0.3360266010520477	0.3627747520558403	1.9928065218828401	-0.15563616496011565	0.42337008187490033	-0.7246321465656219	0.08874707017966137	-0.12947137492834412	-1.0257905244083836	2.070456950630706	-0.920827249357399	-0.7956273003553723	-1.0848064701991245	-1.3117412087515918	1.4304692126265703	-0.896559527802957	-0.5307005046036242	0.6027905816873269	0.16995694949791346	-0.5429339878790669	-2.570198684344577	-1.8230965501474174	-1.1470049537902294	-0.7812711329443823	0.3178875036507562	0.12735902099371837	-0.3170162338635299
-0.2562657075736258	-2.706547179233325	0.9060829687416685	0.9927205376709001	-0.7538927837921614	-0.46126964619365385	0.29735736928302225	0.6569474424650967	-0.6156597424238811	0.9513781128967945	-1.072258366811935	-0.4488692226267821	-0.27944453478974174	-0.22361967693337476	-0.9596609233992816	-0.8357607298640414	-0.31872172769166685	-0.31570929766333994	1.839731267166453	-0.1991468195982861	1.2470103992038934	0.23409613130606535	-0.07509291971525683	0.24132764715833638	0.386323804231567	1.9553987827720918	-0.14196582623177928	0.4517053382387795	-0.7458774339760819	-0.005258253792560036	-0.05819078804751661	-1.08378356022946	2.0620387958356297	-0.9188478210243547	-0.8029787299602994	-1.1139234352854204	-1.310252654417391	1.3828325540849118	-0.9658242837390258	-0.5407866739848521	0.6763547846717264	0.28895560876721066	-0.4882572654700084	-2.594012528557881	-1.8363003031731437	-1.1181016089856963	-0.8142150584250384	0.30783995197588043	0.05244625287035274	-0.30274844676470813
-0.17120949713297212	-2.703666729433169	0.8310556095346868	0.9351072247408989	-0.7296495380010117	-0.4871949374314748	0.2837722190696529	0.6622660630628514	-0.6234164211070088	0.9985678956047555	-1.0791382417022386	-0.49630250158569866	-0.25714810042022557	-0.24542728665319977	-0.8435442307083643	-0.7781387399629388	-0.30720983334993884	-0.279040988081119	1.8283285614155496	-0.23420911913885956	1.2038508669064765	0.17278561063056275	-0.09050840138469815	0.17063999105868327	0.40700665962265836	1.9125665760985833	-0.1439770596951297	0.4780318981266093	-0.7768583553468321	-0.08863144640658283	0.03420694884779663	-1.1419386509335823	2.1033856213484983	-0.9000100661783221	-0.8268364802613686	-1.1437983257101878	-1.3103119003610408	1.3276001405842597	-1.0373054388971732	-0.5471769763132082	0.7329956842291856	0.41023181324288316	-0.46742827522867225	-2.6183358280534064	-1.8677194901516114	-1.0727524580819936	-0.8686202802876576	0.29588091486041823	-0.031012874732311846	-0.29679416183074847
-0.053808442762564135	-2.6953557408989575	0.7777462468888265	0.8761236567526804	-0.7219330329747671	-0.5234096585395716	0.2764082426722618	0.6748030587854705	-0.6138244291623256	1.0475332622907483	-1.103060735510439	-0.5429464592098853	-0.2402567656297038	-0.26725873354792135	-0.7381263098273629	-0.7293784245196684	-0.29075058729591013	-0.24743890112183314	1.8239032731591567	-0.2601014645076444	1.1669636428007355	0.11818978919399462	-0.10447089510321246	0.11505670931822605	0.410107013124963	1.865509683561853	-0.15601421636300125	0.49085095459632055	-0.7938618531390322	-0.15328029678438612	0.1029709592884169	-1.1677279896471011	2.207729366133595	-0.8683353086517188	-0.8561901399989994	-1.1785113062122012	-1.3146035284041724	1.2814223021681896	-1.1022878926325592	-0.5490720624569652	0.7760260273210218	0.5140632525432405	-0.5009171446786691	-2.653694871306891	-1.8952811704186003	-1.0187369412571565	-0.9408283517352036	0.2695682324951328	-0.11624355385556866	-0.3083204341106127
0.09245987837187294	-2.684962365331385	0.7519422468847129	0.8300183996288704	-0.7147701033091011	-0.5662753705934963	0.25921886893289664	0.6946933848725846	-0.5568739146103459	1.0985565599152145	-1.1394807725171503	-0.5759061063330105	-0.21181860749078169	-0.2929313709117187	-0.6358510022234845	-0.7109881283678953	-0.2710606432138188	-0.21409236224908304	1.819497954615112	-0.27069579945030353	1.1490084616689262	0.07289609069136403	-0.10471706248332813	0.06736727346164281	0.3890329085347283	1.8104142536382182	-0.16814210536756521	0.4819316450811951	-0.7896398849675866	-0.1915931195441987	0.12402087252778264	-1.147365605156506	2.3749347668341008	-0.8299492349426641	-0.8991273972817989	-1.2138011521107177	-1.3158069616345587	1.2599059416040086	-1.1498538265549452	-0.5351822486118455	0.8251867206615581	0.6012193676163824	-0.5621331432773984	-2.694624057140276	-1.8942244598034879	-0.9737993702734542	-1.031704647621788	0.21612365971859687	-0.2062065983662736	-0.3465641614818502
0.2564874770710812	-2.676948330384818	0.7276277932862388	0.7999145220046946	-0.701246089500061	-0.6176659638994156	0.22359926776369615	0.7080816367221047	-0.5007263496102965	1.1554509278408127	-1.1784422030456603	-0.5953020337145469	-0.1654049057962304	-0.32952483968892665	-0.5371288702460932	-0.7211414854475584	-0.24754322450098978	-0.16845457536330083	1.8159792912993347	-0.26786313260653927	1.1497550867132422	0.04834904062903062	-0.09213850976765973	0.03092367833884748	0.356034595397867	1.7568385472006647	-0.171257248927341	0.43307369804011014	-0.7551043174681387	-0.20187394234631517	0.10254832813051955	-1.0995669520944633	2.5625331077423397	-0.7983642739676589	-0.9565406866596831	-1.2465266839474047	-1.3083827043209448	1.2523448027157913	-1.1727839814697831	-0.5146237074599035	0.864338438307582	0.6630701087884234	-0.6094880694039679	-2.7174744517206304	-1.868114474216484	-0.9657300850813343	-1.138056233140861	0.1595632956561244	-0.2903727009773344	-0.38087610519747345
0.4270763297755247	-2.6571637976079754	0.7031801004450587	0.7948995276038098	-0.6892888617115668	-0.6727590929813004	0.1773563360891682	0.7236118704519179	-0.5415930715931054	1.2377012171313908	-1.2117265340143395	-0.6171591088689562	-0.11633808147647358	-0.3670036892480138	-0.4543401800330179	-0.7366754463898364	-0.2324764571865364	-0.12042469573390602	1.8225892660866356	-0.26639851509072904	1.162105646367015	0.059372174452947	-0.082069663512683	-0.0023786964580652242	0.326430072662668	1.713141043422641	-0.15673251402848354	0.34383267303801784	-0.6900899719172363	-0.19899078936881645	0.050223709206748124	-1.040251096181549	2.7324238839091386	-0.7835946933287904	-1.0173935675320323	-1.2842797871959555	-1.3056499851700984	1.2535415297340706	-1.1737006404073094	-0.49628358468477646	0.8602476084300845	0.6848914540765291	-0.6328290986693845	-2.7008607125075152	-1.813057799303849	-0.9984477902712229	-1.2591012868725024	0.11239231612048686	-0.35670683054760677	-0.39287657352405986
0.5996121755209733	-2.6157239244521273	0.6843216230158643	0.8142187328027811	-0.668031567865355	-0.7197006107112123	0.13482244119514447	0.741837748583586	-0.6600234802158701	1.34674827052322	-1.2381140097351082	-0.6484990028364381	-0.06957998405653501	-0.39898296202735134	-0.37799671493680814	-0.750349271791744	-0.24383731547450055	-0.06757929315776216	1.8313839274048458	-0.2664749649061148	1.1787024303917648	0.09879395708153019	-0.0692539495405614	-0.04687591815230662	0.3051988755909586	1.6697816599417599	-0.13071501648190975	0.24429108736481825	-0.6163046361510063	-0.19913615842650548	-0.017858328229083432	-0.9751389516610954	2.872441349888683	-0.7737014558614652	-1.0744312907034936	-1.3206223071756833	-1.3078124621133154	1.2745089783187926	-1.1618068766805996	-0.4842843662579547	0.8197519293833839	0.6729497305620226	-0.6510363973895571	-2.6580095354552657	-1.7314294691179952	-1.0543820810893014	-1.3784991443301111	0.06473821389107484	-0.41184834951046445	-0.3919480314976874
0.762945759359708	-2.564336106110175	0.6652581621363526	0.8439713521506118	-0.6381720484159731	-0.7554138682162499	0.10347313487897662	0.7480768331234373	-0.7579120211510236	1.456386214976591	-1.2625147836158965	-0.6904344394430354	-0.024913771783393206	-0.42970908046925976	-0.31205315641090353	-0.7680275947336626	-0.2777430676413047	0.0023415429186390167	1.8418520506178466	-0.25862879964284663	1.1876915327975597	0.15547310749017798	-0.050893465433394555	-0.10618514954337803	0.2990485567407847	1.6248807387620783	-0.10657643440767636	0.15048365475556819	-0.5596747626025526	-0.2083024851196731	-0.07531695519594914	-0.9248830943258952	2.96663238624418	-0.7617585144989756	-1.1280182669486156	-1.3419536947573427	-1.295089395714524	1.3149949456685857	-1.1403452002626946	-0.4813878483368093	0.773096427250249	0.6504697438223436	-0.6628589302568576	-2.604235499726861	-1.6450510708273156	-1.1251100614262661	-1.4662839631516627	0.01649596229532912	-0.4569384180629881	-0.3877383469030645
0.9025177749484934	-2.5078443979805747	0.6471376251283008	0.8741865195257086	-0.6173240648363709	-0.7737304861384917	0.10035916689826134	0.7511427393365865	-0.8121684694457543	1.5612388150694956	-1.2874787393573062	-0.7500336816132901	0.0019682278926675414	-0.4532568039565474	-0.2603826772070309	-0.7882555134389335	-0.3304288637614301	0.09575502781768244	1.8717666797156631	-0.24397055346126403	1.179929263614363	0.21780757057161768	-0.03777154325673872	-0.16645306505988114	0.31603529280360254	1.5947625824015537	-0.08724666617814535	0.06852360982175834	-0.531386254424078	-0.22130897775345848	-0.10105903481333456	-0.9054779642607326	3.008007060095218	-0.7596892896143339	-1.1809396357585933	-1.359865996923229	-1.257446004268042	1.361998624630328	-1.121747512963031	-0.48848768528770964	0.7224738811580995	0.6213540983462534	-0.66125900064033	-2.550638644496415	-1.5695937254471921	-1.1984756313914027	-1.5200864066676252	-0.02109658470286535	-0.49213146942097763	-0.38921827968144007
1.0037426559223463	-2.4493111339359164	0.635740545290657	0.9135761357423693	-0.6145998030618879	-0.7771841753144433	0.14186859675628433	0.7572330270737685	-0.8502605201969888	1.6631078519206248	-1.3106229667752003	-0.8296235828652074	0.004599028572709095	-0.45746917329187264	-0.19871077841900198	-0.8207361252497621	-0.4088202594708603	0.21282829465682548	1.9337686426147953	-0.22586401823833757	1.1566490342589968	0.2633139340354814	-0.03249095274913459	-0.21315662007825456	0.35099577995435066	1.5749370987422173	-0.07548170652035154	0.010894500077230468	-0.5306958073600466	-0.23643543581187526	-0.08782299536827612	-0.8932070177677884	3.0080826484416763	-0.7666621870557874	-1.2286253885424006	-1.3617523888767593	-1.2042246325131447	1.4184920521378444	-1.1070855304548362	-0.4961129371173292	0.6737317021133882	0.5900778626878992	-0.639298595997275	-2.5229538235866906	-1.5047599125131756	-1.2634472897486444	-1.5515562108450704	-0.04636600212072414	-0.5257390486249538	-0.4010584770961111
1.0559400762933275	-2.402837897469487	0.6322524102444239	0.9858936070128296	-0.6255505301947848	-0.7777798989932646	0.2221961225823746	0.7572364874645285	-0.8727555084163232	1.7434719470837194	-1.3325559286838191	-0.9099781391601441	-0.0004489198836615746	-0.4470012482015007	-0.1389679189048261	-0.8608345689936974	-0.4982078166555091	0.34020113985929706	2.017925004393178	-0.19876859419585166	1.125481550030196	0.2725648598491219	-0.035357902115116316	-0.22871653937648545	0.39413693217810114	1.5605615325604796	-0.07711866909484547	-0.028974421302055166	-0.550983058174482	-0.24833147036609188	-0.04165054136798786	-0.8737114384655771	2.984733806054009	-0.7728386281265486	-1.264497538971704	-1.3290310677363972	-1.1374026138191433	1.4721074006179296	-1.0797773030025595	-0.5020092596451797	0.6553052839620074	0.5802782627729021	-0.6004517068034548	-2.535577320560437	-1.4686727320407642	-1.304935705064738	-1.5643577905834773	-0.05345180162941711	-0.5705506310506244	-0.417548001331669
1.0687099497260442	-2.36348783518669	0.6272098173666176	1.0660500501138	-0.6531118731472201	-0.7870814832695447	0.3225598853831856	0.7592296725421516	-0.8467666045791296	1.7961835048840193	-1.3512767729451753	-0.9720056407143243	0.0007022547169382914	-0.42504380481089576	-0.11930922758818589	-0.9061954234191647	-0.5789052750394741	0.455738871181798	2.11147911280269	-0.1641851119200621	1.0915314896450456	0.24837225138884378	-0.0514338328531605	-0.22390612080384034	0.4389912816526474	1.553217414278459	-0.08958680436200614	-0.06958843399892098	-0.5659251254979948	-0.24744310390243704	0.019861502613257434	-0.8560323813407612	2.94452080573802	-0.7947919328932301	-1.2875260688368098	-1.2828186755712352	-1.0588610068969193	1.503232193399119	-1.0315500977073313	-0.505808413383612	0.6783176756648194	0.6032383806641949	-0.5567651551247492	-2.57420365072505	-1.4544122683999248	-1.3213873080641896	-1.5764372299263845	-0.033475728508566324	-0.6344353485506248	-0.43223631577735133
1.0585473213097019	-2.3208935549588725	0.6105685775916889	1.0849797411845468	-0.7044803116067129	-0.8117474598951739	0.42047913260304465	0.75896322245365	-0.8371436107212447	1.8411785493633968	-1.3626904033164604	-1.0156211258563013	0.014965977676727305	-0.3977468342434199	-0.11900130582616228	-0.9601562388300676	-0.6439097190567956	0.5551795941291581	2.205512494308563	-0.1270103832701473	1.0662350437603147	0.2017356130384261	-0.0823518553874493	-0.23267706067481178	0.48338917372819257	1.5505524446246366	-0.10302653173458229	-0.11462506475042863	-0.5671540552004812	-0.22531874092804696	0.08407262285289252	-0.8384023175526799	2.899131992856627	-0.8341150140972168	-1.2874516992909832	-1.2413348953788728	-0.9925129557521162	1.5064712685932211	-0.9698147144372127	-0.4998671836011702	0.7197152235461847	0.6348347037569584	-0.5295563832349546	-2.6206975802865973	-1.457946606331054	-1.3164831304258755	-1.609440836431462	0.014367421731453311	-0.7174242143527174	-0.42794061422541574
1.0326211769814093	-2.282939174538007	0.5803540170149144	1.0352193113039199	-0.7719527605557597	-0.84861823113058	0.49860219901173436	0.7301416278155898	-0.8882657655912581	1.8763525768888711	-1.3727937160924306	-1.0415289542493582	0.04723075498661906	-0.3774307506099917	-0.12429635259664593	-1.0125073756795604	-0.6900199211289262	0.6522700076122699	2.286637453752467	-0.07111349719972648	1.0559303025099103	0.1405865602038598	-0.12604356331676694	-0.2684101416762766	0.524882336901005	1.5484037446718273	-0.10532508426412546	-0.1595919793552621	-0.5664867331577331	-0.18421563986648148	0.14642032389634335	-0.8175311561036859	2.852844076485779	-0.8721536141935677	-1.2567222029555665	-1.213666409828323	-0.9592019239350247	1.4608819033803544	-0.9008828744336788	-0.49473428440137346	0.7565503761463057	0.658718150785971	-0.5336633676711503	-2.66502460708224	-1.4901147241338246	-1.2907217055740212	-1.6618228715661931	0.07283927123451214	-0.8045030286814511	-0.3924347257347887
1.0265813719794488	-2.259435298075912	0.5393607433422867	0.9891314432036916	-0.8421125662552512	-0.8969510275787519	0.5475364645762183	0.6778551234355807	-0.9458332182159568	1.8929120805790753	-1.3938606797631088	-1.0472679781206224	0.09057359479646725	-0.3649060178571003	-0.1778173812134633	-1.0510974493030134	-0.7219474693720479	0.7376541389934518	2.326532945081985	0.009669815615983308	1.0525326651937061	0.07736599311728214	-0.17428036165456248	-0.32302794011310754	0.563218830398909	1.5345299053826238	-0.08490652799428458	-0.19214941985209533	-0.5659020004767112	-0.12985165032017526	0.19203567318849402	-0.8018344447575206	2.8158217000571484	-0.9043085880613237	-1.2072032408671416	-1.2229341524393045	-0.9568802235182489	1.3681405046167023	-0.831745812279952	-0.5088710881467455	0.7802642213871903	0.6757997398337829	-0.5613007811404515	-2.69374404430692	-1.525786401888643	-1.2453145856675014	-1.7195105497719934	0.11160811696537484	-0.8922090697186184	-0.3273720873738097
1.0969019587879905	-2.236503057270033	0.49255960524400144	0.991259859690059	-0.9219414882528458	-0.9484434217664951	0.5583998512450977	0.6209836012988865	-0.9819597476701875	1.8898033532208154	-1.4298307372932433	-1.037058874051635	0.14584910872112217	-0.3464390179335192	-0.24257453530333645	-1.0696509646096148	-0.7491744809175551	0.8035324427913458	2.3273237456909794	0.0894753755296549	1.0513189883595537	0.02874842003537832	-0.21698139598097543	-0.4018644112789305	0.5921327390174379	1.5037246013214545	-0.047498341678773516	-0.19804043424606205	-0.5641709274549292	-0.07656581461839587	0.21027604975320097	-0.7934452780212512	2.795082644789316	-0.9280422070683766	-1.1476332346602958	-1.269677092341397	-0.9711955246526284	1.260553756642829	-0.7705348856158806	-0.5344547510874653	0.7681980416188354	0.6885539929894825	-0.6112126041308178	-2.695260630840702	-1.548715996303949	-1.2022726010759135	-1.7779263364757358	0.12515655772557344	-0.9821062902357041	-0.24611326465733852
1.234365669773607	-2.202349682771022	0.44777072134966456	1.020153461272967	-1.0106041310043978	-0.9794549866924809	0.534221800180935	0.5570632631845569	-1.0258553565728268	1.8678763464888228	-1.484487678369521	-1.0216862929179573	0.2300379193317612	-0.3182464506520655	-0.2421669917947759	-1.063656881854714	-0.7637439343964458	0.8652776838721099	2.313808244373621	0.13934479720808818	1.0522202009681112	8.590914918163439e-05	-0.2513877904139772	-0.49031492041184893	0.6009565940617599	1.4594562923106202	0.00208688032367646	-0.1827725981244211	-0.567533966264422	-0.04570315606514476	0.20720717123165047	-0.790057200350134	2.778210530192946	-0.9379159235462247	-1.0818124681267511	-1.3274099496513323	-0.9841555748260188	1.15817425474436	-0.7222894383517462	-0.5590908709563065	0.7145103204023362	0.6993692549559708	-0.6829652108583301	-2.6634859343368005	-1.5701169510915682	-1.170969339554759	-1.8347605760323091	0.12395925365839348	-1.0548411702624787	-0.16697692874224257
[truncated: 202 more rows]
[truncated: 6 more columns]
