# Supplementary material for: Obesity dysregulates feeding-evoked response dynamics in hypothalamic satiety neurons
Source: Sci Rep. 2025 Oct 14;15:35837. doi: 10.1038/s41598-025-19800-2 (PMC12521569; doi:10.1038/s41598-025-19800-2)
Supplement: Supplementary file 2 — Supplementary Material 2. [file 41598_2025_19800_MOESM2_ESM.zip › Fig 1/Fig 1ef NCD and HFD/matrix_MPK122_1.csv]

0.5279537227860708	0.158009812116648	-0.42429445010730304	0.05098125698762355	-0.7970745059448026	1.1121895444156347	-1.1673565076491226	-0.5037236110850746	-0.15189202845124825	0.8436347341261209	0.9800786067697489	0.20537055380969313	0.6055196716896895	-0.40807279137016933	0.6460155217928161	-0.5674506603426007	-1.0369879877879813	-0.6373593499713572	0.7006352890499616	-0.012394103681576596	-0.3025156747440495	1.3936398510634034	-0.2982255743873662	-0.9201410973068646	0.8741323612111558	-0.7830149921383611	0.6183380694044219	-1.2996632613971344	0.209062775138932	0.5130643591989015	0.12550124782004274	-0.18278450857896894	-0.15397799254684777	-0.8653044407092965	1.6467162861088025	-0.7882817437268784	0.5401029247987347	0.21336529296671167
0.5436726608023077	0.15773161175924572	-0.44541589880985655	0.07446285647832622	-0.7977194740653862	0.9453224469152317	-1.1308278206803382	-0.5510299406894292	-0.22218936453453136	0.8932333673091755	0.9198720717502898	0.1516342025432229	0.5900223736088666	-0.4051767115200915	0.4938639512856885	-0.5566214687820707	-0.9046904401329494	-0.6099753234012009	0.6897263981362523	-0.06858109624642056	-0.33659975120201424	1.328995258868324	-0.36145197630628473	-0.9055930893426016	0.8298239857647022	-0.7774216426464742	0.7877963791072872	-1.22270676250015	0.09006054051399778	0.49858385537233557	0.053353877925459814	-0.08451279656643473	-0.07336447921938605	-0.9449121846531972	1.7559686559733674	-0.8439171947471726	0.47018425252742957	0.133587137491402
0.5133690047849677	0.2440293626251259	-0.4879724810966872	0.03587720731521951	-0.7881370905595322	0.8492903340310193	-1.1152567966950644	-0.5272971356017228	-0.298977296056632	0.8946698732728775	0.8991917711832151	0.08460890966703545	0.5986319836537682	-0.4053778281763463	0.4634054348542362	-0.5469255647104322	-0.7941521328229334	-0.6394516126755966	0.6180442106199383	-0.15094706534703026	-0.41013019736599515	1.2571449861800816	-0.4018515415535726	-0.8881824777554178	0.7565455308195562	-0.7588842966292942	0.9685429148545861	-1.1858103966400975	0.04758290363152869	0.4726875046137184	0.015594298076578103	0.03579406736643274	-0.13470916344188374	-1.00993777739977	1.7547593917688218	-0.8217729855809649	0.39916726620850457	0.07438033514781311
0.44932152843584916	0.3978185201965621	-0.5660015954248122	0.0022752830440199434	-0.7803974731124972	0.7738856674161457	-1.098637889560617	-0.49853902849712206	-0.37173477718527526	0.8669453081734524	0.9064746436638068	-0.01012318137115803	0.6209672989433311	-0.3903343022884561	0.5640877530582138	-0.5524346011147716	-0.7316071264308939	-0.6901889832533392	0.558188405614242	-0.24987779225564688	-0.45994087449052523	1.191513628821928	-0.4216380797202312	-0.8850207961420409	0.6281812620169758	-0.717180625705095	1.146815934934775	-1.1848056867933856	0.03717426131147304	0.46117588715371094	0.044176357335341615	0.15125699704095197	-0.21411538660830357	-1.0627575695145133	1.751538563070174	-0.7873819790203549	0.34794189902763856	0.042792844734427016
0.37419266674741336	0.578893568821919	-0.6003344057291866	-0.027938931300656798	-0.7726947109866379	0.6955053025019132	-1.0703346523032953	-0.5065524340270718	-0.4083333604983304	0.8469099677233629	0.9311534268431654	-0.11451878431777689	0.6336730965365188	-0.38210460871449353	0.6907726195490446	-0.5624390112250521	-0.6973593801672905	-0.717160710996486	0.5363150692497631	-0.3320356613837955	-0.4976294174411663	1.085631432021047	-0.4191527094860697	-0.9074003749134961	0.47766077392879047	-0.6592926730327175	1.2858095262213134	-1.1498289580447074	0.041798162853031076	0.4358579903839316	0.10553846580650032	0.2431777730258704	-0.27768100659240413	-1.1243050491606903	1.7950930040066049	-0.7593093201766932	0.3199480705819715	0.007778111611188765
0.26107136061877806	0.8740307639818059	-0.6106441821750869	-0.08693645002104555	-0.7475409542837738	0.5302420159739539	-1.027248468470411	-0.5319353858309441	-0.4885654950839305	0.8151605740965495	1.0130447965649587	-0.31238209356690694	0.6315074484713773	-0.39059977627471254	0.7969261897786722	-0.5851299451693234	-0.5791626400702217	-0.7322250024669932	0.4634881215758383	-0.42980102844662377	-0.5629823664018617	0.8749685437176014	-0.4411137006287745	-0.9221406473001943	0.25515593612972665	-0.5898837062345198	1.5212702285250077	-1.053479421425687	0.049684087501745786	0.38365922182817214	0.1846661104856846	0.388255187048496	-0.38428592314928806	-1.1971077892125042	1.8904202314542076	-0.6976454456226694	0.2614562576620719	-0.06142218301193657
0.1502231231464491	1.233665930001609	-0.6074864210324287	-0.16081176341874664	-0.7124362608632928	0.400781450860216	-1.0115146328884066	-0.5477232760342567	-0.5409299440919131	0.7037086059455627	1.177063383153342	-0.5267598156902495	0.6401303040701947	-0.3951611020385813	0.9205087999662982	-0.5941710609140438	-0.4611503582115562	-0.7446801192710397	0.38637842413579004	-0.5123584495219003	-0.5968854654627023	0.6655173112423094	-0.454124997531603	-0.9381626825031265	0.05595718192175529	-0.5284468697465992	1.6788016954112066	-0.9805503126376485	0.18714301748049395	0.3161524920843286	0.3091052509835269	0.4764211224906667	-0.5309967797886606	-1.1103061840112607	1.9756175456806524	-0.5945624024114917	0.21232208042786782	-0.07594453172948992
0.07659325439949041	1.561764303506403	-0.5826634907255658	-0.2227444820754736	-0.667159498798138	0.23848993172237262	-1.026333952267493	-0.5802165125301763	-0.5474205395307286	0.5624974578847441	1.3738647228687528	-0.7327255087557918	0.6453159384280093	-0.3871727484521251	0.9588075641458488	-0.594448086744662	-0.3261679184197589	-0.7171360961411452	0.33734901997362127	-0.6134950361386189	-0.5899681071727091	0.4688986154924294	-0.4951660756025971	-0.9924325201424946	-0.0945572114792983	-0.47230764243260576	1.7547611128974423	-0.9224738081367267	0.3612040516675876	0.24508309870061512	0.4666638526474614	0.5222390418284693	-0.5852459448072478	-0.8964778394911284	2.1161805564106215	-0.4907595474350931	0.15238049296511016	-0.04583375649293069
0.053889843668462854	1.752787796912429	-0.5170615257949582	-0.2828427007719889	-0.6033997931630399	0.043178774916603435	-1.0570325984426832	-0.6019296399768626	-0.5292259348974075	0.43267910803058485	1.600304187113877	-0.8788264551523222	0.6564422037168045	-0.38956201432843685	0.8282871807710583	-0.6176678881837511	-0.15511364534014493	-0.5959079335721302	0.2857540062817474	-0.7228224376714554	-0.5664812627462188	0.24666992155664164	-0.5736589084610433	-1.066774763484093	-0.17108210310318908	-0.42048879541579626	1.759672165821953	-0.8344355733985804	0.5126708741144499	0.1575335128666679	0.5589213807986384	0.5394365914306615	-0.5814591178466688	-0.6320548311130283	2.289505325051448	-0.3878864493221057	0.09367780374806636	-0.02211944806508202
0.07469783203570787	1.8003044179565677	-0.47749540604720286	-0.3045448353012863	-0.5334115382491379	-0.13939623593153713	-1.0799370724339217	-0.582089652045824	-0.5258759501547937	0.32201068858707044	1.8334259871282996	-0.9395427262351607	0.7044043544438645	-0.388669056374663	0.6125111537182222	-0.639225534639129	0.0009790150689532762	-0.40213979230445906	0.21048265897715845	-0.8512034726829466	-0.5265656923809943	0.04115657052283732	-0.7054484692862497	-1.1195577562566281	-0.1754946565864393	-0.3761277477215058	1.7473135820888455	-0.734443429165103	0.6387419063274568	0.07789074182055845	0.5425224242989213	0.5264687778867392	-0.5518817042379098	-0.3280547842260485	2.422505783486833	-0.25214194726397643	0.07085044458239084	-0.005512324980244286
0.1292901618760961	1.7428616081603472	-0.49006371364149537	-0.2910612605937343	-0.4761015138199022	-0.31923533394433423	-1.0760088096532103	-0.5238311903754911	-0.5392968265298895	0.2599849729034925	2.0092369309566225	-0.8861289220951368	0.8048983719987419	-0.361590709776462	0.38759757173595066	-0.6062594607955651	0.11692126558553277	-0.20327637598058682	0.14527173329298826	-1.0311267088739207	-0.5075027398841516	-0.0973852583731902	-0.8438027134852982	-1.2033850444383618	-0.14350973852000118	-0.32135149752507586	1.710075928045859	-0.6589234515808633	0.7024778170573651	0.038977260902502475	0.4651900902169276	0.5171988174237004	-0.47588697227903437	-0.058209375921240404	2.4464492147368455	-0.10356080205938767	0.03774286593101729	-0.0049200595349933205
0.18665272440201297	1.5737157908603603	-0.5048905523841796	-0.28155855079984	-0.4330913540070946	-0.5010084393062523	-1.0346893048486892	-0.45301504848291013	-0.5611554769754437	0.28581073830180886	2.11652117660175	-0.7292936073303696	0.9365658006931211	-0.3501029263711647	0.18693799357872565	-0.5660403470230881	0.16576170804284515	-0.029224733843427185	0.08496980851998778	-1.2018602502809563	-0.5364189062242986	-0.2131259275940233	-0.9524741986882377	-1.3647333477459593	-0.12466496590920984	-0.2576258881416239	1.6103437763481228	-0.6247291139043052	0.6354474575432916	0.06681200714690058	0.33732110260803305	0.5246451791071249	-0.4058306735083367	0.07808513060306022	2.3267878706808385	0.0036611588018176378	0.014282877873915528	0.001737004069626951
0.2100434861001271	1.3343967154094698	-0.5226032920386968	-0.2548849213783698	-0.3847556002843032	-0.6282991425160975	-0.9668488301595758	-0.4059763102379331	-0.5869503594935694	0.38779743806652006	2.144298729211381	-0.5005689890225556	1.04055664448162	-0.3783638389081483	0.04773129255496461	-0.5546822879677443	0.11589649759440275	0.09559719760580482	0.026970871828769817	-1.2599201425979603	-0.5820654274983832	-0.3264983604234736	-1.0255594326524036	-1.51357164596711	-0.12147134985227129	-0.19809207630841502	1.5020307739361325	-0.6356056324150792	0.5142532471525179	0.14109929026985069	0.17231330174978224	0.49088327392343745	-0.4064331232520651	0.12528809410846486	2.116431711283872	0.07666206865808953	0.05904137194241208	0.06425654447032028
0.16988552656854697	1.1278830261033408	-0.517333386025782	-0.23088966189880913	-0.36988447818964304	-0.6481345105723272	-0.8845215874378904	-0.3823327022700188	-0.5998687381572747	0.5466070900971861	2.0733873543418855	-0.22439123747150286	1.0584381422671865	-0.3881381084021518	-0.011719219146432352	-0.5027273526436228	0.004299263360218375	0.1224766196414108	-0.041270301331429796	-1.2101509531838577	-0.6205331786866315	-0.38804496896702834	-1.0538961954171857	-1.5711740669286882	-0.11069594300367065	-0.16903237549998082	1.39790026165216	-0.6558195394586874	0.43318905462872187	0.24076193247935396	0.04983024593246249	0.4150266302436603	-0.4615429307616915	0.17460816993585046	1.8116692256412275	0.11088311966302275	0.13274263779371667	0.1557497104526933
0.0958807391122694	0.9707332082144978	-0.4779973018579556	-0.24864762151365252	-0.38215730014137006	-0.6159403638461024	-0.7963954806113449	-0.37684707940276596	-0.5936712663834395	0.727763551264988	1.9348664646300786	0.05862451316027632	0.9916408138726643	-0.35451944814252806	-0.02105419038607311	-0.4282074042073301	-0.0991408176645602	0.057764164942133864	-0.12629904550883664	-1.0983263519814732	-0.6565878979132546	-0.3909364203751137	-1.0624680661535337	-1.5852221873946184	-0.08512263579963772	-0.16370904977666578	1.2424735317336086	-0.6657725799826977	0.42654827597717093	0.36154772233427585	0.018023773113570726	0.3516565726520726	-0.5309107155395562	0.23663091969512565	1.431950963381411	0.08751922945018945	0.1645058800508058	0.23148861559138925
-0.01109606594695815	0.8759892944979129	-0.4519823690005513	-0.2792287358503719	-0.35261776021851954	-0.5692647474569451	-0.688420215289671	-0.38279143031466634	-0.5886044144602368	0.9144832082558505	1.7480755259494583	0.298160911146674	0.8444959554283354	-0.3338366112132401	-0.014793273119607157	-0.4136509560166636	-0.16771829163105728	-0.04756280107468002	-0.21047932039295594	-0.9427757845652922	-0.6621177628253123	-0.3895595387522145	-1.0528099528445378	-1.5737888630738077	-0.021299072157921834	-0.175410079748203	1.0944673488163783	-0.6790347499592787	0.470284029127609	0.46746226460858076	0.020462180044083747	0.28132138083279523	-0.5940244982158591	0.3023478144243891	1.0877292565411931	0.038662005885743506	0.2035707140964551	0.29270517201253127
-0.17197784987948844	0.8699133986922668	-0.43924676280267355	-0.28640163069479785	-0.29926968281574207	-0.49577246819033877	-0.5372548438393274	-0.3903795567198901	-0.6151739809500925	1.117814097845143	1.5311485632112174	0.45884098765871695	0.6513559110133564	-0.322879775780455	-0.005373694889878581	-0.4110821710418392	-0.20762275720570494	-0.15783735301563231	-0.291730356050245	-0.7798584781239428	-0.6070000911018467	-0.3659597877357366	-1.0015676401782232	-1.4564306596193786	0.12175542419409871	-0.1931287822765318	0.9694243858923208	-0.6518434536823454	0.5458747673721973	0.5401176179352027	0.0338600203216288	0.20146295094219835	-0.5877991841973336	0.3858441320209048	0.8210306872447217	0.013078696063475542	0.24898819659352012	0.28273142191450573
-0.322007820058932	0.9082382799278681	-0.38763514359682794	-0.23589784679018638	-0.2710200791340641	-0.44329482975381795	-0.3596516403410187	-0.40964613459512017	-0.6743640238711485	1.346281229970175	1.2868633316763216	0.5422645764435943	0.496522008521233	-0.26206209892887494	-0.018628790003566677	-0.35205048495374325	-0.2405178097210153	-0.22262365228094189	-0.3501939306877865	-0.6438360121236331	-0.523046687436955	-0.3321711127098105	-0.9155183372491689	-1.2941082165714413	0.3074483517185278	-0.21002455522444494	0.8145373321193199	-0.5307139244184957	0.6434371443584335	0.5959250199842498	0.016067688433049787	0.14766678694358532	-0.47445256812729897	0.4563569342550643	0.6205532861956643	-0.03328917847957845	0.25455005893065347	0.1551811356252541
-0.4139878767453715	0.9291589468044453	-0.3064744085328556	-0.13745857892525937	-0.24315745632473845	-0.46921524532313874	-0.2100866722457792	-0.43816372803742193	-0.7420755904812287	1.5928953501602876	1.0101098098741292	0.5662362788813156	0.4084456977618879	-0.1688324617552046	-0.046605501392457435	-0.30933813870570237	-0.28702178115854654	-0.21649455330029466	-0.37003195083086365	-0.5442476893020368	-0.4358557992235494	-0.2972809323855683	-0.8424331032850019	-1.1669317099446554	0.4570363526755852	-0.21395918728080776	0.6740866152397949	-0.3718500585288268	0.7357335913983251	0.6163126499749845	-0.07174175674598368	0.11841322318727861	-0.2892996802214522	0.4596838250467504	0.46586979036953435	-0.10437059029525922	0.2707875338106269	0.02049997337518008
-0.4737457532474987	0.932875703579327	-0.1991314420078935	-0.03790026608460299	-0.20681810964485123	-0.5357262297685281	-0.13648890237012115	-0.4429421451691752	-0.8370895327436122	1.8137463888486818	0.7307095590025284	0.5305496648109507	0.36660299294366466	-0.10270530517848835	-0.10918647172708529	-0.28234071230363733	-0.3238519427598006	-0.19847647918851424	-0.34659803701623104	-0.4653861237376925	-0.30157057055908215	-0.222103195775321	-0.7410111065560521	-1.0142224880184787	0.5324154431187427	-0.1650977434436157	0.5833670551727519	-0.2620844389354316	0.8011556373327275	0.6308391236549679	-0.22793377870160972	0.09252825162109271	-0.10256894774869767	0.39189302436942314	0.3591289692374836	-0.17848120995624991	0.3875339238161459	-0.09113021774572667
-0.4953660654849358	0.8857819470784355	-0.06311767729362219	0.06173142675446168	-0.2053070414766213	-0.6021900433029628	-0.14374267861598444	-0.444547693325444	-0.9358093956275123	1.984152561749951	0.5097207843260854	0.4419137144626492	0.3674771995020697	-0.03457502670546819	-0.19026817056082027	-0.22829549116666986	-0.376770961821814	-0.19958414767899338	-0.2895081745678221	-0.3981365366367492	-0.1104986563976919	-0.14629209361853884	-0.6386681650372481	-0.7778397894485141	0.5003573888067271	-0.04834460922211886	0.5439437127402853	-0.15809055675931127	0.8468369311037357	0.6736600421135253	-0.4157447037122407	0.07495078560647953	0.01149487039720465	0.28906185444460664	0.28473131456086975	-0.2530117198136216	0.5687030225986988	-0.21171546239882666
-0.44914692015268703	0.7899474879608386	0.05380313428655705	0.1619318145811927	-0.23442274520594292	-0.6720737478815745	-0.22251577882178716	-0.4650184323178738	-1.0104721805785184	2.1154753251224583	0.3770960732342463	0.3457172594703734	0.3560727775810541	0.06917703392347603	-0.24007348539225518	-0.20555418888955912	-0.4618267050857023	-0.21735607323733364	-0.2495089078842235	-0.2756988368387815	0.08598247107767704	-0.10553639758074922	-0.6044042960608331	-0.5174112204459899	0.3503061916276728	0.08962467824447395	0.5774306175716966	-0.024314509510058722	0.8913509005024023	0.7162051414515755	-0.5898362402786648	0.04106224161865295	-0.000754941058605152	0.1731391532226388	0.21608231587202137	-0.3555249120439979	0.7409625978269825	-0.29735704578211913
-0.35839576368012926	0.7603247139047484	0.10934627067664152	0.20564794863302235	-0.28097101585168194	-0.6823098355586311	-0.3205768571254759	-0.4680192782766136	-1.0813243578848006	2.1724079742074602	0.3435533681962015	0.24255378654679044	0.31103127149230164	0.16812642880104503	-0.2685860410517019	-0.2261548370209839	-0.5231488216749921	-0.2617366574224967	-0.2235699894894057	-0.12341960098970954	0.2402958650236371	0.030912571248474685	-0.5958796532624275	-0.2872066186502772	0.13248207354564862	0.25984251864361263	0.6142904983127989	0.1451950053936911	0.9387961511027296	0.7236522577052388	-0.7390345896094125	-0.01465883220288573	-0.08722082332514162	0.058858294209555316	0.10967636790430602	-0.4125400022809621	0.8960621143752936	-0.3423929102390044
-0.2629997809754445	0.8031008008587708	0.08262031875400493	0.21942504333420873	-0.32755614181859694	-0.6425919285352154	-0.3373707001244971	-0.4399030718733802	-1.1356987977383513	2.128450891718214	0.3918758276416369	0.12285009697888045	0.265353978815618	0.20314486098820383	-0.3417992898073095	-0.2838265781224071	-0.5661480865828566	-0.31478167068873647	-0.1921362223380531	0.027186511080766206	0.34079864622534456	0.27583227432962765	-0.5813098344075356	-0.08761051290624325	-0.05798908868992705	0.5003436885201413	0.5945923190002038	0.34299885972523114	0.9621945196327989	0.7044598439033631	-0.8662872765655389	-0.06480779864227162	-0.22059172135338426	0.005433612859960047	-0.02681235265957761	-0.36887142185748734	1.0047424860151115	-0.4138438135540832
-0.2114901160783504	0.8574945347378723	-0.045969570426200576	0.25070326765580864	-0.37014246543787693	-0.6070722325867196	-0.23444605837802124	-0.4087286785058237	-1.1597558756712472	2.065406562714921	0.49226809561097673	0.04058767784922141	0.23525345754324972	0.1877473697853051	-0.4275625754258795	-0.38942378792077886	-0.6271627727748063	-0.35692230303760075	-0.1650660115521822	0.1982197164481477	0.36937296637092787	0.4878445066235105	-0.5859854002637247	0.0682005750352203	-0.17566530782612338	0.7502571154726745	0.545131000260499	0.5688148796552717	0.9407935728065185	0.6579383522446827	-0.9740595037581142	-0.13005211053512927	-0.38735554803399863	0.05356551340460251	-0.1506037990757251	-0.2987497590621021	0.9780402748894416	-0.4703459370310261
-0.18826598491771102	0.900960558578251	-0.24528494427179098	0.2665900373112372	-0.432501668868272	-0.587661402729076	-0.050274965786036754	-0.39213801422437616	-1.1689473963087929	2.0005914136327387	0.6046885679650542	0.053334740286503333	0.21844484962481775	0.16971927271858606	-0.4822186910223256	-0.49217518691371004	-0.6958427235404179	-0.38264482687204093	-0.13575341763404963	0.34945012843600787	0.3369780122861029	0.6810209983161435	-0.6426825397622599	0.16876768559697736	-0.2373679203460563	0.9593069454476856	0.4784000448631778	0.7949643777472	0.9059554254274929	0.5525294783579711	-1.0823408488812376	-0.2177368185215701	-0.5369065248938043	0.17264227992258324	-0.27029304922876063	-0.2564908100121893	0.8284235420668361	-0.42405446983020906
-0.1545024722617513	0.9279793772890651	-0.4272221756700308	0.2726438871799319	-0.5060464622756936	-0.5537691032084999	0.1792478166869676	-0.3837662274095452	-1.1387975336252691	1.8972570100911745	0.6672404718133497	0.18390181707322933	0.1905894497410812	0.14008272225281654	-0.5622004989849241	-0.569012078660629	-0.7748933263762756	-0.39320459981460093	-0.07787569084187349	0.4255897463605436	0.29579560014102485	0.8712509633357763	-0.7076917963384636	0.20393925727445006	-0.24343822872909326	1.1635992137859188	0.44067668228919477	0.9703225865671221	0.9100280904598883	0.39388751421360246	-1.200965326698625	-0.2948091947210884	-0.6765888011896786	0.3122852804255275	-0.3662342108109809	-0.19476695114439835	0.695887789312772	-0.26651186139344674
-0.14896200689069322	0.9132458863610937	-0.5906101743958304	0.2693601322511542	-0.5560591331120107	-0.5021405411691531	0.4081470653852547	-0.3663536753814375	-1.0519910539822894	1.8009118610202706	0.6799500123941703	0.4062787079325192	0.1512898912745836	0.10769489592947465	-0.6608522494268031	-0.6597254461048772	-0.9002634424112619	-0.40669354054309304	-0.001109421449108905	0.4495628631882097	0.31393355705257775	0.9460431730916123	-0.7480480693093068	0.21114276430168735	-0.17961466508737672	1.3467781950766073	0.4910014828617791	1.057514299817402	0.9148011501156901	0.23761299752024306	-1.291990253544268	-0.3490865861754337	-0.8205169137746855	0.46901640181303667	-0.40312607108197884	-0.14303048051906347	0.5960115030786535	-0.04716043109029129
-0.1349650417427553	0.9185873332231995	-0.7379793318284058	0.24061351787464647	-0.5682029614396205	-0.4500166845647886	0.5290294798435523	-0.37115120618171626	-0.9369400154781466	1.7435404246590835	0.6500498354813488	0.6341001942862741	0.10279129561395525	0.10231301420808481	-0.6908877309078232	-0.7455782694300963	-1.0312902777572934	-0.4547417381745065	0.09834330071420228	0.4571793221803334	0.3947902363667181	0.8861212848630787	-0.7442698342740026	0.20801526303007417	-0.06620472694327062	1.4613711391495128	0.589195557544697	1.050382997586281	0.8854883380990856	0.15061504992730695	-1.3232340170715045	-0.37089378824831715	-0.9532853620592026	0.5954814582709949	-0.3765315606143086	-0.16351512367100957	0.47225347619314634	0.19585792640509297
-0.050691647414555153	1.0051410284178908	-0.8274840847461601	0.19309996890517805	-0.5669683081802125	-0.3650854593917939	0.5490656984710955	-0.4480837220029402	-0.8005328242398401	1.668445116534852	0.5770420415469755	0.807785370936758	0.03309319091199538	0.1718430646086405	-0.5988635280227876	-0.8266964694683867	-1.1164689931801164	-0.48201499789561525	0.22670458379883981	0.43757630477437637	0.5047239508184462	0.7852233995370919	-0.7271024788323392	0.17486887660224898	0.06556240884109735	1.5127013717279514	0.6855007657181875	0.9683730219283984	0.8239833139474312	0.0729030127247407	-1.2903021256692975	-0.34597127159359325	-1.0382594640079348	0.6375860696540763	-0.296022470688568	-0.19644651192992066	0.3576158491590532	0.42771800291194906
0.04101763464848524	1.1626246867356156	-0.8719436886487637	0.1401379550538836	-0.5394189556008873	-0.2633378044636344	0.5320224419621876	-0.5663399891795657	-0.6505163199846674	1.572193993308845	0.4461730814219725	0.8746945468474252	-0.03416110909260238	0.2882413405829132	-0.39298651881017294	-0.940629638351723	-1.1889815762325566	-0.4727351974309396	0.3614697898828224	0.4125543640855008	0.5843540055520924	0.6341519478726872	-0.6653283360051138	0.0972453204510895	0.21273691369405592	1.5205706358406774	0.7636728554011813	0.8588639239979952	0.7218554016382535	-0.03112676555943943	-1.1988484679347717	-0.26031278447339073	-1.048845366647733	0.593321139575095	-0.15183166734495993	-0.2197504178289849	0.3149924775991241	0.5863266891501608
0.0887989412695652	1.306866008041039	-0.9046505656495514	0.06376772171029646	-0.4641788174193543	-0.18998703792989086	0.44865597628264214	-0.6730516005658758	-0.5100682096505833	1.48846397842826	0.295021266844276	0.8106753931897446	-0.05927467931588439	0.4292804292815749	-0.11152726511950395	-1.0498533681145505	-1.2581329202740885	-0.42832999839043173	0.4775888731642988	0.3857344396345478	0.6036783698447779	0.41583359774592876	-0.5608601372789515	-0.009294804834320375	0.34430901949021464	1.474563728985553	0.7799980588040857	0.7526896076864599	0.5557840542663057	-0.11869933632009551	-1.0696129006175685	-0.12078215007209359	-0.9508468750012536	0.515528063335754	0.01973501718310585	-0.23033764920912486	0.31127578286198737	0.6201568913828968
0.12874861262930068	1.3521125141687853	-0.9091467156208883	-0.015115776578779761	-0.38221258312313566	-0.19081252887158948	0.30927539317443203	-0.7742202480793516	-0.3907878154088915	1.4055958671258957	0.17114910534830327	0.6681353670692164	-0.08418956623043905	0.5632723903450547	0.20436703353672686	-1.124876999879241	-1.3052927432259445	-0.32078769539265983	0.5444967374350462	0.3717501214850763	0.6029946774556512	0.1816811089558409	-0.502887843456003	-0.12303843714696824	0.41729899257779995	1.3494527162129566	0.6879562921804441	0.6179131259515472	0.34504309424604457	-0.20130716291164416	-0.9171990696202112	0.01573448079067826	-0.8039925779467076	0.4324854126653771	0.18156247384840393	-0.25178204138136556	0.2916115681534489	0.5482321757116182
0.1424123167022858	1.2791349964152772	-0.8690368754114832	-0.06835296542410649	-0.33280802508622875	-0.22588410116601784	0.1545766636673634	-0.8643411951842138	-0.3111000533439667	1.3435388094940195	0.09261200613031546	0.4966693146487045	-0.11649547222969332	0.6641766391214259	0.46803061697901677	-1.1879381525945107	-1.357125508217358	-0.1927412178933687	0.5650014120228499	0.3668805821294563	0.5693730987903336	-0.0553628312423353	-0.488601392228759	-0.27036425524496055	0.42612409954430125	1.1402228703922288	0.5340676392767133	0.4599214337160471	0.1485694321099728	-0.3302066318947826	-0.7414997922204792	0.09288284027268116	-0.6192413232033444	0.3303887510971657	0.3220417662872901	-0.26794781394197764	0.2959872513191552	0.45399089806328224
0.08536218643413507	1.1046032201960003	-0.8116534543819695	-0.09548521983562828	-0.28465654796931794	-0.2725597175551756	-0.01859945003045992	-0.889685919651032	-0.2692252440612946	1.3692548780732903	0.0488492581509892	0.3184942819980439	-0.13250934691321042	0.736385563383301	0.5779632994325444	-1.2525607236278098	-1.4244117745150309	-0.08906344718460125	0.5271233185724723	0.37337330127028295	0.5267026502689196	-0.29251692197034385	-0.4941742889058327	-0.40856392209136183	0.3919207153619761	0.89113237302011	0.36379981535552175	0.3152175636234234	0.024054832393423396	-0.47662061503005254	-0.5529653838348588	0.10820613557360514	-0.3720647997765123	0.2221999908065167	0.39429065149274733	-0.27232666884707807	0.3556125243361981	0.36716478378948764
-0.0021813321920202576	0.9107532111587762	-0.7314546862886087	-0.0776355352227736	-0.24199651370768413	-0.3020887078124901	-0.1842931584316899	-0.8516688329508055	-0.24209036764612316	1.492726483396916	-0.003613628947580186	0.14589286369242976	-0.1669809009776067	0.8069292417313818	0.5176103131702161	-1.2559102177616484	-1.4487602619843083	0.005162219072083913	0.42599385947242496	0.41013208040603805	0.5284520984410981	-0.4899892843264203	-0.5394422674225716	-0.4990820121738423	0.3534266714390292	0.6516598651191015	0.16490217191287537	0.1888293402682799	-0.01511538543407528	-0.5867413988920733	-0.3832951345600237	0.09992395778285776	-0.10870819751811767	0.1408855950928596	0.4001230257715952	-0.2963803786682496	0.381840263793298	0.28100200681437576
-0.1043050228472765	0.7525796159546945	-0.6234007006984122	-0.039679731046004786	-0.23606280699829055	-0.30392837333970224	-0.3186023335055429	-0.7997369955629137	-0.2580865447921048	1.664668411764832	-0.07803650575074558	-0.004027040681261118	-0.24875895085026017	0.8531458493388321	0.32868290430510705	-1.1548209737524284	-1.4091837221668222	0.12360890298723112	0.3152484150484417	0.44749018746248587	0.5683676688063228	-0.6120360713801274	-0.6540644728061142	-0.5888566798229063	0.3338749151209791	0.4488334400959859	-0.05563648496634481	0.09548110710624098	0.010124761550134403	-0.6693032556302028	-0.24569931490963232	0.07191145430712184	0.14133713421218383	0.07531992267231005	0.38901639915445496	-0.3475469983127863	0.3286730773762437	0.1741099392554781
-0.23915078529927208	0.6700765179637655	-0.5190272843870762	-0.027351891313387177	-0.2242138212400917	-0.30364534787397723	-0.4155826199330567	-0.749047546629277	-0.3020550945389096	1.8332567516647642	-0.17481245083317082	-0.13369098551392972	-0.32380163655701494	0.8335007743558218	0.10523584348434849	-1.030990427466097	-1.3230417248323376	0.2556429870522444	0.24262348387291807	0.4261391302878462	0.5998979531048977	-0.7030754842861634	-0.7981569114650302	-0.6751705878681354	0.2964779148817174	0.31796192026047915	-0.26430226664345413	0.036686341948948674	0.10626040874795425	-0.725064687825834	-0.1458586091613632	0.045013372307815554	0.36527631038092273	-0.025005277565263877	0.354161683966499	-0.41613906110707444	0.2633014252620678	0.058049602604094495
-0.38178652537824304	0.6637780618722	-0.3897891131179799	-0.03371760617531968	-0.17602548880200525	-0.283126001608911	-0.43717767299739185	-0.6958350934500748	-0.34451615115153916	1.9572298281611729	-0.273370352120743	-0.24609220813902394	-0.3552134676669911	0.7807197190882006	-0.06899815143558534	-0.9213637510405517	-1.2115469673972674	0.38533865985958216	0.18688713196380338	0.32809907126136817	0.6492846739195021	-0.7682570603141688	-0.9668787197603363	-0.7380282363762725	0.2958196886715084	0.24006649216424303	-0.43948114348915485	-0.014977120977224218	0.20187724511361935	-0.7288801856595013	-0.09599184764833898	0.06428779829790164	0.5485070967234467	-0.12051296711098122	0.31752097856875333	-0.48854012782566186	0.2061275891993067	-0.04993223337406601
-0.5147993519180096	0.6618417873846874	-0.1933387278587769	-0.05230109077225843	-0.11018345752044298	-0.24944597118762943	-0.4447016472122991	-0.6605703750177365	-0.37914661842831004	1.9532650717013582	-0.3556285951788897	-0.301105846026237	-0.3759758734291189	0.6860661759882423	-0.18561478610601495	-0.7957199447719909	-1.1322504202435368	0.47651208405362	0.1782408258321979	0.1651567928233238	0.7345049193642488	-0.8020732729725492	-1.1435820495677234	-0.8024496355202171	0.34769766553536346	0.17896397081836593	-0.5779890262446952	-0.040834504606609576	0.21723404574532806	-0.670337577332103	-0.09465206362058431	0.13783961574233286	0.6533907282982496	-0.15991718012418907	0.3223766394516233	-0.5453452729644371	0.10308815850804964	-0.13971967487411546
-0.6281081174013045	0.6072477492482584	0.031385121406222516	-0.10531813962236017	-0.026466595468346378	-0.22939833403210502	-0.5113158388111377	-0.6502298803446223	-0.38320847492872867	1.8000969703644976	-0.38151937063013175	-0.2639226132891478	-0.4079837544652798	0.5408519055057213	-0.2651735591181771	-0.7093382539519548	-1.1323938877622948	0.5195388511948655	0.24605776434575227	-0.03292108496526898	0.8646075592952318	-0.8394418402180092	-1.282550256960009	-0.8552069930364293	0.36700563436815203	0.0905247574730516	-0.6828211175178858	-0.04293798224312724	0.1781416495426538	-0.5944183644128267	-0.0863454026485047	0.21306306540141193	0.6982588901644959	-0.1301047821207761	0.324971906475227	-0.5697888808251017	-0.01919373429746063	-0.22081265963788121
-0.694614530671187	0.5541671210560908	0.21997247229694974	-0.1452001687573507	0.07571478249310323	-0.24213447998973286	-0.6085663232076948	-0.6283447298811924	-0.33486400761188245	1.5681665529524333	-0.35872081329958316	-0.1647329209634231	-0.4222094793702394	0.37068308031505215	-0.31511988559975945	-0.7476937394093632	-1.1985529092697225	0.48881951172559956	0.3520962243569687	-0.19666246729756934	1.0464697348030838	-0.8599298387667366	-1.3273695700663055	-0.8313405693981426	0.3455767144135809	-0.03967813207836784	-0.731904662955707	-0.049504936815668144	0.09917864088907331	-0.4982724159897759	-0.0515914049685516	0.2510800344041978	0.6997793585653358	-0.07149533590102244	0.2901450973843006	-0.5634905278794075	-0.13417403531441022	-0.316996567946641
-0.7220252540858942	0.5038907524665285	0.35113457750726684	-0.11487588441506107	0.13092405361528572	-0.2741163576166643	-0.7136525487065182	-0.5810192866083104	-0.28245768379461916	1.296259480485087	-0.34512029461618676	-0.01837393686573313	-0.3926056663696926	0.2286303636688652	-0.37183477128832954	-0.8495636925775983	-1.2808417789575546	0.3370443136747279	0.4437713113318022	-0.33715492070637293	1.2377628435609558	-0.861334258022094	-1.2812278746976513	-0.7685085561463282	0.33882380107180876	-0.16401764836932303	-0.7103985685555185	-0.045195372877438564	0.011343967005692264	-0.354110955671971	-0.02369710151070279	0.2564495196997271	0.66036193247568	0.018093080417930528	0.26717837953026624	-0.5526033749304234	-0.21849819463426862	-0.41633132842413545
-0.7574550721166082	0.42078674170361346	0.38994785353889044	-0.03426795616338547	0.11881708060885257	-0.32576850511148847	-0.8509754703581631	-0.5498640069092807	-0.25073751576299486	0.976571607836026	-0.3540824861185401	0.18201814185476328	-0.37897599139091753	0.11590045550468844	-0.42045558825854157	-0.8932582213160124	-1.3738087311129743	0.12966415740184628	0.4870836485891926	-0.45786955273235075	1.3881148433699138	-0.8537338714636956	-1.1636066952548352	-0.7068557646854506	0.3119827989444105	-0.27655326849118866	-0.7097509571808571	-0.003664515639370397	-0.042690181162967356	-0.21558080239783045	-0.004350620149927203	0.20700973056352484	0.6102151633310525	0.12416472838659671	0.26773650147082606	-0.538117163155329	-0.28853548482272373	-0.48631341343499146
-0.7869486772497585	0.3629433233927353	0.31859499911006284	0.04333139215354425	0.05839278154021399	-0.39970890803215997	-0.9413670832328436	-0.5258763529078804	-0.2389497569499222	0.6444253107381408	-0.39650876694400655	0.36377989855154125	-0.3869431920709306	-0.006265846170983314	-0.45311388643226974	-0.8895057805194563	-1.4553187771275469	-0.04655359200558036	0.4325189923708096	-0.5527881121718914	1.4498080271888094	-0.7883870696409417	-0.9370778909193737	-0.683348234635711	0.2621282582082335	-0.4298496193930257	-0.7592662435351167	0.03861025442137088	-0.07615347983679019	-0.14658005241791172	0.02378484443291775	0.1283163776710168	0.5829901725311397	0.17354961377486017	0.2602576674673257	-0.5234210062820435	-0.36542625466830864	-0.5434788742106172
-0.7683277146868794	0.3377717550550656	0.19241002735638685	0.09352331106492048	-0.04658960083064019	-0.417327243273545	-0.9152202336130817	-0.449440792468359	-0.2584424806710069	0.3455328207854177	-0.4990236592165336	0.48996033441855413	-0.36955840255718736	-0.14863230480092815	-0.45996705262934634	-0.8639438516033214	-1.4644392122486134	-0.2055163278168862	0.2701381309552721	-0.6049296412720668	1.4278092191386569	-0.645494294816554	-0.6476650872150663	-0.7471543876278627	0.2745857987051458	-0.5810372132450488	-0.8215178869243681	0.06256937774463321	-0.0780730799157524	-0.10295466152454551	0.05133080404354975	0.047799425998892114	0.6069160337820653	0.13377814658334994	0.2565740626596309	-0.5252805200088673	-0.3988501477653948	-0.6064959175853211
-0.7493943198662334	0.2957301170445822	0.07622114716689013	0.13223126022537451	-0.17436699934906924	-0.3055321843121481	-0.7964786184479749	-0.3008893606764199	-0.28528423342120035	0.04309869067491654	-0.6421304656327624	0.5720679309275203	-0.3530080829401044	-0.27577021021922904	-0.3988526034562295	-0.8104778662940119	-1.4011085503967073	-0.36327293571633995	0.0666469121149246	-0.5931928028251893	1.3413221319140578	-0.518711034980075	-0.392492538518205	-0.863999885955798	0.3335823701386656	-0.7137346080871019	-0.9287515370452581	0.06898241931938151	-0.06515469019515921	-0.06057045667345649	0.05060732066856279	-0.05518324952764403	0.6911729336549295	0.016732079639514553	0.25456482367361444	-0.537337367076338	-0.3979275639653953	-0.6066854425278013
-0.756267829537095	0.22949617595448193	0.013860592680734979	0.16209691957761088	-0.2834587500310849	-0.09239042316570154	-0.6253809506658716	-0.11749371115973735	-0.27240772956677795	-0.2618114533512014	-0.794278079266276	0.5960396333652416	-0.36995576917464584	-0.35748792998885237	-0.2867201392604282	-0.7461323210913318	-1.3281450694281687	-0.43795440682992215	-0.1318544992148934	-0.5178273167982124	1.1865462401754536	-0.4135723542555597	-0.19885799295886233	-0.9200129210252449	0.37219830780424196	-0.8810207618560085	-1.0842862021929194	0.0443819918386468	-0.07908476103845015	-0.03958521858828993	0.033511676474415976	-0.1512514463481418	0.8081055601042998	-0.1300399725598984	0.260341385758409	-0.51127418274392	-0.39249749931397543	-0.5423417245557348
-0.7228792355904552	0.1622829696063298	0.0202597642678449	0.16904967442681101	-0.3500563153967628	0.1917199735113045	-0.4114465125607719	0.07417815682914172	-0.22140421186048362	-0.5406921093150604	-0.95669814631769	0.5733323156632029	-0.39302290131802486	-0.40602140147636334	-0.19365245016431437	-0.7113026189327002	-1.235485547670089	-0.4521571783633881	-0.26154909118898456	-0.404354563813925	1.0078813320167543	-0.32798539257619996	-0.0470201724775717	-0.8517462334325963	0.3588631323603836	-1.0508014209155516	-1.2098688412625258	-0.025417552660914333	-0.07693169608501736	-0.04036670609638803	0.030644538655022202	-0.21018914579483167	0.900423811309912	-0.26298598510555526	0.27404327939915013	-0.4617571317280181	-0.35490879934832326	-0.5064504385735258
-0.6392515345949721	0.12649527563022736	0.0867191345418237	0.19029318396605555	-0.3982630754954371	0.5100764515410424	-0.1788684145916583	0.26680570824437067	-0.153273897157576	-0.7889203398425673	-1.1177031305003118	0.5345492491789241	-0.4325410114241251	-0.43688878587841584	-0.12232875752065804	-0.6887376058205283	-1.0820162933182864	-0.46968295536828836	-0.29015462736270975	-0.24238619324700444	0.8236664503463162	-0.3397164240032934	0.07116774222054086	-0.6468692648856754	0.3161028074453448	-1.1408864934216993	-1.3073073693416728	-0.13310534678408842	-0.051302440976694605	-0.04995142053397049	0.032681010377207435	-0.26140187818899224	0.9315216933195085	-0.3708290944048588	0.2734293452645344	-0.46619597094689	-0.23953310527422977	-0.5026125584882994
-0.5925949841018505	0.1478388070500552	0.20031488637576028	0.25270287261243657	-0.4068872206507038	0.7806959676851534	-0.003260519172441345	0.3879290257000474	-0.08281953053947866	-0.9978771091515182	-1.2231268042253587	0.4652661264175893	-0.5065505439254918	-0.44031581370100625	-0.09079855254809613	-0.6681621418555231	-0.9086460445787168	-0.46788607092818124	-0.2618925192362678	-0.06091469326090938	0.5869279063111588	-0.3920379256734295	0.16444291965461572	-0.25080455466921997	0.23077718760347818	-1.1861990534433482	-1.4130838938695773	-0.28022052050881807	-0.0755309068382076	-0.03618344943537968	-0.010754787802594512	-0.31664172455479933	0.901800839295577	-0.4675249592333208	0.27440605866051426	-0.5041060572485859	-0.12428920888585146	-0.4699431965282564
-0.576619281321394	0.20183193241449918	0.3539159167918612	0.31204894632526603	-0.3864693727190015	0.9757240990251972	0.1219658472497119	0.41612168677739125	-0.014731090645853661	-1.1507944749019854	-1.241260829136553	0.3585675369881197	-0.5809773113751884	-0.43307561407581785	-0.10817118784603771	-0.6542352978253525	-0.7302339373227806	-0.4133641663413054	-0.22439825713285383	0.03954764944503001	0.32513404707445515	-0.3531547886427826	0.285370054753323	0.2361115039619369	0.11797671817252939	-1.2282713282421085	-1.4860211249407302	-0.4616326405753033	-0.11415637329194565	-0.026116051536911006	-0.08058433132916185	-0.3642072593897313	0.7837780656908884	-0.5284891528316069	0.2761362366762506	-0.531338935699487	-0.06416310466309534	-0.4162128753350885
-0.51711135062548	0.27178263027948146	0.5212354327018976	0.33345756086092976	-0.38165975330548785	1.1137697699325955	0.2724869004661831	0.43693647180330847	0.02517560260053179	-1.2570593506094998	-1.1918639549203678	0.24441165799514022	-0.6668879740693933	-0.4664288003491828	-0.12757439090607584	-0.5691128153263091	-0.5070189734945885	-0.31702162252503463	-0.19223723058725345	0.08422255153325477	0.0992943640659747	-0.2615095478226708	0.4671031599514589	0.6698087704630363	0.03918460293569668	-1.2444984709059344	-1.5136525435929173	-0.6162638990256382	-0.15143293158208698	-0.06505251738167703	-0.14285749293919342	-0.37180558763812555	0.6261083613322682	-0.5620605053658857	0.23360734480559753	-0.5425260102173152	-0.02897312257744018	-0.353266903813814
-0.44518944488764517	0.34231198488785664	0.6750037617215836	0.32925655595204606	-0.39290062626427635	1.2270742980445273	0.45994193760500474	0.501483330419029	0.04747393854355623	-1.3178784012835691	-1.0664456843640486	0.15458873422150626	-0.767898568226965	-0.5215508534956141	-0.15385896249322192	-0.3963242495198156	-0.25994741083286377	-0.20472865244587898	-0.1841565706511731	0.11194146786524473	-0.08966614712899328	-0.15995075931769015	0.6828403804673322	1.0061946039556147	-0.0008696808929280625	-1.2500532455737419	-1.5253095483368089	-0.7302108217257685	-0.20149817688478316	-0.12180230142578954	-0.17943359689689492	-0.3577233526177728	0.5023766592036779	-0.5560116130173667	0.16149799008527815	-0.5410563945299868	-0.0023236305260562152	-0.25464286187061935
-0.3953460853653072	0.33559066425304074	0.7619781232601207	0.33674131578970756	-0.39275320497957145	1.3721012637731422	0.6806728938545106	0.5607548165212937	0.10681054329710327	-1.298054618984497	-0.8830352214255447	0.09856874929977162	-0.8360072064590953	-0.5330145029021621	-0.16669102265647315	-0.1738221392005669	-0.04579139604627082	-0.09307566860566732	-0.20159059446326597	0.0657682459752897	-0.2375447891772846	0.014114615449113688	0.84724083244101	1.2137376391603023	-0.02363943201644363	-1.2864421629577543	-1.4876941209919399	-0.7937255854820782	-0.2157135936857551	-0.131042241962742	-0.1693048296470689	-0.3469590542658848	0.41418949195506016	-0.4934271803971576	0.12226201766392772	-0.5236309513802353	-0.007200144897477728	-0.14706376639522972
-0.34425299681190225	0.22172882197583793	0.7448509287181466	0.3814113898208473	-0.38822000047488137	1.5377890884996872	0.9334119172061113	0.6312460260489151	0.20883851611433366	-1.2209690971432832	-0.6824341221550416	0.10094269615043908	-0.8538092309211699	-0.5422336904249013	-0.12139808062969788	0.06512523179083393	0.11571203935600158	-0.014701969190489614	-0.20435822049137262	-0.05664448182598064	-0.3395557153550085	0.18583929145699138	0.921365081039886	1.26062452297816	-0.035316852560515505	-1.3128787757286111	-1.411168043552874	-0.7949055851318316	-0.16346934288802004	-0.10552897331593707	-0.09103464674564862	-0.36225702180598085	0.3524240491813863	-0.4038603672651632	0.09809533763769221	-0.5044059788174294	-0.003536169234627551	-0.09013521179770287
-0.28162074353832317	0.049801001101837515	0.6493652507222425	0.4524248832806183	-0.38081208091843377	1.6920851382307986	1.1887489979523633	0.7084652468980447	0.3298776523458986	-1.1378032373320799	-0.4772209009418063	0.16568435537136578	-0.8433783572129243	-0.5716771689006663	-0.037185923162732046	0.3149773468420224	0.22710431999195935	0.03708768645320765	-0.1797930142856876	-0.177084421888308	-0.40498909871442246	0.2404739542535972	0.9053311961088129	1.2201464532414743	-0.02471209695159838	-1.2665632702808307	-1.3457592947121502	-0.7421647312211004	-0.07073190664079868	-0.07077576413218047	0.06371040846000038	-0.41547064730555067	0.3218712407494493	-0.3021525630622128	0.06354758951704469	-0.5082149827417285	0.03898176417672964	-0.08229361730257954
-0.20167974318448495	-0.14694229165236014	0.47918074622581985	0.533564816520755	-0.34655505988500884	1.8216636306219212	1.3992747847556832	0.7212905184796694	0.4409505839681877	-1.072706010715207	-0.27250557925648045	0.2620614367544536	-0.8140527008445975	-0.585505950184776	0.08478915421323349	0.5361446963410201	0.31623863986054684	0.04555519669152901	-0.14639968709983536	-0.3049909889625871	-0.45316930354821394	0.24912077084539863	0.8079944160117876	1.1296539984153189	0.006370807419366645	-1.1396520990510752	-1.25784605060197	-0.6592569297427529	0.027868092009744206	-0.03356316779057753	0.2680542683731241	-0.5074610746327451	0.28047433693040047	-0.2124129244345462	0.03396712666737778	-0.553983014147098	0.10335175387947933	-0.09359404199796871
-0.09974351188388886	-0.35695017744744945	0.25355766696655324	0.6206668746315783	-0.30046748075397406	1.8808159529584585	1.5323784611984186	0.6779598319289323	0.5154668070867026	-1.0269467661987726	-0.09732356114762078	0.3535874093557408	-0.7596532109147336	-0.6280783239808809	0.29698348535237196	0.6621158967730388	0.42211766870422024	0.0034145643426652535	-0.12379404092865035	-0.4174398900823594	-0.49334628570928035	0.27519890878309095	0.6830056782501291	1.0277282192683521	0.04632757625388703	-0.9135779133812107	-1.125274605447484	-0.5688073913725014	0.10568971683258825	0.02176155079758591	0.4675749057863321	-0.6081135961631075	0.1876397002301647	-0.20770342967748542	0.007233085714567605	-0.6390707632277244	0.18896753051933607	-0.12687936002107403
0.005712789520876593	-0.549286776540409	0.04299146202990094	0.6640344536909691	-0.25084179079000896	1.8406263368255005	1.592923590723353	0.622606647874705	0.5469985384765547	-1.0296421737524806	-0.0019364936956766565	0.40114375767944255	-0.6786897626078681	-0.7341713824886356	0.49682519593875296	0.7037956921978672	0.5317678437552549	-0.04209830318832138	-0.11205688237149478	-0.45262543342629763	-0.5209352844705336	0.2558950284300573	0.5443916803924027	0.9649987470418357	0.08465096893715017	-0.6372021571084285	-0.9825572487566472	-0.5021117589951175	0.1603464379998326	0.05711236807577351	0.6284829675196525	-0.6989896020138724	0.07168246860397345	-0.23861759021580786	-0.08530353203023626	-0.6913470926769764	0.256342507456366	-0.18541887662968098
0.07601004751832477	-0.6931942574169506	-0.10398036121915913	0.613860879779196	-0.19725415379958472	1.7217320557654971	1.6187378889966009	0.5514655736171645	0.5432298056411142	-1.1036248427121005	0.013262544524686486	0.3712371881150526	-0.5786129800013209	-0.8192437280845942	0.6074629366430102	0.7297101994438788	0.6490422926603058	-0.06602394258265333	-0.09201684573001616	-0.4670592475162884	-0.5186831213063495	0.189364108411612	0.40554154284496996	0.905242964548985	0.07809308558358818	-0.41164230242632593	-0.8261591017761034	-0.43403090963758945	0.19772675845640686	0.012153851433296925	0.7525469684897236	-0.765804235078063	-0.01478341366256282	-0.2142059889521446	-0.18903049468326355	-0.6915870299320508	0.30168091134200414	-0.21259201525779697
0.13743422939520694	-0.794815283968497	-0.22121485768106014	0.49858090227953156	-0.12627080521392103	1.5941347416344498	1.6413513805596385	0.4482708772398246	0.4765022970491758	-1.2138388039052797	-0.03296349585587005	0.2767179781803165	-0.4711451783100727	-0.8413746049389198	0.6589321889461636	0.7548691816972963	0.7861152591540111	-0.12797953348340604	-0.06454260194734325	-0.5040927186156946	-0.4907522763505335	0.10344669514275653	0.2901400764853955	0.8839144312868432	0.01444017318155616	-0.3039413935894036	-0.6435596779290832	-0.33234572242837845	0.21425088346045756	-0.10936745607630742	0.8444025614325762	-0.7416162234873502	-0.08719213524210365	-0.1853009248010097	-0.18690963130913693	-0.6914070769907461	0.3560606364676264	-0.23000461934817448
0.17536350548805327	-0.8733122968128466	-0.27916291149767153	0.366111660152689	-0.05333412460591129	1.4982598651200862	1.7071757627105026	0.34794323114153686	0.3842939670087308	-1.306799022559899	-0.1461701253592758	0.15167290819840412	-0.37237970554113425	-0.8123172704431664	0.6208590434068453	0.7712892582030291	0.9359978255368565	-0.2619828059759378	-0.024644343512945234	-0.5444724372722942	-0.4396764331627905	-0.015653565237947864	0.19804559749985354	0.9070630677480388	-0.05525866885498558	-0.32186582851283535	-0.4703506190146415	-0.2040079344345136	0.21640394841388894	-0.260033650652712	0.9387233569864957	-0.6275399887181632	-0.1257489188407187	-0.14291547198746207	-0.11424215464825864	-0.687808018164635	0.4004237374789792	-0.30214255057974415
0.14641144960169664	-0.9152203986517783	-0.2568076355936806	0.21012412853593868	-0.00877604130369673	1.3701672564240188	1.8615419408710565	0.2863972184845568	0.31421647367417904	-1.373055901263832	-0.29124232464882666	0.0036882865834087174	-0.2994231945760271	-0.6932159866088237	0.4576239571982684	0.8402938741933778	1.0719230518804943	-0.3629037128861835	0.035152540014050646	-0.6085256087962152	-0.38095932209656685	-0.12781434223924334	0.09015337327294552	0.8850423825651316	-0.12900438314688384	-0.4559519170218406	-0.2834607698104957	-0.024801900669742704	0.19329092584150276	-0.40311481941520066	1.0604829294288287	-0.42451265792113685	-0.04545097442663944	-0.08622870940705865	-0.04026309142706569	-0.6483983240187261	0.40340236517611644	-0.40472292569721563
0.09254812836276188	-0.8773406379880188	-0.1844091648924508	0.05419163191799496	-0.006804281620761849	1.239244393070702	2.0261548573961123	0.2716796937187587	0.26084702924341274	-1.408487973815769	-0.3813359339619529	-0.12290500960545958	-0.26431585392370033	-0.4854705253634287	0.2903841401255566	0.9597423755226592	1.1825570042030138	-0.424416236390745	0.09492922189120612	-0.6975258050189264	-0.349750775392876	-0.2136216049782674	-0.023193677786181442	0.8326182833811415	-0.20825969460571656	-0.6435027117084874	-0.08491391586245961	0.16107369633276555	0.1505149727305448	-0.5502183503517364	1.1637266866075948	-0.17792157849999932	0.10817371022409095	-0.08635832852881267	0.03829257170671768	-0.5538330533626774	0.41125750724467414	-0.5021150555142876
0.10119208749430104	-0.7848000711020517	-0.08164599764061806	-0.07565427526574617	-0.01493087994014904	1.1978990896193678	2.190518360411281	0.3110538508844048	0.21905596957930626	-1.3818629887358298	-0.40067539983544986	-0.18839497815975154	-0.26407743395322625	-0.28923698152208277	0.19102733143294826	1.0371585030972335	1.2850952893955978	-0.4972023636428419	0.14719089002780755	-0.7675223117563739	-0.3296622843123424	-0.28238307322581113	-0.13441547163795117	0.7652488297598556	-0.24351136497467052	-0.7988306700119763	0.06722078956823169	0.28107453027945867	0.0958582515632996	-0.6979884441628288	1.2426399658423377	0.06000740671797087	0.26383524877028436	-0.12796606661183654	0.10482070702143806	-0.4025826061953892	0.43877686402177274	-0.6292626013007688
0.17969589946241427	-0.6649513571335726	0.025592407257103694	-0.18898968280758757	0.004805144549790763	1.1283691668729117	2.366147040289655	0.4114388379882728	0.2041485374746752	-1.3044327054633285	-0.3613675423689893	-0.16612632454968487	-0.2525935387087185	-0.16731201983391594	0.09615469321497198	1.0369570297658741	1.361112578977707	-0.5636378582161966	0.18209934095167601	-0.8153686574249248	-0.33036608530114975	-0.3123164797076197	-0.2527686841188565	0.6181280937124619	-0.2226675349847292	-0.8835924167948083	0.1554848231730206	0.33091668939840446	0.00958001017637396	-0.8014435992792877	1.292104792147035	0.27744623342611424	0.43604981122748965	-0.14250501143523986	0.06611495044361937	-0.1897582609447286	0.4361145507703494	-0.7716669049569177
0.28023660001165435	-0.545525507708344	0.12289745756699041	-0.2848056157294137	0.03104613322735736	0.9946160488623441	2.4835584500687014	0.5225848204728489	0.21849065965399078	-1.1974939778673872	-0.27530953975575195	-0.034191647946813154	-0.20504862292998713	-0.09334131366324398	0.025395047171896824	0.9861857502634852	1.4159171711434024	-0.6151075207404195	0.2240783693196132	-0.8622660672190474	-0.37357946601392955	-0.30780030798451186	-0.3692091651131418	0.4160966386175824	-0.18770840959808985	-0.8850325435605363	0.21180002896121786	0.3304292982387259	-0.08466197748408995	-0.8493212016137871	1.2527687330921609	0.4117340213360253	0.6327926846793508	-0.16259597530710404	-0.0705133006054038	0.07576230395156225	0.39045983243899723	-0.8756687171429922
0.42641323901197803	-0.43989839601021996	0.1858644694911392	-0.3450872844219494	0.06747761821018677	0.9439073195866063	2.5413392465257285	0.5914513681756752	0.2267399970826771	-1.0688822930227375	-0.1868144499795947	0.1969585247518993	-0.1343372333535128	-0.05537853362850827	0.0038484670296454583	0.9162241359491816	1.5135570653383796	-0.7087916601795399	0.2878549778651286	-0.8575963038369927	-0.44973073300289973	-0.31878782333524125	-0.4955911270440703	0.22360149887548714	-0.15852704761217337	-0.8112260468169913	0.22343004989783305	0.2974149602119204	-0.13283356324942894	-0.9032438396727104	1.1287047321220895	0.4117593490968517	0.781110073968666	-0.15023895236655796	-0.2151785075984876	0.38099248456260526	0.35218578450763394	-0.9617604222646741
0.5980218637944897	-0.33491670914126537	0.16589319868822966	-0.3745676987825419	0.11221997811828444	0.9165481912331839	2.5803101074454866	0.6485821234029149	0.1884664213983142	-0.9287211002299335	-0.12908430998052003	0.4384818130372256	-0.07483158238932637	-0.05892623144485002	-0.031094219876440888	0.8104002686530313	1.6637265667587424	-0.8620437495510487	0.34977303462534665	-0.8039564549350893	-0.5162901979444067	-0.3667033038121019	-0.5953129180071326	0.027030353377767057	-0.09458159022782502	-0.6935985499163025	0.16363393297083617	0.2722758372389065	-0.1555574776976978	-0.9389164459248203	0.9926630619438915	0.3450460270759735	0.8305396410374263	-0.08128157959344479	-0.33177018098141614	0.6277379592493556	0.33075548081052775	-1.069694877007214
0.7325135363543487	-0.23351824287564163	0.06041142912814773	-0.3664958989576132	0.09756998795068354	0.8255555040025767	2.546036534295258	0.6858920043676431	0.11797017997093537	-0.7989654342723729	-0.0989482859229011	0.6154182647223211	-0.04504895441092205	-0.07845063643410777	-0.10292555446062171	0.679644076601245	1.831255637948867	-1.002988411250576	0.402176114310829	-0.7812319379421958	-0.5751882864077522	-0.4147013971863364	-0.6344176506225313	-0.1594405011280255	0.006638973653157065	-0.5518232131402857	0.07345404904934419	0.26788931680177924	-0.16668597004736466	-0.9031518999658756	0.8628379896544753	0.2751160794299431	0.7756880262751109	-0.06436628420455202	-0.427264845011189	0.7824375044583329	0.29756882354772485	-1.1920095367604482
0.8410525027024104	-0.14511729730780548	-0.07202632793450177	-0.3378960445779231	-0.00024403445136860212	0.738643100569506	2.4610696652606068	0.6546984973315592	0.07529974931189184	-0.6995644452423235	-0.08115492910975065	0.7174205679906873	-0.02833968814685589	-0.04533879014824714	-0.11691391015506776	0.5818287742266028	2.0012851430373515	-1.128253410096	0.44320566513627774	-0.7963150239462682	-0.6490471730331778	-0.4743479090902916	-0.6391168304476913	-0.3208657102045973	0.11990263930610431	-0.40174143091194764	0.010527810478152395	0.26381062236023856	-0.15874816431543498	-0.8631581274925038	0.7492243041008909	0.19204102391419325	0.6685380361405671	-0.0996226853216321	-0.4623707150723962	0.8894495202213474	0.3083235147019929	-1.305108546185576
0.9701078539771336	-0.02562467979680049	-0.22219773697711828	-0.3488296643407809	-0.11230263848808231	0.6464003841986135	2.387180912956746	0.5989248125697368	0.07946629283551845	-0.6277443707153312	-0.03367103729026517	0.7082602295995236	-0.005371897657840593	0.07055267185226145	-0.0940136181714178	0.5367239321686779	2.1101564944151265	-1.2146761672086528	0.45482161379439495	-0.8100995661221757	-0.745467908499803	-0.5244939377962491	-0.6155264754460097	-0.4667046834357576	0.22241527685897608	-0.27562747271322074	-0.06953314571426862	0.26129671006293653	-0.16536300242537577	-0.8388860448879762	0.6476150834359862	0.153289549847394	0.5465563070770914	-0.12550330329850876	-0.42118131585908786	0.9148228849454265	0.368238742627607	-1.4024532947670267
1.1012044293359307	0.11610171027771601	-0.38039947899179394	-0.39194041340574154	-0.1956693749890014	0.49847240744631466	2.2902629799067045	0.5520963246785556	0.11732112042705331	-0.5804180287839507	0.032942678496232	0.5607400758466164	0.0068073891672174505	0.2255170778300349	-0.10413825465187321	0.5420629754496831	2.1080864630730405	-1.2090393653348854	0.4376502114302239	-0.8710312380591615	-0.826666434008505	-0.5530780002876188	-0.5365141352702085	-0.5962652689007393	0.3282434242114187	-0.18122201990989106	-0.20234744513425254	0.23990280336957706	-0.201238771468707	-0.7781828534499471	0.5253731887436625	0.1791745214135822	0.4643362610996875	-0.17190694888643082	-0.3600948694648241	0.8798820221752696	0.41007132807324986	-1.440476736352141
1.227406232656388	0.22682545252343084	-0.47561329675687214	-0.4250714826871542	-0.24826191830766242	0.33290250999715665	2.192742297541104	0.48338268632394554	0.199165435170037	-0.569354321034429	0.062449776834387474	0.34641396126350565	0.04447774450214238	0.39689260295823436	-0.0986670026262221	0.6309630829117028	2.022600317252878	-1.1223704596687938	0.39557017481308493	-0.9939434057943416	-0.8724336068806708	-0.5927046533946323	-0.4390120573903872	-0.6741708128714707	0.37124753661171966	-0.08751091394003681	-0.3467377978762952	0.183006298518409	-0.257166579174725	-0.7280527282979811	0.37772898888511275	0.21473469761605507	0.48220893683029703	-0.2658808121580596	-0.3065430692681187	0.8583476535323753	0.40071369238755195	-1.3952987281883957
1.3453598243718106	0.3075480682269915	-0.4838109283325177	-0.43646372744006534	-0.2509892120747138	0.17521015467734452	2.147577667792499	0.3900315292380169	0.3274907882167869	-0.5892721291783978	0.0736656188314838	0.1501246819914468	0.11952043020889613	0.5954430106796395	-0.07111332618776782	0.8029205712263421	1.8745418378942464	-0.9932901582450577	0.31607668269189276	-1.0872387854486765	-0.904386171772531	-0.624483081251127	-0.3595510518041441	-0.6719918160838724	0.3246353694295338	0.047861002038368475	-0.46400942430442543	0.09032502168014493	-0.3263240631006256	-0.6905872977625822	0.19908218662432217	0.28342358498151565	0.5493964272975267	-0.37463125530964075	-0.2851390928476517	0.8451810966601891	0.3672370802161803	-1.2913206066201333
1.3698545133806985	0.35061348355271016	-0.4436383511467695	-0.43477598747667107	-0.197751700635467	0.022659428651537437	2.1265645795845654	0.32875310794041546	0.452361469497715	-0.6146747782746793	0.06805769783293421	-0.051764015395775895	0.17171453541187448	0.7470527908310757	-0.06504982523150722	0.9902152168906604	1.678483225831031	-0.8199523469128753	0.22937120157774885	-1.1647268911947695	-0.9079252853162469	-0.5858477829126	-0.32394118659640225	-0.6272070232846381	0.2273154053127524	0.2263595713404425	-0.5654685396679237	-0.014181903821956277	-0.3313824687141107	-0.5915682335009281	-0.0027696749971785283	0.4121139377484435	0.6200551758119521	-0.5047904567375869	-0.32911910176375836	0.8229269162520731	0.3354738379590903	-1.154886338652116
1.2919339082937487	0.34411472320381464	-0.3667228181487546	-0.40804732305639524	-0.11877074735453408	-0.10316897631872868	2.095574950981174	0.304784567607543	0.5425807460972318	-0.6664360058903581	0.025500390815910705	-0.25736845567969463	0.2132393469361308	0.7781615152206338	-0.06259622251897344	1.1646407535144427	1.4674630010973009	-0.6681525340066594	0.1110501384636895	-1.2405918171556567	-0.8444223275261319	-0.5170587770325998	-0.35558390501707515	-0.5460201665043447	0.0876495550058788	0.39230846454117485	-0.6742672506109094	-0.11668796035273635	-0.25605113588559875	-0.45768103542197275	-0.18098774636908838	0.5560769302946379	0.6993777254028519	-0.6461833153842107	-0.4324274729613661	0.8124296613425832	0.2879739520277414	-0.9759511023328875
1.1866650662436438	0.3198779080670141	-0.24154163801658596	-0.3470135093801726	-0.05467934382884872	-0.21064789692781932	2.0226838527168587	0.2929914341263766	0.6338887677380993	-0.7418447334975783	-0.01828856240172733	-0.42707985173232166	0.2545456068207857	0.7255735319430183	-0.02170284397674305	1.2977390730432756	1.260849278725437	-0.5849789377994108	-0.06599712073583561	-1.162129803538439	-0.7738009254492209	-0.49188938096601814	-0.45504594232145923	-0.4303026194546976	-0.01079183154311043	0.5558400020994361	-0.779126325691377	-0.22763357959588362	-0.18634890058593895	-0.337354944101229	-0.32005732845001134	0.6959114978258739	0.736672233347939	-0.7743982299858467	-0.5860784431974622	0.777638759356851	0.21793666183928817	-0.7774237250847564
1.125928235333848	0.29394963475721464	-0.10061347682201918	-0.3049300802929296	0.014258534431526554	-0.30987190811993076	1.922128639314304	0.3019175173284911	0.7541113451886524	-0.7956275167785382	-0.046642630254199915	-0.5291595663110336	0.23408122602174947	0.6492859618922867	0.02175694659813846	1.3304281210562219	1.0851630543259105	-0.4959223911649553	-0.21666102524405714	-0.8658370627465019	-0.7333424228926304	-0.4607993939209745	-0.5813098344075345	-0.31594374099025746	-0.0311237078140012	0.7283466153941055	-0.8038434931575893	-0.33226876592947824	-0.1340527687049872	-0.19431974519215706	-0.45135616316995664	0.8403050623061435	0.7170495845522139	-0.8579809603301989	-0.7482965852211492	0.6980695671429281	0.13825178105656413	-0.5751532302226401
1.1035997433121398	0.2726061033373862	0.03420828534171129	-0.312158010136161	0.07252679721134787	-0.41470925771558836	1.8120957125360673	0.3555122438782338	0.8817876386915184	-0.8221271340652816	-0.08623874534208041	-0.5951140027274106	0.1323951086145025	0.5732155978303122	0.0626785274704004	1.2638411850421756	0.9563087271210767	-0.38394941420526885	-0.33502249165779585	-0.4890595766050133	-0.6878165532166267	-0.416215966971526	-0.6838889156160458	-0.208788369553054	0.0006174227671727095	0.8424252284792525	-0.7367077806511024	-0.39368005204926965	-0.0973728428718195	-0.04041267594980706	-0.47126535382238843	0.9436169987234425	0.6588127759918067	-0.8648939801570779	-0.872506623092718	0.5969660062861097	0.05482384599956036	-0.3560623967153954
1.1014335463249587	0.29524048441555717	0.17206233469541252	-0.3105436501711755	0.08553672558660204	-0.5339809060632238	1.6231857632562399	0.41875937303411764	0.9812821855471494	-0.79968629908325	-0.1476900291813125	-0.6420768643384458	0.00825777732093359	0.5004515915971732	0.10467179688376775	1.139481771261027	0.8796150906648202	-0.26665962849128827	-0.45378799106833856	-0.07090349193910403	-0.6711063068823687	-0.42373374063255065	-0.7186959058787854	-0.06592308605555883	0.07546018074275518	0.8546405894385499	-0.6470136052606048	-0.42130743515328517	-0.1349606876612525	0.07156988697562942	-0.3241302718943851	0.9725413015889869	0.5501423174564262	-0.8152930628992241	-0.9667455127562314	0.4833857081654429	-0.04642313616598383	-0.1541709517382402
1.152047572083121	0.32789007836017287	0.2808900763271859	-0.26548833114839165	0.07753912089133193	-0.6525449907465466	1.3223307169557126	0.44154286591831626	1.04082816434711	-0.7365479442350601	-0.24357499616116424	-0.6524499799250592	-0.15378832927803293	0.4392477707655849	0.11186339104119505	0.9459162681581702	0.8658012181443719	-0.11783821308169243	-0.5177868177620966	0.3908536989571229	-0.6712470670801294	-0.49819549879889174	-0.6783396329079407	0.11085764155950004	0.19559865348010455	0.8173773093753457	-0.5269896304901681	-0.46353090088142784	-0.24274363804089022	0.14948878851857517	-0.09004320656511151	0.9367531755390616	0.39258736542994466	-0.7898445086615274	-1.054621812297363	0.38072255515064624	-0.14110659358296768	-0.045644231550449846
1.2527132455354673	0.35508694529972185	0.30370542339103285	-0.19339248271209555	0.06976264812312066	-0.7674533298309207	0.9699509964044761	0.43162287195279686	1.0495799994871882	-0.6644301211992272	-0.3616820052287212	-0.6312908884299768	-0.36202830515637857	0.39184859721935345	0.10430516659338955	0.6715095908476387	0.9170396177009289	0.041936812955965644	-0.5124737838541218	0.6817025444694444	-0.6381684206061795	-0.5703165582063054	-0.6010274984980278	0.27271864999359324	0.2894324565576333	0.7190886576144284	-0.3956864242777252	-0.5157587114661802	-0.34645392338813263	0.2090427336211637	0.1896769027494825	0.8218157969017232	0.19825429095299835	-0.8117285370509901	-1.0956158688314754	0.30655195117589074	-0.20065278798858205	-0.024630653552945282
1.3225314407376738	0.3974624237390859	0.27262970777519596	-0.10806988956267705	0.060290830580797074	-0.872715217625165	0.6322243195590691	0.3987473620863365	0.967924121385977	-0.5832701460791545	-0.43442774677998386	-0.6022358432794135	-0.553340463131055	0.328496850498959	0.12173420655138863	0.3848382244906497	0.9841824164798417	0.12442119321358316	-0.48605002586313784	0.7448317521156318	-0.5758719787968785	-0.5968077606308675	-0.4979052960031921	0.3901024887043486	0.3525490364920885	0.5284518770012223	-0.33939820229680756	-0.5406669649425047	-0.44240798679469984	0.2155014980263462	0.4907263737859286	0.6638972081393177	-0.020635782601638564	-0.8368962498582198	-1.1154571038183747	0.21372622561912674	-0.21422794961713051	-0.05296463245375079
1.3668759925233238	0.44237508943795156	0.22844196410341716	-0.018894846496816307	0.06154391150079287	-0.9770808581112815	0.34049365082855243	0.3355384602675068	0.8070411041219504	-0.5353796490783931	-0.4769588485586954	-0.5578533586799741	-0.6964917870699422	0.23174364950769663	0.17413413574550235	0.16107690585040907	1.0175488622710729	0.12506117945252596	-0.4407377252715682	0.7145906641173991	-0.5271689503714001	-0.6430709831602508	-0.3564340079000175	0.5487847253541779	0.4441887522022531	0.28959656628552505	-0.3492742757603838	-0.5610347849839057	-0.5228755468615188	0.1292850379415112	0.7039663996433412	0.5237333797173193	-0.1921618310660113	-0.8413032999978546	-1.1735017856365881	0.10806385691590292	-0.18871191766288634	-0.14166230553453768
1.4263839232192383	0.45997960805430554	0.14887056577349747	0.036140152309516574	0.08251458925014007	-1.0471532463337105	0.15827629739734633	0.2736675152455679	0.6266025509229147	-0.5496715775027037	-0.515611575067382	-0.48263536879196955	-0.7930916117737409	0.15562501744821983	0.22334720164632657	-0.005415618351124657	1.0289647776922741	0.11053841479958808	-0.3838902826212423	0.6634729868817392	-0.4679692329128521	-0.7369192345770011	-0.1760232849642395	0.8555105672790898	0.5496024608297472	0.09805970644373815	-0.3568567256053704	-0.6093378141249106	-0.5990110364798673	-0.004004552043014453	0.7588707491007243	0.4038570877185245	-0.2888693589759316	-0.8177990325864677	-1.258168884019499	0.016647762732698607	-0.13981497626296926	-0.2711789131020234
1.4276961387018576	0.47181981526530625	0.10110681445009753	0.05901636681334923	0.11660576133827061	-1.0658329270715643	0.06800939127760977	0.24321944128203815	0.4641701657154288	-0.5765159562207348	-0.5242068932333815	-0.4037274397773829	-0.844649930388788	0.14963978575806386	0.28668963489174093	-0.1083684906754125	1.003550531512222	0.09631102841077874	-0.3409213734111346	0.5950746879328029	-0.3916570971264416	-0.7931235424237109	0.028473686321604318	1.28964363313771	0.6387555441902355	-0.01830767953693945	-0.363521726002919	-0.6499964977088151	-0.6802049317117009	-0.1417762027357629	0.7128357699070788	0.27582525673312575	-0.3901382920883661	-0.7502674701526493	-1.2979908844784358	-0.1023011314702497	-0.11179478828015887	-0.39195368269760494
1.3250100699826217	0.4669457450036356	0.14514817184374124	0.03951563223630588	0.15810485298284851	-1.0588752177058232	0.030950700600315274	0.2491064511883593	0.3347351302226902	-0.6032976510421684	-0.5413189138504491	-0.28136596188753105	-0.8579617120735964	0.19626667134427617	0.35759029258496317	-0.100410294086743	0.8940438239799459	0.06790548534384755	-0.31051789040163225	0.5466040423468643	-0.3191253780799096	-0.7830172313116371	0.23658359485995648	1.7514115053143442	0.6917305647377713	-0.11101584008066197	-0.3750707955177011	-0.6628482330246107	-0.7355101664191344	-0.2555056200910726	0.6241420672697278	0.14034706406430206	-0.4688870800185733	-0.6098683581061392	-1.3052464697057127	-0.27373630022064044	-0.1393141450572556	-0.5396409941253896
1.1534639316516635	0.4091023266927582	0.24515091213642948	0.021188977633796575	0.1851013757445295	-1.0385209696290967	-0.033647398460274466	0.28140855099900947	0.2472795910358284	-0.659760170902687	-0.6152438911257067	-0.07986432105204946	-0.8519416078191231	0.2709855314762172	0.37397584633188474	0.027525271326022515	0.7266377249487587	0.05781339465282211	-0.2999928308348879	0.5432577947896713	-0.26497291914109383	-0.7704325332783475	0.4326031512853354	2.1733421891624105	0.6932664258949252	-0.2018724090684497	-0.3582059159692461	-0.713203435469534	-0.734213139338752	-0.25435637375563225	0.5943184748119117	0.020496099826335868	-0.4611126095161735	-0.43641637001236705	-1.35104037492864	-0.44664108465835756	-0.16353855969150138	-0.7200924299844614
0.9549236462496842	0.3093285505143587	0.3412012229194312	0.048761512035769915	0.21598613489031568	-0.9973171789106219	-0.20740547701449952	0.3482108225009174	0.19300983820548553	-0.6893156281485757	-0.7007515837344128	0.15977529201481294	-0.8276029024998817	0.37254139821885385	0.3493552122164586	0.20945568954291666	0.5449258647613809	0.07858833256312618	-0.31492185006679607	0.5752469225565883	-0.2262236475573225	-0.7150268167729187	0.5424081069988662	2.4502542279817083	0.613913599441989	-0.28028216815244816	-0.3459282836579715	-0.775179069247904	-0.6816057209585112	-0.10350629976555685	0.6719723570605652	-0.0929469409221518	-0.309840347674288	-0.27208092681529056	-1.3847230340414192	-0.5931827631948169	-0.1846525489428957	-0.8652211546887635
0.7361377505444414	0.1939532982928943	0.42221557170526813	0.07407761148668365	0.25925428195135913	-0.9315137581295453	-0.46860377524308205	0.4748197628238472	0.17278430532195416	-0.6660755734849201	-0.7496243531843781	0.423128569818236	-0.8078140449505223	0.497410707754596	0.3405278829173427	0.4026686143158969	0.3731952448076208	0.08671123482663326	-0.3423556905497892	0.587158564980335	-0.17150814782745996	-0.5946047500342301	0.5392674491257707	2.4580986164170633	0.47412585539248375	-0.34408492718406325	-0.40993387452026353	-0.7625838555950992	-0.5694128785055796	0.12799788204581602	0.8099969075998381	-0.20902406879674676	-0.01756615771692984	-0.10305759204811293	-1.3728071306104694	-0.739424520162434	-0.2167848247199841	-0.9683227233980538
0.5116655877478482	0.09767371860345231	0.4440689517985049	0.08901044116280266	0.3353420925199483	-0.8639178427322104	-0.7137980399206174	0.6624586467535256	0.15567844572998185	-0.6288883518282432	-0.723209472966917	0.7099632784271769	-0.8015753890564467	0.5921849208483058	0.34458901844153605	0.5547557953252843	0.2660045129352994	0.05828107690435639	-0.3686582386417302	0.5935014521409894	-0.10297804011729036	-0.4666373720020601	0.46920480318984675	2.170958110324213	0.3635926095744767	-0.4392875930184215	-0.491748778185723	-0.7010443086438144	-0.453640241310796	0.34440096700948386	0.9765856536108387	-0.3241640695207095	0.40397653439471115	0.08746091374326519	-1.3924809290152014	-0.8655715320176016	-0.2155722860114136	-1.036907061958118
0.3097510339619908	0.033042211571983914	0.3727579220205731	0.13446935017683376	0.4619216931001461	-0.7804017448878403	-0.888553772514389	0.8837184736222182	0.08763188064563945	-0.5973740228136718	-0.6209042226008763	0.9552281133793172	-0.7980785628228251	0.6225937592740942	0.3327440398293019	0.594345304937266	0.21900865286202373	0.0038822465941988293	-0.37679950352733216	0.6393999820672936	-0.02807350630849431	-0.31710802775530306	0.37479615524518173	1.7862754539159191	0.28828665537689674	-0.5041961636737199	-0.543530704351295	-0.5812486920275146	-0.39491085511115614	0.5255681593285104	1.1231044348860777	-0.42519650746349075	0.9298290964204632	0.2514507059489963	-1.4118198542555973	-0.9784320183730472	-0.18647135700574843	-1.062800907224493
0.14195408272422733	0.0018837715430392074	0.21650102627256604	0.19853008878740538	0.6075186394073462	-0.676696497155082	-1.0276641576535552	1.0819272162473357	-0.00457644939480587	-0.6037677802666523	-0.4946211791802935	1.1470275366512017	-0.8045159020256275	0.6037209722511031	0.3307416743972341	0.4801099260568897	0.1933689577239218	-0.06188864688486765	-0.3443556538839691	0.612630001609731	0.06882983555045527	-0.10426966648768096	0.291793054313342	1.4323294698409286	0.19591557721094416	-0.47685947167427967	-0.590725383279689	-0.33039615778965475	-0.3730429785359375	0.676464203172004	1.1988290281347642	-0.5429705953135615	1.4688208004760992	0.3719100764323522	-1.3846951279443938	-1.0683185125551546	-0.19234953378859498	-1.045577828076593
-0.008159202723953545	-0.0020555455177646703	0.02663802352950646	0.2425947778316762	0.7629375288080451	-0.5775668277848794	-1.121485206289173	1.2244196151162126	-0.09843883440191624	-0.6642577404835827	-0.38293445349892374	1.3151649027267556	-0.8139136225284842	0.5544393468023232	0.34222002271908736	0.247685254168226	0.21681564936100242	-0.14363458148216665	-0.2718721342573258	0.5145150265931664	0.20480418658806054	0.1185648553621828	0.2710599895571093	1.0708723556628033	0.11646523576390304	-0.3686956649483726	-0.606402975307932	0.03191503901733339	-0.4055464771702777	0.7500159686402712	1.2233470758426719	-0.7128438871867715	1.8739252210088657	0.469318846430461	-1.387178770579886	-1.1510968655556932	-0.26106884711990685	-1.0212001823500618
-0.13935992216867416	-0.020194208820330056	-0.14547041490813842	0.29656576666108636	0.9241427036334311	-0.5107256469628119	-1.1459069457988877	1.298370398647222	-0.23109823020942183	-0.7599447086402098	-0.3225575844304408	1.4611110265025888	-0.8289340806683594	0.43929603876308365	0.35104735201820403	-0.006171143343717966	0.30039572671765974	-0.25996438783773235	-0.16520742310106384	0.4249404744464604	0.33671660049026164	0.3043887991885396	0.2993731383529207	0.7186695690178916	0.06890229738919332	-0.2127505094595709	-0.5232388812785956	0.4086940576169549	-0.4804627613330673	0.7539234061807718	1.2252763648426392	-0.8840342226230364	2.0956554147839355	0.5506980517049953	-1.3918949009776138	-1.2408933832671454	-0.3384868077083474	-0.941386490948039
-0.25789672076525993	-0.04819229278919461	-0.31555035777732016	0.336557865793688	1.0661831114471116	-0.45482811748211205	-1.1512277673431321	1.31482726724898	-0.37690631613168585	-0.8635298477681651	-0.31155138433983176	1.5769957580933363	-0.8396629793396986	0.288724020557926	0.36980190148757236	-0.2608586183475177	0.4178751292209382	-0.34788865112636574	-0.030260402168519836	0.29563547555723607	0.4169096960149531	0.43714772526839624	0.3213105155266552	0.41673752002569786	0.011392829615773842	-0.027822802810499047	-0.31576038712169685	0.7306800490019254	-0.5439911477301148	0.7711391162856891	1.2227307751899046	-0.9953750592228031	2.2501120538426744	0.6086377991290204	-1.342473203141048	-1.2930797362457458	-0.3912322415311163	-0.7840334074537579
-0.3633113645356539	-0.05811848154127334	-0.47239279863786976	0.32259732109648154	1.2249374074142696	-0.401454231737462	-1.217821174482813	1.3073920501919727	-0.4435082002957763	-0.9451442811385726	-0.29352218038188005	1.63188037712997	-0.8139732275211033	0.18905060571783722	0.3607489535482242	-0.5022992218144825	0.5998124383663661	-0.33297204878792364	0.1015553630387946	0.11141705593463791	0.4476356363263201	0.44673082136376835	0.32123967361974387	0.13954349338682817	-0.034756141344413044	0.17937543560857708	0.023830827465970095	0.964807370812841	-0.5924221389115325	0.7915957010565517	1.2482134673977954	-1.0389641356077441	2.3621963942591835	0.625920348696217	-1.3256737327302002	-1.2835422303565527	-0.407074323353946	-0.6338111999202974
-0.44902194724957845	-0.08524858039504815	-0.5713499226581532	0.26422353236256363	1.4196993521707284	-0.37947258723281657	-1.3350039552111295	1.3234093044176078	-0.4188230002236407	-0.9606898874948404	-0.22766841650640274	1.6078054596117848	-0.782779948050729	0.10195100422682572	0.31492016725089655	-0.6718642143192346	0.8447114928868924	-0.2376140991854136	0.2329670952493031	-0.035942696565423794	0.45825297695747447	0.32187519579934826	0.2590877072889886	-0.13872721401767807	-0.016789003680568758	0.44757332917597575	0.4384100424778833	1.0984295050642998	-0.6435768869617489	0.7732767144696113	1.2630314787447623	-1.0180940606854945	2.437100979062741	0.6127208014642722	-1.3002233722406762	-1.2649470930883158	-0.3791595735197063	-0.49683204774265066
-0.567912835738301	-0.1253094318608336	-0.6456723273006064	0.14885182986488746	1.5899893636660871	-0.37352905245259155	-1.4777931896211205	1.3424465182705114	-0.3574973420291669	-0.929269584325166	-0.1550012906700731	1.514886083424236	-0.776978395435858	-0.004383394268434865	0.26754025280196847	-0.7886935623408531	1.0726403894742862	-0.08236820653104213	0.42051921236572987	-0.1534359410176839	0.4414019704254559	0.15207815406352632	0.12649527151878026	-0.4109223656732325	0.034308853230446384	0.783842928973399	0.8268419482378724	1.1325468862419616	-0.6610348714636745	0.7436031740885067	1.205903087801309	-0.918201371979972	2.5204111721954616	0.5605707081452584	-1.200738136335903	-1.2516305754317074	-0.29378103271413697	-0.3752991783771495
-0.696260007228753	-0.08549339670956028	-0.7221068768133151	0.013447387801706168	1.7317165012497682	-0.33206582172387006	-1.6520916641134342	1.3347054825170717	-0.2743967830077033	-0.8768658467693594	-0.07698829621830305	1.3601408740388639	-0.7437188095547067	-0.07770248247283841	0.18093089728252434	-0.8782484581297896	1.2484700813925713	0.14293156443224544	0.6755852432481112	-0.2662344500911934	0.37061969955110385	-0.021739382011158326	-0.040148507507109375	-0.6447671738670507	0.11648961451242879	1.0694509264764709	1.1606046604535936	1.1240303670306941	-0.6168062480226923	0.6963691497018523	1.1552592515521856	-0.7688942218990762	2.6577697137655263	0.4622546042948719	-1.0806582008244774	-1.245212253858477	-0.1941419823143052	-0.32794163337488147
-0.7337935357950938	0.025297113621931037	-0.7602718707560499	-0.058575080636181796	1.8427615839541318	-0.2525120803996517	-1.8350780425334592	1.3001097424831787	-0.17433692622675917	-0.7673100664904577	0.009855863544262674	1.1867653426297704	-0.6882265614268361	-0.08129844828668267	0.027679435904259142	-0.8684770015588926	1.3753978447740771	0.44918959462182445	0.9877613382287411	-0.3102351082686391	0.29050703842513237	-0.18467955326494606	-0.14090931310487945	-0.7902728887659884	0.25018267143037165	1.312806633335068	1.393879674367808	1.167895571401972	-0.44178541379611813	0.6345856667085074	1.1325901058025791	-0.5779482330169916	2.8131730595644067	0.37469688755006414	-0.9197237392640762	-1.2530102146483817	-0.10618020686874001	-0.3315426072820065
-0.6915526945450725	0.14810587939316072	-0.7296980509509674	-0.06908676540819224	1.88932828226046	-0.15562302929977395	-1.9536118131069944	1.2874756075868228	-0.06347336865088422	-0.5906668458777017	0.10799448101885703	1.0381872343021086	-0.61882648168797	-0.026586673119011327	-0.021928462616972583	-0.7496581043901079	1.472176933856505	0.7803824732748377	1.3626635559631954	-0.2326221425390697	0.2628577138648376	-0.2876152233928239	-0.12702429935013687	-0.8880201211320301	0.4563537477168488	1.5624628947937207	1.5079402277299123	1.2794055383036966	-0.09493443196070506	0.6463769341101375	1.0990955051087148	-0.3045097271182035	2.9887728158197033	0.34715282417734483	-0.6946610667333605	-1.2112311401086173	-0.031450919068866365	-0.3062884086965042
-0.5788479647601261	0.3654582546236454	-0.6638869627658803	-0.03157124122187478	1.908308772666284	0.031692658099260584	-2.0017901894333927	1.3518504431858003	0.09575559364647752	-0.4049971441548547	0.2866880010613878	0.9901148105760857	-0.47984750723238145	0.09116310678529704	0.11115833279046819	-0.5571755204433044	1.535405118909298	1.0980125666333267	1.724434701301518	-0.05514616202425149	0.2890190020487943	-0.35629407874299085	-0.0141259137014506	-0.9107842287483559	0.7620876329845231	1.7628719641743664	1.6024914884303663	1.418568540475737	0.373292344056736	0.7531419186726691	1.1070538222335764	0.03728840525528252	3.1554792663342504	0.37093793301919736	-0.4827421659028275	-1.0920723008074797	0.022955165593899478	-0.2457114989562345
-0.3268192768285324	0.645060741826242	-0.5797357651628329	0.10187028588388003	1.9283764950468096	0.3500491361289983	-2.037622597020412	1.514775353710052	0.33710105694715875	-0.23492006171072322	0.6061560613104685	1.1574264560079288	-0.24446739138172244	0.29094434844298345	0.3695762828473403	-0.3260604252084725	1.5568227699239405	1.4550018136868106	1.986955140974933	0.1781422311049765	0.37916585441519174	-0.3988397208905467	0.22220268775683047	-0.7544860709367238	1.1306211744558117	1.8992725421282917	1.78298617530974	1.5843841434324328	0.8948009925362175	0.9497319968133239	1.2038666160791194	0.43280671834489864	3.2650677435267426	0.43972248029663696	-0.33216086633980996	-0.8632921280943989	0.08943391826807345	-0.14007503414126848
0.04312134518411337	0.845988167955754	-0.45553746432672454	0.31014106636664635	1.9446112640249957	0.7141613977842871	-2.0351284619215484	1.7307598080652906	0.6757007648068477	-0.09253359058869377	1.005261840786597	1.5112219480677673	0.05190850024858669	0.5662650061901322	0.7487284077588983	-0.13672586206414783	1.5643035762591986	1.9240378822660111	2.1660023635086363	0.42766242208626837	0.5481384175280272	-0.33922074661904933	0.6348095675810286	-0.46419242831593766	1.4868678266698698	2.0569921395248647	2.042057708981269	1.7412984446833786	1.3745972501106536	1.2800713634726812	1.3342276019796362	0.8626694751172449	3.3316527842502426	0.5212745110668442	-0.20772757969201647	-0.5193120807889009	0.18569894791362468	0.012492544555386387
0.4190398377286904	0.9711338167291537	-0.3333885713845258	0.5007089222333757	1.982572244836644	1.0778491212409882	-1.9808186701437733	1.9278790715843677	1.0816979782069978	-0.03346968901936461	1.3745722643031506	1.970580663671975	0.35279450298703235	0.8519632834000502	1.1683508762622512	-0.02138237986130007	1.550305245500346	2.458918688890312	2.2745862313997174	0.6612754511725362	0.7399744584772658	-0.14910093212924885	1.1235951113045495	-0.12642229098182572	1.7846298611694607	2.2439514535755887	2.297594363899441	1.8375710248035024	1.7199436805328248	1.697753451625606	1.435166930630664	1.2607965475721403	3.306981032840416	0.567721363028685	-0.1677102365538844	-0.1360423079650333	0.31443892731912404	0.15034824959200535
0.7624237178311892	1.0541042913205145	-0.250784885864635	0.645726144088063	2.019335427710059	1.4522682269397644	-1.9415152578774997	2.058138722595955	1.4899564313084115	-0.06847864526926642	1.6618864971446683	2.4862432056691945	0.6317260001109793	1.0747683598658353	1.5486028920449464	0.012591060639058581	1.4977756382749619	2.956311070825758	2.2760811534878926	0.8624248845546744	0.8798498778528335	0.1148197373479011	1.5957564208727304	0.230753735390076	1.9910447249412022	2.3632248096371096	2.467889171627907	1.841059719420167	1.9229543591540152	2.0633976657097315	1.5254147827402107	1.5662493431574855	3.1482498694095113	0.5863865165612575	-0.2365824840189556	0.2301019432779272	0.4982703393531004	0.2628313029540722
1.0294699829527556	1.0311583258420554	-0.16353866409527135	0.737010862108167	2.0120380741171404	1.7962385096176199	-1.917509207550929	2.065459257641802	1.7958937879276156	-0.151832556770264	1.7813299733660863	2.8806280281214303	0.8418335990913729	1.2360317395175227	1.9128077820410696	-0.04641544128261645	1.433891601707845	3.3749851453712125	2.1841434450651374	1.017076460089818	0.9333387530022025	0.4373129510631452	2.0199341454925466	0.5419913824281339	2.0533568061742904	2.3505722673382152	2.477819212706034	1.7576388746158393	1.9640182365188685	2.31547335692551	1.609472832641531	1.776317791464687	2.9126920196117245	0.5949197754100608	-0.3442442063529292	0.6023945866821603	0.7265439310098587	0.33807270511875875
1.1784376834557928	0.9314513177494319	-0.01815617758026391	0.7538882617421094	1.9911963899919105	2.05122086878042	-1.8480683295067113	1.947145649459597	1.955185562438902	-0.23839901797190216	1.7043651884467568	3.073304779577257	0.9580235980358012	1.3044033579780492	2.3043125275053855	-0.15203783524740863	1.391835123351821	3.6497361607205194	2.0483681564891447	1.1275276014739515	0.8938655718299439	0.7631932935707184	2.3000666593913897	0.7609933772099582	2.025565032854367	2.2119857826863103	2.298835619034201	1.597107617916737	1.862149729625767	2.452532474890284	1.6574103051545896	1.8740829482606602	2.6652286153545455	0.5898430264746981	-0.4378970679788523	0.9789461163639583	0.9287215808952339	0.3770437714162737
1.2115763315962198	0.8525091843332413	0.18028087859650682	0.7267376623309846	1.9907172708166172	2.218795529945132	-1.7793964764513084	1.7763267938336889	2.013182173295404	-0.313071209794097	1.5274798298476846	3.0988505119920524	1.0167543840959472	1.2760941774435646	2.8392825258278602	-0.23688329191583413	1.3561731972604556	3.7076303004895204	1.8765127212985533	1.2027931995141459	0.7893008534928336	1.0389826826372512	2.408029725525209	0.9193679907838904	1.9800499093558621	1.9987184386116685	1.9551428657403491	1.4500950528572032	1.7545483630373844	2.449360555004465	1.664591547543355	1.894725073335458	2.48039129636208	0.5944445052969638	-0.5199968054351897	1.3478796381971523	1.0375601097579092	0.4051645347567893
1.1523183467065183	0.8176784995865987	0.43200254001496924	0.6961015129954587	1.9929285900871991	2.3050947115357983	-1.7834702304461203	1.5978242434599217	1.9617808449009235	-0.39203724853324495	1.3152173995287983	2.9583231799405696	1.0378346831520417	1.198913649439061	3.5810038055938485	-0.2759943023658379	1.3121081736418156	3.549061402363715	1.6649408425221257	1.2481173735164532	0.6532058508571473	1.2346100236186435	2.4231898936043663	1.101198863894913	1.9461878276529045	1.7162478601339308	1.5878122972713864	1.3975594162768643	1.7219151616950061	2.3315168357682747	1.6925394423623146	1.916608258690826	2.4512155159158056	0.6202387105260032	-0.5551026754963964	1.7279402502344083	1.052321450557885	0.433806491689127
1.043675236272536	0.7917502262767979	0.7121649640428107	0.6480743040371333	1.9720869059619694	2.2943161583827703	-1.8259536649634451	1.4034955755457899	1.7613051954601286	-0.49214343140002	1.0999413668041473	2.7333143045294532	1.003402865749392	1.1242189233058724	4.405921958945756	-0.23235014196026382	1.2018226424362797	3.253338530261351	1.4396116402045211	1.2740882500797572	0.5654318132530152	1.34379673631448	2.4271098124534958	1.2622651793829387	2.0049406116011603	1.436528952440711	1.3226694069624148	1.3980468074365455	1.7686859582135355	2.1482580151187434	1.7580012899584005	1.9082754253784238	2.558623698797662	0.6766662348628988	-0.46365439553568366	2.0330504622179157	1.0022383299865423	0.4696030152000964
0.9245968884291536	0.7528466882977999	0.9690310575214989	0.5792805555292173	1.943524032050292	2.1595252803312106	-1.8904062728099347	1.2065865623805105	1.4807230358615828	-0.6060087295700239	0.9212478467616169	2.5233748308660546	0.9529571736632242	1.1168339196881802	5.166059360220763	-0.12320196469669545	1.030563415758439	2.915204262401341	1.2621401463583533	1.2860248645001988	0.588737680282383	1.3840842926004848	2.4251262390599613	1.3375559272085535	2.196070000046944	1.2197384410999121	1.1674585475020858	1.4360120135590566	1.9157947696703175	1.9260167587710306	1.8072517508186579	1.84999624771326	2.7697679899329333	0.7582614720070233	-0.26183750182928245	2.2079647211668787	0.874579091603899	0.5032200018725422
0.803435658867329	0.7341516242804322	1.1429588682731264	0.5081019570730265	1.8915764568522164	1.9097317213733707	-1.9913148220181598	0.9967184819539154	1.1995127541237953	-0.7211120346978366	0.799367283377278	2.2908828621213124	0.9121674903812618	1.1556172556804356	5.723365603926304	0.02077591472550607	0.8602059849127937	2.5676671197999372	1.140202987922898	1.2769350577030423	0.6922366428364425	1.349634714395569	2.4098716151049198	1.3065885375683284	2.4678199098690285	1.0225953734915407	1.0926324499215068	1.4825706953917286	2.106846858610399	1.678009399582716	1.8380399877764568	1.795440250889807	3.03742780464653	0.8020943383468238	-0.012273276107995112	2.2205314349013814	0.7201122039470162	0.5316013620089681
0.6727764886694054	0.7352421696814445	1.2120322792281129	0.4080850192423188	1.8087072671871767	1.5874836431899144	-2.1235871200946073	0.7693996221621586	0.897595379195727	-0.8543779988648772	0.714174053628301	2.0172854875818556	0.8469397601256933	1.1570170276079708	5.915959315695199	0.1728127274020533	0.7028221168348695	2.237040382819835	1.034366544410084	1.292842219598068	0.8366968229390965	1.2272574757523682	2.3557720121931554	1.1610828226693886	2.750686529019082	0.8361246738791858	1.0508075486413422	1.4287011461638424	2.2656289137906063	1.4242787936439014	1.9040109533030893	1.7328806816447149	3.2330518428600357	0.757634979585212	0.24206289220507887	2.107131089722021	0.6004926243929329	0.5557421015573986
0.5343065120273202	0.711405963059301	1.218222327560742	0.2772117920808591	1.7192041197103922	1.2324753673487816	-2.2685379382569493	0.5524977117176244	0.6036132806267254	-0.9819240574673641	0.7056835564155453	1.7813874211818068	0.7984014278033194	1.0997229145739837	5.7028343076651025	0.2734738405821353	0.5809157166099059	1.972233769029487	0.9325906325151498	1.301732250421661	1.031830674235891	1.0545414449760055	2.254586155153913	0.907063067748038	2.977628299049923	0.6727731521666415	1.0307046122195835	1.2383620722253084	2.3500394361817833	1.2110706134927605	1.9667932328436666	1.612396523386052	3.252387610825412	0.6325093207187111	0.5152635821090704	1.9275080621422291	0.47792077667885235	0.5642470333512026
0.3649473995007264	0.6619085554704638	1.1878158063592426	0.17000361440612222	1.639965179181226	0.8639526255192763	-2.400415331609408	0.33511795955991286	0.3904286265686415	-1.0815914530579538	0.7877059523288945	1.5874462849902986	0.7864406926178628	0.9804768267471375	5.172968931077899	0.3240688309195853	0.5203109376144079	1.8002497747412236	0.8890156738098355	1.2567826563697868	1.2019092103311375	0.8524702979994483	2.0820388838853594	0.6492236596343093	3.0625638589153708	0.475964399700315	1.0290855837829316	0.9881764943112223	2.3143452509297058	1.0410970804809367	1.963497364135391	1.3383754789882198	3.1353689201269384	0.43265823816104654	0.8473740428391426	1.7292299129804323	0.35624515322762634	0.5519042214721719
0.18179960999804184	0.6127449883105082	1.1160865300723501	0.08822160617991101	1.5758553479949537	0.5105009897396305	-2.5253922845216756	0.11685897864995935	0.2373971360451153	-1.1919777949667767	0.9577779489671135	1.4196443679262525	0.803944692116844	0.7900595766046932	4.412718720482774	0.35612827477203635	0.5142033203872654	1.6710217841854198	0.8870763154251765	1.2177264535380488	1.2549959134869009	0.6248166904694386	1.8514012489490033	0.48023604994195424	3.0276047335287304	0.2627999218232257	1.0200460083449598	0.7234974424382039	2.192217181041058	0.9056698923124891	1.968374177996418	0.8281477371087178	2.9460849482640956	0.1816940152583999	1.2045999908944025	1.5454079834368444	0.2824648087648949	0.5231438114507838
0.025729282835113755	0.5289287846326458	1.0130096779387958	0.005687452970014595	1.522709974858647	0.19013974799434172	-2.6701560425516013	-0.05902499913560653	0.10634992039499196	-1.3209028992944156	1.2266174887993921	1.2413919239652438	0.8574302388265579	0.5906403449282666	3.531621525712846	0.3918897910882043	0.527422827472858	1.5541012213015986	0.8584303759517725	1.1961256763964525	1.230986245468725	0.44780478902963	1.6607184495109908	0.39538335150723236	2.9161938527637767	0.13480865551917737	1.0342394909729384	0.5031453339298492	2.036236704354472	0.8115696023665244	2.0044143683430162	0.24459612763223512	2.746817523505185	-0.035482823240379525	1.5693326790501902	1.3433808146645152	0.22774240965641565	0.4663574005601213
-0.09216182242875591	0.3911194555903403	0.8889159387299272	-0.04459619093937185	1.4791101299070157	-0.05861605092250814	-2.834083071924468	-0.20419331159826548	0.00949348652417133	-1.4175301259000102	1.516997734523294	1.0262916962786552	0.8979417654763001	0.4493840502408493	2.6581107577207534	0.3849137769899095	0.5321777509517072	1.4771305686410297	0.7991587353206235	1.1413121436498608	1.1758283565458991	0.339031140820662	1.5389648254983113	0.3592889106020702	2.7382289885221693	0.08453280146565086	1.145466744570902	0.3758592847542427	1.8711770381052197	0.7410518472238242	1.9748587326907514	-0.26580890857306205	2.57411526363639	-0.1799865408090986	1.9698409835958586	1.108962116457194	0.2197818294392842	0.39606733751773543
-0.1781431797660798	0.22321997589151105	0.7273891369690075	-0.006108381774143417	1.4127152688078075	-0.21241680608860078	-2.9831492129999333	-0.33340171084086884	-0.0707595854660701	-1.4635871189252831	1.7303345796129304	0.7804075708437329	0.9063460694355167	0.3710450902963141	1.9091132768072474	0.32359033175760976	0.46095637556809044	1.3733789533662288	0.7312003852581866	1.0622757741086475	1.088657576932173	0.2535818673035903	1.4535294857624934	0.3016352191278433	2.5664319476577013	0.13380571009304904	1.257854301881798	0.3329945148686245	1.7122912207585812	0.6775904645807344	1.9315033215526156	-0.5971720034854232	2.4376460526404005	-0.25799564891802856	2.3640146041161727	0.845301065287725	0.3194735989134016	0.3307759948332675
-0.22609111692463624	0.05792445153795658	0.5349539181958353	0.10159511088984971	1.3322785303404077	-0.28567323080043616	-3.1399887418001957	-0.4510845679616827	-0.17333193080397596	-1.4854637988379353	1.8145058050677765	0.5279434840292421	0.9132403802483966	0.3427841777593303	1.276309395613739	0.19819836715324782	0.3362421110474274	1.1957335423488515	0.6156873514719159	0.9862360441708937	1.0011449511238841	0.2113116014806114	1.3753672484696364	0.22144813734421387	2.4063610848343586	0.32433962450870385	1.2929602351498601	0.36529059223905846	1.566194090424496	0.6528356985153211	1.939193681871928	-0.5686529447931262	2.316295461403688	-0.2627051436750896	2.6370478574379947	0.6086329553140828	0.464820086718873	0.23118063755986312
-0.2733933607504758	-0.1217929793432814	0.349858925654935	0.252611147614428	1.2826528403764426	-0.2620406044123929	-3.2742979168740485	-0.5564773362196288	-0.299689167814439	-1.437573301837174	1.7756958471292255	0.243972993903172	0.8995113636152553	0.3582782049572328	0.7762820841973518	2.4161595561444926e-05	0.19484462363114924	1.0199342454822755	0.4383976724743096	0.9092723503554054	0.9675836982576076	0.24680760971893098	1.3099801683899013	0.13695433249803673	2.2192298111468802	0.5932832980083571	1.308341005298049	0.4625892590111417	1.4644293456978237	0.6676839611692273	1.9260102070388225	-0.19471388392894218	2.1791090483318305	-0.23818552647662988	2.7829688387973386	0.395658649279004	0.5904760002786603	0.11876865605122759
-0.3768084380711666	-0.2878674646975584	0.20301257635856249	0.43615286863354763	1.2712092631511838	-0.15187294187891442	-3.35612633257596	-0.6304472334191661	-0.4314273178177249	-1.334897079209887	1.614559836755049	-0.05491207534991995	0.8444959554283328	0.4279530593502921	0.42834993862803533	-0.2414919943706643	0.007394062693436232	0.9061889989378271	0.25726968000706546	0.8392009276278725	0.9407588262842024	0.3232796150547032	1.2539678339915146	0.06417583979224135	2.0524060349817668	0.8135969766153093	1.2892094859382834	0.5687892274889761	1.4630285564510124	0.7038852207356403	1.8726868027341907	0.2738243636277179	2.033373586515638	-0.21472446543915963	2.864566266507172	0.259554241338265	0.6961513846841965	0.048454902391029356
-0.5296086409361382	-0.36658703782782875	0.07561468972889822	0.58478405540985	1.2832793808364422	0.002045740564564047	-3.44510460222795	-0.649790265968502	-0.5842913091041202	-1.250226805880333	1.3973708216336989	-0.2755601136114406	0.7917256686300418	0.5097431811161659	0.164347927225397	-0.4582521147461902	-0.2252897573728065	0.8005912695122271	0.11179759950777506	0.7851864987755366	0.9047242156572594	0.3920686209347023	1.202418539728582	0.05366538469911716	1.9544522234033015	0.9482488292108506	1.2025374969628695	0.6641639817886343	1.5368553378662841	0.7464533050004009	1.883431870636782	0.7199475428516215	1.9052526076827394	-0.169789836564448	2.8795518406112013	0.20070962953136123	0.7609694865183734	0.02450368778507791
-0.6214220670851012	-0.3819882096135653	-0.022213168717192006	0.6365903342862114	1.320263695636917	0.15002088822781706	-3.497813990650619	-0.5980686789344059	-0.7295550225057107	-1.2151238237855346	1.2520103647227272	-0.4215062373872753	0.7313656794383213	0.5799007154842382	-0.05035641128633234	-0.5914511709407018	-0.399213380827587	0.71170702686518	0.009334831518274323	0.7948256894999947	0.8792265112627472	0.4397362627194418	1.170634137494085	0.11506182359674999	1.8764402281193078	0.9804202324952334	1.095951458216642	0.730731353334522	1.6541584670159177	0.7402243898623077	1.9481166434967712	0.9660827225778539	1.7884921097315765	-0.10606043503541193	2.793070845921471	0.14978294714190016	0.7680338424726478	0.01339278803216915
-0.6139445217158905	-0.37435439180647306	-0.07938746649222618	0.6074584749180592	1.364010961873253	0.26686323466131195	-3.4743483362621363	-0.450893431276412	-0.8319598686064857	-1.2207026905827436	1.2099509572336147	-0.5633753654847884	0.6786549976326489	0.6687862328827945	-0.19083221716140517	-0.6223521431378398	-0.4933485684928961	0.6785508167168636	-0.03403811068863773	0.8379523277930996	0.8523212048906187	0.4971522263943012	1.1533250982385972	0.20219605984437075	1.807692157275289	0.8929325314772756	1.0287347942883245	0.7594361274230951	1.8041726191327534	0.6875889076990782	1.9803518472045447	1.008177461073943	1.640834546352061	-0.057842121742933975	2.6196902650865894	0.13613651575956548	0.7284154581470006	0.029170739493654018
-0.5521870787640577	-0.3373871283149884	-0.15253878090958675	0.5028002521880153	1.3659458662350112	0.36219564569970225	-3.430035869338977	-0.24331899107305838	-0.9229747665823744	-1.2526871488217997	1.2416068851132707	-0.6460506449363044	0.6945893989926761	0.7489593767323754	-0.26929109930243034	-0.5807479002122719	-0.5364093194802273	0.6762862500252167	-0.005776002562195476	0.8537845736980364	0.8308050032327913	0.5465547390238938	1.1687686339454042	0.2862540653330271	1.790943957037759	0.7173656488054313	0.996489144591681	0.7481235220852396	1.915587245337457	0.6029124377037354	2.002351100940273	1.0617456752251044	1.4760501974008389	0.025999846844926594	2.4343100625296734	0.19144205305412793	0.7034266169356143	0.09337231375885886
-0.43727449435756194	-0.30195553079636	-0.20586521080217488	0.3357139958119882	1.3142562782851712	0.4633772496964113	-3.3406003415855294	-0.06707185358547788	-0.9830023056890846	-1.3090086299149717	1.3495200564778598	-0.6566301906838445	0.7746985090720091	0.790904266560964	-0.3203937213152034	-0.49353513190037984	-0.45662088369075526	0.7056763873059061	0.0645055372318642	0.8684431357582877	0.8599423641694208	0.5706226297921584	1.2308733723382181	0.3687226849295536	1.7649562111087782	0.5426731288127808	1.0187777694029168	0.6992304931193564	1.9078310233967806	0.5015948807711974	2.0266815788842956	1.1694899697872994	1.3180075479627653	0.20854677664843493	2.2668734803617534	0.2989339433272894	0.7391437897641261	0.14800287842881046
-0.28541158826588897	-0.341971870204964	-0.1999051980494736	0.18785329901897357	1.2116694917907826	0.533402467007885	-3.1805807905342163	0.05261793873067305	-0.9785635759051221	-1.3919394251139345	1.5117304816227866	-0.6857626471447569	0.9055910728623479	0.8043469038650638	-0.34639626960205716	-0.34162424005593095	-0.23113093492225412	0.7277312976940961	0.14898883686358663	0.8790812063505644	0.9043019350639723	0.6370709369132315	1.3070992641754826	0.4155839334910884	1.6529602403791959	0.48342219902283884	1.1305177153391515	0.6366392073498124	1.7784655423996072	0.43011175870672347	1.988792486579398	1.2860483251176285	1.178841657161517	0.46478217716907644	2.0902278861745947	0.444455888529685	0.7645280240326556	0.1589716344748606
-0.22336254187347446	-0.434668229291075	-0.17472675820999137	0.0770128114230199	1.0952066768734952	0.542459281911085	-3.038539796653884	0.11429774706734078	-0.945922162069278	-1.4648721388055388	1.6746222429637996	-0.7430986243424054	1.088121428591225	0.7812023990632122	-0.33692028671227164	-0.18575943408356863	0.06541642635128268	0.7211591313172574	0.22209860763527517	0.8849246535773074	0.9163670948721009	0.7334801881485715	1.3794288511325887	0.4552416750253827	1.5010806370606715	0.5688011429909814	1.3200789614637736	0.5648900982115281	1.5861164263791454	0.4084599577470033	1.8531259559289723	1.4399904554300451	1.1328546600569205	0.7541352632978565	1.9147543480626137	0.6381452376881898	0.7481587514669672	0.20211224950694237
-0.31511348157088526	-0.5043518548129511	-0.15247604393324093	-0.024324966379040896	0.9806050556756116	0.5221286192898352	-2.911297337693482	0.09764974178031309	-0.8911289741229014	-1.4654676358232188	1.8130383117223634	-0.8203035045293383	1.2772083335081428	0.7296039097343733	-0.2795285451030019	-0.0701389260501036	0.40033110121277027	0.7378480032404636	0.269956316106712	0.9301739115895267	0.9361338483577519	0.8219861388684768	1.4841331895484573	0.5199450619888986	1.3760907933665991	0.7472225626448893	1.5121497016652041	0.48113577524531354	1.3475672057555226	0.4121145610937079	1.6980861482372152	1.6344316753063886	1.2688074855582863	1.0550676576366582	1.8017346550992677	0.8117998260480157	0.7134696005870251	0.30992825116043055
-0.4823272259274827	-0.5107170789902928	-0.134596005675139	-0.08932129996931906	0.8725636816471211	0.4604762386727276	-2.7480769799319593	0.017314992961280567	-0.7820450959415406	-1.4129542014483667	1.9432783461279008	-0.9177643442572949	1.4249889785404035	0.7326689275757035	-0.23282548657477173	0.0642689701325576	0.7588359352300973	0.7986713107953959	0.3134908715123451	0.9858115202270701	0.946771297588584	0.9511651727287977	1.6077995450477598	0.5675497329838473	1.2382533491991938	0.9901153716145021	1.678990582062149	0.39789449560507817	1.0937649466666213	0.42893952744457414	1.5459670697259635	1.8132963222735277	1.5652988237217418	1.3201603648104885	1.7153373787006196	0.9529729085021946	0.6281174193185971	0.40724930912407215
-0.660996819735516	-0.46669465443511154	-0.15347983555474948	-0.08838570498961143	0.8086012717455532	0.36089844564846	-2.5923805963853446	-0.05770615600724286	-0.6613409581842382	-1.3364485056506852	2.040552190738234	-1.0193537872038052	1.5269929892416174	0.7863912087945983	-0.21598869554738456	0.2520924832916923	1.05667450417246	0.8641222111549924	0.3907823838009553	1.0388770132049772	0.9564033168354069	1.0853560556964672	1.6851589073956164	0.5632686451776252	1.1217716887407827	1.2925162758679352	1.8022256298986121	0.35166929193429247	0.9081084903809244	0.4244114968829343	1.3874438235620457	1.9497622976146425	1.9345431404611548	1.4771723276284654	1.6403536959864191	1.0895571909530828	0.49170681460454063	0.4762126975690963
-0.82706497914697	-0.3752891450073406	-0.20701538870181838	-0.050503280811251036	0.7923665027673671	0.24853733575561257	-2.4406124756194414	-0.12460399585178475	-0.5246197058763125	-1.2318917661254625	2.0778160396164393	-1.100919504540333	1.5773592080042935	0.8523494273800601	-0.18316118339348195	0.44271143892343073	1.202908896506877	0.9671599956248187	0.5048611004485704	1.133146300730436	1.0172318308680537	1.1667572972422158	1.6950767743632889	0.5130748132938819	1.1256722885049824	1.5511218965136147	1.8018208727894496	0.31113886918188094	0.7966160425513971	0.4292153465650805	1.2145045012594886	2.028303683942185	2.302410429214903	1.4956646556653646	1.6298051913098415	1.233339591056192	0.3922522809647079	0.5000217684681858
-0.9604735532132389	-0.24896392671856046	-0.26172203207397843	0.008365822911922139	0.8034046714596856	0.18898406067596607	-2.2273639246665287	-0.1925913148023671	-0.3228459373477569	-1.1297326856451082	2.105226718889718	-1.173144257094889	1.6106386622163178	0.9739606470844684	-0.15010805259934623	0.6463254244278039	1.219223202925685	1.129593426039626	0.6460302295318965	1.2344327193273268	1.1395725513224733	1.222906529824011	1.6474473989494836	0.453601018620601	1.2107784996101136	1.7322692704026512	1.6695732333222941	0.36682972221699567	0.7222963908455814	0.4631410983873181	1.0380817404847698	2.0911165307955546	2.539316618915319	1.4363423042759642	1.6583252224724432	1.3973966892130574	0.3507360099647776	0.4641304824859767
-1.0459550189381364	-0.10672564798642595	-0.31971191054148623	0.054705291906854935	0.8343999965690021	0.22231030926509163	-1.9489353097966238	-0.24890018228294433	-0.11774312148122801	-1.0648235107180284	2.1768456351936094	-1.2138884101079817	1.6439975897518324	1.1442501422688907	-0.13279182196146272	0.8640173589608644	1.1490675862528454	1.3024635551202732	0.8068353622598987	1.3168652804191265	1.3102744540078068	1.2450192486877583	1.564585981831467	0.3771054137477285	1.3447884802588967	1.9131594787978081	1.4969578181679595	0.6241722545285018	0.7404807105125192	0.5029050215936006	0.8802819776958408	2.0834168915038513	2.5875412864966223	1.35731784637996	1.6668086759689509	1.5639131442344294	0.32558901153053393	0.3991708084508505
-1.0934030644842663	0.024073032049368004	-0.36793573302474386	0.082039341314	0.8788659415682767	0.33318553546288177	-1.6211643888875162	-0.2821006245143645	0.03928741332879292	-1.0296891866749298	2.309758603906869	-1.224855012407263	1.6528787336519972	1.2940981405115317	-0.10337679174108674	1.0328016423066047	0.9880150487666718	1.4635185536358173	0.9953975618683376	1.449241834901897	1.524632126598886	1.1949282952467173	1.5010171773624728	0.2932268550533457	1.5352108849974175	2.088134880833727	1.3315470795567232	0.9878686683156361	0.8129585837641946	0.6027745281434822	0.767498958239465	1.9810927377588439	2.493329621810721	1.2355622846790628	1.7287323052740546	1.7401470580862999	0.3331278391533775	0.3469093055619056
-1.153265085072316	0.12186602168307106	-0.4032148260556444	0.1185458905222008	0.9051437855670192	0.5214446410809993	-1.2117521124089112	-0.27758979874199036	0.15844218314263667	-1.0116675664030468	2.4872990934637174	-1.257316155213133	1.6463619211257021	1.4051869367606666	-0.06462679028107018	1.1190070439617026	0.78439364892891	1.597915663813851	1.2102421079188772	1.5943541076993648	1.7486017098371072	1.1487201479822502	1.5304874106378457	0.19599232781379694	1.749378190800504	2.177859921648443	1.1898281237351556	1.3415863894124604	0.8795479540709404	0.7552565319298834	0.7246258693513192	1.8314816545480106	2.296156427113341	1.0630392336245273	1.8333801691290053	1.8650044071954444	0.34904899958763613	0.3231476158984362
-1.2429123142341	0.21086788002289375	-0.43347496097900623	0.12472815538811062	0.912477994481114	0.8059324050456376	-0.7097242859258059	-0.249014864294108	0.20368791457256458	-0.9935675912604157	2.6671194387536166	-1.3140586456981154	1.651428345498278	1.5351967880302926	-0.0617219502880708	1.147439967849697	0.6187091601228232	1.6932736134163604	1.4185211177713515	1.734097401207303	1.9877532858338889	1.177496973900826	1.6734227648172006	0.10614075439575954	1.936606979482087	2.224869773929698	1.139044598438852	1.671037161190437	0.9852037800387532	0.8763870956854373	0.7587635663785056	1.7058053053196116	2.0622911742145997	0.8963058366750015	1.9059081153047412	1.9188703209595623	0.3481791348619227	0.33319243784989194
-1.3398496294104334	0.29889047310466366	-0.4611419675468083	0.07255497651970765	0.8998181916570352	1.1160103882029155	-0.17477387613769044	-0.2065442928270865	0.1443931846283005	-0.9714245047872232	2.764340872887329	-1.372297754849823	1.6695283949234447	1.66986450105879	-0.05974778718603296	1.1564810835944181	0.5134654874336524	1.7662074298005208	1.6412645089094107	1.9331491868670192	2.2283928982070074	1.2013170259769659	1.865309876672717	0.03361861425321397	2.085390481737778	2.1874007614713884	1.1876964029602313	1.8645314515837454	1.1364890186943615	0.972579013961907	0.8636686557516864	1.6624948343037793	1.8721178717776823	0.7499226418408504	2.022081197232249	1.9446935680369044	0.3448578331819307	0.35325839113499585
-1.4272890039506665	0.3834856377832481	-0.47571785838411546	0.018767437686316658	0.8589824957936324	1.3821014968954248	0.3356093029266112	-0.14815203547706451	0.034890558354111964	-0.963589017712492	2.7730672172448823	-1.4362911047373879	1.7185038305250213	1.7775021354865845	-0.05571485399186987	1.1471629420190785	0.44287946820453883	1.8065019479985884	1.9352793206836991	2.144362334917436	2.3892818042483976	1.1891178547980858	2.1018037759137953	-0.018831120187102708	2.204114987060605	2.0038103153904934	1.2916650124005387	1.8003240793373627	1.2935071170452521	1.0659208013264796	1.0165648089990338	1.7056280109938151	1.7703612412536576	0.6034746374458225	2.1608303116553995	1.9560905876529209	0.3903280347532841	0.3754801906408125
-1.4947743716282171	0.47756187064207045	-0.4635468849733354	-0.025315596357556692	0.8331284879884174	1.6142059642454505	0.7672401662442663	-0.11023051711947249	-0.0691055304994034	-0.9655635604553237	2.7041474404870205	-1.5086448761425206	1.8116266973260704	1.8656877669213732	-0.08544010984256716	1.1185285447997262	0.48200511010592617	1.7861700774844778	2.251637157181249	2.3048573576793223	2.4342044159339946	1.216903325948173	2.4077699718665295	-0.04744006624545778	2.274715842792618	1.81196485695605	1.4525154875818733	1.5717889297796255	1.4899807791813244	1.108511870517948	1.174525345871293	1.8173994195276564	1.7394354877422686	0.507815725591391	2.1853039587489436	1.9215396229222612	0.4928666342388275	0.38519334394292865
-1.5396396438434767	0.671990536422689	-0.42889516170587605	-0.10533648462196406	0.8761755031224023	1.8045405899455542	1.03764597987949	-0.10665626110492088	-0.14404050171074534	-0.933626115138716	2.5777071656365704	-1.546292576741696	1.9414265029184001	1.9854648027207336	-0.11708312413524542	1.0886097550929612	0.664762233644258	1.7481647408333998	2.521490795746657	2.4645532765469524	2.4019100048475712	1.2750077304344807	2.707336782228217	-0.06969146873528761	2.3036534172932748	1.730571978143044	1.688866655525726	1.311752920006725	1.7253652537288189	1.1611703376078855	1.28899649320264	1.9901094206135983	1.749562381053512	0.5224410831626308	2.1043204651737253	1.8810202189716356	0.6197350865071851	0.3538980378158675
-1.5658214670443045	0.9680624847834445	-0.3481526731508642	-0.18354121792576275	0.9606847545797891	1.9459353955306988	1.1226959867507695	-0.08643399980334221	-0.18095314609342153	-0.861994092301517	2.435386516369673	-1.5282041338904127	2.086803079915046	2.1586262437564803	-0.10047195174809131	1.0224761340744721	0.9290498985569867	1.7283497822815115	2.770435726727458	2.6153841365876866	2.3232451628985764	1.31237629767994	2.969121242236863	-0.09676229941415966	2.3298118144619386	1.7255829675617715	1.9614570766432942	1.0610286466003618	1.8947569904265418	1.2606491004037157	1.375653724117802	2.1610971339632394	1.7629884039137433	0.6660374668790714	1.941404670724339	1.9200700072349335	0.7792630052954895	0.33570364333775676
-1.5584897233953867	1.2844541872487902	-0.23121094924523788	-0.22347828205955858	1.052970478805387	2.0530841197631107	1.0689058064519268	-0.06993890386453042	-0.15683325594660186	-0.7530651509885938	2.273254706939679	-1.479331793290796	2.204065968726609	2.331280870818463	-0.043418638099171264	0.8855750054162449	1.2018226424362812	1.7105286270124833	2.9493011344125994	2.7015624971838075	2.1875523322564927	1.419773064266011	3.209842041923686	-0.14316211336184836	2.4121632269836026	1.8191654907846861	2.247890190894234	0.8078417652292945	1.961372301274895	1.356611169413095	1.4885707219769555	2.277807455858537	1.76614409304756	0.8976452342664587	1.6358608143649114	2.068351230870679	0.9530777932151979	0.33861758932839026
-1.5282046232092266	1.5553768233004692	-0.12292692807511271	-0.21894706715783654	1.1764173770855952	2.133958646594046	0.9163270917788917	-0.07941928345392896	-0.07147145722387412	-0.5644649770997966	2.125902651917074	-1.3802969235857647	2.265856477741173	2.467444891769499	0.049367027696652	0.762827378285967	1.4615603374683868	1.725543688772299	3.011926248917223	2.7527800624062495	2.0385677172257894	1.6012735997964669	3.399249687037284	-0.17753899209325752	2.523208426520662	2.0054561745513215	2.5216678995320168	0.5760487905515872	1.9450816411453111	1.4267841506551644	1.6031758477110791	2.339911125408727	1.7461198110893517	1.1830233339947842	1.239091926820993	2.2888835604405915	1.0738044733292804	0.2934395811646445
-1.5380983113718294	1.730709816549061	0.003467166933043686	-0.13709167893321736	1.30152276481874	2.1577563711704277	0.7049491421501275	-0.08347138118165522	0.004573196433457721	-0.3219566521368441	2.022889860116639	-1.2159011041770236	2.3049970895606893	2.5664666886433207	0.21849640088131625	0.7153300404181557	1.6180834004337605	1.7939483717731686	3.0211382012443555	2.782047242533359	1.971867492086521	1.8026563059615754	3.482300015907066	-0.21368470351107072	2.6664579528608945	2.1841861927978874	2.6998689627927983	0.3838627606395269	1.8667152649487082	1.4761098033723221	1.6671103415155262	2.343305045359675	1.7172022233903903	1.4860296342816512	0.8673269022141504	2.49795888608072	1.1201972587006304	0.23651102656711917
-1.5690915913422612	1.748136286936678	0.16319550870542984	-0.006878871757433891	1.407924077054884	2.1162931404417042	0.5041920511506939	-0.10728701216631253	0.04056459501191354	-0.08986952498328535	1.9996720189731179	-0.9977044240765205	2.3452105912473398	2.626584479531131	0.4261783592157931	0.7099909971371497	1.603408722800761	1.8398304621343147	3.0126131050117912	2.780698754711803	1.9925391325577795	2.048319525119096	3.469713770445709	-0.2432677893097625	2.8756763727131536	2.342162955688342	2.747063641721191	0.23169411015389735	1.7604368659823109	1.5167011839401234	1.7231401095562227	2.259976712235646	1.7467222608330808	1.7164492263862932	0.5532995923582138	2.7046048470132242	1.1455551334320166	0.22859836021856456
-1.6214552377439155	1.6112394550666473	0.3135969533279748	0.10964856571517581	1.5600812705314737	2.048060417746487	0.3503247000099115	-0.17640203755998915	0.08340252490808713	0.1551304848694319	2.0767154196073827	-0.7455241787333043	2.424207074797793	2.600471492882954	0.6410237093776701	0.7661768724198024	1.493758547749726	1.8564208746361461	2.9867751948661736	2.7411431119461533	2.0446807315285733	2.334958741374069	3.4141264874887938	-0.22783536500229956	3.0869669861901428	2.4657052589482715	2.7870806279137628	0.12990631427949048	1.6686073486913564	1.5390885025545278	1.7772673842775077	2.1361746173085168	1.853068984642654	1.806901770183607	0.32173479921997916	2.8489870902540178	1.1203290563863448	0.25311814965195556
-1.718205093565588	1.4496161754307906	0.4545669391734382	0.21027088853275444	1.7368025355721062	2.0132718709177815	0.23405643548451138	-0.2591068812763716	0.13591353574855822	0.4026848635085115	2.2492507086468327	-0.476545679044603	2.5566096317344673	2.522566944915932	0.8276385271803921	0.8860031362453811	1.3445318328812046	1.9210102550587032	3.0102293103306477	2.645750084569399	2.1540514051892563	2.5907558092761187	3.352541256413334	-0.19258688755585185	3.215808672151362	2.5093719598090862	2.879985876370285	0.11402762334041391	1.5838595992592808	1.5499373879610971	1.7796521998469106	2.0110808065791614	2.0299310165514797	1.8000103535436867	0.26131809915438764	2.892265772637996	1.052743203152171	0.2982013953444605
-1.820537072392688	1.2937349511716953	0.6355840282519634	0.29465788670246584	1.9249673778379972	2.036762984572962	0.1513342880388404	-0.3192384824623509	0.1742708610514861	0.5807698137430183	2.4596787722839517	-0.196961829838245	2.7020060770619865	2.4697376216508102	0.9461447179627747	1.0026310109356393	1.1561794761112953	2.0215127094281007	3.0870965879726127	2.5459120417808476	2.2964806167242098	2.7993258375127565	3.2662321998256005	-0.16723361905073295	3.2655413191449076	2.505977375289871	2.9887576035059924	0.17507977913201933	1.4934308712151385	1.5845526875846005	1.7716134956803848	1.8973085049399092	2.2386081325457683	1.7495021024335553	0.36819845077158	2.9131403138294365	1.009249966866529	0.40116082034689243
-1.8598202216025217	1.1327125843078254	0.8030499304401365	0.2970610816503426	2.1596436354284507	2.132260493799693	0.10082805228683438	-0.3019979534509863	0.2516764460105064	0.7112306735373043	2.6354373056356515	0.05828906414876793	2.8469455507794295	2.4491513207165267	1.013040644791859	1.1046772532688132	0.9668433420699024	2.136537928450437	3.1669133064912485	2.513748110037061	2.4275283608401628	2.9895833401648466	3.1602527070853164	-0.13501010185059678	3.256521182190196	2.4555215053906254	3.133579697164474	0.3110362605166871	1.4017569971738295	1.6541740305856572	1.834878097470956	1.8510853414288604	2.408039950948608	1.6829210802259316	0.5451789181230736	3.033918729602323	1.0128348639179514	0.5389217629122712
-1.8394496383961492	1.0066321823335573	0.9029271967801347	0.24347533781257652	2.4368509336564204	2.2873348635615502	0.0777365181631818	-0.16392081201185	0.3750815089665426	0.8124651665428406	2.745184843682008	0.2906262102728146	2.9920638394747288	2.441066431135065	1.0808108438518487	1.186248768302662	0.8243800959428487	2.3115249350906657	3.279416294451329	2.5705344305225966	2.5592195801458826	3.09568583802539	3.0809569992818684	-0.06343646619206275	3.174194148417056	2.2736797846681123	3.291569888774389	0.5016575082845085	1.2986952253667772	1.6718264542980399	1.9525647264689154	1.8974098159832244	2.4599080050753153	1.6304901454764504	0.7192013391896002	3.3033382748935667	1.0530595175978843	0.6662825242590437
-1.778733636303538	0.912800765789249	0.9707249558827895	0.19526467885822824	2.6980261671726757	2.4437771897410774	0.09883274420774486	0.11422129239323262	0.4741991825386268	0.8462987997315323	2.7961016217202284	0.4885669308322929	3.1062074003392555	2.4974193182177773	1.1457326075788927	1.270489804977013	0.7305523386748788	2.568479410026288	3.429312536265622	2.698016473653051	2.6606473569328797	3.0905087631232915	3.0820196278855483	0.03784843154678699	3.087210773675405	1.9806139878425195	3.362402382877896	0.6858913666438792	1.2087074865299627	1.6070779157592565	2.0766019317584323	1.9507500802869338	2.390568908380483	1.6293019701937053	0.8475972916153675	3.7016641104733297	1.1079137143920783	0.806744197254768
-1.686774408434283	0.7803996516948243	1.037142501505873	0.16257388956726673	2.944993674375445	2.5239677383631784	0.1607704324962123	0.5008908066946904	0.5409476285352064	0.8344515432745382	2.806505101329685	0.6305392740102693	3.211549290627108	2.6048880146543167	1.185836320880308	1.4113700319295737	0.6790270040808032	2.8317599027853086	3.5413710879292184	2.8363863073427362	2.7107579873359713	3.0574360665412748	3.2033009725188166	0.14151740812383257	3.040184167768273	1.6765929409776426	3.2836366494347997	0.8460634930147961	1.1701079606178308	1.5041054441036814	2.212723988978294	1.9818272428228543	2.2245222837757312	1.6402763891688743	0.8622758986520884	4.132921334312002	1.144817066392017	0.9978090298927359
-1.6280163151570082	0.6617527632703204	1.0881267509482762	0.16132642959432256	3.2040681545846454	2.535949149745539	0.24972791768904531	0.9447101898919131	0.6138097966870562	0.7944748882192562	2.7979359884019965	0.7453918547963788	3.3381502949489112	2.7256786784012044	1.209385266454628	1.5793232377834583	0.6775513381735749	3.0382293094104655	3.572320015484408	2.9378475299164952	2.7619343735221156	3.0113105321741807	3.426925258670889	0.19781243101284968	2.987014117232528	1.384170057886751	3.101792772191551	0.9937686665644019	1.1891742586994265	1.3235588448057938	2.319049249420894	2.0162476697880694	2.0020175117587256	1.6027732566080597	0.7454888825899617	4.504884063990505	1.1659574151805532	1.2313274496462938
-1.590649417128142	0.6655140321023865	1.1439208352437358	0.21153669350530024	3.4282406456398378	2.5294159785783865	0.40920707280227064	1.3791638755109012	0.7045734458072477	0.7270583574282633	2.8108813761276177	0.8690435211920299	3.46312209613914	2.92891108188023	1.1925766777572693	1.7104823764979638	0.6917341271708299	3.2150132004908043	3.533270226343299	2.971185145504969	2.826161240900717	2.8785240684618665	3.690197398724684	0.2322149450005826	2.9062473233650685	1.1388341767252792	2.84919735226663	1.1298534087805634	1.2316389253110902	1.072264641098117	2.3375918603650154	2.0071296758899995	1.7452591685983105	1.5432348733490695	0.5442301108241193	4.793798511256514	1.1557299147691409	1.5074652908401127
-1.4781738043322248	0.7171257624074765	1.244467295998073	0.32281746109170456	3.5536224482818044	2.4968444645645276	0.6295431243277901	1.7248154571533914	0.7947508475974825	0.6489072093448871	2.7894979016658623	0.9910179425301433	3.578596835172145	3.2155747190401742	1.177516633521716	1.8485419768115041	0.6812200075818237	3.3553671056620766	3.4513727378911225	2.8789885337052366	2.8940478734211186	2.7202652947259343	3.922322713706189	0.25554302825604897	2.827138284397396	0.9950015159982234	2.6017828233389926	1.238746854719793	1.280666548949482	0.8607343605967221	2.290940580518602	1.9732917874238276	1.4989719757455522	1.4854031418598388	0.31933487487557305	4.893312487798466	1.1139764079349244	1.8164146377008379
-1.2668446251790062	0.7876106049586677	1.3494471697474015	0.5045613721498166	3.594421288824031	2.4692730671118106	0.8449116901147384	1.9365949044326878	0.911602502900781	0.5609460314439471	2.7159922082035814	1.0833954395452572	3.6259828043038924	3.5082959898865256	1.2165768606120542	1.9884400212736906	0.6314982646521388	3.4076244435573075	3.356384580342497	2.6687492935259423	2.986547431950103	2.570075047300185	4.021099945910424	0.2284465623208519	2.718214035982121	0.9116541794317324	2.417591354862599	1.3241942206617419	1.3280339779249857	0.7179749808081572	2.2212182197142556	1.974583503226053	1.3211345490135493	1.4244173450745958	0.10766712891829155	4.780212064187949	1.0946812267463855	2.061944200684086
-1.0146076490755689	0.9178751403082497	1.4486552416730634	0.7398543370464922	3.5810059519158357	2.530477324074854	1.0272537503008894	2.0332144988367347	1.0876442011251357	0.4880760016489399	2.623566332680778	1.1802885963306635	3.5703912145216563	3.768146754434523	1.3316141648008553	2.0365669633019974	0.530087224249799	3.388178707835577	3.2577601258226343	2.4188045786008265	3.107782179422113	2.3883266730776054	3.960577343438645	0.15197659270430336	2.5451493001942866	0.8224691861541669	2.3165100128009843	1.3768068137409775	1.3354789133663725	0.6195994944943489	2.153639513354316	2.0188564291533493	1.2191484138252502	1.3932871526666841	-0.08962897706957651	4.584843154243927	1.1062003444777937	2.2264281601391898
-0.7329395542905344	1.0353424592173734	1.5551408028546547	0.9956937014975324	3.4830997912108446	2.6397015683892504	1.1521683498356854	1.9988863501622212	1.2737777283866154	0.43330594699656383	2.521706571366024	1.2708340256675454	3.4400748323266312	3.9809603554175483	1.5465159196227896	2.0382794866185465	0.4080373565060775	3.3437242790843813	3.172872793194108	2.161393236663759	3.223808799576946	2.220126814024348	3.8309366537897667	0.12041959216861171	2.385224709862101	0.7404333936064632	2.315430660509883	1.4123863683976818	1.2543368992177544	0.6244033441764942	2.1653760214374462	2.101045013040119	1.1903455784584271	1.4509028522863234	-0.242079985133469	4.394722871754649	1.139202484980594	2.3463263768757985
-0.47310005991478105	1.0637411517008974	1.6271419393723723	1.304550114798672	3.3491675540559633	2.755246714771505	1.1835528831630646	1.8378919201591972	1.4151470845249183	0.35415185656762205	2.4241182638959584	1.3022114101285456	3.3010958578710428	4.051383363771877	1.8368025026125743	2.055555824782554	0.29422662341104994	3.2318743764014166	3.1143486136070444	1.9423139096542623	3.2831090600338975	2.0892679845840934	3.681625527988337	0.19435167140901696	2.2623801960383387	0.6793823053593631	2.3900139038249657	1.427290277017397	1.1089142229654674	0.709493542852596	2.2958977814212944	2.224365880511515	1.2334637672595559	1.5657886005342594	-0.3226448872532665	4.197794369652641	1.2300110904375852	2.4318495071700412
-0.33038100456707314	1.0817685348605006	1.668590168410456	1.6661300569562787	3.238325175618068	2.9148494919849606	1.1485518539423345	1.6328404842014101	1.5586939307459196	0.2566470554096582	2.386068257868426	1.274652983644708	3.167223044449777	3.945048965276615	2.1122264576770107	2.0050615711107818	0.19814437656259262	3.0892066748278113	3.023299777777258	1.8137580706658991	3.254997237680958	1.979034841854854	3.540390379574869	0.3280651683985985	2.1305399240083913	0.611156299833013	2.481920751412219	1.4285728853323452	0.9114807607899144	0.7919634598838906	2.4279736908773364	2.362908732240523	1.35917494711754	1.70700863368521	-0.33065393710029956	4.044204534248381	1.420854139351552	2.4830212416397246
-0.2789754837559021	1.1051373648822094	1.7061696172406458	2.0200050992810006	3.1401057446830767	3.0801363639683954	1.1115139477241964	1.4361034940528719	1.6860561631791673	0.15834303457007198	2.4234369276998753	1.264460494448908	3.052463565328194	3.7660470965432182	2.2792970607695473	1.8708803324258974	0.14571724613632336	2.964704736498051	2.855060437908063	1.7720548361844375	3.1781622783028594	1.9030034386384092	3.4760659280988135	0.49751421270479684	1.985120689049324	0.5663323542497376	2.540772435084503	1.4515828785025429	0.6771079673651185	0.8650095569645618	2.4875404887513044	2.508062129545633	1.5589874454541102	1.8873736416058606	-0.2887389793642631	3.9400117812324877	1.6749073583339822	2.529691758725502
-0.2783714480575526	1.1260135197016026	1.6845880973782328	2.3213767527444786	3.0604429679603804	3.206153452582478	1.0613818322370197	1.2897119068044844	1.7180275800664877	0.03552961016072391	2.5052758869450455	1.2972570862662853	2.976884434687872	3.595443859375038	2.3576995382505155	1.7600951843450392	0.11739265886145829	2.8292984172509135	2.6622356901833415	1.800048444480078	3.063804671921484	1.8593287535600749	3.467163461796877	0.6882405197604862	1.8529878720370632	0.5531654809630842	2.5606055334334847	1.4994498208164653	0.48136064039406	0.9206330795999393	2.506511830584309	2.671096925995292	1.865404860347566	2.1047233056003103	-0.255000508057425	3.830270479193003	1.9479394440592386	2.5771440661990104
-0.31019788071535953	1.1892206409031767	1.6323491084089443	2.543534697926041	3.041609898839262	3.2464138250818673	1.0121226640344454	1.2471648806633557	1.7061141968255669	-0.09258060351114264	2.6157833769024195	1.355005923785789	2.951472839501494	3.4367628175896683	2.3494644578820107	1.636088348893767	0.06129685902693638	2.683283095350529	2.4755724456598815	1.873615946744978	2.9341042039841048	1.8352333251593538	3.4148112925889413	0.8028301155318486	1.722707839912794	0.5449876182577021	2.505207777092724	1.5744311029084241	0.3778059982964634	0.9349067190861261	2.478724709848678	2.8209612868144034	2.252206283904205	2.3263720037996007	-0.24886116671126804	3.6974652085095294	2.2208660916359255	2.6154281045800354
-0.3201123976951476	1.2626432792285267	1.647217771802525	2.664428245303953	3.0184647571405097	3.1721432257845152	0.9774749706193846	1.3026136330602178	1.680800874614191	-0.19188756669629564	2.720237456809959	1.50211321721684	2.9273328174909805	3.316865111796556	2.2926367628733244	1.4379393275025	-0.0032840197741487442	2.550264417071756	2.2840002002252544	1.9296531073296475	2.856645878015921	1.7829118234892174	3.3140032590532287	0.7801429136844994	1.6162702238471969	0.5172908945668315	2.4043692892966084	1.6855562873156646	0.3534478297269137	0.9218053108620914	2.3572062985313393	2.940305695835808	2.6777079314746315	2.5076659487594872	-0.2602468542986866	3.5999307143219412	2.471571649401219	2.6524802308349367
-0.31421784243195444	1.331258615377982	1.6914264277997528	2.657842390446796	2.9666830308877272	3.0301823692679215	0.9387535232095109	1.4147535263081985	1.5590917414341046	-0.2799114284938339	2.793612124080687	1.776304078468963	2.861310354000499	3.2748960879692164	2.305750846336865	1.2793294473903756	-0.07714929657488405	2.4190918529437804	2.1430936925898507	1.972155445705365	2.825799286106474	1.700381539012692	3.2148482033454635	0.6615542179264855	1.5144645700015853	0.4771473609721702	2.28612624580649	1.817767552420678	0.3970019990860981	0.8877416494796009	2.2532926493386984	3.031662929142305	3.085394279480519	2.626159429229576	-0.30352921078909234	3.5483741966379094	2.664576180360894	2.717890026608454
-0.3586873671207105	1.4210616907471212	1.7389810558686716	2.5562844726495095	2.924538971122563	2.863763395421587	0.8741346396897628	1.5787296886014364	1.379344122588234	-0.3556649175323416	2.8810065938477853	2.1456334401386075	2.808242042239116	3.2540925810461765	2.434099650299413	1.211861065551635	-0.17614188451815563	2.2912915239979275	2.0900643617593215	2.0748652681138977	2.817454217239186	1.6307113288940365	3.0823029955131958	0.4842607851849311	1.3859641865197323	0.45513399469604626	2.092949169506679	1.916990131665186	0.5436698213355495	0.848161605686992	2.250532694241523	3.0764424102861603	3.413184316234814	2.6567279387765534	-0.3828104324456033	3.561480769196327	2.835280542897749	2.856527522032804
-0.4078850333103329	1.5033199724235364	1.8245752039276362	2.4496633349620405	2.8798887495174075	2.7116843785053217	0.7895211064607877	1.7297276699648338	1.2369069588132224	-0.3964094503209475	3.007158611076813	2.589458286133011	2.765187369237649	3.234326836069413	2.5760983819960575	1.1191581489602196	-0.2506425174733907	2.2000688700932036	2.0980440134462013	2.235709898829522	2.869093101217975	1.5561118825654043	2.920736219815997	0.30668536462380713	1.2746020632518316	0.41776784843528986	1.8348220690898642	1.970910985225672	0.7716093604416583	0.843541635418517	2.2783466106577084	3.0685148211470037	3.6054518487332636	2.6036057020443844	-0.46214746629617054	3.647438290826598	3.0251482889374293	3.039253257201639
-0.3912219795627899	1.5578917545313757	1.8855346326087719	2.413945620736731	2.8322901022181415	2.6306919243970004	0.683603502595677	1.838981399265236	1.129581822621733	-0.41795703977646054	3.093766923694582	3.0207683036211774	2.7386432791915225	3.230610200261817	2.6973119964612366	0.993086211862523	-0.27076896081920687	2.149682261204113	2.146002730166839	2.3982526253204393	2.981982779822695	1.4548560080174615	2.8211561126667606	0.16282030612964832	1.1625085775281447	0.34761310170483806	1.6028152941176923	1.9836344597099729	1.0364104091721869	0.8699743011336742	2.2760153864494157	3.0295100694719275	3.657319902859971	2.490513018314045	-0.5309918076642146	3.7781141183712896	3.2237146822342395	3.201770895378508
-0.34264917788870075	1.6505658575888944	1.8985002743865766	2.4477371100038186	2.815907911955251	2.625621051469428	0.5777482521080389	1.9696615509844198	1.0723808331416027	-0.4361823827122862	3.1642066042744816	3.3596492165539957	2.7675318322806484	3.228534676369263	2.827973391486174	0.9321657132929397	-0.2981302661824104	2.1171660372947385	2.2205266164273403	2.521913952956487	3.1277701275042453	1.3924557328677085	2.753714617286581	0.027184164915714605	1.0286448693705161	0.29358263144066105	1.4147111735860567	1.9539549033020376	1.349694330167346	0.9004982838030049	2.2505058985609714	2.947904024084201	3.61064439176254	2.373315729061497	-0.5729067654002501	3.9210267459247548	3.3931801465253835	3.321266371612348
-0.28639054267355724	1.7758672985624375	1.9055477280625752	2.520952003415844	2.8398085877381183	2.652319787069493	0.4912017641774429	2.1502474912276304	1.0990760240593063	-0.41634292943906576	3.237817118690006	3.6216348945412733	2.849806590425122	3.203121575684854	2.898225395588725	0.9502983131152206	-0.339448911584819	2.0871359137751058	2.317433930710785	2.6001012746100534	3.2844764448121517	1.3513420476079634	2.6922002281180344	-0.12526870444721605	0.9210126946271326	0.23286585833560397	1.2540765688629432	1.894903616481755	1.725806242936148	0.9652008524883703	2.1698241044095914	2.8478087132920544	3.5038960347904826	2.344821125462583	-0.6171100230925822	4.046873836211082	3.498460137873777	3.436497536640381
-0.18114252944063683	1.9041510473673235	1.889361588165766	2.6649785952920175	2.8726835342274297	2.688287606672052	0.398045818234855	2.352202512884042	1.213624564852056	-0.35159046425348217	3.2791689847447203	3.8204787470548127	2.9649038311715437	3.1952056240946467	2.9613140078638773	1.0180940891174186	-0.3757461938306855	2.1052032175975746	2.390523499832633	2.6272708070147415	3.4175551574958063	1.2981944169640889	2.6632022742220736	-0.22350300668342582	0.8780817184724097	0.09741679270903432	1.1997851486205608	1.8895166615589662	2.036158882729648	1.083711134599115	2.0770038669667548	2.780994080227865	3.3674841999605625	2.3893452937850737	-0.6433417542988894	4.102089397034993	3.4998835528794894	3.564758541463936
-0.0421518323689414	2.017256184672394	1.8364952294330366	2.8328720316505374	2.9323891545331278	2.688523461226822	0.32534178010295417	2.6056497575522237	1.3848087851996216	-0.30194481814798124	3.2592530036283796	3.9085212106904463	3.1482289201353337	3.2614051826676147	3.089521800176281	1.1472888628511768	-0.4235823636566901	2.169792598020132	2.4461790451423875	2.5978288229107624	3.5393529457588597	1.296239245059573	2.6393521655617143	-0.2669034956411256	0.8927577250852117	-0.023631005260257566	1.2775524811943897	1.9919201094245476	2.2229048417628645	1.2223562125067995	2.0271103097731733	2.75918687815498	3.2195397557506995	2.436656273225273	-0.5936409954920444	4.026209240117831	3.3790777941539796	3.695815039189074
0.06892824967561963	2.117942458023071	1.8044366345211398	2.967487638730828	3.01553475910699	2.675858071635626	0.28009401251772065	2.9453378746142844	1.566398895653931	-0.2805852803822615	3.21001336084206	3.9275643930360205	3.377966430018101	3.3496632160986564	3.26200725063441	1.313328072057153	-0.4777311043080597	2.2282528794620426	2.5440560386181614	2.578550441461847	3.6178770275100947	1.3151851361906528	2.5808367504524377	-0.28666827826746066	0.9938807739720872	-0.04091252644899033	1.3654387414972937	2.1394200656437605	2.328015916356917	1.3367981625900827	2.028503685162039	2.762986042279175	3.0638782172045067	2.462817732632616	-0.5107598873189227	3.856453632152958	3.1557597954800687	3.852954907123066
0.12693650553425545	2.1724029599879495	1.7882504946243316	3.0707516414911114	3.0880291758608847	2.676376951656121	0.21223275336944916	3.3270951761042995	1.7956216016672784	-0.2648829642844993	3.1642590147511003	3.9200812997023946	3.60722709995992	3.416610928632893	3.47149415809075	1.4586155281331856	-0.5077977971678476	2.332595251265098	2.6939724820822954	2.6159834645083793	3.611080320818182	1.2938710086681877	2.521518460398159	-0.2479846764735035	1.141177172567676	-0.016044623190799977	1.401192286140017	2.2675526363072342	2.3652146530222375	1.423520291062511	2.136329503715724	2.789757485474342	2.9060650724307138	2.4308450159333033	-0.42570210357762095	3.59018326333456	2.922609689451889	4.051505974989006
0.152264347230522	2.1444716441048604	1.7486425502256822	3.1607155195398624	3.1411561213366044	2.655503823558896	0.11398461493334555	3.700461577110957	2.135016930903338	-0.2596645298927271	3.1660409709562454	3.825381463376844	3.86458158975595	3.4929467666811247	3.67139227333719	1.4998923768952972	-0.5051129050310841	2.537907759689087	2.837242582749003	2.6585607188741838	3.5675653111101995	1.2047041547692934	2.4442535539261865	-0.1508783255155775	1.2713353109493135	0.02762207767001616	1.3773386005066839	2.339532614942212	2.318521678128532	1.4746387680629578	2.3073395370183154	2.8099943663758906	2.7530428375237115	2.305740960253762	-0.3399745735076455	3.2529514513280198	2.7338754035093507	4.245745350413518
0.164615835820888	2.0534222311345642	1.7178386948406708	3.178271684159082	3.1654437779918227	2.639394957468045	0.024590656098211084	4.0262158298168265	2.4921253044659686	-0.2849261402216626	3.223797316193631	3.603314217758947	4.091656743301757	3.539959796247346	3.7644317601032737	1.4078442486307978	-0.4752716611293434	2.729337489699082	2.9663715285275694	2.632864534274529	3.5034792039293583	1.0727713576631766	2.324837712841601	-0.0539514213519269	1.3464949926557357	0.11999592307169311	1.2285229033711276	2.271426113418383	2.2062769545923846	1.4599054300425967	2.4645229991544793	2.7668611896858524	2.590725663713471	2.135767085260388	-0.33590028334155886	2.9314655216857104	2.5952242381381536	4.390139665965707
0.15399313905682938	1.9351091831389418	1.7333765526485891	3.0888948460975962	3.131813297418396	2.650480121542279	-0.06501114732849515	4.269628398508327	2.7630762579295016	-0.30440516108944493	3.3535918615478835	3.3164020978396573	4.225926923340481	3.500983388265084	3.751063855669468	1.2910400847756005	-0.3993158576267004	2.8737774608574513	3.042935781421931	2.5578986001946813	3.389262357745745	0.9612164085759562	2.1750070797228167	0.027158529659391594	1.3615854379934815	0.2205219146293643	0.9814861477453759	2.0469696583021895	2.056288743017156	1.3909276649893871	2.614096488012997	2.6508853728545687	2.4505270019229735	1.9814987271862035	-0.3999168699237621	2.713092627411466	2.5429532759839546	4.539201033226474
0.15926282980449022	1.7906898136047809	1.756045513434301	2.9185798697915986	3.034607387815755	2.676093926190397	-0.13147984771323334	4.42660895812068	2.930533620250908	-0.29893599111128194	3.614648445601803	3.0264967405869165	4.26906106966544	3.4335047277583315	3.6405107219552972	1.182521511672528	-0.28534116165309314	3.019891242179212	3.0180271471689633	2.456487321614312	3.2810780914661946	0.8985132194691676	1.9927544672073267	0.09798874288450851	1.3602202280760127	0.2972600980031418	0.7109734797881744	1.7499945290587398	1.87921860600358	1.276347805345853	2.7458508493023794	2.4894462253370735	2.349717078139095	1.8443184899965843	-0.44841766655840354	2.649989129326999	2.563434636343918	4.720457950091086
0.23303850027173842	1.6446012419262115	1.7981001999103754	2.6623002253501085	2.9300304139778417	2.7171562041760082	-0.11740876886380631	4.560098819113334	2.9646825272209263	-0.27812493744079386	3.9514905788510575	2.7321273311041177	4.220701552320923	3.3820751764207473	3.4387794552569653	1.0982301066653366	-0.15203934136675062	3.1330457321954066	2.893059741257479	2.3832943992998437	3.1762117441338797	0.9332657116311198	1.8583673697953482	0.1431067940159618	1.3598057893510676	0.38685655607091696	0.46350498324598133	1.4617411363569475	1.6915128469308822	1.1441155219899337	2.8285423194953885	2.296423360067096	2.2694765098910814	1.7369506508103794	-0.565093058232416	2.707154180348387	2.6176298447095414	4.888069071097114
0.35828217800171175	1.509707452629471	1.9070534154948384	2.356562461981328	2.826466961472278	2.7690677916810813	0.005448169214426435	4.740092235632208	2.8388487253264945	-0.24747251200444306	4.3039772393719655	2.479998693301134	4.071013547524869	3.2838498015056983	3.325490695529969	1.0875016517704867	-0.011728108021071609	3.187296873373499	2.705568229090571	2.3824703234088913	3.0360950215621507	1.0997857751044422	1.8119186928300763	0.19842767716464238	1.3835994479126839	0.4893370053820777	0.2637168741631762	1.2128381667578103	1.507257179891996	1.0611399365710439	2.946550496660009	2.0853924568484317	2.1706173757535607	1.6585310821492265	-0.7419898072928249	2.8450281255452965	2.6429613599037842	5.0475543101943
0.4917115808851654	1.3533588517699429	2.064606875420625	2.0401845988433243	2.72517011121906	2.82359736474411	0.1910326050291005	4.939868299076541	2.628825619369251	-0.20881221877771616	4.637936796407016	2.3450965831349273	3.868893017555363	3.1879654244694584	3.3916533617782973	1.099388578320648	0.06803983240857756	3.1813646932356043	2.5076526656061207	2.4319897928560406	2.9159461384728744	1.3381239840281407	1.7969002085647425	0.2645922737386669	1.4754341936110593	0.6053443596713237	0.12099951747233995	1.03134909019243	1.3590848062293013	1.0432346786648619	3.087629754782565	1.9139994993255436	2.0632378809547416	1.5952985539202473	-0.8638836391110714	3.051494133536495	2.607745018280988	5.206755261877765
0.6375757876277227	1.1798285968373095	2.297904778119335	1.7929306942060736	2.662571348201019	2.875084414050593	0.4110568896672623	5.131635735408055	2.4170437714221356	-0.1823596144134219	4.919119003483765	2.3025461662137197	3.654076624158106	3.152874590286047	3.5768016584195044	1.074934752726986	0.0650680052342969	3.096738820563062	2.327332739132485	2.4820336742337936	2.7932836804235697	1.5871743319779892	1.87074108953597	0.28610025379508136	1.6201952023599193	0.7438536946750659	0.024694309298849287	0.982969104552527	1.3108094582975323	1.0574393633709207	3.1863450419475217	1.7722653497322107	1.9490306223936653	1.5250017835556773	-0.9632851567247606	3.259969616038938	2.5500703510125127	5.3061374035908795
0.7565291625679972	0.9877145580302698	2.627483027180975	1.6669005469395703	2.6369753276440386	2.871310741174259	0.6449444085632787	5.299721336434601	2.2749206687167463	-0.16165825756197977	5.144038563906853	2.3110614103519866	3.4593471132732994	3.1457550606546123	3.837955234489205	1.0814322676633048	0.011923537214235325	2.9213825910926747	2.1899211169194372	2.4772889948616523	2.6425094000213276	1.8409611527106065	2.060266804494421	0.3019941127163903	1.7608849601048955	0.8599124820630879	-0.042711241280409526	1.0243717009591022	1.3802263476395094	1.0959391156082154	3.2761909588487415	1.6732844604164954	1.827794783489093	1.4646208760052852	-1.0729840241417758	3.379398384752033	2.5135623920697174	5.328690871746037
0.8377198919529011	0.8144958874979278	3.0187108116635373	1.6501332173032413	2.6233572864693757	2.801521378417555	0.8328982727218739	5.327913997511943	2.2576891846969267	-0.1143005736822996	5.3713428010162385	2.3655847766069953	3.338130426618038	3.1489890164871954	4.048401021166537	1.1099407440505602	-0.052001490072526704	2.720525371485943	2.106367093180366	2.3906611383250116	2.519102923783856	2.0414351170046032	2.214418793934834	0.3676716394202455	1.8866061662547562	0.9587668979105409	-0.11807701500653982	1.0444060428386168	1.485052076275879	1.1377027274381653	3.345136244916991	1.646031789765597	1.7310298794131085	1.4528687422995918	-1.1480235190500319	3.4210274985073736	2.525687779155411	5.2677112215029975
0.8864801529816498	0.6709667591074513	3.3931459988112946	1.7266135206444413	2.633547782774637	2.716849593254808	0.9582285614398142	5.174144534212129	2.4045860156605414	-0.05542472380276381	5.592043318071258	2.4042388242406942	3.2659686488878448	3.201697669758565	3.974905749110637	1.0937221408761848	-0.08161728501621762	2.535544733576068	2.057357890668038	2.2153077775293113	2.4164485224163648	2.182400257556933	2.2987206631600605	0.44778181543490003	2.0183245445420743	1.1027024248351485	-0.19044758612486393	1.020216050018667	1.6133799356087473	1.1300487468441234	3.332488683694988	1.689164966455635	1.6826330833335992	1.4609051278483385	-1.231044157708292	3.412089835755868	2.6556139377323356	5.1183655668285075
0.8710876570823567	0.5306870108914217	3.708378392615555	1.856918052818235	2.676023540430389	2.629772091633399	1.0373965663696054	4.975859336912904	2.7102721234240494	0.005504023690351789	5.763975886629557	2.3610949206068206	3.215443483478185	3.2798918257105947	3.589915741883049	1.0831951593126934	-0.03839257115030388	2.371732871261999	2.0501661033249254	1.9850909399936285	2.360989004498335	2.2735222833603443	2.3703182170790766	0.5232776453111108	2.158794893550314	1.2783207406057673	-0.22207260825412495	0.9646534578150462	1.7911764077873378	1.055002961139782	3.2656870520711445	1.7868541399691247	1.6690349319751572	1.4426504348679876	-1.3353292423018819	3.3799682357328322	2.9319673251375855	4.928722171259143
0.8079763410135369	0.39289993787770916	3.9397732736984876	1.963502500506499	2.736539977801968	2.533496262375924	1.0611947721046033	4.789577523448643	3.1501041827245966	0.06897146899568025	5.961458562541054	2.232540537889138	3.1960917292080278	3.3264704432993035	3.0174084422918073	1.1057098040920263	0.04754447258595588	2.2766456850682726	2.1004884130768664	1.73996582043074	2.4122659336828796	2.269804702978518	2.3742853638661465	0.6535047474405339	2.2890993044231074	1.520236320698637	-0.23095028084843192	0.8611469667986054	1.907908845021602	0.9432962173348487	3.172304105336652	1.9137968772389216	1.6506458707499252	1.3987527589673108	-1.40981061526958	3.392115059270954	3.288690941291273	4.696601497956378
0.7031865617586741	0.33906260471341004	4.066522878239261	2.006466489574644	2.8240529379352273	2.4788251765800338	1.0394542278261665	4.549032005036192	3.7029354148744362	0.1144016230549755	6.087296116910349	2.0610486816985096	3.1899722832991886	3.353307449910001	2.362437529695405	1.0777805635324271	0.1256522888699727	2.28228248694204	2.1556591187904557	1.5086002710470647	2.487009598694235	2.1971879661868616	2.267007102832476	0.8244150013572396	2.405775994869728	1.869312762091282	-0.21764726386061067	0.790116118316692	1.903784298905991	0.8406915045066162	3.0033841351173582	2.0271386069440966	1.623679072697323	1.3170927122623093	-1.4713435592162913	3.4418420553850453	3.6442283782735343	4.401132112629567
0.5343273408445077	0.40171332520018144	4.09573739689022	2.025416874163624	2.9546681961842367	2.475310943713947	1.0224525402355744	4.304663752918341	4.2844299539782655	0.07973742823636082	6.015886842512947	1.8691976508863946	3.1586200571818313	3.37983071453694	1.7479651630208282	0.960497900515253	0.17717762346404667	2.298405217192337	2.20838542487338	1.2882224002094034	2.524833874692717	2.128949712956021	2.123150803863267	0.9650500175544865	2.5305220510785387	2.229318736973823	-0.18362068288365055	0.8100221993647108	1.8555089509742217	0.7754143126535303	2.764473847288168	2.061761655995936	1.5807903885604693	1.1820511905816302	-1.5017053927827422	3.549873804482124	3.8881068159188397	4.106160230276765
0.3358911995284515	0.552319870682946	4.057342367367559	2.0300581590629583	3.080086854147381	2.450782070017774	1.019210164607051	4.079237146310758	4.786508917277506	-0.00027856577080205834	5.869976075597446	1.6910226182357349	3.117234323973686	3.4380177855247	1.2935128169315073	0.8109039519814291	0.17125446447530984	2.2328312425560193	2.2493341690994684	1.0787323199309742	2.6045845810244446	2.1128677356005694	2.0021292128886765	1.0824338562652398	2.6293291188554213	2.547509602551484	-0.15504483097675137	0.9307156418014738	1.7543667792461328	0.7332599570695306	2.5144969433897235	2.0088772913871287	1.5193118266171428	1.03651052003888	-1.4603764630842941	3.716150322248422	3.951844176730161	3.862999729074521
0.1462031614298555	0.7549387549854586	3.9715809207050077	2.0531178235628125	3.146426432264824	2.3958279587561577	1.0309325995717136	3.7928952781075886	5.14525040840216	-0.05730524070070089	5.689107520775106	1.5520951199314406	3.101975445863336	3.4916193967498423	1.017073577986022	0.6969707830980931	0.10247203691058589	2.1506422405625285	2.22141548902031	0.9104710061967914	2.684616807751696	2.15362343163836	1.9367893607468827	1.1734902867305386	2.6673355878078415	2.8192049468356513	-0.131353048187082	1.1200542812543464	1.6036781730474985	0.7286399868010541	2.2812941355187655	1.9083007531392506	1.418731407497543	0.920825453873461	-1.367839845339488	3.8247519223263025	3.844719017781768	3.6675758227595048
-0.04329741731408142	0.9703993677856136	3.8600764014158804	2.1136196322505745	3.176002827508851	2.3406144074842947	1.0914985135558068	3.4420638922942786	5.323762720374193	-0.08687636892073908	5.374435019136934	1.4805670691700186	3.1269300694396365	3.5106611217640875	0.8520617449856122	0.6020012915288928	0.006410285421950291	2.0892527913346863	2.1202456266205827	0.8029665604227263	2.6886586362874203	2.274733939188497	1.959647682710473	1.2028426552223093	2.6627036255878553	2.949562135683397	-0.15439721960208766	1.2932320559388546	1.455868966967311	0.7952273194765456	2.0862215810777043	1.7726705939054601	1.2835818483211476	0.8171517596572417	-1.3344362471969868	3.812755059572601	3.6261984548678483	3.579920536862359
-0.19759729501633289	1.1542786760135753	3.7396841438113215	2.1589317812677877	3.181936534218244	2.3040569514948084	1.1922407870907754	3.1154686381732213	5.3096509096459314	-0.09168735798462566	5.0376715016026115	1.443306425122582	3.1859390121320024	3.516742889449246	0.8034127256853727	0.5331225963706431	-0.04849678354285768	2.046644476734288	1.9790158925877357	0.7473289517851847	2.6826863821823963	2.4638073236448954	2.0947668131605433	1.1646717585548467	2.6095335750521107	2.914227596824291	-0.23292009877969028	1.3710350763237016	1.3316915942916598	0.9595695454447059	1.9504746633856151	1.620830667741766	1.1251949418866576	0.7139533355541211	-1.3767697963884444	3.7514210987443035	3.382451814908257	3.615006341839026
-0.31255153705719774	1.2644460175444898	3.5922731617278494	2.1709844460063747	3.1549952944383257	2.3041277078612397	1.3041858841114764	2.8757832348444885	5.160827837455314	-0.031542159198983045	4.7662114379392335	1.4009882421324185	3.238192722327599	3.5326954626234106	0.8597045764235067	0.53209004554743	-0.045606937807867794	2.0421645730616853	1.8221904848782517	0.714465804133926	2.702332484069964	2.662739180521247	2.322192948316888	1.0756917838518492	2.48576266878435	2.7938227125896975	-0.29463206602339265	1.3219368300274277	1.2352446605945475	1.2206323430036385	1.8796000883173989	1.5199755241247792	0.9656605121307834	0.61896412249542	-1.4513906998412816	3.6720618516285697	3.15570707640578	3.6823824588907774
-0.40432330557179463	1.3060425349831317	3.4694132497204166	2.1907053205786444	3.1125379644431623	2.358020473626387	1.3933512138958801	2.6896161033913906	4.8968909145466295	0.06624471949367196	4.4426291552753305	1.391363435879167	3.324341804992277	3.5337332245696884	0.9346099649808636	0.5635198852393841	-0.021094487460011975	2.0784222549833418	1.6785567545144207	0.7082977209501412	2.6924189444276188	2.8644798759083065	2.550162204759559	0.972176618812752	2.3541661842396637	2.626459409172628	-0.36619312292339207	1.1928038248782937	1.199498594259257	1.571887992968033	1.851893354623435	1.456858744141472	0.8199824264806586	0.5264808791239627	-1.5558432210170374	3.5971114515748197	2.9695560251032354	3.7329856185330215
-0.49651165043007894	1.306287351297644	3.419997424686619	2.2345498696276893	3.082279745757373	2.4481876699152956	1.4504045542824051	2.536859664523507	4.530591020346455	0.10335358627960256	4.112993462561591	1.4650590033303303	3.4895271078691557	3.534891656509719	0.9264876939324763	0.6066603623165632	0.022991031518450677	2.12861194502968	1.5590841973594718	0.7343435135035332	2.6312083670010473	3.0498632176153357	2.6975605990743667	0.8954502966329535	2.278177625083349	2.439705827517008	-0.43726847129239765	1.0266803959260113	1.214959157057396	2.0038896904605608	1.8078948471519776	1.4044556069883973	0.7010703223018953	0.42874806132146903	-1.6450869193125406	3.5643300241003324	2.827662636663474	3.773449193752569
-0.604529896348528	1.3294781330906171	3.417341559354713	2.3243119526808185	3.033188457950465	2.5738273912417435	1.5009731434118816	2.4507334741407907	4.140150298594817	0.0940450276348209	3.884955478779498	1.5968904648527362	3.6934556559480916	3.491740066743598	0.8447009368480135	0.7221297653515107	0.07002788231137196	2.1504699365751176	1.4684393945264878	0.7381142850045512	2.5632211914822434	3.168688101671461	2.7327926407785794	0.8673796909574178	2.258820898753508	2.2765343216501788	-0.4915059239202253	0.8351869745040238	1.2603291643291132	2.4665762651093814	1.7036596497926741	1.3937926196798205	0.6217764607940299	0.34907550781669483	-1.6744162272889551	3.5698485809670357	2.6831332945094317	3.7229407965815646
-0.691344406373229	1.3774398747066001	3.467510228104642	2.512366543602058	2.9567873771518767	2.703948349108839	1.54202245024736	2.3772796459914822	3.7720079127862016	0.06920653360792159	3.7090135087596203	1.7431978414101923	3.95832037481406	3.3465740642585757	0.6968361205053097	0.9425667740243338	0.08556336505692122	2.137177914689378	1.4157736933930822	0.7268519144948862	2.5271865808553007	3.2394322794559764	2.6464363562529067	0.9016540286635271	2.2837359797473313	2.1360190957941745	-0.5511131541962799	0.664574416449418	1.3453363191772678	2.805695873771512	1.557248051239657	1.4027333192520957	0.5594085682766275	0.2940737938190941	-1.6716814297802116	3.5779164711689013	2.4906559542926123	3.5573907593250107
-0.7558929108277755	1.4003858401850575	3.521108518228055	2.8130227420810554	2.868297751007444	2.8122055897486744	1.5397153752809096	2.247306700007799	3.389607154416838	-0.006766349068678989	3.4865310354994543	1.909090279485659	4.321433989846274	3.150871468389744	0.5251685376180235	1.239966595276173	0.08732596600166775	2.150297632587711	1.354502089427753	0.7223819270863926	2.5096920991335154	3.3062936510639163	2.440003039511471	0.9712537495850595	2.3469500746758927	2.0183658823440984	-0.5890523872284816	0.5753048777289191	1.4263226900762418	2.8188662367756727	1.3716075763539881	1.3917157432919285	0.49038504049517806	0.25039214978800606	-1.6646211872321302	3.529689082899023	2.2863168223615276	3.397668614049727
-0.8085689894871955	1.4475018527145411	3.5085820352846584	3.1730066692732786	2.7890035274965124	2.9435058203896247	1.4660136831094648	2.1125362232238336	3.0091116998698366	-0.08524658760919383	3.2492163973552772	2.049385377606098	4.691342574037002	2.9608644962260593	0.3858772296041728	1.6339225105816642	0.10814925158145357	2.2442771502909595	1.2584230427877565	0.7083726369402248	2.4910715358296387	3.3156839837320833	2.160366418961014	1.0202427244215424	2.405971024857938	1.9138023925325094	-0.5677351794792349	0.4938335975633148	1.5057526284787566	2.5635496708939494	1.155446821316071	1.4045569180317092	0.4220787147895969	0.2274927716114695	-1.6471519704926105	3.3933747298600934	2.096422716784703	3.263437573538043
-0.7940721327268325	1.603872709602662	3.443942037324663	3.5278723415765136	2.762946815424827	3.071504087263782	1.3435932186735333	1.9870741030125256	2.6560442454029856	-0.09983626454234461	3.0142602306590858	2.081898127952198	4.972419850895216	2.7876306531940607	0.295234940890566	2.035257386648166	0.13762157900638602	2.4235471417610377	1.1694751785413495	0.6957118346156126	2.5022921344511975	3.2659785571454543	1.869867372684056	1.0295995929800557	2.4035087712567877	1.815333724925876	-0.5608812924307428	0.41754405499010716	1.7136141883805713	2.1856774758007256	0.9671535740554471	1.4366471910007497	0.37830070007866895	0.2201044816714932	-1.6291246318125314	3.2359458983746494	1.9417976719049619	3.0844549559831935
-0.6791595483203381	1.7814758177676473	3.3395895333387755	3.8466533996623937	2.834390855525195	3.1776150514552026	1.1709367164546396	1.833858936099995	2.3116867512669304	-0.088678530947926	2.7627685585886717	2.019427200501475	5.1469631376132075	2.6949319639929024	0.2826284993675473	2.3178489180451423	0.18383861540640045	2.61601069569548	1.119011457240527	0.7332946896423175	2.536215342111718	3.1947937772416095	1.6168673091324948	0.9975811578305189	2.3370523027742367	1.7709983937809723	-0.5610162114671318	0.43078057280038673	2.0921385715188827	1.6449340900487068	0.857130509696244	1.44576518489882	0.35612481189285844	0.2146820817447864	-1.5605872575117954	3.087034839444333	1.8802481526764943	2.9273150880492027
-0.5575400847804557	1.9242482411859911	3.2316610217012673	4.092843294322722	2.988575091666485	3.289787477704233	0.9635493829840577	1.695418634958846	1.960796786882779	-0.08043559854530867	2.5504799230314754	1.9201084893251692	5.156797961395268	2.7250994624311864	0.2986756251541184	2.4408987551724572	0.23278153466282428	2.727515990403629	1.0761233546297801	0.7622372338123854	2.5697363777786335	3.100504923705532	1.4263970354152173	0.9114466965795611	2.213354532752056	1.8188311756426434	-0.511797746992925	0.49473142338377807	2.5008577450884553	1.023674506035644	0.8490382141686068	1.4086853430466697	0.3595100056909529	0.21481170086654072	-1.4188242846096215	2.8883667922430414	1.908690093253589	2.8491360492760727
-0.48949233903892553	2.0491045615876935	3.197824879126284	4.230155616344523	3.1601550394030147	3.3760866592948995	0.7715633337489629	1.567796670203985	1.6622922089112495	-0.06379302399857796	2.4484891355251635	1.8085071835736688	5.0021826105427465	2.799963126555631	0.2719398162865083	2.3961968597772483	0.24091819251240568	2.770345838702123	1.0240435013417417	0.7342436255167464	2.5984916753213385	2.9876006306278713	1.333523295453643	0.816621883434534	2.0380957095968597	1.918971418959496	-0.4838964902679628	0.5610679254329771	2.8474233809661835	0.5432665528943138	0.9173404039035342	1.3617783299932646	0.3690057611754332	0.2278600257897736	-1.2220304883682576	2.6755424469923828	1.9766186204706178	2.806919368338581
-0.45958215756208587	2.1149156381345438	3.279612983953701	4.247968610958172	3.299762996019054	3.3745771901443655	0.6093406300269861	1.4117335666809314	1.4483747456907188	-0.07416720888552228	2.429071053936731	1.7409013058698712	4.741867739446661	2.8391326065278975	0.22058337330347327	2.213687205732699	0.21265509131700905	2.7233806947058423	1.0113164619424153	0.6893689474549574	2.6056101196081327	2.8585592849298416	1.3645284367121089	0.6882148845041625	1.8466737761687622	2.0276752732225516	-0.5122294879093652	0.6550574627524914	3.0896042774148715	0.19120643049510927	1.0271223071377418	1.3506341152289583	0.3636410896479478	0.23509709342103804	-0.9999258621225093	2.5007481566709573	2.0814504996875853	2.802631366514966
-0.47701587754545277	2.0799736732449414	3.4588734376945873	4.16706716271286	3.3756112469999984	3.314717304143515	0.4486975452009575	1.2709805116480135	1.290527652099686	-0.07767750709500229	2.476816998139326	1.7649504196179417	4.4347629491450125	2.8300099550001607	0.16372747596475734	1.969073397296834	0.15979755833446316	2.5657471610831064	1.0424068010464855	0.6518859804150328	2.5605869649241346	2.7524292494368385	1.488643457621855	0.4889007665796994	1.6644913884321126	2.1295642418977874	-0.5694351593377196	0.7262422242321994	3.1093969106614807	-0.10405793800656848	1.1964442125653612	1.321481862515963	0.332428455306212	0.22068776771938814	-0.8115597071835985	2.334651591845964	2.2172284755102156	2.8434503010016665
-0.5569568778992912	1.98832334750266	3.7135646493266763	4.006621796192801	3.35353490961536	3.1879926518651205	0.31181109719161143	1.1279911573974364	1.1847100090423726	-0.022374639321544987	2.545789185373809	1.861791968863118	4.127161450571544	2.782683183450183	0.048267136825517996	1.7228478022101001	0.08999036277860886	2.4428205734953585	1.059456993511616	0.6334566468537642	2.4776389912432535	2.669871427327856	1.6652759455223283	0.3171189139479518	1.5280191541821764	2.20352503793766	-0.6576452253279512	0.7284739627002124	2.886230431211172	-0.2619873694229652	1.4161419974365514	1.2681415982122524	0.2578394394160356	0.2101670156703571	-0.6777499719344013	2.177462697615595	2.300867286864362	2.8716421361956144
-0.6679119870407455	1.8713011491653795	3.97101628791791	3.787068840954737	3.2277292707798666	2.9760537489480052	0.20371112511499398	0.9487240602825879	1.124117160010346	0.06519476422565931	2.570422109386123	1.9988099881788322	3.860250293625671	2.692784038104098	-0.07909458558601082	1.4932689411268787	-0.02505009190577596	2.4856750366491975	1.0598610265084212	0.6375520543118258	2.3704802635473947	2.573214337400394	1.8753694274542156	0.2995843986218658	1.522533935763771	2.2181577545394298	-0.7583757778949549	0.6572122447216063	2.548562401104855	-0.26343541980562274	1.6062037596138112	1.2416994159078487	0.12633326678504506	0.2250516114851046	-0.5732974507586467	2.1113899759995847	2.335055606538591	2.8492071211295067
-0.7563511448058321	1.7280836051751927	4.126896761807851	3.5262396366119226	3.0692145344003543	2.7118023057827085	0.12021995268050685	0.787786971285145	1.0576409002741034	0.15939298983808609	2.5498772025503214	2.132679947540401	3.6616663265515315	2.5962721771003414	-0.16539371547513304	1.2843159123415027	-0.17079259560445142	2.6353087422851447	1.0548914206477307	0.6933644669262365	2.2523020232267794	2.444365755129568	2.0805984317781494	0.40756009826145834	1.6784847900861783	2.140056594048089	-0.8582698324363557	0.5142783741036131	2.216990398276327	-0.18013804541281145	1.785252497082928	1.244637436163894	-0.02132429659447168	0.23045240822485352	-0.493932510811052	2.168555027020971	2.3541399114299884	2.8010677857395065
-0.7973839146591581	1.5625432645071258	4.173050264071748	3.2641996622953706	2.9590539794042234	2.4493669426891467	0.10864300892994498	0.6527680168103298	0.9567435473075039	0.2330779102888645	2.4613559075358533	2.229444085475228	3.5497877554065114	2.533982326324975	-0.26630165231934355	1.1157582864935418	-0.31614568746649646	2.845248843513798	0.9974985334517182	0.7696539168309471	2.1453845987270834	2.3251278065865733	2.2009588316215605	0.6278694911158427	1.897674118085672	2.0712905409845903	-0.9697939079143714	0.35638929053330537	1.9083757747705377	-0.08707207716874332	1.9751534851768557	1.235139525853403	-0.15661729618604006	0.2292858361290669	-0.391796195688619	2.3096381330044973	2.310488517921489	2.7335495249808934
-0.7985711572386712	1.3670463093540857	4.116273300480228	3.0410510871352936	2.910865646966136	2.2070735585730192	0.18745767805406305	0.5000306916109748	0.8310353698409207	0.24724447091997975	2.3163099134846132	2.2783938373851917	3.525766943381236	2.485304050844961	-0.3652918307215737	0.9511293906070766	-0.45885487791142293	3.0720008909423786	0.8781673878456495	0.750050899424991	2.047656804281244	2.208368244964796	2.227335634961777	1.0002728597446113	2.1125240288474934	2.090320787531706	-1.0445120702658417	0.2372349780744782	1.5751695178207294	-0.05041111906815341	2.0656424984113984	1.2657607886944204	-0.2701934169203523	0.2535030087101012	-0.22581073056615067	2.480773380186046	2.2063683462073795	2.647907941597599
-0.7579133060946651	1.1691457031130985	3.9271631414532977	2.8440257914086216	2.9063877254432073	1.9390720279868674	0.28217245843344246	0.3743392073773417	0.672622966324572	0.19988678704029986	2.131877446251982	2.3101582783979295	3.5832261562655177	2.4714994035596036	-0.40725689780491114	0.7367365818750141	-0.6064419639941347	3.2398003598221705	0.7280085245834338	0.6562311078400517	1.9760701894196828	2.133878949165997	2.1651836686310237	1.4019516910961745	2.270620213040211	2.1745939198761683	-1.058462698628323	0.13367718272544107	1.257449764210668	-0.08900281101228344	2.0481717146894787	1.3352601644063764	-0.3597863002376708	0.26838760452484955	-0.05449520091133888	2.6382322038283723	2.1023536126418376	2.583801129803633
-0.6562061917830972	0.9496344931091807	3.6404760718856557	2.678792379992408	2.942026821020745	1.6771791303692791	0.3511145094578873	0.3019748583340727	0.47945447110360406	0.1386759620124937	1.8990963143356034	2.3369683955484057	3.7030520597596777	2.5288176505923428	-0.40979510750753156	0.5207571706585037	-0.7130793211512435	3.3247462256141835	0.5472643634631534	0.6122554216593	1.9535686663775238	2.152163937118088	2.0303242918396327	1.6674304055946596	2.254822783995201	2.2881067688747776	-1.0673133874153522	0.059157639626865835	0.990236245110632	-0.1867806892316595	1.9376395323997293	1.391842382096065	-0.39819964342111186	0.2538918660753638	0.07242172837194578	2.7520524392041126	1.9883222549620279	2.537604425074056
-0.5070093742910313	0.6942465650147912	3.330283548514381	2.547809082833335	2.986161068129433	1.4880709483539865	0.42319501381507035	0.2631167702186564	0.2722579147729406	0.11404119064953644	1.6571171437720722	2.3601659848826473	3.8902316049128025	2.632642113217538	-0.38850234833554204	0.2971721411832016	-0.7375302854196323	3.345225785260361	0.3548436487352369	0.6064119744325573	2.002392346401083	2.226295243694932	1.852723631211362	1.7867368885297643	2.0585494796103805	2.4281333802924094	-1.0542802085003082	0.036455472452255916	0.7110900768710915	-0.3205299777503616	1.7317951143755195	1.4491337770889392	-0.3991750382442899	0.2542591202536656	0.13507091619977563	2.7889128000148578	1.8420531833565588	2.454947859534829
-0.367706244961569	0.4537256640199267	3.0252145448778838	2.4243105455119247	3.008071556568777	1.3604264633119856	0.46039919570646515	0.2658309111494923	0.09445747455871434	0.15052321846948782	1.4578525116554264	2.39177560327469	4.185435265021613	2.774043211897457	-0.1937370571544054	0.040721774530012925	-0.7203756692480964	3.362406954290448	0.181594299705671	0.6361536224968811	2.133781936711599	2.337161751970707	1.6750521286761788	1.8284198153137097	1.7957709492459561	2.5299966324182575	-0.9680399604413357	0.024039823963543674	0.4227090758192418	-0.429754349470739	1.4739134847133244	1.518987741452488	-0.4040233242771515	0.27115281245560074	0.12482937859050383	2.7495930823396013	1.6954414377682325	2.2996084785544006
-0.2994085534138252	0.2696683075632303	2.7454285427081078	2.3302373875523	3.0017508689870325	1.3237510800451129	0.43911590952948754	0.30400090719793543	-0.019190757834458207	0.21883299478700055	1.287649488825652	2.4340163749545076	4.594206304399636	2.9657878319711863	0.2787365778235269	-0.19190437069000862	-0.6841603684415197	3.419784182097223	0.031193016645372922	0.7844123668779803	2.347697220109713	2.5085009011241746	1.5638775627623511	1.7757393635664716	1.5301644840524866	2.5153896323658778	-0.8952646322138473	0.03607068995777302	0.19412102317294402	-0.5044323763477401	1.2104315578151157	1.5874486789704967	-0.40089632322637064	0.28465480430497114	0.06265459441214856	2.6819607685656095	1.5524145892313301	2.0834552816556005
-0.3134888338305002	0.13448518989479247	2.5083455091032985	2.3058018480822886	2.985847797899436	1.4284940878188614	0.40128819386337655	0.3626989832443906	-0.061798376279577294	0.2807176717032344	1.184505670833659	2.4659098348178277	5.0758345130884015	3.1462618746283715	0.9720908615895683	-0.37139192476417715	-0.6151729872785687	3.4891980741671964	-0.0771484314476263	0.9895822917280906	2.5813189311944367	2.677361663356424	1.4829052631619855	1.6158522698693818	1.2656550625426983	2.3971963713786506	-0.8717347522678447	0.12182588189530859	-0.011068660943286568	-0.5706059803424723	0.9314349318755083	1.6654075267989956	-0.3902243563374667	0.30725173786408044	-0.0016968653343890129	2.611629160672036	1.4077270898544314	1.8378783374367316
-0.4147585429811954	0.09600451645904497	2.299222254622564	2.3412627323131696	2.9670700117600814	1.601186792822101	0.37208602874750557	0.43060984752086595	-0.06223806177704416	0.328435787988352	1.1724512612106104	2.479327795278124	5.570993055101579	3.2477212053760063	1.7966987893111568	-0.5145890950273642	-0.5620080238986841	3.605183272547947	-0.15975297764420926	1.142036331554031	2.741021429854694	2.811387320529346	1.3844822404923083	1.3803924405271073	1.0582162913328566	2.1822060184950134	-0.823676591506571	0.27632887951414753	-0.22873574557278	-0.6184376128235564	0.6816723934215067	1.7759885305739236	-0.3673886422418589	0.37394077600649855	0.012088746597436834	2.5470860390571253	1.3086679492717408	1.6084347039464995
-0.5838260520672072	0.16971648315609342	2.1362525024057266	2.3960042111258693	2.9430587700136837	1.772794566873395	0.33837363599452164	0.4716851211854157	-0.03424475177157715	0.3564868317158925	1.2408469332022514	2.4787343085654574	5.981293955956811	3.3015641565886553	2.6054570075563763	-0.5875728093120469	-0.5477432534621384	3.768281304057041	-0.21985288591880697	1.2365803110431393	2.7903679334699376	2.936986462170132	1.3244083034309704	1.1370882227494779	0.9089939716036939	1.928563691881219	-0.7784517305094361	0.4557657827756076	-0.4206438723859106	-0.6334927398178418	0.49643385374416527	1.929854677603855	-0.33236049285651187	0.4679794488390051	0.13197333942966943	2.535359105715383	1.2701566655060925	1.418459639727793
-0.7773049348933695	0.28718380206521654	2.0197708496599565	2.466815909590017	2.8758530918485965	1.9261943692963766	0.318857028845907	0.46887541191194454	-0.007005188333199785	0.3769531239550926	1.374912932401194	2.434248608885551	6.224323379193517	3.341071512543434	3.0780716541844564	-0.5607264879085008	-0.5620900053379749	3.9108505462092706	-0.26282179512891507	1.2817796250619675	2.7495474761191034	3.02568517631724	1.3082091207171018	0.8961680838100448	0.7782995007544781	1.6581541750664512	-0.8022514485282148	0.655493549579572	-0.5931225335349395	-0.6666599890586886	0.3245931543443676	2.1002598524544527	-0.2921684885249211	0.5565741185578448	0.30769803241490423	2.5902747449704497	1.2717118781975187	1.2655367017639887
-0.9435605536594831	0.39539261308002377	1.952077652184542	2.524859488331096	2.753990972378971	1.9997338194739385	0.32072763017005385	0.44494509891612555	-0.0030480188559870182	0.41299636449885935	1.5192513850180378	2.3102614934783925	6.235270829504456	3.3468636722435847	3.044680095429971	-0.42082844344631337	-0.599883448850893	4.065973364586922	-0.31777028269426205	1.269793066648135	2.6315301045959294	3.0541590882787766	1.2796598322315849	0.6549146865383904	0.7165725094860175	1.3811097885095807	-0.8209782107788189	0.836187408989683	-0.739012139536164	-0.7115495509210392	0.1851484327356738	2.285532422911071	-0.2783695205852384	0.6308026689489526	0.4913201508590582	2.6729031371865672	1.3056629620374605	1.1853676510948163
-1.0887374094349538	0.4579097973952436	1.9084545412998604	2.4954524539689116	2.6187503713223284	1.9837428806604727	0.32638100306081264	0.40169086703949725	-0.0025245837399542103	0.4614353455948518	1.6171803605861466	2.1215585226204214	5.9040061488614235	3.3236226314467316	2.6324748397242788	-0.18583498658282563	-0.6528434586325523	4.24356954589361	-0.39936474639883485	1.2205982331580283	2.467484148404745	3.0043985864272313	1.2690099322258217	0.44426978531841516	0.8022881893043058	1.1412258158183648	-0.6926702071741822	0.93312694543358	-0.8468210304574084	-0.76827635003844	0.12099957348678647	2.506415825091817	-0.27211551848367804	0.6847026204116451	0.6660402243512843	2.771577333335761	1.3557724421459465	1.141516317528434
-1.2033375615836828	0.4471378795566664	1.880390200548545	2.345096837230009	2.468712358813378	1.9718322256445446	0.37052719431071435	0.3924398514724234	0.033299315601370554	0.5113317272867446	1.6313311892740725	1.9542726809586928	5.258543683795136	3.3047981124212407	2.0046345686158955	0.05447232939524686	-0.7085088559107968	4.371468334260838	-0.47231290397180226	1.2047659872530896	2.3315097973671417	2.8787719071539883	1.2804390932076168	0.29763611914119154	1.011335957916881	0.9511547992916931	-0.383651646231953	0.9574965034176245	-0.9504016130966122	-0.8601700870203569	0.14399026740305376	2.693436011045564	-0.2676688656133019	0.6873166060336829	0.7907246658723298	2.897124502053242	1.4044321477115793	1.0925004292794622
-1.2644701400199823	0.38956153358889295	1.9084754536253072	2.1589317812677873	2.30026511337684	1.9720209092883607	0.444332808777944	0.4327505783958926	0.11217051888528426	0.5434885662414439	1.5070921544417466	1.8037334861022198	4.482327733254617	3.259184854782556	1.355811763965844	0.22386103273506142	-0.7601776580236306	4.45926952327275	-0.5288169185748458	1.2311114437668267	2.247294981906407	2.725387294363114	1.235005816908083	0.21949985786353804	1.301589337870387	0.793203752950628	0.047522610255635776	0.9327165107727977	-1.0121141615811275	-0.9377901845160889	0.1690710244026174	2.780208919642198	-0.2261572094621135	0.6368947676713874	0.843913686807673	2.9899502276100045	1.430686246705821	1.063787400493694
-1.2746970892575376	0.34731959132108037	1.9637676421100139	2.0225917442248997	2.1501349625649495	1.9803465750717728	0.5176811651437171	0.4663906350034342	0.21664816804555312	0.5353553306578721	1.2469527537287102	1.6341511089001741	3.692283424426595	3.148361532519679	0.911568661347065	0.2813816688379668	-0.7620222404076666	4.541901592662432	-0.5595032246821112	1.2335836714396793	2.1878137440523355	2.5703228859923053	1.1499483006757962	0.2034521874042817	1.631190017945259	0.7024243336110056	0.5651529852604205	0.8238743691661667	-0.9965757771581654	-0.9787263389845207	0.17606469702749714	2.801357599933554	-0.12417107427381198	0.603301811950149	0.8307420090104625	3.033108941366447	1.4095986169915706	1.0635268036977836
-1.231331491879556	0.34865495303660715	1.9781134973673928	1.9716109903306325	2.032916613563546	2.0395224828637857	0.5949162153718877	0.4798466576464511	0.28582535298052636	0.4827792123864218	0.9577779489671148	1.5107574802056831	2.9620229231949806	3.0129215315311617	0.8500875818835738	0.2159028361463934	-0.6691372696915373	4.578430037992872	-0.5489983667652069	1.1951018245319343	2.1399351682137464	2.4020404140416742	1.0392460141413795	0.22362713413181184	1.9184204330815107	0.694606502597056	1.107662430575085	0.6778622385922944	-0.9826975873980924	-0.9705666900028849	0.15741490336115355	2.737379676082096	-0.017422717301753737	0.6063046549374491	0.7606977054702149	3.1103087531865135	1.3238510426660006	1.0298150545540983
-1.1407469659444731	0.42129863036123394	1.9693930576555456	2.0350296539551307	1.9408888765861814	2.1025192344430867	0.6815250566799579	0.48319154963867783	0.29164595147081834	0.3957896348827473	0.6944153039418284	1.4380940635591577	2.4611423018904217	2.8790019724639344	1.1363130293491626	0.021027756389703334	-0.5170412044478492	4.554085946057693	-0.5111606766145103	1.1260542536689158	2.1312683617515757	2.2550169943485923	0.867312706066064	0.2848184909788469	2.0626938668598442	0.7106793459645531	1.53562561399665	0.5543214056963421	-0.9849025334347402	-0.8720073242754065	0.06333526893222877	2.532148830093037	0.1016902034582527	0.6378021015236641	0.6602078500724339	3.2467130826960955	1.2053385636719154	0.9749475837060462
-1.0469548021629882	0.5690564041842101	1.9474142036096205	2.2024461203239953	1.8790272199916664	2.092802026786525	0.7500306340621021	0.44515534926992323	0.2544611208278067	0.2975953108622065	0.48954275082663556	1.3027274855308653	2.190933002019656	2.7415829835778682	1.6180652309066779	-0.1892348490495039	-0.33418160411040465	4.475884550629926	-0.4403538939246044	1.0391267331719314	2.164145922228724	2.1607006031800577	0.6634060840044869	0.4066884995464199	2.0206405256520665	0.772476214143905	1.748932610525496	0.4078475361290872	-0.9444352885268626	-0.6892311870867615	-0.06799036146827098	2.2843166903913286	0.24214705799606434	0.7074291730925056	0.554360024045279	3.383507310245175	1.0344233248379167	0.9805148788914057
-0.9634104164362421	0.7379796611982772	1.8924357000066359	2.433574770310991	1.8417664902823692	2.0155360746435855	0.7645381865538311	0.3837622459611589	0.136416033459953	0.2204941180468441	0.3664567464799907	1.1168629293856502	1.9786796233049955	2.6214680717959986	2.1436438533294524	-0.3011532846192548	-0.15556454325624097	4.330361525836421	-0.36158766119765917	0.9846128643856844	2.1928408939723902	2.0901491888227484	0.478485092995313	0.5590131926277254	1.8791706479542505	0.9095454223819186	1.8016319861385053	0.25231845185828966	-0.9106866438953556	-0.5137642565915248	-0.18565019478567263	2.0767556904060944	0.3247974252189867	0.7975576690854339	0.47572064262041086	3.5010165809176783	0.8204102427754172	1.027635517715573
-0.8915509971499604	0.8612558035699394	1.8301378824968242	2.6382132408725374	1.850427490758814	1.9013588846790015	0.750882796887548	0.3482681635064974	-0.07096895951248232	0.14464660316343947	0.34730071727466927	0.9845928037712713	1.785023002287323	2.502318519964155	2.51083819030866	-0.3477439924959521	-0.03874099226728741	4.126599753299101	-0.32374997104696257	1.0053895656363294	2.1812784491562676	2.031796945644318	0.33821811730964224	0.7151831741577342	1.7410162800560023	1.0495977503489395	1.7622356275133177	0.14570804871967252	-0.9246945363634683	-0.36677565028853426	-0.2751209721591212	1.8873800226953457	0.3169942666335523	0.867876042636964	0.4278058740233576	3.5837049574475612	0.6527899460842705	1.058836061371395
-0.8575583675049726	0.9558661811149719	1.8183015062932146	2.7251318489873397	1.934623471986202	1.7693982612846928	0.737518389649465	0.320190184440316	-0.28235299677141074	0.07878149881324226	0.4181072711909201	0.9017627016990604	1.627626085112603	2.3847859460486047	2.548883133517949	-0.3540148499344923	-0.01113374258621449	3.96867084141224	-0.3152046731645576	1.1063263762794844	2.137723222248925	2.0068203130049427	0.26730536849077563	0.8354894320895028	1.6328965303420926	1.17041409937374	1.6682780105729709	0.08888850036740113	-0.9271070067329761	-0.24199048318627678	-0.25949909039550245	1.691393809408496	0.31475659615684554	0.9391449564146889	0.40140670623488256	3.5748572711667075	0.5512266494730127	1.0837585913075558
-0.8319180935509409	1.0680365652191743	1.8593942257986793	2.7088781793398695	2.061424204493459	1.7078166370340166	0.7043879617528814	0.2735337195658782	-0.46632997135483156	0.05245426224214378	0.5314973373625036	0.7952189348902877	1.494925503212836	2.2948626667037697	2.3090223166202426	-0.28838491224440005	-0.04960353297327726	3.915256605315842	-0.29890194174351525	1.3002838746133236	2.057107846130946	2.008665334379626	0.2789470551933077	0.8865035921756356	1.5731198389557353	1.302622879777421	1.5473096025478206	0.053565467373685935	-0.9273145310658375	-0.1612214507314369	-0.11764275753684986	1.5061718944735345	0.31343694433725017	1.0091392821618332	0.38709087845952495	3.499127075033969	0.4894926134845427	1.1096050553383094
-0.7825954544582128	1.170436552771442	1.9242851716640508	2.649587140625847	2.1741830596325236	1.7696812867504204	0.6416812484755972	0.2537128453033672	-0.6456379047032348	0.014373795058947456	0.6987391682631381	0.6967259443576921	1.4775208453682185	2.2075941272215025	1.898875831006675	-0.2261800211874077	-0.12111184339440906	3.9104813233791136	-0.30332610305851965	1.502856711807103	1.9168905805608163	2.0047825282030547	0.3504029252984998	0.8825557627016345	1.60408084958407	1.3904191793880367	1.436136316564412	0.0553867711809146	-0.9614004027382415	-0.11378056200440423	0.08943426179289135	1.3563835169369063	0.26730650681747964	1.0421057454612597	0.3579569131623074	3.4129596083055107	0.4790015177017022	1.080986789023782
-0.7233166407513278	1.2650691863450672	2.024413385909427	2.5312802381918327	2.251136970248757	1.9441429009144415	0.6029390166065701	0.2630403155445498	-0.7782763631060992	-0.0851368907901465	0.9141200219410323	0.6991514987485916	1.6845091164015735	2.135433470957128	1.389739166990881	-0.23632924025460206	-0.22965526901502287	3.9304439710630676	-0.30944720296010164	1.6307632788813815	1.7640250057918307	2.006379710885617	0.4251175231216422	0.8069830270564495	1.6684163669448382	1.3987770579391356	1.3000839602711252	0.10607545178772533	-1.0019714098125507	-0.06686832659167563	0.3893047228849126	1.204644901816524	0.2403397087648779	1.0538146727930335	0.2668993185599861	3.2737060238919256	0.5451112368558786	1.014345081124144
-0.6533734726460159	1.377840483221256	2.120400959716084	2.376338371552404	2.2482253998758233	2.2121208460451167	0.5885561708697848	0.30688707114551517	-0.8267255174461516	-0.2203303847775709	1.1168961559913466	0.7682797988892319	2.066239357461648	2.09626399098486	0.9695808542169766	-0.2789660340033839	-0.3611739929967974	3.9770398922291883	-0.23926667141524322	1.754474550510818	1.659218984258556	2.016403409100317	0.45539063134201774	0.6280745731664411	1.6780459726127077	1.374732084261362	1.1533460162959384	0.20706803050686454	-1.0416344979305932	-0.02551844344248493	0.799278635377803	1.0398118343480804	0.3412356967978596	1.052086417836313	0.12103414939469706	3.089914086505222	0.612459854255766	0.9624389375023481
-0.5492918731754234	1.4792612055154728	2.1790809449233786	2.231999914682995	2.1442933941584963	2.5162552944221703	0.5474445106568371	0.41736407523164554	-0.8574406900549911	-0.36945537478386925	1.2113136296257854	0.8098238687759176	2.5394235255294517	2.0504093933586685	0.7236283340329766	-0.33351493846874736	-0.48279345818424463	3.9702954218649418	-0.10850139199962114	1.8645261399478223	1.6113404084199676	1.9995228404035814	0.4396873419765349	0.4360152327818666	1.6337741652890423	1.3378288358895891	1.0820278136614367	0.34217799040366426	-1.0635283150474193	-0.05606541103852465	1.2699447643279729	0.9061825682196994	0.5632527714032771	0.9931313206252158	-0.03013317820590856	2.906332094216708	0.6388721104728644	0.9421360780391431
-0.46801782852178053	1.5315851287355082	2.214360037954279	2.099035357566895	1.9861472109907485	2.8224888483366835	0.5026124322547469	0.5400355998380103	-0.8832774473824012	-0.5478380735272165	1.2010149709695725	0.8747719581577735	3.055801444914832	1.9929704763321783	0.5643133716984485	-0.3923199670590641	-0.6013386193982988	3.887466433632509	0.015152906672250045	1.9189900647406755	1.6057703263085492	1.9727287240219797	0.4611996677087973	0.3007379851564788	1.5558109275020997	1.277754976519234	1.0535598969836477	0.46700143161456686	-1.077899375098037	-0.14917734913600889	1.7910403640828263	0.8130523916552457	0.8872272931139588	0.8733632521245465	-0.14828759302240316	2.670053882282565	0.6788331687813699	0.962391556266726
-0.447918019938807	1.5410439408871537	2.2190862235055446	1.9747846752617975	1.8349666835253315	3.0699710326577714	0.4640572605181329	0.6247473787497289	-0.8714478137600479	-0.7080894551796335	1.1023522487287574	0.9985526434040025	3.5257073383886164	1.9876851306057923	0.441153796461261	-0.41647158265568596	-0.6957812374609477	3.7761088280564237	0.15767554629486952	1.9596694473576222	1.6457663310724926	1.950918919115269	0.5661637597833434	0.18396939259751682	1.4313817950241303	1.2626850785778676	0.9984319787156626	0.5478057554563968	-1.1043587275378028	-0.2490698406126	2.317093164740372	0.7258235833637087	1.3214788060099623	0.748302402818924	-0.23208960239744866	2.403933474248585	0.7212720235812989	1.0395282078562147
-0.4501258745603559	1.5051449667680894	2.17506577843735	1.8519832479252678	1.710893244785126	3.197615517699773	0.39228852304830736	0.6577757979644059	-0.8478722961339035	-0.7953924521662981	0.9263840734705683	1.0728158937977175	3.867581707717753	1.994177176269711	0.42414779145369846	-0.3730288955814688	-0.7327958573006057	3.6378964153000752	0.30747077985996224	2.027268642412303	1.707037234298103	1.9166070290726431	0.7254872084283311	0.08863187432599637	1.3008335966660727	1.2988682635667765	1.0059874447533714	0.5917222641602751	-1.1474719076896591	-0.30147547350874093	2.785990778773907	0.6199028875811271	1.7858241180093515	0.6109709433205932	-0.30177112667633044	2.189729489781251	0.7156047230955929	1.1195788054363356
-0.49042963581222543	1.4404466916508434	2.1256708657290013	1.7713936646731956	1.6348791448588904	3.201766557863741	0.27658143892015247	0.6323355051549542	-0.8178271204735854	-0.8194003845632768	0.7432094576768626	1.0480184707162865	4.0390056664887055	1.9772109751480205	0.6168825148727395	-0.3247760327210636	-0.7275900359056587	3.4813705501678207	0.3944388824220294	2.0746904641370305	1.76310001020654	1.8288721320615626	0.908944133361325	0.051332576373571845	1.2091938809559082	1.3403747742789995	1.1229352654941696	0.5854631355833193	-1.210455542712947	-0.274077440871812	3.179887282933744	0.4591222618451584	2.1747484597105577	0.4865365864367811	-0.3319097114665542	2.023962838681987	0.723802539147006	1.1887554094416508
-0.610112019353955	1.382603273339966	2.0558864357087794	1.7474717851920434	1.608435451914854	3.0621406614393796	0.1410667652151814	0.5605636798360238	-0.7189816331618395	-0.8231457473849977	0.5883627044973182	0.9904760633577107	4.034555160373187	1.9734943393404243	0.9821308910799396	-0.31898367444450104	-0.7060494127320813	3.302322092395839	0.43556944149667964	2.0805588833604705	1.7860037052423023	1.7127459359863195	1.0759893498597146	0.04476995075445024	1.1240632911022512	1.431077043970458	1.2440385925557074	0.48298273121884094	-1.3033486222098138	-0.16351994340232312	3.4722549534703413	0.25601894776564904	2.460223573988693	0.413496211328417	-0.35074632696044467	1.8599357326820076	0.7777605116783433	1.2574582010907664
-0.7371678041789735	1.3241366862285098	1.966779016974537	1.7601665249167044	1.5713221434902631	2.7966391891337965	0.004679144225609788	0.5203102939181369	-0.5835584999416767	-0.803039887551235	0.4734265292653864	0.9212961556768393	3.8936489578229327	1.988988366538326	1.4507408068438818	-0.31213358117830564	-0.6599963392106486	3.1261289578437563	0.4484782957445688	2.1281555090620667	1.7473549766569316	1.6283981677675694	1.1628415277337727	0.024184839925724087	1.0844965822441515	1.587690829743346	1.3681641060323273	0.3333279930305123	-1.3810664848662277	0.010475951783547644	3.633672133134206	0.08070018731442481	2.5891191310635278	0.3513006360734706	-0.4371156972620662	1.727040485527881	0.7799747127983394	1.2615092967362822
-0.8216286578618339	1.261997854399357	1.9230304321371665	1.79454505417106	1.53208965409803	2.4887310678804075	-0.13274769972182207	0.5086891834537123	-0.5088329027767464	-0.7417193657043823	0.4216973888395241	0.8195776938797492	3.648334676535849	1.9872989866257815	1.997922414068966	-0.32162801191858276	-0.6168945975036709	2.985725822961794	0.41516577515807807	2.2420527859901767	1.6556195449157989	1.576710031643966	1.1579534361568484	0.0031639297394796704	1.1190656476543714	1.751299516949771	1.4877563398863225	0.186443688802474	-1.3877591446009947	0.3266336186635531	3.646668038203425	-0.06883491261392177	2.5335503142253453	0.2891050608185245	-0.5340893844343201	1.6547893795937156	0.7493185711012483	1.1757966414995593
-0.8967373726288844	1.2138358085260452	1.8678846299305956	1.825236238505391	1.5119850763963263	2.2080169767921016	-0.22434481122762065	0.5198324522049605	-0.46385935760715524	-0.6824203995228104	0.3875257580820143	0.6757732830235403	3.314884479496802	1.9673401696590136	2.4268798538119585	-0.37559768055629095	-0.5610857327066668	2.842221216306494	0.37468166887831467	2.3854170190189596	1.5211332302545295	1.4956943169526278	1.1383774558801776	0.028876091833143484	1.1481982521432381	1.905367364333248	1.5357335492257624	0.058003292143411565	-1.3301970827736984	0.8381631625686434	3.510974711872444	-0.1824045921665473	2.398745012045366	0.2640453639460901	-0.5470657195523355	1.631245536439576	0.7652133719983649	1.0490044549802298
-0.958890563107221	1.191668804048311	1.8043529852193483	1.810450168826088	1.500559926831654	1.968223650956546	-0.2616113464964871	0.5792568476554394	-0.45221816062657244	-0.6549961947612492	0.3604819521450889	0.5383165996158549	2.9240148062352174	1.9817723009118873	2.4916888082188886	-0.37612654805110785	-0.46508546729749956	2.745287915961968	0.3444802023672138	2.569310802684516	1.3340227102301394	1.427786515311283	1.1382357720663538	0.0826588596023423	1.1385686464753688	2.073939345571555	1.5131211187271956	-0.028983203776476008	-1.2401315223120615	1.4475165545465316	3.225359552835731	-0.18904046550347542	2.1976989261383033	0.23084126559011559	-0.4920628023101738	1.6268366893775912	0.7526662323183867	0.9254105018652533
-0.979802695560388	1.1835230975836002	1.7845699253454703	1.7542961250440257	1.4899087390116876	1.826286379895429	-0.26778433086617615	0.6525577664565315	-0.48578082026663394	-0.6436660804511867	0.3347484081237136	0.4723621631994758	2.482242469277389	2.051374753308695	2.276815255726985	-0.31445052448892996	-0.39384359655406065	2.753976959898385	0.3024809723494353	2.7872663898427144	1.133479645619369	1.396145775617078	1.1513179108760951	0.11967616973519457	1.1209184325423651	2.2096970097907804	1.4233459919148665	-0.03714059265955807	-1.1551503080055163	2.043860478007219	2.8526048406338615	-0.1253918025427816	1.8987691009169005	0.15838417652964784	-0.3687457595434997	1.643902226644732	0.7085140076041763	0.7850199007229601
-0.9828437028693134	1.160933228562615	1.78436080209099	1.693262311367803	1.496376847878138	1.789162872974493	-0.23319899082858822	0.7117910252217421	-0.5433796204349501	-0.6499031281626728	0.2687636180566827	0.44833885322152245	1.991772853350205	2.1429874125660735	1.9098747397180393	-0.29732529132344176	-0.38724409069117405	2.790751553782265	0.2771885067495039	2.9207167401833893	0.9657739242863862	1.3375181561140672	1.1979318856241616	0.17179264584329007	1.0810591787019497	2.2659133867529384	1.2546432288157727	0.047665469124915205	-1.089598559363074	2.6135878563390778	2.4780816135153567	-0.07063318363270442	1.5999253399446007	0.08964283562612518	-0.16363594638779672	1.7161533325788991	0.6872155015927826	0.648396107812464
-0.9948827592019125	1.0899142413252116	1.7760376965626565	1.6106547781594975	1.537599524613894	1.8388574276647174	-0.13312181998665135	0.759881015235705	-0.5680648205070853	-0.7088886748612551	0.12390106067361865	0.4788647132686954	1.5120122677634882	2.209669651114054	1.4135701358654946	-0.30933813870570315	-0.40085300961339543	2.808326560497855	0.28266315385619867	2.907556497924868	0.8055284934347624	1.207623143809839	1.2837686628324811	0.21421899506065153	1.0208680485906432	2.2302959658505657	1.108552896215246	0.19834629396520587	-1.0585736716003655	3.0553121778294425	2.183007579242697	-0.051612035250898344	1.3235730360714946	0.03671502757658648	0.018311806234677118	1.7472851914247531	0.6485724201414184	0.540888084190505
-1.0135662082163472	0.969664918842075	1.7974100931705883	1.5472177695353984	1.6098728094407306	1.9631527780289733	-0.0007663840735772865	0.7928329797762734	-0.572377925863201	-0.8192280038476298	-0.021118728139309484	0.6099478654577396	1.0725247888560374	2.264357292282975	0.9074511211628149	-0.3154830753121437	-0.45657989297110885	2.8088927021707666	0.28995594944851216	2.755002570112145	0.6335798575692557	1.0711190997156987	1.3459442431322084	0.18404629836649314	0.986079574443686	2.138565034183589	1.0454377709931122	0.36398233175780703	-1.0584439688923262	3.2421336621188424	2.005057464676338	-0.08474074641388638	1.0319012958578682	0.027771308175562632	0.1161784885118271	1.6668162345043023	0.5474045165873029	0.43482518825495886
-1.031833080887091	0.822463545733901	1.7941477704006885	1.505317790444178	1.69123093093754	2.1068825437063494	0.12306742358504472	0.7994463090866208	-0.5465621059404338	-0.9477456628473828	-0.1566522206836659	0.7947028594879679	0.6786947342943968	2.2789100935296043	0.5462074758197517	-0.3853439529607673	-0.6028962667448166	2.744007943484083	0.30906671019734333	2.471770183591947	0.4794474410204187	0.9776288375209032	1.3428744271660222	0.14223519530092546	1.0007068235594343	2.025026468635589	1.0319458673543496	0.5402127142318938	-1.0345008489884973	3.202599588179649	1.9655606315381315	-0.20373056678369966	0.8190357197405153	0.08082873534685493	0.17656728248039139	1.5350007049980083	0.4381442351303438	0.30710906764103607
-1.0204813755215774	0.6487107305153482	1.74615398349736	1.4556945665204672	1.7615693114026172	2.238607312545887	0.227301486258422	0.7992742860698778	-0.4468163102291073	-1.0731604689655423	-0.26634734825340256	0.9317466825737986	0.364298266562412	2.2078113332102567	0.3034700212590709	-0.4705168037926516	-0.7543364804741809	2.599001830652802	0.3517123930100087	2.1486325463523626	0.34562471014859536	0.9423806679747081	1.2987163051909048	0.13805664852000168	1.0500737893250864	1.9020499294621966	1.0954117820710902	0.7171100530297561	-0.9886639119678426	3.0539330822269135	2.021777969342713	-0.391383946758148	0.7055169751722722	0.18739725661557727	0.1520099170957635	1.4035750735312118	0.3498134261647773	0.1690401470441269
-0.9737623385769041	0.4236800254205881	1.7235477596879931	1.4057778226031232	1.8321288237947524	2.329859439786742	0.26612685596407876	0.8095000987318288	-0.3121678609806744	-1.191366626974948	-0.28830733795799757	1.0082290571974848	0.1151096607551227	2.09505729104733	0.08574803343422426	-0.4858791453087514	-0.8629208968144404	2.4840750710518407	0.37494429032623905	1.8910713724351236	0.22213779951240217	0.9855046004038828	1.1925951286367955	0.15815468947855704	1.075257036552699	1.826700439755371	1.2205356964169791	0.8399326252693371	-0.9190654388346117	2.8512749834351276	2.0977169280358394	-0.5803290425348221	0.6198256711476732	0.3272562889881123	0.08135167942090167	1.2361588538033117	0.25204590290208573	0.052861357303695164
-0.9243772130326235	0.2047919842172477	1.7375799300636516	1.3771229332246269	1.867841630014643	2.3622658556122618	0.2074315433041348	0.8225738480043054	-0.20155555226049615	-1.2927735006961287	-0.2429722756800116	1.028975288370714	-0.12803897246682036	2.0027930138236862	-0.08211223489912664	-0.47787058038724506	-0.9747435800066742	2.499213207088378	0.3585001473563135	1.7491804872113732	0.12973878398182015	1.059167767228943	0.991994462231108	0.19517199961140824	1.0628726323013662	1.8354954996460644	1.291179303869543	0.9137595598778393	-0.7971448932788252	2.5777773405267186	2.140348855798988	-0.7239121186685956	0.5973055259654461	0.4625354457253388	0.08213305013768532	1.0414797634676245	0.16848617015937037	-0.054670356936072396
-0.8735340702854325	0.055253728106903564	1.7850927334816746	1.36246527854254	1.8530442185623357	2.3644121320606777	0.054832044171943414	0.8042820672239548	-0.1289446329643416	-1.346195851571651	-0.1307352399941114	0.9754066616099937	-0.36912129927798687	1.94448527284217	-0.1639553966436475	-0.4486821315066555	-1.0994783398871597	2.656945200132488	0.3190463252183997	1.7326739973956573	0.09281939496894699	1.1209897520970782	0.7546032321691462	0.24859587379206105	1.0532186478849739	1.8719358501288519	1.253806730790171	0.9913573629322956	-0.6332525514019178	2.256930748598111	2.1146250024661013	-0.825805700479528	0.6509522412403037	0.5312335802549427	0.14377761847250928	0.9136231986700537	0.10522328101661878	-0.1433680300168601
-0.8473522470846069	-0.05718372834040393	1.8801183403177202	1.3393322340442773	1.8292909640641728	2.34924668418891	-0.1640906641308869	0.7410540517365992	-0.10771410465802593	-1.342309449982584	0.0529372753275041	0.8481940749383421	-0.5613672688036869	1.930825429549315	-0.18860423308910418	-0.3847143488002719	-1.1867885727315355	2.9016168622514735	0.23458322723651817	1.7844409465453992	0.1117616958677083	1.149876728545483	0.552113448245809	0.30983850115174283	1.0400053661837478	1.9186371038174528	1.1283859945642292	1.040558217893765	-0.48834868598178327	1.927602718713943	2.023412505856573	-0.9070824849764918	0.6927794663048736	0.5087878690045462	0.20240832832830816	0.838612814302536	0.05664265406241342	-0.18724305420105225
-0.8875935218849242	-0.17411690256331738	2.030059713780408	1.284040405243515	1.8237073829059547	2.3042220496831485	-0.41028258284796654	0.6490790787846165	-0.16474759490102656	-1.3032887243504185	0.2661692994638982	0.6821726180122967	-0.6816104072461765	1.9743872972941965	-0.24362697897592636	-0.3728777905829489	-1.2437041869589605	3.195272086504943	0.09585849778385622	1.823322345400269	0.15978103190405996	1.1404313206124002	0.37231668850326516	0.38456527333821267	0.9945877576793482	1.9792767272743454	0.9119218925839151	1.0501264759232893	-0.37797168144138416	1.6567713273037576	1.8545729226789454	-0.9388688248155947	0.67077570661727	0.45907893581189885	0.2717549794428544	0.7979434495674878	-0.03284797453743535	-0.1795199127949806
-0.9681385579371122	-0.28234796960671854	2.151957658817229	1.1813267524712951	1.811323994990699	2.190705252471921	-0.6027466746436753	0.5394430761136745	-0.2543806241705858	-1.240322750217873	0.45238372290167606	0.5030428458673455	-0.752937715079709	2.0403696498784085	-0.32273451470762343	-0.4068260469168877	-1.2877487152177773	3.4777521664322544	-0.05425996217867857	1.8015967082751971	0.22666223444045125	1.0914143348372212	0.2118125414097451	0.44680767569455976	0.9344210063165704	1.9939351604255022	0.6695533356171752	1.0994812438825536	-0.2870241425650891	1.4583884248798158	1.670031070696036	-0.9449728151751351	0.6079774928543464	0.3989140601310956	0.3231859162654347	0.8529790574500904	-0.18043502300004435	-0.11512881358729479
-1.0273340563752598	-0.34873770289696326	2.2004951661822076	1.0598278201065143	1.778393765519624	1.9613838688681924	-0.7152113831433058	0.42533447500741	-0.3436786549658852	-1.14922737748704	0.6621304503427086	0.29183898746826314	-0.8064629984511683	2.082845487679511	-0.4126435428404752	-0.42745187921473404	-1.29346692060829	3.7050211258230576	-0.18720701977704235	1.7363698529065885	0.3010037274582006	1.0791325507609688	0.08458047659587388	0.5558856913561137	0.8749612386610519	1.939313209525401	0.48892372970141385	1.211786427939549	-0.2356618701820123	1.3373957706845143	1.51515203708761	-0.9737958069973688	0.499364410485034	0.31727561661305304	0.3116886042899047	0.9484440928126687	-0.3588627299197452	-0.00662578401731575
-1.0561819681756932	-0.3603553498220408	2.2109722412316932	0.9389893077274097	1.7410593251679738	1.6749620975544324	-0.7734286532426331	0.3396096716637601	-0.43682916821518986	-1.0477108069468135	0.8388061670352922	0.09441434231110166	-0.8763995231236006	2.0843659296008012	-0.5276526446992473	-0.4738159295936515	-1.236305362062995	3.93445619248413	-0.3000332341345658	1.678784428526799	0.36440614224991486	1.1611946954857075	-0.016251170908809474	0.6990329626731799	0.7943163385362242	1.8375528235971068	0.41671506142675285	1.3479224744883092	-0.2102401394065488	1.2910811433662146	1.3799410330066209	-0.9800264361610507	0.3270064076126539	0.22714712062012615	0.27384793671995433	1.011937488936635	-0.5185224463937625	0.1572185287569164
-1.0390190228157228	-0.3168670699530699	2.2052840887098184	0.8404216248652681	1.7116119235480654	1.3860402679601016	-0.7432704030055309	0.29251359241320063	-0.5079116569725264	-0.9562236598622424	0.885477696467135	0.0004886190890313294	-0.9839666664692126	2.0456308616060452	-0.6753200447317481	-0.5558659437894775	-1.1340745072677485	4.164580475094832	-0.3836478628231588	1.688198871280997	0.3962782727430535	1.2817819880191412	-0.12015263437967802	0.7937552347929095	0.6798093567084387	1.7209797052213252	0.4620208738457192	1.5342085061516015	-0.18349544100909884	1.3447509472313413	1.269596420480757	-0.9371212093184649	0.11462852890689157	0.13660816407497828	0.24795107867798355	1.0965753556639983	-0.6130741061250313	0.3199256918762681
-0.993591372536482	-0.2326947698177336	2.1698376970753337	0.7686009514230039	1.6944004885587056	1.0704904591321374	-0.6441285328256692	0.3017646079802735	-0.5266506341265222	-0.8875064382168437	0.8622074448469907	0.00802331996288933	-1.0945537961074987	1.9768972331642598	-0.7980565850185009	-0.6040936224834625	-1.0378692882603542	4.357462481570121	-0.4163947372141247	1.7494551791750244	0.41658795842006907	1.365303627264152	-0.21560029695905142	0.9050122472420637	0.5752489042793618	1.5798729987293965	0.678026251102315	1.7802384331252505	-0.15703608856933288	1.4402763026332532	1.2180683267733177	-0.8901635407434061	-0.05959419936274084	0.05419200582641137	0.3002191984114028	1.1682866027742487	-0.6175288679021668	0.43217183906023504
-0.9724501230942846	-0.094484832260769	2.1507656562666897	0.7037513778295419	1.7159055684651108	0.7760732184116454	-0.5910034552198563	0.3688344708415591	-0.5158050585223091	-0.8642507125790402	0.8702000425318381	0.07924172548292187	-1.19214703735494	1.8973033052846933	-0.856520015168875	-0.6229313789654979	-0.9546991181001495	4.470026215058061	-0.41421295903138355	1.7950041011475897	0.475184417888212	1.3759882286578424	-0.2894175639613087	1.0407509294812958	0.48768043957307955	1.431462792211277	1.0606296544903588	2.0301161850437497	-0.15283372082889835	1.4750524967437166	1.183769855662801	-0.871167720122427	-0.15148212932283173	-0.020598227425628817	0.42202931193856524	1.173085347875729	-0.5024167691995032	0.49942950302293687
-0.9784904800777694	0.05264977276162765	2.1759650084316178	0.6014046250493641	1.7875523128319482	0.5787101269793711	-0.5950356402963544	0.44261323135582814	-0.48657644164300207	-0.8547854441927638	0.8956977394084145	0.23723820990290628	-1.2883494954412815	1.856106569417373	-0.904830606508766	-0.6408121371235815	-0.8953035653341862	4.466777054152659	-0.39944555299819684	1.8153313064577152	0.5542715404304943	1.3379862958658488	-0.3622902722047402	1.098814785056718	0.3929202440515544	1.316149784755508	1.5104497218067208	2.3014648001545055	-0.16733448358755423	1.4136367725777126	1.1253284763721494	-0.856553602124688	-0.17959645069682054	-0.08631512215489	0.5466300351685266	1.1906607518098995	-0.2852141831427263	0.5634415523456635
-1.0431222998010528	0.10909106127120158	2.1953716464474304	0.45189287829215957	1.8668465363428808	0.4577403258373852	-0.6548533137507883	0.5375890502665522	-0.41233240478482464	-0.8332535257114004	0.9743134543413369	0.4506353887618434	-1.324191964335905	1.8347962485205702	-0.9782412715745792	-0.6032625449916059	-0.8802394758645574	4.358520920349912	-0.3455879545242201	1.7732784640225172	0.628773902245686	1.2774861173556993	-0.4286219110433013	1.1138114100066612	0.3138843413294582	1.2490295908528395	1.9482889786918605	2.5783799353521437	-0.21981219925976	1.3099517681941644	1.1213895113305503	-0.8255270951104221	-0.17388752217291845	-0.11502575762339526	0.6459757405881597	1.2542741165614	-0.014185422240324175	0.5898565912038582
-1.1675119960264637	0.066159182117032	2.1956225943528054	0.3000329715858844	1.9170434837850798	0.35943614740888113	-0.8327682841364534	0.659132868429823	-0.2844676746401844	-0.8141506082232051	1.1455908919418611	0.6078061525381158	-1.3106417626806204	1.7787088354241145	-1.0217574668095177	-0.5056990842811613	-0.8958774354092203	4.160026726856201	-0.2412262314497408	1.6238710077934262	0.704080608048086	1.1922020696333782	-0.49360755365053455	1.1406002528659622	0.28226510449091513	1.1925560483968034	2.2706375404291874	2.803477694625814	-0.30144708369892187	1.200727396473787	1.1229436608027465	-0.7884725810190988	-0.1482116878568772	-0.08933956832915149	0.6719005047271598	1.3150682185657816	0.2235248837135627	0.5950685271220655
-1.2878817305352803	-0.015609466930356596	2.1576667236645517	0.20032789874841034	1.9223875053556525	0.31481246564623105	-1.0943407026298648	0.7225137932653963	-0.10984971993143997	-0.8185541519592048	1.3462706069272965	0.6902491980585883	-1.3135425389880555	1.7184945085413013	-1.04070943258909	-0.3731296322471459	-0.9136264170156121	3.882592692274403	-0.12815759729413495	1.4993856042664304	0.7401152186750288	1.1136922794957171	-0.5514617776286321	1.0997889247970556	0.30522988560264086	1.1414829813122445	2.4244992095256412	2.9335085255954145	-0.3803322707276755	1.116165851111988	1.0555525242066928	-0.7440983440484908	-0.10185174567282758	-0.07938049914105502	0.5644899372664388	1.3646152617385652	0.38437077935900643	0.6540581654690627
-1.3709470534667851	-0.12297254885866553	2.0528959731697025	0.18025846918370078	1.8685050257958173	0.37868187907818535	-1.3584280406812985	0.7145816208266874	0.11307082728486462	-0.8345855585141067	1.499964329621159	0.753132985831168	-1.294627887997103	1.6791078225802782	-1.0897814868397693	-0.22809401783531288	-0.9461320576942931	3.5896266839705637	-0.010381978725761054	1.4807564947315996	0.7001795397101247	1.054596520240921	-0.6139679534939473	1.0321631186125237	0.3760501500713899	1.0833892962447635	2.4289245539191535	2.949130694871502	-0.4409812570062804	1.1334275310703226	0.9626251040416361	-0.6664687571107575	-0.09815098296135359	-0.08601267753746647	0.3470735353213929	1.4183911990320308	0.46279040235887525	0.7386336710509035
-1.4512004860783898	-0.24388955219956424	1.9318763458017003	0.2848983469141414	1.7678347160025982	0.4941326836385317	-1.6148043443854092	0.666701881166521	0.3940298601669541	-0.888164619131123	1.593412209438094	0.7693119496938712	-1.225327149912601	1.6124497180310482	-1.1302800327615934	-0.09706079995290598	-0.9816300209070764	3.32905382529938	0.11567631627709596	1.4522634465020503	0.6117017011171837	0.983356665072162	-0.6760963058557318	1.010373150736538	0.47800207640815795	0.9863350388544708	2.360979327194344	2.8698398488413104	-0.5046134055697589	1.2686018850449725	0.8548796725296149	-0.5626502654768988	-0.14126917176248321	-0.09193195076423197	0.07772388680726239	1.4745965010331226	0.4665861757074419	0.8263126475658591
-1.5029184391473278	-0.31579878058065014	1.8414305382387817	0.5341702015076255	1.6877112477651983	0.5782620033253039	-1.8497726551576001	0.5991541765920593	0.6885563312566292	-0.9907938288359613	1.6635112219199484	0.6969323745186209	-1.1633776942510514	1.5000818198481298	-1.1612179888035432	0.0013589224158125023	-0.9967351010963498	3.079926874363136	0.2021191759433166	1.409711164132943	0.5022304844581009	0.8935289079942741	-0.7207030932412926	1.0460317922841815	0.5800271389905062	0.8787112796657113	2.273227985927828	2.729932933846597	-0.6044844907590737	1.418463607186567	0.6904345809630232	-0.45399417152489807	-0.1683794102302592	-0.124293524828806	-0.19201644706525872	1.4831142735882488	0.4087533512161098	0.9030228680347652
-1.4996483148493724	-0.3361630467424243	1.7704750179934674	0.8556112845358144	1.6328889575153667	0.653971315406757	-2.0512987711458495	0.5577539705625517	0.8980560020978372	-1.1004122930114606	1.7310159158090177	0.5891500267442833	-1.1183163198314274	1.379146352108739	-1.2096413894635496	0.0576455343641443	-1.0005472380233575	2.8685098818138437	0.24609816764543493	1.3912568585749798	0.4138732974632421	0.7802115504297429	-0.7348242466857429	1.1368831406988813	0.6790048580070712	0.7740963567553468	2.241414077147625	2.574814284236583	-0.6788041424648893	1.5085185500317784	0.4580892348698293	-0.34123498031876565	-0.1645352071036111	-0.16961701106877788	-0.377815241077596	1.4003059284308257	0.3283304033933864	0.944173471170803
-1.4857763226045422	-0.3457999071228045	1.7232131624808218	1.19684662213468	1.5935643298201938	0.6956939861457268	-2.2155999207835473	0.5532813721272307	0.9659350679450489	-1.177936602128857	1.803735452121969	0.4839480559815395	-1.0472870369609883	1.2358869355250204	-1.2309905532955965	0.06734143843578008	-0.975010019684369	2.70100579119818	0.2721178926396139	1.2808806331809328	0.3688099255798841	0.6215397122069393	-0.7509998154306399	1.2573432101685977	0.7480698525819307	0.6890517279292487	2.2681820139669324	2.4710769237234524	-0.6598934876329394	1.5274581296398573	0.211890521929654	-0.25567780424187436	-0.16008855423323665	-0.21200246388232724	-0.4651055125811399	1.2950334577670999	0.2746623857706193	0.9515886345453453
-1.5131245595676963	-0.36122333493713155	1.7212474038887033	1.5386323097216095	1.591131878622554	0.6571789373516411	-2.330039152903113	0.578301164229089	0.9151199868805268	-1.2138231329311286	1.8905534066462237	0.334647442090631	-0.9812645734705068	1.0784125936771816	-1.2109951013049454	0.006672781530394978	-0.8855067833389733	2.5407138531982976	0.25064353885947976	1.048990671866651	0.3147982268388298	0.4751771956928469	-0.7722523875042261	1.3825201668020566	0.7531893897724438	0.6749847754140158	2.30979104478888	2.3923760775181386	-0.559166364570572	1.4661113602539806	0.0022947086277335105	-0.1753634746563734	-0.14413798006595363	-0.25823328397457707	-0.5032252411213706	1.198578681227343	0.25304756531351175	0.9322807810301622
-1.5663005298395438	-0.40141772257447067	1.7048730530628613	1.8260801084870864	1.6053396049360402	0.5790167379005708	-2.4125742402163697	0.6506272859353038	0.7742950032628995	-1.219966154797719	1.9554637819425031	0.1609106578999146	-0.9300638848111709	0.9493922363563307	-1.1822287246752385	-0.10101471408082316	-0.7582101034806595	2.3709451958909895	0.1795337314219711	0.8139792109654349	0.24932462628005458	0.3475678068826284	-0.7976374041476761	1.4905727722106226	0.7422433316841583	0.7698016930075516	2.388664713461087	2.2174283033590023	-0.41721972089370646	1.3843539759506598	-0.1651247034804749	-0.10801695861479484	-0.11946622865612593	-0.31783647679444477	-0.48890941334601257	1.039440296799496	0.29646172298772366	0.8536990017542623
-1.6206012562393508	-0.4694321459519406	1.686093784810491	2.0251050091703875	1.581309935529055	0.4738020210172812	-2.443439162064817	0.732433787230917	0.5738612286313883	-1.178610454017284	1.9788650597542023	0.001804611364944042	-0.8597895985139002	0.8795967119695186	-1.12994160480124	-0.2715367049095315	-0.6353814120636785	2.1654603834795925	0.05941472147213418	0.6315837471016069	0.18708851026979223	0.21321169812020938	-0.8657873185969776	1.5672221886214448	0.7332475734779725	0.9265183449779935	2.4414450404959274	1.958572293235856	-0.24331432995625982	1.3634376926456209	-0.29101081072829166	-0.11690700266541346	-0.12193340379710782	-0.3543026563812286	-0.3935821858984102	0.836243433908683	0.4204306261703733	0.7513318421970824
-1.6805674209133226	-0.5333069480112781	1.733899360784788	2.142457971625091	1.5208487811392413	0.36688915133964073	-2.386240330464193	0.7880736763130489	0.37803368302097207	-1.1137639629868032	1.9772403349789218	-0.1733255764120341	-0.765256080220879	0.8919533193298399	-1.0854383280152822	-0.5082930534224065	-0.5127986649645679	1.9271639688946944	-0.07894637828340453	0.5582909368003559	0.07530480464748471	0.17980854994869694	-0.9482709122114625	1.6414618909377467	0.6736902908283495	1.0920814899379068	2.3930091064327694	1.6471806465323708	-0.05874737641808293	1.42965726649377	-0.33600075838028787	-0.14643917179082896	-0.15908447132702253	-0.38426627669335345	-0.2610003189184449	0.68820214752801	0.6153066842671903	0.6528262533429384
-1.7495108057937832	-0.5566757780329872	1.812968863303953	2.180101910808623	1.4810818895899514	0.27061332208216476	-2.2703877551219387	0.855927199583942	0.22548375280419702	-1.0560320942201793	1.9232051335816944	-0.383136031224853	-0.668338362223114	0.965006933547986	-1.0840000091837982	-0.7809620232499672	-0.41642948307859246	1.7097163367861323	-0.21591356419996863	0.6239173441160921	-0.0912346179040466	0.27214223158025785	-0.9878951521442145	1.7744576007502366	0.5709582445387418	1.2403373971596974	2.238364906925266	1.2750703221991677	0.05453496878236985	1.5551549663239999	-0.3096606043946347	-0.1253918025427839	-0.18504718647341065	-0.43920318113007684	-0.13609262862117488	0.5851191043168323	0.8275800368782624	0.5282609848977522
-1.8139343373452235	-0.5176609599110293	1.884342630058228	2.1499427314627537	1.449552162323579	0.159808852250804	-2.1505653480806552	0.9258067717187	0.11813767920806599	-1.0006978844984225	1.7944850029981907	-0.5809219291636374	-0.5475587788470554	1.0942686308563432	-1.1181530308490706	-1.056728645547168	-0.38253015793197187	1.5515905060565183	-0.3537292194098212	0.8057384520559238	-0.24498497105896133	0.40580989953122665	-0.9978130191118882	1.977950265455625	0.47673438148479236	1.3677886159266	2.0163691244530564	0.9287147728301548	0.06664920171312644	1.7268523688389876	-0.2626341850204502	-0.07835815068523914	-0.2051288445976875	-0.4718239934381597	0.01582816359918664	0.47675744149402605	1.027385328420784	0.3963279343136442
-1.8215160268003565	-0.38655069547494747	1.971024219040494	2.0903031377562904	1.3915603144525814	0.061787699288024765	-2.021805623601778	0.9834153686591144	0.031268387351161796	-0.9605175067791972	1.6336372502454353	-0.7278485962038769	-0.4133283354700782	1.2612759022106808	-1.0537389090625469	-1.3209357354576645	-0.39404855015228596	1.4300177355126886	-0.462858531846588	1.0472426320979664	-0.34295406870096395	0.5625541034819733	-0.9953335523699701	2.239224797916864	0.3754650601067581	1.4604710599209338	1.7210043699932551	0.6950491900126229	0.004184377521992693	1.8991703643751134	-0.14567103939747755	0.0018548678569494381	-0.2615869920099449	-0.4756261543429428	0.1515634195433158	0.42948980224444294	1.1754732080891073	0.2875643079477527
-1.815288210462213	-0.18925100200594738	2.070169553989812	2.0401479088441192	1.3256445725286667	0.02501797419924374	-1.9143707542181911	1.0114742340567686	-0.059704635815442234	-0.9780846688007461	1.4757244841835089	-0.8352954949667073	-0.31650995912667873	1.422732353852372	-0.7372523614757054	-1.5439163449388893	-0.38082904306669346	1.371458994649403	-0.5382308874003787	1.2325098755817747	-0.3892038479654541	0.724888446821687	-0.9797483328493388	2.520110301466488	0.2967460811155037	1.4801956533015275	1.4209444330671643	0.54677966880444	-0.06528439290319898	2.0019129867636	0.006742791599879339	0.07540668530138243	-0.30814775077523854	-0.5155272406562064	0.1666048058414017	0.4572925316761448	1.197615219289071	0.19829806003952408
-1.862444652567761	-0.018525006675919786	2.1292468733806205	2.0369925689125563	1.2843481851505576	0.016597966593924474	-1.8469875376305342	0.9817142521602111	-0.1340533596968269	-1.0569880236432958	1.2972144008091575	-0.9170934462342807	-0.2648522988572672	1.5427024616417362	-0.14649815435562252	-1.697690865098405	-0.33274692892281904	1.3933908307608727	-0.6112396499228652	1.3059275458665034	-0.36919579128364177	0.802654720882984	-0.984825336178029	2.7461363564812764	0.30686326175389683	1.46026532752583	1.2080691774547596	0.43893796168346977	-0.17649149477504184	2.0078430978544777	0.14688420090300353	0.12687269530382106	-0.3215163974694022	-0.5653657929706086	0.05196655925043232	0.4630510257979211	1.0984770000949522	0.14316999239556427
-1.9179742791814498	0.12874313451803018	2.1327392317304508	2.120223832107334	1.2427385275424505	0.03740033832471595	-1.80516920580624	0.9027939148121776	-0.16970975980102213	-1.1590530782787536	1.1292912337124381	-0.9659399830637806	-0.27345528612521125	1.6164318278249006	0.6145135191502881	-1.808929328174819	-0.2635545941616422	1.448331187888596	-0.685137285038321	1.2854754805729	-0.28031578069709623	0.8174975047778295	-1.0598233016288188	2.8351419664405997	0.3781954799416979	1.384015758590424	1.0495662935065702	0.38193884816710505	-0.33937215552925276	1.9473927406102451	0.31060580909461033	0.144652783405057	-0.3677902754043459	-0.5791270230634886	-0.11711648264214096	0.4152735198813059	0.9502309632037729	0.126515488075107
-1.973378932892031	0.250394586802468	2.1277620982738092	2.2836410885629372	1.193370824826719	0.09638756247291384	-1.7801239325218106	0.8260143083391688	-0.19449964689636365	-1.251308103096647	1.00583835602944	-0.9710233257766235	-0.35565057094619495	1.6300675371190045	1.4280943358304916	-1.900096010614623	-0.1604219435342018	1.4798874324395555	-0.6986723904312561	1.146081795018699	-0.16905489866647394	0.8162032360523053	-1.1941159431649155	2.7698746038379385	0.4842430360308766	1.2127178231169904	0.9059045035610211	0.374448415607798	-0.4951191673413712	1.8711057688636248	0.47355034255011735	0.06780835705298857	-0.434776949290333	-0.5683902391448672	-0.3048687034464365	0.33159540217423966	0.8257085097411248	0.1274157315518872
-2.073961291075639	0.29366030638551843	2.128514941989939	2.520805243419028	1.168419772390325	0.1449500153002395	-1.7898718438665384	0.7772935672638146	-0.20180680111618962	-1.2939018108348894	0.8765417102030943	-0.9882344404439646	-0.4690391352375528	1.6042200244570828	2.044371651626933	-1.9683451016123776	-0.03898693658515948	1.4749398465154182	-0.647521813035868	0.9344690950211543	-0.08938462673346749	0.7830754642053714	-1.303306935685209	2.59834910376944	0.6270537448976369	1.0130288171192112	0.7781901437164904	0.4239057922322571	-0.6491800439489954	1.7763619009698133	0.6013925344784552	-0.044064362524164735	-0.47941560649229914	-0.49573872140176645	-0.46800774667204925	0.2115367981665753	0.7675330112669363	0.1292872903588797
-2.1183683293128412	0.29519597235837347	2.1146709825433136	2.805574672242596	1.1515768906127297	0.13971404418432534	-1.8167253650976463	0.7418185984776792	-0.16631790024912563	-1.2796725663071753	0.6968261858664362	-1.0165153724910512	-0.5595989873560042	1.5688395822886652	2.2164622694646523	-2.010075265370047	0.030184902816194105	1.4089966490489423	-0.5612001632686883	0.7568183105294686	-0.04940873056920412	0.7622019388022314	-1.386735088058523	2.3387408629693085	0.760405499336213	0.8709448817505369	0.684340462005254	0.5317218471869265	-0.8174822778991977	1.685272636422706	0.747670154628695	-0.05766537008878568	-0.5285296046476756	-0.3584936746512713	-0.5638930960602122	0.1302580530102498	0.8569182017182136	0.1271077535203577
-1.9865844029869575	0.35152598072498803	2.12035913506519	3.0912430060466685	1.1032227092293492	0.07775505264601354	-1.8547817098144876	0.719761424997506	-0.13122681007024684	-1.2463560752654166	0.46611526777662193	-1.0119481051805268	-0.5831230911094589	1.542581791647982	2.027309241959312	-2.0479774358319003	0.010099450190023734	1.2639413065069731	-0.4696058828932165	0.5538708933852549	-0.019185505249843426	0.8133668599091338	-1.4841427100624622	2.0352706985976323	0.8594563545983576	0.8004815364274306	0.6005827242158135	0.6685248500594592	-0.9604146621571539	1.63438400868935	0.9334714035976959	-0.004173139220106936	-0.5789632546226497	-0.23675971613733462	-0.6176402389361147	0.08856895494113884	1.1170868333177775	0.14181962718039115
-1.727723863018871	0.4190507714734303	2.193217676926278	3.329856415871326	1.021551317502541	-0.0235680640835564	-1.8745685149321456	0.7107971144583372	-0.15672856892339457	-1.207037601124412	0.21286784473937156	-0.9783257927194396	-0.5169615493028676	1.5274980424288405	1.7054078470068794	-2.0539712674398216	-0.03552322077513652	1.0520812465614897	-0.37001174918102514	0.3146641370391971	0.0359924922726632	0.9286944646430966	-1.5377700335948137	1.7834299404638798	0.9360056249707753	0.8211576421353783	0.5443214860421723	0.7748530793687883	-1.0455774602549535	1.605468970889638	1.0952637227893334	0.07720495632016855	-0.5696683157194125	-0.1532850017277782	-0.6638248295174335	0.047869598049207	1.511056475454258	0.1674291850330421
-1.4043773050477923	0.4511884767604287	2.316663134046256	3.4856604974920544	0.9450028154192479	-0.13722637402764465	-1.8215473596221181	0.6981247522249278	-0.2070411522765255	-1.1696466568037913	-0.03736597589211431	-0.9464581366262361	-0.40772546616393496	1.494120722156724	1.4218898232240842	-2.0229191902441643	-0.08624923633612985	0.8090341648952073	-0.2660338574535096	0.1468523192455315	0.1134709268405282	1.0658318742837696	-1.5181940533181435	1.5887558039341867	0.9500234053733682	0.9202435069273225	0.48951737346151647	0.8185387185759744	-1.1044365491626302	1.5556376497848876	1.2266161488703906	0.23484493971346837	-0.5158207838633099	-0.1178989814889451	-0.7169859443557496	0.06367546472720838	1.9854754249506044	0.1926123117651147
-1.0641385763401423	0.49857156163301675	2.457110311755519	3.558746975906865	0.8847443652959048	-0.2468751565406278	-1.7221976448506844	0.6568965692121622	-0.23945225466131395	-1.175617297954737	-0.22407829885779978	-0.9152097710158156	-0.30293988914052067	1.454951242184457	1.3153414203740492	-1.9974831821601307	-0.1807738358380686	0.5585533969150466	-0.21310553487218126	0.03807430163999449	0.206694394957999	1.2313881206210637	-1.4979568819102949	1.4056175327506024	0.9000713496430854	1.013748880502072	0.38152817673685724	0.8060461135883642	-1.1212979012075792	1.5222405512769528	1.3169979793827127	0.41695154006658947	-0.4425514197927295	-0.16136459365044306	-0.7607427044956314	0.13883580987914676	2.4049874585784723	0.18742406646471693
-0.8227534139897917	0.5363177861252252	2.596407311565136	3.5914561101974294	0.8503952059595405	-0.3354857127680479	-1.5859555150752103	0.633788143963004	-0.27232397994821156	-1.2298545394860319	-0.3456181941440958	-0.8628281176804284	-0.214466211763718	1.4573887760582707	1.5004051100251694	-1.9869310164302174	-0.28552561989149616	0.30634958906080867	-0.20086333506901805	-0.06508501670905738	0.33983343344069444	1.3895367438271644	-1.472501023359931	1.2505242319862293	0.8610897307496158	1.0670850039327757	0.23514102225627864	0.7626426482104678	-1.0949423109342429	1.551040664443121	1.3768595297427855	0.5265700889300529	-0.34002021102676994	-0.27631515145925556	-0.7888720502998434	0.19447126089943598	2.7116543136979563	0.15131956492221513
-0.746999005890024	0.5214730150542917	2.681792336369622	3.610975189774076	0.8836755609817912	-0.34541518952390327	-1.4233794755475606	0.6415865207220268	-0.30393946095662894	-1.2909870096430889	-0.39857898077057347	-0.8000475449883139	-0.17111351379915854	1.5134279211572275	1.9034728108014243	-1.9673881032884246	-0.3395923791035762	0.08725276164420082	-0.21900441662551887	-0.10831154298894283	0.48186047298204515	1.4739671249432884	-1.3984712306369378	1.1156058779493883	0.8317864750210662	1.097327666013058	0.06633032392807361	0.7221122254580593	-1.0777177913067857	1.5961370906458512	1.4350329522278875	0.5604079773962238	-0.25232074118974157	-0.40885070345268926	-0.7365481183723702	0.23783991975406477	2.8886058865376576	0.10346451694593548
-0.8003832643337173	0.48982494239632	2.69233214839545	3.6016008949773957	0.9539586584651051	-0.2760739504212634	-1.2977582044014204	0.6430582731986068	-0.28664516472288537	-1.3655965175686857	-0.38762519115658506	-0.7370347383651551	-0.20721427099512751	1.6157319418611333	2.3519462629245695	-1.9620742441738392	-0.3653755417604362	-0.07897135649357626	-0.2896293844668621	-0.07734626708654027	0.5672616958239123	1.4450526108624235	-1.3197422580887845	0.9954277962992437	0.8172811196479499	1.1595874320813957	-0.13607521446065046	0.6945874510192388	-1.0684310774112586	1.64304932605858	1.5041390123794678	0.6003751839827647	-0.22360397007202434	-0.5119843179949309	-0.5879760577953665	0.29635461783524103	2.8948003777662192	0.05641494997519866
-0.9243980418498079	0.5038017283521615	2.6251199344053417	3.6214501845468803	0.9805313450332594	-0.21119036240379438	-1.243926455184262	0.6495951478348442	-0.24253005314358966	-1.4637124867184788	-0.36113169522419003	-0.682795213581421	-0.2765348774105022	1.7674382580075725	2.74353561537897	-1.9592788017012375	-0.3621167795486384	-0.20017490420724732	-0.3829206034289112	-0.038439896234972154	0.6368575593171315	1.3399965430352807	-1.2482863879835917	0.9012182293060091	0.8846639805744992	1.2234673407611756	-0.31843178404217093	0.6962804939949727	-1.0361610436513862	1.6934782552577605	1.5604367372257133	0.6224356636639296	-0.20598948708873	-0.6326381171609186	-0.43279025222273076	0.3222078570694674	2.7690653855950025	0.03035527038415563
-1.0907369758846597	0.5515186536536317	2.4823096639204474	3.6415012691119886	0.9622326780691969	-0.14979742179693473	-1.232515787106956	0.6661666984477639	-0.2262198149279883	-1.5574249121322725	-0.3222955320473274	-0.6468247580397813	-0.28551536296503127	1.9136420224388693	2.98531419071866	-1.9235424695514909	-0.27462208846585917	-0.2847515471691009	-0.46578777107341746	-0.00794908826978397	0.7309658058205327	1.2574111832938404	-1.1787904773029623	0.8090851180750744	1.0347151777535561	1.2633022757631793	-0.44379855265355755	0.7146474450650524	-0.9890011390087434	1.6899615614713084	1.6031758477110838	0.6168129007601184	-0.1916454455713881	-0.7630349536454143	-0.33324920412390124	0.3247571904046288	2.601445088903854	0.06015806758918565
-1.2822162922611184	0.620267525974639	2.2717016343328984	3.5766700405181275	0.9231844652828467	-0.07113992778084585	-1.3011460712440452	0.7045087175129524	-0.21828453856892222	-1.6389453196577832	-0.2643557501417649	-0.6197566031881462	-0.2534478769362502	1.9742666273004439	2.907588569158393	-1.886899507410631	-0.15415036342847888	-0.3192861892166795	-0.5443115840022803	0.06089870661967149	0.8004008005163102	1.2148104658813668	-1.1368520684110845	0.7479706669970131	1.2535875820222082	1.3212673780837187	-0.5516258465345528	0.7034887527249903	-0.9564716998327931	1.62999388768796	1.6297839585022902	0.6954049426093166	-0.24055862714552365	-0.8492316696118054	-0.27673935764222646	0.3297058962905295	2.391623173247063	0.15245671457710092
-1.4673636482135095	0.6756850371689772	2.022175767086483	3.4624907629945882	0.8320965389954804	-0.03179938804506126	-1.4496926008405828	0.7922404560519373	-0.20029930798201384	-1.7093393355371753	-0.20767381967512982	-0.5840957928878983	-0.22106249761350377	1.957686570158764	2.5454988539144567	-1.8733504258767606	-0.08237561332965326	-0.3407995727873038	-0.6148355435944228	0.13087024136042308	0.811540964739148	1.1827566617002936	-1.1187401542105955	0.7183875811983211	1.550642632814538	1.3642911652098344	-0.5989824283066104	0.6566992013956252	-0.9566014025408333	1.5749449882203046	1.6381174151549227	0.8295660917150851	-0.3183893964186201	-0.9144948974149305	-0.2761533296046384	0.332675119822073	2.15375471007032	0.2812862942280961
-1.6385556966523325	0.7064873807404491	1.7773342607404377	3.385478454664926	0.7265981821281582	-0.04330909031788078	-1.6197926145831396	0.9195374884418394	-0.20394241638960695	-1.75218377886181	-0.16312491454647512	-0.5560470947718563	-0.15287438605788092	1.88897707571573	2.037180057469508	-1.8791931524861625	-0.0799776562304069	-0.35716845159103866	-0.6563903373157162	0.147801255119962	0.7827454499970814	1.1929180480772834	-1.1289650027748874	0.6812933652964955	1.8966745893960983	1.3254077425351856	-0.5524893283674328	0.5985200882295076	-1.0050583342638575	1.4851888494223098	1.6366704484049475	0.9227469238011944	-0.4026176082084511	-0.967725150081896	-0.3574716963441925	0.33849359825761915	1.9488356683220913	0.41535150041510815
-1.7882732345740102	0.7287656653611443	1.5373862385492423	3.3272514259278254	0.6571443293713124	-0.06356899657269835	-1.7997444619662115	1.0137487606114837	-0.2216345233115377	-1.770377779849337	-0.09305210730293303	-0.522889250172857	-0.07129501949395678	1.76154956231242	1.4241460096264165	-1.8847336690985272	-0.15769606067779432	-0.3452056318938729	-0.696632023797397	0.15546765810547533	0.7079414591866865	1.278091945269774	-1.179239142713405	0.6718852262253352	2.270425183052003	1.2624279130839857	-0.45003181213466653	0.5117901139726103	-1.073904531690465	1.345394525179184	1.5899119858363122	0.9829256835284561	-0.5212715196399016	-0.9746597730957328	-0.413144359915025	0.35828842180122605	1.7089111612482086	0.49255922385802664
-1.889438799638782	0.7316366930495265	1.3214246536469871	3.2428460827585126	0.609582537393224	-0.09043283036110124	-2.0032451015743966	1.0526068487269	-0.22161358590689728	-1.7886031227851635	-0.024368177689870596	-0.4472067924227659	-0.019776437540655282	1.6248545933888707	0.826707850289431	-1.897829435636842	-0.2730849364791639	-0.30948947678978384	-0.7697619962189254	0.11284045974628025	0.5930610292136247	1.386645292419078	-1.2482627740146222	0.713645058778255	2.6213085105902865	1.2117663107896353	-0.30059548743172776	0.4047436240069103	-1.156239810753033	1.2122658296816202	1.4939298580879756	1.0129390801096032	-0.6278764361967866	-0.9469212810403821	-0.386828910417635	0.3842616296629887	1.4462383736200795	0.5216749931465647
-1.9271597875597812	0.7238915950994749	1.161006205134814	3.140077394987487	0.592905504560922	-0.12878278096684678	-2.2063924053769086	1.016806947575806	-0.21736329276470534	-1.81149841601753	0.0045362001671335915	-0.3771753603280674	0.0248677019306387	1.5175548349435835	0.42191980738139606	-1.9121340421633082	-0.3446342376199424	-0.2712133767299217	-0.8580634076704458	-0.0239061941582005	0.5036783036350752	1.489250510957462	-1.2962699729319573	0.790294475189078	2.8448860133245044	1.1179009055234534	-0.12692770379356824	0.33386668852279194	-1.259145939310441	1.0568877251299065	1.376377207492791	1.0000979053698202	-0.6934287059310393	-0.915034977088905	-0.35484852322356303	0.43914727676117254	1.198959555683353	0.540817012337076
-1.9269306705707518	0.7567192372728279	1.0677999706127508	3.0327041123163316	0.6047360626585323	-0.15305221465277113	-2.3365239041601633	0.8769140076266041	-0.19378777513856046	-1.8379510203818252	0.015725836925919792	-0.3407404369243398	0.06076977581787855	1.426642061649972	0.17966179243121166	-1.8879572424002657	-0.33360773403537036	-0.25442604538534025	-0.9284661573635468	-0.17835799371977906	0.46362197307208924	1.6163091471185211	-1.322930143899822	0.9252640997385683	2.9184610763767207	0.9765370335376449	-0.021771806833048028	0.30600843592208476	-1.3116755360658598	0.8450586405812958	1.21836307925942	0.9752513719975793	-0.7599850585715073	-0.8962402044345801	-0.3238448494254681	0.5707228690123891	0.9744553778380155	0.5461474013443338
-1.90143619833701	0.8375753891479396	1.0186769181352262	2.858078061103837	0.619072782596134	-0.16161373499095463	-2.4052581105930364	0.6922568559871383	-0.1557445109052534	-1.855706234093168	0.03459360850982125	-0.3213876093373738	0.054988091533878646	1.3681895166759541	-0.013101133317858194	-1.8092063540054397	-0.23162282355799638	-0.2839884866534404	-1.012323205850223	-0.3211478708245652	0.4507122520773919	1.7210623009886254	-1.3240400004414443	1.1210918228028721	2.8680458244244407	0.8183545382520873	0.001569186462012584	0.29564496073729224	-1.304775351998235	0.6958864662409668	1.0376262139153318	0.9362466203225015	-0.8318773946564237	-0.8910770427513797	-0.25980035674623947	0.7662717318977187	0.8257875883525516	0.5320041025117425
-1.8353255325936302	0.9185205651374202	1.008722651221942	2.5649616574613097	0.6229425913196514	-0.1742791245821511	-2.4604200651962564	0.5102756179414548	-0.1204649840846013	-1.8552831177911329	0.07078304261727549	-0.33134786460213206	0.009072378886720406	1.3416662520490164	-0.14240881650139775	-1.7270052348110962	-0.07454638587741284	-0.37503883657075787	-1.105755836361153	-0.49837413137242725	0.4613295927085444	1.7401458802819962	-1.3113120711662636	1.340042547072049	2.6891789464873606	0.6350726907638469	0.00764054309945688	0.3128575643239175	-1.3116755360658607	0.6218290323851057	0.9098644090286598	0.893670654370679	-0.9296750697216603	-0.8626472487133418	-0.22804321832839336	0.9977811908872667	0.7843240364269066	0.5503406406967124
-1.7218501365728602	0.992321555948835	1.0523666744320708	2.2655345739556556	0.6318431513837403	-0.18795868875886218	-2.485673183072258	0.34943409728664626	-0.09720352752807668	-1.8502684060633054	0.14457699370097724	-0.3801685976615163	-0.034200845754348085	1.3287545627174304	-0.2421040531543559	-1.7002092817403902	0.05492280212209838	-0.5089436496419111	-1.140745093884381	-0.6269799143541777	0.5153614000492793	1.6550270583544222	-1.3186796294851058	1.5250009214546854	2.4308129696061878	0.4245827340231088	0.015438863402661257	0.34048494742793334	-1.3270582772391761	0.5333830344095147	0.8598904647934138	0.8942531928697228	-1.0756974123681993	-0.8117501402379501	-0.24149395709588256	1.215314304768755	0.8491684977982255	0.6233314341694443
-1.5762358756365153	1.073355756052686	1.1294285937082236	2.0271596491258266	0.6543801802830825	-0.2163319916977992	-2.4648055860784237	0.24587624120729307	-0.10229131685592216	-1.8508168901585367	0.28068700148817455	-0.4312600624911057	-0.007219652429016199	1.3603459670820015	-0.36650453091282537	-1.7065305075117678	0.1477872774784042	-0.6590450375293935	-1.1285634990307394	-0.678946639477483	0.5908691918484824	1.4925825644848785	-1.3578788179763883	1.6079822461777062	2.137609761081005	0.24109515413976396	0.016895988995648082	0.3208866923754989	-1.2964484381421912	0.4358579903839333	0.8704479629321199	0.9013956214232113	-1.2263098483002879	-0.781052011569218	-0.2383126620346918	1.3346530970111976	1.0115432465979537	0.7200128454522161
-1.4271432022303718	1.1437960865466943	1.2082053236711168	1.8063225439156145	0.6826850669465251	-0.2673001609837864	-2.448406647803389	0.20309985104383893	-0.12308215966476896	-1.827655190365629	0.43532411276123106	-0.48276438764254886	0.10773851000129633	1.4178814201034957	-0.5102236047412478	-1.6824796285808241	0.18543725347256274	-0.7804208892304711	-1.1274120049898477	-0.7255194133145652	0.677316061873721	1.2875373532028591	-1.4120256488260936	1.5893710500859808	1.7999884727409985	0.11449258150266321	0.0048612109498716305	0.26645279548903555	-1.2102220778384805	0.3649494914871806	0.9383214217781658	0.899825300251878	-1.3474596229557558	-0.764115112993365	-0.23820103764658046	1.3053807518921652	1.1950847037233612	0.8401716589847361
-1.2843616604311103	1.2007715197424793	1.2935485238247053	1.6127277631145382	0.6920831738464972	-0.34241983667831144	-2.4230703920907586	0.16951713544187857	-0.14835360706685935	-1.7689673921758864	0.5709362210205202	-0.5280500041960468	0.27683787406012555	1.4454424466767115	-0.6014017377254101	-1.6606953246276643	0.12882906964247667	-0.823250737528966	-1.1291897501757855	-0.7653747200405612	0.7579917637907393	1.0848053030473102	-1.4582145721326878	1.4653476799871317	1.475970526078639	0.02242733469364096	0.012983336940404966	0.19403673002697783	-1.0812197644238117	0.2948914348786561	1.0641003463037624	0.9347776101944802	-1.4258067777234782	-0.7560571242576591	-0.25952129577596195	1.1522407988411711	1.3561414756659467	1.0153163964543557
-1.1807382949385767	1.2603509082835411	1.3762149463209394	1.5026394205022693	0.6826297839647609	-0.39577013696748586	-2.355811882258046	0.14533834475520796	-0.15304358570651747	-1.6757564379348746	0.64410124638476	-0.5046717884709913	0.45857349655408725	1.4549512421844581	-0.6515172781871642	-1.6683764953857139	0.03828056994612784	-0.8283706274405092	-1.1157758546818919	-0.7865509732383327	0.8078811995973499	0.9370108296454038	-1.5053480541981084	1.2307850846162194	1.2137039494332655	-0.088488142816781	-0.03118915557290744	0.06908502798457943	-0.9377426287920961	0.21278927667470154	1.2530098942171528	1.0049355076879636	-1.4259502181386505	-0.7379752567729808	-0.26630247735376245	0.9328781633897456	1.5352808900885022	1.202709183331768
-1.1428923341144697	1.2963166504883805	1.4082317165819405	1.4482281516824067	0.6685510512753932	-0.3937653732519334	-2.2688704896034624	0.14157295205538695	-0.0920110511770221	-1.5302671139312525	0.6257575795670762	-0.39340593173100025	0.5769688802254017	1.4256767016999483	-0.6973742668145217	-1.6515786563836847	-0.020746066343027246	-0.8290844582454859	-1.1328058454971817	-0.832049951217507	0.8126067205221995	0.886754650409614	-1.512526700765187	0.9661266983201239	1.0011456410329092	-0.21413920312652532	-0.1976522626679657	-0.08587970862764219	-0.781684330480687	0.12710146990417098	1.4571393886858381	1.04943638346271	-1.3574717639348601	-0.7282322194544739	-0.26700012977946225	0.6768651122257611	1.6734048647168422	1.366008611896369
-1.1618882153866712	1.2593716430254875	1.3904353276256294	1.40915330252991	0.6525558418848538	-0.3569484772521979	-2.149422202827012	0.11582684054950106	0.021511556788303653	-1.3340665175799653	0.5349302235812402	-0.20103882551656574	0.5583125175357945	1.3290924386999396	-0.7364908985649194	-1.6031243201919216	-0.09836199399130088	-0.7798301327022183	-1.1694920416069863	-0.8755511694610428	0.7384462049015703	0.8689102645768493	-1.4686519464177163	0.7240786081024039	0.8534835612094263	-0.3554259254641704	-0.38295006724273833	-0.2058292382417352	-0.6404899625104429	0.03148417479542479	1.5826503564058836	1.0439149316022127	-1.2926366962764753	-0.7331793492680841	-0.2529912690714127	0.4174929394907398	1.7367995515453072	1.496093794291293
-1.2087113964172675	1.138877504227838	1.332738221714394	1.3853598380459733	0.6499206864207444	-0.3076784607605615	-1.9789272843604677	0.07188451660589952	0.12291140746629199	-1.1128237045378344	0.4059742458529385	0.027711596561362174	0.4186182831687839	1.2311566717698972	-0.783109350103063	-1.5884923195019969	-0.1758959402002837	-0.6568297005484378	-1.1613709783712267	-0.8807203727770085	0.5903664768564763	0.7921904205489536	-1.4179999829756678	0.5137669652146507	0.8022881893043058	-0.5606697061297568	-0.5353546107462065	-0.27637269556396926	-0.5333555256709955	-0.051422455843336844	1.6266488638773418	0.9814566734004331	-1.2365514939436681	-0.7263311390020816	-0.21548547466579798	0.22209403738983355	1.7841939993280853	1.5426221676702103
-1.2827578415079126	0.9302717482340526	1.2393437762632975	1.367840363425957	0.6563150846448427	-0.2241387774607166	-1.7865047614830734	0.0585814033110993	0.213423807730787	-0.8842468755937558	0.2768348314564601	0.2594294522026247	0.22347153733564773	1.1672739770769895	-0.8418830058837582	-1.6041065026822943	-0.22725731191577764	-0.4771904862481996	-1.1244221608134986	-0.8688337023499578	0.45575951059712566	0.6870242021919807	-1.3631683470258147	0.3365504382420705	0.8399045982803054	-0.790935689349863	-0.7162270709274616	-0.3078992079454349	-0.4774795990481947	-0.127870322076918	1.606659286183243	0.886857486707956	-1.1794908967876838	-0.7367870814902353	-0.14348774433359157	0.07117350394827067	1.7928399275109288	1.5212769210233648
-1.3592620870263201	0.6730143137379263	1.136789732265946	1.308494289713128	0.6780044411571295	-0.08168262637910415	-1.5981767770596478	0.06745014550763201	0.30282652554929096	-0.6678777355121092	0.15961880049147562	0.48652843299313187	0.016960106243241468	1.1200196075232616	-0.8903628112038243	-1.588668608666935	-0.3232575773249454	-0.23655566040562492	-1.1050689802665863	-0.808401470346884	0.37488272268330525	0.5971964451140941	-1.2801888600629443	0.16920348495449553	0.8974872022993022	-0.9704372040780693	-0.8482588399363962	-0.3119779023869758	-0.4650540796181472	-0.18919410653608576	1.4921345474907848	0.8180166327775282	-1.1555650355367582	-0.801877483797689	-0.08505237715698663	-0.08436582165346486	1.7107826883853527	1.526631000648433
-1.4065851596693428	0.4261504445943124	1.0690965347905306	1.204239656974331	0.7234654798281668	0.04959401880636871	-1.4009322596577816	0.05569523936351835	0.3387551119138235	-0.4817849174872263	0.029221534656070892	0.7023511662429693	-0.17697467140664996	1.1651984531844353	-0.8722287129950965	-1.5083814861204985	-0.4413723359827234	0.05094585001185514	-1.098442839119	-0.7114102351816185	0.2932015907822773	0.4707711744995701	-1.2302217017210455	0.010572518817313725	0.925352111864804	-1.0950338858629045	-0.8700077886020819	-0.292892690660524	-0.49364055646973914	-0.22636073302427148	1.3117728216744677	0.7657907899502486	-1.1455242064746183	-0.877488638154172	-0.084187288149117	-0.18423970407802664	1.632573941682627	1.5604612028811697
-1.4232482134168851	0.23169952278510295	1.0593723034571758	1.095105254341373	0.7742152570880102	0.1595494122405536	-1.2195878535111764	0.03793864130192434	0.33643105999863365	-0.30793113027307467	-0.10843458219147228	0.8555223456512714	-0.34585548382587794	1.3476273497404219	-0.7155083650232473	-1.3548084392923414	-0.5466774947513623	0.3231123055500462	-1.1044427291215413	-0.6714550404688415	0.21696988939458767	0.36499912822852376	-1.2153685152385052	-0.061590727736688236	0.9025823607412887	-1.172363549872605	-0.8642062700374146	-0.22719749276880133	-0.5542117211235184	-0.23396874376489674	1.157429701677145	0.7215685195446099	-1.0935700880988068	-0.9152294057715359	-0.12152564597256395	-0.20265488840495588	1.5716306918084435	1.5653888513856598
-1.4302050383564855	0.10419473498094094	1.112134100562665	0.9376684677560551	0.8351002476713518	0.2902128355836219	-1.09966152417411	0.014314147002537336	0.30870993625350707	-0.12925068302088827	-0.22242736884420805	0.9412682737465854	-0.48539077154590593	1.5722183421137532	-0.42496796106320023	-1.2081862223960596	-0.6497896500189813	0.529335563621762	-1.1395329948939712	-0.7062660038623474	0.18447439231136303	0.39699785714468255	-1.158293552236439	-0.03828827973754453	0.8198652669917301	-1.15487629628877	-0.8397589406439765	-0.1476244729093234	-0.6118775451172446	-0.25497696677677106	1.0579909311372042	0.7060679299178898	-1.011923803782097	-0.9218183777940304	-0.21037865890967572	-0.24035502960846306	1.4759982910543168	1.5744623580069064
-1.414854200091561	0.05231593233274636	1.2259180633256328	0.7601989416052337	0.9301316933245889	0.4134940113623628	-1.044291724979319	-0.059961568893432314	0.25548705365523017	0.03217602169273909	-0.35615269994510756	0.9732907524604835	-0.6162038620127521	1.7916687927532018	-0.12309022043144721	-1.1048807717418943	-0.7235319546607805	0.6498252805304572	-1.1776535081424309	-0.766648291872031	0.17828094360985633	0.5152995261841081	-1.0789270025260786	0.060484362881485135	0.6665716962586845	-1.111415327823058	-0.7855754556307044	-0.08941970757690648	-0.591617982121698	-0.31400225856505587	0.9485037803891044	0.7212392586538454	-0.9368184023972941	-0.8844232611680095	-0.3562717341719905	-0.3394491159540348	1.4144224122887064	1.5833463396856715
-1.385756342484914	0.030082159769235194	1.3887414292643339	0.6528256589340795	1.038541620564844	0.4773398393388441	-1.022592749619198	-0.18511787040830732	0.17833271755190658	0.17437444112497297	-0.4624149412961076	0.9307403355392753	-0.7299103195980743	2.0131706332864536	0.11693981044643713	-1.0140162992991266	-0.7506473157061105	0.7143900460976709	-1.2036328298369299	-0.8529764844483243	0.16734186538381887	0.656154516206608	-1.0315101528330104	0.21329612583296104	0.500625555040516	-1.1129840373357247	-0.7115858560757268	-0.02195451021055298	-0.4957676808815624	-0.37590066619194396	0.8460638936269907	0.7269633326009672	-0.872126775154084	-0.8048587235980286	-0.4941557595872731	-0.4413624650467268	1.4201687913858412	1.5725434179642928
-1.387505963128406	-0.013317095985366434	1.5553290137836877	0.6211805346204378	1.1100040883258002	0.5627191881659037	-1.0437513290412317	-0.2988441981440285	0.07136351723931977	0.29193808919424996	-0.46414448702463157	0.7898517507061686	-0.8108936362358131	2.174723620923148	0.28192344111682016	-0.9790858604748147	-0.7598087415468242	0.7402110293534863	-1.2050873486254245	-0.9809579675126889	0.16398372923722268	0.8269704503433749	-0.9716959694303494	0.4088162258213702	0.40981471678024173	-1.1200303718680353	-0.6345740701056667	0.04671633897185284	-0.37802356252460045	-0.4141705691621521	0.7836031622530729	0.7294707809229364	-0.8379592682597761	-0.7227666131538472	-0.5318568966720858	-0.5445954690423261	1.4172692423001307	1.5879897007764376
-1.4095636805267153	-0.049438630390352435	1.6653905826168984	0.6801230183420198	1.1335546385574928	0.701283739093798	-1.1020517369771896	-0.3871302330702985	0.0022072697089870158	0.34409109116366543	-0.44860478070622556	0.5553986954326126	-0.8598293351756432	2.200764205575075	0.3670944778047779	-1.0320481624557285	-0.7369359199847774	0.7127900805003118	-1.1893906666995866	-1.111087042292866	0.1801108261807541	0.9809333534158649	-0.9183283995566761	0.6133855712923939	0.40354937840899574	-1.1395749494029108	-0.5846810104495198	0.04794764295420449	-0.24513016786879077	-0.4346041690063041	0.7055741404766479	0.7555077190540911	-0.81495142566596	-0.6719343142393317	-0.5147504591939279	-0.6308529122414381	1.414686007660134	1.6882247047307135
-1.4591987518772094	-0.06973612846635144	1.7213519655159444	0.8771116240694881	1.1348630024592536	0.8221356129584002	-1.1721992866327524	-0.4629350424484297	-0.00585363107792825	0.3349705842086773	-0.4165557742519047	0.33978239234370466	-0.8834726489143355	2.1368091088859154	0.3322363978887795	-1.1176239599503295	-0.7025447062024148	0.6259981005575009	-1.1696940581053892	-1.2192157879843204	0.19430749755498494	1.0314373713437759	-0.9732072634444722	0.7875002322496865	0.4663002771155577	-1.2213535764567325	-0.560395583899744	0.028682866063660616	-0.06427271178050266	-0.4457748433867977	0.5975607521590768	0.7991474509606871	-0.7950132079568542	-0.6392270891834126	-0.4940999473932163	-0.6510076416676551	1.4316088305058208	1.8100892427455555
-1.5333493410537775	-0.09341654288834914	1.7386673709869502	1.2105870268366608	1.132043570389262	0.9600633565884124	-1.2562724239236418	-0.49902164862742876	0.004971007121642777	0.27065690629927824	-0.31522011770336894	0.19055918976314562	-0.9057450478228013	2.0391870839396304	0.18476641416648534	-1.1984147658251625	-0.6959247049797063	0.5043761003029834	-1.1525226557412176	-1.3097642480021523	0.18469558690784332	1.0269211996206675	-1.1317514511134275	0.9193936260402154	0.5509920494957425	-1.316633391939255	-0.524210298340581	0.09132545616580331	0.1790236279573139	-0.4538885225150156	0.49989049653576983	0.8214612082501297	-0.784714186147401	-0.6292464168083574	-0.4576266785776376	-0.5752474533780326	1.3823428555859034	1.9403876407007714
-1.6126029904405303	-0.13031703829405789	1.729905106624208	1.5860357886934626	1.1154955311810781	1.122732243013888	-1.34645619220675	-0.4776525672142299	0.01100097965834795	0.15650953059458503	-0.246719624758483	0.036742916101946875	-0.9119837037168763	1.9164657002926941	0.04505207120219862	-1.291646549911395	-0.6944285437126545	0.37017590896770075	-1.134179557686315	-1.3981651163041708	0.16951359414928305	0.9988603521459976	-1.303991740785361	1.0491592935557936	0.5916314232889968	-1.3679893410670823	-0.5031089610495569	0.22297237361223865	0.4431242820644351	-0.48967605340066916	0.4064807541207231	0.8220690745099997	-0.7431738419131785	-0.6400048039139368	-0.44225041911521756	-0.4808321435064033	1.2906643854031994	2.0960823809483506
-1.6697364359774203	-0.20796832205190735	1.7377472286672364	1.9235837813723051	1.0953172428370235	1.2348103274410112	-1.3954451624402793	-0.4069702210013393	0.001683834592953709	0.028509013741764823	-0.27979063550693273	-0.12140839093873405	-0.8888768349117502	1.7490240169608469	-0.08030728577726402	-1.3762653490820422	-0.7102919522153641	0.24232635031116131	-1.121593929835869	-1.4480341937050545	0.1892401304355739	0.9613265591057887	-1.4513429071622275	1.1752334841606171	0.5717627432401059	-1.4353409839142408	-0.5295261083742553	0.3822979784952889	0.7456688188340426	-0.5355079972580826	0.3162596976917314	0.8202961312520417	-0.6365689253562958	-0.644087806249186	-0.5279779491851925	-0.41065049639725065	1.1888374934205133	2.205722560173213
-1.7057494608892998	-0.3532556767011593	1.7709769138042262	2.158821711270175	1.0732040501312088	1.2953070207397421	-1.406980537272527	-0.2889624315155652	-0.04743531669561988	-0.07988711445007649	-0.3467974298680927	-0.2372931225294807	-0.860465121763575	1.561261506680972	-0.25186205934443234	-1.4412404984452185	-0.7349683654418008	0.14330078726240272	-1.128947330377703	-1.39926388415877	0.24023553922459612	0.950834721139303	-1.5853285671017066	1.234040762169456	0.530879581961589	-1.5362784402621226	-0.5677081956719554	0.5593748824572431	1.0615467939899639	-0.5874999014734652	0.2375339882208746	0.7982103238100512	-0.5464883446273885	-0.6034738147662745	-0.6998795068775927	-0.3518358767472314	1.0486574748950352	2.272909152282485
-1.723328982592958	-0.5450136190507242	1.7841935034874077	2.2596274840837736	1.0291066583436985	1.3408033643550452	-1.4003710792605364	-0.12724168210851367	-0.10229131685592	-0.19090029532487915	-0.43033972960347844	-0.35699681209738976	-0.8358085231503674	1.380039310062514	-0.4070030768346484	-1.4776064347554612	-0.7533731985625176	0.07400996946914734	-1.1415733615278298	-1.2772257363079311	0.28606303789580323	0.9687341822369794	-1.6740462485244443	1.274903360751011	0.4577433363828449	-1.6363929670295896	-0.5913190270397931	0.6719622403435273	1.2666067753981547	-0.6368485391173306	0.17534121365250782	0.7821018679234614	-0.5340950927564057	-0.5142094462517075	-0.9221236636084811	-0.2729565041416481	0.9135121279638337	2.417019180420955
-1.6817130058584695	-0.7339450457690927	1.7521139962500623	2.175442280909687	0.9608137482039085	1.3564405213363555	-1.3593841258025297	0.05347805381438801	-0.12647401921666251	-0.3193552704280346	-0.5523513191793732	-0.5014463172064987	-0.7548649431743758	1.2014477193078748	-0.49200489954243165	-1.475490964776195	-0.7945483764461694	0.021604942441852064	-1.1508661204543233	-1.116780657539436	0.33921006685060867	0.9572509895020082	-1.6655688336639791	1.3489892515293633	0.3310226015434092	-1.7382819357048258	-0.6399438477538959	0.6525435504551893	1.2788247704953408	-0.6155644969849506	0.1293062344588623	0.8003125279587742	-0.5380827362982286	-0.3858217061543997	-1.1728041332108883	-0.17383242563919127	0.8089965631925805	2.606259835487548
-1.5920657766966866	-0.8425322092699655	1.6741946716305391	1.9244276513540028	0.9077973686917182	1.3539168776003085	-1.338599666645325	0.23769559107773247	-0.11529344513819022	-0.4581060755473872	-0.6719782320689678	-0.6259237042458594	-0.59826275923457	0.9781358288683265	-0.5999070142338636	-1.4859927621732663	-0.8442291286562084	-0.019255717429124693	-1.1610477519737834	-0.9236971790899411	0.3854196289157403	0.9414443884711364	-1.582353207011403	1.427458771139238	0.2282417977567492	-1.8499174765981103	-0.7402156755971824	0.5293618478874214	1.1634931225078877	-0.47480480582005385	0.06226344171002516	0.81685155577944	-0.5371934057241544	-0.20271309348995778	-1.3984807398762182	-0.08727506087123682	0.6770143607185164	2.7181980046399845
-1.4929414357159874	-0.8473617674744529	1.5658688258095177	1.6334209226657168	0.8793634884041575	1.364553918020476	-1.3781524924214863	0.3764417109153141	-0.06271962208379632	-0.6045199870258269	-0.763722771395684	-0.7845652829187413	-0.3803469062211482	0.7415502391159331	-0.6605702261265121	-1.458592389108484	-0.8861831302131182	-0.04005527019477407	-1.1420986044236752	-0.7319621884620028	0.41503959624469466	0.9458228720319536	-1.5100944619612087	1.4586056075737368	0.20393618547608075	-1.9432942674259217	-0.8311241223151684	0.35115624860831113	0.9629467953394201	-0.2324287536754041	-0.009709756260948627	0.819713592753003	-0.5759223178209767	0.008652487716850265	-1.5905025935257964	0.009989503904395219	0.49634609314167805	2.7901464109290743
-1.3859438018395742	-0.7915659037940482	1.437069813374832	1.3224548344103346	0.8508743251348339	1.3576433795656881	-1.4412333259636019	0.42703559150631554	-0.016803893705347357	-0.7653041817993259	-0.8454044992109884	-0.9503803096838602	-0.11172707282021133	0.5739637517915821	-0.5993993722933391	-1.3181402929850596	-0.9504565786168658	-0.0603625258535442	-1.0778371562819946	-0.5888476754001742	0.4719469333396985	0.9487143234400399	-1.4321919783270278	1.459246488981855	0.2567161760354076	-2.0239156497572846	-0.9074613131032905	0.1572002192216197	0.7539697921484778	0.05527357393906662	-0.07849426824586678	0.8449400425376622	-0.6174339739721654	0.23164058350759698	-1.7582182366639976	0.0776518098352702	0.29089986065059553	2.793131428773139
-1.302086983855063	-0.6755007146862276	1.2946987017243479	0.999160906422334	0.8201738425949276	1.320637799922135	-1.4956470400371609	0.3999706368720663	0.013304094168893523	-0.9388445495304873	-0.9626205301759716	-1.07307723658522	0.17314505523471713	0.42404335155269035	-0.5371004252590031	-1.1126878633320403	-1.0230921338282426	-0.09546330957403262	-1.0174342232597922	-0.47102979499087283	0.5761698054822455	1.011665351238952	-1.3541478108790237	1.445685438386094	0.3681026780518354	-2.0909844105611732	-1.0031458937093976	-0.03957754845796033	0.5710370927315818	0.38096998540323834	-0.17812060854969342	0.864923645830932	-0.6010243904763264	0.44240127547955393	-1.860466176174543	0.10773394319017729	0.06354885279383479	2.659848012973856
-1.2865070286011089	-0.5190408336837388	1.1855572752108525	0.7323695772088341	0.7868934875726776	1.2821227511280506	-1.558894149252534	0.3379850098389641	0.026704033139347945	-1.0786609808920034	-1.0945376998334118	-1.2223004391657795	0.43681767424831464	0.2707200574899593	-0.46064390855004655	-0.9064295403535867	-1.0670751760075925	-0.15151133519223503	-0.9625463406439652	-0.3687444965261617	0.7070968980001157	1.1368514283928648	-1.3568398033416782	1.39236410523074	0.5417281250557714	-2.1236701448333153	-1.09016867217942	-0.2399722715856992	0.4114768213031453	0.7366617262224386	-0.29012655326997305	0.8309844463214494	-0.6006801334799099	0.6153131838993515	-1.896660384019841	0.1427947745878698	-0.16622723248006593	2.4508493826536903
-1.2999416156850654	-0.3767357868658282	1.1419132520007231	0.517311146873287	0.740271506284585	1.2525701754152583	-1.6339884001875138	0.2616067904050233	0.04445895227520234	-1.177748550439064	-1.1824038638901058	-1.3771746674017333	0.6418389805252582	0.18477888793897776	-0.271349869394559	-0.6901227349736179	-1.075847190011676	-0.25646907837889155	-0.9037191363092999	-0.2681073498433537	0.8580119386001195	1.2475251732414323	-1.4294055299884902	1.3002309939998065	0.7448762365249944	-2.136914167768135	-1.1646709640726696	-0.43551873528292795	0.30125546001239145	1.0373965072808171	-0.3351432966025262	0.7809874464470321	-0.6551588031627736	0.7360317926262161	-1.8868932500600455	0.20163938639477355	-0.31779457105123915	2.218799781204355
-1.332392912858406	-0.1976860368423538	1.1174876558773734	0.27423990214531624	0.7052036681852801	1.2261072943699654	-1.7221145070140564	0.18316429477016608	0.11457832041903808	-1.2432532223838233	-1.216968573222281	-1.4428452623468353	0.7642676353637631	0.12772611489249652	-0.1087634367766523	-0.4909159785927188	-1.0383201861764537	-0.3754080594009156	-0.8749923902365333	-0.18112988535297692	1.0064737300391369	1.294972513966508	-1.5137073992137173	1.2341176679384316	0.8572866459795238	-2.133776748742798	-1.231024146168106	-0.6546908441415298	0.2191795863658995	1.2334119622537503	-0.32177225200553516	0.7443888320506102	-0.7017195619280645	0.821061936496821	-1.8132211539061593	0.25973419427957	-0.37059272394829434	1.9641493303642428
-1.4177494056801971	0.02847972571060231	1.1069478438515445	0.006439597953699994	0.6875131140206283	1.2128286829363646	-1.8254756224028306	0.12031855265334981	0.2706038598062753	-1.2581563187999627	-1.180019187203809	-1.460727275037192	0.8293562873032221	0.038406185516425294	-0.05791463573414111	-0.3756984172219707	-0.8892984249061598	-0.46921527311675576	-0.8412152317037174	-0.13153549991574262	1.1011048001342219	1.3006728038853066	-1.6246222114688684	1.1943830206351613	0.8086510426696591	-2.083835209831313	-1.2948138665721776	-0.9240129381146645	0.14498963736812148	1.3722639045018132	-0.2857320616589387	0.6998373007542076	-0.7332477651831805	0.860185308079562	-1.66972800298825	0.32598686883688316	-0.3718843412682937	1.7494649517696659
-1.519643979346424	0.24959336977315116	1.1203735567892068	-0.28975876562198427	0.6810818604753542	1.225470487072085	-1.9536118131069942	0.09438130446219359	0.46795983595550944	-1.2206086647378476	-1.0210844168477546	-1.4928013612913222	0.8720930670107225	-0.02733482708028177	-0.00393537605839644	-0.33953395424308574	-0.5935503826657048	-0.5362907539290546	-0.7529946268515588	-0.1221710011549356	1.147052950403511	1.287151826348445	-1.7463758354815488	1.1166312882023788	0.6733002308519304	-2.0066341285685536	-1.3351276746448024	-1.1754298200111026	0.10789466286923295	1.4627555609544918	-0.22402160934056609	0.6804615637208087	-0.7825912680028365	0.8566423854182862	-1.482952495579933	0.3748141002444466	-0.3410173232740612	1.5308479306186227
-1.6088746321645195	0.46035796054037414	1.1261035339619785	-0.6187946784854463	0.6845094053447551	1.2460605897035828	-2.094925350916823	0.10080349708726959	0.6549308594026417	-1.148318460986371	-0.7423392969339273	-1.4819121703023899	0.8792456661249494	-0.07497534061401774	0.02629752173282731	-0.29009743556094797	-0.22192851836189692	-0.5488935598651634	-0.6436632979163899	-0.19706201924469685	1.1640246085336123	1.279386213995299	-1.8312208259931015	1.0200632776272713	0.5265645434724452	-1.9260127462371894	-1.3234436860936327	-1.3836997581926336	0.12864709615532374	1.451401007160327	-0.12672649324503066	0.6793724700052056	-0.826426658879831	0.8505718898828082	-1.2915445760649702	0.3859411904485039	-0.24936521262850014	1.2296691063995908
-1.72414130646315	0.6154602237987449	1.0997958285483025	-0.9060957172541055	0.6571074740501344	1.2649997104516835	-2.1903883718258603	0.12068171235536126	0.7979123956983268	-1.078394574331463	-0.46508787560382653	-1.4239310988518428	0.8643046813085664	-0.1259704799740915	-0.0356629973411609	-0.15709985269779528	0.10821073766092068	-0.46244618789716696	-0.5577860844456947	-0.33855335252131835	1.1467714300079883	1.307777513059462	-1.8778111867721983	0.9489254413262567	0.36305627710690214	-1.8113683690655082	-1.2649967595305116	-1.5499771001427105	0.19100815818002898	1.3764471611628195	-0.03119989206613031	0.6628840977061958	-0.8547417968350635	0.8397486932163527	-1.1227126890456487	0.3741242806361084	-0.18541697552003708	0.9690012386357278
-1.8553628547250534	0.6797356343727404	1.0375189233639404	-1.1414253721499852	0.609435116108518	1.2580420010859434	-2.200157067629746	0.14287268151522126	0.8422787561333187	-1.0113071339976083	-0.25552458483097124	-1.3372046274921234	0.8375817762845822	-0.16622598989013743	-0.09099596885830238	0.012691797304736675	0.3149884229113697	-0.3622883415025854	-0.5216453328815756	-0.4255058450149982	1.1038194610910521	1.3653036272641539	-1.8837146790148604	0.8776850639999445	0.27775503601355955	-1.676562217173639	-1.1864738803529111	-1.657177503106206	0.2909311244525605	1.2919086007277298	-0.024956498496793388	0.6392532968536981	-0.917425258265846	0.7837532326186377	-0.9995351767641152	0.31665930804587966	-0.2144915449885602	0.8366180663132265
-1.9629853531169992	0.7307019398486585	0.9368469886569153	-1.334781667956235	0.5746989758998013	1.2128286829363666	-2.1509186838863297	0.16147028099200428	0.7811834093898999	-0.9266211896939064	-0.11509071272246174	-1.200960721279888	0.7808576916425937	-0.21159790754131452	-0.11118883715915515	0.1821308689773922	0.34269814939155746	-0.3104740710035447	-0.545503481342853	-0.44820539001119447	1.0879738845430453	1.399670592571697	-1.8685308969667311	0.7981644988807581	0.2961366124023498	-1.5797394087278374	-1.0850417487966912	-1.6997600991625366	0.3979617991255786	1.2354346358041266	-0.08345146914855621	0.5949043876439182	-1.0194687696202158	0.6737714078103931	-0.9063009065936111	0.25583521388461683	-0.24591211326279364	0.7820822641145156
-2.01951476295554	0.7935752206213526	0.8187550868516436	-1.4412010106480797	0.5491398106639978	1.113486744466871	-2.0730393154242863	0.1626362147721528	0.6483355769406227	-0.833896035651529	-0.06516973374005672	-0.9963626280304926	0.7020400230699967	-0.2488849356110321	-0.1787052152488791	0.3882884552901687	0.18578567458955364	-0.24664775109665057	-0.6255424180097289	-0.48563841305772765	1.1172318970777557	1.4072159038651806	-1.838493928436062	0.7142603049300469	0.32799963672615673	-1.5284606092481747	-0.9513909513511033	-1.655125329802288	0.4724889751642539	1.2579828489054932	-0.13648012096708131	0.5143874359717945	-1.136085827156205	0.5824331333477628	-0.8252336947273102	0.21204666483360785	-0.25658772580563244	0.8379210502927783
-2.0328243771363894	0.8227083620484148	0.7117258052084032	-1.4380640157161182	0.5532491789751613	0.9515254217057059	-1.9773476654645195	0.12515431079068287	0.4726288771905284	-0.7392120098404685	-0.1328316590589919	-0.7418084358366105	0.6233813011443814	-0.2684576085977911	-0.2656812010587008	0.5594400502793725	-0.0913935716516046	-0.1914612454154872	-0.7462472758049309	-0.5114594576408603	1.183972339416385	1.4117596132207457	-1.8028840632283185	0.6031571040188438	0.36937037297519926	-1.479059117873835	-0.8444811069175451	-1.5378179733169908	0.5178330418943652	1.3877097752501497	-0.20939116775748481	0.4621109376228594	-1.2621412640106058	0.5079021383392293	-0.7661006751250058	0.15305209224228192	-0.3038240163655529	1.014037103092611
-2.031991224449014	0.8605213546263988	0.5810237711579429	-1.342211392795088	0.621597372096715	0.7394685915112058	-1.8796814918848175	0.040595441227181464	0.3019471545543563	-0.6373036649465057	-0.2679720730286845	-0.4777584562400564	0.5647895934003453	-0.22685059475171068	-0.3153173019099605	0.6071892298113816	-0.37224148730101275	-0.186956726887543	-0.8438616478327836	-0.48626271297511536	1.3152412781288212	1.402176517125374	-1.7887629097838693	0.43532308086110205	0.4500396518485507	-1.415950705675693	-0.8124243438718443	-1.428206266721391	0.527612626080437	1.617742921752157	-0.3137871392001187	0.4370617821639957	-1.4022825496350344	0.4215109936902072	-0.6833590974370249	0.06595486865041136	-0.3794495284282833	1.1443828822834479
-1.990833481692582	0.9024294564653307	0.4412667001884657	-1.128437112431689	0.6984959997311846	0.4525515256324266	-1.817826941432979	-0.05176180509534124	0.24208711468477637	-0.5386392117014805	-0.3713517381654742	-0.23174531195455428	0.5339142072239358	-0.08363944616549115	-0.29941118777353426	0.5492152787129204	-0.5887339731073844	-0.2354726067704922	-0.8525079539643885	-0.4662601436220319	1.4986317072123707	1.3983212485812575	-1.8302762672342756	0.23916209946457628	0.4835116735750896	-1.3529194431257163	-0.8273463892963153	-1.3565854184145993	0.4894022082924203	1.9045948070783993	-0.4099300410317849	0.39157312371695724	-1.5489073420253032	0.3790391281288217	-0.5324987369037275	-0.03394900593103478	-0.39515981256539845	1.1177309372471547
-1.8810031286790878	0.8625243971996891	0.37507919014531155	-0.7824687649354782	0.7553269049851277	0.12131738891219893	-1.7916385228949014	-0.13156137119561812	0.33050577448513846	-0.4503489433434015	-0.4306541924632077	-0.019328676360022723	0.5305365909755511	0.10173379823807042	-0.1257130371241523	0.4144044358675387	-0.7557711556617659	-0.27973011667893555	-0.8145692555644908	-0.48568835705111935	1.6533271645522547	1.4248950639031943	-1.8972218692660725	0.06350932312780062	0.4239300121769406	-1.2886023531063409	-0.8514429291951455	-1.3400397711517478	0.42374669748354715	2.195698903845776	-0.4647004120863908	0.34428619425113266	-1.7012697510225088	0.38694589455581346	-0.40223307597708524	-0.16189554719925875	-0.3807147862111372	0.9023358401182774
-1.7457199610662197	0.743387876146158	0.38152018638331897	-0.38265784360707167	0.7852349981197408	-0.15588246931002006	-1.756803769347427	-0.22489341461301932	0.561026599586249	-0.37710281016880776	-0.42407667764715296	0.12199857256505697	0.561133820519741	0.2854176627290886	0.33378752604038253	0.20247967544461837	-0.8679422599709843	-0.3259568150148965	-0.7468533253001381	-0.49642631563017864	1.76768477093363	1.443978643196564	-1.9377434400197118	-0.06359027773001037	0.3567421812386006	-1.2053578827374025	-0.8984757052798749	-1.3736697611697277	0.35404446218388785	2.40191966627743	-0.5178630423076916	0.2935800170735329	-1.8298784272669955	0.3657747713359977	-0.33372360777337584	-0.32361325711915023	-0.3913376796796908	0.5288295597251962
-1.623038227849932	0.6051111705034187	0.4087689464421582	0.00399971300662103	0.7485455258886774	-0.3610523465052108	-1.7052583106375603	-0.3135043819042479	0.8944966433088112	-0.34193714417741033	-0.35877322377620713	0.17992803647537148	0.6207189448074191	0.46133037962240664	1.0524110975125187	-0.05172930039720429	-0.9025384273515721	-0.3964537607200042	-0.6324513822550786	-0.47589933434649073	1.8558207633320074	1.4462091914256592	-1.9401756788236888	-0.11714232819228768	0.3019143758030698	-1.1025431182842003	-0.9565178747338334	-1.4151749662414983	0.2472731929269461	2.433225136454861	-0.5646750962374346	0.23823885966441455	-1.9162008691183583	0.31526652022586665	-0.2109088747532059	-0.5063254768580185	-0.41268890476536874	0.13113515854806454
-1.5000857200102455	0.5510067649960148	0.49561783402800746	0.31606650123812996	0.6534035142719113	-0.5076595377507915	-1.6548352127221833	-0.3858687309475161	1.2162626778368648	-0.31749042450424714	-0.23841256421390428	0.1623040614861748	0.6848737851958535	0.5841241652655946	1.9105515956387358	-0.281862213141663	-0.8984188600272238	-0.4326622129309722	-0.5048577618643671	-0.4927304601192473	1.8791065217616931	1.45011953523469	-1.9102803941068434	-0.11955204228680885	0.2565699035442508	-1.0067489718139186	-0.9574083403739918	-1.4048884475556018	0.10716832770421844	2.295200651568316	-0.5929713349036109	0.1913318466110101	-1.9692164465664537	0.2280328512854449	-0.013640674862365998	-0.6564362220637057	-0.35459248490260775	-0.20806710725608016
-1.4174161446052471	0.6241400749496667	0.6426942189043096	0.48750052251985665	0.5424321422099001	-0.5358205715904352	-1.602271315513614	-0.4754544953336232	1.41223678527977	-0.28265384896998985	-0.08692008153816506	0.0647658104478718	0.7152325947695692	0.6520372377498574	2.7655052304716623	-0.4571943797565584	-0.8702377402711177	-0.3902015874626363	-0.4047383852563301	-0.572241297597674	1.868348420932779	1.4609142871582135	-1.8567239124814061	-0.11703978716698911	0.26110435077013266	-0.9155580876840889	-0.8934027495117011	-1.2935067414853718	-0.0168015206385705	2.0725456665398445	-0.616417555389316	0.17844001634957243	-1.9966422539476127	0.06970309406296923	0.22197050234492735	-0.7494119084048896	-0.20832341329713863	-0.4617225521481722
-1.4293718856691089	0.7360656427393566	0.7506436428672663	0.5203931068064425	0.438168438601987	-0.4838146422634564	-1.5593514073539878	-0.5679646510043612	1.456310022049783	-0.2890632773971201	0.05789006536827522	-0.09797856767344806	0.712788790072209	0.7340204315057375	3.4275549279053736	-0.6238883772894515	-0.8093460262381044	-0.2887391537348249	-0.3179318958929852	-0.6808944552197339	1.8931624329381627	1.4646594051724957	-1.7715247124352953	-0.13270292878137396	0.32994993660825617	-0.7949217545050031	-0.7939134520794628	-1.120559836297557	-0.15454579657500192	1.813919271212049	-0.637318186222287	0.18112475899733743	-1.982097395849027	-0.09854252597368547	0.595270362288308	-0.8065469672693908	-0.06400494744023738	-0.572665715352587
-1.4890672757196832	0.8504171176455853	0.7906698337748788	0.4872070025262231	0.3427131567552236	-0.4106053884625746	-1.549894478437459	-0.6143726381879466	1.3727069653169282	-0.33225248215304287	0.13873322555763018	-0.2561556784842463	0.6952450539114821	0.7900354426059418	3.7683518839773216	-0.7960725231018684	-0.7660803216525456	-0.12061969173556233	-0.23213548902165076	-0.7939676562568921	1.9553583317490635	1.4441438689913106	-1.6599250950799949	-0.17874384914051614	0.4266848107604059	-0.6880180586991059	-0.6788544978480898	-0.9711359676059187	-0.2702924932281774	1.529825577090866	-0.6112191933616272	0.18755801024764146	-1.9229999447975772	-0.2444720538816972	1.1750753402387926	-0.7852225437246879	0.05859325981098593	-0.5044841172952929
-1.5820471156309752	1.0110611320233882	0.792761066319687	0.3928586695725655	0.2796168469013002	-0.3019471950796288	-1.546277982544106	-0.6328937829906227	1.2663240123342987	-0.37472082209809054	0.11737595633418849	-0.3432692063957058	0.6869996965992495	0.8444334757898548	3.817029105607591	-0.9276597926455088	-0.7545004433527642	0.10386778900137408	-0.14880368343082057	-0.893181399128057	2.0343449112929424	1.4092536886670695	-1.5671458109943042	-0.27251761677623165	0.48607144217034576	-0.6446856729803322	-0.5453116356316124	-0.8433368751043314	-0.31296468417270273	1.2736815538476254	-0.5395139521962043	0.2108848779702029	-1.7760308954108939	-0.4234760610239311	1.8582165954839112	-0.689097680910659	0.16643012626223327	-0.3037298219730175
-1.715018284536372	1.1430838936317465	0.7238549539682841	0.24398899780143496	0.2793035766713023	-0.1920625580118742	-1.551474097333408	-0.6236045400864946	1.2529868855777686	-0.41765929126762114	0.010248942118929039	-0.3678601993162092	0.7107820886540502	0.9149771541379377	3.603650276607231	-1.0553183322276563	-0.741116973388592	0.27969170072329663	-0.07482524171600427	-0.949742971643332	2.1456460105229267	1.3647253369825374	-1.5002474369004477	-0.39092686573997454	0.4994797538597833	-0.63486195111412	-0.40461806448659143	-0.7799247200132184	-0.28948849401780996	1.08874483354835	-0.4840736891277233	0.26498497509875135	-1.511899714910563	-0.5971224778003351	2.548641342053335	-0.5732079867099065	0.16669372163365964	-0.11166998338702869
-1.8423240151676024	1.2068474155481235	0.5702957482030786	0.12149943545814001	0.33213567957760926	-0.11371167491698711	-1.5634251613488004	-0.5675441502967665	1.3592860889418326	-0.4793089035716114	-0.18854399570811795	-0.34972014892469533	0.7684995898396803	0.9387974109048068	3.1451649973237443	-1.2237500372435188	-0.727303100868143	0.4089689209897866	-0.029795764222196392	-0.9433751124859828	2.2801926509832358	1.2411915177760995	-1.404091355251952	-0.5078492698368848	0.5004305250523072	-0.6264269229148571	-0.30828587250582223	-0.8137855795278899	-0.23867097300849247	0.9433881570416871	-0.45647413815597987	0.3298746983400168	-1.2260516555529748	-0.7036477926951396	3.234182521642862	-0.43236481798145476	0.023798670782469354	-0.06125634868726508
-1.9468430197990678	1.282095048218025	0.38616272263279056	-0.019225056489654335	0.41649750975028965	-0.03116258074717898	-1.5543007837787894	-0.4961545983483761	1.556579252877143	-0.5405353995735672	-0.4477924183185803	-0.26714808455364325	0.8178326553969681	0.896997325068722	2.5800467082001357	-1.390494403109251	-0.7563245303769766	0.5268248483766786	0.0017794144780384018	-0.9002734461895734	2.4255577180715004	1.0638767023792541	-1.2992689469912286	-0.6123642098726443	0.4962617590543186	-0.6320074141320525	-0.255586496892813	-0.8544699152780941	-0.1778404029386373	0.8633776271682375	-0.44061109526736686	0.3971958866207669	-0.9828340875849271	-0.734173095868198	3.8157455837061107	-0.264378747272754	-0.15655328234865645	-0.08892699028939048
-2.0294084511181447	1.4244668631217134	0.21121020793420672	-0.2120126573082389	0.4986295929918002	0.04324953128303496	-1.4974552879838379	-0.4202351069590837	1.7866394550761462	-0.6011193856353936	-0.6968732084643859	-0.11064821880038236	0.8265747209810217	0.8525424993700697	2.022345631874186	-1.5357566750188625	-0.8428559395480935	0.5559934519592734	0.0248901018952292	-0.8265061679511081	2.5529859142450144	0.9275654217123203	-1.249750454059772	-0.620131692539025	0.4796842100564717	-0.6293586095450894	-0.20253633178519817	-0.901926422931233	-0.13350801733122464	0.8965908462625023	-0.42804392108702977	0.4414434847872343	-0.8146071686695425	-0.6637683095688337	4.189101255843547	-0.1292940726660791	-0.3262559824740866	-0.17210474942043946
-2.0576314984030466	1.6222339331911484	0.031803367915182755	-0.36469808899660794	0.5635686689045413	0.07501913981067243	-1.402698938686146	-0.3077129403405623	1.9532383838072576	-0.6853352007146123	-0.8725007156245326	0.048380416424240305	0.781990186502346	0.7725624275104919	1.4686210840823426	-1.67580582447957	-0.9538997990670669	0.5292124893450435	0.019274043239653427	-0.7506412419902221	2.6648902714654037	0.8267226116512445	-1.2033017770945	-0.47457470712743605	0.5294168570500164	-0.6127971517392232	-0.14867665245925565	-0.9659029256809235	-0.1266597143468148	1.0009653984473157	-0.41424414560115935	0.3936500001048511	-0.8246479977316813	-0.4557512223406678	4.34155226390744	0.019167103910973225	-0.4797739267938287	-0.4131094044019713
-2.034157421436194	1.853206997920001	-0.13645720264001682	-0.46242190187705334	0.6171747335555522	0.12443066903517234	-1.2749784371651272	-0.19991184984821375	2.030057721436319	-0.8008929640927583	-0.9951412309198897	0.18176010415360516	0.6746415947963359	0.6374120345069816	1.0378304928874578	-1.8044213623856717	-1.0898865114901723	0.5448675373438054	-0.027209953042648376	-0.6891102421325453	2.7949325855973464	0.7107616413707476	-1.118976293900303	-0.2414733213670326	0.5928747394638373	-0.6393366307076332	-0.10420733806589151	-1.0033294363111551	-0.1784889164788291	1.0901469140775908	-0.38876145339326584	0.291072568751563	-1.005182104268945	-0.15609341603244592	4.318222766792042	0.1992700060009128	-0.5849221204565099	-0.7476919997331574
-2.0088087509227437	2.0965099024888785	-0.2697941896969333	-0.5371777752556547	0.6325618301466817	0.1886774497547617	-1.149003830213313	-0.14331627733973068	2.036003944354459	-0.9322784113618632	-1.0835314997428034	0.29648366608913446	0.5177612542243097	0.5453890972708411	0.7857298647571087	-1.9067698147158851	-1.2478852403627756	0.5398461068536367	-0.09205724902969434	-0.6434614321731987	2.866861046653471	0.6165554007320453	-1.0486302803367322	0.023569593773934083	0.5798077302537674	-0.7175663739459136	-0.0544491974461331	-1.0009950891779473	-0.2447151192030689	1.1401850995227218	-0.33433942618587603	0.17443823013874846	-1.2063716305911805	0.1507798547200799	4.134349493474636	0.3281762962894323	-0.6303923220278629	-1.0391576706500714
-1.9700671509597059	2.332690877908284	-0.3840173112943108	-0.5633744346874684	0.6241956722396482	0.24094281909199045	-1.0632055828123748	-0.10946597037839272	1.9529033853329971	-1.030645116098047	-1.1598149484660485	0.35810306912603046	0.35241700470044884	0.5071125752523487	0.6116650838173471	-1.9831533914672463	-1.3567360963807276	0.47547826012917477	-0.17738901795470477	-0.61729077963633	2.8313894768175745	0.5532188460787224	-1.0108243160147197	0.31547825754317477	0.5207624013231948	-0.8238785891158873	-0.026332070262950546	-0.9745990100562814	-0.2534570817248337	1.161354217021558	-0.2620982714093502	0.06226157743165989	-1.409081625314254	0.3689720430059297	3.874515824047049	0.38861049241120116	-0.6183723730907393	-1.2820101938207862
-1.929867533793757	2.5571206702310563	-0.4732920286321363	-0.5612647597332253	0.6424390562219461	0.3134916801395136	-1.0733483988810897	-0.08654868181450465	1.8185689971541834	-1.073003759224048	-1.2242012189961118	0.31919098379117145	0.22434574389405587	0.47677613882280934	0.4839649334454686	-2.0430917075464547	-1.3903894772094745	0.4374236937674098	-0.30177057602082374	-0.5971633502997689	2.7825255795946555	0.4470337353208039	-0.9728766678788819	0.5460161176711089	0.38948284050935056	-0.9224501229200728	-0.031081220343794742	-0.9453042361428304	-0.2710707094764041	1.146046255833475	-0.2194395479656457	-0.011746139707672456	-1.6274553133742675	0.4660999715735727	3.6514065783082943	0.4223816610628699	-0.5679202189993945	-1.4802532836551963
-1.9314296950825889	2.778812971037	-0.513339131865197	-0.6019539688507078	0.70947888544174	0.37599313715379756	-1.2039579402249583	-0.11298288538736304	1.6974042364947717	-1.0946140325761586	-1.2529483654232487	0.25447512834036123	0.14918384820206188	0.5033718054459986	0.38271856864090986	-2.0742445214077927	-1.3953288589267268	0.4551710044704046	-0.4400710708268412	-0.5592808313127173	2.75755069879183	0.3120717986443122	-0.9535132133229464	0.6493005654032841	0.1749986109754225	-1.0036372693379718	-0.0672395220956811	-0.9089551164971568	-0.3287624740117384	1.1011337090444138	-0.22469150135444202	-0.03423719132291187	-1.7964281224485539	0.4744604049267026	3.4773004389506843	0.4081053943859672	-0.48762906886238755	-1.5687614317935026
-1.9591736795722483	2.9723291396453417	-0.5123980772200338	-0.676654807230504	0.8024648607696887	0.3827857483311992	-1.3725614729081963	-0.19073728895524936	1.5775375949231214	-1.0956796588183217	-1.2558309416374571	0.26569976834080195	0.10853324323620991	0.6418526902770955	0.2045926521769572	-2.1011160269777576	-1.36120408482206	0.47193372095964053	-0.5461095308380578	-0.4934296760267234	2.711099833530535	0.16367149732833236	-0.9925707180004034	0.6700651230262835	-0.05069984288057958	-1.0452980793465236	-0.14951315048485825	-0.8437986140977131	-0.376778416527433	1.0767007319529232	-0.22171718081282704	-0.013823016095566706	-1.9040371219116523	0.44520968978422404	3.290971429094815	0.35891825709579334	-0.36389740151402444	-1.5196033998376717
-1.976357453749402	3.0397426502508225	-0.49280322827518896	-0.7663251652856224	0.9232581759251989	0.3841772902043472	-1.5539682324322737	-0.26489832284005627	1.4542162815856519	-1.0740380435179122	-1.2312504281017647	0.3603996046663528	0.11272546105038121	0.8183928911379299	-0.039103681604714	-2.1322688408390933	-1.2961518127450529	0.4791704884307655	-0.5950177251011841	-0.3931671092943472	2.758013196584474	0.020200432222326748	-1.033635410040367	0.6583754461422247	-0.18229632742526453	-1.0468667888591914	-0.28060048623907985	-0.772075157125726	-0.44526144637153653	1.0579450317585146	-0.1884369455634039	0.05927290165396286	-1.992798050820965	0.43293907959151545	3.0894894085527493	0.37268465710566356	-0.2204488003828363	-1.367177964847879
-2.0011229173816876	3.0341118750170186	-0.4649480107783554	-0.8447316935850455	1.0645430496547643	0.38561600298844845	-1.752896291025873	-0.3191046867826616	1.400553713489908	-1.0883456429163727	-1.1847885405764067	0.5217505792014118	0.17586701656429968	1.014457496988019	-0.2569102764196461	-2.140957378253937	-1.2558989260534221	0.4705799039157242	-0.5960278075931937	-0.22990019489926103	2.9091494317809596	-0.07235355046889773	-1.0101158969455972	0.629894676365494	-0.18831787831124788	-1.0600850952446192	-0.42399243811185316	-0.6959138753840141	-0.5722403975408101	0.949502147546238	-0.15992634145278828	0.15767125247063457	-2.072321416993108	0.4851539824714071	2.8756728931243147	0.4490746806898551	-0.0796888720402155	-1.2067451010382912
-2.0338033315440565	3.0053793421046118	-0.4417771541818912	-0.8720840879917937	1.1878609543108531	0.385238635700815	-1.9153268393394225	-0.3779174448402777	1.4149795852877882	-1.1441813238109126	-1.1630906032549209	0.7010351739670575	0.261380312641048	1.224712894103479	-0.4942892882747899	-2.1176872084820078	-1.242822886486588	0.4181994917437721	-0.5751797049581071	-0.03616744453568286	3.029439075067999	-0.10746403185280459	-0.9379516077712854	0.5927235546946933	-0.12593266083257948	-1.1025431182841996	-0.563768559809438	-0.5983586869489409	-0.7002569703743872	0.77426506631809	-0.14189284843921168	0.2515612618599259	-2.13511963075603	0.5672892992895061	2.6152811017561683	0.5406707278143649	0.05295231886241923	-1.1054203286647528
-2.0614431719477944	2.876962057128174	-0.4418398911582358	-0.8382742537251031	1.270638005672951	0.4512779110366626	-2.0044921691238278	-0.42868334844802203	1.4602462541223566	-1.2013803794564555	-1.1761670171720986	0.8263382816501295	0.3344957702531385	1.3910685474915507	-0.7435696834022241	-2.0906897820799433	-1.2407323597846802	0.32249693416644676	-0.5470186050808679	0.12232981849056461	3.094430069234451	-0.1403990402725341	-0.8728242813502292	0.5115623331707247	-0.08809684311984374	-1.14461539308296	-0.637299434640696	-0.5488500059918839	-0.77787107086437	0.6275063092821866	-0.15971197600834744	0.3664733127364367	-2.1706641656360035	0.6187480906258329	2.3342946107813667	0.6232091435598287	0.13693380419942142	-1.0727509667047086
-2.0871875899877486	2.6489935562592555	-0.4552237794450039	-0.7397249158625616	1.3104786078645936	0.5748656977366053	-2.078838179529147	-0.4031666009644607	1.5587567429598443	-1.2606166617414292	-1.1694322709261775	0.8338471787538715	0.3715104706692588	1.4596815059395827	-0.9215545882160343	-2.0198719061073644	-1.2593626418634454	0.21795764352063976	-0.5283118773288408	0.19037850948576432	3.113714216327776	-0.15072565244427288	-0.7970706688923798	0.3937426951024504	-0.06349868585686036	-1.1910851978270678	-0.5884317596610966	-0.5914582542145125	-0.7579487349097213	0.5192013346301627	-0.23632082671535293	0.46862017215565055	-2.17823781955716	0.6251210307787363	2.082553709491897	0.6553907278966319	0.16202808355938078	-1.1147307414640972
-2.151652779173557	2.4417454180095874	-0.48544208971747116	-0.6212345634325269	1.3167624401251623	0.6936656369746986	-2.1538908615458103	-0.2901665926327649	1.6886942761639752	-1.3306345742412342	-1.1413664606951233	0.7661896935098411	0.3813254261204474	1.4204637579698134	-1.0403710046287376	-1.8853380890926015	-1.299410574956853	0.16348496864445144	-0.5219483576291783	0.17062566009963578	3.0221597619837617	-0.1352770406353529	-0.7386969375969286	0.30268626463715226	-0.08066132481933863	-1.257279595951767	-0.4592872580308577	-0.6720317085596511	-0.6636808067076494	0.4799430798114754	-0.35084556540781187	0.49962135140908775	-2.1785820765535755	0.5813529739998122	1.8576584735433528	0.6197300533612583	0.1338497383537141	-1.2116253683071583
-2.188748902579026	2.2732450255387717	-0.5290024636258094	-0.5199885106284757	1.2700298928735414	0.8193761146675798	-2.2271976489932674	-0.10789864955917712	1.758520520642831	-1.4065917859436845	-1.0860209973823487	0.6782762487247869	0.3590728955428549	1.2902125667126818	-1.1721886951848675	-1.723781661509355	-1.3325310764302103	0.17106634409038937	-0.48324199653535366	0.0938867142544079	2.827488408479615	-0.1468703839001564	-0.7558879070075634	0.21409081877902522	-0.1792733626080085	-1.2926141348108726	-0.3018367425664933	-0.7812586326607667	-0.6032134042203007	0.5675386354988399	-0.4774819517111705	0.5107402384125675	-2.1819959584347024	0.49671168749446987	1.6518231018649217	0.5211458336827197	0.0286488256167474	-1.2958455146218502
-2.1494240957348247	2.061679217742235	-0.5552892567140368	-0.4545885870469502	1.2039114466831577	0.930274926320849	-2.3081323329514185	0.13738705864797018	1.7508574305441023	-1.4831288236896654	-0.9819599960494709	0.578338247065699	0.26410227397062974	1.1350309547461532	-1.2655384075812721	-1.5701834305147777	-1.346529407189063	0.19656733422673367	-0.35360800951078064	-0.036117500542292034	2.5499294070936243	-0.16749607061117402	-0.8305552768927648	0.07255856861041335	-0.24058591515152247	-1.306938252819985	-0.17544458927856135	-0.9017468577671405	-0.5366499744551633	0.7471888226550826	-0.607387411042251	0.5446034546395673	-2.185323776066725	0.39325402514784147	1.5183203336830324	0.3708851276926121	-0.11780476274872168	-1.3685046394452414
-2.067608501834387	1.7803630163380446	-0.5851102328029896	-0.42316360272853454	1.1680327915179747	0.9230106060339054	-2.3838085487427985	0.38733650197571007	1.690997390674522	-1.5453425910630365	-0.8472388658927553	0.5024751629247943	0.13803771458239403	0.9979739758413435	-1.2893975787859149	-1.4509615866832746	-1.3484764663722135	0.22238831748255045	-0.1477531976391291	-0.1735883423509412	2.1755273896477245	-0.18443171457282279	-0.8750439944334726	-0.04069799383206467	-0.22352079118314908	-1.3597343287135373	-0.15248136928538703	-0.9804220518061539	-0.4503457925266307	0.9901624828941624	-0.7089966317071561	0.5488585184586654	-2.1708362941342103	0.3160874413303102	1.4595500933420926	0.19330156678095012	-0.238452364251376	-1.4824091298759112
-1.9114132017683538	1.4862273424648023	-0.6114597628675622	-0.4217143477599682	1.1563680823656572	0.8006728484742476	-2.4601914361455224	0.5607739301898205	1.541713695581794	-1.5985768902487647	-0.750122252712288	0.448803321083611	0.05401454332111012	0.8909396913823138	-1.3205611534680977	-1.3579060917619823	-1.3212586285277683	0.27631946554117165	0.04567759958079663	-0.277646652581031	1.776170599998681	-0.2112809062193402	-0.9167698776046139	-0.08402157702079036	-0.1344652228167644	-1.4026295330927117	-0.21632505730401466	-1.0065616092648282	-0.4523432142304172	1.2611087989378922	-0.7731990823171524	0.5242905904555325	-2.17175431279132	0.2506513880315135	1.4805633844041675	0.003961080370660041	-0.3094913168512574	-1.5849421237577626
-1.6511363022317274	1.2499795989596207	-0.5896063827743244	-0.44371000228289914	1.1620990848085806	0.6542779263279608	-2.5103859050101702	0.6380122647074771	1.3079894475705598	-1.639634842520359	-0.7057305790135008	0.3649926757469925	-0.018504864364794375	0.878800290010749	-1.3421923406004346	-1.300536560657597	-1.2397895732328388	0.3627422226538222	0.16276636205460374	-0.3445466317282386	1.3777388059349271	-0.221965507613031	-0.9963253390667408	-0.11355339230683162	0.0346013982127637	-1.4006493587898354	-0.2732069230450392	-1.0217476917138337	-0.4824861235784653	1.4805918640805433	-0.8156702359969701	0.5485039298070761	-2.217110172069153	0.16979065924399356	1.6745665709427313	-0.21417187664851273	-0.32195937791980833	-1.6391225666893217
-1.3383916122075228	1.0744908135108817	-0.541675332847339	-0.47564864659017425	1.2011841529161065	0.5026706185212375	-2.5007419159612283	0.6445109120066606	1.0581433979854946	-1.6518111894344933	-0.7068836094991819	0.2355609648453687	-0.08669297592041662	0.951154018265127	-1.3107749449479908	-1.2691067209656417	-1.1412068924860226	0.46998914738746855	0.16793798441369576	-0.37498749570003576	0.9553174524526765	-0.19723671366577564	-1.0657740218094278	-0.14570000373799274	0.24150383695502686	-1.3904141721334144	-0.2338375482271276	-1.0165659541214358	-0.4351186946029607	1.5901150398481358	-0.829550398524507	0.5967279864235355	-2.248064613663579	0.0732244135372851	2.097120692140508	-0.43221485719703245	-0.24411966473708172	-1.6921895505838092
-1.0207938077793461	1.0076337036202028	-0.4640069561331937	-0.5226301905711794	1.252578898296536	0.289623199196699	-2.457364749700145	0.5977397651210611	0.8302397484645505	-1.6448376059379821	-0.7624387147184464	0.12292750828923087	-0.1145682441350258	1.0426942755262538	-1.134284763625728	-1.232186732994164	-1.0368035295495794	0.5924480527236823	0.05533398820441389	-0.34979075103429075	0.5298194832193546	-0.1667525545348057	-1.123014282594287	-0.09350662186092315	0.45520794653611524	-1.3648262054923594	-0.07757432028297204	-1.0046120446261035	-0.3900599738305337	1.5822312099870064	-0.7900803610668587	0.6187124828222152	-2.20893406840427	-0.035050759501196814	2.629541117337471	-0.6203856494888363	-0.07336258312593964	-1.7612240108822619
-0.6750562713350061	1.0831929206903939	-0.3073945508525705	-0.5917174590727289	1.2806995083540957	0.09386391873686657	-2.4125534557572137	0.5301347195410181	0.6210332012883206	-1.6247317461042208	-0.8573278826424818	0.027092306078578376	-0.12106518833044859	1.1344517387761366	-0.6756584726920946	-1.1834805551382033	-0.9422379393279939	0.6783292830187665	-0.09874399512680102	-0.25864296309576634	0.14194470398771175	-0.14973429767578153	-1.1858982819631323	0.04056576871720291	0.6381216967285528	-1.3007405644174765	0.1795273954572984	-1.024466821341524	-0.36629843771795817	1.4688005966789142	-0.7265478024707385	0.623980657074434	-2.1431236059227055	-0.15069261929269728	3.1723705167258722	-0.8254720182633589	0.13474596261656774	-1.806425709663816
-0.3568960888428504	1.2268555852524232	-0.1440065521267705	-0.6775353672114044	1.285877680979374	0.011645020943736433	-2.345440437138604	0.4974121190227724	0.4361140434960399	-1.6152664777179453	-0.9695649183283805	-0.04064259047579976	-0.15545726907135288	1.2043920671554518	0.05887121291646817	-1.1713166027574236	-0.8800960083458002	0.6737263050694449	-0.21973167601976681	-0.15723168451539843	-0.21458076834247902	-0.1444470722438517	-1.2344249881978224	0.15172024014105787	0.7206193817413746	-1.2318202120576502	0.4730032834076729	-1.0439624677287587	-0.2793198017076276	1.277405111974456	-0.6127733428338238	0.6172688004550203	-2.0958743331645824	-0.22524521748818965	3.668457203592395	-1.005005069372497	0.32669611209053045	-1.8235303357226638
-0.10822084047794893	1.3488853900229292	-0.042832721608990064	-0.7734980601300474	1.2788014593135137	-0.02960594068569128	-2.251266052697313	0.5035476066199428	0.3135883515349399	-1.6328963236360927	-1.0682538458075064	-0.07612277438523558	-0.22165854753969033	1.202775089239159	0.9091996656246177	-1.192546855049345	-0.8259062769747845	0.5884112164472706	-0.2772255714649806	-0.08963248946071885	-0.5239113572232065	-0.14260205086916986	-1.2329609221216409	0.29632872106863184	0.6853433326238942	-1.1807985780718682	0.7593014786222254	-1.052684204270415	-0.20142035525996232	1.086469325804176	-0.3841793920183446	0.5759845503054243	-2.0240967494118047	-0.24838223072127336	3.987870390174733	-1.1365506694668313	0.5008535739930954	-1.8545176638181953
0.05672256280554648	1.4252903361796228	0.026909883760335145	-0.8719556729945772	1.2745999526994098	-0.032530537164849514	-2.1469488521873057	0.5044841763777667	0.23153466274554374	-1.6706320293880008	-1.1102608428199985	-0.12896889558270855	-0.2998602978552304	1.1716663648496008	1.781187507795139	-1.2093195098849556	-0.7526558609687273	0.4604139686586655	-0.28397292251160666	-0.04246038770294665	-0.7160490271676495	-0.1659264255610696	-1.177704234730316	0.5090757133072313	0.5735180131339964	-1.1264337926656458	0.9688307421322151	-1.0775924577467395	-0.17721782994005844	0.9300339146238542	-0.046875365190860885	0.49903881291004504	-1.913532877396134	-0.24179325869877913	4.041115223304132	-1.24833143817444	0.6453565566099946	-1.9107591904992305
0.13443487972065182	1.4370415192762533	0.026491637251372678	-0.958323931121317	1.2732178781552972	0.10572740284184248	-2.036126115961095	0.49236611053164125	0.1332335479544699	-1.7294608663450872	-1.0773732687397257	-0.17533827048107767	-0.3727373354968451	1.189742729913819	2.497075453254452	-1.2123416098553343	-0.6421858715247863	0.29783284911179453	-0.3010433166265772	-0.010745951899679139	-0.699157803436271	-0.21499848660116777	-1.122730914966639	0.689752999883644	0.40581660202193887	-1.0663342167459018	1.0565820833987292	-1.1120689692525878	-0.16933190529134196	0.783413067148205	0.29353696058101447	0.3952963045586683	-1.823337544335089	-0.18849819647093946	3.8741251386886573	-1.3326393911760732	0.7314204453812788	-1.9599882943084928
0.12133355371164631	1.3842947315129681	-0.0759787574441875	-1.05933149893054	1.2531501557747706	0.2877363627585313	-1.9242018033995507	0.4503733807777962	0.04066928203512131	-1.8104327897753663	-0.993175838046566	-0.18529852574583494	-0.46973452681809985	1.2688781118171233	2.8036347806710404	-1.1962489275130586	-0.4378676294530555	0.14120852455816366	-0.37904188665959404	-0.005227140629976715	-0.43014495691437127	-0.2486770110972613	-1.1542319495734883	0.8030095623261232	0.20864128394164747	-1.007006137307798	1.0588217394027635	-1.1384393962079542	-0.16780141333649295	0.6779122535546588	0.5962209681313229	0.2801816315955339	-1.7897151110184404	-0.05952717032573842	3.5289825306465152	-1.3726489284596664	0.770248043592642	-1.9827312874061314
0.04253813830295054	1.3196854805100915	-0.19189577740285887	-1.186444001173567	1.2294706119189605	0.3839178501940982	-1.8417498539229211	0.37227493117642496	-0.0297432097736924	-1.8783037788166936	-0.8436749534824621	-0.20168391976946717	-0.5887060920847276	1.4172539361359768	2.726642419691528	-1.1278739156832036	-0.15462175670440154	0.05855184031313918	-0.4863732522605829	0.03235571439672956	0.002029067412782437	-0.2603529672594391	-1.228167286420599	0.9516684137529984	0.03360186952318882	-0.9551872902909884	1.0604947354539704	-1.1667850399683437	-0.16518141863412397	0.6097389609362597	0.825967133210673	0.16101451689992427	-1.7875921928738734	0.11357916677669008	3.0768758526960993	-1.3830861990553847	0.77172417767264	-1.9869245267585085
-0.06941675406335737	1.2776883545567905	-0.2642733357786415	-1.287836813974434	1.2195749581831081	0.44771650725962175	-1.7819113960093305	0.28974211047678644	-0.1358121016867017	-1.9198005183644742	-0.6325131431726362	-0.2431247745756882	-0.6898955012201549	1.6603557055510396	2.4668425554632276	-1.0168117417717286	0.1086821309368412	0.08602201887700396	-0.6044518955765579	0.11476330349183284	0.4830468803631753	-0.2931778251493348	-1.3458593077703274	1.09479004981374	-0.14918998692661667	-0.9135779133812134	1.1246622291599289	-1.2239380664825033	-0.1380216715709503	0.5239362295321832	0.8962254076261212	0.027689183901478787	-1.8457716252682126	0.29722785911510824	2.6473452072413237	-1.3607720343334995	0.7323430291812787	-1.9896489478066641
-0.23300628422986494	1.264468273573081	-0.2772180652309991	-1.3551079275153746	1.1950477419402423	0.46708016620631065	-1.7215117576984966	0.2131536406890489	-0.2607246577769138	-1.9199572281059698	-0.4318596334255103	-0.2587876630360717	-0.773362359217	1.9867680386532658	2.1641187449305987	-0.936272777561093	0.317755296487422	0.19875805635235227	-0.7157023812465474	0.180264850824093	0.9449816322170463	-0.35119961673827105	-1.5320790670728872	1.1646973938111693	-0.34124576781639665	-0.9039599239101026	1.2514321557497463	-1.3440671612606914	-0.06056321433061396	0.4455346445283522	0.8061383295999063	-0.11348775495363864	-1.9580567822659631	0.4964092428770421	2.291402939649351	-1.3121247558672429	0.6878217709470685	-2.002584025130945
-0.4252146092077772	1.2477985081575949	-0.24697884263308395	-1.3412574528157795	1.1775414643814723	0.39717287617222075	-1.6547520748855562	0.13213079980304424	-0.3865165848620625	-1.8700295044657782	-0.31275682530213417	-0.2809272977955598	-0.8341793200187947	2.3133493097467466	1.7857280829298272	-0.9002846037471487	0.4810828189139076	0.40330750426067885	-0.7842667808041914	0.18730695389222157	1.3072782726554575	-0.39633379633687754	-1.6916622693765508	1.22865735834127	-0.4771329121017037	-0.9398859434051305	1.46997401089043	-1.4436232186670854	0.05570229315471183	0.40117373598030365	0.6718115829772355	-0.25322101144155923	-2.04911275781805	0.7018339476701266	1.9784360614804801	-1.278923438196376	0.6627011320499671	-2.0127709907892615
-0.5903663006631162	1.2303497817413853	-0.1920003390300984	-1.1579909067906908	1.1836778753573363	0.30825570902359906	-1.565898511988509	0.055236511318873194	-0.5178987989864461	-1.823533724164319	-0.2631503091794619	-0.38527774414447685	-0.874710714999409	2.5450839657502633	1.3977486287191543	-0.9065302770192669	0.589749216693457	0.7065132923876055	-0.8291750483989585	0.1477013671331811	1.4595204808343543	-0.4499220291000798	-1.7919271816259368	1.2810814575252611	-0.5478800403248754	-1.038097445517882	1.7479072258489503	-1.4864366842201067	0.16719474098423898	0.3239443822386222	0.5494893012432446	-0.35367091088529623	-2.140283485702274	0.8769493811597406	1.7818934201123686	-1.2215784342336846	0.6535807321985535	-1.9993857917265891
-0.6880534532580893	1.2237842533067147	-0.1286150805969875	-0.8127013242797583	1.170446815055024	0.24393817193757922	-1.4070428906499988	-0.02773592375688727	-0.6252239351779354	-1.8064366913672543	-0.25714930960624854	-0.5162318774829406	-0.9007978334354622	2.6294322913837047	1.1155279121177	-0.963799071457973	0.6720585817411122	1.0033930626911338	-0.879800382898502	0.0354772139836674	1.3562427128767771	-0.5157369706746184	-1.9099261845722821	1.291771359412656	-0.5880805966446581	-1.1502987504977047	1.9702268140084893	-1.5364584085031434	0.21687087816282052	0.23044170038708675	0.44999693934219015	-0.4061500313208546	-2.235642673709562	1.002701532448051	1.707914356891176	-1.0933319713966199	0.628723688672882	-1.9918758658808067
-0.721192101398516	1.208961738264373	-0.10400127354460569	-0.3897573584530907	1.1267179764792759	0.16723827072608852	-1.1946672869816886	-0.13003227771345732	-0.6590797184829771	-1.7822407072804816	-0.2977936342265678	-0.5968944628654116	-0.9005792817958609	2.5676492545821015	0.8783181142427289	-1.0618158471639727	0.7710716650442044	1.213013170800315	-0.9468698603679705	-0.1713408626483462	1.0369181499549827	-0.5381526034954026	-1.9958101897185414	1.276569652412117	-0.5686019765721879	-1.2388922631393473	2.054389308907094	-1.5785279612334924	0.2362484627437078	0.18851719407017495	0.4214059481899076	-0.4116714831813524	-2.272105227246645	1.1202228695049838	1.5949504761218862	-0.9261556889237953	0.5876555298043797	-1.984934514862464
-0.6965724394865195	1.1613560931058617	-0.12717213014107082	0.04067136721123758	1.1188125100869484	0.08126928551210195	-0.9849520940855008	-0.2241479815404647	-0.6654446894939435	-1.7564776257787629	-0.34543475747591745	-0.6738671091213008	-0.8971420605548559	2.3868614699411568	0.6195617362255048	-1.1510433487894507	0.9457536168124232	1.332173685520435	-1.0036768997186154	-0.4090742711893718	0.5920354906299347	-0.528789808459692	-2.0008635790782603	1.2463456852053083	-0.5097272988812993	-1.3230882458356439	2.0230880924651644	-1.5707040505122987	0.2298930300498426	0.17580652960019055	0.4450397384394991	-0.3629155435875051	-2.2798796977490445	1.243490654293011	1.4822377502258466	-0.7123416024959567	0.5426070808273127	-1.9024911648835272
-0.6156108270906441	1.1155754422919055	-0.11146697372956774	0.37409173497960346	1.1475596606045066	-0.017789627491669645	-0.8060186852011324	-0.29509791911273375	-0.6631625123880363	-1.7616803891963855	-0.3633067300040035	-0.7789658648035799	-0.9182223596109502	2.1267452314069013	0.42011485825953115	-1.203854545771846	1.1687226363227423	1.4041475225461797	-1.0320198144444166	-0.644085732090589	0.09961610166086096	-0.5383178292901485	-2.0267917170080363	1.197382345625151	-0.5099954651150875	-1.3652891033813446	1.9088116686448422	-1.5857105677972094	0.18639074177387402	0.19713654158598776	0.5012838719246346	-0.24126630833075313	-2.2879697371648255	1.3438806640914627	1.4639592566725124	-0.4556987160374038	0.4846688181874109	-1.7763386250450666
-0.5038433940789976	1.1100336911724722	-0.030055290760217623	0.5320788715529823	1.1773756154361794	-0.12224960979969293	-0.6927225983352129	-0.3417926113242251	-0.6323845275652723	-1.7470750412890852	-0.40376761795614724	-0.8247417529892818	-0.9419650150040066	1.8808680521355172	0.270022057844527	-1.2410767437403636	1.3566650858961984	1.408602811363437	-1.0452316934399086	-0.8944299989628336	-0.39055112414402815	-0.5233924324979318	-2.037606914796595	1.1757974597997605	-0.5663103742107195	-1.3379009782831308	1.7326883585444282	-1.614466646218379	0.12602710145295565	0.24802516931934554	0.6041792852561836	-0.06635279205277791	-2.2287288456982055	1.3931575335449309	1.407533128481924	-0.24395408843457633	0.42773221795893546	-1.6856272494504256
-0.42004906254603797	1.0951444080443546	0.06666421443712203	0.540187361377116	1.2390161401036373	-0.1983598746242568	-0.6574513711454383	-0.373521301079066	-0.5674157609632056	-1.6830434409143762	-0.48749335435970875	-0.7989637866434439	-0.9605419043701213	1.7269172741052703	0.08634028236483565	-1.257673109411037	1.517615146583259	1.352973238286084	-1.0549082837133656	-1.1212506449479296	-0.7968453806827464	-0.4862166286796786	-1.940482660420305	1.1871026078389484	-0.6383739548543087	-1.3001233672321664	1.542560452466979	-1.5905588272277162	0.0812796671798219	0.26595341215223756	0.7265015669901753	0.13153300329616976	-2.1242181592028535	1.3597374033193657	1.315331383901454	-0.08970442557886427	0.4294192283360749	-1.6242211680868042
-0.3815574083892119	1.0571311112090425	0.19356020525603285	0.44081249853248144	1.322843568119263	-0.2380306107367188	-0.7027822765673012	-0.4021535765325299	-0.49735920503329345	-1.6339932918265547	-0.5734989464963253	-0.7695474887112573	-0.9891523008270251	1.6458511723019147	-0.11877526393699464	-1.2125178990202714	1.7089188351676259	1.2924699238506245	-1.0612314001133485	-1.2433637087888547	-1.0937689635607817	-0.4591471359734974	-1.8165801652312958	1.1770023168470207	-0.7275757957118479	-1.2964201841202947	1.395714573262679	-1.5694470943636456	0.059852779811932114	0.23234944930392296	0.8084695538081987	0.3557596699062078	-1.9831014787552435	1.2398181125099836	1.3508000332240242	0.059086664723916146	0.5028305392788082	-1.5734758647376996
-0.34706488713179817	1.0150227051127851	0.34883422170797956	0.286420981881116	1.356197633783865	-0.23104931591550043	-0.8086998804324118	-0.45114190896726336	-0.4441991346489408	-1.6171156526675818	-0.681464528337538	-0.7003675810303861	-1.0038946023346806	1.6099639161597328	-0.31830674889305594	-1.120243113257994	1.8140190403380383	1.2610121387210405	-1.0674535082641312	-1.233200106133792	-1.3073424007643326	-0.4148666229810871	-1.7407557108665332	1.1486240880955894	-0.832745716854081	-1.2910711418475898	1.2811413275623018	-1.5605970969904914	0.05253754707858464	0.1705659663105772	0.8756999163209207	0.5548611977748968	-1.8131532748577777	1.085960214988019	1.3553766331366148	0.18937259422911237	0.6213430182728938	-1.5715569246950853
-0.3166131564081619	0.9494787009090391	0.4678462658329664	0.1522639997908786	1.3488818525303583	-0.19142575071399118	-0.939600404204483	-0.5506094399818363	-0.3711275924506777	-1.5851782073509741	-0.8221342475908433	-0.5768449334853165	-0.9929670203546133	1.6151044578936176	-0.483572402863729	-1.011497882657142	1.7423672623981468	1.1970627445374278	-1.0652717300813888	-1.081570142198803	-1.4812817879981812	-0.3507865522513983	-1.6745185279038555	1.1073256901565132	-0.950690102224067	-1.294594309113745	1.1756616249144538	-1.5396392771242144	0.04968408750174698	0.08225787789523821	0.9034870370565496	0.6485992405992211	-1.6796389364143596	0.9383672416841632	1.2083673139931812	0.28234828057029704	0.7720668516554964	-1.6137499150147665
-0.30988544845759153	0.8473235296712824	0.5272581824309432	0.07334381150259792	1.3521251207938774	-0.16939693529839156	-1.0647644172491655	-0.6569961190031861	-0.323474059486996	-1.5485551407636782	-0.9143504812071592	-0.47484263021695144	-0.9853773179611851	1.6582560476597386	-0.6135005373079082	-0.8915456979994637	1.614250768146928	1.0959941484951194	-1.0061415009991186	-0.7959404439958382	-1.6403408114686708	-0.30631327583178247	-1.6112094770935397	1.0348548205266175	-1.0680006401323712	-1.307941198246114	1.0646772255819896	-1.5653170955895077	0.016039205036670123	-0.012164201024650916	0.879263741834747	0.6595408332769053	-1.5997426251627647	0.7922216819065613	1.0816178212920629	0.427420343419427	0.9044971662609889	-1.6698019167533207
-0.30578217147225895	0.7662225614816564	0.5496971076367257	0.01504340276708924	1.337290854020393	-0.21232246426669216	-1.1853142803609478	-0.7197654064458946	-0.3649719954861242	-1.5326961149244205	-0.9423376757232779	-0.4097139144442852	-0.9779862988764844	1.7766091775328108	-0.7368293265252722	-0.8030737213665802	1.4719924756181	1.0345800844119333	-0.8937395212882387	-0.447656006083899	-1.7854645753607727	-0.31451949030425724	-1.569530821860339	0.9238541606407129	-1.1784119922077463	-1.3107185855800174	0.9401739388034832	-1.6333979449470388	-0.0764647663360835	-0.068868015215345	0.8289414537522852	0.6258295836148727	-1.5624768053007094	0.6783296802587395	0.9928764327430644	0.5942367200096423	0.9815988124037167	-1.7116158571880409
-0.26162507904126947	0.7610369068196957	0.5485051050861854	-0.025499046353575715	1.326307968309838	-0.30402271516161194	-1.2883428444032066	-0.7640517764229815	-0.47418149809533305	-1.540719653688945	-0.9814358912832504	-0.3377213958207749	-0.9646149121990563	1.9694398275503182	-0.8350298396866837	-0.7735075099896935	1.2961217929801694	0.9860149748182971	-0.7486310704860732	-0.119424081518435	-1.9141395047144598	-0.36538149745412063	-1.5143449763759256	0.8607401595693265	-1.2886526930434379	-1.283407610129967	0.8472147227324065	-1.669516195096021	-0.2329121727716054	-0.07601632742179257	0.7858004080585903	0.5027113382300996	-1.5740094146806534	0.6267628729876191	0.8389464015366894	0.7682812064089622	0.9991015450665444	-1.7021869912996457
-0.16772877117386326	0.8228196421913745	0.4916026675419773	-0.013868316605837266	1.369170706837942	-0.4099921666201688	-1.3458950118095043	-0.8062929838676786	-0.5904050312593905	-1.5748196934381782	-1.023626324963919	-0.29759653329046715	-0.9670388485655448	2.1511205701450353	-0.9223160511268238	-0.794939235612975	1.1515270294315614	0.9324284347344921	-0.586573435467979	0.11184157987845918	-2.0282356992999917	-0.42092490212183975	-1.4430307900845574	0.8710455326118514	-1.3700289556240537	-1.2407952877940613	0.7952708937231696	-1.6983748821823894	-0.4154817046059963	-0.03884970093360823	0.7540207309202526	0.359280228661292	-1.6139432262649334	0.6046844159155265	0.7192292452866241	0.9827251281313728	0.9461452349466342	-1.6765537428291837
-0.059960471061627406	0.9514594874537341	0.3845942982241851	0.0542099769175972	1.4356392785795018	-0.523108011088284	-1.347807182051966	-0.83570891973075	-0.7094551140500276	-1.620845344515154	-1.0584006762025815	-0.29630634478466844	-0.9557138999680204	2.302368340315213	-1.024662306802518	-0.8884984138626667	1.0769239196772125	0.9183979671884328	-0.46239389390026275	0.21130504271657954	-2.1213184072197007	-0.494340230254778	-1.370512291375686	0.8704302864600596	-1.3881179870305302	-1.2121727683252224	0.7998851247676247	-1.6835479300615712	-0.5969357931512601	0.017348444869490342	0.6785640944771169	0.2929721508136597	-1.658610571549934	0.6155508189559014	0.7100481393644162	1.2111753871187299	0.869597139083907	-1.6568905300468504
0.0490992157160439	1.0968136101887649	0.27833877262252343	0.14279797999619093	1.4679429675905786	-0.6174734184521142	-1.294245630803851	-0.8794027659834995	-0.8203396090305428	-1.6612451158724713	-1.084553504036932	-0.30727294708394937	-0.9029634815006027	2.482045961013628	-1.0769776290065445	-1.022150785052736	1.00641988188739	0.9679230561404844	-0.40694036508891074	0.19577246077198857	-2.2074435396500567	-0.5879131053469469	-1.2806611394423555	0.8394628968198339	-1.3513304555044219	-1.1813900587077917	0.9092235118561598	-1.5631623136203943	-0.7543170590846564	0.03624205462415204	0.5916121110758471	0.23155233080582788	-1.703450045333144	0.6964331509303793	0.7266243609990416	1.4079539284363143	0.8193031422154204	-1.6182037511630547
0.20127455406548306	1.2035757793450856	0.17505279723448822	0.2690849572571225	1.4760327105887898	-0.6697387877893416	-1.2045606895405165	-0.9413119383424912	-0.9093654535655034	-1.726405026385942	-1.084789351181731	-0.35642912915484104	-0.8662468060475759	2.7222757845773673	-1.071337163000718	-1.1495826671371048	0.9105220932773361	1.038715380109719	-0.42013204243456226	0.11366453563723193	-2.289124671551087	-0.5880232558767773	-1.2131488021552634	0.8373095352885584	-1.2709293428648565	-1.157499384326344	1.103749778519846	-1.394063233377428	-0.8980017190492333	0.004384946205709228	0.5123504879938883	0.1483759642467689	-1.7168186920273072	0.8137816624916404	0.7406332217070911	1.5615737559974592	0.7773387590840627	-1.582738896301425
0.35342906359773785	1.2815831595604084	0.0871582933762357	0.43004398376604414	1.4518924752182771	-0.6791022136137452	-1.1088274706624344	-0.9638278398673117	-0.9651217621253825	-1.7623855830331128	-1.0346587302928385	-0.42633154239895904	-0.8544251491782301	3.05204274350593	-1.0580256632269696	-1.313304933032457	0.7497155001090325	1.1078831236262527	-0.4661514007705413	0.0053609859689116805	-2.337244550585839	-0.47878146791602594	-1.2128418205586449	0.8107514097361793	-1.145939499170785	-1.14266093532947	1.298330012798088	-1.1676059092899123	-1.030194719081638	-0.05510004411675159	0.4238711508009779	0.13462299011718032	-1.696191960325368	0.8951176613922565	0.7838597660034432	1.649630728609625	0.7502675144383943	-1.5898460816444362
0.4661337933826831	1.3361771976968377	0.05867570611595999	0.541233026354438	1.36697781522795	-0.6621678565811958	-1.0424626925734817	-0.9494925884720529	-0.9921519515173468	-1.758170090986906	-0.9207969698316566	-0.47329440400999356	-0.8302851271677169	3.4830759611921223	-1.069814237179143	-1.493346538767862	0.5478567012160155	1.1574082125783043	-0.515140401633029	-0.13987614681203317	-2.3743650255955147	-0.3628755729004452	-1.250954766477276	0.7483808310982096	-0.9996426292647722	-1.1196446236272146	1.4656026341114725	-0.8673986070927908	-1.1685096869334388	-0.12479034189793517	0.315643397038965	0.16157172763814415	-1.606082691513428	0.9108015751244878	0.8158959653915719	1.6384736462486813	0.7520336034269626	-1.6577433922880096
0.5677784212426975	1.3165028684214173	0.08080094644002153	0.5936080002184644	1.2503860066865442	-0.6438419576754983	-1.0268743482055795	-0.9035242156645878	-0.9973444278683983	-1.7719918901867338	-0.7825381325029588	-0.496027525482149	-0.8390271927517698	3.967252244127195	-1.0990600534193464	-1.6308772715865836	0.3934856510320158	1.186921424135716	-0.5503316756546603	-0.32257127463620716	-2.4270093395583148	-0.26594310664840387	-1.268499945422471	0.7186695690178945	-0.8553691954864368	-1.09829988763518	1.5973915488549113	-0.5921252105382897	-1.301377141047639	-0.1996752331153155	0.2330055182070648	0.1524284059792465	-1.4295075404349524	0.8251665420190302	0.818630762900314	1.5690717952185174	0.7743864909240672	-1.7477914305839704
0.6787127015669665	1.2733484289813277	0.11145841554689731	0.5998819900823867	1.1583214143880052	-0.599076763179984	-1.088043011505231	-0.7862809729198947	-0.932375661266333	-1.7882270194055778	-0.6976331603754062	-0.4705592043777024	-0.8792208261075454	4.3920106221382245	-1.155605725127742	-1.7563447886902055	0.29426761413069513	1.24255099721307	-0.554068980875099	-0.525493719783724	-2.4746063950013806	-0.16812943615770798	-1.2896344476512045	0.7275393677062372	-0.7515401055131475	-1.1057062538589233	1.6890015745621128	-0.3934748347188817	-1.3535176296789442	-0.2570456101805644	0.16148784680552744	0.1731211865757008	-1.1816711910983217	0.6231119343915492	0.7872084976467999	1.4632294735739877	0.7921264594211793	-1.814338376012372
0.7553419199884819	1.3010794406070898	0.20658858401018368	0.4841800775918733	1.0874486317658711	-0.47831923113729297	-1.220897274438078	-0.6221136739413872	-0.7898547478727589	-1.7912671883905733	-0.6755945549558784	-0.4130684045593574	-0.8815056841579233	4.609771692865128	-1.2197942282740315	-1.879419809983943	0.18888047392276577	1.359791553216361	-0.5081708324381614	-0.7055418159581768	-2.5159697845435787	-0.12409676185741983	-1.3278890773836598	0.784270189952777	-0.7075852219203234	-1.1251479651962473	1.7859274103029872	-0.27870704269718255	-1.2859943998743237	-0.2993378753248184	0.07453586340425836	0.22580292909788224	-0.9121179629044338	0.4163478320070058	0.6318552554919966	1.3465299911373587	0.8562064942153563	-1.8695138248919538
0.7998947599459763	1.3495085588235072	0.39709986884213383	0.2511068576470536	1.0083939678425833	-0.27689944136295913	-1.3861337247378511	-0.4722433990210845	-0.6178958435534644	-1.8191928643249171	-0.7014591251688097	-0.39531541071958076	-0.8643791829455267	4.478024193685457	-1.2536370243089823	-1.9483236893086135	0.12505792343511674	1.527738711228216	-0.44366696449839793	-0.8614919353214858	-2.5505766845932265	-0.15705930790960385	-1.3331549924641155	0.9103443805576017	-0.681548718494291	-1.1372347434086065	1.9048990165895994	-0.268215306680893	-1.1278089771510884	-0.34875546774881044	-0.013219990413665233	0.22524571835966628	-0.678281398088727	0.28657748794432253	0.3804771334638891	1.2313601087018289	0.9614601260266067	-1.9089350129278593
0.8313879315288333	1.3878334400591101	0.6130196290934924	-0.005594721785283707	0.9146708860911076	-0.0488988432659482	-1.5813413651423116	-0.3523242426826097	-0.45542158353669554	-1.8762822231514136	-0.7993094850219852	-0.4076496128350069	-0.882717652341168	4.000846770388066	-1.2433149715183227	-1.9668340516271925	0.1339939003177805	1.7604475536500366	-0.37958733120528	-0.9835300831723247	-2.556408178500488	-0.21841315302595382	-1.3257874341452731	1.0424428563987278	-0.6860100294745949	-1.1970257207356934	2.061378114991973	-0.3300883317940645	-0.9122949574750265	-0.4137338555546819	-0.07026799431545325	0.19938607455430607	-0.5396605808651349	0.2209686091498526	0.11880166163245638	1.121408861564156	1.026120070637927	-1.8870685726891931
0.8165994713278886	1.4376646880768302	0.8051829876358397	-0.28168696579705277	0.8159539083202354	0.1450443571221475	-1.7770894014848584	-0.2723717672341183	-0.33132558622749686	-1.943103256924727	-0.9112844683247762	-0.44994199205505475	-0.9116856787537848	3.3748349767955608	-1.1092128922298337	-1.997583918825811	0.14586071365508066	2.0980402946924785	-0.29496262002467616	-1.0340234604905962	-2.4767982323665216	-0.28453100855753194	-1.3272515002214527	1.1509568964211387	-0.7212373210950241	-1.314241752846174	2.2189635494927242	-0.4470109057848764	-0.688246499610061	-0.4956061644915466	-0.07514480817647966	0.1899894752871284	-0.5259476771745544	0.23643649101249448	-0.1365391261736235	1.0166462575674609	1.0352668300264838	-1.7961202909164513
0.7617571956812877	1.4441189363685405	0.9676508440419236	-0.5751702694316242	0.736696540130479	0.3143171710812097	-1.9270700587632419	-0.24257355800050692	-0.21319674924107912	-2.0520792111600987	-0.9810428127085874	-0.523508540655638	-0.9292294149145123	2.7325810020438843	-0.7309350395491777	-2.0636168031786193	0.16869254449748244	2.4418359792816005	-0.2180145357833485	-1.0257827015810865	-2.2066794128622105	-0.33525532754510606	-1.323024599775706	1.2466533082812057	-0.7373029163738225	-1.3965861439865341	2.3296781107524143	-0.6129034652404692	-0.5209040656993402	-0.5543786220860344	-0.06496244956554446	0.1432850843203472	-0.6124709356071599	0.36162695943987044	-0.32030077510291666	0.9700984300831026	1.0404596588436188	-1.7092704860248464
0.6910850189745196	1.3232241890562326	1.0382508547546205	-0.8357242987804065	0.6798472072159472	0.4920571635565477	-2.043047340860441	-0.24782981684543506	-0.09002199773609815	-2.176099300578955	-1.0449573889490515	-0.5745742017151102	-0.9686680516971208	2.070850890300452	-0.1120631093900557	-2.1248646959116595	0.15059514177410585	2.716070082668687	-0.14797541578737097	-0.9610303141496918	-1.7322974378062903	-0.38988999034171096	-1.2908859880066494	1.2736215979347774	-0.759658228772391	-1.4087500718470551	2.387612344977263	-0.7623786382647061	-0.4443535274152694	-0.5692498696666495	-0.006306704830451077	0.06096986162943625	-0.7454402004729191	0.5123956012266982	-0.3955914248844249	0.9905530810781649	1.0289932601864957	-1.6284854792926127
0.5930437764874109	1.116065074920932	0.9786089025767148	-1.072741693639681	0.6581025677218962	0.6219186814133957	-2.1360577955889295	-0.30912735181156276	-0.0073820616167453446	-2.272178043089318	-1.1365971073225265	-0.5390424102654431	-0.9825361466463702	1.425266423721188	0.6819734925799603	-2.1650082571848763	0.056214009790925244	2.965246263315616	-0.04809845897741706	-0.8468833172546253	-1.1583376771339498	-0.48544557497085583	-1.2040574241015638	1.2143272500557682	-0.8141447317285546	-1.3923686298869018	2.3824854215945344	-0.8952055553608961	-0.4721099069354178	-0.562308421800583	0.09005056244565472	-0.018888568261160275	-0.8871306425812232	0.6078600843984976	-0.4366971058066474	0.9771165947940196	0.9774867246094388	-1.5166657632292273
0.4639259387611352	0.8582289836814094	0.833916522801494	-1.297578008763153	0.6781887177630107	0.6814483710375657	-2.2021523757088386	-0.3875698474464206	0.03715179805537591	-2.3403467806394858	-1.1735726985793105	-0.4377884163304414	-0.8961089073494699	0.8600723069802619	1.581430404198846	-2.2088790750882303	-0.03318674975535824	3.1680726713498646	0.0705862338337652	-0.734759052091894	-0.5741426392243796	-0.6218394685351619	-1.0789270025260802	1.1339350862215405	-0.861512640115054	-1.3413469959011206	2.2885008208469118	-1.0232355173591727	-0.5225383198206203	-0.5488622396759164	0.16049640662498704	-0.13526962926569264	-1.0258662121369517	0.6672688485357352	-0.48193288908901366	0.8866002653173446	0.9616710023237507	-1.3954408718952567
0.34913832725774624	0.6087834152211113	0.6539032253444772	-1.4694706550349332	0.7328820143887251	0.7491622137122873	-2.235864768461823	-0.4170431243150731	0.06313511721527447	-2.3928132020918906	-1.105936978498688	-0.35028783186724183	-0.7420697380922605	0.30928618749346015	2.3991851657233596	-2.2506344230123188	-0.019782784431362777	3.2596891629400937	0.18314982674336605	-0.6613164098104706	-0.09543731523721165	-0.7595276308249923	-0.9612822091142936	1.0803574005029382	-0.9175106254798443	-1.18820494429561	2.171633951527947	-1.113556794897929	-0.5185953574962631	-0.5171430408177257	0.20733525623528637	-0.28115753163481255	-1.1313809815385185	0.7073211571577118	-0.5238478468250496	0.7991731279997474	0.978277510723722	-1.3041846120909848
0.25430472261704	0.43999369437859703	0.4716941337154116	-1.5505738982758654	0.789547070697374	0.8005785066523401	-2.219777597074148	-0.3920042185446869	0.04322364540136473	-2.425690905857466	-0.9982072438022754	-0.29640955986513157	-0.578990478287905	-0.23413906237440085	2.839677358448263	-2.2460760888903293	0.12065142107325251	3.244797175456995	0.28280456540507853	-0.6374182089728905	0.11337038384212761	-0.9227982536682763	-0.8416302283400009	1.0111934789389256	-0.9903543260762717	-1.0071604366041234	2.049208417909811	-1.1337707019415357	-0.5025381622411493	-0.4707364737925902	0.23957045994306014	-0.3826711970333262	-1.2078060347429147	0.6805116021415984	-0.5931107796485133	0.6954902416508834	0.9843138447294258	-1.214373479973125
0.1575132091609972	0.35631102687228755	0.31757029516310886	-1.4800924098045547	0.8557576551907001	0.738595929658552	-2.1415241083472756	-0.34836771329751826	-0.007088937951766368	-2.4309563531716867	-0.8842668676261614	-0.2767470870367756	-0.4012285219685111	-0.669468131838206	2.796753412143935	-2.2236118124438358	0.4309511687877693	3.171863359072834	0.352419450754412	-0.6972261410585797	0.034484347296650134	-1.0740900063923429	-0.7249536076560096	0.9121132132440006	-1.0397456705904502	-0.8996138270635281	1.8763771322972567	-1.1336680932763414	-0.4871813616094419	-0.40251721132077245	0.2366765264431096	-0.41975103888547627	-1.2330228597304003	0.5893893595485575	-0.6263748473058735	0.48449541797016177	0.9914836388322701	-1.1160100348258415
0.06936565483649354	0.30289655825124023	0.2142843197750733	-1.275949254232264	0.9351624446651625	0.6019653860797798	-1.9977995732752087	-0.2644587084639346	-0.0638921167437115	-2.4455146881565377	-0.7421558602657512	-0.3556292122812446	-0.25952758618334293	-0.8997788819154356	2.414583637919261	-2.2306130107085522	0.8836321811900512	3.0428815170704717	0.3689241986738564	-0.8166672012530892	-0.22045247944910001	-1.1199952396997719	-0.6562841858893544	0.7745287925493918	-1.1190253607978071	-0.8543012670418803	1.6971506843599264	-1.1408506998400598	-0.3990354012267674	-0.3174499975713785	0.24522434854018357	-0.3931062344944499	-1.2060273735947629	0.4753461355920215	-0.5706742776380117	0.23070178641561237	1.0410395686607576	-1.0602186298831984
0.008212247583009724	0.2525756776044953	0.19738716081303018	-1.0123499549495318	1.010623714773754	0.4870806324508844	-1.792947943821806	-0.1129637717188352	-0.1141209504782773	-2.4759320489806464	-0.6342688941394738	-0.528824117299526	-0.20393599640110835	-0.9400585258302311	1.8300057410755541	-2.2584918829353104	1.3153464404937893	2.8589347030850405	0.33955099980620346	-0.9196267436285768	-0.574484485418943	-1.1076033050936884	-0.6332841801119395	0.6183331757630581	-1.2315576639949655	-0.7951789199988797	1.5683839560315698	-1.1284607035176468	-0.22017536684226605	-0.2525635494723413	0.2859001916228133	-0.2989882752577046	-1.1762204553217273	0.35827846546122755	-0.47021232833725896	0.01271879018086377	1.1277624458606132	-1.020844823082911
-0.04569273129029265	0.20968831050751163	0.2897150776662753	-0.7839547099032501	1.0667727965859335	0.4372445650277953	-1.5804684178577093	0.05248414305098266	-0.165522278872758	-2.483125026115251	-0.636365313204351	-0.652759625166453	-0.19863115205805765	-0.8929006922715071	1.1600875935637158	-2.2534550496513432	1.6227973331929622	2.6802062384325316	0.299167901775641	-0.9890488944420269	-0.9268072604159681	-1.0723000602825752	-0.6445480433109401	0.495822285787368	-1.3461865395653834	-0.7248441574227135	1.4643343951694274	-1.116583750521214	-0.0206666613381024	-0.19034335287152954	0.30160246042809724	-0.16832235714619515	-1.0985905026298735	0.23768947585611683	-0.3332771102209281	-0.20487430801439216	1.1826693617290922	-0.9982676643099427
-0.13690212174090882	0.13691109701133186	0.4554452568422585	-0.6420011029821169	1.101693213400532	0.4482589727355931	-1.4331273868922898	0.2062727200193236	-0.23522289892376738	-2.4558261891468853	-0.6640642500990495	-0.7211654197438462	-0.19437932925126697	-0.8380682471100839	0.5898928850348655	-2.226155413252241	1.7384116579523812	2.567420971246498	0.2902387725462728	-0.9913213461413151	-1.200183673068473	-0.9979484526460641	-0.679520331356477	0.4543444410540194	-1.446773255984682	-0.6607585163478318	1.3737497541387715	-1.1535485221580646	0.15419852963882627	-0.134834754869697	0.3051930816224808	-0.01888856826115881	-0.9323143733608482	0.10424659001040468	-0.2252247025285631	-0.4093308414943446	1.1777401282833861	-1.0197076734280288
-0.25960468377438184	0.030660816512628454	0.6583784629903651	-0.6131994536068026	1.1032779922111149	0.4518911328790649	-1.3639151378987988	0.34813436782680823	-0.3295668442376274	-2.381984558954611	-0.6279010212299062	-0.7445952430091316	-0.1519604428377323	-0.7743062224109276	0.18665597027843256	-2.2104908617391033	1.6093523771493214	2.53463398392834	0.302379964100234	-0.9296654863001594	-1.3389732280613078	-0.9678222827370501	-0.7180819426855523	0.48341482172621897	-1.5060136149034649	-0.5361104014642207	1.332221674738657	-1.195900248717701	0.2936030002381461	-0.11403339619820292	0.32349453144160883	0.1341670904222772	-0.7448377507291924	-0.011719317585481814	-0.18981186540004794	-0.4784327709556628	1.14197023638059	-1.043753650505219
-0.36799784840215227	-0.07196173132556238	0.8481996410825282	-0.704814381619744	1.0631794027712378	0.4513722528585693	-1.3662429973244061	0.46044628409153204	-0.4364522949316473	-2.2362131574163	-0.5458524200782466	-0.6498954066835829	-0.07518921234503698	-0.7065138199204173	-0.11908548956731228	-2.1512828864860674	1.2605213529682724	2.5783745818745603	0.3219553627953879	-0.8623409832091289	-1.2655567306288469	-1.016453741657818	-0.7681671708723041	0.5668319458067598	-1.518471155400379	-0.3294522105822936	1.3387247722925413	-1.1834332958963891	0.34480962937157533	-0.09907020891075242	0.34720870873286425	0.24264589004848366	-0.5811722370163229	-0.09927703433028816	-0.21769005633100713	-0.41844845718715684	1.0541929776950263	-1.0441090097723693
-0.5053847265506468	-0.13278745746778137	0.995317850609726	-0.8765602678947072	1.0043951654949477	0.47781154844838464	-1.4355175996953669	0.4860585999177278	-0.5007510645851883	-2.0484278741832753	-0.43351056343910177	-0.47262350598698194	-0.023630893729989923	-0.7264002348909335	-0.2445012512068298	-2.0567667099124245	0.7759700560418121	2.65837286174244	0.3441771776196103	-0.8170667532002136	-0.9838754663084133	-1.0316820524070738	-0.7829967433858738	0.7000583729261719	-1.526613657408147	-0.08697086640288902	1.3576674050013655	-1.1613211285466558	0.25681931223854615	-0.07059188471850734	0.35500625177439465	0.32496111273939254	-0.4460800540059986	-0.19260280199314694	-0.26365139813610206	-0.30222884926067767	0.9271927277409524	-1.043824722358649
-0.6680786175782237	-0.19919944678661888	1.0690756224650815	-1.0743010186058615	0.9231844652828431	0.47090100999359646	-1.5024435581815643	0.4394977033859263	-0.49254360196578456	-1.8835848971050644	-0.29740055565190404	-0.3024992496124986	-0.020749985753426667	-0.7903794655788451	-0.08873978245597296	-2.0036784870994113	0.20783868175869258	2.739921877496986	0.3574496615646238	-0.7862513092779843	-0.5751882864077498	-0.9952773022976424	-0.7017174621888901	0.8199801020130695	-1.5145217981391277	0.11084083148956898	1.3827893295767428	-1.1587302597504574	0.08089055905570511	-0.03756254503791324	0.41074126732898203	0.4132030314640467	-0.40858472947966656	-0.294289003009137	-0.2781625685906547	-0.1577566295492316	0.8576562687582122	-1.0154196716044126
-0.7723268475862921	-0.286086982410192	1.0408648954356305	-1.2621354695318752	0.8238225193913855	0.4171261715058366	-1.5337241692131562	0.36264164223881046	-0.47009870419027233	-1.7607714726957155	-0.20937716016534286	-0.17092582579125076	-0.07489118738194411	-0.7722548325171241	0.30420328183982653	-1.974112275722525	-0.35697244423316227	2.831119916546366	0.32676335545735774	-0.7622032764602331	-0.17677660094367603	-0.9598088316917824	-0.5680623978150001	0.8856063582042746	-1.5043314812551565	0.22779969810616985	1.419622226510566	-1.1744293855254415	-0.09719125908056768	-0.011520623076804426	0.5751595632150187	0.4506627897286185	-0.48231310287880297	-0.3502412572329363	-0.19371871898396606	-0.02873037063317596	0.8478505209410863	-0.9417892314508105
-0.834292578709967	-0.3691019690587388	0.9700348491430046	-1.4210398560853599	0.7100869982411482	0.4221970444334109	-1.5813621496014687	0.2923989104020402	-0.43810634989831143	-1.6717760105009103	-0.18961841047886835	-0.11684112362821178	-0.20862492248709988	-0.710182187730512	0.8721982086264074	-1.93343984695449	-0.8001231143179247	2.915031958413933	0.2583807707482753	-0.7471451624528564	0.04321147955786091	-0.9065235128856186	-0.4234032239007872	0.9033203203246328	-1.544507658826412	0.2364404587005365	1.4097191692397133	-1.2137028521292017	-0.27112259055962273	0.010567891490384503	0.7810039812392262	0.4508400840544143	-0.6225117646693015	-0.3756898114706332	0.009772540544113629	0.005850586254367268	0.8074677100382981	-0.86330221464615
-0.911921580356333	-0.45302945287956176	0.9234212757192497	-1.529385423735427	0.6008662539350141	0.5001705602406654	-1.6543571701615698	0.2737057425826215	-0.3509020595671469	-1.6045161894514108	-0.2230562945636707	-0.15051504362953097	-0.37384996202572396	-0.6582940904166646	1.4842451749184804	-1.918556004600368	-1.1274954967646877	2.971203058308855	0.18981637119063316	-0.7505163820067473	0.023062662678286626	-0.8218728307098297	-0.2808456932249626	0.8688409005679258	-1.5699590722878134	0.14000339849555615	1.3408834768747426	-1.3295480351354583	-0.4349889918949234	0.0652950019841168	0.965974564111019	0.47634513920818095	-0.7824765156706974	-0.39712017293395663	0.26874112096383085	-0.0548535392793606	0.7447320116384031	-0.8187875437810865
-0.9585781308494544	-0.5595690617499625	0.8839388052732862	-1.6093145870018248	0.530675294754642	0.5824366289447496	-1.7108285456916925	0.31248737602392984	-0.26329995854779853	-1.5377735105488446	-0.33136254450292396	-0.21652108758614	-0.4792713256370675	-0.5266189932332451	1.8899074900574155	-1.9171960596136972	-1.389774616414799	2.988974983867195	0.10080790199470684	-0.7391541235103014	-0.16428916054226478	-0.7653931465385393	-0.17094628163555042	0.7625827631020874	-1.5560875643763779	-0.037955123269367196	1.2502988358440879	-1.4921314651384816	-0.5738227705788755	0.18309275136688863	1.1568134010243774	0.5145647302975915	-0.9062369058823215	-0.3703106179178436	0.5896612367856795	-0.14219070012630616	0.6765926081242324	-0.7997639776796241
-0.9677636392277875	-0.6656190379913373	0.8497262408402388	-1.6758152105594768	0.5073827317711868	0.6908353823174493	-1.7604826186182525	0.4016335260339144	-0.2073761507507891	-1.4523667014342678	-0.4567284045826227	-0.28131435434730023	-0.5339887088608977	-0.3170876160803051	2.003844903375081	-1.8902238173780515	-1.5584924184746343	2.9515111740336857	-0.018139412264399614	-0.7049175160407914	-0.4779229897545574	-0.7734616728487254	-0.10187542239639438	0.604874666192596	-1.5311724833825544	-0.27907349033120854	1.099162531282664	-1.5985879552793043	-0.719011981956695	0.3280127142660847	1.33288781795188	0.5593695392022762	-0.9864200979642627	-0.28296893304262627	0.8975771113924873	-0.19566671585092774	0.5425280022158862	-0.7899086806706472
-1.001277206077533	-0.7429142252917122	0.8592204365936638	-1.7258970594732397	0.5019281442370855	0.8445417956616332	-1.820487352205101	0.4942774773843427	-0.1718453750744408	-1.3493770593239922	-0.5622568992609156	-0.3280449820272927	-0.56788408132998	-0.20611948982492384	1.9107208096189097	-1.8197837039017704	-1.702984705224128	2.8429104322561227	-0.13609684568133468	-0.7030695882853254	-0.8257816556225744	-0.7889378222901035	-0.0439031285734439	0.4444235968563645	-1.4989925353279072	-0.5077193309398726	0.8751699470719208	-1.6330644667851515	-0.8657316852893615	0.4615551384444081	1.4110508181310792	0.6276531823944888	-1.0599189666991229	-0.1745641408823882	1.138350916549959	-0.20526420605388745	0.3902489561418553	-0.8249707950295051
-1.0401854365780485	-0.8555964980535327	0.8435152801821598	-1.7487365839778684	0.5392810122493236	1.005394602015375	-1.8527448328170812	0.5377993006203499	-0.19516964384488905	-1.2823052899642864	-0.6410298456237031	-0.34471421752219933	-0.5568372893646754	-0.21946559113402078	1.6917579192727819	-1.709225213318692	-1.892894709340555	2.6634189070879493	-0.23498392164911808	-0.7587821129129535	-1.1079455263353328	-0.7699919311590213	-0.0057193407479003144	0.2823575063716782	-1.4712251407565122	-0.6572096325322889	0.6533360674433784	-1.6198536011411704	-0.9567829863320881	0.5651941729745387	1.4079693148672452	0.686210965428759	-1.136803029232075	-0.08020142024549633	1.3537580795089905	-0.20037548448175357	0.29408936464487223	-0.9102570191456463
-1.042622408188628	-0.9964549030129565	0.796316161645857	-1.7056074899133058	0.634220319599619	1.1247841776403948	-1.83193958920072	0.5638130034856143	-0.2670268165739551	-1.273310150802494	-0.6737077777974885	-0.35513894064904405	-0.5372073784622984	-0.22388211290538576	1.4970490327517028	-1.6031746885247635	-2.0758772818369366	2.44922043588479	-0.31480064016775333	-0.8417141139386611	-1.303722852821894	-0.7648699315218395	0.010857665469498746	0.1467726356703943	-1.471420170744723	-0.7418685131175679	0.43816718821238576	-1.5617514444739493	-0.9835795658127529	0.5756523146270589	1.3683920946873769	0.726026205450333	-1.2087527414830606	0.0009833563464081954	1.5667653181236152	-0.15463744523326856	0.23430593440497108	-0.9917764350299916
-1.0414351656091163	-1.130859059680671	0.7771395592099735	-1.5037574592912797	0.7553084773245408	1.1951867622395027	-1.7859851500041426	0.6035120930162178	-0.33530369310935126	-1.2681230583590217	-0.6722664896903844	-0.38620667986865176	-0.577182460178474	-0.14245400112077222	1.495018464989605	-1.5184047843555963	-2.202149193704119	2.2506523978250472	-0.3543150672551876	-0.9219990833146479	-1.38431812034019	-0.7333668799899268	0.014777584318627251	0.08383808139327971	-1.4637408649589543	-0.7345907296407661	0.17558775959477826	-1.5288653672786399	-0.9889492579255286	0.47665623529211415	1.2365037549952196	0.7540893644477259	-1.2636330443284112	0.05382475164811027	1.6677295771708724	-0.05920240202757534	0.16498035171937345	-1.0426165008503385
-1.0549738967789954	-1.249439180019398	0.7628564409289369	-1.1693831515436037	0.8859974462159022	1.229079061760077	-1.7634547962777347	0.6093035345799023	-0.3862443986017221	-1.249803689578298	-0.6832464845426822	-0.4457617812962728	-0.6382179726198703	0.054624232676846796	1.5812893925487004	-1.4601789915929377	-2.306286116962869	2.074360803851588	-0.34811316075424537	-0.992569945976091	-1.306658708375206	-0.6408679725636169	-0.0022717012781830527	0.04530829113727158	-1.4528191856191937	-0.622646590154824	-0.08610120338267076	-1.5627262267933126	-0.9485079535592558	0.3403096500553137	1.0462276273735198	0.7518098659732063	-1.280444260986735	0.04600439796895442	1.6663063662224438	-0.019702731411014467	0.08265951722236994	-1.0957308659804466
-1.0304167213185536	-1.3036326096411708	0.70812888523133	-0.796594414629106	1.0146040894608002	1.2131588793130432	-1.7354996987112954	0.5858510632972574	-0.4298988872789076	-1.2208907422725377	-0.7164485214826852	-0.5299594831846288	-0.6801798874233311	0.3302827664065048	1.6183754565369994	-1.4708570781549486	-2.387140311463118	1.9464620154843608	-0.33629519559772814	-1.0722555874313864	-1.073901667076733	-0.5026015199921673	-0.00323987400597974	-0.033468851548500524	-1.4490404795976244	-0.48117985197146285	-0.2762291094601207	-1.6311149021464293	-0.9017371570407283	0.1997108533773785	0.9287553638200011	0.7523670767114217	-1.2306991250045936	-0.004395837206379943	1.6057780417687408	-0.06268149222614985	0.010645261748206342	-1.1361707505821832
-0.9716377992240934	-1.265819617063187	0.6468766839939241	-0.46425640183726385	1.1082350329093351	1.1532754078567167	-1.663045074089283	0.6037032297014873	-0.45563095758310973	-1.1649767065072516	-0.7667363738014431	-0.6045839863599662	-0.7689714580940995	0.5764736876616484	1.6644580638045894	-1.5440170816045706	-2.4101361051841015	1.8370982131911369	-0.3413860113574595	-1.1634533193633012	-0.7097751440674219	-0.31157296363125464	0.06828683800612466	-0.12334606022286292	-1.4154953216255066	-0.3792908832962254	-0.42245436109703344	-1.7289266122444906	-0.9242794876977445	0.03746025573972391	0.9116597196258531	0.8164716393670204	-1.1339342209286065	-0.019086004338498063	1.4283789829618283	-0.07089934321243606	-0.03284797453743468	-1.1302007148940547
-0.910338590250318	-1.181380244584746	0.5872347318160186	-0.2371269617635287	1.1358765237916035	1.0923305909039205	-1.6230349902116648	0.6224537385264867	-0.48171896376621454	-1.1126199818738924	-0.8439632111038821	-0.6488116483387111	-0.8647566812321115	0.7289764257668597	1.6514285873311334	-1.6220124450068014	-2.423089172591998	1.6933228431270524	-0.36189068594526363	-1.2207890237761372	-0.3301851079040283	-0.12269234260206252	0.19197680747439544	-0.16056845240631318	-1.3472104470034867	-0.327240587334925	-0.5339244689604945	-1.841847448292662	-0.9795847224051781	-0.10837910422782553	0.9724323231247997	0.9302945965279271	-1.0159688234899886	-0.018243480047098283	1.1634664038751503	-0.029960049065430906	-0.050508864423119304	-1.1122669172118544
-0.871242900395145	-1.0875043159832534	0.48583086571831025	-0.18851271281793486	1.0933823384752637	1.0220931044931518	-1.6322425056183054	0.5930951436689964	-0.5371821486611138	-1.0778617612103818	-0.8984963120290199	-0.6422058831890272	-0.907692144248341	0.7665289278228351	1.5560765095026627	-1.684242520230216	-2.47387667423246	1.582334460381126	-0.4243945905508461	-1.264714765963497	-0.09366775846535436	0.04572781751085979	0.3147222181838431	-0.21250548172013256	-1.2439664469948286	-0.33670427750970877	-0.5887555653484278	-1.9057469945434544	-1.0581067418514263	-0.19976717282215065	1.2063854100512985	1.0796017466088237	-0.8489468040620599	-0.04271989087164031	0.8736336801424794	-0.0008376647308212415	-0.027628786183157932	-1.1214351863043392
-0.8724509717918416	-1.023807562152653	0.3881493935503589	-0.2841085057445345	1.015783459738444	0.9377515157070851	-1.6284389495925367	0.5871699064256233	-0.6162836633960829	-1.0583200564460005	-0.9327465585014629	-0.5906499504973519	-0.9400775235710863	0.625127829142914	1.4993616238140917	-1.692099980153205	-2.558153593823088	1.532735526863042	-0.5619072210130952	-1.301873097046378	-0.06455050612840421	0.23369969666893828	0.39293168341464046	-0.2993577301481818	-1.0914042387175702	-0.3915576773543023	-0.6073743923699203	-1.932220030164015	-1.1923749852124388	-0.2698022445039676	1.602050429127771	1.2974711452510435	-0.6448310932702858	-0.02429237239561809	0.5834102710514156	0.07312299414574715	0.044148233456720844	-1.128802968443262
-0.9405403751677397	-1.0454849340013614	0.3509463665782354	-0.4364270374408628	0.9400273470604421	0.8579147489171417	-1.667638439563023	0.6541633146128006	-0.6896902040686091	-1.1007727254168977	-0.9617033468350881	-0.4746362000560243	-0.9886754608860787	0.3870217974692326	1.4775330203715495	-1.6309780082522631	-2.6454228359478176	1.5283048529011285	-0.7374393564746033	-1.252028991642187	-0.24172737791076715	0.3900583737652735	0.385564125095797	-0.33053020183900494	-0.9167548842755313	-0.47534219526038957	-0.6367327746878695	-1.9707495839451052	-1.3397432020852964	-0.28384603472306374	2.0188572401622102	1.5526230078320364	-0.468284630274843	0.011806553012863045	0.32617186864743153	0.19798034325489358	0.1043006972166198	-1.1298690462447138
-1.0657423952633436	-1.1185737318978295	0.36968381017970897	-0.6028712188308167	0.8531962103689443	0.7672522580632138	-1.8010746673522717	0.7550643707668976	-0.7597258225938781	-1.1903166717069344	-0.9952984623497573	-0.30626660004942796	-1.014345344373801	0.1380313323590159	1.429617261652066	-1.5434630299433327	-2.746874867069804	1.603577080542965	-0.8858406762007217	-1.079297690499511	-0.5598856420511097	0.47922522766416975	0.2784747758138906	-0.3080993525549013	-0.7694828644284686	-0.5892407924998202	-0.6889464417698841	-2.008586529236122	-1.4592253367299692	-0.15319971131005433	2.4195598471830397	1.7503315088551887	-0.32785646382006634	0.02390433770990153	0.10096966563157654	0.25013670407661015	0.11608341031945757	-1.1341570480683298
-1.1665122128016123	-1.2112923470125334	0.420542585669424	-0.7514106806091088	0.7816784596262237	0.6384992566137899	-1.9185899994271032	0.8512825781318767	-0.8421773220714595	-1.2804247730663523	-1.0394280836654368	-0.1625396005035661	-1.018597167180592	-0.1444088550195699	1.3742560878048928	-1.464737325714927	-2.8259459652654852	1.7444478976764621	-1.0282017026246184	-0.8658620347431949	-0.865093967997392	0.5860161663361632	0.1380661163143971	-0.294999736572985	-0.6685304667812758	-0.6925184548420085	-0.766147114390886	-2.00627783426921	-1.6133380944208071	0.060721001569058644	2.788965099315523	1.831861570960431	-0.20375181661202432	0.11582589822042584	-0.10974927302675312	0.24452817073925598	0.1448416653422661	-1.1288977309145019
-1.1752186583847029	-1.3009173741529345	0.49128898266025695	-0.8641223581644777	0.7227468010652277	0.48330695957454994	-1.973814307407795	0.9738585343956064	-0.9190594719144469	-1.391296915173808	-1.1208739643359429	-0.0828059508452689	-1.0337368353057044	-0.43351002605332595	1.298335415366488	-1.4096343695883258	-2.83576324262052	1.8458611016935873	-1.165370905039585	-0.6439359001104137	-1.0551001263757314	0.6575313978295029	0.0628320111739014	-0.2723638052382841	-0.653805702671421	-0.7913471541400724	-0.8227861258664124	-1.9489708947572588	-1.8148961027119725	0.29008758519650985	3.15092115225369	1.7777868015927099	-0.10827787627259691	0.3025638462939799	-0.2430287924324194	0.237000139361308	0.1742852683307875	-1.1176683780725418
-1.1052754902793898	-1.35958426552172	0.5643775601012756	-0.9597181510910776	0.6522978546366206	0.33436480823673814	-2.0118498676654784	1.0995117912921852	-0.9664408186177894	-1.5200653097599521	-1.223467472323406	-0.025702207578663195	-1.0607776336236543	-0.6944226865463518	1.1960737666808832	-1.3840724406721896	-2.7974369197522146	1.8956323391990804	-1.2320565511620905	-0.39289241733069635	-1.0969260137105759	0.6328301415147072	0.057707779907270426	-0.19691924587472126	-0.7383755813089745	-0.8972993376186128	-0.8413240014660749	-1.9061574292042376	-2.015753716379731	0.5296364913559746	3.533054352649843	1.6252883536474887	-0.05798766671279706	0.4775496606618403	-0.3311283407497743	0.20382881384732415	0.16896064182793866	-1.0953281254776766
-1.0140036133772223	-1.36465864004072	0.6341201654706002	-1.0775847735346398	0.6041095221985334	0.18473867869008984	-2.024341327618957	1.128679249464407	-0.9943085041954063	-1.6249041268198656	-1.2937761267117491	0.002243275456914021	-1.0754404618078166	-0.9039540636992923	1.0799647739509752	-1.3791615282203211	-2.7050028469521843	1.9011214519407826	-1.204238879332134	-0.16252574781484158	-0.960951662672971	0.5678964041788221	0.05886486438683214	-0.09035348533298623	-0.8541990155571778	-0.9302165208352473	-0.8395430701857582	-1.8866617828170011	-2.2171820219628566	0.7219743580554918	3.9242980844347244	1.4628614234577018	-0.07081123982929985	0.6579794781433671	-0.39997268211781634	0.14567402164875712	0.14650231618226142	-1.0452224688094436
-0.9255019691605819	-1.284893033566621	0.7013532917861569	-1.1797847663179986	0.6014927943950127	0.03440498547912972	-2.0049909961435994	1.0719498812762356	-0.9888857163933004	-1.7188986297683488	-1.3442212104603732	-0.007381530796335635	-1.0632810433136335	-1.0248895314386814	0.9080997747534865	-1.3635725292064453	-2.550119412772619	1.8532947880074642	-1.140805698833902	0.03732514173913025	-0.7214381318819443	0.5000712154348499	0.03928888411016217	0.04369326998881482	-0.9703149947876956	-0.8654108163774987	-0.7916468122681487	-1.8591626605444809	-2.4022159052499723	0.8115696023665244	4.33156563319155	1.3111734638589756	-0.15492469928699207	0.8429027585123656	-0.4230231182629331	0.07570231963779499	0.11980010505659208	-0.9823475691415975
-0.870180630718737	-1.1783534246962193	0.7694019987941884	-1.2393142900268486	0.6378321410749004	-0.08354587736179099	-1.995056024666456	0.9915386777830951	-0.9448124796232878	-1.820383858360276	-1.3782356097880173	0.004384988376539023	-1.0542806894282322	-1.1039042433482325	0.6695362650371178	-1.3100813597307128	-2.3791266257724724	1.8052465903760495	-1.0363025642105426	0.25160984538309306	-0.57317742643973	0.4175133933258651	0.016430562146570404	0.17181828109961486	-1.0682444276176326	-0.7847380009473575	-0.7147699453344767	-1.8523135321426516	-2.5239289264728995	0.8385768912494053	4.6795611365605145	1.2144974007786058	-0.2956971227381855	0.9350403508924799	-0.4333204680662609	-0.023331782394010347	0.08724607668521825	-0.8988144507433977
-0.8678686320112661	-1.0657601760487676	0.8619390389019145	-1.2483033398318828	0.733176856958137	-0.14456145068101953	-2.019041290533869	0.8686186754858799	-0.8970542596363998	-1.9387153841628781	-1.374697902616035	0.04298742847000535	-1.0584530389115303	-1.2242122271201066	0.3828313779610305	-1.237223566278128	-2.2394712439411175	1.8007913015587917	-0.8875982197368206	0.45767876211424036	-0.6144201643838492	0.32303177636258174	-0.046665962943010696	0.3176059838181248	-1.0901853012912557	-0.6970188509849067	-0.6530579780907753	-1.8992569964698096	-2.5561730196911623	0.8184880653058849	4.793576757322426	1.2339237933336615	-0.4621740685884557	0.9340250011054065	-0.4583243310033371	-0.15049852758324317	0.06046478694812052	-0.791045830325529
-0.8906345291938467	-0.9215188547433432	0.9605406533895806	-1.0908115182477611	0.8620046321300936	-0.2023222311444076	-2.0688408546745305	0.7380914331149138	-0.8529391480571039	-2.0694113085694066	-1.372313225929736	0.07266176410335093	-1.0607180286310356	-1.3425170889956772	0.04451622693164263	-1.1916402250582263	-2.1339816269340743	1.8032281722378443	-0.7567723353716775	0.5868339290232928	-0.7427130303436134	0.23942752422019642	-0.14865469492725575	0.5329421369455174	-0.9622943865225592	-0.5928411094141383	-0.5812540669252759	-1.9519721982142442	-2.508831531257267	0.729007745628395	4.6868763573520535	1.3314103447605263	-0.6503392052129449	0.9113848611723799	-0.45324542134424284	-0.272356661003964	0.07846835081666238	-0.6764543119783674
-0.8706180358796095	-0.8087475578671542	1.030429645037043	-0.7252507111764971	0.9617719865544917	-0.2693049246993384	-2.0954449623957516	0.6700276594902228	-0.8128021433596627	-2.17860665644287	-1.40742824526644	0.0843508719658783	-1.0683077310244657	-1.4526646592935382	-0.2929528541968691	-1.1660782961420935	-2.0541112097053116	1.7602014050965995	-0.6675012447278279	0.6457428692279444	-0.8976497908796592	0.17102404519460754	-0.23104383266585993	0.7661204284748949	-0.6976143137730868	-0.5428738539532627	-0.44479695352282517	-1.9846787102454617	-2.4007891754615533	0.5849152400907179	4.427628147981549	1.3723146784977023	-0.8189103811247458	0.8644411359104829	-0.428353182795281	-0.3647325042074635	0.12420214775944279	-0.5282694975765704
-0.8086523047559337	-0.7619876417951439	1.0780470100823059	-0.32222941491772145	1.0422087250218905	-0.2990933549669025	-2.0684875188688583	0.6264293815801081	-0.7825057188436488	-2.2217801902246435	-1.4199019387024618	0.09606578359852196	-1.080785042812615	-1.5592403977763056	-0.5958740810397009	-1.175043859387554	-2.0160103357950545	1.6777416396943245	-0.6046943153746426	0.6584785875426421	-1.038711617636359	0.10551201757710668	-0.27569784798936203	0.9825588976242511	-0.37330382212841273	-0.5235864419122664	-0.2755005466636261	-1.9986078365458142	-2.2855353490989216	0.40662116361029554	4.0291495824467916	1.3618036577540944	-0.8634629740776087	0.788829981553999	-0.4145117586693994	-0.3982637356040583	0.16722091237651365	-0.35144272624243794
-0.760787682866116	-0.736638025228738	1.111987714284529	0.010237012871336316	1.0723379500835628	-0.3219476613242002	-2.02818645256304	0.5608694985324563	-0.742264027123001	-2.1701129884538615	-1.397208202325158	0.0512188311369958	-1.0753609884843265	-1.585498188416987	-0.8377372633694785	-1.2409508229082653	-2.030213620152133	1.5631594880681803	-0.5499680459575373	0.6152270892660615	-1.0641288876321475	0.030499506761608196	-0.3335520719674576	1.1877691245033923	-0.028125121745270487	-0.47858248048327623	-0.09889152803221873	-1.9794969726530627	-2.163718565709563	0.2532427476822487	3.600927811495885	1.3685408421343355	-0.7574605072644536	0.7165673211761604	-0.4079259197707933	-0.3726804257817881	0.1688288441422261	-0.17956729403060318
-0.7028627422762181	-0.757758996362644	1.1327118288035685	0.24409906779904683	1.0457652635154087	-0.3605806373956693	-1.9628401129727915	0.48777883008516054	-0.6584934711530138	-2.0157225511333445	-1.3666528944545622	-0.03424325548704241	-1.0442273140065694	-1.5315104332118363	-0.9541846840597368	-1.266462383491559	-2.092683476891488	1.4627801079755014	-0.5197261761467568	0.5434825427599315	-0.9680097811607251	-0.022345209925229245	-0.42023895205872036	1.3403245348916195	0.3244890969383776	-0.446205344803791	0.1151170474858422	-1.9359652464436696	-1.9824979420387687	0.16367048829792538	3.2385698233493914	1.3458218406716438	-0.6001350599022486	0.6433973269460452	-0.38339646048319176	-0.3388192806594654	0.1310556274165748	-0.017618230681174008
-0.6226509672989816	-0.849876698705361	1.1446109419835215	0.3074443514251365	1.0205193685096046	-0.3680808122373851	-1.8565899577611638	0.4056665100931151	-0.5582242403256549	-1.765504106888855	-1.290028777633276	-0.09612069622509814	-0.9852581079759496	-1.4572742530549108	-1.004215617531403	-1.2180584156326353	-2.1773907990383896	1.3950646409242617	-0.5120091459077987	0.48886878598690275	-0.8466945992899957	-0.07496962555240387	-0.529784154113573	1.3798797354006147	0.6107687408821052	-0.42570925494155887	0.3456397130577474	-1.8557765745930148	-1.7893187286868646	0.12606714820227355	2.945317895354475	1.2862256194434252	-0.4289245803512577	0.5185741126969707	-0.34016991618683956	-0.3183046453506363	0.08985567086235871	0.11286969221652263
-0.5852007540013784	-0.9608230012369973	1.1500481466000207	0.20883997856379072	0.9876997050020584	-0.3130795300648154	-1.7262921833046523	0.3072884581845827	-0.4389019712746805	-1.4790230284625063	-1.156722730345353	-0.13660681153702936	-0.9034800581032973	-1.3817831049629508	-1.0687425486380404	-1.121149743249107	-2.2723662964564264	1.3250353774706884	-0.5135848745953335	0.4074101327662289	-0.7658580285755365	-0.12384892316529435	-0.6792133497598571	1.3343771554242911	0.8006548131530498	-0.3996069573127442	0.519010674815853	-1.7658400795487428	-1.5863080500656743	0.15771739228033826	2.75343402689947	1.2286049635597875	-0.26049684485462976	0.3660772159534241	-0.3407838503214549	-0.2945208649414234	0.09852795858234317	0.1908355154293618
-0.5818681432518695	-1.0956277664193694	1.1427079203677482	0.07761819640989012	0.9378528831110355	-0.2235963119847418	-1.588470434633233	0.23396842571496315	-0.27958925935875395	-1.234916264136308	-1.0341608307649295	-0.1846018239527029	-0.8239669979501499	-1.306050616883484	-1.1176735912385711	-0.9466990224589047	-2.3586927520293157	1.2423786932256633	-0.5319279726502353	0.26017524024964633	-0.7316130833201323	-0.16556843633911475	-0.8395521990705828	1.248524681992905	1.003486000891431	-0.3879316438905954	0.6098381701120061	-1.7048648802560358	-1.3065911899107667	0.24832397336656037	2.6464388744429934	1.1689074312882555	-0.14732235728280432	0.2490095458226312	-0.3729037680006687	-0.2938610374899702	0.13326982853657116	0.23646364533149708
-0.5438972095246551	-1.2210404875358747	1.1056931043246574	-0.03322229118606554	0.9304265358939988	-0.14097646144850007	-1.4568008858723465	0.24520726280884625	-0.12176310317236187	-1.0511584212596952	-0.8964785086790737	-0.19476850937838924	-0.7494806255078338	-1.2432780861331039	-1.1039954611744454	-0.7389548336616798	-2.4115502850118617	1.1335810326053506	-0.5817856444558522	0.09251325443615452	-0.719688683709767	-0.23419221642436808	-0.97025551732314	1.169747539307133	1.1969557491957332	-0.40745050487608286	0.6320458435014112	-1.6479940275711666	-0.96326812173399	0.2773999056532346	2.617606722165716	1.1006491158568692	-0.12531859759520042	0.17825910853192323	-0.3895078957323218	-0.3492865434120706	0.16840709154794162	0.2233153524469249
-0.47768239969535353	-1.3075051586161979	1.0174640032592361	-0.14017363886637252	0.962029973802726	-0.07448906245858926	-1.373642264784372	0.3284472892439852	-0.010899545596488255	-0.9216064779660773	-0.7202482810377759	-0.17360941788330697	-0.6657554792096425	-1.0617904155283902	-1.1109050320315812	-0.5918289334370003	-2.442477782984201	0.974052155121132	-0.6221283391867345	-0.08216586244876746	-0.7335837260887956	-0.3060378995072015	-1.0491261736851172	1.1487522643772135	1.2925935796642027	-0.42105455950233034	0.62430149081276	-1.6237014260860199	-0.5976361877746655	0.2443016111925133	2.636149333109837	1.0265147599133955	-0.19307984972312203	0.14648082051523997	-0.435413425343361	-0.43554398661118227	0.2485137249249496	0.14132212420637985
-0.4429607614489101	-1.3777896969100616	0.9022998270166951	-0.2744040009550182	0.9948680649708594	-0.07274373875328351	-1.3469342347673647	0.42208515135781804	0.05945013399840034	-0.8369832175589732	-0.570301907422383	-0.19531038855082378	-0.6135415056757916	-0.6846484170523455	-1.15219324319422	-0.517938589161201	-2.4651251555881997	0.7910407056387719	-0.6280070192902334	-0.27734698862068274	-0.7954176701054516	-0.3356683920319733	-1.0723150912142978	1.1926910937177322	1.2793071617173977	-0.423780513737457	0.6180412475243738	-1.656741416279124	-0.12302803852175001	0.27804348360108155	2.57194688249984	0.9627901136702167	-0.2736933630505833	0.14328354884530894	-0.4941836656843018	-0.5253704964795212	0.3511577625590624	0.029715623703284157
-0.45474987197529726	-1.4323392229893073	0.8240459051900043	-0.46398122684323245	1.0719509692112106	-0.15571737112167996	-1.3849697950250484	0.4912957450941294	0.07341538289417135	-0.7312354839983921	-0.43463738868647184	-0.19740049393021525	-0.5888253020699645	-0.2574525051675032	-1.169114641211695	-0.4862569078050486	-2.49262992847016	0.6447300054742607	-0.6025529404915803	-0.43809173134952556	-0.9026166150006706	-0.3448659612729347	-1.0564465040660187	1.267007701803007	1.1667748585202367	-0.42054022851457046	0.614614304000126	-1.6679770651180832	0.47516085094984034	0.38568189537854924	2.4432472287937377	0.9637272408208514	-0.326938445162957	0.14902999657640206	-0.48514209024723254	-0.6048797043796764	0.40174171433612127	-0.09053795230047598
-0.4662682078782863	-1.4581339601275545	0.8416959078681778	-0.6839744620717463	1.2117984854148975	-0.2907205182725326	-1.4871669807010197	0.5152642854270028	-0.0016661501496597953	-0.5308820794974978	-0.28741635985542346	-0.15670794845735586	-0.5637117318466817	0.09688286448919543	-1.1657585639382313	-0.48076675952552517	-2.5231475192460473	0.5441537065388309	-0.5263725189441821	-0.536156762372699	-1.0556832757664574	-0.3453891762896358	-1.05434486082763	1.2961806235005036	0.9496577241454736	-0.3803966949199101	0.6565741243166803	-1.6371944655592903	1.0460084095670044	0.522212360029021	2.2873231636436615	0.9859143593061575	-0.3758229386540571	0.12442396663010573	-0.4061399295610008	-0.6297731945936063	0.4064600714846841	-0.21126534066043626
-0.44410634639405344	-1.4480964912325158	0.9144708004274748	-0.8820454227757384	1.343261416050964	-0.4586489612694017	-1.5898422089376063	0.4900533566398736	-0.10300318861372651	-0.26293976348996473	-0.20413611250315017	-0.1335877704334624	-0.5744803671797676	0.4327798591004154	-1.1761934260490077	-0.46429631468695265	-2.5638513038537782	0.4667892161927566	-0.3741328857484258	-0.570243537862037	-1.2767170034513657	-0.29846505058126127	-1.063932132229716	1.2762876645925436	0.698385963085437	-0.3197056383642426	0.7680442321801408	-1.6185966449925204	1.4909405792208072	0.6748552583023846	2.0338092299119452	0.9654242007963296	-0.4175354113864877	0.054688879126469095	-0.2781625685906537	-0.5643303082721668	0.3759093679361629	-0.29332964075441176
-0.41346715631575864	-1.370422951446073	0.999960386859199	-1.0599368839174086	1.43110607407481	-0.6179922984726097	-1.6594077937367686	0.4294056864036639	-0.1668622727698011	-0.00369483813538547	-0.18644757664324293	-0.13526501549099978	-0.627806967242498	0.701873945169902	-1.2327390977574022	-0.4386588332715598	-2.5825635673718326	0.41593492505213014	-0.1181577806232363	-0.536506370326436	-1.4992990933116512	-0.29210385748347134	-1.0738027712594476	1.2319899416634794	0.4664221708581898	-0.2850140132398385	0.8462972732849655	-1.5679849208846062	1.7207218967810558	0.8054785967886848	1.7338315860977034	0.9397925068384202	-0.4358957845286854	-0.02370908634772291	-0.10146116220944065	-0.4154792336556194	0.26849425407920086	-0.3116661789393834
-0.3299435994061974	-1.2102240576401109	1.1070524054787838	-1.2168416655142635	1.4830905045940619	-0.7175700914968761	-1.7206803793322063	0.33282431933667156	-0.21558361337019027	0.21881732381285227	-0.18694547617115181	-0.12974300868618577	-0.6683582305539859	0.7450014009372709	-1.2857594782121577	-0.4458866890340535	-2.518904979762764	0.39641534476436735	0.17207932263093412	-0.43526989572293734	-1.6732183719458207	-0.37166007765453735	-1.1062719785940929	1.1407284291475859	0.25476587615330615	-0.2702269973417427	0.8300800051111734	-1.4394675677266473	1.6388016663842078	0.8281647194503027	1.534927249337264	0.867152488783795	-0.4797311754056823	-0.08694161457670127	0.07434724906687704	-0.22457915508734727	0.14789937165083122	-0.32216112262923036
-0.16893684257055974	-1.0257438366401643	1.166568883704001	-1.3198855282793198	1.4989567203604837	-0.7531841292672786	-1.7576767166320295	0.24493967144946954	-0.23327572029211843	0.38400506232234954	-0.24438735854880692	-0.18398253346992008	-0.6846701302005969	0.6286272589617481	-1.2613926650669935	-0.5062783201088182	-2.307556829271871	0.41637799244831974	0.4067618888245518	-0.2859123834872376	-1.7989373371465174	-0.45237287838883694	-1.1244547347014948	1.0212424994182072	0.07862941805116586	-0.24656777190478746	0.7722537061154366	-1.2980215227539955	1.3237537885597292	0.7119069601570216	1.3972510426452076	0.702876632053567	-0.5796230805324505	-0.1292190514554558	0.19894797229683683	-0.03481877848067738	0.10548687638804495	-0.36736282141078513
-0.015011883577628693	-0.8487193852185723	1.1149990891490518	-1.3827171519165509	1.4850069812952327	-0.735023328549921	-1.7655332421934535	0.20158987123020586	-0.19749369576007628	0.4660426119947937	-0.36985803958174784	-0.3047699813827001	-0.7126646084004428	0.5186244926563925	-1.1992065273527712	-0.5913756184414426	-1.9337829521866883	0.4488942163576941	0.5677690380509564	-0.13807816304996173	-1.9023960825012167	-0.5282665934429918	-1.0771559548532799	0.9497201342723247	-0.07863788869165808	-0.27457309418831305	0.7015291472410393	-1.1924628584336356	0.9620388763831546	0.5243499582129394	1.2470612531339245	0.5514926055847755	-0.6964122665666483	-0.16363292828113554	0.2980425228432189	0.10371499416768677	0.16548118292508712	-0.44523388215238435
0.08042575676142534	-0.7055463532855685	0.9923483003960991	-1.437330215732035	1.4903878581869805	-0.6637244966426836	-1.7949848208192123	0.1367754212551066	-0.18118345754447618	0.45527665275411133	-0.49590523585753044	-0.4006825949037003	-0.7300493979141858	0.39064189728182064	-1.157523483569723	-0.707021310641327	-1.4984205188345223	0.46154625200449073	0.6099298812674573	0.02179255979453908	-1.9993195329598474	-0.6137709422249789	-1.0086518308694186	0.8743781159340637	-0.178346970164012	-0.3579461473041921	0.6310474426321416	-1.1208163579605452	0.586731120404189	0.3380801121645523	1.1021502126919942	0.4461291205404104	-0.8257381448870019	-0.21582622797406784	0.3704867507278729	0.14066533144908813	0.34807369671335264	-0.5475536604739452
0.10042142125847756	-0.6451434916865997	0.8297549700373281	-1.4734698649481932	1.561905608929702	-0.5931096429442806	-1.8375098242548529	0.033561611209239825	-0.21344799809677556	0.3809022094407567	-0.6460874566177213	-0.4505354787677229	-0.707538579035246	0.15509406947570498	-1.1057440056362497	-0.8811698214344899	-1.1010769779533243	0.4535218091623586	0.5202749592766448	0.20695991529156704	-2.0807794702643925	-0.6397389296328424	-0.9271364099827293	0.7262319696336821	-0.2137205342755979	-0.44813408600789106	0.5589197257793153	-1.0563268118848739	0.24665061992836393	0.1603146889984348	0.9575607204167239	0.36923403866668714	-0.987883190199034	-0.26570798666238815	0.39027217352071464	0.09477733141618154	0.5912931459300876	-0.6847697188296941
0.021001141334248685	-0.6733863919699797	0.6420459368154205	-1.4836329947277638	1.7057703551416126	-0.5507973358183849	-1.864404914404275	-0.06040118326955194	-0.26068278296763	0.2772857283645014	-0.8420502287071845	-0.4704043817570077	-0.6831800053851307	-0.09737169145460108	-1.0451371984036606	-1.0305119283041162	-0.8123588441320295	0.41285806813413223	0.39373182467762546	0.3629599786482665	-2.2033816025146558	-0.6008557926021934	-0.7730080345112849	0.5638838913294211	-0.22649499850335159	-0.545522658540228	0.493753831204088	-0.9808837907995324	0.031110659710696154	0.0163371080943019	0.788238814989105	0.34408357216451174	-1.1474176199549087	-0.27007183042810556	0.3587940960731446	0.014728264692109288	0.7845349127240494	-0.8145706138109
-0.10451331101912134	-0.7319865152529883	0.48417879200791375	-1.481303179778297	1.864543078769359	-0.5216928837596589	-1.8622433306519255	-0.16371056165805306	-0.3198100136747642	0.1411206339798113	-0.983532310348132	-0.472417075826052	-0.6766631928588351	-0.28286560585191634	-1.0295695122275845	-1.1173469341197106	-0.7285738131771459	0.31447249132431543	0.32403613272893106	0.46706823287174676	-2.3530499099344864	-0.5632118490321538	-0.5943683592483043	0.4506016936306175	-0.18843977205387888	-0.6443256412889051	0.4670128781920589	-0.8726316490177789	-0.1245325899349902	-0.07162620642040383	0.5615473574930366	0.37085501535967946	-1.252846325107372	-0.21692799050897693	0.3023679678825549	-0.04894508437316075	0.9089519280381264	-0.9269825953195374
-0.11594833165337246	-0.771179381603683	0.3621971976692997	-1.4846970047046864	1.994918777430723	-0.5174710872292606	-1.8434541795738126	-0.29603448887055894	-0.4098199162278684	-0.048231746668160526	-1.0496481266067181	-0.4747136113663716	-0.6697688820459563	-0.4064799474526257	-1.0300207495080511	-1.213953396506199	-0.8694794119576814	0.1821184141398297	0.34043987239917417	0.5696032513034106	-2.4749080239965813	-0.5551157850895112	-0.4205695476243088	0.3589812875261744	-0.10591770829252997	-0.7420228124138986	0.4465861360829714	-0.7066364808969909	-0.3160516086240102	-0.16501396363839466	0.29152728453938603	0.43047656434872617	-1.339685152453358	-0.11560904367129059	0.23078882900576683	-0.08256629224040843	0.9839711707465707	-1.0750489566322838
0.0005055852247720427	-0.7824186760426948	0.2805763914454682	-1.5043811892777503	2.045779120654096	-0.5285562513034925	-1.7752188001607112	-0.42096142636311074	-0.4961867103733786	-0.26572919688856844	-1.1462406350209684	-0.4783519429527206	-0.6746366231098049	-0.4560994488839144	-0.9851508424317142	-1.2891533174358287	-1.1093980940413104	0.10278473536624022	0.47065970726911066	0.6368528384043526	-2.564833681766496	-0.5963120832466287	-0.20067626856959966	0.283690539700559	-0.08875506933005053	-0.8392828021992955	0.3977994125252032	-0.5215304488834533	-0.5114098274709562	-0.23941617139488888	0.02788458355784691	0.5204154430488546	-1.3982088418441125	0.0334745495327345	0.15535864873912023	-0.09597278636767202	0.9988643092322593	-1.248724875797682
0.14389116272238286	-0.7254877549040941	0.25069267838016973	-1.5298623937250824	2.0032296523559916	-0.5296175967999632	-1.6411590385967443	-0.5291447902260009	-0.5485092845720778	-0.4681668409513426	-1.2286036990323574	-0.4672563218028597	-0.7175919544569066	-0.4289245662907096	-0.9171268224014657	-1.2869371107908834	-1.349029841087423	0.14782992064569225	0.6978070580723346	0.6107071578641784	-2.649450669220836	-0.6571702509787344	0.012581485204356691	0.27948635766331	-0.15155472553366547	-0.8945219502847082	0.42216579049681047	-0.4001187457903169	-0.6931233214322958	-0.2941892517420401	-0.2023706994520491	0.5973358526834057	-1.3849836355651244	0.1361977035227563	0.0888863256184566	-0.08805485695023048	0.9885313706722776	-1.3806816169996003
0.3586570967110331	-0.5645766681831843	0.2296548789794072	-1.578311537674257	1.9238985735238814	-0.5402074663091762	-1.4756108214096142	-0.6228017660083613	-0.585735990024374	-0.6507650317408953	-1.2090545912523694	-0.4500194033654014	-0.7591565026429099	-0.3730060911855067	-0.8115090964423921	-1.260896682712772	-1.5991962030823639	0.3329582476876332	0.978468579302249	0.554744913269596	-2.716191111559465	-0.7225721280664033	0.16113696399872574	0.3107870056357556	-0.21845001148969018	-0.916355300715116	0.5689037344719984	-0.37190136286142517	-0.8880664916135185	-0.3573748152646247	-0.41325270542061565	0.6556403581093967	-1.3276935337448617	0.13423181350948682	-0.002227081177920709	-0.06924977458380391	0.9955693670894087	-1.492477642445176
0.646969584177902	-0.3745546960638032	0.2386890035729743	-1.6372356763962368	1.8280194554835891	-0.5528728559003725	-1.3282697904441954	-0.6705859373258921	-0.6252867473918575	-0.823584534661182	-1.1817225276940237	-0.4115201783523994	-0.7937273983616697	-0.3489203604323821	-0.5570958772496556	-1.2406234287448057	-1.8359995904729556	0.5989463745344896	1.27872570087716	0.5176115541834093	-2.7623604564252355	-0.8035878427577394	0.2558762075089801	0.3246556793074117	-0.3274717748990702	-0.9918590897182679	0.7573586444982409	-0.4391100385647892	-1.1004157652134494	-0.38530150121585693	-0.5952757634313481	0.7356254268041328	-1.1740975371771643	0.05129717877390476	-0.13288342746295373	-0.0539837667297179	0.9969137034836917	-1.6192935195823168
0.8151831117593511	-0.25254714732189026	0.29458764949567495	-1.6896656852590706	1.7287312202344833	-0.5582975106601026	-1.1721161487961222	-0.699371122127572	-0.6526728726627247	-0.976376532618454	-1.2087401283926378	-0.35962879664921743	-0.8468354467847995	-0.393302784134785	-0.09548013933293542	-1.2135252656770636	-2.015477456439668	0.8988783869006699	1.5485995410924078	0.461799141569	-2.798294524053778	-0.8436275603516232	0.29491009821746933	0.3544694824130248	-0.4942711723156572	-1.063762561807102	1.0266030735133984	-0.5657034792503245	-1.271389874949236	-0.3434919195324874	-0.7234127078457923	0.7844826774412921	-0.8975157286397815	-0.06272444199567015	-0.3029710888485331	-0.0400074216216542	0.9749562090437308	-1.6925449098509577
0.8459681035579362	-0.18595710977431676	0.37022753064135766	-1.7437650890856964	1.663423591109978	-0.5713874384498863	-0.978903816470754	-0.7280416249180902	-0.6635393856715792	-1.0951468456972404	-1.2267169218739664	-0.342133840510601	-0.893406814350761	-0.48957330515103364	0.4388976100589277	-1.2374502237759086	-2.1801576726144463	1.1808415548657576	1.706717854391663	0.37284888933968013	-2.8139390146049847	-0.826581765860141	0.27240598578843833	0.38174539514249484	-0.6601685560367733	-1.0689573047834773	1.3930701601494824	-0.6804712712720212	-1.306694952077198	-0.3011306996081067	-0.8214581029968702	0.7786826202116863	-0.6066759428341582	-0.18445840050960766	-0.4755982050636609	-0.0436664647615322	0.9347842744380841	-1.7352354031446489
0.8953324002850316	-0.1686864315868438	0.4462856582960021	-1.7814273732688304	1.6352845533918294	-0.5889586027803159	-0.7933193806560794	-0.7150061029826673	-0.6718096605049064	-1.206379420210134	-1.241024981991759	-0.37761402442003755	-0.9215205025358453	-0.5951354156862733	0.8966778310916863	-1.335492183648331	-2.3198540451654464	1.356468547744928	1.7175055354063304	0.26007535226286727	-2.833022075701506	-0.8311805504806221	0.1858135615730588	0.34293361706691405	-0.8123407043376117	-1.0785752942545874	1.7471786630524568	-0.7422673398862972	-1.169599189680955	-0.28042128064344807	-0.9224510230090075	0.783444239247346	-0.36044612614746774	-0.2720377204413749	-0.6413883275069315	-0.06882988438741958	0.8907638474095856	-1.7969020813041816
0.9512369456080402	-0.1675068620714612	0.49860829656708266	-1.7833902882262567	1.559436302410887	-0.593982304796936	-0.6391818315462557	-0.6794737931909518	-0.6683340513344438	-1.3487815623063113	-1.3091848068386023	-0.4270798517323219	-0.9550185083874707	-0.6684303698919265	1.2438767160802455	-1.4639062482230736	-2.3850292894013885	1.3983876463956955	1.6373049855407324	0.12415277424933772	-2.843398113136496	-0.8319791418219042	0.08257328923337051	0.2599010218312441	-0.963464566451821	-1.1104380989463125	2.0162611892239477	-0.7537082060556488	-0.9215038497457304	-0.2773183155377546	-1.0275436821460735	0.8238166900071349	-0.18295295641188006	-0.30016506986198654	-0.7791328224370742	-0.15274793934955974	0.8318766414325418	-1.8434541453009108
0.9848754853608929	-0.09357233508849325	0.5156309294818157	-1.7823629682485387	1.4619355502388338	-0.5901142900986931	-0.523994358897031	-0.6682349560970686	-0.6429160420998625	-1.4985490622527375	-1.4047291057204123	-0.4694238384926018	-0.9665818769554704	-0.6785425153684386	1.4443670802572968	-1.5880641886728613	-2.399662976314741	1.3458841599470255	1.4764998528127316	-0.03317080493222265	-2.8386122664126057	-0.8140521430917683	0.007882305379198698	0.17028016572013077	-1.0723156786215158	-1.1159671570647318	2.1788925956855993	-0.7377525586176739	-0.6431877788376361	-0.3363665922527489	-1.1443460536857153	0.8827037339321707	-0.17867843203971157	-0.29968979974888876	-0.8221919301512581	-0.3393591394833821	0.7747028053697825	-1.850300733848012
1.066982682701913	0.07730945244167817	0.5158818773871945	-1.7666963385883352	1.3849632119620114	-0.5751139404152638	-0.47361282989996784	-0.6653679058180172	-0.5914937763007411	-1.6390706874509804	-1.4748019129639558	-0.5201024430003343	-0.927441265135956	-0.6271612320283546	1.4027968457943663	-1.7074371375028825	-2.4103615541421495	1.2469078266089526	1.2411910354740674	-0.16934310291270765	-2.8245764638358173	-0.8504293555687431	-0.0674462556371805	0.0575875789167951	-1.086138429035899	-1.1254822803382898	2.20485101828658	-0.7407538620746553	-0.393380363156309	-0.44524619007249455	-1.2938659511831225	0.9476441126950907	-0.34664715820778297	-0.30282226185794336	-0.8130387303260787	-0.5434557670807246	0.7544850403812441	-1.8530488455139777
1.2045986778394375	0.3025182057651763	0.498001839129091	-1.6635057158264606	1.3427270138939056	-0.5230136692663764	-0.5112119165153498	-0.6475539667508414	-0.5344184112484592	-1.7899508265620176	-1.4841047725643495	-0.5882243961064514	-0.9012150683837932	-0.5605272614778756	1.192463868437151	-1.7822341117697942	-2.4052377141864936	1.1500976005411487	0.9981853895462871	-0.2594670389867151	-2.7537137585627445	-0.8997217176685037	-0.14974093749990153	-0.027854730413395506	-1.0074194500446452	-1.1923967418458532	2.084611173057921	-0.7751790692479068	-0.2620952820801713	-0.5419437767365577	-1.4582306557080507	0.9726426126322993	-0.5542628151297885	-0.290681270786988	-0.8256243800857019	-0.7188798926967201	0.7324484673298526	-1.8242647448747806
1.3533789189878163	0.5278382392316343	0.45247570662863473	-1.4793952998196744	1.337493558286862	-0.47129076540512227	-0.5914399288621572	-0.6263377946858577	-0.4725902553425942	-1.92668007601609	-1.4734130353334716	-0.6843692435584953	-0.9149639533478047	-0.4752135758944108	0.983089770300927	-1.7807230617846037	-2.3798849540859086	1.0684747402205708	0.7783914392848966	-0.310659632212461	-2.583333593472295	-0.9100758674726984	-0.1529760512488822	-0.03646817653849087	-0.877724507885006	-1.2986318073676597	1.841945794211129	-0.7844395012818447	-0.28959225618424267	-0.6142313712358384	-1.5975413989139695	0.9369557976256857	-0.7540466253833249	-0.2270814883797053	-0.7886488015236194	-0.8746891477104143	0.6773570347013745	-1.7659147532086532
1.4910990582112615	0.684120072005386	0.4201661638113607	-1.2574024596345281	1.3892752845396423	-0.43574748400115004	-0.692888874008469	-0.5919523050057621	-0.40002121085572373	-2.0368783662351198	-1.4749329391555073	-0.7909130103672686	-0.9365608290065927	-0.3630146157027472	0.7851094134964677	-1.7822089276033748	-2.3812171524743784	0.9899041219626437	0.5765365540816059	-0.3527873906377459	-2.369378092874821	-0.8894226431292223	-0.052994506627144486	-0.030469526558513073	-0.7376685976017123	-1.4012151228763723	1.5432080638416366	-0.7685095060101687	-0.4009809418473383	-0.6371703280912548	-1.7195689281618542	0.8490937953134505	-0.9023640146726397	-0.13602405534753878	-0.7031445202298672	-0.954528269336296	0.617889918907189	-1.7278202397701086
1.6125102335792991	0.7262062220730542	0.4297230965411293	-1.0414818143176823	1.47347126576703	-0.4036712645523102	-0.8163485614022605	-0.5433271322730429	-0.3415011648831895	-2.1289296683890697	-1.4763480220242986	-0.8780007345086123	-0.9362230673817538	-0.25281877740738573	0.5433308381567785	-1.8187007847457188	-2.419584466062329	0.9178072106601765	0.391570248144723	-0.4245569091405706	-2.1512802207432227	-0.8553861294111765	0.12189054756950295	-0.06459005272667659	-0.6256238693750775	-1.4831223326771368	1.2537797469828909	-0.7441912523587229	-0.5314099850504228	-0.5714104527772821	-1.8417840271736239	0.7216698305879227	-0.9785595632127595	-0.05736685162983661	-0.6785313426511832	-0.947750041880455	0.5491706055758743	-1.6833766407584747
1.7149880141266902	0.6597942327542168	0.47621119601219475	-0.8935660825258619	1.5358488968580142	-0.3965248715427533	-0.9167374991315563	-0.4894265870268682	-0.296318245667186	-2.2049809059364174	-1.4739371400996901	-0.9136615448088603	-0.8277022441542435	-0.16996675969648395	0.3181070305441864	-1.8080982506829693	-2.452704967535689	0.8758634971540662	0.2503001108121961	-0.5647746705857232	-1.9494703143525967	-0.7680092216220482	0.33021298182859204	-0.14454641720338213	-0.5805475633500439	-1.58300541050011	0.9840496094367381	-0.7080216978771416	-0.6977147972968388	-0.4469011047955308	-1.9468230949495813	0.6163063455435578	-1.028792396606489	0.01608398403074666	-0.7026701165803921	-0.9394122222666328	0.41713568402752504	-1.6402597163442032
1.791533917279467	0.5199373490814363	0.5127868532208744	-0.8650029181453753	1.5884414401766767	-0.3844491183384834	-0.9689480605344531	-0.41432898338423724	-0.22783199508537466	-2.2643112140662867	-1.4879831478343732	-0.862957136531012	-0.5635726535305711	-0.16130265414501035	0.16581444838691048	-1.7298006772836996	-2.4738356835128155	0.8520609320364546	0.1644430989913404	-0.7747891627947588	-1.8259230779173627	-0.6570601004489017	0.49253540453285216	-0.26103302194277245	-0.5913473489471712	-1.6484283121431687	0.7999660761894549	-0.6917069201109812	-0.8569637822259846	-0.2794559137216789	-2.0178852397816818	0.5810501024710203	-1.1119591493240364	0.07912208357709387	-0.7161487614449085	-0.957197571298995	0.20114563667931526	-1.6343133712738822
1.864413948607785	0.36329941985021097	0.5479404722990856	-0.9681201609088415	1.6354872576582977	-0.3293063234330513	-1.0146323017619885	-0.34146767895926633	-0.14904454142002654	-2.2974239824441036	-1.4434080374674079	-0.7337060520201989	-0.2081679508770243	-0.24256182793837108	0.051848832739215436	-1.6606197721284097	-2.5234549496433876	0.787791544733367	0.11949442809689395	-0.9773619999885398	-1.8084688133949374	-0.5410991301684038	0.586141177532516	-0.37323853887593905	-0.6168962774026802	-1.6244090550147814	0.7474825710346682	-0.7579921178275801	-0.9677298948904977	-0.07231575422167123	-2.082864765127777	0.601135016807603	-1.1982815911754	0.06158029576638867	-0.6974516764361568	-0.9779221517060138	-0.03854163456028244	-1.6356874271068649
1.9038220707207247	0.22063827657482582	0.6093181474891824	-1.17094247650978	1.658742965320581	-0.23678058159643292	-1.0514831478477114	-0.30499879940972685	-0.09827133516478594	-2.305510205105226	-1.2964228557811577	-0.5821863138993185	0.1586809103592844	-0.3717269892517254	-0.04643628741228369	-1.5673376197093385	-2.5698769396416297	0.7014672470420911	0.146928268579887	-1.1248466124720777	-1.8714690561930467	-0.40734884932006155	0.5723742336226272	-0.4455555969678883	-0.5981002622889436	-1.5716644122200027	0.7668299608526554	-0.9139829410917601	-1.0770952183082005	0.12581431400847487	-2.1457542273905736	0.6360366712285487	-1.2699157345130045	-0.002710788623581828	-0.6680386501686593	-0.9991865909369494	-0.2531609859770656	-1.6290303635022436
1.944084174338227	0.1403162693859234	0.6594449915882157	-1.4024930614876248	1.6644739677635048	-0.12998563919617664	-1.0540188518648892	-0.2747036347944121	-0.07777361602091643	-2.2989283959624522	-1.0859685869057274	-0.4543286329747695	0.4960054319185381	-0.5025332624801214	-0.12537460916380477	-1.3941461072401276	-2.5874619583694405	0.6431546547322452	0.2916528880350876	-1.213796864701398	-1.9679300088590324	-0.25330333335019645	0.41874175149956566	-0.49346789103873157	-0.5350568186000676	-1.4831737657759123	0.8063882223215091	-1.0945485396703778	-1.1793268927838096	0.2748026089351354	-2.196933977250798	0.670634392519559	-1.3561234240322302	-0.06875173115722977	-0.6615923417551948	-1.0218006772276762	-0.435885297451045	-1.6503519195312784
1.9769728766724408	0.14955252125164592	0.6677890094419974	-1.5951339023093924	1.6871584179475518	-0.011657409067624015	-1.0515662856843377	-0.23890373364331854	-0.07580549998463063	-2.278258381059309	-0.8470816344628893	-0.36515080345403267	0.7221865105750663	-0.6284403339621414	-0.2135632951648812	-1.212845293183727	-2.6292724924075928	0.5979371654653854	0.48350795656747864	-1.2012858943569593	-2.0784066555021274	-0.05690493865998035	0.18453840724864104	-0.4829830712019338	-0.47866877325885787	-1.3099213725489895	0.8176404699562376	-1.2419458872243951	-1.2549954526532214	0.3559164152906093	-2.219201187792078	0.6927708554832073	-1.414417608758709	-0.1610621490330151	-0.6627643978303703	-1.0414455399868627	-0.6035055941421937	-1.667740833003847
1.9414180857386196	0.2065056984188383	0.6558898962620447	-1.739380634180792	1.70761312120043	0.09421770056902566	-1.0830131723891863	-0.21518367100129693	-0.08265203130234837	-2.243688212085593	-0.6660820534489948	-0.33207037016537805	0.791348170343459	-0.713295473569343	-0.33480511196009	-1.0949078418396354	-2.7111104641793267	0.6028109068234903	0.6725347941222424	-1.1077657667323646	-2.209896788811046	0.16535129290826872	-0.056867197538331915	-0.3886453279270765	-0.42640073641858206	-1.1475213631638004	0.773548928864761	-1.3565084619156997	-1.3225186824578419	0.3647885970002179	-2.2299462556946685	0.6789165703103067	-1.4098562035561955	-0.2778705809203018	-0.6669782184815964	-1.0295986380175828	-0.702854689633455	-1.657601248581151
1.8503128393739252	0.30271851002250244	0.6465839114376523	-1.8402597869927995	1.7157212918592275	0.17598847470809065	-1.1560289774084442	-0.2099656394934223	-0.10469911838967468	-2.217674394997484	-0.5888290109082434	-0.37524007756936995	0.7736057508740036	-0.7426665500488556	-0.40192665742940703	-1.0003916652659917	-2.7877631099159372	0.685073753383013	0.8462487810981327	-1.0320007287582607	-2.330226649297444	0.3735082566580376	-0.2889688985508679	-0.28479690455575885	-0.37557104574135475	-1.0442694173710017	0.6707406231373854	-1.4317206135043485	-1.368355619478497	0.3525146461377007	-2.219603123000403	0.6185858440180766	-1.3459678426379555	-0.3754737796010415	-0.7491337681319908	-1.0110934772199993	-0.7344334151305445	-1.657909226612682
1.686056787057516	0.4097700075505216	0.6407911972885338	-1.8985235057291046	1.735715303597401	0.25596675423089615	-1.2401021146993347	-0.22867792098136838	-0.139497084903574	-2.1914255132971325	-0.5862346923154556	-0.4691399970213248	0.7452933793801926	-0.7533096434978824	-0.3830028939798634	-0.8934596946473686	-2.840149249622562	0.7702165380177783	0.9232574702889803	-0.9939683777910364	-2.3939306930843607	0.5784433174102245	-0.5182369232869257	-0.22668177846768917	-0.3932700171714105	-0.9582475596681584	0.5082171519048442	-1.3900614954347847	-1.379017182079228	0.3396430871807549	-2.1771855606816954	0.5455912373118592	-1.2640920536569697	-0.4500911873574106	-0.875883260833108	-0.9805314693549446	-0.7843056594047461	-1.658809470089463
1.462813524474803	0.4758704124690693	0.6283274513214817	-1.9262611451274965	1.764407171133195	0.3449075068349951	-1.287698526169333	-0.2751814765075906	-0.1587804345782453	-2.1612745590335636	-0.6480790547293543	-0.5970750892562221	0.7039275145029176	-0.7220561151158218	-0.3363844424417203	-0.8298193061044437	-2.877348327700624	0.8322213586292184	0.8652585335977635	-0.9609054541662146	-2.4170354741169264	0.7749794002627315	-0.7194279389168772	-0.22634852013546997	-0.47120887620982543	-0.9504040121048198	0.35144123162241614	-1.2307102383854358	-1.3883817175995765	0.323507668631153	-2.1209146315160057	0.5033192044899724	-1.1497987308467903	-0.510191253477335	-0.9520389996224845	-0.9286450379451884	-0.8192056865818301	-1.6419654408265245
1.248630797367318	0.4917834729124236	0.5915217585328715	-1.9261694201294859	1.7722020715619955	0.46575938069959505	-1.3110394738028748	-0.36358219344502213	-0.17785441020650247	-2.142124628622919	-0.7477375760259892	-0.6820985117882902	0.6205798664913103	-0.5667296991567886	-0.2771595493805578	-0.8127444412717967	-2.8962040587374376	0.85875617269001	0.7376851148568926	-0.9389300970741873	-2.413516469172887	0.8680565979706572	-0.8826476924420215	-0.2581106027217598	-0.5187961933330616	-1.0300481655594405	0.25373286547049345	-1.0128463900080824	-1.3953597232920243	0.3225423017093827	-2.0508975182255527	0.4721154031499101	-1.0287923966064934	-0.5346892674888363	-0.9922795915368408	-0.9285550614745339	-0.8080819619075623	-1.6236289026415538
1.100871168260979	0.4679917783474655	0.5695219921614981	-1.8972577007565579	1.7611823305302639	0.6077674081271429	-1.3463938388292789	-0.4762190420747051	-0.23532758594696981	-2.1380658463182063	-0.7730780414726992	-0.6848595151906979	0.5396164181844448	-0.23305303243062409	-0.1823151134926077	-0.7934533697942041	-2.8847471525965918	0.8034465927321252	0.6093036301224142	-0.8937807270487499	-2.3609928068081683	0.8518920077178294	-1.0040943348580833	-0.3074841064031106	-0.5643844530771468	-1.0991742503143718	0.18160514861766666	-0.7442938610239171	-1.3787318361215435	0.33323029262899184	-1.9847657786155897	0.40451560950005305	-0.9620065393017485	-0.5233691975223228	-1.0274691798891316	-0.9933381203445208	-0.7428157479419578	-1.5937787242009034
0.9720241051581006	0.4215211906471521	0.5893887013371678	-1.829693067221984	1.7272938627086039	0.7585256395366914	-1.354104873176601	-0.569054130110404	-0.3123772350270876	-2.1448983910473722	-0.7312544811283861	-0.6212790256249866	0.4964226668668682	0.2747263012825619	-0.060029810486321056	-0.8121148371113032	-2.8725114227824853	0.6742924467423551	0.5119518795424848	-0.7814566859124548	-2.280437756489232	0.772225637016931	-1.1121754708367564	-0.40494935094958057	-0.6458826094003929	-1.1394206501065838	0.11252660198719955	-0.45586090315803185	-1.3789393604544053	0.35361792261972835	-1.9265923561304876	0.3499849404374281	-0.9624942367133373	-0.4304322872247253	-1.0512172684599475	-1.0558117831344194	-0.5702134987308203	-1.543507233207999
0.878356914279722	0.3733146327166551	0.6190423788225374	-1.7309235893642192	1.674443332141708	0.8806039570861	-1.3495946455394883	-0.6188261229547442	-0.4011937055156366	-2.1524047876649655	-0.6510664518968066	-0.4858092325162297	0.46280545103000514	0.910970910345333	0.07147765443948702	-0.8712724440314968	-2.885423499470739	0.5591195385879557	0.4488823287413764	-0.6347212333297809	-2.1756317349559593	0.6242659378202768	-1.1824978704313573	-0.48936625002678175	-0.695176438920466	-1.2056407647806715	0.06743666002645392	-0.2353292294855816	-1.4194325459038901	0.38954336306563414	-1.9103809693946556	0.31060027234993226	-0.9932191736434828	-0.23047318873226663	-1.0678772083856547	-1.1510668733988063	-0.3070662394341206	-1.4631960388319665
0.8250143134703997	0.3262431322443569	0.6558271592856988	-1.642317241286023	1.6438718432259196	0.95164334898309	-1.370441458074163	-0.6579900297665917	-0.5138578798906664	-2.1598171584376624	-0.49244614440048184	-0.2704509671284798	0.46783213874083734	1.5507873512231973	0.2640149615483257	-0.9157224977625074	-2.9107967549311464	0.48689955300876975	0.388337984170293	-0.47033057908339837	-2.0518431953245635	0.4396536498220711	-1.2029475675599426	-0.5001586929394749	-0.6949326514352028	-1.2262397208404556	0.019000725963293923	-0.1126092659111955	-1.4816120241373407	0.3868311417139921	-1.9425089903802075	0.2327427355647449	-1.0574804796411728	0.047278985999532994	-1.0897276823585678	-1.3070860735106895	-0.03782992705742829	-1.360402448154205
0.7906884227504611	0.3047438086243862	0.7132105803152143	-1.5897037824271683	1.6729691192946536	0.9526811090240814	-1.3932420097696152	-0.6592515318893741	-0.6317773428306717	-2.1801110699612183	-0.2844289626879705	-0.07191675985633225	0.5821346462523451	1.9990522440173368	0.6190258919549535	-0.9629679939661198	-2.927602949985697	0.48463498631712465	0.30724856171172515	-0.2989227937655844	-1.9197095868258802	0.2736843389979076	-1.2213192354191098	-0.4833676000468041	-0.6625820521408724	-1.1923710252964659	-0.03901445968338753	-0.054814935239561026	-1.5371247831776362	0.3332302926289919	-2.0315510368647756	0.16734645710692078	-1.1272212094984895	0.35536203522176246	-1.084006932467831	-1.4065700578957572	0.28315015673060523	-1.2447448520055926
0.7350338232336644	0.3174965130076618	0.7836851170752226	-1.5634337429969463	1.7617535880084982	0.8750142041380295	-1.4270583248183866	-0.6404627957273202	-0.7401702866588691	-2.179499901969389	-0.10853940314471593	0.044019579274646156	0.7591416059985694	2.1395121167459834	1.1155279121176997	-0.9870188728970621	-2.9129077769928773	0.6179244280046813	0.19424053250563905	-0.15520895278306387	-1.790290639284025	0.10413513595420854	-1.242241211927108	-0.45219512835598125	-0.584350648120142	-1.2159016679864814	-0.0797869924797306	-0.03260015922463229	-1.6198491703643199	0.26969995520577617	-2.1346340199602105	0.16243287150629387	-1.1054756425581995	0.6159180731342028	-1.0422315052169355	-1.3792771951310854	0.6458573878157117	-1.1360996787287516
0.6298899540866658	0.3256199634437801	0.8070023599498249	-1.5691573828728056	1.8561032102199726	0.721897427180773	-1.490845829971846	-0.6704330279776748	-0.8389948365659758	-2.1129609457307654	0.02290607222312985	0.145789648611966	0.933426604415212	1.9760042752104865	1.5987184325066999	-0.9249650868385855	-2.8774712998595606	0.8171816820140565	0.0791517333660113	-0.04620618720726927	-1.6927438222353088	-0.026971532178169298	-1.237069752722534	-0.3510640421550795	-0.4508769999389357	-1.2976802950403052	-0.09727249959556784	-0.050248849638339685	-1.7092921578273734	0.21115734687837645	-2.2184509087365343	0.15354282745567543	-1.0081656649045538	0.764764031281679	-0.9953771683069462	-1.3087356421393226	0.9773812864608697	-1.0703819049237027
0.5387430500876034	0.3120437860025972	0.796608934202133	-1.6136623519075257	1.9360608295120785	0.5234965757075067	-1.548605841969715	-0.6976126646230855	-0.9212160245925031	-2.0229782121645448	0.119472375399069	0.21019585882138608	1.0856180189012454	1.5544315850345396	2.0128978513144333	-0.8354353752160705	-2.8310493098613194	1.0313801532172164	-0.013311217952590682	0.039272957481378504	-1.6292207558455136	-0.09664174229682432	-1.2360071241188542	-0.21432558491918444	-0.3044826150388168	-1.3394439712464092	-0.10328988861845549	-0.12710273987012552	-1.7580603760496896	0.11859704702190325	-2.2919782561797044	0.1327487358159079	-0.8714095730782174	0.7656497619469984	-0.9527924642422395	-1.2491112342534278	1.324035559426003	-1.0385417145870095
0.43582786437933796	0.28293290060412535	0.8115612468975042	-1.6299527115542005	2.025029574831805	0.3155672002214962	-1.5978026567948174	-0.6872339426129176	-0.9876713469241043	-1.9100218304952101	0.13558859696031716	0.20064846387848312	1.1377326507807315	0.9334879311796653	2.347518497110002	-0.762250187600027	-2.7827622421192197	1.2748456874243481	-0.0805423086207804	0.09296275037667355	-1.5944328783987438	-0.14827480315551295	-1.2743089817892517	-0.08420102381506026	-0.21133141692002502	-1.3768101175071656	-0.10552954462248938	-0.21891184305422334	-1.7579825544248684	0.028771953443781105	-2.342434522664942	0.12292156461465578	-0.7156619702829202	0.6430948823286193	-0.9138355527911699	-1.1450384498650696	1.6841068367968262	-1.0163199150811937
0.32585170964555193	0.26007595924003485	0.8425114885606526	-1.6087642370137627	2.0912217316645423	0.12440708357969514	-1.6651443044641585	-0.6853799167657978	-1.0204174477831538	-1.7461347828401172	0.07911630840016923	0.13933870608297844	1.0135555828254175	0.3214497228637744	2.4784619154352296	-0.7037977373395874	-2.7550320202792107	1.479395135332677	-0.11027913718555656	0.09103990663112245	-1.6085088981748925	-0.17727193013375092	-1.3098243911211116	0.02920935016536791	-0.18541680723662335	-1.4573029170915894	-0.1235277440765993	-0.3217770299131893	-1.686983292044826	-0.0054526024256733	-2.337182569276143	0.08168796998671697	-0.5601438721519008	0.4525115669763647	-0.9261979537745674	-1.0036254301558163	1.9945167461905906	-1.0320504853070611
0.21064752179847474	0.2527982378904169	0.8614371430911589	-1.6072049120475829	2.118015550159755	-0.043073235763108175	-1.722717256329614	-0.7062902701343499	-1.0109746782899098	-1.5932487590379485	-0.0044259913352138695	0.05844388676946466	0.7743408791162987	-0.10941455683116179	2.378710274122212	-0.7104211731080043	-2.759745953038413	1.5636764000304038	-0.1185820152698795	0.08314875567534893	-1.6568901890054868	-0.1175428053324212	-1.3474178297223884	0.09045197752505113	-0.21891320771168762	-1.4974978837850237	-0.1910142460776921	-0.44621568862960925	-1.541456853626109	0.02235915889201382	-2.295354511929645	0.06661795229407268	-0.40221597504596884	0.27251381323401774	-1.0100836814406962	-0.921746841861807	2.2318843781616193	-1.070168689363415
0.07605170515269274	0.23080928164141806	0.875511138117713	-1.621312216741606	2.1481263475608388	-0.1739725136609478	-1.7652838286835675	-0.7114891879736973	-0.9887182171561687	-1.5245942212891475	-0.10479205406624392	-0.036049519395157284	0.5117808866315811	-0.4169782369091468	2.1929697285503926	-0.7716942500074672	-2.762840752371629	1.6047832084548197	-0.15268240020013973	0.13129476530424497	-1.6171354874377044	-0.0019398242738779214	-1.3916940215423614	0.10557677875661702	-0.30328805636103195	-1.4920974084135448	-0.29625109446004405	-0.567396522226056	-1.3854244958563084	0.09997925638774431	-2.249828650666546	0.12373205296115093	-0.22400560323451346	0.11265022973745387	-1.0999692199678421	-0.8932243006648829	2.392888431029921	-1.083980319546668
-0.052712042681447656	0.18093352156651304	0.8735035548746973	-1.5975370972572707	2.194527196921872	-0.23906837077770984	-1.8175567434639355	-0.7441926748234149	-0.9423628032802498	-1.4855421537086837	-0.22140536455007837	-0.13753574726120366	0.2379356822110852	-0.6551325365803313	1.9935510529144485	-0.8516791625568649	-2.7666323939388144	1.6326226098488412	-0.23763033777818549	0.1956476007885125	-1.471046510760952	0.1092295979589321	-1.438638591856017	0.1108576415595021	-0.4256206164657444	-1.4922002746110972	-0.37561047166324946	-0.6743660556928583	-1.2745546210253638	0.223132493693676	-2.182383922709382	0.19016676961292378	-0.0378199443394158	-0.024983674378304104	-1.1441724776601725	-0.8542944810291229	2.4458974602241184	-1.1109165519966822
-0.1736858128886116	0.11202885704535977	0.8102019457433777	-1.564222577979837	2.2267756029511845	-0.24862048024593025	-1.8845034864092889	-0.8216412596948681	-0.8824399511967458	-1.4434185751949247	-0.3058124371497254	-0.2376285715409887	-0.018326049386939568	-0.7555299713829385	1.7855588689496495	-0.9761896813365327	-2.7775974114439164	1.6086231258884784	-0.3396688711210418	0.28389863711035923	-1.2953576753549256	0.2251630306069709	-1.4554753517320909	0.11916346460870257	-0.5321801262739732	-1.4736586425023523	-0.4295511024110235	-0.7891594998808561	-1.200312790944372	0.38345235748779033	-2.0881703098776825	0.22230769810362086	0.21205325889267784	-0.1296943215685536	-1.157455779845495	-0.8491058378881476	2.4418380915041253	-1.167750344122966
-0.3512306505686866	-0.017657021560828646	0.7306723720643533	-1.5441531484151276	2.2424022591299595	-0.20659119858575936	-1.9606993136795992	-0.9089524975262592	-0.8762215420182693	-1.4337339131705562	-0.36854777766619795	-0.32479370699268073	-0.21764514470337515	-0.7091444257842335	1.5984646115364343	-1.1241970273859072	-2.794014194661836	1.5829252169093806	-0.4322934356383644	0.42421628654229293	-1.1095542143097517	0.3123196373364364	-1.4343880774412978	0.1822774656800869	-0.6161892936954221	-1.399594980264928	-0.44798104278157214	-0.8556242627615498	-1.1734383898388843	0.5335209439697657	-1.9801301258795558	0.2241819524048912	0.506249550413356	-0.24823100841256007	-1.1448143178918169	-0.8946339320384444	2.4403883169612697	-1.2193248190954207
-0.5631222077858842	-0.21088386179747234	0.6762166765975699	-1.4994647293843855	2.244742572024658	-0.1310233992371692	-2.023593087089298	-0.9892490190082377	-0.906371404701795	-1.4269483813638384	-0.45004606881332637	-0.36202854727000117	-0.38396294244000534	-0.6972704983989265	1.4326349109651795	-1.261249261042653	-2.8251466462324006	1.5964141576378705	-0.5162514923742408	0.48664627828100687	-0.9254800928370754	0.3517259893837862	-1.389379852583236	0.28617715956405493	-0.7114858216845248	-1.3204137246992942	-0.35537261620510174	-0.8249699240342517	-1.2071870344703888	0.6267707916275044	-1.8450263045207875	0.16846087858335207	0.7323116447266645	-0.3806585444712003	-1.0599518768297087	-0.9395321908941726	2.3592536616356927	-1.246166289074195
-0.7466032583635205	-0.4136807943287213	0.656266318120107	-1.4377704957224862	2.2419968505970194	-0.025266216877906283	-2.0441489171957734	-1.0483293684252333	-0.9500887055929053	-1.3800294847603434	-0.4926819915452807	-0.3711372781209318	-0.5637117318466823	-0.7782641982060305	1.2519989871286346	-1.3948008955670408	-2.8681254157804426	1.638136337445887	-0.5509579267997051	0.43555357304204295	-0.8423109245597109	0.34217043092087246	-1.3333202902469095	0.3435232279623859	-0.8037106273593195	-1.241052453287942	-0.19627608849680753	-0.693451267419311	-1.2614805880551243	0.6554329952334188	-1.695479611342827	0.07723028408099515	0.8711619666145338	-0.4972077381149784	-0.9713221126688232	-0.9629560654207727	2.168595129481726	-1.263318296368664
-0.8818031107076509	-0.5893476280061953	0.6784124707696164	-1.3967694216117679	2.2303689967658786	0.14834632088893995	-2.016048328415235	-1.0972030188488027	-0.9944969408371798	-1.3221409062522236	-0.4939398429842073	-0.3713179045117423	-0.718823790971026	-0.8320588814211767	1.0885100799497962	-1.5126376102454515	-2.8936421387596076	1.6541113785641186	-0.4981104108177384	0.3816889761698791	-0.9177583905598731	0.30248870254894344	-1.292255598206947	0.3812839605286539	-0.870874079549133	-1.1723635498726073	-0.061950695869282216	-0.4256169990915186	-1.3025704059615857	0.6341489531010388	-1.609304702677655	0.0013989681620467723	0.9335298591319352	-0.5912248077605252	-0.9457043155971302	-0.9544382928656446	2.015340780533411	-1.293737049636756
-0.9889048886699856	-0.7546208963311585	0.7534249821518577	-1.389541491768537	2.2043859953365477	0.36361077302832423	-1.9071585468906438	-1.1566465279678115	-0.9966325561105964	-1.286332730320699	-0.5563345154026356	-0.31119512014157	-0.8117281061324737	-0.8190265220958375	0.9835410075813934	-1.597457882747459	-2.8788444889676734	1.649828393734269	-0.3632441964845546	0.32657577946294214	-1.0647924714215962	0.27170162946093634	-1.279173459397207	0.4038686213507049	-0.9242147813245623	-1.1506587821891399	0.05014003956156019	-0.04188624342487037	-1.3195614607145718	0.5958560652041219	-1.5794811102198376	-0.0763319298190012	0.9216816808386111	-0.6561639877592651	-0.9453415363357648	-0.9288549830433771	1.9107724966878732	-1.325387715030969
-1.069679041711201	-0.8999750190661876	0.8857372652618203	-1.401429051510705	2.1881880816795385	0.5425300382775162	-1.695801381721036	-1.243613719765718	-0.9544436857583036	-1.2371102005172336	-0.6835085369257907	-0.23174531195454923	-0.8612399866676169	-0.8250117537859942	0.9271363475231424	-1.6530645222024574	-2.8184241682105804	1.6562528709790443	-0.17193457249784824	0.22965946028776196	-1.2178591321873815	0.26305481286913307	-1.2939794179418063	0.3819248419367706	-0.9781161943160954	-1.1603024882096378	0.1466341343859916	0.3758079804216436	-1.3296523313999336	0.5679753491063074	-1.5913783923862994	-0.12663286282335426	0.9057024185882963	-0.6562071941331834	-0.9905773196181313	-0.9186576497027306	1.702637591408222	-1.3419474568801861
-1.0714911488062469	-1.0112551620267067	1.0546042932550148	-1.4113170062962435	2.1742567702748756	0.6767312799421484	-1.4205735735613403	-1.3125184948055961	-0.9002576825465252	-1.183421443081171	-0.7691996662026743	-0.21169578257445426	-0.8620744565642763	-0.8154788242794975	0.95815891055518	-1.6762843236415463	-2.752961988937122	1.6594281873184158	0.04662707712328847	0.20853315108338094	-1.3929246010033214	0.2674057587974922	-1.3300851764979327	0.3627496702059022	-1.0339435284412029	-1.1897993703576677	0.20918259965529673	0.7779569914909686	-1.3150218659332396	0.5242350335793987	-1.6521777915658002	-0.10148239632117668	0.8999074258152895	-0.5988291295700919	-1.088750968962589	-0.9008423085134829	1.4672996437971875	-1.370139292074133
-1.004568159192675	-1.1033728643694238	1.2546515984912854	-1.416820506176877	2.168488912510775	0.7704834654635758	-1.1267436744559467	-1.324693901657303	-0.8611884854857925	-1.1417523228177462	-0.8295765352711582	-0.2622711720017245	-0.8099002196921707	-0.7151537914731418	1.1245808600570473	-1.670466781198563	-2.7008217935483674	1.69381514023393	0.23549230147932976	0.2793787057084752	-1.5576140323842727	0.3027640788735212	-1.3873490512517614	0.35639212663737946	-1.0611014542994428	-1.2483302367647435	0.27407865615774674	1.1211316722389069	-1.251234074120117	0.4482468658799964	-1.7416753646198029	-0.02347289297102234	0.868809543805692	-0.5192861951870725	-1.167753129648818	-0.8771784967318081	1.3293601859288482	-1.408897142811357
-0.940831978608321	-1.1769512948949195	1.4937631276645587	-1.4392747856898604	2.1821069536854387	0.8227252493453252	-0.8724250322083977	-1.2723606772303442	-0.8755934198790317	-1.116992183661593	-0.8894292995734222	-0.34600440602799437	-0.7045980660660628	-0.5543972257952176	1.3560655849361072	-1.6606449562948273	-2.6503417223052472	1.800668227282071	0.38718649012940104	0.3406599855991974	-1.6633048323034747	0.32096645392823603	-1.454530792973265	0.2886125089149013	-1.014806210848097	-1.284616287951203	0.3687918197018635	1.3487689959761782	-1.1591192108714776	0.36924767278173415	-1.8246347916183645	0.06917605613770014	0.8340395871676568	-0.4304106840377672	-1.1546093579486376	-0.8462265908272615	1.1523295344777162	-1.4122849011581908
-0.8981953898317959	-1.2209959754786914	1.7408004281826517	-1.4723324749728641	2.222168687804139	0.8198478237771212	-0.7339797497622607	-1.1350480825322873	-0.9709632980203169	-1.1328982224232984	-0.8821180380846603	-0.4702495591363105	-0.5781758767221161	-0.30193146486491307	1.566398562293323	-1.6585294863155606	-2.6376550945750443	1.9271393540393487	0.5069822736817946	0.36972738975274144	-1.7254001881159742	0.2783381988833067	-1.518406579038877	0.1667168650910024	-0.889962639645183	-1.2707293512816844	0.4622907119184919	1.4563798336004552	-1.0593000067653775	0.28144525275398946	-1.9081033365474727	0.22575227357622624	0.7683438770182308	-0.35449708506385813	-1.0558217744695653	-0.7771246613659433	0.9598785537980389	-1.385324978090367
-0.8761793300678551	-1.2394907352387299	1.9343440002045718	-1.526395188800285	2.3083180010538737	0.7464027154214685	-0.6853233308752464	-0.9355587241158603	-1.0898458815738243	-1.2067398526155717	-0.8390104210631083	-0.6053322956933285	-0.46172758947634024	0.03123838788748796	1.7461320115689372	-1.651074973055288	-2.6488045703185494	2.018017399969256	0.5853646750617739	0.4053624290371996	-1.7521647342903386	0.2187192246118102	-1.5804877034627212	0.004317516274093103	-0.696907330065828	-1.2710893829731147	0.5164741969317659	1.4620489623525341	-0.9760827492881514	0.1901950937199201	-2.016170316226153	0.4943785049176996	0.6412556691745799	-0.3193703030685307	-0.9213981050857522	-0.6401804730324459	0.9193112261352494	-1.3579623145197715
-0.9211904040034063	-1.2554928197964528	2.055489101525262	-1.6065995270607136	2.4406838870587597	0.6526741153555198	-0.6926602449577401	-0.7182936539693117	-1.2073884712302854	-1.3102623078469295	-0.8034761179134293	-0.6962131740417168	-0.3741479869888165	0.39081083527307625	1.8625230275991371	-1.6652032904168155	-2.64575076170498	2.0401461549234794	0.6405757840750438	0.4667935409080938	-1.7425528236431966	0.1487461005361166	-1.6194035243263556	-0.1875367420598844	-0.4269126901376333	-1.283716208722619	0.5323946432255056	1.3835276813113146	-0.9251874066540117	0.10476012114318442	-2.122468780988199	0.8093545385743608	0.48897932442647907	-0.32531117948225424	-0.8141549742071987	-0.44463161014711555	0.9690516727237387	-1.3463302211750439
-1.0022978181195739	-1.2878975974265547	2.1032528528486645	-1.6814838154365297	2.587257499377132	0.5573181188616513	-0.782573815271805	-0.5437285193121095	-1.3366769448905362	-1.4393911348385118	-0.7816733596386989	-0.7165981524333194	-0.3429745758493149	0.7679045657516184	1.8549083984912742	-1.6757302719803082	-2.6327362082176142	1.9592125105525322	0.6715651149299122	0.544231702660795	-1.7376262167215433	0.09182581424550038	-1.6053059848508773	-0.2991782833539089	-0.13407516284034315	-1.289116684094099	0.49958233357603465	1.293847707930033	-0.9399994559119605	0.00608583078216165	-2.2171379203893347	1.0979643732091051	0.36923526583971106	-0.35860169058606584	-0.7346225976774393	-0.19335731977084375	1.0159452893008036	-1.3366881397263588
-1.1197098605882008	-1.3522397760863254	2.046622275535282	-1.7319142193427333	2.73467878408256	0.4133760840849816	-0.9213308646052984	-0.4474529709415497	-1.4379511711406798	-1.5782829787252095	-0.7631986666294621	-0.7032834070534875	-0.3735320687317587	1.0521789370352483	1.737417491589938	-1.612593566765781	-2.6533135494795266	1.808348062149386	0.6561916594015179	0.6788557368461579	-1.7229871561543484	0.08857637361546125	-1.5511119260632307	-0.28525833916960325	0.12455898027461935	-1.2772356382768475	0.4072707288796177	1.1983446927988783	-1.0003371556912721	-0.0803604785697617	-2.289781010374187	1.3903986997288729	0.2979453794985213	-0.41053575203548914	-0.6902798094999688	0.05362809217098252	1.0734090802721368	-1.3061983146048388
-1.2738639365701603	-1.4372578053081617	1.8806411484539223	-1.7501124589480272	2.8674316509597975	0.23610780071918613	-1.069960532038464	-0.420502698318463	-1.5125511438777615	-1.6856134806748877	-0.7354211140198301	-0.712030885122797	-0.4323621964462678	1.1083387521279575	1.572687681889818	-1.4449173867425145	-2.7022154780163063	1.642542396552458	0.5800112378541191	0.872089047275829	-1.6369424581227148	0.09705796441251373	-1.4590882889846004	-0.19343285101456492	0.34664937934873585	-1.2116070042386855	0.3339557245065802	1.0823969011274266	-1.0828280780034858	-0.13288103609944651	-2.3311803368318023	1.684200725333349	0.24013889218363507	-0.46089278083690755	-0.7051258531188582	0.20547838247595668	1.0658702526492927	-1.2692646414389857
-1.4017112164481862	-1.532001719024747	1.6748220413939834	-1.71520192470521	2.9538020961365907	0.047848695101067075	-1.2669140670121286	-0.42654261757299905	-1.5827333242355208	-1.7888068454491062	-0.6942264793949802	-0.7337834633305466	-0.4888279927869091	0.9674203334230489	1.394815586396128	-1.1802569818364617	-2.7654026723494547	1.5053391928652118	0.43076144883471434	1.1056271603720123	-1.484861118741258	0.0751104713435155	-1.2937905061900392	-0.0638979008059068	0.49840708892462837	-1.0756436076243567	0.3415381743515657	0.9643199796531586	-1.1659415733142826	-0.16551963202599093	-2.3574668994563477	1.8659780647957056	0.19300437175765078	-0.497445373171528	-0.7362132452080354	0.2986940060722171	0.9514171423752009	-1.248203682205861
[truncated: 68 more rows]
