# Supplementary material for: Obesity dysregulates feeding-evoked response dynamics in hypothalamic satiety neurons
Source: Sci Rep. 2025 Oct 14;15:35837. doi: 10.1038/s41598-025-19800-2 (PMC12521569; doi:10.1038/s41598-025-19800-2)
Supplement: Supplementary file 2 — Supplementary Material 2. [file 41598_2025_19800_MOESM2_ESM.zip › Fig 1/Fig 1ef NCD and HFD/matrix_MPK122_2.csv]

-0.7169317575880816	0.39712877535705465	-0.5831983785775088	-0.15088716679381284	-1.1025268150111194	0.35853532650666076	-0.43571213931715497	0.16377758733187328	-2.193413062822566	-0.6201040270271669	-0.09000377443351956	-0.3489941635847914	1.0574664431226215	-0.44814740168839473	1.1835558870918415	-0.5239263386060492	-0.00874546606057509	0.9074025648304029	-0.19295772065997285	0.5228106824155561	-0.8054614363831891	0.18492370414663345	-0.13035013399859474	-1.111921701746319	0.2240512925369243	0.002845247973771917	0.1423825146719262	-1.3037575545498885	-1.3221590751091181	-0.344977310367658	-1.3891043274604118	0.22978886533333626	-0.2767943765424435	0.2707323499230636	-0.20353565766521556	-0.17183247828527162	-1.7349559767411384	0.5016640454250092	-0.8288709757804114	0.725685965028356	-0.6456742670169803	-0.2687155579277446	0.2375522264298303	-0.7451159937533779	-0.9784417520300626	-0.19833740565494298	-0.09531048541139209	0.7819258640710232	-0.9204745332174638
-0.6521257673789167	0.3402840377575421	-0.49367038706890615	-0.14154703351760328	-1.0639450570077602	0.28759364796562137	-0.4177012340351278	0.1824178527761534	-1.5820908682130335	-0.6248100448580691	0.008995830827414925	-0.2888722201205178	0.945758523522916	-0.3617004397863314	1.1728142598259867	-0.5336439840912047	0.047950042845979354	0.9234061978294679	-0.17208068334875776	0.4451212974908527	-0.7866048112628226	0.19042138785211396	-0.1818035795287106	-1.1839046099714419	0.27832150240972264	0.04992649680401074	0.14725186408738603	-0.9953571968277375	-1.3825342703682608	-0.3454542803112288	-1.496554687469943	0.1641757332165118	-0.2563184607138025	0.24657317376086674	-0.029965204258522893	-0.17871654647551172	-1.7103448385655464	0.5902952429094089	-0.710473117634252	0.6479265631188353	-0.7187674835535205	-0.25238438049118156	0.08445973648499133	-0.733121995010478	-0.7857309682799982	-0.23191822907496956	-0.06327266278386252	0.7269255458214239	-0.9512489579551335
-0.5950516846448204	0.3165667951785697	-0.44210410864677635	-0.09669895555496287	-1.0173969777938991	0.26422210188323214	-0.41079277410006587	0.19057796897922644	-1.0726628337827697	-0.584449405822208	0.029749289154069023	-0.25562134645704243	0.8250797958482802	-0.311469698135162	1.1359719989977946	-0.5097489041301261	0.13878073760602838	0.9555141156074685	-0.14602711748785854	0.3592956268452341	-0.7617757173942428	0.21092577821945946	-0.23943434549675838	-1.1993072266510814	0.3197873618978791	0.045150138227029436	0.10462369990643762	-0.7436332600941249	-1.423832581014274	-0.40564082096835014	-1.611881698063779	0.11629929193646242	-0.21985696147508618	0.230392490960879	0.08459074371006738	-0.24775916104480225	-1.6739041492010232	0.6788294697182278	-0.5554109021815133	0.6601724193424193	-0.719748886927917	-0.2788080527668506	0.0216574956905236	-0.6940748657697071	-0.5948779822227405	-0.2590273139864201	-0.09469229298249293	0.6161705189921659	-0.9770757259825679
-0.5698606689223257	0.28288575589676146	-0.40964004774322255	-0.04986320460172309	-0.9589928633473989	0.24100371141081975	-0.405632827033523	0.20171812761920874	-0.8341695262016436	-0.5715977286555267	0.02262113060718874	-0.2505756093872116	0.7491910313477523	-0.3005374082455977	1.0662689299187154	-0.49923319114135967	0.21115184618814087	0.9598996574445887	-0.08051473022938505	0.2833898493313632	-0.7220696373594979	0.23272848151399528	-0.32305527877795304	-1.184840883452562	0.28980878405589716	0.027881764910252876	0.1038890261349823	-0.5717513421537294	-1.4095249175544253	-0.45343497586938797	-1.7099848740108154	0.10263383440563804	-0.1653892292379408	0.2693901734696077	0.14494899372551978	-0.2818949605107954	-1.6427705530068761	0.7049630667883018	-0.4156204269191821	0.674408673479894	-0.8364398816291985	-0.2985782823831778	-0.004523469094197229	-0.6513629035797169	-0.3900468548710406	-0.2998089880860518	-0.1108193879713128	0.49373998600817026	-0.9337837297680003
-0.5796913991407321	0.23687345368699914	-0.3702098668551318	0.002275580699251245	-0.8955940290334338	0.2132702935563046	-0.40133368630225225	0.23689862860256636	-0.7037079776315471	-0.5834755215766478	0.004901229589993725	-0.244118726109836	0.7072290086239306	-0.3122017281189563	0.9928277192531679	-0.48928081991984945	0.24962352993587963	0.9647050609920166	-0.00839006027631819	0.2139111303515148	-0.6891138919623501	0.24505797738117235	-0.43163622034632015	-1.1437990600330055	0.2629039480909915	0.014707413230887919	0.10117244172425269	-0.45750626154079804	-1.3567280671168709	-0.47666341212123753	-1.7806110474045256	0.10399722416391033	-0.10734000786375068	0.3829383014319241	0.1847858521955882	-0.29301410745166745	-1.530823296841245	0.7269657130784666	-0.34925002264203314	0.687984436829801	-0.9381239386446089	-0.2946380617953082	-0.04933020570187356	-0.5881945102004492	-0.14614124027658307	-0.35357580275546135	-0.14799902612618088	0.3936288804172022	-0.8940936276384853
-0.5741160582507894	0.1545230997413392	-0.2880581954277181	0.09237313078185713	-0.8081420442258229	0.1473276141248929	-0.39791491568660087	0.24611475984368553	-0.2918302523260211	-0.5880442805541485	0.03094588494948103	-0.20047517567080067	0.5932912024455985	-0.2659875194051854	0.8897080975009544	-0.4803612419383071	0.2909469187765962	0.9793024448380647	0.09491098539483225	0.09789619656829267	-0.6313880549080457	0.26486396493251296	-0.6214035041997551	-1.0601512857313107	0.28919647792714953	-0.009436816938465853	0.05274548037977143	-0.21462764071878682	-1.2966253987807708	-0.5091397656123012	-1.8855767129164296	0.09846792125536548	0.00538529717180577	0.5884478860634832	0.3306710327101593	-0.3931800532469027	-1.301216569723549	0.8205230208825716	-0.24070038140031466	0.6976240321078402	-1.0239924669330676	-0.30577436945681347	-0.18764267901847292	-0.4710131424823256	0.2849607143393855	-0.4590512525943435	-0.23981914759007936	0.220848933288223	-0.8680887439694842
-0.5875493622967511	0.07491491890534815	-0.2573295964715321	0.18375205452054005	-0.7625027330327502	0.11397032227204724	-0.3870863632644926	0.19449802480226933	-0.0888997050871129	-0.6192216486838742	0.04575375791768837	-0.18833694661162415	0.5313328213414242	-0.20967900249382798	0.8069436520502157	-0.479910568524503	0.2936406138248445	0.9542315243554313	0.20555195786803218	0.0042499766625700595	-0.5587358624902635	0.28440491756906167	-0.8022318420077037	-0.9407488794328662	0.33074956051056886	-0.08380104586007553	0.017009581301265158	-0.07140110780434182	-1.21597839316899	-0.5537205563379561	-1.928293175055187	0.11318116906338178	0.13388783419321731	0.8199285850694027	0.4112791689563921	-0.5605124755606494	-1.0618869238204316	0.9019589942385922	-0.21113745941258424	0.7152323594823924	-1.0646481684602207	-0.2888106829258802	-0.28130718543726935	-0.3304234872176441	0.589932496365212	-0.573059398011912	-0.38419798935870403	0.0223004160013446	-0.8531072394508892
-0.6182753204855018	-0.04083544415870529	-0.24318861562487015	0.2513869700297759	-0.7196528023456423	0.08728448878977094	-0.35072707748944687	0.14067325831767047	-0.04134339480797748	-0.7200480807109505	0.054503864671629196	-0.22061069046416143	0.5020623561369425	-0.15182936982711304	0.740436804623475	-0.4880414680318875	0.25945024986049287	0.9002419096340535	0.31068432260157025	-0.09407764346018585	-0.4769949212596756	0.28807242774131747	-0.9578349101214423	-0.8181300983522155	0.39518300544344565	-0.15982387841940437	0.022073704693341918	-0.014487546979031768	-1.1747639369608376	-0.5703191103741847	-1.8958805888739267	0.10227405099720825	0.2572606154596654	0.9694694115918772	0.4045149654839443	-0.7533324719419328	-0.839621000385727	0.9663669169619407	-0.27983745117640463	0.6949677880756678	-1.08633291606318	-0.19938841358433457	-0.36038412336100734	-0.19860944103318318	0.7117325712559656	-0.6901006500609678	-0.5237363844090746	-0.15018479258007672	-0.8645066405112729
-0.6315280453696929	-0.1587148236122541	-0.2299068704836189	0.2972694098593697	-0.6690374606017278	0.03762531381104316	-0.31325265623461895	0.11249685707528653	0.04764751160593458	-0.8312865771888962	0.06828341312815578	-0.2534536361483124	0.4375067125044074	-0.07708525569229667	0.6963090385583388	-0.48738423597009073	0.16935442721323452	0.8506867247571606	0.3716892232078204	-0.18967292882591663	-0.40783951296383114	0.2805941452807033	-1.0475078005728657	-0.6617173520941078	0.5335955908548107	-0.24397176930529016	-0.025984211221757664	-0.03318009461259377	-1.1767974070789395	-0.5830171102052206	-1.776250155020938	0.032495005730107517	0.3638646993422394	0.9862466172600677	0.3537586318483904	-0.9452492785766552	-0.6229214479556737	1.0208644366405335	-0.4691095827406123	0.6747032166689442	-0.9691021495059815	-0.10490607148784181	-0.4449650778936989	-0.09374191202443505	0.662772456674746	-0.7785607050056329	-0.7012008849722055	-0.2334063267583219	-0.9059482131162129
-0.5915892263878424	-0.2494790503291962	-0.2513877631188673	0.3186822443289682	-0.6466102806542724	-0.03814995578084897	-0.237790264490851	0.07457631707275897	0.16127190248098214	-0.935818998257807	0.10894897336281624	-0.2725930477363466	0.33920374325666464	0.014534075963680008	0.6574732865438707	-0.4858819912574098	0.04154687389050786	0.7767680576218522	0.3775201431024623	-0.24481144422265194	-0.334392596881972	0.2771415282826038	-1.0790121348063464	-0.47259010890736697	0.6595527182625828	-0.33853317163813074	-0.08449841430268432	-0.08337074106541378	-1.2186826987899715	-0.6630632660683086	-1.6062767681630128	-0.03709467984834353	0.42130503164047195	0.8844649028730419	0.2824119966891271	-1.086102821003471	-0.5080694698028972	1.018963811399074	-0.7009537836691033	0.6440493036847768	-0.7835913099179772	-0.036823207330074256	-0.48139550950470855	-0.04064847758920139	0.4305548904495571	-0.8361730655828195	-0.8748449563247596	-0.2594696354637783	-0.9322895374415108
-0.5230593367450527	-0.332442560995029	-0.29398546546334225	0.3084775697908254	-0.6048116240272012	-0.13631044932688047	-0.10667380860473089	0.01934353053743224	0.23822710344141212	-1.0425867777963982	0.12708487838700772	-0.3098188475239292	0.23155404635752036	0.0739248243857529	0.5982989476136685	-0.4774506428074895	-0.06892472023902674	0.6969310658302855	0.3574635367311946	-0.2891481295466215	-0.24471886853178232	0.27165458923583113	-1.0846589324302018	-0.3490680992919846	0.7013779369032227	-0.4161516228869132	-0.10573902901601251	-0.09526923237545458	-1.2643624038141639	-0.8181738917172016	-1.4454511137004258	-0.0883732835344507	0.4192789936532179	0.7096016805953798	0.16586592854649246	-1.1357782570642267	-0.4984680875022944	0.971583939308396	-0.9015906479133902	0.5755867558878536	-0.6688183187679617	0.025390801952076315	-0.4451767708401981	-0.0410482775472976	0.05810217992037177	-0.8813863528972273	-0.9876774384468293	-0.26719599596046834	-0.9699313096929876
-0.46659977274028125	-0.4073158093807807	-0.32264607339972806	0.2812908347504771	-0.49289999608939655	-0.2594291810746564	0.0021252648504590963	-0.006272834249083958	0.27677801786347545	-1.1445701058735707	0.12233588882397088	-0.3413099388579964	0.11818011954389665	0.11331959588206801	0.514423013318432	-0.48879259038823014	-0.1864691449421731	0.6454433667799211	0.33652789720998133	-0.32346625409483687	-0.16940796421963408	0.26060191697842794	-1.0345572299606247	-0.3009326273801592	0.6646186356354739	-0.46393620363947585	-0.1265900957761049	-0.09841726370860487	-1.2143851588496488	-0.9331766447779172	-1.2955783982477755	-0.114542792505722	0.4047949774039076	0.5031302028388447	0.032384544130540774	-1.1251162122511862	-0.4681082735948193	0.916620960386995	-1.0648079421756822	0.49206501813434833	-0.5872252956149158	0.013632354197749752	-0.3892898329646723	-0.0924625521585248	-0.2854117588554666	-0.9189002156855552	-1.0708181382090318	-0.24321690984131292	-1.0072564319150106
-0.4130140957921812	-0.44396895554232413	-0.35455430103622276	0.26633118327171623	-0.3817593024622852	-0.387951242742398	0.09265665840656452	-0.014720954553445858	0.3007272388673564	-1.2430239205775664	0.12325203247983241	-0.3256568884886001	0.058596866672893856	0.16870344334021095	0.4219371878247715	-0.5220297546562943	-0.32283933783167595	0.5903322036542967	0.34005868036226333	-0.3042670485354846	-0.12605940072453695	0.2520849841760612	-0.8610544674484866	-0.25905366531865776	0.5525823142317203	-0.49922876965224355	-0.14143392304680907	-0.08313952972456067	-1.035900987864802	-0.9789021633681403	-1.1882193127299954	-0.08623351905271834	0.36145069663402174	0.34983128224669624	-0.0987483882240725	-1.042903916296091	-0.3627847558517542	0.8675344044060267	-1.1844482469814013	0.4140699816735859	-0.5276242419907267	-0.04192475609121071	-0.37695390762782305	-0.20170789070843087	-0.5297407369626124	-1.0170762111036082	-1.1556650490749876	-0.20624827487622371	-0.9821025452001704
-0.35248182327281313	-0.43432876933069064	-0.3747390584548362	0.2787898403856057	-0.3215703582783006	-0.45707343263691724	0.21067027240522868	-0.08046589078567612	0.28918029302619824	-1.3519682333629486	0.10762149990227945	-0.2836782534070378	0.06628613073711905	0.2431008064300734	0.32404322258027346	-0.5730309626518089	-0.4327992803878004	0.5607750895546746	0.3449226637919643	-0.24956570669987155	-0.09808512774903404	0.24009394505817924	-0.5666143056331553	-0.23041471177844003	0.3871445249839855	-0.5094113362888841	-0.12864034816156028	-0.018009073555096393	-0.8477316293071346	-1.029121798759999	-1.175805981852066	0.0013264009785084185	0.2782969247741402	0.29278878297484806	-0.23085708587177822	-0.930952445759169	-0.23167119603036368	0.8602422096020579	-1.2327209539601294	0.3390953517332753	-0.48957992683370727	-0.06817906800827861	-0.3988160155570931	-0.35884926423831376	-0.6928911012698137	-1.1882800815720602	-1.1952788199186337	-0.2299747279546153	-0.9402651600584118
-0.33663438893174086	-0.40569775692476373	-0.3550640171326521	0.30549799008452666	-0.28385064500417284	-0.4683028019603812	0.28943405208256634	-0.17422722598179896	0.2618219737263564	-1.4758149359461872	0.05341944973203665	-0.25563083315423796	0.08653452610624361	0.31950162000189913	0.22809021546721056	-0.6412140945486103	-0.50285040021793	0.5871573589407364	0.34309134472957636	-0.20566619493702532	-0.08732023448108536	0.22808141662288173	-0.19198525709758857	-0.2178135722207451	0.2215811344790716	-0.4627604846051422	-0.10610807444539487	0.050411697849580925	-0.653923059803386	-1.345617854648749	-1.1920528413834743	0.1317194825821038	0.20285934014231496	0.2779577331641673	-0.36157655835643887	-0.8713198934680546	-0.11241959712718634	0.8997868511054937	-1.2577343286209466	0.29171138561099874	-0.460675463972148	-0.08781795693834446	-0.46661549287647297	-0.5203884373072584	-0.7596646375747589	-1.3644835783561493	-1.1779199765152386	-0.31572259254049817	-0.9079866476808298
-0.3585908860447084	-0.3654508310977546	-0.32417522168901713	0.34003332585128165	-0.2676470074921357	-0.44895005908377283	0.28318342426167453	-0.19760355886943226	0.25796077278899693	-1.5808179587981865	-0.028678239918716097	-0.24662321416894048	0.11706944806795219	0.39588316962678244	0.13714720284725526	-0.7029187961219765	-0.54382767181781	0.6259801883185236	0.35796165551616227	-0.1904561981229273	-0.09938558465388676	0.21169223054061548	0.2157614964211309	-0.13238137081385176	0.11429672730525871	-0.3540694588775399	-0.10051088543309863	0.03259063911615585	-0.4169923456301735	-1.9398376096800631	-1.1570642862128393	0.2428546838501114	0.15781232531930992	0.22525493775848876	-0.4909233440728519	-0.8416688349590634	-0.03147629823856402	0.9374890497728195	-1.358409050593993	0.29458184287157063	-0.38653257252212525	-0.10917810012521582	-0.5767920491221292	-0.6402684547425339	-0.7634588320935314	-1.5337542599825555	-1.1217448305014739	-0.39208092911132986	-0.8303875998374846
-0.3609228401135499	-0.28834637353581083	-0.29723308516345154	0.37520162932766493	-0.31285179207372626	-0.42004040614464133	0.26497443570363155	-0.18350735813431576	0.24395780989591112	-1.614348335843363	-0.1340721539613724	-0.22724189180246918	0.12821033733434017	0.4546959996405967	0.04368260359500817	-0.7188050339585763	-0.5806515365276537	0.6925656543491379	0.365843652760678	-0.19710487936501872	-0.11481767325814107	0.1976095645276199	0.5372147171397698	0.07633051060154401	0.05775522803180104	-0.25220180254562485	-0.13850206213560626	-0.05482503321396894	-0.2689892628074081	-2.4495806880391293	-1.0700898371857774	0.3591025967116378	0.11339036476896858	0.14318084762969868	-0.6173593723047883	-0.7737093137850355	0.018061972973151305	0.9383811799881995	-1.4688223618250489	0.3548400240207405	-0.29078173895061943	-0.10422171738573813	-0.6922994186568772	-0.7158506368207023	-0.782751346595764	-1.6862761934515784	-1.0262341002370654	-0.4396812045418918	-0.7493054016701313
-0.36680199192091123	-0.22631535201148928	-0.2647714514794044	0.40890330030613153	-0.38632884037657883	-0.4095645624222598	0.24884898975255224	-0.17275520501967417	0.20666545147558252	-1.58566123548249	-0.23615673275734653	-0.20182703002088553	0.06498749947293722	0.4841313105679189	-0.050163551529230056	-0.6927786443113793	-0.6141797631617093	0.8175579103547804	0.35119310026157974	-0.22497469388665986	-0.11160987955950477	0.20351912681689904	0.6765968685270634	0.32844142161250023	0.03747062499737644	-0.16538754884973317	-0.2012807901782819	-0.1505465283270382	-0.15907705838251313	-2.7749589842103566	-0.9116576027290655	0.5528554301371364	0.08388349238011962	0.08486328072706681	-0.7054594013945887	-0.7155086476774896	0.049831610104510184	0.8749623581558152	-1.5450866611926533	0.4230240946207422	-0.22882531722788033	-0.08333854827003032	-0.7727619831395126	-0.7335817649622884	-0.8072742761408233	-1.7442385278708592	-0.9087280833525424	-0.5228395804599459	-0.7180362112614365
-0.39749510568615853	-0.21839541104257001	-0.2286252985840232	0.42102231620997743	-0.4365236724964784	-0.4297811029391364	0.20145573186175528	-0.1429307803088258	0.17473722980051049	-1.5372480770470858	-0.32743455577601616	-0.1925490401655702	-0.05202601233108628	0.47401773842338846	-0.10910563905909096	-0.6732119069287109	-0.6631327798765133	0.9334742515814394	0.33739227980742825	-0.26330024274517927	-0.10262227739485483	0.21366208463704323	0.6222437161090244	0.5569802708634308	0.029788014766588933	-0.05417712519141543	-0.2351714621098766	-0.24087902064946048	0.023243453134425662	-2.969414330537717	-0.6226622786298158	0.7817155498381331	0.11446804454942301	0.06403717609095301	-0.7615245597603522	-0.7140767614939201	0.0872405401314135	0.7986658306057857	-1.6137683816820687	0.46123973456746076	-0.2359170233506887	-0.04586497667907992	-0.7837122819174642	-0.6483244238981808	-0.8316471527953085	-1.7156073345033132	-0.7989741995263734	-0.6388823571840764	-0.7138208077443153
-0.4076768769726512	-0.24225742673602907	-0.16046897483286285	0.41189831824924666	-0.4583060710204454	-0.46769630574487814	0.1392575831933066	-0.13838671559966237	0.14731781554912732	-1.4756972855004131	-0.39880027688668185	-0.18923343949641688	-0.13862421294773136	0.43182969462049037	-0.11111295473348337	-0.6694187390291926	-0.734463028640168	1.0106022726119783	0.3300377024528805	-0.31466813617722467	-0.1049630998235906	0.21635541241979278	0.4464081067020894	0.7220507930763898	-0.0031613817000614164	-0.004628965887351494	-0.2453407139417397	-0.2964942408684427	0.18896078595509916	-2.7986166934114167	-0.2670162923330551	0.9695603609777887	0.2164812125672606	0.046253338082671104	-0.8127439684502538	-0.7151341543679394	0.17241330869169613	0.7755868098166294	-1.624584976129989	0.47773415315433	-0.2943915965799188	0.02147131936730202	-0.7392760079661584	-0.49586070987802877	-0.9100390700560415	-1.661094742241821	-0.7198393867034161	-0.7547777646344265	-0.7618724497141307
-0.3824030930856973	-0.28860185550255163	-0.01996209202277689	0.43707808250297087	-0.47139793731477225	-0.5204614764939242	0.09701449047887789	-0.14613082587866064	0.12261101714614309	-1.42269575967988	-0.41250503810599637	-0.1676464600324398	-0.17840333903998581	0.37534780218665376	-0.0755950798667702	-0.6707144250938787	-0.791406839045584	1.0809492394445306	0.28697972865802723	-0.3621561142542942	-0.13715663297928296	0.22480787726991264	0.22779637012139217	0.8039141402728873	-0.05704432102989523	-0.0586490565184352	-0.2415272445047915	-0.2932750675842615	0.28384208239360326	-2.283807134318431	0.06218037457674386	1.1186432438510252	0.31834350541583517	0.0452243361350226	-0.860143007941781	-0.7215886567031055	0.31376024053474183	0.7719019241444116	-1.51503041479598	0.4919364901973088	-0.38310192768293183	0.1536346130856855	-0.62921492060041	-0.37214261284502537	-0.9873377448283149	-1.5757511210339026	-0.6959338854780142	-0.8561678249942608	-0.8679106283279147
-0.3356326340148452	-0.35473762062581815	0.1554530617342181	0.5062105069837648	-0.4688328286082819	-0.5780234809474294	0.03876333449545168	-0.17800327975420288	0.10666523479406982	-1.409165958416036	-0.3952852767376653	-0.1512819073735257	-0.19255158491815874	0.2720737826307884	-0.011642997843800035	-0.6582270159197187	-0.8087728953901541	1.1161658593378938	0.21818073412225608	-0.3930132814436131	-0.20404346645221771	0.2266631216734556	0.03443170554233703	0.8125498862634757	-0.07506810143509614	-0.1065806021502906	-0.21097848396148935	-0.27790840616142887	0.36522281433665776	-1.8753300746452688	0.34292042797776295	1.20154491554149	0.3784995907608158	0.08620545718052405	-0.8879275112026896	-0.7731145302933977	0.42647317655472594	0.7599163486421437	-1.3733732243319108	0.5175778136368947	-0.4932153862901645	0.3339515499884539	-0.4572240239772773	-0.29799971061600405	-0.9945402835758138	-1.4645927626162467	-0.7070798949710062	-0.9207576724161821	-0.9502594266130879
-0.26250452508138183	-0.4022061700459953	0.3475723401370624	0.5931277802814128	-0.45665206649932005	-0.6067861045009859	-0.0557884159219789	-0.2869488311791861	0.09379863799963735	-1.412087611152721	-0.38165530275556464	-0.14709827391116034	-0.15442992241307898	0.11210596722472688	0.0745554504548644	-0.6279004507824751	-0.8044389055918559	1.0738230934298534	0.16467691639554455	-0.4371313799870201	-0.28605894858494035	0.20592593036744064	-0.11962339874401143	0.7631587063887325	-0.09587604304110059	-0.173407632262509	-0.18621143514517605	-0.276645636530617	0.3843416261687206	-1.684605693209831	0.5499309752655895	1.164581904317235	0.386043349223998	0.14568624367614963	-0.8972882426584488	-0.8451934778724628	0.4544265680628111	0.7632715340173737	-1.2052226859801967	0.541762487123355	-0.6087820340820831	0.47660827327242694	-0.26046505261385583	-0.22483631828431933	-0.9660087982397363	-1.3309860820413828	-0.7408146558158519	-0.9116207774418941	-0.9992412280444279
-0.18674886226753146	-0.4238880729566098	0.5525219008528925	0.6894623780393754	-0.45921717520581107	-0.6293918725334923	-0.13345173295479432	-0.4044545045034734	0.08482989911348979	-1.3960087168971385	-0.3557415250612029	-0.16534119261440225	-0.07849416796549194	-0.05304384990872324	0.14804642927762876	-0.5637733796099115	-0.7677354294875194	0.9505390419168315	0.14305270090687366	-0.5048204197010169	-0.3587255905238874	0.19495205227389473	-0.24383114416140814	0.6844236141173982	-0.1255179397353677	-0.3241516084502985	-0.21311074644236566	-0.3028436599980172	0.3203397264721338	-1.5910135909493612	0.6619552014727873	1.030401628940663	0.34506996397111234	0.21843220745342432	-0.8883244326778463	-0.9046277689996991	0.44968664515491874	0.7405222135252052	-0.9088626151266915	0.5514877676927555	-0.6971595414320398	0.5761921641300557	-0.07192361653722905	-0.20012868087394736	-0.914840762554374	-1.1868468553615767	-0.810361304066635	-0.844736179899701	-1.0300948152894605
-0.1213227706459459	-0.4198003614887792	0.6989851803326854	0.7699419065830069	-0.4302580790986587	-0.652696030147492	-0.16718458121824414	-0.4830796241542831	0.10080011944617975	-1.3343010580894359	-0.3179365766499464	-0.21560171434595415	-0.011785530394974451	-0.16209705354717813	0.18533936841839113	-0.4785961044009067	-0.7088954985453488	0.7935567745038922	0.1622449246806938	-0.5789395538765428	-0.38873724598365866	0.20745167190394515	-0.33284996538998934	0.6141700580868186	-0.11781439596171697	-0.5261863275108963	-0.2596719781160819	-0.3674405515347453	0.25398990251547	-1.5370841893297378	0.6795204703294653	0.8246433912548266	0.2888150794313785	0.2941756986434167	-0.836972716829559	-0.9828307836407989	0.43806775720633945	0.6709166625905181	-0.479688650621267	0.5776432028805027	-0.7039440256289512	0.644648312343515	0.11831136311138413	-0.26447648412960123	-0.7885176648192078	-1.0553233524182282	-0.902366883259204	-0.731282891843399	-0.9864762737320165
-0.052727192156147594	-0.36972589600786165	0.7655832291604752	0.7950136031789903	-0.34845494024031337	-0.6554712098002643	-0.16920943248416692	-0.5614327399316565	0.14335886268930134	-1.2224939177902552	-0.3015955653188679	-0.2814583662637421	0.03156483167377597	-0.2216804414386701	0.1893374103814358	-0.4134174619294663	-0.6947347888224378	0.6139537385068274	0.2082623100803655	-0.6741705279413387	-0.36363842771999716	0.23160566467903282	-0.42339494813853146	0.5817639806578496	-0.1456978750554765	-0.711991924901137	-0.30473652554841335	-0.39943664401122464	0.16021967737861043	-1.4790846441916523	0.6019980020035728	0.6207030065800175	0.22225757619049874	0.3425611597904806	-0.775549118549192	-1.0237166414362586	0.4465023892526913	0.6040650788424357	0.06802934222555926	0.6072046283998249	-0.6428324642024313	0.6295510460910465	0.2758109153060473	-0.32762488751096513	-0.5508124500244941	-0.9350823395271665	-0.9861937766174798	-0.6225454205480209	-0.8764205978695202
0.0032397054960529637	-0.318561374135523	0.7987875920136045	0.7648318501955276	-0.23026370191722076	-0.6700087402992168	-0.14294505736821406	-0.6049373594535438	0.21670946150884118	-1.090803852155514	-0.27310162794065074	-0.3533343275508516	0.04767811170169535	-0.22934749232157192	0.14726672814790773	-0.37531678040409816	-0.7106260847495305	0.42351481946565067	0.24963547033782252	-0.7829174512708781	-0.29587017345599564	0.2657665162639661	-0.5145503954950585	0.5744940924514872	-0.21073839273138587	-0.8879508753788343	-0.3774384751366983	-0.40029034742360353	0.03972085017390069	-1.4182020807279896	0.49469976614695793	0.4643865836003954	0.15147556821023683	0.35526709688319047	-0.7390323428348549	-1.0043311054125492	0.47110137377980454	0.5544548812133115	0.7279329599207529	0.5921240171204005	-0.5680239252462969	0.5458317276003652	0.3717078200697346	-0.37805965222485616	-0.2527859732194709	-0.8427725723194609	-1.045521704018614	-0.5451554990607375	-0.7284856622334547
0.0697496630932967	-0.2608905781768864	0.7996905176701378	0.6795973447112791	-0.053873931630480265	-0.6839397745826631	-0.10021776109019409	-0.5725848987425264	0.34031676746560774	-0.9746044285474913	-0.22591088125914244	-0.41551962765472583	0.024798279297256833	-0.18771810297999064	0.07069012357773172	-0.35406001771966367	-0.7455989746496856	0.2635820170199972	0.2653848142743544	-0.8498414372529087	-0.21894092277336435	0.30708331054828086	-0.5803715616202332	0.554028255652363	-0.2439599252552577	-1.0473027944965667	-0.4487872581505812	-0.38986805159746857	-0.08144881253368771	-1.3820583583374788	0.404885666265468	0.32350297524565497	0.119403817943908	0.3902755327108145	-0.7194508833938327	-0.9329570864161643	0.5287825894743079	0.5322485965044188	1.439507741634054	0.6067119379745014	-0.45657917162684214	0.4627760252086941	0.4364088824449137	-0.46765482283431126	0.064425837451661	-0.8163912107939513	-1.0793862852735288	-0.44382859696109345	-0.5584050151623725
0.14653992524754517	-0.1601455226259915	0.7488499778805442	0.5723787899950848	0.19233445323018494	-0.6340968128719637	-0.07847261923441659	-0.5237682035747152	0.5061406849368699	-0.8602874120718292	-0.20121239616949388	-0.43268106287790076	-0.022379627550130392	-0.1051720903336798	-0.004161184875612106	-0.3519005409451844	-0.7950184972108334	0.17991450606315476	0.2543968999000303	-0.8835948792846728	-0.15738596261032717	0.3379634596744391	-0.666229048271753	0.5038219670999371	-0.3149246355614482	-1.119525535177067	-0.4762811426395501	-0.32301240311548696	-0.18691673175200507	-1.3435191868970402	0.33231230371443565	0.23141735865572066	0.0825256158567506	0.4356634664451603	-0.7368161979319002	-0.8290902655618579	0.6265708451586706	0.5213878808389347	2.125886435942488	0.692868498437337	-0.2821283213711624	0.3497953843523085	0.4817496626221656	-0.5773599313360269	0.37004070329422795	-0.8270404148462582	-1.0710777790291683	-0.29029086643695035	-0.40000083792744723
0.222968898743241	-0.056998936587747594	0.6584845956420918	0.4756119216061577	0.44625218119778776	-0.5392628591746164	-0.08010130394831173	-0.4737674915460669	0.657998296485971	-0.7511077983949017	-0.17152186299586664	-0.39465838052605884	-0.0807838599312847	-0.01006598428120733	-0.06431429756440307	-0.37454687998884817	-0.8363870317786153	0.15734550125153218	0.23249432391387742	-0.9175122614018589	-0.12145000347289281	0.3431137327483678	-0.7878423191052154	0.43354638110509763	-0.4186712739913817	-1.082196455836971	-0.48768054590268795	-0.16671353669897865	-0.2243996654753914	-1.2627946737808753	0.3198786896161177	0.1598583323153211	-0.022181751612223254	0.48964132948161965	-0.7813540951233456	-0.7357753444295498	0.6900858121244295	0.4959039872952795	2.7497956430592962	0.7601528734780553	-0.17288532488730723	0.22752411810978793	0.5137537871700305	-0.6585193228296435	0.5894609015662705	-0.8273570578462476	-1.034190236796952	-0.10075292760397866	-0.21246485798264927
0.2834847490508564	0.022507051461546895	0.534448824405204	0.37784156782391776	0.669556808537113	-0.42529670667902575	-0.10488372270297375	-0.4324389030116664	0.7558601898635656	-0.6819293362806417	-0.12089090340255296	-0.340698046889013	-0.14716783968575747	0.08280550392599761	-0.1286811142308421	-0.3801239634846759	-0.8661380659148487	0.18093252692239203	0.2261066830242701	-0.9309553484064143	-0.09143834801312134	0.33610105216509034	-0.8861707256055598	0.3279347324344822	-0.4821208424096879	-1.0098057552944233	-0.4505709777259265	-0.005096809442855144	-0.18310135482937823	-1.172318775151727	0.377097654332848	0.0595166333002989	-0.1328379114693063	0.5849358576769428	-0.7966355719168452	-0.666758430381503	0.6988607463282716	0.4482913855831995	3.2506660883310055	0.7979186656451315	-0.15347913990142428	0.13308325201948287	0.534268758167039	-0.696920108804826	0.6629010734380959	-0.8159412444255428	-0.9935193568998948	0.12278520796510972	0.029614089535793274
0.3139643740633213	0.10048014771040396	0.38686416951326635	0.2783266932809968	0.8894833418968527	-0.27143045467240073	-0.1565761213250414	-0.4228067658464677	0.8070699782448247	-0.6454969149064083	-0.09871648756884842	-0.28027727246314427	-0.1970797070893135	0.18848751684960857	-0.19094107890845685	-0.37999251707231674	-0.9026158133838573	0.2412718310708919	0.2200853059471406	-0.9413746516131974	-0.04326364444890327	0.32625894478876477	-0.9542375293958199	0.18901377780016765	-0.5423885123127905	-0.9381078891828214	-0.32288125915970023	0.14335865687241406	-0.07180555217979466	-1.0993953704459478	0.4612933021666487	-0.02925518873827959	-0.23388116768473483	0.7115702060604479	-0.799347868663743	-0.6208499564344458	0.7239701840916188	0.3832046681307565	3.581248256145585	0.8229173493995166	-0.11016084834982269	0.05967072106654581	0.5734896877091613	-0.6516227735524767	0.608003151615636	-0.834339869267086	-0.952867022775704	0.38986043755914296	0.26506317706251914
0.2973286735581352	0.17055033512145615	0.23671637082213995	0.1890936844603219	1.0771567870946572	-0.11037814144568711	-0.21745371482006332	-0.41323862959266533	0.8063246198360312	-0.584887326925916	-0.08839584883343174	-0.21978534780832315	-0.22320611765420134	0.3146471053725252	-0.23596467180348646	-0.43334098243139624	-0.9508916441926768	0.31779594142222134	0.19200019680636654	-0.9943637303344086	0.014245449787925765	0.30849444239190305	-1.0505601236127857	0.1064454717472961	-0.5426397148271487	-0.8123899324401365	-0.14315613505059024	0.3002088734094183	0.11106001318323218	-1.0419469905759886	0.5888950416324248	-0.09623171061337832	-0.337769498520563	0.7950983206804814	-0.7796175636695379	-0.6011339851376046	0.7526284872116457	0.2903843374610945	3.72440369111089	0.802931255189713	-0.06389834667503232	-0.01720505640309994	0.5857871234193756	-0.4995388694925171	0.52043657190273	-0.8508553015297393	-0.9172405930984364	0.6569567199065727	0.4860255257416742
0.2724982893884977	0.19436125442156546	0.12776819603956857	0.1021146582153937	1.2012772111163585	0.02977762035585666	-0.27913831425440183	-0.37909414336254094	0.7509970317209422	-0.4999437050781344	-0.06122938491574872	-0.2005605559455455	-0.21584151140602073	0.45529318199579877	-0.28324442115898874	-0.5145936433285218	-1.0046903022791895	0.43395384692056443	0.14687649510913967	-1.0391011580894098	0.06890798835524299	0.28742774821884975	-1.1251458173240212	0.11900255137646802	-0.38163983666640827	-0.6823470092497234	0.027793908848765935	0.4186602218770954	0.3234423406729521	-0.9979597624467736	0.7496801296542343	-0.15572852478684673	-0.43961023777352903	0.7893269619306248	-0.6718533831647255	-0.6147479183906177	0.7529930966661007	0.19961978511382894	3.679931409208457	0.7302487067932935	-0.059443628749512166	-0.07690976731087114	0.5407542602552127	-0.28734504173272973	0.4676822628027404	-0.8270404148462565	-0.8866215220952256	0.8740106074293909	0.7049890211098924
0.2689182472264746	0.19623478884432163	0.08990357173336819	0.013823381840749317	1.2756653636045774	0.1597883545525677	-0.3671899986515146	-0.35058173733532333	0.671048178135026	-0.45460906664044504	-0.05096483660824147	-0.21285531550841555	-0.18000954086673404	0.6164360981653203	-0.32002308934184903	-0.5639799382579046	-1.0694894691940202	0.5841895693171877	0.06392506685923818	-1.0347112069131252	0.09679556420375565	0.2710385621365835	-1.131948137241562	0.17108138689113972	-0.12738102505018886	-0.5817390518831658	0.1573288545619033	0.4628571589555007	0.4745690013059997	-0.9906462233120361	0.9130411866654186	-0.14716946685991833	-0.5533270082071036	0.7046579973251551	-0.5180132347522379	-0.612104436205565	0.7674073237654848	0.1257475244534146	3.48346039552857	0.6122600605900853	0.007786769367807878	-0.1057770676177898	0.4636595381032299	-0.06571593496186182	0.4835449969490189	-0.7579455791641577	-0.8369373965848673	1.0070640088982774	0.8509448940618632
0.25348136817921296	0.20921327275468057	0.07759756883385317	-0.0746840298493775	1.330205461839297	0.2854065858551572	-0.4534809428173909	-0.3216213249283305	0.6066174422404004	-0.44558919913121675	-0.04120510215192381	-0.1977145467874716	-0.11131878189299396	0.7947046631662475	-0.30441247736166416	-0.6054418923278965	-1.1059672166630288	0.7184993043735001	-0.02538470117527276	-0.9464021475661234	0.07158114977077393	0.25214945212830775	-1.1426094655738617	0.27609822652668947	0.11565740759136374	-0.47783488222392173	0.2774941468735055	0.4287445934358315	0.5575429675683938	-0.9875300196807135	1.0916146589681825	-0.07576192827043818	-0.6731003390068344	0.5494800296981689	-0.39751449025284186	-0.5799861276571919	0.7765468674237798	0.08804532578608781	3.212095428061476	0.47278582757826887	0.14526858120710945	-0.09464075995628482	0.35927567066629773	0.11885171569344966	0.5258813482178056	-0.6534700545884039	-0.7742526842948281	1.05382217419296	0.8767914527161377
0.2400972656010026	0.2120235743888143	0.06454883676525523	-0.15619792025996068	1.3764194695185241	0.399391117023945	-0.488050142690679	-0.2669805468234224	0.5564462680353303	-0.44631471021348135	0.004676867878354229	-0.15815501949026953	4.674503502055671e-06	0.9606057742304335	-0.24600125017544566	-0.6726297871025473	-1.0939434046878886	0.8144175748228892	-0.06206968463301872	-0.7129878970561219	-0.015217123867575599	0.23335346249549888	-1.1880672765612712	0.45451890708224196	0.3106324258190499	-0.3629923265488223	0.3815034503877097	0.3488521824273027	0.6122370246625282	-0.9447935127368607	1.2515884181744419	-0.017590631917512024	-0.7596380253773417	0.38718852686786914	-0.2665469418462101	-0.5159257427061152	0.7750398150120399	0.11777653492035407	2.931229397903641	0.36066662383324444	0.2813934962070287	-0.0385444615868798	0.22896903968999252	0.2506057918841943	0.5558490540779374	-0.5148470822768499	-0.7332850720319009	1.0099903416204559	0.8569810352483523
0.23558115736908908	0.1951277003217849	0.04785927543644557	-0.23556589575253875	1.3992251081275935	0.47145389463001086	-0.4932589992080885	-0.20998773522468736	0.5066538825298113	-0.4551581020540515	0.054242109341381836	-0.14487838676786258	0.1439647850392633	1.121112980150871	-0.19586812647287372	-0.7340528177922853	-1.0481204917163007	0.8497722314429291	-0.09126823576372411	-0.34315727991045575	-0.1488173965594641	0.21978654010047602	-1.2071224932533555	0.598264423889868	0.40261441315987534	-0.24166232120213263	0.4557225867412328	0.24573192440694255	0.6403282613456025	-0.8453081818402828	1.3289891871780015	0.01952386705766368	-0.8095992599992204	0.2523892717258456	-0.1312794107920562	-0.408269930719903	0.7566634985075944	0.18173839253601426	2.6964252505214947	0.2823074248842002	0.42765673476157884	0.019438995064085342	0.14550428432974502	0.3419201023134657	0.5484964624398642	-0.36352505912357896	-0.6737345953563636	0.9139476806234541	0.8338457924712882
0.21585808105445037	0.1767500308476656	-0.007495892635811868	-0.3387241941850232	1.3958189801730743	0.508854494586231	-0.4803615770142765	-0.20923572451577713	0.45693481096614086	-0.49074736190024826	0.12020445256339521	-0.12925379649004726	0.30846377425324173	1.2253309331068927	-0.1843550927701661	-0.7726041727314574	-0.9769858744365967	0.7777170601177537	-0.1265760672865534	0.07629253642275949	-0.28650688374105693	0.21038854528407178	-1.2032634848385972	0.6952182966056321	0.3347060001117087	-0.0873911879113415	0.5267843344211529	0.13443034201794565	0.6205386140106613	-0.7186885608206259	1.3217683607195982	0.04306127635671514	-0.8270361188469766	0.12980382231026416	-0.05980046847440712	-0.24615838572163398	0.6913254842695691	0.22130242817456489	2.5362044452616685	0.20249157598202858	0.5630904004282278	0.046813159148231365	0.15185507272469131	0.4546037205030028	0.43771455694260747	-0.24110087607468794	-0.5869960156579873	0.8378209243399907	0.7914542697779836
0.17945003759936728	0.17118052397274633	-0.09324470337231501	-0.43482721839068283	1.3616455647281376	0.5481297192085627	-0.4299457150598561	-0.21542781269340566	0.404735284369926	-0.5392977791890544	0.19179453538569904	-0.10457889708956333	0.472159662553846	1.1875928610475874	-0.22219548164030645	-0.8049399901719138	-0.8973337633171814	0.6233574905116671	-0.1336376335911194	0.5099504934924963	-0.37681639102250897	0.2026810434376916	-1.2334814829338245	0.7791744904069909	0.14305941519926973	0.09917022885811456	0.6119928235607227	0.026152292547792715	0.5630983240766136	-0.5791589533283459	1.2255244799748668	0.04828760376342256	-0.7814502641337443	0.07083753678846341	-0.07531348279508196	-0.05880158585612505	0.6220983025173779	0.22721763938523085	2.4379780740589303	0.1461106542669166	0.6183903470898461	0.029683568592546138	0.18776589437611416	0.6226596328889235	0.24727600267836092	-0.16319003265601678	-0.552037233803927	0.7991891218565409	0.7721386179812216
0.16248589285913306	0.17170852003734263	-0.18144015137168176	-0.48841333839355033	1.283192485874443	0.5879195466804156	-0.37270698470939123	-0.20656368646496626	0.3492488493808319	-0.5736124925393804	0.1996098016744756	-0.10385316475425488	0.5938892563172594	1.0524562732497156	-0.2988882119106533	-0.8317550582932671	-0.8461084116734096	0.4446689478288337	-0.15520324686979298	0.9227151974535277	-0.40854753950091915	0.19802502466432037	-1.2531035596190365	0.8149731823322617	-0.04249550873998217	0.2611465208203424	0.668641296970883	-0.020267830500352368	0.5091379933137528	-0.4441234626377007	1.0561595897286062	0.05340031535694092	-0.6829287786045795	0.06045803888174091	-0.16596042468379807	0.11146069587938637	0.5901828216042369	0.220061203527082	2.3900342500194975	0.12400384909594571	0.6401775020014393	-0.034272432949505584	0.20670279068104408	0.8212202820776164	0.09143535775478255	-0.11726013223636747	-0.5525750612170675	0.7672731477067268	0.8554967382352835
0.14570239244817304	0.1919086275408691	-0.2595869106128637	-0.5237514624749564	1.1550211524747316	0.6517854360405462	-0.3361862977464822	-0.2167078309213386	0.31623313756833876	-0.5575335982837981	0.17764105074310801	-0.12384637908971072	0.6555571541123402	0.8904464794678058	-0.40180876103400065	-0.8227979241939071	-0.8412025759989484	0.274970046970812	-0.2036379734318159	1.2296110373624178	-0.4036202527836424	0.19147078285257474	-1.2494625742785588	0.8130345454772309	-0.1360265782526847	0.36578551487604355	0.6859044220564263	-0.017155370142717574	0.4505656684685966	-0.40643223776360926	0.8797361387870517	0.08127406152605023	-0.5761522659571332	0.03054987357724482	-0.28928723469367973	0.27192006451199874	0.5751122974868362	0.18852633982694167	2.3787974162602548	0.0998191756094862	0.6636287756783088	-0.13149219145441365	0.20679901474763426	1.0144635918236238	-0.009571673728009896	-0.06419743160641053	-0.5248305850082212	0.739504565976117	1.0513447814532777
0.11883565402123897	0.23716299991596984	-0.29857291033120903	-0.5212041533996254	1.0149634137028705	0.756323329185993	-0.31827076589364545	-0.20929972542717407	0.32240372767393105	-0.4651191731294597	0.14047179384816313	-0.11512336102022029	0.6782832012354929	0.6783311596898485	-0.4825990695818259	-0.7662947449381985	-0.8619846590248146	0.12485510671003017	-0.22687374969538734	1.4559394330692048	-0.3798941390306593	0.18213725598841693	-1.269804127108896	0.8185200065783966	-0.19258901106900436	0.43962486922875305	0.6865605028197719	-0.14220513456857917	0.3593320400769998	-0.4393537632020026	0.7488282343979067	0.1657284826634351	-0.49019652666806957	0.023324490336143464	-0.41994055359914634	0.4358820470398044	0.44822820733710333	0.1408943439797435	2.3519934567077216	0.09373551992290163	0.6838286173060927	-0.22792390584174801	0.19904335498047332	1.1649682860491006	-0.05606663367838518	-0.0006188502925648792	-0.4971602918908431	0.68483056540417	1.3003900296197322
0.09745393431960665	0.30881717552080784	-0.29815057413702484	-0.4640054859808358	0.8931137416508486	0.8361786642276549	-0.3302731451365783	-0.1616990475759008	0.34111100183563636	-0.3148011202473978	0.07475250914709379	-0.060423065002075484	0.6705255881573635	0.44379260567144707	-0.5153962851873805	-0.686919889931925	-0.8962803630189846	-0.014700023959992125	-0.24063061849204231	1.6357088445163097	-0.3541595418357374	0.17656435967198192	-1.320734317260738	0.8148189725824316	-0.2147157658753876	0.5171173505809984	0.6622035044805503	-0.36847210982470513	0.26264787322450855	-0.4558251252532782	0.6122004618591265	0.287297402775994	-0.3891963776438592	0.08097096901204692	-0.5494031080791458	0.5875518374071211	0.09256383816643399	0.11469286743676108	2.2779947953663724	0.15427217826899314	0.7159845122167361	-0.32180484584851465	0.16615396901997997	1.2308952991392352	0.008841959558011425	0.06742606386325031	-0.4947678871910167	0.5897352783100308	1.5982785448296422
0.07462705998376236	0.3891747701258999	-0.2783298996444333	-0.4107590071880128	0.7804171624148821	0.8680840408979249	-0.378517427472474	-0.0924660616725511	0.361150145940925	-0.0651272659104158	0.036704502214895865	-0.0024213983605662626	0.6307293748116314	0.2724590615696269	-0.5181501232200162	-0.6162017200824731	-0.9015172673585958	-0.16804157270683767	-0.2690673408927943	1.7461315998301565	-0.36949048379183597	0.16218084321516796	-1.3612866090768443	0.7697676956672443	-0.13347268602337511	0.6364528325658724	0.6054115134034068	-0.5261760297740892	0.21231424689908981	-0.4551891653285183	0.4570135426646177	0.3739294603328417	-0.2971409707974223	0.10573412457829612	-0.616912835645236	0.7238894311011409	-0.2168680521795642	0.11700076951567673	2.1517585605003506	0.2617001123120364	0.7429432362142738	-0.3982036492469968	0.12198712245512713	1.2266973995792205	0.0937075872406038	0.0995569956517435	-0.4356254175185511	0.4837767704630521	1.9271789722993113
0.035755684765816996	0.44509125657959014	-0.25097999024172307	-0.38786410198367594	0.690708442625059	0.8697932575052608	-0.4346116766726354	-0.01779299830048563	0.39012137196143665	0.24797978710559895	0.054859104048392074	0.04112254175793643	0.6028088026317577	0.15822385620378548	-0.50471272077161	-0.5843729102325469	-0.8237763253516235	-0.3325123325419833	-0.28278025803195145	1.7769523358893822	-0.4304096650236121	0.14406534863385217	-1.3954726271239704	0.702422094919211	-0.025162535249267304	0.8045596594928405	0.5054002020408414	-0.6283536569432787	0.19629804926784336	-0.45796619033330155	0.32050746944816977	0.4135813791359107	-0.25052054349495473	0.10302740206382854	-0.6105455536479448	0.8495649799821205	-0.3166495062149388	0.004960850945130035	1.9746550976900525	0.38305190620113805	0.7361843538445191	-0.4614545586838508	0.10589845852126308	1.1737838751251326	0.14408248621864986	0.10059025175697486	-0.30411734211953745	0.39354466940361305	2.2126191832262645
-0.0398521781422594	0.4831240053615257	-0.22992143380065966	-0.3484194069081003	0.6152970500517385	0.8209427441472086	-0.4714845116817914	0.0546560334005454	0.38856956019230726	0.5349880495677356	0.0796323763752536	0.07375203675523159	0.653677556229973	0.048785373626491955	-0.4738398739117528	-0.5797535077410543	-0.6356691292449372	-0.5144274837108814	-0.29584855086114803	1.7386996492910503	-0.5051281389679944	0.13817727566198917	-1.433539455893282	0.5986829932108406	0.013062114018905108	1.0160001308281081	0.3720722894146097	-0.7028926361366772	0.1829232664291857	-0.4119438904448556	0.17377865315578153	0.4246967928595973	-0.1888125992661216	0.16253055816701312	-0.5967525323862793	0.9305877089539418	-0.3682295903715934	-0.2121952799592152	1.7582866661828267	0.533965125609562	0.6972183729098056	-0.42078733461641765	0.13518906439128747	1.0750932554689798	0.18541133950787428	0.12672163196670203	-0.16472731325210271	0.32986009037776004	2.3811759520305955
-0.12206177017480462	0.4983336984480772	-0.21186292067000995	-0.32232878668198517	0.528700101479624	0.7287001833706613	-0.5131406909858077	0.07833637061731323	0.3384839189193936	0.7746616160140498	0.12398120804266224	0.10413318451765044	0.7714941689473704	-0.04998088234495218	-0.4293803201318406	-0.6034326400246873	-0.3608219428695367	-0.6839193294788876	-0.34111875808336584	1.611081400573002	-0.5682725464591861	0.13898670661797558	-1.4197385952913493	0.40409231888719627	0.005191101902348549	1.2148436125098019	0.2138338103050829	-0.6843068014296615	0.18927524009707564	-0.3654976172732388	-0.00923684441212519	0.38341638073414874	-0.07972985188850208	0.20946199482283223	-0.5903687119941892	0.9234723360725121	-0.27095178792346486	-0.3649434881402121	1.5516568239336097	0.7028936775265	0.590586762796083	-0.16079498982630797	0.19754225954166812	0.9575320777906651	0.18588293430681657	0.16221897880772312	-0.025559833659070542	0.3464917655613715	2.4193322805799395
-0.1773060905098977	0.4832261981482196	-0.19194030295813214	-0.3457794684118483	0.42889915071344503	0.6227655110622293	-0.5523171611308324	0.08606448066846192	0.2887648473557239	0.9896874140710163	0.21688565347071856	0.12754160984279297	0.898623334809218	-0.12801913140684562	-0.37010644488720423	-0.6433547932641803	-0.07697570823239244	-0.8097743150262604	-0.3930842677976718	1.41220386139178	-0.614987848385735	0.13204565709275062	-1.3329218071129965	0.21622078366337152	-0.021582899419662092	1.324899312116542	0.05311452580915309	-0.6812476975353001	0.2209722176081257	-0.361469871083094	-0.1671214319183425	0.2961973081424911	0.019826206229899897	0.18349088044847228	-0.5927006256607291	0.880141257255881	0.09394935409335518	-0.46476510158708634	1.3884943434945343	0.8457096369013708	0.31736406336423484	0.26209436926756774	0.24996513101995	0.8527644987714418	0.1898486178433843	0.15866924412362132	0.09561824625309427	0.4306185681356861	2.330868178600913
-0.22149826233562248	0.4877567450250638	-0.18618779272699823	-0.3552585458194426	0.3111704729767685	0.5218298378634249	-0.5437042068330303	0.09364858866896623	0.24535077479103493	1.1531234916567183	0.31655834386656667	0.16313095436448402	1.007349528677355	-0.22574513424342452	-0.3109652847284794	-0.6655129027762225	0.1838913513283592	-0.9272090602463617	-0.41598308135376466	1.1915222908495087	-0.6344369038738688	0.12872197599914403	-1.251293968102511	0.1460112875613156	-0.09748792584156403	1.3390709254768143	-0.06553357973721059	-0.802882648311642	0.241642336540595	-0.3351835275263585	-0.26807101979327097	0.2491224895443885	0.09813041907773377	0.15711711313807658	-0.6282085592923793	0.8245400152969691	0.4018498847306501	-0.5705795027850955	1.2441147331440774	0.9308379738678834	-0.022167368407238718	0.7102633541330909	0.2965568240628734	0.7333442512879762	0.29424255742768113	0.15413624959744351	0.17041334822520243	0.5386191930621715	2.138641820094811
-0.27143820827468906	0.529298112816887	-0.14822122520151199	-0.3596275668395548	0.17967711354734073	0.43607494872547575	-0.47909971318188926	0.08443245742784541	0.20456378514258847	1.2344983833160652	0.40800443816896725	0.2383936665496992	1.0384654172572512	-0.36569770877678726	-0.27125029526985706	-0.653325942544599	0.38987625535302384	-1.0333938122423207	-0.4175653410236678	0.9688187925870384	-0.6243077895371811	0.13322040644480093	-1.1584161384591707	0.1374636614277741	-0.16183763660298892	1.3421151979764274	-0.15471955850456445	-0.9545039314478206	0.24962947174675404	-0.25778720468310234	-0.36954797139830664	0.2527960675041757	0.1741930579822229	0.16100942485309686	-0.6477238651542087	0.7169943484017991	0.4769837396449844	-0.549924748885557	1.1346515281820955	0.9388067059643959	-0.297105390258683	1.1186153730580375	0.38541012715216494	0.5937740859164411	0.434777807512825	0.1702850425969505	0.16911514412452133	0.6649567661974235	1.902183410599196
-0.2856269992287681	0.5768688550237597	-0.02503012635299262	-0.410975142503494	0.07295177097238453	0.35631150704980047	-0.40548609868092084	0.022383573828772624	0.18668740232183376	1.2852449422592929	0.4766591219306552	0.34102075678977833	0.9402991460373176	-0.5030689144199265	-0.22695663534733437	-0.6197507732161815	0.49548715953516176	-1.0939746806625055	-0.42827489490050896	0.7446944802509176	-0.5986598894692483	0.12725353930908076	-0.9980819696335557	0.1586124271190119	-0.18141049918006477	1.3725369279898136	-0.21345928934789105	-1.091274332306146	0.26086596641998416	-0.13104039167849257	-0.43331841630061324	0.24743718831541436	0.21794685706868022	0.12231000377846975	-0.6404965866274136	0.5825292212555246	0.31857308533352635	-0.41024818777337585	1.0671757118034286	0.8638106547012449	-0.616308971266581	1.3808681601853983	0.46471800283572107	0.497962025958582	0.5486679514576631	0.16145236943932706	0.09938303814507131	0.7834206095622062	1.644885471040067
-0.2669056778310245	0.6375543381899179	0.11396217148484433	-0.46724751571307255	0.0069878279519287965	0.2894498939585318	-0.30510923266514867	-0.05368150936617029	0.1919537871446265	1.31403008465831	0.5251586452633935	0.4351667397388022	0.7273065314582946	-0.6163987142794966	-0.19304793089728303	-0.5948510671034956	0.5249372221576236	-1.13535118948381	-0.41234974433398763	0.5323738540651392	-0.5768989105947083	0.10590032090382002	-0.8469919791574189	0.24131291295745413	-0.1893652454680744	1.3631521706978993	-0.21103999153305325	-1.1471029783782238	0.25837129689365035	0.03127777978434345	-0.4224466101722296	0.2347500891759405	0.2049931461076154	0.08446062779103294	-0.6221058916118596	0.4498484445841579	-0.09132086336282433	-0.3536367073670362	0.9823969985629695	0.706792358283396	-0.9561220231367946	1.4094243904459058	0.49212261700057913	0.4070475154874078	0.6567489049246072	0.1317212582823401	-0.006995515019325405	0.8549999711119233	1.4200639501269285
-0.2591872383073942	0.7054103485558979	0.22245888343915002	-0.4656573773205926	-0.03844122842913721	0.2346446904846006	-0.15805807768633273	-0.08854600584950736	0.20226661496466553	1.2926177035277042	0.5089672084067423	0.5417782428001818	0.4694427892511534	-0.7294973467757628	-0.19792521030448235	-0.5923160291508461	0.5185566260656845	-1.1776421916193471	-0.35351312549760333	0.346975833018565	-0.551930138021532	0.08065753604634338	-0.7130168000122721	0.29942795867983385	-0.1607700259169675	1.3406245542007544	-0.16780016872377684	-1.0773838663672188	0.29159861789564545	0.20449206462473027	-0.4214932988139556	0.22149491097052088	0.17548627371876607	0.12045332635119169	-0.5657430421397293	0.2906006719530265	-0.5400092580130014	-0.3536367073670362	0.8504053122592874	0.5643834040424869	-1.106839979616862	1.3026444125146408	0.5068448991888634	0.2895862877986176	0.6875097474920537	0.11085615112508258	-0.12364842635197204	0.8688526828471337	1.2531300127235538
-0.23189352237489563	0.7608329032072281	0.32400889316497206	-0.4512226258937188	-0.06584443892743473	0.16645981292313702	-0.03904671088996723	-0.11803442577552312	0.21622070189651876	1.222537254662521	0.4379567266728402	0.6822003346594576	0.2398584515468823	-0.8001189762650002	-0.2103174814513456	-0.5925413658577481	0.4560147455041338	-1.187787891030077	-0.29313819864881413	0.16992054076343543	-0.5024694270736257	0.06834415716722843	-0.4903280319425355	0.2585183150458479	-0.09742512521297556	1.3179709678070746	-0.12130044462162537	-0.9782475576046323	0.38616546019217574	0.3491941461717219	-0.6589286766849431	0.19430285968054592	0.18742696568620315	0.2116989555785918	-0.5083051970057186	0.12225491480167713	-0.8854888697559444	-0.3356389499785196	0.7133524829453453	0.5342221814836412	-1.1477516994155974	1.1574369148500996	0.4815957041156234	0.18231995904129208	0.6142196285107978	0.07579210523141719	-0.24996368534826066	0.8578210400671182	1.067751211104421
-0.15553023772620678	0.8077053280383464	0.39752451758716445	-0.4312146709747576	-0.07932878087084287	0.09698842823787104	0.012924471602047346	-0.1490428673472096	0.21943429634754946	1.168006273046944	0.350754808082287	0.8179834315910762	0.09263467559719472	-0.7861911426259611	-0.22961093706553837	-0.5622523568383216	0.3331280764315586	-1.1708266282396926	-0.2435753795443607	0.019714991387326207	-0.4697123625924974	0.056281486991294705	-0.1724503896420909	0.17251333456815016	-0.045342470569376105	1.2309887542491353	-0.030925319470705794	-0.9222766276304913	0.441362643913469	0.45656538013532	-0.9732577430497715	0.2017825673821751	0.22202048663879803	0.3295867874070799	-0.44909774362830407	-0.002803821569457182	-1.1074874129240508	-0.32768735458057596	0.5642223412495188	0.5659043179641331	-1.2161341797550356	1.040744171439878	0.366858127113597	0.08466881927618859	0.4924195536200443	0.015479946443786401	-0.40190920244657063	0.8237155795640169	0.8225849257987932
-0.04688088477228901	0.8697874459560154	0.41099558584994733	-0.3845448810673355	-0.09898059729980077	0.08423362903904215	0.03287952755606818	-0.15630697079073208	0.20737415291345243	1.1242010904042974	0.254017516747054	0.9019122416626212	0.028950481891937975	-0.7257408771220801	-0.2865954770782224	-0.5318319014065348	0.17522337173176267	-1.1621820782315715	-0.17956711567579658	-0.08267469974087191	-0.45374564170513765	0.04358130039869915	0.1433342311452649	0.07509683260288862	-0.01898714010462864	1.0881598865603428	0.11712340528310294	-0.8564525374384676	0.4293504956900348	0.5455785709375205	-1.140330629392101	0.2548222161727159	0.2457725490000202	0.4483470339303123	-0.3846806958894683	-0.09025902385823767	-1.105640058354821	-0.3203563715063732	0.4005848076759061	0.6252628035540194	-1.2024884058797376	0.9396256683532883	0.21253396911640438	-0.005326151291363967	0.37034080907537037	-0.051798358343631834	-0.5658352888168825	0.7890627474725955	0.573460515124973
0.07584230365343961	0.9461424897488578	0.4244957807468115	-0.3654014674103055	-0.15352069553451947	0.09667599079352011	0.028477676977976478	-0.1337786499791036	0.1761179757053262	1.0241982114976302	0.1536904380255901	0.9355947600484052	-0.017612283830310348	-0.6398044098139825	-0.3537990787059916	-0.4749531609726554	0.004632717726531732	-1.1282077888782986	-0.10536206726785721	-0.17490010557294194	-0.39661223501860043	0.045357750638385555	0.40474389720715453	0.01046091745904518	0.03280244493888508	0.9465067379058842	0.2392364373608884	-0.7762755586258111	0.3997918063444131	0.651105521119315	-1.283043368047514	0.32944886946922797	0.29982896678762494	0.517133577169894	-0.34598085206177337	-0.15207244895202005	-0.8865097762284133	-0.24939323111350126	0.29399019279555216	0.7220871827912196	-1.1371525429721203	0.8044761021893626	0.07633842526478637	-0.042247677421588595	0.23844431826178236	-0.12335967634144432	-0.7373651420626126	0.7541362295870133	0.323900710660652
0.2122944611041798	1.0113755519229792	0.45946230496188256	-0.39266539363475433	-0.2334595750597311	0.1216709863416574	-0.01606905087232102	-0.11761841985144379	0.11640377006962813	0.914489170814727	0.07290152502606587	0.902822964593206	-0.07798155036121182	-0.53017328776727	-0.42294363846519795	-0.34268051402110755	-0.14869721996394986	-1.0453167345090115	-0.0611173987205766	-0.2557225676857002	-0.31083987738296937	0.054863192041867695	0.6239442960884073	0.030353975187364667	0.09644041524296071	0.7714925616522057	0.3557727829502312	-0.7290550886285608	0.3217023610873595	0.7749693157983468	-1.3742367269154412	0.41914855398218726	0.36772279295626753	0.5135768095682376	-0.34015933709282137	-0.18760525532275082	-0.6331791272742916	-0.11532157505011513	0.28050599228446205	0.7397597741342935	-1.110680253690586	0.6710892662884308	-0.05188976587317105	-0.02775492894058621	0.11563674539146913	-0.17103944597156656	-0.8991213730074996	0.7111465071503891	0.11295241916301701
0.31536026206227835	1.0327679086046235	0.5060940461266735	-0.4581852706996246	-0.3065721816884374	0.18476497142750894	-0.06507632064175276	-0.13947473109340675	0.058168062261210594	0.8478794100998345	0.020008251507053133	0.7888972179955812	-0.15960736021632566	-0.43215832572656154	-0.5000842821504923	-0.19200536933921966	-0.26678339339188223	-0.9534532929057459	-0.03654842217958763	-0.2855414476673497	-0.2323067298510189	0.05725566938079949	0.7834281749243286	0.11367130002513459	0.15170496840176334	0.5878914374513391	0.4785008907436539	-0.6928260500656994	0.21304797323036215	0.882849317701752	-1.210916236345033	0.48409892718874126	0.394427697915934	0.46420708568864183	-0.3569458078129545	-0.2028933939596295	-0.4254246601268255	0.041732131126843444	0.31595226463068915	0.4607042014964596	-1.0804444958168022	0.6048728224091289	-0.15046169968806272	0.008846757223160773	0.030406703546057123	-0.16693975239274447	-1.0306479941793796	0.6494829924506467	0.005687221685092986
0.3771570448865808	1.0088888607800484	0.6119402343795457	-0.5418141995545736	-0.3806799944273126	0.25662558362840565	-0.10255074189658206	-0.18125132600758273	0.008803341416475407	0.7761518549938355	-0.009588797620058202	0.6292076441361579	-0.2712042126684392	-0.3911646466340644	-0.557898291450116	-0.057911250673544745	-0.33460732402010934	-0.8900426715886915	-0.012814527131046093	-0.3021904741201472	-0.14101465513034567	0.06316523167007802	0.8407028365377223	-0.08761648343406725	0.2141915938483648	0.4458393841245165	0.5491525879464826	-0.6581265634500173	0.17615202057199578	0.93069470270784	-0.9574976808076932	0.48326574455868687	0.43154298955479165	0.39593504342288355	-0.3757499626984629	-0.21240992982581286	-0.27610493487973536	0.1852487309921782	0.35907247222713046	0.020431753164118494	-1.0713814490028155	0.5982988754283137	-0.19997860435532439	0.04103065384994085	-0.016667031839386854	-0.12159314170991911	-1.1115446554246897	0.5388507733495388	-0.013786755126397224
0.4144190433527905	0.9828126680415146	0.7476994758343165	-0.6226642457818882	-0.4666742125383389	0.3026641599872921	-0.1438107546485709	-0.18121932555188353	-0.030615121317463113	0.4405853318798413	-0.0063355528012856484	0.47815570807148317	-0.40610807886188993	-0.4020873045501584	-0.5744710878031503	0.08110271942615976	-0.35833892788092925	-0.872753571572449	0.028602584783909157	-0.32106179950865654	-0.07498034340614816	0.07974782160908475	0.865121420857099	-0.49532503202544786	0.25706348963216297	0.31747605955457947	0.5731200383324693	-0.6508522989570319	0.203949766722561	0.9031364393015859	-0.864397699223221	0.44759037921724565	0.49570804368306065	0.30963309746571027	-0.3666207687698791	-0.206219775709151	-0.14068898349579656	0.3163918726529059	0.3300759597459643	-0.3905149042001407	-1.0819037999648184	0.6562615940761845	-0.23552377455370405	0.034773784505729335	-0.0510291437805845	-0.06854710650101359	-1.1509358769939342	0.37266033803381243	0.010852575290578597
0.41487886528185813	0.975199305432682	0.8597350738295491	-0.6765282540475177	-0.5435153378333089	0.3395133997475984	-0.19365437602784075	-0.16337907150006187	-0.04724516712679071	-0.21013928368813647	0.02516857087476069	0.3569868681665639	-0.5099814927428271	-0.42512698509274605	-0.5733761883443906	0.20975120100836583	-0.38196519171192833	-0.915337901752174	0.09819270915463081	-0.32587070868101853	-0.0613110963840276	0.10724698479519476	0.9363495592244216	-0.6777992260051532	0.2850307028973754	0.22692469892812536	0.5938890949971434	-0.657948708572438	0.2759388016253038	0.8062585440965243	-0.8880276509761428	0.39504306561719016	0.5477599770790209	0.18107496283225197	-0.35119044642319575	-0.15650028161197677	-0.004981344548295241	0.45011443428418885	0.20435132056329058	-0.8295663371305965	-1.0197425636248156	0.8067365445266118	-0.3113098494000607	-0.0017879216622081861	-0.10067521443299236	-0.0007521736609808038	-1.1605240415661089	0.17800658012537482	0.06846309002456967
0.4088026469334675	1.0074922260285384	0.9454401946149298	-0.7152010372820843	-0.5897433625000029	0.37230095273133207	-0.2431751950313835	-0.16955515944984095	-0.05516307284644112	-0.6115939781162847	0.11410929273052003	0.2838728928956919	-0.5683857251239823	-0.46629403970772243	-0.5473640315059947	0.2858023395878338	-0.40745747892830675	-0.9956752766779434	0.22853867473911818	-0.34701897970038137	-0.07919960358633778	0.1448532902724228	0.9985079377016906	-0.7100731236485514	0.33646441771221636	0.1928918318807144	0.5658416423640992	-0.6260415435347495	0.39865977143330245	0.6607933106398195	-0.8726935363622299	0.3296950370644729	0.6114077449126729	0.05110754292266689	-0.36430539349813656	-0.13090256245339696	0.12027415670488169	0.5427408236026795	0.020213417106963828	-1.234450760131113	-0.8748106200824927	0.9627900178093396	-0.43259066293021364	-0.05829964573916755	-0.17518719266605365	0.0696425648631841	-1.136525811476372	0.01048982134563839	0.10562988723186535
0.425618991767932	1.0786013734376647	0.9931496212407422	-0.7662398482096203	-0.6102922661268588	0.3641959578513828	-0.2901722863701528	-0.14701083841036403	-0.05625056298386231	-0.6867922213725733	0.22926294122949517	0.23685682160434068	-0.5908383761915175	-0.5210229129698403	-0.5027717626401732	0.32362135022957556	-0.408766705013209	-1.0755985414236835	0.4515054332229143	-0.41421619915811503	-0.12296720319522132	0.1791788932908759	1.0175413520863485	-0.7326758669810611	0.4241131616803641	0.1585230451092087	0.48553325642577094	-0.5532633276293825	0.5247139551462341	0.49796637123717513	-0.7526371548810774	0.26290787487802497	0.6876212589864259	-0.03304692070897839	-0.36561192668719034	-0.17410146716077732	0.23709502591170445	0.5784454263529603	-0.2053454654261139	-1.4065282465055446	-0.6814656213840933	1.0616480785586782	-0.5656108125843582	-0.1187493994033794	-0.27417922818972407	0.1481866942818363	-1.1029950541330613	-0.08967917931717125	0.09799070527126054
0.44363415806032125	1.1834511725875063	0.9761542302540741	-0.8190540563714774	-0.6091008221921498	0.32578453086931836	-0.32691306586196645	-0.09429008764735801	-0.03951054626176146	-0.7507940638728406	0.35684996791515955	0.18547212625534923	-0.592940108369071	-0.5888705340994338	-0.45237320876578113	0.35563794066858617	-0.4102565140063733	-1.138646816333211	0.728239719378404	-0.5341292638613571	-0.16979810129109033	0.21006620552283906	1.0412186579531728	-0.466531868735399	0.5209726645083123	0.0788890755158547	0.4044047695332596	-0.467928557366933	0.6306850009917135	0.3647751643283333	-0.6235547403269197	0.17941918815274774	0.7438114827393318	-0.09711347675390938	-0.3644542390513196	-0.2196134187800781	0.338991214782908	0.5981498676317691	-0.41847988136360703	-1.3667060073458202	-0.46605184767536195	1.0992253401650978	-0.683485294157222	-0.12524614872245085	-0.41001996641265637	0.17366812307053042	-1.0905137489936538	-0.10174240701363643	0.10814329684066434
0.4433385582487771	1.286325244527895	0.9077648934302586	-0.8631919754403892	-0.5887902073522351	0.28781419204398484	-0.3257539118764022	-0.0838099384061532	-0.02935656531572851	-0.5301132010557414	0.5062187774391592	0.1605980062137997	-0.6013982988397186	-0.6635568563934247	-0.4061054119403436	0.37835939194788276	-0.40962447382745476	-1.1697395890171116	0.9881991229224247	-0.693060068894895	-0.18443546623126755	0.22879772720340089	1.0779555459693766	-0.010269278911218283	0.6549473388326836	-0.027450512143079607	0.31238944247397377	-0.37106879103735807	0.7465089432857323	0.288968741296976	-0.48654158660075353	0.10609911670791405	0.784332242484427	-0.11626186082320333	-0.39637334101176835	-0.23525402170829737	0.39353678916911505	0.5604864572346782	-0.5433457706492333	-1.2718523898099083	-0.2611860267557907	1.04250690170287	-0.7608686885089757	-0.07864946360628747	-0.5406302895927605	0.1583526011236292	-1.1135475988943133	-0.033594644267626185	0.15413671361902243
0.42461723685103464	1.3517115958820587	0.812346040178632	-0.8805445536262786	-0.5437816605951851	0.2794886530856705	-0.3028936345408399	-0.1087702938508548	-0.049566775285330975	0.08208089352172601	0.6569150604236922	0.13230867518256378	-0.6179387602045397	-0.7282259262775954	-0.3814038165753109	0.39210493106891164	-0.36727778183991816	-1.1626824613657714	1.1667893578864468	-0.8375823619763967	-0.183004963635929	0.22699262454049376	1.0834279251338077	0.19229624247516183	0.7539546231583947	-0.12900324373365593	0.2239210520415274	-0.28020273408219826	0.8763575403118244	0.24655021431550378	-0.28592025373539165	0.06777271572538693	0.7983851868215566	-0.03510492460427387	-0.4459554486166524	-0.24926447728906953	0.44414458144722724	0.42435902284889604	-0.6123563740779445	-1.1225243482916503	-0.0905242469195173	0.8868267124758361	-0.7935463815229715	-0.028674468844207823	-0.5532990407825585	0.1902002207542349	-1.1364887199306384	0.10587984698733743	0.2095702594005115
0.385483106245052	1.385060508607107	0.7217913348186504	-0.855858812950801	-0.48681662352864674	0.2972792087405208	-0.28202886280068085	-0.08793799719123861	-0.07499449411649248	0.46220164044978523	0.7041245039145044	0.049546728865827915	-0.6535485964486378	-0.7456983261539548	-0.3660752241526845	0.4447022740716502	-0.279318856940432	-1.1120920010388051	1.22432207755041	-0.9145795554293216	-0.1806496916860278	0.22184951457236993	1.06539741689084	0.19423487933019143	0.48305364496594494	-0.2235646460664969	0.16917931334984154	-0.20504126281727292	0.9912171565704544	0.21324711292225476	-0.14385657813241987	0.059838544771000216	0.7757539114320091	0.07591543770403428	-0.47218534276653445	-0.2140400771732617	0.5061281887042796	0.25780219046464203	-0.6824267114221607	-0.9287684832030484	0.03702405598242088	0.7181645333119254	-0.7694903648754486	0.05202515269759709	-0.4424742630308532	0.21458173175349024	-1.1471525393290922	0.24051220496099698	0.26296537061738073
0.32619892181886523	1.4221905544398965	0.6401202528535839	-0.781600893845704	-0.4480596531819499	0.3509449344762289	-0.2603570851212055	-0.08422594433023103	-0.1185063186036461	0.49702617239846025	0.6684883853824288	-0.03872224517177643	-0.7202743212726312	-0.6878872213811229	-0.35982102572916663	0.5532957887395664	-0.1543855815742159	-1.0292354558511891	1.1688257846838206	-0.8940506136215515	-0.19014302709145364	0.2228953280199269	1.0375122656904097	0.16874621067939852	-0.04931984371337879	-0.30582298850434614	0.15335136493411777	-0.13366810044478347	1.084735818393733	0.17990161420068704	-0.11874595129111831	0.08206937221837429	0.7218052616224497	0.15183788575448695	-0.5011109952685175	-0.09874019586860941	0.500610432293554	0.08690107181419289	-0.7452616241018889	-0.7165045951806095	0.17168966683432632	0.5761299501207748	-0.7178757755565227	0.16762731058123864	-0.3009743872205997	0.17666789885991116	-1.120632084129459	0.3327443175931464	0.3244746388390369
0.26103558558531803	1.4650263641965309	0.5310701348517258	-0.6573076492063856	-0.4191986759870677	0.4489951559830779	-0.23991782560359556	-0.11433837314236384	-0.1868593503871723	0.5427529789887249	0.67071330568952	-0.11540796193602798	-0.7876835362356682	-0.5791615048406824	-0.36861340017071564	0.6928543225476179	0.039154150356030405	-0.9163904317930855	1.0375275331868907	-0.7678167478470618	-0.23099182342500058	0.22796680692999857	0.9315966562051156	0.15530793247975844	-0.5647664696335333	-0.3543843836188808	0.16194192242917932	-0.05046758871328318	1.150603479332702	0.13900939103863744	-0.045442392806090234	0.13582858782578167	0.6143605875111217	0.22219030152310051	-0.5863829588478322	0.027243759267293517	0.42331322794946435	-0.06181315626248072	-0.8397241127771427	-0.5791939157756414	0.3602983275084688	0.4392591297000427	-0.6671272028369082	0.2800910387938217	-0.12918526364184446	0.13692086965059921	-1.0016053138698529	0.425355379786443	0.38406421625712434
0.24507319576198	1.5092588087046752	0.41004897024229303	-0.5204939945058957	-0.3988179762098172	0.5242558227254488	-0.2505116126615381	-0.06417765883522322	-0.25208432065182473	0.5593809086579107	0.6669552470195572	-0.22610348813924058	-0.8224902715663911	-0.4305979460242616	-0.3836102048785672	0.8863434415409117	0.2758231002096188	-0.766051181851455	0.8634496683925914	-0.5534195472459444	-0.28471514311659046	0.2414262827379436	0.7561316860244566	0.14504196913380274	-1.0959132527010738	-0.3815308963223361	0.1904404305870237	0.03968704873156041	1.1969959470787053	0.09027366213788393	0.03611643637716998	0.18087725775534244	0.4596919854202703	0.28580946541688	-0.6552984499717667	0.10128328946693768	0.32912245221570696	-0.15967596206254514	-0.9452407224675856	-0.5042407071581714	0.5584820715397587	0.3767340503714808	-0.6210166301269358	0.3640290399962093	0.07600134615299572	0.10408999017791876	-0.801830248547871	0.5140295770945043	0.42051855089814527
0.2986752949218324	1.62129616718545	0.29415409323123864	-0.4327121799463157	-0.39860772139781064	0.5375436034469965	-0.27304908762137386	0.013551448056033599	-0.2844279879973729	0.5093598607969475	0.6277106442919476	-0.3338249347722675	-0.8434050698210813	-0.26109447688192733	-0.38808933902803594	1.0897473756378981	0.5102347637099265	-0.5896229905679499	0.7176913215790517	-0.3296048995156176	-0.32580958130994253	0.25398320721443535	0.600659431755288	0.13515051518029866	-1.4972636965997357	-0.39215435759685213	0.22392105204152912	-0.05818649040021464	1.2352545343522958	0.04711318191085801	0.06550682272050325	0.1905156659075685	0.2740508664391516	0.36786118593811185	-0.6254631857558856	0.12434767153151052	0.23901530237182525	-0.21494924714581637	-1.0116933474795584	-0.41622049160824764	0.7221545525618539	0.41464312002740333	-0.6064290616318772	0.4140839947499072	0.17392157531543107	0.013446765075426803	-0.5958423493154859	0.5536298062342158	0.42764317656088496
0.37513711284103507	1.7685389406829102	0.17636598500487277	-0.4037191711980054	-0.4212591731447414	0.5254688151564628	-0.26464155301721703	0.02857566200640268	-0.2760946366072464	0.449220874599545	0.6338805913620337	-0.41335666069459104	-0.8351519263921473	-0.09731239998135673	-0.3648476096080143	1.223616157596671	0.7400867087766084	-0.44884278394867233	0.6341392206766872	-0.1929881616644378	-0.35064830819263326	0.24759371683620923	0.4614735011348465	0.12232907597998606	-1.4510633675006912	-0.40260985900932045	0.26164569593392695	-0.44809773851686413	1.2507047145279857	0.014848815061382109	0.09775714313865387	0.14692506558060422	0.07526205413648684	0.48505555993231486	-0.5498496447386966	0.1262641961156724	0.16728446903238728	-0.2552502599188132	-1.0457510029709849	-0.34666545634648066	0.8541831752164679	0.47090532242156125	-0.6362777670881243	0.4211004840145039	0.14348227465635438	-0.0767798245007634	-0.3846059963617744	0.5386612985689668	0.4284348016345236
0.4590217704723251	1.8541764959339484	0.09926778459063099	-0.38622764888073585	-0.43795340521812876	0.4858811530897801	-0.24718087905744865	0.05054397484330927	-0.23191076765314717	0.3796698527403392	0.6387978522088007	-0.49701509989612	-0.7675034898804469	0.014148797024842164	-0.31418362556180135	1.2860344254085605	0.9525725974987204	-0.3843968871815422	0.5577951916038797	-0.14278606439538977	-0.34193524693011906	0.23050254638503492	0.32643000892572704	0.1152794874162395	-1.1357079176839853	-0.4059690562502737	0.09715394704875709	-0.8569683165834455	1.2172258302124117	0.0015784512980638057	0.15412421259905612	0.07885025751134482	-0.07343620197064563	0.544111323884347	-0.45440656835851295	0.11701200846799356	0.15340500246619926	-0.2909548626690951	-1.0661782877560788	-0.3694363225254957	0.9528782189111613	0.5036921053132547	-0.6723040576194557	0.36344933005696956	0.07139257879968286	-0.12309302960461133	-0.20558365087782698	0.5136295747799634	0.402984055517069
0.5368630541787303	1.896296956183713	0.08768994754315754	-0.37458721831831465	-0.43821972798000475	0.41569300014982546	-0.2400058626151571	0.08513646745320953	-0.1760944199257345	0.2728824647941209	0.569750535451744	-0.5739427274388079	-0.6962838173922506	0.08159187526865569	-0.24301516074246537	1.292775748556716	1.1020651483886252	-0.37559704585591003	0.4729391915290958	-0.1626774614265208	-0.2874172035744524	0.20930691630748893	0.2549184405618407	0.12838731615195495	-0.839037748226956	-0.3812999515120209	-0.4111036193058923	-1.1201401789372316	1.1732651411643473	-0.0038484067265517055	0.16964087619646828	0.012157775169222252	-0.1423861543241358	0.5353871769368874	-0.3033944854565105	0.12467810680464149	0.17085764168602804	-0.3547033847984684	-1.0622682350333499	-0.4886459841305889	1.0558487677412662	0.5149321029902302	-0.6879885804736402	0.26034092086384797	-0.027127861925043427	-0.13162572518329696	-0.09696105919653877	0.46771351962115865	0.317864569474162
0.576030029208218	1.9245362295739714	0.12395260697486492	-0.35586063705542925	-0.43276711985527994	0.35123899324738544	-0.2230587378895002	0.06664020405957212	-0.13208161683594838	0.1751345527647612	0.48337127647053624	-0.6302510186312638	-0.6719857429493017	0.08611890280001597	-0.16132902536474672	1.2008008160228312	1.2058702234881384	-0.4214079845217006	0.4133846956202564	-0.25406495126643674	-0.20321984374580918	0.18694369998369711	0.22581236014544315	0.2104489330268077	-0.5368620569969107	-0.36454595527276556	-1.0246826507014386	-1.3115653836756116	1.1103323855504752	-0.033293351242925665	0.19807795118152866	-0.08795669221942296	-0.15689172416905664	0.4974930617343338	-0.17409731492449326	0.2168475189900952	0.1859524731003935	-0.42783866832443856	-1.0494418004008494	-0.6376741271290853	1.2067459370114426	0.5097268642136238	-0.6892202485259923	0.16654785069437666	-0.1200749095713483	-0.12012658465733199	-0.006049680603115582	0.3857972561535265	0.1859204603255794
0.5885930211988075	1.857923564779457	0.1674969249269951	-0.30378746426094233	-0.4221422433551728	0.27829403932785585	-0.17763163992358244	0.037711792108277395	-0.08391435704140734	0.12311344732566602	0.4026010602803155	-0.6943004547336757	-0.619322827736102	0.04398865083794205	-0.08485195710900327	1.0475530772704773	1.3094796671037012	-0.5281448834243673	0.3558666265087919	-0.3640141018890662	-0.10239108505621433	0.1723882689875584	0.18652460216016212	0.36296237561059264	-0.33257161219510717	-0.3810060217534378	-1.562299831215825	-1.3036864125988585	0.9905463210675742	-0.09368834543093954	0.31454420265386857	-0.2055869308080855	-0.12423802682128174	0.36139636935396885	-0.12825288454399233	0.3990935866311714	0.2106486868153601	-0.46429964234428034	-1.0468472794353008	-0.7323349527594363	1.3718265185272367	0.4640203053943373	-0.6667807961971846	0.10431898721663643	-0.14453353073473257	-0.11206052086810665	0.08771774701180615	0.26383865572484677	0.035848136990691525
0.5806446707106425	1.6964759939312852	0.18423017620692814	-0.2643273309485468	-0.3921879411378531	0.18761366577306815	-0.1320724864403226	0.026943638765787998	-0.05174175556017424	0.10340699765876402	0.31923198759693805	-0.7848889262351096	-0.49161269525606893	0.048534942316246596	-0.0029335703309429305	0.9029995797927619	1.3920812990580689	-0.6386432831289703	0.27303240267888435	-0.44017337934983686	0.0046654172555096905	0.1617940355016879	0.16003479863512488	0.4724072380627451	-0.23541903976707573	-0.37204116411664256	-1.956112309414296	-0.9681276150703793	0.846211869901181	-0.1832315028371065	0.45889988216077127	-0.29594937423131495	-0.04972724680064719	0.17009148552147857	-0.11027564939839125	0.5665141250177534	0.21947223561312817	-0.5237620606128092	-1.0429737692613839	-0.7424243958171173	1.5223652622171975	0.36731899696678066	-0.6105859413085715	0.0014104780025622765	-0.1433331076101491	-0.11637686492060743	0.1481027834663518	0.14114320892727172	-0.13417313819986876
0.5753074518911114	1.507981398870974	0.15272972144757818	-0.25662365077527366	-0.31663637868986055	0.11477898389272286	-0.07939700785581413	0.024159599120033813	-0.05561517548784313	0.10856400886512767	0.24356600034651626	-0.8846557772713248	-0.306233082294352	0.1317166652116432	0.07326147836724042	0.7693749125997993	1.4311173043941285	-0.7411182980954981	0.17557692745487466	-0.5080627902793508	0.1140771915171342	0.15193760191375136	0.14566707804006415	0.4208350917260935	-0.22154010084878667	-0.3506892666538318	-1.9600897990420805	-0.4561367789834384	0.7244132989096419	-0.29386733108113855	0.5827695090750142	-0.38551650696221884	0.0110538928169948	0.04424007340249017	-0.07509848366270387	0.6930267765906657	0.22263218421839107	-0.5741674177817296	-1.0272970158216608	-0.6749900715165186	1.5766667376196484	0.2398217539445576	-0.540900472284026	-0.11828962945156976	-0.12438357114351324	-0.1438914750776603	0.17302830219943222	0.011858250316443653	-0.2859870366967609
0.5861296894359463	1.2970554871309457	0.08396173838070163	-0.25487913001459284	-0.2096727473279633	0.05442342111324818	0.003592548376491156	0.022703578385758594	-0.06923934968137717	0.14727100552429717	0.14819357609042416	-0.971074845356183	-0.03997949863046746	0.28727303676799476	0.12681201553199958	0.6586406992163117	1.4434270393073505	-0.8516857161634391	0.08116876715067725	-0.5601410907482208	0.21546948153216605	0.1408276248099072	0.0880435795078239	0.290439733261059	-0.3172273252763971	-0.3768700101505145	-1.5206387027433483	0.040967603850131165	0.6213981219987266	-0.41088395723692556	0.6958078963016517	-0.4663541580464116	-0.021448929361516596	-0.06201556249605109	-0.010615282344677495	0.8095382538968019	0.21798949049835242	-0.5717237567569956	-1.0022836411608447	-0.5014987778346421	1.4209820266708977	0.12350229459002922	-0.48699575018025654	-0.20706521014692708	-0.08427657710609755	-0.16294005134023634	0.187456913489861	-0.09344762217522859	-0.3756187856594023
0.5715631876115618	1.076642678359328	0.009528624984936012	-0.2611007394531276	-0.10502191889814778	-0.027490325326495358	0.11105639382299204	0.008815380612680581	-0.07186643259761896	0.21592004063258025	0.07542559428201208	-1.018603198295986	0.3027737188457153	0.5225243568232493	0.18316615888661117	0.6119396667108459	1.4818911987672458	-0.9203417330942028	-0.025370050622774365	-0.5881566297902359	0.2967191390431429	0.13597820217979623	0.04432995311465543	0.12695536847494324	-0.4541326956016139	-0.4151018737491167	-0.9750050354018276	0.43429366561629906	0.5391788456770708	-0.5284093513325182	0.7915649797570531	-0.5221773942600924	-0.09479581521925931	-0.1388775340639241	0.14213333201113265	0.8794363286731995	0.1739446684003984	-0.5653430863035238	-1.0040742260525615	-0.2657999626251465	1.1365201251166173	0.006083721071514914	-0.4422515592158634	-0.30683528968994045	-0.09580921355298515	-0.15694049976147317	0.211881696355535	-0.14864794158209851	-0.46728896918666046
0.5282578152204687	0.9050098931038159	-0.06095782949276131	-0.2575190685108436	-0.027227638455410118	-0.10418452857824423	0.2197821031018805	-0.012704925844450427	-0.09615778533012712	0.3236290237373506	0.07798705715656301	-0.9725832302099617	0.6144964840093813	0.8249490598651299	0.2703433809438633	0.6448763820363724	1.5240573078465203	-0.9521764531839892	-0.150954586645055	-0.6045688538974243	0.35378029812385503	0.15484582287065735	0.12959877746561893	-0.10231046959662296	-0.5661899505482327	-0.48274770818881796	-0.5320070024762555	0.7477273163739384	0.4800405033763596	-0.6074591699801501	0.8334295466394821	-0.5656543787738675	-0.1455114256874547	-0.09451860227722589	0.4183410635352084	0.9155859475537762	0.14922414738846937	-0.5701916200827585	-1.0244832395632497	-0.06645313227528263	0.8225649186761428	-0.12157942597545998	-0.3869227209265587	-0.40228752968551174	-0.14852065039852563	-0.13067579618332698	0.26060144167681576	-0.19805875380480106	-0.6488085985718111
0.4885324849913982	0.8085058382007965	-0.11680815034440732	-0.20493643390128874	0.0030210204987215937	-0.15231827368160636	0.3402460805890157	0.0008952678273405068	-0.13715249781381092	0.43949510441568396	0.1284871390847541	-0.8129648065794897	0.8174759680514351	1.0791175758173914	0.34171091839206535	0.7254530328127913	1.5260136226860301	-1.0067699785845765	-0.27829718896722777	-0.6307264053046637	0.42397607194358217	0.19851927896487792	0.3539881255147398	-0.26515596541914865	-0.6775145314946387	-0.6119088421034806	-0.20691898423828406	1.0410100095018653	0.42100697912297347	-0.6155570596887587	0.8386626174997872	-0.5637418459185136	-0.23437690038374584	0.04538092338792871	0.7422124488675814	0.8893493868671423	0.19312312570464168	-0.5299681838502308	-1.0114375496378858	0.04588028469814184	0.546346805466791	-0.1995128416029	-0.3309203141711229	-0.43209261656161485	-0.1869984987668635	-0.08914556692143696	0.34856404238440614	-0.22919577607892733	-0.8670596313737555
0.4336330311031057	0.754088179285308	-0.13141515733637585	-0.11062424516677076	-0.022475879704042717	-0.2162944350809223	0.4655814393825741	0.056784063704482336	-0.15874345368822804	0.5316742286784772	0.24711839411414047	-0.5985891667477119	0.8885931170187746	1.2199177640162004	0.4103909753505858	0.8197940007691491	1.5177218574816471	-1.0578090582732425	-0.3876928644780032	-0.6571936213176991	0.5192562145058057	0.24094635464899605	0.6721710001191765	-0.2814361090085485	-0.7404616948842293	-0.7433374341557872	-0.04287829087791636	1.2406165386088834	0.3416387536885551	-0.5876384189918064	0.8454169298892482	-0.5346372617731868	-0.35173622847525704	0.23966096502557654	1.0455266094658422	0.7450593175997613	0.25624917591898116	-0.4478146274948841	-0.9820207978453988	0.11142953258881345	0.448522223895475	-0.2360532030546148	-0.2761110858414052	-0.4115029187196383	-0.21992439018400334	-0.03521626439676913	0.4776426215378593	-0.2453853434412004	-1.0457887823743321
0.3625905430621982	0.7062960193739274	-0.08219114573831518	-0.0402567617403623	-0.10659182149446951	-0.30105687586622587	0.5742484573204228	0.12619305211417248	-0.15410023737114917	0.6186571249196499	0.40626563490376144	-0.3917412211390345	0.8336746843467348	1.2727009786371801	0.5095457339112315	0.8669832628062366	1.5551777623704104	-1.1037580336657098	-0.4733106932827398	-0.6479401142739132	0.6479147509592533	0.27095260486692163	1.0335660480459379	-0.2945439377442634	-0.7090823141323185	-0.8128518220607678	3.3491549687192365e-05	1.3291704821555155	0.2694400826911606	-0.524551194455642	0.8583981909380631	-0.5406399639033553	-0.40984472223737123	0.45071821233141635	1.2951571405492754	0.6032144693535517	0.23148004031312355	-0.37023808702713484	-0.9753700539618796	0.19392304684599515	0.5906635682775614	-0.23930906954038084	-0.23125142599710471	-0.3897737909970858	-0.2910280241883377	-0.0050518522924276	0.6021403947931938	-0.3006488211082611	-1.2225586613176551
0.3050799575052726	0.6447759617830876	-0.00998621984979886	-0.022348407028946565	-0.20846728640578713	-0.3689844520029303	0.678748390044343	0.19126597877673723	-0.1387287475635571	0.7250523447132926	0.544061119469023	-0.23269199934017717	0.7104755867843787	1.2427070132485443	0.5831196596626904	0.8679409438105704	1.5658923482606464	-1.1687905865212138	-0.5420071339510173	-0.6346427517897316	0.8302532585407949	0.28796498115423924	1.327679175249848	-0.3929297581370398	-0.6397085530837299	-0.8063013874409094	0.015492394536028905	1.4426418940509786	0.2262550471932992	-0.40948484540245345	0.8773427187811784	-0.5470213854108216	-0.44359765296121056	0.549569508128398	1.4183681817955696	0.5434938009896026	0.0372161229804282	-0.29014030899418364	-0.9523117056624265	0.1748580695183161	0.8534919258831988	-0.21344877968210002	-0.2410662807892942	-0.36922407315092004	-0.3938571264852305	-0.006501743923962427	0.7036599554664702	-0.42456532760285903	-1.3689697186869683
0.2650261830411533	0.5519167829388811	0.05892739638748744	-0.03179660796290072	-0.2606104797836219	-0.4261788829924929	0.8047880449303954	0.2248664572599895	-0.11044178500029919	0.8153882786589822	0.6308704050642069	-0.16388972794378487	0.5607399845737119	1.1076474812384414	0.600870302403178	0.8204324547720386	1.481560130102097	-1.2185355718972861	-0.5940605469803177	-0.6216550539113463	1.0304513742823185	0.28043655695298814	1.457228485987107	-0.5089395499391814	-0.5781848706088363	-0.7223004614343156	0.039541855017432674	1.596646432546717	0.20694756287605104	-0.3245629967828748	0.9223511848238678	-0.5528915357589361	-0.48493744933945226	0.5209140408471273	1.4189635640083025	0.5235575395106735	-0.3340049162469144	-0.21415408760602345	-0.9071085727837851	0.006700685223621106	1.1565407539542978	-0.17605816010352643	-0.3546491689922394	-0.38125805188962897	-0.5003303704103219	-0.03808271681773453	0.7731695121715196	-0.55479766011655	-1.4044345219859415
0.24129608705892786	0.41189563303458643	0.12923909106069348	-0.07280056495731566	-0.2625027730916888	-0.4807267850416658	0.9322803105072189	0.19315400566294058	-0.05215720123064913	0.8733703400172216	0.7011143176166745	-0.1733669384401652	0.3975567138773909	0.9582555727035171	0.5759696344092802	0.7170029063039625	1.3639103653691318	-1.2264554290903544	-0.6203875898211992	-0.5696860468327581	1.1742096603532253	0.25732121451965195	1.4071703881323863	-0.6507243999275174	-0.5188801436774403	-0.679785621353498	0.04684075350965754	1.700229113248782	0.23260702086118804	-0.3090243759545782	0.9736677324074658	-0.6206823042952235	-0.4678238944258327	0.41810332451245263	1.3633614806968883	0.6297594362951079	-0.7942149696578131	-0.15156921358366754	-0.8960544517685953	-0.1699181215929098	1.39776116943845	-0.17705358425204165	-0.4994471443970115	-0.44552589515366253	-0.6091401522029074	-0.06101433618545563	0.7768601209720271	-0.6658298815321999	-1.390858151973054
0.25223328008602885	0.27877249623225603	0.16837072394944802	-0.15601266141811973	-0.2568679441298905	-0.5117499853984715	1.0608436930580454	0.09713663834008568	0.018150869002173314	0.9391957644269635	0.758588309414993	-0.21679703819234447	0.23601381951476955	0.8291678642454225	0.49214346827126043	0.6014427317809885	1.2472989523586755	-1.203351531962861	-0.6132820718591364	-0.5060772936892483	1.2308084347566561	0.24539464335401698	1.2454190693239513	-0.7899097141329727	-0.45534684108767925	-0.760217400291578	0.03669200420164932	1.6726793927117805	0.30094838771702614	-0.2937825364245041	1.0360386351029451	-0.7183161597625677	-0.43840323641942114	0.22172053976438982	1.257350370040681	0.9340903228491353	-1.2706866047373275	-0.11809493637183477	-0.9054641580873106	-0.2988316424445627	1.4733377632093279	-0.2281312858726876	-0.583142837517075	-0.5148512078876184	-0.7508972615398579	-0.03453298213363469	0.7368568888981766	-0.7644830839504287	-1.397824452621066
0.31943297057687403	0.1778911836324361	0.13309837007651976	-0.24384079068815906	-0.24938287282242663	-0.5363038927898772	1.23116596475971	-0.027057130225153613	0.07461482321591587	1.0111586204245069	0.789138895816572	-0.27274957824004137	0.08410813611264244	0.6922397293819484	0.3494249827605962	0.4861642281416415	1.1186486787973913	-1.1515532502774737	-0.5951153867602531	-0.49097659026543095	1.2002187984502828	0.24371131348979827	1.0518581839780416	-0.8613749181979449	-0.419508615705909	-0.8447432008670719	0.043847385026892456	1.5639211350721638	0.35920625842020776	-0.2769931944108494	1.1098695573180817	-0.8243386494370568	-0.4290058687338572	0.019320330583335467	1.088146052860702	1.1023920219640662	-1.6388206172502986	-0.10069839717194332	-0.9203004329043918	-0.3986978495250551	1.4352934480523067	-0.3083666198435685	-0.6292534102270466	-0.572002611897533	-0.8876383171062276	-0.003668622345104444	0.7085931310490583	-0.8445467051191272	-1.43538706236518
0.40724253681698863	0.07634561791909016	0.06532069256842113	-0.3128033945639304	-0.23844962259804206	-0.5594793996914958	1.4098810982302723	-0.182435342868421	0.11633045612777826	1.0691406817827462	0.7933830715284192	-0.30371415787986616	-0.07808407388206831	0.6122558216789165	0.17893586552322566	0.35280245377339925	1.0312766483497582	-1.0897645604988693	-0.5671181809344745	-0.5059680002989666	1.0934223875195297	0.24203514673138465	0.8677376977484622	-0.8326919047292038	-0.404206195872922	-0.889651468982068	0.05182286680631679	1.4593424670556558	0.35142875930870077	-0.2565152848335868	1.174633880019437	-0.9364585210860387	-0.4116336706729286	-0.08836696019889177	0.9535731343880711	1.022052192556716	-1.7307508143664463	-0.09757594141811825	-0.9394852710299277	-0.3879657667821713	1.3270745246547782	-0.40096180365850287	-0.6213245471400224	-0.6198586668817003	-1.0146473709125847	0.037778279811524186	0.6606152166424517	-0.8746521424768028	-1.4677843185038082
0.5039857862504139	-0.03422697728571207	0.030354168353348743	-0.381982133755185	-0.2554942793581078	-0.5535247095756167	1.5448711826251138	-0.3224213363207888	0.1408050937149077	1.1257893714222291	0.7655248256665141	-0.2910921072638167	-0.24123317007143932	0.5859027422623091	0.008430158900116124	0.2172060903950453	1.0391169562834857	-1.0566702552781593	-0.5151819723251668	-0.5492481828502194	0.9606023889705517	0.2512827163258803	0.7434645454087822	-0.7750835481848444	-0.34201264002640464	-0.9253639346499549	0.06890146917716906	1.3765865925181022	0.25625397233768765	-0.1520906651880414	1.2279381832011347	-1.0410418771267969	-0.3822992270489515	-0.1403986673778417	0.8646627239531611	0.9675524015082431	-1.63369177759099	-0.14130971610681153	-0.9792252928613923	-0.26003762678116377	1.1996798327157914	-0.49343255945487324	-0.48943984147164177	-0.6394488648284361	-1.1739392323193407	0.08755789249421285	0.5997850816391009	-0.831409786999415	-1.4557714080113542
0.6118468730402153	-0.13195734562908165	0.01509181209454162	-0.41946617275459774	-0.3060675701396203	-0.5282724126027178	1.6481972885282083	-0.40411849971863917	0.1258612685680981	1.222243128548092	0.7033579347330686	-0.2697470385782753	-0.38671404616657024	0.5106385015600585	-0.16108018457866743	0.0952425977842685	1.1015534968152159	-1.0429010917921704	-0.45542236868133995	-0.6151338816245814	0.8351227471734101	0.26836672367124986	0.6030794878797994	-0.7642007458395607	-0.24050589068282996	-0.8603844630202607	0.11029606483953422	1.3162404325555153	0.1237220333000777	0.031044594478596886	1.298402090831735	-1.1235648294399643	-0.3747985757769864	-0.17455705811827849	0.7567993130795584	0.9911895380462425	-1.4986161283645418	-0.2170050254682176	-1.0614094851363036	-0.11597923068156754	1.1502427044733914	-0.5743729855309523	-0.3348462560879993	-0.630833175731454	-1.3478505324933416	0.09849040870440502	0.5562766984934115	-0.7802937017515575	-1.3925799365082159
0.6830864276221534	-0.23125467003511996	0.006543144991564507	-0.394595173237278	-0.36969067625305996	-0.4910372207052708	1.7096031040926007	-0.4423270438224513	0.06711236316674112	1.4026600871402983	0.6229990483475195	-0.24697896531369867	-0.49390238722186125	0.3689136439080346	-0.3127569383882688	-0.0072480477383833845	1.156059437959088	-1.0332212663339748	-0.4223267705858743	-0.6639151648199765	0.7363747195315803	0.27773606606443335	0.31596490136028	-0.7849529721740856	-0.1914376662115299	-0.6813182550946827	0.20134777327765416	1.3320873021478117	0.0428234643747161	0.21833479232033187	1.3693325125312783	-1.172287077329314	-0.36453906426705907	-0.17704008455716874	0.6727677291101047	1.04954440728125	-1.350365924183849	-0.3013889073620112	-1.1538255910781667	0.034955410049696746	1.142280536227204	-0.6171140099077914	-0.27832423937297823	-0.6192989469403667	-1.5090716453503212	0.0791251894418403	0.5413102597898428	-0.7659567766882178	-1.3190577577941038
0.7102159214371271	-0.31888498462672643	0.023902618904253527	-0.34114799736579304	-0.43182798169498043	-0.43097571669695106	1.6667730979677597	-0.4504231591141304	-0.01556132525788143	1.6721776499975836	0.5682173970888741	-0.21372334830162662	-0.5571935740971676	0.19783053111645899	-0.43429077831052	-0.0694034227255533	1.1317108424950393	-1.0303915134371047	-0.41596843080126533	-0.6882511597225329	0.6653986715689426	0.29019270705965233	-0.016367670764939724	-0.8150018434270526	-0.15034512157110222	-0.5472233002323683	0.36569600449584205	1.4224020089824763	0.02062300195130267	0.40623975142266844	1.4366119545608402	-1.164296098468333	-0.32149653383570065	-0.15308223486299127	0.6406501664120781	1.2086600058031274	-1.207025793989792	-0.38668431360629957	-1.212037871333362	0.15859928548268795	1.0975029405275882	-0.6557074336658204	-0.30293835560672366	-0.5863354403952995	-1.6516433275218105	0.06064323749503675	0.5444074038586121	-0.7190301893663602	-1.2618826368506135
0.7543752488393475	-0.36447999962414745	0.045267005003175445	-0.27530391732769904	-0.49535296889614877	-0.3553290978174392	1.5682009906890042	-0.412822623668586	-0.10132641823045332	1.9761275766509687	0.5268600549099915	-0.2123430338599618	-0.5803126280502704	-0.012512505542836849	-0.5406619196675322	-0.09233143265284399	0.9921353029838788	-1.0419693438871023	-0.44255918358712965	-0.6969399842498685	0.6184377277825883	0.31224074672801605	-0.15285011526430797	-0.8730728292209082	-0.0753821045780437	-0.507437807909825	0.6221825779164424	1.4733040749456137	0.061376258751225876	0.6339770004791212	1.4954130104678947	-1.1232997258758577	-0.2756735895707687	-0.10451781685546993	0.6132129694419303	1.3886150555504921	-1.107049881578709	-0.44636006736111417	-1.2416738784187118	0.23777249469965583	1.0199294042383729	-0.6956903036311496	-0.3900403806840763	-0.5380995754509401	-1.7420394760283753	0.012863475338601998	0.5317406409905363	-0.6481455686787427	-1.2222815925418817
0.8307221112762815	-0.3835389543429034	0.057427374732281974	-0.20881143134315722	-0.5694747986224904	-0.28537986762904716	1.4904056181388463	-0.36003787199418213	-0.16899518655672585	2.2651947219141255	0.4686568875488432	-0.2705296910967448	-0.5559974663538437	-0.25583541936677234	-0.6345412535632476	-0.09004050946600624	0.8092951083681788	-1.0515628963911239	-0.5055272582282593	-0.6928961288094753	0.5993932588870767	0.33097226840857835	-0.10305364509872401	-0.9474900484969482	-0.06784602914729829	-0.5131904331849576	0.9531343179768189	1.4566568584042108	0.17334289690368815	0.865296823778387	1.4920459958833578	-1.0531798331691893	-0.22875141192977394	-0.09082761703022493	0.5997672544710266	1.3808167831045908	-1.0258878170174142	-0.4602074798346069	-1.2283723906516744	0.2732462053228432	0.8532359076116153	-0.6622191666373521	-0.4797019659327244	-0.49722002973555757	-1.7654048547032999	-0.034882955975727624	0.49190432087248687	-0.6277033451302797	-1.2270313429837096
0.9231134745953165	-0.3703390527280344	0.11202525031841411	-0.17262420423664032	-0.6448861911958119	-0.22110964745857786	1.4079883024816922	-0.3285494235870202	-0.22592346240217687	2.5333985214602834	0.40996760314581077	-0.355568444739939	-0.518559293987808	-0.4922425762385453	-0.6939976120510103	-0.06827673919104148	0.6410068864432935	-1.0758746148770375	-0.5983971105200513	-0.691074572304793	0.6227436850897695	0.3466451439103257	0.06127034598621863	-0.9500014644227841	-0.10437506144355194	-0.5132324231504687	1.2906263631468022	1.4282356489670718	0.29367401523268	1.0386383006037248	1.4337114540452434	-0.9443548201026978	-0.1888125992661253	-0.12619396657877133	0.6881153594827993	1.2141011733006917	-0.8920518399361056	-0.43324963202206385	-1.151815750893587	0.2548024463575265	0.6081240143994227	-0.5051910072092026	-0.5252929286831088	-0.40910411897105925	-1.7515356803889177	-0.06024772681705724	0.4047948257167734	-0.6141453719426274	-1.2705707220337892
1.0502870824059465	-0.34579575178993815	0.23016287815375894	-0.1904862442375954	-0.6926140335214909	-0.14814631486585259	1.322122870538364	-0.29238890864790157	-0.26148072419875584	2.746639954423032	0.3645904469667227	-0.4278001571718087	-0.5074696664818482	-0.6375120001278887	-0.7262473779271853	-0.04493561196776214	0.4769473142868879	-1.1213922254986397	-0.6871501575595962	-0.7144269266948199	0.6815965847949459	0.36304149309839756	0.37659711831758785	-0.8728745595425542	-0.09208707178286259	-0.5030288615310727	1.5866007975112926	1.4058259343921076	0.35492968208935544	1.1594282889797525	1.33799493703062	-0.8180140358361869	-0.14419665635530232	-0.12597027050319665	0.8698227031301871	0.9710329863852258	-0.7172094528772874	-0.4134482200676711	-1.0298549942383988	0.20090639809186372	0.3516961135833263	-0.26044109469321974	-0.5526975428479675	-0.287265081741109	-1.6794459845322465	-0.11950996407840495	0.25060527010157213	-0.5694924819876414	-1.35034673882964
1.2019133635159098	-0.35664521931080445	0.4027527484048286	-0.2581983509309328	-0.7167793199148738	-0.0768003055144768	1.2853527453760307	-0.2530123479111005	-0.26325247779343075	2.862839378031054	0.3131929181919725	-0.46895344959753016	-0.5165600853311085	-0.7159933199694459	-0.7508328475920466	-0.04155556136423039	0.3681009663317149	-1.159714671742225	-0.758791359280192	-0.739764777674952	0.7567629938954429	0.36726772552345693	0.7232320041155859	-0.7318387283391152	-0.051475998628287625	-0.48134104434416675	1.8163930848732477	1.3505664239282829	0.3719102057559889	1.2688981906950572	1.2377958283100774	-0.679876142966853	-0.10822370528372516	-0.11579209906449402	1.0940998749880404	0.7764066105108252	-0.5334219805358831	-0.4213610271953815	-0.8763214754109004	0.16982405865089448	0.11101333646949403	0.03845574390133046	-0.57735014870835	-0.22097824868868593	-1.5496502341866791	-0.166339797234868	0.07555172001113582	-0.533134376871064	-1.4261448396304597
1.3242095744360753	-0.4072987772496651	0.6492223260041126	-0.33957329721013413	-0.7271518906405724	0.0022647465797057953	1.2619935916416203	-0.16681912048763414	-0.24474070747665508	2.8814477568707453	0.29963773144708616	-0.47537120024898305	-0.5267611756563129	-0.7999841286364047	-0.7329826685371267	-0.04101099765588358	0.3370708032619555	-1.1703089905146535	-0.8244258344761584	-0.7273599778780642	0.8183902016643051	0.36492538992516066	0.8092639092265289	-0.5149537301826262	-0.00625954604381303	-0.371474299582231	2.004893289192112	1.258668808683164	0.36991866285681657	1.3432419058994667	1.1985072304170223	-0.5022567550142352	-0.0965416564635974	-0.1448949584969144	1.2957029075776147	0.7789399476048345	-0.40269733746590897	-0.42044950284488614	-0.7264970252876732	0.13242242897209866	-0.08184522751289917	0.3480948680985979	-0.6091040906830811	-0.20002873088442302	-1.4186111884620793	-0.15805708297196308	-0.06309647794162514	-0.495681528577845	-1.4802524134136033
1.4097528754543576	-0.4561469292902346	0.9790086403940789	-0.410959704266675	-0.6980666416462166	0.12409697120368084	1.2061634534761452	-0.009072874122689766	-0.21939852157765016	2.84176033983014	0.39142036831694677	-0.43686469634026803	-0.5038471687449244	-0.8774059313961551	-0.6748202821369894	-0.001652186183645632	0.3352499256036436	-1.1193734383709972	-0.862385416001325	-0.6851545136645718	0.8310335326837077	0.3924675317461021	0.6412117235713962	-0.20728324930364977	0.031106827966967177	-0.11632227414905486	2.160671465439092	1.2091717962529032	0.38905843829834563	1.3875471139910598	1.2686871729621794	-0.27269600446523945	-0.08513980438638627	-0.12809538322116626	1.4552984173798615	0.9872463437868755	-0.2984676480862048	-0.422679828383335	-0.6030562954056592	0.10018333809776633	-0.14915243111169324	0.5983610894375974	-0.6639518086394345	-0.16076837499933433	-1.2858143803050548	-0.10979402360501549	-0.16578442230551352	-0.4175968662284621	-1.5339443840330873
1.5042627040894534	-0.4829384715356381	1.3303777906385807	-0.47163197497000703	-0.5964014315469048	0.2986943665767023	1.13655552300124	0.18667391338402708	-0.15683729120016424	2.777385937584925	0.5495205877855822	-0.3665967302274683	-0.4245964871229817	-0.915972353173965	-0.5675864927215603	0.07877424012150487	0.3292003981768536	-0.9703800465144632	-0.843134590017508	-0.6050788897187336	0.7869191445668641	0.4774219665956112	0.4776726155538619	0.13993101742508934	0.10887493970369126	0.21096851203359845	2.271241576586758	1.226103580598434	0.4593494208344257	1.499497259412928	1.4699778521003717	-0.009220933679234955	-0.044101758346672536	-0.05680344393513255	1.55780338833886	1.3599993608973133	-0.17693116326845218	-0.4265586554067218	-0.453067403812785	0.15204436069362176	-0.10711423091800101	0.7689933788954436	-0.7042504477273663	-0.1395190072264982	-1.095418698295258	-0.020017400397232744	-0.20745677393738257	-0.29433299508916944	-1.567865518438467
1.6353119538736514	-0.4647651876349104	1.6358870555214566	-0.518502461956092	-0.4415557709971888	0.5565103941864654	1.0720243935264022	0.3867727628657175	-0.06270218986654197	2.6912462028717883	0.7281872974878377	-0.29157592882068906	-0.3090866536248514	-0.9037782747597035	-0.4019414761199114	0.17912418692858606	0.33056981856451007	-0.7153571939794806	-0.8000766162226542	-0.4485889704014697	0.7230089124539253	0.5924299281613601	0.35784713392949524	0.42477845532893815	0.26171073614778806	0.5703606268501134	2.361944742119351	1.2577617488075117	0.5610229267395812	1.6425246464913883	1.8365970606274584	0.282695962341827	0.03855628081419876	0.0019838847262078907	1.604888198329223	1.7528869006505599	-0.07148610904056978	-0.38067213172004755	-0.23467086084657457	0.2696045804400283	0.009348480824453364	0.9054701772573892	-0.6830041738242736	-0.13604074759105816	-0.8297393374723108	0.09737382549391568	-0.14755392757737543	-0.12650044500848007	-1.5074249440662202
1.8026871360541734	-0.3763002986186216	1.8852692965289097	-0.5017365367693696	-0.24042601783091128	0.8878594932580682	0.9890054916235744	0.6017838247028331	0.02650865837291566	2.5977337068902395	0.930262412437816	-0.21204420289836476	-0.15015810904406718	-0.8414979342963376	-0.21458095358620904	0.35107487235381796	0.3449261597713722	-0.36947166610963933	-0.7663949960272254	-0.2522616103268015	0.6866972657661989	0.6342194874288172	0.2500783283128212	0.6495722106553794	0.4547389348891976	0.9965377818133343	2.433047494846981	1.297138818703523	0.6577490208110028	1.7859972055171796	2.285606710373745	0.6120303328399005	0.20652345139586142	0.07204549559657185	1.6314819371646643	1.8429194980697652	0.05656473136341415	-0.26991222606721965	0.006893658065520824	0.44136074697185934	0.16421393330414324	1.0553644636211845	-0.5503881652498076	-0.05342208625038923	-0.4905769325230865	0.2207312721217236	-0.006123863694584575	0.04272158679641068	-1.314209054218072
2.0056164066786546	-0.2234880182462416	2.052499866108948	-0.38662904303806167	0.0025444429248387746	1.2172788316439682	0.885562003038396	0.7793383531450483	0.13127428127458823	2.522476638411064	1.1055263028468736	-0.10177557806886213	0.057434933436521875	-0.7265114349997593	-0.036112341808488956	0.5961473191687905	0.33204457898198664	0.04714042959111597	-0.7080418454233122	-0.07644497649485679	0.706738751622099	0.7110394993259568	0.2622004112427977	0.8536577995758183	0.6827261502121234	1.364201919835698	2.4555182609915827	1.3713043026540057	0.4361217415472242	1.9706375703390826	2.7056722046252517	0.9362519917444558	0.47445619841249653	0.20436172429970273	1.6784509783914394	1.6054687107975334	0.3148297616011365	-0.14790372204656724	0.21726911156781767	0.7200521571214122	0.3190537839566742	1.2038070897683966	-0.2968569945982302	0.09874177780119056	-0.10534829016797845	0.30747478869802014	0.19999385594786956	0.23741745021164298	-1.0264731305775696
2.2170688052026337	-0.04430999890635896	2.0956801011350574	-0.20757637239754287	0.2440431199965385	1.534457973680559	0.7599918788806724	0.890011929177741	0.2536230312296202	2.475730194624103	1.2233722918855223	0.03652623696764986	0.24980323306994637	-0.5423288382876494	0.11012309347879441	0.8315678437047881	0.286522637524168	0.47890205604462677	-0.6357120677352582	0.10387090190365349	0.7797666315901725	0.8632554976861652	0.39855204189759735	1.028884135313423	0.9066941253053195	1.5810800917047594	2.4659540456335565	1.4482621081824787	-0.18947429210673575	2.1238191175495382	3.0819056596166186	1.2026810736733828	0.7592223035998324	0.3789788808942335	1.73373883220169	1.250140647090225	0.6344221020778972	-0.013463577415958671	0.4052074401004405	1.0693268260290574	0.4978057411749245	1.3273018981934666	-0.00458601473748157	0.2411905028710218	0.2708557426255303	0.3523547675913841	0.44541006829523144	0.42567117108740016	-0.711920907567585
2.3840826987246015	0.11112522965787827	2.031150043327067	0.01207886108006695	0.45940011544198456	1.8219739371769332	0.6296384104280875	0.9563328736125412	0.35016527365393996	2.4109636242263157	1.2995617897964364	0.18234151618147174	0.3914053026260117	-0.3283256517093805	0.1849080443891829	1.0219398049192683	0.24367934253890797	0.8491165569912159	-0.5777691326013197	0.2896696653812564	0.8427376448273828	0.9533172269747727	0.49395893920258765	1.1486830809685762	1.0968962957602004	1.7180303642218822	2.4925868241206346	1.4835663013819282	-0.9413970363966694	2.131917007258145	3.3428492899181927	1.3893139828056866	1.0140504644861394	0.5737286842905914	1.792036673865205	0.7964309880625913	0.875939404707735	0.13016938726007693	0.5501717312318641	1.4071196658944145	0.6277606158297292	1.3875665351847768	0.2556615957620836	0.41066570510818473	0.5821083099281942	0.3458885842231604	0.6720023211827145	0.5227454170008541	-0.4139136485966309
2.4769010395491997	0.23637952188463623	1.9153279829012173	0.290368518000742	0.6467932208904454	1.9772369683465438	0.5044791256576525	0.9616929499420126	0.39629196206702855	2.314254957801279	1.3506414728130307	0.3347168465046502	0.4909385541240302	-0.18848866085766935	0.17689537107735512	1.1818537545841437	0.19296564246854475	1.1301075687322302	-0.5393260828436827	0.43557634140631557	0.8680965544720157	1.0169857766135904	0.5135592135803728	1.255330137959493	1.28787300730102	1.7988820428150827	2.5098704517300328	1.4392448658892176	-1.734639054942079	2.0805526440017172	3.409763633980757	1.4724618220913954	1.244242865591254	0.7651454161608715	1.8570325654219757	0.35411033144888526	1.0982782500333303	0.2214963695257338	0.597201991551034	1.6958576764559676	0.6700804361221612	1.362245433406941	0.47460983688118163	0.617642143414811	0.7626862456690793	0.2921259359090153	0.8203314125719834	0.5713351718410744	-0.2053204416930668
2.468394333861452	0.3232944869693718	1.7547819758429282	0.5561995178075284	0.7832345768957805	2.0229079712414864	0.36788970221943745	0.9214843773570541	0.4234914344928651	2.183643354586117	1.3517071909433183	0.478981050727322	0.5366469571724765	-0.12936760769278344	0.12603231440227633	1.2659231243175442	0.09322368280493562	1.3032056239846628	-0.4934405524165027	0.5281660585393226	0.8575484040215422	1.1567952757192166	0.5309356526004999	1.3613383259868195	1.4457747211180088	1.8054324774349417	2.4991476317540955	1.336249106283163	-2.5050726663895904	2.0417590885913746	3.3356081802394	1.4739198916939904	1.4263060877012617	0.9388230492379839	1.890704737231029	0.1708288999519966	1.3080745301257342	0.23897048526609424	0.5442518383245559	1.880530900660371	0.6667521985916011	1.263449586666885	0.6306082936370411	0.7850383858698707	0.7351408221853382	0.1881837048069292	0.8314588762921089	0.6000721802279461	-0.14889736456953173
2.3748698379315	0.35943666919743533	1.55434704340976	0.6977218347381757	0.8702940860543119	2.0407904202623244	0.22716253923781568	0.8552594342893475	0.4044542475928412	2.014560055603333	1.2947006193775814	0.564190564919999	0.5067784380963337	-0.1253029148880295	0.05894483847467728	1.2698477386294205	-0.03965524052482767	1.3345399609402462	-0.4511004556941051	0.6082963291803009	0.801296418126071	1.2474558406531375	0.38985292123382154	1.366581457481105	1.4956593537609735	1.7871878374200132	2.445820567208374	1.2291982554683063	-2.85099318617124	1.9267139382023444	3.182753831389601	1.4407251382738477	1.5206892828734804	1.085411087562857	1.8864709081626994	0.17578542904896793	1.440549298577086	0.21561994658530126	0.4686818473843517	1.9592114194520172	0.591610835882412	1.1212905754571691	0.7211166506716822	0.9127344924859347	0.5717760966058896	0.06314305065285519	0.7192384046746455	0.5555245540399449	-0.2417154044535644
2.242802411018652	0.3505799610171361	1.344096435291061	0.744021106961915	0.9418367900866969	1.9699222564140755	0.0957232809759693	0.7833544103351885	0.3290997343627723	1.8426727543296362	1.1990477429819388	0.5603199924650208	0.4131232017940783	-0.20131844952101616	-0.024881327663342407	1.2203112192287686	-0.1974546051948038	1.2332900219229734	-0.43977557861230104	0.6725244115354017	0.7053371480690911	1.2253075175035015	-0.030430159056005303	1.2761264242225425	1.524861646055114	1.7411038502706824	2.3256962799444807	1.1096442067596395	-2.638799531166703	1.7539872226376059	2.930308870430921	1.372574586329128	1.5640120100477575	1.1738157766304425	1.8509133593466558	0.19834314369473668	1.4705688103270715	0.18439538904703187	0.38478015531534515	1.9455231941572009	0.4622960069065624	0.9780531880865636	0.7762337960144868	1.0218598910484098	0.36281672841950074	-0.05354822755410563	0.5456870621864256	0.49569262888573895	-0.37846863592449626
2.080140403611071	0.3235670010672254	1.1527344493743399	0.7583786672046868	0.9753934580830776	1.8053963739530974	-0.03523177372228638	0.7115293875202752	0.2456684685390468	1.677001318274255	1.0839314881015714	0.5098602500924028	0.29330738041998206	-0.31241363153531826	-0.11745010008569542	1.1237919964390244	-0.4015734858340897	1.0630734833399145	-0.46226417669841957	0.6955488857545875	0.6142473666447286	1.2025646565720347	-0.42701413117158216	1.1711095845869928	1.5359982908583267	1.652064128402658	2.176130368425434	0.9851280069665155	-2.1701790051865215	1.5877896956337343	2.474524625074784	1.3106539681409548	1.5797030276511772	1.215177181004421	1.7742248226675872	0.22369854365302055	1.3866114066149684	0.12260567456447036	0.23817144948744745	1.8483346524317192	0.325812666326429	0.8770176370123519	0.7995969993825615	1.070975315900582	0.12972028097809743	-0.15289080244580563	0.36243628048883025	0.46097663853412596	-0.48678273662499016
1.9074608470345251	0.2857556699897981	0.9783678544442844	0.7137004098470697	0.9587552939595596	1.587609096566749	-0.15819013320367417	0.6500245116680742	0.20043376641845048	1.5037218200589162	0.9311972529029807	0.44472933050992386	0.16053942091103632	-0.4091379091309154	-0.2062530819453463	1.018785091022633	-0.6162865637581053	0.8650770535131942	-0.5074757817106402	0.693162646733453	0.5195018563656106	1.170366495977722	-0.6457130769819914	1.1088529055834133	1.4218058145396644	1.5328126263488078	2.0294143077221714	0.8952401518380408	-1.5389647241959488	1.4118619817810405	1.9316645145896423	1.2770615593746488	1.5324144388848262	1.2125599369201812	1.646449184456999	0.189179072119893	1.202362095631256	0.02730289459984046	0.05704830630799017	1.7509533188006778	0.16518680273615508	0.8129786834579242	0.7794476798385956	1.0463076584860216	-0.04963579551097801	-0.27179858165269827	0.2030168169251704	0.3709971705154528	-0.545818176491531
1.7577723869113455	0.22467844780797072	0.7966467844086019	0.6216730801619397	0.9232362477177762	1.3192253318686178	-0.2358094317307088	0.6024078335889511	0.19437314722563134	1.3481094971170913	0.7426960215071927	0.33780476644115665	0.023961003876930974	-0.4885438984256886	-0.3078464802095907	0.9108300303576067	-0.80419812838084	0.631553421158089	-0.5638071560696775	0.6992284298940442	0.38682635302828483	1.139765707977966	-0.8157274703056447	1.0487771930417422	1.2321479161992275	1.3758331402824988	1.879848396203125	0.8261435318985626	-0.8661586420268531	1.1714903288860277	1.4906261704561437	1.208608031928092	1.4235472274632968	1.1535936513983784	1.485745602203276	0.10738532751076332	0.9822109070323798	-0.0885382744536248	-0.07656952341776088	1.6465886339237668	0.01569773395967749	0.7630830480136386	0.72296415275021	0.9782417156200702	-0.1338583393768296	-0.38184035685986145	0.08705009918859899	0.25520702683208696	-0.4953718686739609
1.6476450348997118	0.1508952558136381	0.6212170673345669	0.5439569960091226	0.8951321878461197	1.0517605008303437	-0.2785954193497696	0.5719273995362875	0.20689761229143583	1.2163802146670921	0.5380220500640573	0.190367262007234	-0.1000241073453227	-0.5432920356347484	-0.44150716110688426	0.7846414744924173	-0.9555867998075003	0.38948876633987084	-0.6290753674531657	0.7127261635937403	0.23916669624281997	1.1168079538723437	-0.8616649320564707	0.9796471651885114	1.0514077071185062	1.178984181962623	1.776413163356849	0.737749657741751	-0.31056010037646453	0.9128242288220934	1.130680141436962	1.0934584052607286	1.303752343067958	0.8524092552430174	1.30501402384898	0.024644335118658555	0.7830369157130466	-0.1876810931714065	-0.13551265464916548	1.5218094283802517	-0.06740579699569946	0.7196784075377909	0.6433676048668846	0.9036790234350489	-0.14065359170706088	-0.4046219874381121	0.02649815077825034	0.1619012237766903	-0.33490946624757495
1.5242649580038847	0.08997132281185485	0.4467048392341044	0.4688962885893776	0.8585338335693636	0.8360132561688797	-0.27962251781799136	0.519430651963168	0.234573625339288	1.070964263692219	0.31616571087119727	0.06547015010524097	-0.2277855015857842	-0.5696836429452375	-0.5636382189157304	0.6841976373907932	-1.0871865942037378	0.16759472820726778	-0.6830480028598481	0.7114510740404625	0.08980199595988111	1.0905050293556993	-0.8432201799723714	0.9184479244694946	0.8733260579814093	0.9757737438676906	1.7272891162013135	0.6144073001406486	0.022761290116731614	0.686358899615161	0.8643614577323617	0.9662844383641648	1.164860972962963	0.2928782614050752	1.0925452658770118	-0.07349494100136897	0.61470888424046	-0.26461762718029597	-0.16319363537315162	1.4177874846687815	-0.18166675160255338	0.6593930325433863	0.5666385341679451	0.8421897898797873	-0.09859591009219695	-0.3912063234911526	-0.019606640568801324	0.06733225551747592	-0.13472727575141336
1.3820978708633078	0.04662454912174094	0.2550224603424839	0.37234555551593357	0.8056477398557685	0.6385527913385904	-0.20989720466100326	0.3834127150173936	0.24761128799803375	0.9389212467201608	0.07772530182631601	-0.04464194422056715	-0.35826376912893787	-0.6356241333275772	-0.654216265049431	0.6259105425387759	-1.2070033538358529	-0.05209072229850979	-0.7039836423810604	0.6863864565360337	-0.06761108761198127	1.0626190584561093	-0.9500296840622123	0.8247765164287241	0.6784557074680395	0.7978832549764462	1.671378733649917	0.47192775771203577	0.1547062480893216	0.5093924512186931	0.8450315487018599	0.8005947107964249	0.9917424930307283	-0.29235541151653444	0.8636869586600678	-0.19555773089611256	0.5093853664973945	-0.36343074560109095	-0.1717445917948192	1.302776402340345	-0.3639261591414702	0.5723556335576561	0.49687608589012744	0.7765826167561292	-0.07246527100528562	-0.3928562001753133	-0.08728016576002941	0.0034582017110522867	0.031118177175707785
1.2437735812727926	-0.008917230447399681	0.0805830488272272	0.2654512037729626	0.7355768195074353	0.4759750482365102	-0.10457559316250639	0.22065839733566026	0.23082239531470114	0.82032959738143	-0.15497518676245498	-0.18134999412855837	-0.47083459502918623	-0.7503024094730838	-0.7478799369305449	0.5629101549007242	-1.3151273701579755	-0.27403652420361746	-0.6965558122640176	0.607658784403662	-0.22045812249569333	1.0407429333270701	-1.1543827115849878	0.693654169143054	0.4886931414132848	0.6618357667178294	1.5886715524206032	0.33396572917393125	0.1409750838897589	0.34285574558828324	0.9783531563172702	0.6012178946180542	0.813343382174265	-0.8424464309651739	0.6650277603445653	-0.3215196570138049	0.3912275959575757	-0.4392036315029649	-0.16160403449989294	1.1095774916455854	-0.5364312705331314	0.468955950130721	0.4078880691076091	0.7000209247806222	-0.13019276162140675	-0.3711744873865019	-0.16066578899425615	-0.02193141888570182	0.13846253716099538
1.090669301105113	-0.06876813918887595	-0.04166143441363728	0.15252050143330115	0.6681831437653308	0.39738784164545327	-0.012738317268232335	0.06814422547739415	0.18233744177214944	0.6868159498372138	-0.33685774766487725	-0.3107011103629332	-0.5919832221744132	-0.8636707372265366	-0.8048810663289696	0.5069327612944551	-1.4014159031560347	-0.461731963302098	-0.6828868467823586	0.45687033694605306	-0.35063385867146984	1.0142036263188554	-1.3450220877355434	0.529046276179592	0.3246369659945195	0.5467412712496602	1.4971687884576819	0.19810238819126155	0.042257446919163104	0.15512037579921695	1.0753677994367756	0.4017842705330885	0.6307197665784209	-1.304423566244476	0.5158679776599572	-0.3970131024152267	0.14698787606782132	-0.4526437671390021	-0.15930185392482793	0.8791483218547516	-0.7180250305659375	0.3513507345843613	0.3230569320017842	0.6166626335174746	-0.240846050355315	-0.3281943664930792	-0.22909969087302615	-0.040773633175995395	0.1659715084699092
0.9165281676826001	-0.12529778236274197	-0.12992969899820878	0.01726610865164956	0.5985327330410135	0.31462867623864166	0.0759296262098135	-0.0988021519008219	0.14067068482151934	0.5651653889083967	-0.4635099338853753	-0.3911720193074205	-0.724255651332553	-0.9823173864420873	-0.7914768426520409	0.4628982131539977	-1.4399252083429952	-0.6094312608460395	-0.651446761119291	0.2581385222852047	-0.48748527362548993	0.9826214928237895	-1.456780715611544	0.35260829240759267	0.18174460241043233	0.43819721040134774	1.3575876060558076	0.05677890246691315	-0.06400708945882516	-0.07045460951305113	1.157413425909366	0.18517572268767282	0.44309571680126575	-1.4011944885386018	0.4060199594105757	-0.37456553286049915	-0.16871529689477233	-0.4893180766451307	-0.19074671717630154	0.6597511333265628	-0.9061984601783891	0.22358389752191674	0.2852986082718323	0.5264077929771596	-0.40292460830128113	-0.3109289902830809	-0.30565664126748815	-0.04799472759115835	0.1500004726092643
0.7828513640180157	-0.19199560781283473	-0.1894645390611881	-0.12476567009406406	0.5309288024869011	0.19658245829328214	0.1659034520260274	-0.24802027682215994	0.123759602235106	0.46657431535099925	-0.565800177583685	-0.4659936000731345	-0.8273088770466389	-1.1136782406393348	-0.7558096633136798	0.3832041311462806	-1.4239135238103944	-0.7641014130871475	-0.6128572058366628	0.07487172234910851	-0.6449706048031767	0.9399222191190744	-1.4148984830423292	0.22849147375714302	0.04383442202778077	0.30084803321186077	1.1457350270665934	-0.05804420649815066	-0.1436059145973582	-0.3268100551836914	1.1931321770139975	-0.025221827370060856	0.27706836982442246	-1.1428478908560211	0.33120026134369884	-0.3433063560222683	-0.43079657275577327	-0.5612897120640845	-0.22641224481539232	0.44592348873679777	-1.0671827493488792	0.11145351479238588	0.24961872438022575	0.44452876155896776	-0.6528269794868494	-0.2768148733893866	-0.34693953166915303	-0.01738402415195598	0.12367893891080688
0.7017092157493787	-0.28822714861799953	-0.23563025408067056	-0.26230492192510235	0.49001321607026205	0.09524245428414094	0.2146612835960336	-0.30947715199081316	0.11914082389864326	0.3661792682917548	-0.6611539050304727	-0.5706555868612346	-0.8991436906599735	-1.226314538408993	-0.7274418137003776	0.27844134049570085	-1.3397317914087297	-0.9419962445915899	-0.5903100055405481	-0.08710108204725112	-0.7860412799373875	0.8778324179997199	-1.2760613893407349	0.1703764280347646	-0.066757484918415	0.1078411567363244	0.8850454362558077	-0.1312137031341908	-0.22368690275358558	-0.5593805996683185	1.1880410886964154	-0.19093049090666644	0.14893224392836263	-0.8555773906014791	0.26511283573025046	-0.35923333618720177	-0.6271266103303696	-0.613789635825633	-0.2624249266681819	0.28170762784467884	-1.1568915517110618	0.014938848392674852	0.16882899807118418	0.4023098859839644	-0.8996211122248361	-0.21878587728589705	-0.33939140211233454	0.02735307681661734	0.05567834508531899
0.6392555444549789	-0.39794813726700345	-0.29858747364825056	-0.4013571209645176	0.46176898632393576	0.010792450943189702	0.20754495849478335	-0.3293654352073288	0.1316164130032153	0.275215865301944	-0.7462056905511469	-0.6771532495562911	-0.9728410149021972	-1.3112300165291677	-0.6711872066601969	0.1787861818682337	-1.2059198563862779	-1.1211334066361232	-0.5815050234885897	-0.23841778089121787	-0.8926209480506657	0.8080566043514003	-1.1401240025270678	0.09485771054563849	-0.11829586744757119	-0.08312920641188445	0.6112957377496653	-0.15766072343020146	-0.2967660453485082	-0.7601531479149581	1.1510850611480703	-0.30695117214181494	0.03760792260739779	-0.6218821004473594	0.16985168169284753	-0.36509305503073225	-0.7575838731337441	-0.637857757505751	-0.3136575801005644	0.1756506584634004	-1.1471116537366448	-0.08132696196990712	0.1207939440294096	0.3860180376915279	-1.0732537427449163	-0.17987211912919157	-0.35096396438126415	0.06461645032926469	-0.02572050311148958
0.6309623275200129	-0.509202017716446	-0.37064676636635835	-0.501458648506605	0.41542882575750434	-0.09166865213097877	0.1759396713440772	-0.3671899738427613	0.1477454802099112	0.20713547401489504	-0.8486268119145797	-0.7644545804801524	-1.048657158575452	-1.38641720144365	-0.6042656245899862	0.0673947364229482	-1.0909637867015602	-1.292592275759271	-0.5890207569206273	-0.3392227178603405	-0.9683075399131041	0.7455441799895393	-1.020843578588403	0.02533114333569514	-0.1093363111021283	-0.2577864679587123	0.38966345488182624	-0.12233874474299351	-0.3213982864698598	-0.9231496766308716	1.0657738361928881	-0.39329919016568915	-0.09302842037931462	-0.45509430649798455	0.04751717537085544	-0.3749400261700495	-0.7250607097965128	-0.6644083284808382	-0.3613638775727295	0.08508130549550715	-1.0331579210556883	-0.19022221621676563	0.11527068260713846	0.3819600681168469	-1.1656648872106032	-0.19823741312863014	-0.374183272010593	0.10571142496016062	-0.08416222417280081
0.652541113762675	-0.6159083191579258	-0.44040505499201166	-0.540301252346194	0.3399613652343141	-0.21476900520555803	0.13648441732910666	-0.38941429032525576	0.13665063701015434	0.1340745471901412	-0.9532167631571946	-0.8172622804081795	-1.1257890207663621	-1.4257156532052546	-0.564998548546311	-0.0422691276027545	-1.0392418320600658	-1.454681902059245	-0.6278154199382423	-0.40026307633224756	-1.021510676842753	0.6830962235799253	-0.9664468215555078	0.014007741705178775	-0.032510208794246896	-0.39557653978607465	0.216581148501594	-0.04024093325248297	-0.3265972616171749	-1.0188192479788913	0.9427155380941971	-0.44802414018520575	-0.24886091663305746	-0.4257453813824288	-0.06289314830166193	-0.4457412906930062	-0.6290955013844142	-0.6994535306371439	-0.41765767401537063	-0.014313632482504446	-0.8740169634405867	-0.2831077320750174	0.03190215131348219	0.3786817084604539	-1.1535963475830964	-0.2556997849163475	-0.3913195661395844	0.08095338696531756	-0.1633445221634217
0.6481399610130325	-0.7076604094795943	-0.5054885188475546	-0.5589660806617986	0.2430479138863702	-0.3356639174964783	0.06488098125879956	-0.4050625131617414	0.08930204956625637	0.051738843556984784	-1.036492351794057	-0.8290732184141788	-1.2017247752139497	-1.4536676402180437	-0.54675022423366	-0.12124964337195066	-1.0481505888676785	-1.5441297009456698	-0.7040275940385582	-0.48853570454915546	-1.0526638444745626	0.6135926079522028	-0.9212724405646616	-0.07177693912990152	0.10763986067476412	-0.45459343631307547	0.08175655163397924	0.04859757809827471	-0.3089878296665915	-1.0438972676785823	0.8283790247626781	-0.4572080850846745	-0.42736779546756615	-0.5227399997521291	-0.13890361079400634	-0.5333506961092473	-0.5973501715500175	-0.7493740344281398	-0.5470182968046926	-0.09230866894326772	-0.7206364169360693	-0.3608337676715171	-0.11133699421252988	0.35659276077561575	-1.0105530706126642	-0.3272444374931083	-0.3997949843397462	-0.011762938994963256	-0.27221276041546133
0.652179825104124	-0.7906409522765442	-0.5536639716186761	-0.5944122724009462	0.11742767220568213	-0.47550724185367005	-0.03973633414720262	-0.4445350752656382	0.033449044867918644	-0.016812149513155066	-1.0991827533879945	-0.7900971229943814	-1.285452317246617	-1.4670560833427082	-0.5564218361193654	-0.17801571545237796	-1.1235590016429264	-1.5247010316659415	-0.7900116866557733	-0.5673180233766684	-1.0722429456531808	0.5511947932832253	-0.8557129021286236	-0.27522365908675017	0.24251467734225204	-0.4633483441223101	0.05498025547991847	0.08744108336154907	-0.2595766021576315	-1.0639512039726706	0.7315874970674495	-0.44578969585914907	-0.6126209497277196	-0.6526626804465996	-0.17305539605220788	-0.5793693151473486	-0.597617551816616	-0.7895392882553175	-0.7015384644500748	-0.1350013653635644	-0.603380048551711	-0.44299773593014413	-0.18460199851422704	0.3373623827911666	-0.7658168060882481	-0.4055385855959795	-0.37514765219966906	-0.08544757588437749	-0.31448553934771983
0.6605223086743459	-0.8463700852879606	-0.5878440767135432	-0.6316801760848764	-0.011766901279132314	-0.6597718193283981	-0.10902146224638135	-0.4978798349147631	-0.01288536638040646	-0.058401582093751014	-1.1628266922564006	-0.7429672113367085	-1.3691969465327614	-1.4385261779216598	-0.610204624684468	-0.22079213364596514	-1.238379634146447	-1.472195311756336	-0.8538001922368513	-0.5929473233975497	-1.099971576768878	0.5018768098145181	-0.8192376418015559	-0.4429818369396372	0.31952918153590215	-0.47581936387934887	0.1204038090998338	0.09985535381657001	-0.23681012227866205	-1.0729394375759416	0.6892564161160776	-0.44349844362649826	-0.7522020348922058	-0.6934648446316409	-0.196043764821651	-0.605055150378764	-0.5869709557465802	-0.7733839737029091	-0.8283411088226595	-0.137871822624136	-0.5945730200093056	-0.4684847417327319	-0.20346191556588492	0.33820196270316844	-0.45889433648497413	-0.4564514469102135	-0.2719960635141088	-0.11513195817411226	-0.29999880050014777
0.6123395393927873	-0.8657526504979209	-0.6148444665072728	-0.661568602568756	-0.1261875699735581	-0.8661826980057044	-0.12284327306159235	-0.5564246686148671	-0.04179549744937771	-0.07553933036128634	-1.231948796250671	-0.713610626871194	-1.4080533609373098	-1.4150241626524647	-0.7249368164538224	-0.25904303964260106	-1.349799288544359	-1.405316517681532	-0.9036560223912865	-0.5941495506906411	-1.1341591438453444	0.45993682532515223	-0.8333437347074805	-0.5554007445671187	0.3490454769729901	-0.49370708918742556	0.2104508938690798	0.10261210441904678	-0.23733421251528647	-1.0545601957503865	0.6959701620647607	-0.44022252101287285	-0.8097501351684853	-0.6296890934849577	-0.21038255311165627	-0.606046456198157	-0.5763000523795815	-0.686711583865318	-0.9946827910082521	-0.062147446384423974	-0.7009998155057635	-0.3901780420495981	-0.22455423096243324	0.3602709203901019	-0.11673087372429261	-0.4300367545425994	-0.0794909411559417	-0.1275741354317253	-0.2799706861371114
0.5375199426488253	-0.8507303108536453	-0.6381603370896679	-0.6769142099680213	-0.2364732273651719	-1.0116131390148329	-0.12376766168299172	-0.6225376100876268	-0.060295048775845114	-0.062460522472905476	-1.3098770974267915	-0.7132264156348539	-1.4248330438507957	-1.4329588972554328	-0.883995846917178	-0.3032465903132352	-1.4392480224370103	-1.3203721670029311	-0.9335138483844512	-0.5845681634760127	-1.1524522376402757	0.4368859508440625	-0.871454168091649	-0.6231208547076	0.29685815461507603	-0.5113008847369191	0.29770963539410567	0.08528903934284279	-0.2131002799737692	-1.0123748540746593	0.7176529246603593	-0.39566618627379874	-0.8188026453243042	-0.49871504123528176	-0.1868814941034712	-0.5763953976891669	-0.6064411006143839	-0.533517310576632	-1.1855810659945303	0.06700170901847143	-0.8126237819153254	-0.241486559865257	-0.1752682640549885	0.3794413283808362	0.22716891534159087	-0.36864134338658155	0.14734240677880922	-0.04548944993691788	-0.1994822067749878
0.4501866205495303	-0.8115223450247079	-0.678733738365465	-0.6675895149286292	-0.3337651373747296	-1.094886907271166	-0.1216547734055066	-0.6811464446991283	-0.06055164757231576	-0.015576819832543646	-1.3905725263797986	-0.7395946904843917	-1.4565469863023526	-1.445191503563579	-1.0559945982567767	-0.34448320767632473	-1.503008837629332	-1.2669692083699289	-0.938509686786644	-0.559649270491958	-1.1240011304663269	0.45332527866696537	-0.8906401986283022	-0.6016636695166993	0.18484276675418398	-0.5132954080987361	0.3523693639903738	0.07975775265013281	-0.17207449625080096	-0.9551172621821262	0.7812813870199425	-0.30744350733230197	-0.7781956711967725	-0.33906315209677773	-0.15736045938875542	-0.5323373612716467	-0.6598199247463405	-0.3161672383211167	-1.3280604638068378	0.16179106258586426	-0.8806478366745487	-0.03638770926509951	-0.04911851275537693	0.3846787078319025	0.5675103072881754	-0.3293609459667296	0.35898676673559027	0.12855366239588156	-0.02678919696089891
0.3048172021172333	-0.7503599621873006	-0.7258315056755615	-0.6457135333544258	-0.39609868064119	-1.1396757338526462	-0.07995457559570915	-0.739227271791607	-0.024151275444478277	0.04013066624075997	-1.460573380411324	-0.7660056554712998	-1.4741639446361652	-1.4589074337862573	-1.2082188017957574	-0.3830533406744062	-1.5408108597589316	-1.2550635406940738	-0.9365465127517648	-0.5297393126850735	-1.057128746514557	0.5015902855823103	-0.8787361387726061	-0.5024407104819796	0.06495636677673536	-0.5181032591498511	0.35269740437204633	0.10332352392936359	-0.08524322584684871	-0.877106178078269	0.8665520455343483	-0.20147782556440647	-0.6394551762610405	-0.19797803723107069	-0.1425089808600071	-0.45556623281411507	-0.7009478712086671	-0.03466136709877339	-1.4024610931851034	0.20803969859761642	-0.9356405614102705	0.2503981355225228	0.08626874893688334	0.3847786578214262	0.8341328577090101	-0.29752999175717565	0.5648819371036413	0.30413362572665814	0.19716153637123837
0.13814817504206575	-0.690185442954619	-0.7606378334031834	-0.6192060807341662	-0.45425516164243573	-1.1089833496133885	-0.004140035805692927	-0.7774678163511165	0.01729553968060611	0.07152372685440274	-1.4724084607003065	-0.779111527644221	-1.4612972427686965	-1.5155819656895135	-1.3104757754895542	-0.4200836728419885	-1.5630225574752097	-1.237722676905329	-0.9327959713119963	-0.4950022301407809	-0.9754889519321239	0.5659651174535194	-0.8538662466894706	-0.3927094584944237	-0.022692377191411973	-0.5424364441640088	0.36856635783547864	0.12491510606746573	0.05521295756852236	-0.7615310610852712	0.9242578075404101	-0.017495952073187725	-0.4451064046538498	-0.07859144169622477	-0.09067765156257193	-0.31440428413237614	-0.6987602144819475	0.20941382334788033	-1.4250626596244236	0.23158173239887364	-0.94119615790359	0.6092070650557828	0.21676782804636793	0.3903758572347785	0.9994697069931313	-0.2263519784435612	0.7638595341923471	0.45571345018488196	0.44569222823982885
0.013946987558620384	-0.6501599348321165	-0.8041530247212325	-0.6089859679592039	-0.5340819052679124	-1.0496569925329549	0.07529869429362034	-0.7879799660480193	0.052083005087774935	0.08695554365823535	-1.40506255358985	-0.7990193617049355	-1.4449105666851605	-1.5610063525786628	-1.355068044355376	-0.41580227541084813	-1.5664235355808183	-1.2206233773882684	-0.9342756771144052	-0.45084770046727984	-0.8704698321046702	0.6449813375905298	-0.922619823163715	-0.2627987592431479	-0.07236767440574546	-0.5480211095770943	0.4117446730731908	0.09775666626113688	0.19650768536249347	-0.6265591663871015	0.9902391234650917	0.2568673008101259	-0.238515190740692	-0.0005662505353589864	-0.0021641626028178927	-0.11237615813983251	-0.6858044252003748	0.3728094117080773	-1.405092156699461	0.2268261987283749	-0.87760121924273	0.9918024841379189	0.39416651721186324	0.40115046610548327	1.1230489804435346	-0.124059624025635	0.8700155380823406	0.5951247831796563	0.6752041277142709
-0.08813348069433412	-0.6305218876554162	-0.8625082361039036	-0.6357095558949453	-0.6040266727290403	-0.9750947153720755	0.15900721945368282	-0.7720757395659474	0.09814859854932267	0.07691603895231143	-1.2821684260393131	-0.8076996896370556	-1.410531012691339	-1.577688930630404	-1.3651875696560265	-0.3505485207037734	-1.5446632951351968	-1.206802450129776	-0.9301442213096591	-0.38040811043121153	-0.7358436434100648	0.7226652200477748	-1.029041246181338	-0.10361023748806471	-0.08009215172226011	-0.5031758264103654	0.47040239382110016	0.0410743167766784	0.33522388919227303	-0.49470347532025355	1.0897486026924168	0.5324045837630623	0.014567128901279647	0.030214329463881424	0.01531692069883862	0.12049259334497804	-0.7026250746991518	0.5088204812831585	-1.3942755622515401	0.2008849767690267	-0.8600895694665521	1.3599435150635026	0.6489486007291113	0.43409398265264476	1.2038417439534344	-0.02265053692347051	0.8822557481744795	0.7266202808971669	0.8129666811540917
-0.1504721965064669	-0.6331789001095064	-0.8959601753467284	-0.6766054452316191	-0.6587630087882989	-0.8790477692437169	0.2536470068826745	-0.7250510699172432	0.1572151976986909	0.03877768611437604	-1.0941907053040174	-0.7803637716737735	-1.3523318273518972	-1.5944293005229706	-1.365983860171487	-0.2360211394207669	-1.5153486696939307	-1.1616299313248644	-0.8990703994590691	-0.26667012227884307	-0.6152479397667052	0.7957002468374537	-1.088539743152388	0.0228197274098628	-0.09815779921318678	-0.4419754516767438	0.6090404601256657	-0.009418682968026762	0.47928581343562265	-0.3818205886754047	1.1735588693388306	0.7441844595479317	0.29062558146254125	0.09217814239839875	-0.01602333744367441	0.3361787106269554	-0.6475204324827836	0.6010977761695452	-1.4027534335755871	0.20598325160496653	-0.9484158731621912	1.6846799055132382	0.9612341864405982	0.5009605256443062	1.2233700558551361	0.09145760102041076	0.8686987882087938	0.8005996563341377	0.8782757497292109
-0.15433141626828287	-0.652748818761743	-0.901581615724495	-0.6961965677564359	-0.7202134818443285	-0.7831294738277373	0.3301951884357054	-0.6629221851789252	0.23236198809352304	-0.0025176203517890293	-0.8764289673485767	-0.7414019062997677	-1.3131678423847795	-1.5919057234735734	-1.358966550003986	-0.0944721313684139	-1.4841529722915976	-1.083018015482552	-0.8627956314712986	-0.13223925223328287	-0.5166733063788553	0.8762708609341893	-1.145312951694937	0.15367771512439243	-0.1375337933388349	-0.3485687733954804	0.7771201506853845	-0.03447843521892203	0.5843973512930356	-0.309787527864288	1.244408158156817	0.9204972656488714	0.5012257641589887	0.2521655756502659	-0.005306457614466281	0.4883111103766553	-0.47634844726546277	0.6271634937667093	-1.4010359337814924	0.2435562518664815	-0.9971361502441631	1.9428473060310705	1.3186873490094775	0.5685267185626379	1.2605831727172174	0.2321304201213755	0.8600193665070949	0.8301366693500951	0.8811849718748294
-0.13360658503674605	-0.6743966574101258	-0.8968631010032608	-0.667790212007293	-0.7451497025484064	-0.6847484362033383	0.3438115795572724	-0.5934811963135386	0.3200943385057008	-0.033910680965432	-0.6926767255158252	-0.6794442869285394	-1.2820348665514067	-1.5529154948630395	-1.3462259017566076	0.038514081821658094	-1.4551543669397897	-0.9834072625945638	-0.8295974795083387	0.042448016565759306	-0.4109028114508189	0.9520207048240341	-1.1647758715359255	0.31707396005345984	-0.1459700111126969	-0.17332365233148567	0.8393248080601323	-0.044954087508331186	0.6431583486233763	-0.27654802246351373	1.3148517825670287	1.0301554613454196	0.6490403228461499	0.4343883988143763	0.03288069597448519	0.5956585161079457	-0.2738686635590879	0.6571468266574951	-1.4024062793618888	0.2909830606344381	-0.9393784281753608	2.089029489841031	1.703641349809803	0.632874521818291	1.3439482714940805	0.36525380348572883	0.8393593755333963	0.9049792076763449	0.8381205678689337
-0.11107531051244586	-0.6704452029912235	-0.8806395658197574	-0.5508146916207418	-0.7154617230929617	-0.5810559620249611	0.28890583001319614	-0.4892717123319099	0.4170886835714199	-0.053048486811101116	-0.5365396710240343	-0.5799051166249691	-1.2209308481210353	-1.49296609197965	-1.3142581554379926	0.16554765033773253	-1.420708177188733	-0.8420921636594135	-0.7848546921760902	0.25057906279077	-0.3115479039200562	1.0124916440314167	-1.0603101154945942	0.4260121333275933	-0.1599536177453031	0.018885414799323208	0.7950188540104193	-0.02035675793914258	0.6838067873759737	-0.25994946842728595	1.3717867821983167	1.0521211852286858	0.8034718353853011	0.614463739652958	0.0708032352466674	0.6764168968612622	-0.07095134850736935	0.7244250813781498	-1.3851581963233128	0.35946702975420053	-0.8703303003298105	2.134217598582967	2.0532811181715647	0.697862005006899	1.4316220318431099	0.4561803407461089	0.8429943470153052	1.018832498047188	0.8056441492229431
-0.07005262555493622	-0.6407752305872242	-0.8693529951131025	-0.3536684074269647	-0.6917169463235933	-0.5047109535639572	0.203788712668144	-0.36643796313385	0.5189950627409954	-0.04663653751649693	-0.4050450111939822	-0.4739197355783662	-1.1052159675811926	-1.4357521695620186	-1.2500904114004188	0.2612218604765941	-1.3840347982357748	-0.6622475633906639	-0.7336803122967355	0.43271649769396214	-0.238780115332953	1.056902900023572	-0.8833146233324891	0.42535123439974143	-0.1974874600989902	0.13326608085379182	0.717724339078712	0.030314096683142673	0.7423581486116638	-0.27020962188007636	1.4111362297525374	1.0402672687192673	0.9506828933954059	0.7749433042710936	0.16154940750417196	0.7593120923808279	0.20449894068358337	0.7849541770781098	-1.3134069017338108	0.4656096844268397	-0.7855114469548363	2.129924831942497	2.321380612504881	0.7361228609967476	1.5434757437016013	0.5371576216383716	0.8975003734710517	1.1028540368545183	0.8373883146758189
-0.04290670952820967	-0.5837175913487634	-0.8664840216560554	-0.14935878134861896	-0.6796623371018351	-0.4334200802321713	0.1108363012940875	-0.24546024036629416	0.6056643609963679	-0.008909961238765942	-0.3256583588922049	-0.3781515274092421	-0.9324980094452311	-1.3740882754007937	-1.171506491155851	0.2958110449860699	-1.3523424978357215	-0.5007791023607348	-0.6675623688682994	0.5766012459988245	-0.18031735269923246	1.0763364060730418	-0.7519121164638494	0.44987058462302	-0.17228347449171824	0.22776449823836611	0.6077282985989727	0.07415532400638983	0.8075759376572199	-0.276399631814404	1.4523111671417492	1.0210472603214107	1.0340090940201603	0.8809976137016173	0.3055492110117539	0.86998587986164	0.46247228335774404	0.8319655606015655	-1.1824201355224186	0.5937306163334107	-0.5902463112195748	2.101078269638672	2.4861162145071205	0.7719049572463969	1.6913850215520405	0.5734882395319982	0.9524514984756042	1.20232829665523	0.8892991288796175
-0.04116595508245434	-0.4760404584336747	-0.8656684759017679	0.04977903539496431	-0.6634446826023302	-0.3499992825902608	0.02042229042006454	-0.09070603660914518	0.6467934823734416	0.02332626090291209	-0.24864620137194673	-0.2697897287156483	-0.707100048842594	-1.2948363976815567	-1.0877466825607864	0.2890884998968227	-1.314856495795581	-0.3672285693011429	-0.5809922541511214	0.7060774823516501	-0.12688302343094318	1.057203750467389	-0.6501171430824509	0.5145946196239116	-0.09152186612555727	0.3802510579949002	0.4897567763398095	0.10889038159758677	0.8585803994855178	-0.28044857666870726	1.452513999345637	1.011011196823022	1.0845738293190927	0.9585754127113317	0.4086330257886873	0.9910793929551985	0.5697403848578924	0.9041505315068049	-1.0634193253208846	0.7371249514249633	-0.38755664560844716	2.0441524511455045	2.5221232602251322	0.8270573614658275	1.829283627988545	0.5445070723223571	0.9193102023624975	1.3774450994112735	0.9445941402732194
-0.051364148580697745	-0.3301772875566079	-0.87809098533761	0.247249522561965	-0.6797043880642362	-0.29844710427222754	-0.041086234991150536	0.09684863423879811	0.6490906525513639	0.06195482393156665	-0.15613438893925843	-0.16218212244894303	-0.466819090462313	-1.1831825612059377	-1.004866111409876	0.2644329085499478	-1.2602753117732657	-0.23476507546412934	-0.4970006366737839	0.7894501235709628	-0.09074477099719791	1.0071408039949423	-0.5496521104541607	0.5374617225275625	-0.059702880973519536	0.5254103687696031	0.4234721167180034	0.11822776267048933	0.9294793266960836	-0.28909763164543906	1.4165721328167296	0.9958434857622491	1.132487472358107	1.0343412735088806	0.45072324055000496	1.0553160100519454	0.5739941618265139	0.9882822896440775	-0.9701444694819725	0.8792768497917915	-0.3038642726284338	1.9598317305650972	2.4722407041048284	0.8889264049812825	1.9139348943988914	0.489894487534552	0.7592601825213628	1.5525408494139195	1.0251222008890253
-0.09250178902047393	-0.18378612061494573	-0.8833629061063967	0.3760970470632388	-0.7248951556583602	-0.21467711183957058	-0.06688107937877316	0.32005181273468714	0.6241272553519096	0.146957271002235	-0.07807521009801444	-0.06392365626650504	-0.2626947604373636	-1.0377782896880008	-0.9438669400484077	0.22636978314239706	-1.206867916654656	-0.11627780020311929	-0.40720740040680203	0.8184675186905533	-0.07843377896459042	0.95013680799727	-0.44378010558372505	0.5689645714218003	-0.030437788050789172	0.7146171533663106	0.4117036680254822	0.12004188242179603	0.9993510370428652	-0.24835379913249964	1.3650730362496333	0.9873791076796457	1.1224219432086606	1.0904666188708678	0.4965842093253038	0.9949785291781501	0.574407385874893	1.0093443203810717	-0.8750607574769382	0.8950857860477781	-0.28005457337134754	1.8399038586722036	2.377267550380407	0.9376820098711663	1.9373217092010404	0.40875055243176844	0.5467441712398382	1.6745836608561873	1.1190485158761514
-0.14825519791989272	-0.050220148403599466	-0.8284155109112834	0.4016318907638263	-0.7602740320254714	-0.09324921802593392	-0.07489244743090187	0.5506470964968921	0.5989072593559857	0.25972522327522474	0.02346716122816301	0.025839472579088647	-0.11907639497112373	-0.8866333619813582	-0.9203597804565666	0.19974249561012894	-1.1553265449214234	-0.0076601508994853405	-0.31319480502008074	0.8639517846124729	-0.09432825224612547	0.9043215832672982	-0.33411449922081415	0.611041803161658	0.015992810019749573	1.0034871211055563	0.4001402445715071	0.14389222150515246	0.9986592379305209	-0.17420087190551814	1.2670442321106905	0.9895567440991069	1.0414666381009074	1.1869019970516277	0.548299769859152	0.8469214977970694	0.6311892315817467	0.8013810095221539	-0.7755005832426137	0.6979881945961234	-0.26100681396567965	1.7036344403411978	2.2278123301526747	0.9711852463596639	1.8995083807766662	0.29144265364587946	0.35971005187739924	1.7894053778832935	1.2321717388989957
-0.17684626858083105	0.055600482219850325	-0.7320937320031257	0.3923380721980731	-0.7933260884730353	0.007098337630559126	-0.06801088769381732	0.7540099924598136	0.5954248471181769	0.36072813097095996	0.14968932083468706	0.09993532100949565	-0.004950629004553947	-0.7323484109231744	-0.8861358776774789	0.20682182381863856	-1.1087060574383425	0.12373355830578583	-0.22513033394799412	0.9646109970612212	-0.12902155256336817	0.8720446285091287	-0.21710151525466256	0.6731663023796675	0.029222809109281288	1.2879061525005384	0.3890073741184799	0.19045462845535846	0.961658467224828	-0.13383861534743577	1.1573525762482013	1.0029823460243097	0.957924901520063	1.366060183980349	0.5991884106530907	0.7379439447183306	0.7100421029315049	0.48386022938765816	-0.7041147141412173	0.3960546491650741	-0.2574481599906958	1.6010850150411193	2.0562833090491752	0.9660478168981218	1.8024241605759947	0.19523317791197636	0.20769035168762118	1.8963323123865323	1.3693801547872688
-0.17034307272687768	0.10122956147950377	-0.6414953366920205	0.3721294202004487	-0.8136086693380159	0.13159546986812196	-0.03622952651998832	0.9305245060918319	0.6051389444131188	0.48902594208592715	0.25207304857951385	0.13563850589750953	0.11228501709465814	-0.5846902576130265	-0.796055513115942	0.25249006308413635	-1.0725443300587938	0.27515984746999633	-0.12538937253412447	1.0904623359697274	-0.1843343195831113	0.8576539489465096	-0.11251584652247984	0.7802539586558164	0.026354913737024997	1.5019290067147903	0.40149341114591064	0.27911528492853693	0.9238820429689332	-0.10625915327702304	1.096705747285767	1.0325982013289896	0.862528687354217	1.5286648613164546	0.6564112566547252	0.7008691070729854	0.7840335148885529	0.2750241824484788	-0.6953810449754976	0.18381218246547584	-0.2614676468545265	1.5496340293647795	1.9220122465293596	0.8977419940573121	1.6642897567400194	0.142553781966218	0.10255436530530633	1.9160797950728938	1.547040611938434
-0.15155606248212528	0.09993511951469232	-0.5534600851801035	0.2991219982777889	-0.7866680194261338	0.3160622127480199	0.0023600302146249254	1.052190238656903	0.614156559260499	0.649324674451027	0.3450896748633908	0.13134103206882078	0.22907639460349222	-0.4722465993127882	-0.6429354827470681	0.2997732154157663	-1.0553438080467985	0.4330048444246655	-0.015085362768404987	1.1998650196409522	-0.25003629232051217	0.8748740553021775	-0.01933278457514745	0.8767231721578227	0.05021915260105325	1.6562211349883373	0.4166857813221436	0.4374950534127217	0.8697540033303529	-0.07429156772576836	1.0845966647136684	1.076397097313468	0.7306637894177854	1.6164879405875445	0.396344998453654	0.6898105399321861	0.9017537540830283	0.1336991198513577	-0.73957925776185	0.09859816020760255	-0.23135989811653496	1.542272038266391	1.8180710097987405	0.7765826167561269	1.50840623956199	0.09085764586253511	0.08662354641266057	1.8730479671294753	1.7203075499309108
-0.11536150777982261	0.08271563495645992	-0.477687146616579	0.1957321262930025	-0.6983469813955585	0.486028182475357	0.056678866348288746	1.1089750472936002	0.6141565592604991	0.7826618463265842	0.42933749758402273	0.09422907264756133	0.33441931228336924	-0.39405423867535716	-0.43004389556139316	0.31780015196793615	-1.070753549551858	0.5862601202173379	0.08582764284539118	1.3033840758020525	-0.31016074988821096	0.9115205046015106	0.0825057934211065	0.9603709464595184	0.04613711174273281	1.7328108320820768	0.4341949366939426	0.6137314516058476	0.8230261178329098	-0.0840853505670682	1.1127294913928973	1.1123186302501549	0.6114077449126737	1.6399312893078974	-0.24572510279532517	0.757087161541742	1.0480593745066393	0.07086212207248208	-0.788509730619168	0.13274374881470322	-0.15778024686399425	1.5573693045188615	1.7424388934589277	0.6525646697545519	1.3534016036001733	0.056043581284651	0.11753934978174166	1.8278056000793756	1.8506090370516937
-0.08061210771173162	0.05023536091832824	-0.44251673596293467	0.12017739529501223	-0.5395204964051693	0.6173438024690673	0.12421792705149082	1.1424155234983613	0.5951682483217073	0.8859589377148833	0.4642444405532684	0.033324476664819	0.41501988692992003	-0.2798575612033989	-0.17926215134836151	0.31545289460437204	-1.10164827544042	0.7395326506008469	0.16652288601043078	1.3775578566727202	-0.3570927946322369	0.9610247288211529	0.20032546276209456	1.0754334497984046	0.001904535672827562	1.7641563413367247	0.5026528638443329	0.782266733599798	0.7995049480132015	-0.11482341359711974	1.2029695389025505	1.1515350217693314	0.5319396379019478	1.650825288188443	-0.913760483877416	0.8691928352061256	1.133548137927446	0.25974160397633395	-0.8019756598558526	0.3388168745363555	-0.10647418523904686	1.5781280456160063	1.695827955602687	0.5739839879906582	1.2075287578360798	0.07500883044196682	0.1328952497155152	1.763721018738981	1.9143348554795374
-0.07166200230667023	-0.013481841586472426	-0.45212852520989355	0.06089456590549698	-0.34305840006545524	0.7364559834598633	0.18035619475743267	1.1604957809679202	0.547587500061955	0.9691574112837056	0.4511940676595699	-0.03601853647160666	0.4546110532339386	-0.1645050469149239	0.049057564574372284	0.2939895732719444	-1.1113847039109017	0.8934953646177377	0.20600612499550386	1.3847530048662169	-0.3806021655677441	1.0247835335931164	0.3034067722817456	1.1759561767245654	-0.026648816792553737	1.8015274106423338	0.6199067977685855	0.9434566091497333	0.7984358039304882	-0.11459022829137593	1.3494549565502747	1.1821166114861201	0.48329317261222526	1.724622623520925	-1.526425319175266	0.9017296951004662	1.1889444677073784	0.6166324783982111	-0.7735638281556544	0.6304896063270015	-0.10683261081926236	1.554652626113541	1.6723492833547038	0.5327446223129901	1.0939815919268365	0.1431370717030437	0.1456547414479253	1.716099690555022	1.9167888932078163
-0.0698391368021539	-0.09644535225230717	-0.4778036531529054	0.004977272142782829	-0.15709502733864453	0.8199870531409564	0.21721435693132857	1.1494076230684462	0.4984427210427665	1.0034721246340332	0.3645904469667234	-0.1012206062830373	0.4429575463632685	-0.08742999520012926	0.20146425135648044	0.25909993981993296	-1.099150211876123	1.0421436646575792	0.19544307664365254	1.3686686609298715	-0.3670196156726145	1.0901182216422203	0.368813694565788	1.2162489813592248	-0.02463919667768827	1.839486339465108	0.7384933957433842	1.0697335722308914	0.8322501059975018	-0.06112719728324352	1.5507456356884677	1.1594691927237182	0.48469415632681734	1.786854871746134	-2.1021599188888245	0.908867097000104	1.3146861148998255	0.8878206697383426	-0.6750816591112402	0.8292152183145042	-0.1345593896315466	1.5002775820009417	1.6778148103370207	0.4966226960989582	1.0559110299757672	0.26229483222571787	0.18563942774890813	1.669278367000149	1.8836000119955503
-0.06111894236162706	-0.1648293586828812	-0.5160323603851268	-0.016651697642297923	-0.0006233962427383333	0.8491172501584547	0.26333107815447915	1.1266072983833821	0.47014353948920107	0.9896874140710155	0.21346413736821573	-0.15037118444294287	0.4077407169491186	-0.022760925315958278	0.2693314284138008	0.2410917813266713	-1.0593316806042603	1.18704771848632	0.17597249237234927	1.3855544897282772	-0.33362677226022563	1.142638113405846	0.4073165694836597	1.2624458164160217	0.007075120760034015	1.9123809195937986	0.855439791809818	1.138598980829517	0.8884954701920463	-0.011246740517923393	1.7537603885597055	1.10659996765296	0.5250640409026486	1.6782504270540446	-2.3596461875013834	0.974271252061915	1.4870248503713972	1.0846323529050204	-0.4866682774440795	0.9065461937672247	-0.1932899811323578	1.4496768544514596	1.717863266851818	0.45998102993940104	1.0756322670224925	0.4344153008520365	0.20902564733403767	1.5972358448756976	1.8790481678221318
-0.02507218756509704	-0.22313034349280794	-0.5690865243649303	-0.013950006198765474	0.116909043669398	0.8886497762055473	0.31452460037769614	1.082510670431076	0.47534882936045336	0.9480391562675331	0.09810482396690542	-0.18674318148310468	0.37332698844834533	-0.010104512175088873	0.27337923853406054	0.2565461238083751	-0.9773018945260569	1.3391124275114081	0.17858029071718945	1.396465613191324	-0.2968382913740542	1.1840623542772382	0.47932959091838995	1.311021887613082	0.05846696848914708	2.0048008336855334	0.9871480050515388	1.201559607492517	0.9787438089387889	0.020021289116095763	1.8955603822976232	1.0420851217302973	0.5380824126505405	1.5397601866650181	-2.229538635624257	1.0493902041537886	1.6632770606541007	1.264008708601571	-0.24731458273502166	0.9583215310717182	-0.3042739018629683	1.3914445417633643	1.7692661632242455	0.4224198238762222	1.12435658420424	0.61166871916241	0.2003647714052065	1.5147090515595527	1.9128703490933083
0.07117839551575422	-0.2966580535204011	-0.6184270424993178	-0.008623814495801737	0.18213008635409267	0.971555970997937	0.35305546577126734	1.0135816888568618	0.5112848798565838	0.917489257181928	0.016044527934757198	-0.21826273290875306	0.36449287840122435	-0.06356196493903665	0.25456687510629283	0.28822470918703214	-0.8869803432434704	1.4782016842288965	0.21560223688241392	1.388560057961001	-0.2466840034102263	1.2228004304716862	0.5790969497089823	1.3787419977535635	0.12551710627992224	2.0330600804750545	1.0942736921916367	1.2669390604905917	1.1022823595159223	0.07874158883557467	2.008375654099985	0.9722682045254676	0.5179513543516464	1.376171246596378	-1.9660654680947645	1.1269323482486255	1.8586834209440823	1.4234866816681442	-0.0007254633614765859	1.0428714923215474	-0.40655320135980483	1.3364266195548482	1.8245757567002314	0.35759226067085403	1.16607128778351	0.7387925509479987	0.18905184995641164	1.4254032716495815	1.9486715930485783
0.19812209236185238	-0.34770335047492773	-0.6575295487539897	-0.003266746319195974	0.21085089367430282	1.0448501197082112	0.3798040444508099	0.9465087337131513	0.5697771864614716	0.9131557990959716	-0.06463220420894701	-0.24865811071696187	0.37431804914995614	-0.11678825033968114	0.22176965950073776	0.3193399527984327	-0.8049505571652666	1.5894937951118897	0.28904545656039976	1.3863013278951946	-0.2013125069520254	1.263479708339339	0.7058119604806006	1.4388177102952338	0.23114776356754385	1.9696972225175695	1.1451609563986658	1.2748180315673454	1.2108948201539882	0.13207742785875745	2.1074794689195344	0.9133962773245408	0.5358408387071935	0.9447733648482991	-1.6646697612930903	1.193261722075202	2.0590484698146274	1.5069590392114418	0.21714121264698089	1.1869513097439852	-0.5651053169502693	1.2897453745901413	1.8841384539194994	0.2639391204867186	1.1586115155093135	0.8255693983663994	0.15830295854313226	1.3055709993139946	1.976239936238014
0.29171227713881465	-0.3383867747544973	-0.6890154401962999	-0.0030351727668935374	0.24202467380126674	1.1073192299053594	0.40319254385574277	0.895868012570537	0.6223677207475452	0.9266856003598137	-0.09220999793130388	-0.26291661659890353	0.4104746775052888	-0.14614650547923305	0.17724374817787067	0.3525583390075874	-0.7463664520098005	1.6762671324189544	0.40449181025330316	1.3406349063228067	-0.16901782714817812	1.3090084088371032	0.88323913832978	1.458798887880601	0.354341663317374	1.8282120337251588	1.1741105200813107	1.2321506464361212	1.2716892876024324	0.20351692607343191	2.149181770038852	0.8869806007580264	0.5901558996421065	0.29576394078000534	-1.35306986490095	1.1793834406036836	2.228640480729317	1.5156670058789483	0.36365856210285374	1.2537644156822199	-0.8716103916877216	1.2321352019948713	1.9197413585578338	0.19981120720801923	1.1226845662807137	0.9072966232060076	0.08970214470856033	1.1999703882747648	1.962940635000899
0.3526386827402409	-0.3077289387457726	-0.6920446101407961	-0.0001636607183379539	0.2628959681398683	1.1984774489632741	0.43283167108156617	0.8705236516574557	0.6588780637881555	0.9504313819982411	-0.060500209352921594	-0.26435385122372984	0.4765852612041449	-0.14369998421760394	0.13598594584554186	0.44421404454002716	-0.7223489252108977	1.731067712909556	0.5576633366313877	1.2570254627578847	-0.12448440291754823	1.3498524381382755	1.086698271248007	1.44276107389808	0.43137710105388755	1.633609538560171	1.201440384379445	1.1798079559645935	1.2896131736949894	0.3392731713454717	2.174332963320932	0.8994972761777152	0.6839140405416612	-0.2957555918652873	-1.0003059038561886	1.0860464904531648	2.335714123853756	1.4808157450738126	0.44708520103732374	1.2716297989308534	-1.1755040800550423	1.2094478266099797	1.9221469602225851	0.18637792861597308	1.077775879744965	0.9664588679410417	0.01405393718457575	1.0701380580756168	1.895612922488004
0.38382446285806027	-0.27417564044733395	-0.676709437296785	0.026729747822426236	0.24255731932501923	1.2903891936222713	0.4475045063418747	0.8695956384422029	0.6830472266175817	0.9614513070856023	-0.03621305406794573	-0.2590602741897152	0.557510493666739	-0.06839721562147147	0.09887548994790651	0.5669662156249603	-0.7136959941899902	1.75817467511067	0.7149516682617201	1.1839992624851696	-0.07625190126867085	1.3831107383917554	1.271254803626148	1.388258942314621	0.5073239945615159	1.4396368928778607	1.2212253198990988	1.1094129954187872	1.2475182458893084	0.49603729279874054	2.2660131194781896	0.9605468397981038	0.8508681921296958	-0.8136567460385589	-0.6495430885820055	0.9578155754599701	2.3782275862430056	1.4082428914662342	0.4627254119282366	1.4246423079776074	-1.4239698126249516	1.2906163707200922	1.9251491511001955	0.21222499590692032	0.9971117329984143	0.993906816413887	-0.03262577312134971	0.8943054617040749	1.7574347658845233
0.3584685679123464	-0.24222336247379683	-0.6830444802095537	0.09916595498273899	0.20300138069269447	1.3486863450036624	0.4590960461975183	0.9243164176863546	0.6992984837273585	0.9399604923244823	0.02930056573079002	-0.23993509264747023	0.6494911791283416	0.042274159560107064	0.07633051472891336	0.6458903972174314	-0.7087600613641514	1.7673886266163321	0.8278781269247786	1.104379027665503	-0.05580582882015115	1.3973223403092452	1.4238055486999632	1.2921422082408016	0.5993478489880679	1.283518201104545	1.2180474287016418	0.9321628244234621	1.126956527856203	0.6388314945714545	2.3779764960242202	1.0331094724883414	1.043837533617907	-1.3047143711427251	-0.40709022084097474	0.7805700949522822	2.431630717671925	1.2967847969491977	0.43471554826495523	1.609358374827691	-1.647960198431664	1.423733612580802	1.9186059145720686	0.2541640115112572	0.9231356579459694	1.0119887982554396	-0.04490307475921968	0.7660731407630974	1.5772213178708756
0.287606724200714	-0.2358022490430812	-0.6997631681724459	0.20497963014829454	0.16166528465204041	1.4217231922891773	0.49834588051884515	1.0490381937706161	0.7187755542784741	0.9207246444406703	0.15793461373743928	-0.21194459257783266	0.7273748804721981	0.13674455536349478	0.11208064099596975	0.704722055777796	-0.6958182862720113	1.7567770532530702	0.8885607153760475	1.0365260478660836	-0.03930447564968378	1.3733832407083126	1.563209502394686	1.1616587299187224	0.6260799832243515	1.173672451325364	1.2200361735155343	0.5913750934941577	1.0002943994687892	0.7783187047354172	2.4507932572199196	1.0848804113649355	1.1790216852781392	-1.6097687094055502	-0.2736088364250219	0.5961872125449565	2.5360548654273387	1.200376551282904	0.4355925694364079	1.704790368080286	-1.731345349485779	1.5760749833096948	1.8927601302859696	0.2730745495292274	0.8965548601873398	1.0193382489394254	-0.02926898823244284	0.6809147532723313	1.4100696835722522
0.19720244850371907	-0.25051801032727034	-0.7029088446532687	0.3027191074568924	0.10655048993116698	1.513065198079063	0.537272912464444	1.2009763574263115	0.7323752904913922	0.9462940079885713	0.3020122262286059	-0.21823427281717164	0.7725535786628857	0.19704070929183987	0.19414833224568073	0.7559861565980299	-0.6489118758508483	1.7486673955608214	0.9065222927399441	1.0155235013670953	-0.013540979412430798	1.323929158229306	1.6691251118799784	1.0290603750275173	0.636944491970345	1.1334880543304562	1.2865463608997405	0.16066393646086236	0.9359361184112978	0.8485498790930484	2.4952743595325018	1.1080201653178245	1.257045701383057	-1.633256797341018	-0.1755196168771334	0.4894786483417194	2.5883398611959354	1.1612197924818077	0.5011316307281164	1.8539470390158244	-1.643044647617295	1.736338271220514	1.8663562464136494	0.31125544552745515	0.8316248308237191	0.9540764600993136	7.04244429541867e-05	0.6007458683366484	1.2515269719494397
0.10963921543989044	-0.28076707518921146	-0.6988456791988733	0.37748648837705234	0.047524955706955946	1.577464068961912	0.5472651132767148	1.3316822187261623	0.732619670297554	0.9864520268122687	0.44397709926849976	-0.260568659043493	0.7771500498479454	0.2065763630281118	0.2871981968544593	0.7495640604513198	-0.5766937611215706	1.7357091978440582	0.8571645813704784	0.9947941883438096	0.0027436309405606428	1.2722258605274708	1.7317195365058076	0.881327434688521	0.7080138699908516	1.1536222427934208	1.4325653357919492	-0.3009050418324061	0.9018702530307043	0.8611418856032914	2.4991281714063693	1.0831572381982322	1.2793752264340774	-1.421931114744486	-0.07605771056099878	0.45511337993605283	2.4090492387927886	1.1124823309329448	0.5727002125735654	2.074779456174297	-1.5477546469346353	1.8348023099110644	1.8072939143406508	0.3889765573814409	0.7319039669744096	0.8275025872084445	0.0406485754756774	0.531482309660598	1.0605276323074773
0.029088266794340477	-0.33809722852552776	-0.667796687267789	0.3947464371420208	0.006511250378045963	1.590182110814347	0.5474705329703586	1.4120993638960795	0.7201196432123658	1.0200804458955899	0.5284679805100758	-0.3182145745402428	0.7445646574691105	0.1579926888404824	0.37274965910931146	0.6964409317991442	-0.49612368688515457	1.6821854570752142	0.7732755177606345	0.9872711599794712	0.021845897920733305	1.211933998965218	1.7465669078642847	0.7749006773402233	0.7852167760702695	1.1868782954788606	1.5942892439567538	-0.785328371894588	0.8795230453410354	0.8567961594507665	2.416190083236673	1.0182447369294063	1.2158783337696888	-1.153182649547627	0.04333296148692064	0.46626006314968416	2.06057982952333	1.0453592292932252	0.6229279459136565	2.197994905150487	-1.496422983482532	1.8158062990769146	1.7016783788513652	0.41680263446496646	0.6785065740576778	0.7388758780532582	0.109249389310249	0.4563871382935864	0.8818974344411064
-0.038472712355057184	-0.37779912615682615	-0.5949218487953929	0.3327619163089747	-0.008080433575267316	1.5422321524429563	0.5394591649182302	1.4357797011128486	0.6913561400270914	1.05625795797065	0.506237474248461	-0.3938472679160087	0.6850326663585358	0.07332764203055446	0.41297891952583576	0.6510168072994569	-0.4149968153482632	1.617411723082228	0.7141605384267691	1.0480747161057704	0.06733299054825512	1.139944785623096	1.6870684108932337	0.7728518906638844	0.8847767059275677	1.26987146231317	1.73913957498925	-1.1431546000959696	0.939290295925695	0.8053470015377057	2.2931115019175943	0.9108588574966461	1.1256980897412425	-0.8740770560516049	0.1898135242142268	0.5356734995254891	1.6803407831225137	1.0332185007100219	0.6454198847065462	2.2085984599563306	-1.4277844848715149	1.6992379836852582	1.5889422624344118	0.4065677555376924	0.6599643240083116	0.7245269505273809	0.14858497356089156	0.33108115007478717	0.7194559693306272
-0.07325495684665297	-0.37086704879263094	-0.5042360735820424	0.23330879471333618	-0.01293031123890489	1.4462403423341894	0.5322988213111997	1.4256675571121753	0.6448017869532199	1.0775722970631112	0.4348717531377943	-0.4814616598472573	0.6032359839686628	-0.02969594621506496	0.41395769328442283	0.5946826305739259	-0.35203357466743446	1.5505156744165902	0.6814605052487803	1.141028744539713	0.11962580764450612	1.0831055410589427	1.5968068581412553	0.8548253876816903	1.0650354435224352	1.4102229220367601	1.8616421550202709	-1.2564303716260947	1.0758053207616503	0.7251948523538239	2.1879227209814123	0.7880590994078702	1.0564248334536177	-0.5439463877167252	0.358091691285508	0.675469649078285	1.2342775765444	1.0607387784409563	0.5979145712528406	2.1531172338004994	-1.3499549303107197	1.5716785266537545	1.5102309759637151	0.43673266237608344	0.6307897548554938	0.7244936196852771	0.1115676109186082	0.16044858379229995	0.5196498007444424
-0.081104774064304	-0.36609805208016255	-0.39790929586682233	0.14744132151946066	-0.015915929569409674	1.3249043418865374	0.556244888456024	1.4004511980218868	0.5996526177647811	1.0403555393837274	0.3691150748181161	-0.5555717383234541	0.5087605594995572	-0.13647600411436697	0.3870994777733488	0.5100311410143596	-0.3123504805767681	1.46614072523553	0.6421677234461954	1.2370612034665687	0.14527370771243797	1.043772927082665	1.5346920842788414	0.9932176231737235	1.2834560297568873	1.5369906279172443	1.886409203836585	-1.1810376890203158	1.2036414112791047	0.6318571340632573	2.1054917133214346	0.6784766475867832	0.9863756477240644	-0.2576154109796017	0.5279079290730186	0.8096704280060546	0.831262592888733	1.070494028404776	0.49689269506609507	2.0488168128921083	-1.255663400887229	1.4924800928375763	1.4650633991063247	0.4504657909367036	0.6068456007455028	0.7647739423682582	0.08758792660173793	0.02251094353531531	0.31562822864113704
-0.04827677277124476	-0.38408398253861514	-0.27763086042647206	0.08422174174079829	0.0028387996616504292	1.1869723995418502	0.5858546700113265	1.3711707810579097	0.5670156946518391	0.9668632275911401	0.2741913739853047	-0.5946474440637834	0.4134820341170755	-0.24425778725465194	0.3440500217812332	0.40701470984226973	-0.29257665212203215	1.3848025840413545	0.5915793656668049	1.3389408587734546	0.15894295473455838	1.0048271208198671	1.481320035695063	1.1897028744238738	1.5327326581716696	1.6537227320403791	1.7759826103559018	-0.9934185786621281	1.366360947946287	0.5232563775784566	2.019977656162363	0.598794090603349	0.9219303968528758	-0.07745059171078983	0.6967484015674383	0.874589944667272	0.6968918552742261	1.1196969491964448	0.39587081887934855	1.79550967030806	-1.1290111619358263	1.4798713869563942	1.4611951916294028	0.4083468653512227	0.60778879034339	0.8671662893124974	0.13695677397336053	0.02057409022279406	0.18726622295076467
0.02536042472654345	-0.40682187757842014	-0.17967799000973916	0.05442594467783886	0.031125080370379622	1.0497204681054577	0.6159633279654809	1.3172500132062148	0.5192638805277736	0.9399408839168556	0.16470285870522783	-0.6185823810831699	0.3265420884309091	-0.3567014455548911	0.3121320436198346	0.3327287088002013	-0.2850674128534536	1.3045687366605923	0.5174475700213619	1.3942615298206584	0.17829086357453658	0.9770915751421858	1.4436020438445984	1.3321926832685842	1.8144144109386602	1.7692371271636678	1.5932641177640243	-0.7644126382912845	1.595493199398528	0.4538731497871714	1.9558826797338376	0.5625317102270951	0.9021226424881196	0.0678400093757436	0.849827783819211	0.8887546033755053	0.7298525499568003	1.199833515499629	0.30763883477629206	1.4032424064603561	-0.9445499972613067	1.5236700494910302	1.4669301459981732	0.3432794221709959	0.6183996733196169	0.9441938654154066	0.22059820960296855	0.15813278091863117	0.11123063462785113
0.11060812593328154	-0.43230194572789343	-0.10908959231275672	0.06781089600093945	0.025574353333384446	0.9506410408995674	0.6640168634429926	1.249521048720688	0.441294503371771	0.9594512495074703	0.08608277558488633	-0.6293260656548921	0.25014497813946807	-0.4688561446510008	0.2766141687531216	0.2989657588826991	-0.2858348902135691	1.210255143158819	0.4235082273971357	1.3612367103907665	0.18631034782112954	0.963266780938176	1.4605206344087371	1.3407182794378638	2.1070234730802317	1.8435383711370075	1.4006019011026845	-0.5520005579985715	1.8028861878355844	0.4465596106524351	1.9503859270084791	0.6024676685631363	0.8967773507770653	0.1913649823087444	0.9735019001198543	0.8821899559492952	0.7244806373278538	1.237787837923475	0.19876031059527915	1.1136261216623589	-0.7160792917019168	1.6143780750244061	1.4911401211522417	0.26795711006559014	0.6020010359927191	0.9485435403100102	0.3675920053458227	0.3947657291006378	0.04152804689404173
0.2214416330502691	-0.43874009128972513	-0.03286519092096628	0.11499014772342724	0.0038760567342212894	0.8738733229550298	0.6861581718507985	1.176976015652562	0.3530245173860375	0.9292935185744398	0.021391815395495988	-0.6089059499457248	0.20600860241081773	-0.5569309100696574	0.2181034052524689	0.2924497724414452	-0.3109660116134216	1.1343176888958646	0.3421097577121389	1.2674811970947628	0.2006153737745114	0.9440338418512508	1.481320035695062	1.2669178991611498	2.3636268414971293	1.91019744138718	1.1867195722518702	-0.36048642582140233	1.9477656928480669	0.4663803616407779	1.9660445731486127	0.7206281142800158	0.9009156411340109	0.2116765859710336	1.084887989085464	0.8172924683062865	0.7513645077695399	1.2627093015487385	0.13148547823506918	0.9617061000804519	-0.5250640592749092	1.7205151748597562	1.5426199967779424	0.209486366193957	0.5635874960060537	0.9123129149426956	0.5657164968826521	0.6833568726663805	0.023221717066167998
0.36288614287374166	-0.4356232112955044	0.026553142605685597	0.1531071544324683	-0.02016307677195748	0.7844243205044513	0.6551251252752456	1.1184631824081563	0.2604534468118514	0.6205395320520093	-0.05861183161328816	-0.5492962881299052	0.20141213122575802	-0.613952193017869	0.19048207799741182	0.322119105516892	-0.3687374936817065	1.0823468613021319	0.27669504080366025	1.1345622189480893	0.2681090871363777	0.9152954613608435	1.4587764498144966	1.1533754633563205	2.55357780943765	1.993148618255976	0.9805871974180806	-0.24785093185056137	2.038014031594809	0.5210729151701127	1.9835287091237361	0.8626100088289199	0.9375998608606869	0.1814328765531747	1.1757333917117594	0.7108702813397647	0.7826966135555571	1.283111931691757	0.14803925284624403	0.8581554254714625	-0.3913969196821744	1.7870012127792816	1.580051158681488	0.14367929309125052	0.538335738135355	0.8243361572085413	0.7274912736004057	0.9458636547732693	0.06864120566613727
0.4853137314879268	-0.4434750237399605	0.0348105433678461	0.14883076283327729	-0.06724613767414836	0.7005808133790069	0.5967125681039567	1.139407480662717	0.14284566509636326	0.08750457907184099	-0.11120595618344706	-0.48620026509544767	0.2050346289626826	-0.6474136688560583	0.17989804989607378	0.40879862543857737	-0.44540998681479216	1.0422989559750904	0.2608431429996346	0.9916611111557566	0.34802938870017225	0.8938777750033363	1.4263564186690403	1.0357134242345511	2.6613646216401787	2.0840358986065253	0.8200729381606955	-0.25003854684478377	2.09121967241693	0.5848808942876705	2.0594690862593046	1.0108029011655066	0.9698224862962818	0.1530458445625956	1.2407788984529238	0.6289223336031766	0.8015833832962341	1.3054345812113533	0.1763597281744145	0.8745641587669711	-0.28868238912365113	1.8100618722198647	1.612671117255529	0.0763529801477781	0.5251739560193872	0.6903961682126337	0.7992634145952122	1.1188751821896141	0.11368467235612885
0.5870000666588227	-0.42303646640080883	-0.005296831762645454	0.1234811779745317	-0.11779139448072828	0.6408133681418421	0.5346171292823302	1.269009326240974	0.027131826878630583	-0.4577268034534171	-0.11937646184898591	-0.425210288837963	0.18181305148872323	-0.6417308045081788	0.14265487891252848	0.514706877682578	-0.5281470559503563	1.0108093277019938	0.3219945491308755	0.860836922989467	0.3819279653533381	0.8739786670765289	1.3973593497897823	0.9657903176678971	2.686191803475915	2.18829698297262	0.6724342638839778	-0.2777305512838489	2.0986198265580667	0.5884634685304828	2.212566833753769	1.115045409766696	0.9929710479804473	0.09700997763083807	1.2743518398931886	0.593235324104984	0.8918849915158248	1.3329548589422882	0.17869845129828948	0.9940094549233052	-0.19999765984779444	1.8079258579011763	1.6791619472692823	0.09798215788080553	0.5031804894868441	0.575071454531947	0.7531215317024273	1.2498233083188048	0.19369817667407027
0.6876518024893186	-0.38902330056223977	-0.08979319723363634	0.06946278734070004	-0.1411997635508862	0.5991856733502743	0.47630728195786237	1.4189794618712228	-0.06333757736256176	-0.9641923640966199	-0.11879686076058393	-0.3325869207885073	0.13786463554831074	-0.5691249884839203	0.1297649261935022	0.5966355487004098	-0.6018850768241764	0.9715723881441758	0.4178091624749861	0.7535472448636736	0.40981554120185093	0.8583917488444438	1.3467779965567899	0.9550617250724468	2.661950760840349	2.2755521313063882	0.5731405408563227	-0.31801468105551345	2.0635477079231532	0.529128407550402	2.3569833629218393	1.0960336970263516	1.059550104816935	0.025404863838999453	1.2565399886955695	0.5801280582707721	1.0481809109914548	1.3702497807721579	0.2137244843331935	1.0623648961060284	-0.15350474172858095	1.784056416339924	1.748616478534012	0.20119051706345176	0.4882395088112279	0.4983771868500805	0.6211312662088758	1.3674239887943105	0.35313146650472527
0.727820532435703	-0.4080992874121138	-0.21058134877041593	-0.022255777608025586	-0.1495819220562487	0.5557201112389896	0.418173508656518	1.5105647660798585	-0.14890716649020524	-1.3497328748932698	-0.09275220540109723	-0.2401770034259069	0.0815621353447108	-0.4505939229500209	0.13421088157149386	0.6829770635617413	-0.6479939127338472	0.9255198852067013	0.5295635769381171	0.6784444701756196	0.4198146098480537	0.8583845857386384	1.289830369554816	0.971297808733323	2.630382978202668	2.331188835609681	0.5035754774177873	-0.3773826391914151	1.9088991608999895	0.5042411758281394	2.4405907973643646	0.979672168351636	1.1392121941881441	-0.035977339299021034	1.2010867509373384	0.5859437190778841	1.1897709158041359	1.4296928049055706	0.2688306479394923	1.0866138335610083	-0.11878866410212104	1.7482211469934055	1.8003657815461644	0.349576271511017	0.5274461855052065	0.4509473985357403	0.4728392663653397	1.449066566467782	0.5364718335592433
0.697767884928801	-0.4269197922952476	-0.3508697818248881	-0.11252314829565462	-0.15440376574495257	0.5378560408913498	0.3469955848087596	1.570053613223064	-0.21862872518823942	-1.3850084002174068	-0.04752462369643551	-0.1906849041670328	0.03240210709410149	-0.29343864379748535	0.12236606015401023	0.7826697783070248	-0.658332284231871	0.8539650970157293	0.6813433008287872	0.64104791513449	0.3628545974154972	0.8632196821571394	1.2299176287426334	0.9985048145965285	2.5836802440749063	2.3844111168960387	0.41529160970003354	-0.3918955972018695	1.734712529855464	0.5393461636748745	2.467790595905709	0.8880978229210538	1.239177770623117	-0.08637606512626547	1.1632303652443494	0.6087878109603685	1.305109039896184	1.4918510079553535	0.27056641900799416	1.1203309957113083	-0.03181925724586012	1.7157661721512174	1.8712444289964267	0.5037191453551737	0.5886677648589531	0.4204663434314087	0.3315575686654836	1.5351091696012227	0.7359613521159724
0.6402901437953806	-0.38871672220215325	-0.46503162410808363	-0.1909030766317401	-0.15985637386967713	0.5695224948100572	0.2795592339523797	1.57030961686865	-0.22019275594767707	-1.1149810187617755	-0.051413560031520256	-0.14783823629225817	0.034555101032084076	-0.09995156071240816	0.1591944964940862	0.8564675498174716	-0.6569026695414597	0.7349429294388474	0.8565785592705157	0.6411936396548645	0.28488498120898187	0.8668513768003695	1.1305863161006013	1.0536898750721018	2.539740737605085	2.390289712067707	0.32838141108053504	-0.3316739356535888	1.605828258864761	0.6008646870632973	2.4303072046272556	0.8645414776531363	1.4088692288535059	-0.17200692285671168	1.1544484776065267	0.6337466885908917	1.3673843347168022	1.5196234094428067	0.24368937435784016	1.16705090082554	0.14562700678732457	1.6554393211506255	1.9364843461445091	0.6210004630628219	0.6289891201686174	0.4077839580107442	0.2330795147423757	1.6487729851914963	0.9337884580180624
0.556717508187388	-0.3664727589647139	-0.5033040212914277	-0.26520731044729723	-0.19424004412662008	0.6430004302523036	0.24322929384785447	1.5188368838778787	-0.15986760079657392	-0.8213843313363739	-0.05691042196668774	-0.09117419395504421	0.08916596314155509	0.09351625842572794	0.3127790296636463	0.8909440659734965	-0.6674065753720575	0.6015994514692723	1.039373502801779	0.6787359192163687	0.23932564097563488	0.8850385024397373	1.0234061727844819	1.1456209159361992	2.5584343913819065	2.3825005734652462	0.27607947272754096	-0.2658320599738083	1.449104314504565	0.6940116173764376	2.3215688601230413	0.8723809687632007	1.5622015080165934	-0.2713279804124019	1.1568630832470588	0.6419635123827594	1.3802915094044466	1.5555025594091398	0.24290370955841345	1.2586698986126	0.38766668074053634	1.5944903300572117	1.9586351262735484	0.6842488164337095	0.6232442380723973	0.38781878359030214	0.20422229216151652	1.709004912660244	1.0591422884286108
0.4570511050620367	-0.3882227903997933	-0.48981838971160385	-0.3265279870970759	-0.25548026237064125	0.7567827960159224	0.24124846108771275	1.4958445564586242	-0.06903162684613845	-0.5658475631183935	-0.011925898782967482	-0.06611508331821961	0.1516369618500109	0.25142283150900024	0.5693338801137705	0.9123134970113818	-0.6662779321954174	0.48661485814768063	1.2432212902742488	0.7223986286336052	0.21593186620944751	0.9169429756960368	0.9595036097129721	1.2721390006911735	2.5943144838494008	2.3958533824980353	0.22923120571986083	-0.20820707963818194	1.3148114322718985	0.8115582101361903	2.1949812816767027	0.8983421820769584	1.6257415078721997	-0.34324626871004776	1.1935121661197816	0.6290324786942166	1.3760377324358253	1.6079830890355713	0.24098522574586032	1.3342014829467517	0.6340074616563197	1.5496547673678769	1.9564219727419752	0.6969424651032771	0.597863863438351	0.3026584820139583	0.20692997500007965	1.6931521893523214	1.115882015581601
0.37847082182677405	-0.4031599693884883	-0.4642888949390008	-0.38540942232926645	-0.3030399008467142	0.9075062949058331	0.28239109115761885	1.5308530549926023	0.07131569583272922	-0.3560179930830487	0.007369208418029527	-0.06964413467422914	0.233843738323311	0.3566425097060048	0.9068947011263233	0.8916764102709287	-0.6499953733004226	0.37345925145455394	1.4483436758141406	0.7270618132855907	0.24194100430650645	0.9434106516461995	0.9223524778556371	1.4313054924819952	2.5837639782463566	2.376978893000427	0.1720701692133349	-0.13279661154464598	1.2770140444065377	0.8720379989808389	2.1068912555282586	0.941819166590733	1.6180253206441417	-0.38111801430504305	1.2683318641866586	0.6129953534382385	1.3516088989874584	1.582324648275863	0.14144332278594077	1.3632702180407517	0.9052844222241496	1.35818078480051	1.9339632755998473	0.6448485305632864	0.5201793383760337	0.18388402617548244	0.23983017606591783	1.666562561811941	1.1192662127714033
0.32352210130322395	-0.41406053330270254	-0.4147444903660416	-0.43907273351623355	-0.33298018607656743	1.0649196308395108	0.352175095655647	1.5606294790199031	0.2655732037509452	-0.19632712135443872	0.015296655562625544	-0.07624687592095651	0.3766248283692248	0.4015467700277215	1.2634669581955094	0.8224980412519753	-0.6019151739755543	0.2765747239184285	1.5874067201355924	0.6900477851104443	0.3817401215781938	0.9601866454419454	0.9128902764318783	1.6052320603281593	2.535595896118173	2.3402166781947416	0.1670675533928208	-0.06764836988742355	1.2777058435188822	0.8646820625177847	2.0785555966451423	0.9676099561847064	1.5349577631666975	-0.37727044180513847	1.3270927809045214	0.5999541746586533	1.373777153818216	1.5648311384003861	-0.032188597887355674	1.4052988534530053	1.1972476591357661	1.081141801467089	1.8958777900434893	0.5902558462851925	0.3731918139962573	0.13805411828214567	0.2738060319580343	1.6053622076869325	1.0154841656174851
0.2716771788008788	-0.4378033240783485	-0.37835076108096616	-0.47240388681101564	-0.33530700599611557	1.2042667310203792	0.39397800331226607	1.5588534537286463	0.47878236563702925	-0.0822650141779517	0.12278461224724965	-0.10409507553269108	0.5560409898677993	0.3884858140010708	1.5570327282288363	0.7329830344351053	-0.48574016966006495	0.22624308245397967	1.6441629605171042	0.5898621773529122	0.6914656077506615	0.9649930894372251	0.9776867341079353	1.7053582478976097	2.4255691948292837	2.3458223385905823	0.2090362197231138	-0.023984997441754623	1.2644568423370144	0.8614810642298257	2.1099743050273543	0.9415351270577599	1.3735859928414185	-0.33031663554176166	1.3370819713626103	0.6355750971022212	1.4286873376588762	1.646383476567106	-0.21303767195073348	1.457716830442704	1.4223901271645958	0.889460438868781	1.8610254331245586	0.5423198313094039	0.19617227537467144	0.13905404354527304	0.2920736182319069	1.5418460506882563	0.843939012160171
0.2201114338983238	-0.435810564737781	-0.3886470262288443	-0.4846155321357819	-0.28251903119479066	1.3165236669086338	0.40966326420553634	1.516340848333407	0.6837314900748359	0.028973482299993903	0.3086682903405766	-0.1461164007516243	0.733167459400583	0.3397672921848446	1.7739555361490311	0.6526880545423139	-0.32362186376747776	0.20062001506464	1.6256153610532444	0.44220680708335713	1.17146425133187	0.9446355427388857	1.089467164291365	1.7024062326865397	2.2524278618078974	2.3840332072064294	0.23948246764714246	0.0345470427695259	1.280284367483074	0.8711688537503314	2.1579035548060252	0.9120518235351323	1.2169344599545309	-0.27081347943857825	1.3226935678882108	0.6495194656283667	1.4481817898236433	1.7663749905355963	-0.42370546584351504	1.4840007935674915	1.5840912674955137	0.7401675545947126	1.8131635824026457	0.466417809264757	0.02541208590270101	0.18290076633340704	0.3110830354204537	1.5263091186812878	0.674095852611179
0.17049993219430476	-0.3866217700748927	-0.42288538459187447	-0.4932455065182668	-0.17367712351229433	1.3812717325822295	0.4228394702692942	1.3838109610587517	0.8793697438978676	0.14738865597006584	0.5087615435044048	-0.1741780510502154	0.9036299000777049	0.24945790892092212	1.9518269300401556	0.5948328550451936	-0.15498752460175674	0.19033627892723579	1.557988410717401	0.3243885323605	1.7076137341603939	0.8935411090304924	1.1714002356058422	1.6632589861934892	2.090025436275326	2.406665798617355	0.2631628826991651	0.1015805461290871	1.2955039479546488	0.9252678446832245	2.1599521600652922	0.923886804075685	1.1116235918085038	-0.2543941874913078	1.300002890225135	0.5998220005494014	1.4420077363949009	1.8993799691675517	-0.6431617427252314	1.5520134935847718	1.7540873998256736	0.5996053696232387	1.7661100138400898	0.3909955471698273	-0.09859591009219511	0.31334101690836774	0.3192988128004796	1.5444986976162747	0.5087253747282406
0.1335663779631445	-0.3145758554543888	-0.46459472459685835	-0.4780542814872038	-0.014275942035751776	1.4403040308915078	0.45283074554136515	1.1808960714756078	1.0327058532742488	0.27752965740213636	0.7450892130980129	-0.16051720709146955	1.0475729233599897	0.12119855018133081	2.0934007479348447	0.5854626036498466	0.024150720394562186	0.21459623364064542	1.4758720639599479	0.24600695596401723	2.2009926343404214	0.8282422365104148	1.2082461351591858	1.5932918196983132	1.9750374853278618	2.425435313201183	0.3406829253932734	0.11070450134889405	1.3545584358175005	1.027085028637255	2.1092035426525797	0.9510031114901997	1.0407769230414174	-0.2858234861097196	1.2437888863061883	0.5528120756919058	1.3977441486242754	2.0640167821752313	-0.79274866628119	1.708239201057537	1.8895466673194812	0.5857109075502235	1.7369541216632922	0.32538837404616905	-0.14524092293314544	0.5008103383236918	0.3404595396415833	1.6070885334654832	0.37515843417869943
0.13634173174930084	-0.2543161755661285	-0.5048477328977572	-0.42009914046422486	0.19079258460879842	1.5394202154437928	0.5334726481320233	0.9792291996646982	1.1102720037500853	0.44229910670659384	1.0138558468328334	-0.11387111699066876	1.1069340419358036	-0.015902960204621508	2.2049311882566167	0.6362948091151849	0.17134083920412235	0.29067172463027574	1.4355976951399227	0.18360043011359906	2.5971985046856063	0.7773985115052027	1.2278464095369714	1.4558689026337948	1.9178679797685096	2.4184019939779375	0.44081725189896537	0.06022928709194657	1.4414525970498455	1.122415421358736	2.0533638369222844	0.9737262741280617	1.0140935716773611	-0.31217488381255726	1.1723430207781358	0.5014624342472838	1.2919101776449753	2.2060400336365618	-0.8730143747435479	1.8565818617251524	1.9470739729438606	0.6729971625730838	1.7454795739631748	0.26777720008444283	-0.09857447396497095	0.6502325034770201	0.41831469413672523	1.6997627539189701	0.28131128169893665
0.17141957605243996	-0.20587679467234307	-0.5248140405607585	-0.34323215933651696	0.4071027352020101	1.7154143899797991	0.6863342458739218	0.7984426251969527	1.1134611602205002	0.6573249047635594	1.2432470001749205	-0.05935581156779861	1.060080792904461	-0.14422011078503744	2.2839132537589157	0.7362316386262787	0.23537252875883818	0.42641359072585894	1.4487245901791157	0.17653279087543167	2.8197211306271037	0.7486028261683542	1.2333623933162605	1.308444381794462	1.9268275361139515	2.342799061073727	0.5672768190339179	-0.02026783050035149	1.5256634162706746	1.1607426061575898	2.0231215553226223	0.9850499835092631	1.024611726334598	-0.3725728242180434	1.1332462554752856	0.3896431378196135	1.2129357698103989	2.2354609366089546	-0.9488767060742358	1.9350053246427155	1.9674274255345963	0.764368804205471	1.8160887940269852	0.2121850159111071	0.006226752036594929	0.7479751979477172	0.5351530631980401	1.80264755976999	0.19078895452845385
0.22907796151513704	-0.1383614269286823	-0.5266927084590267	-0.27857682353357766	0.6336172526713145	1.9667243672777672	0.8845642502406941	0.6431444136929313	1.0818261943128225	0.9197246156516053	1.3862775913451038	0.0021606763839283004	0.933430070139943	-0.26677734122980656	2.2787539547941575	0.8450880461189151	0.23615505469464076	0.6066550465838032	1.4906105197740416	0.21034087960233738	2.8566107581614313	0.7333454108033071	1.2216763565348459	1.1841292934656593	1.9823223582442495	2.1924119995927884	0.769042156286685	-0.12230317376747793	1.6493067848951326	1.1574356145488403	2.035088655351999	0.975032855979739	1.0728055661165308	-0.5733847912625092	1.108157510566476	0.2723606448761735	1.198327084335306	2.1106984654016983	-1.038296323013635	1.990893555932507	1.9742631133858235	0.9072536455234779	1.9575574167277403	0.1516752922531816	0.13362165613299481	0.7914886123148085	0.6406785108105619	1.8959744155787832	0.128804711262613
0.3158693506266036	-0.038348753015775505	-0.5000127116401959	-0.23223123659937847	0.884885770007625	2.2764969040159024	1.0704250544830254	0.5260867467484207	1.041515745286392	1.184791069977162	1.4514733653856828	0.03777848099720063	0.7604387159483644	-0.3583966728857838	2.174688738054835	0.9434662967406009	0.1886767983973138	0.7875866860751309	1.5239698278144913	0.23808318516865148	2.819099801217007	0.7347637057527338	1.1795761008913508	1.0221429662493402	2.0384451866604416	2.007614161374832	1.0189884245976784	-0.21492999401067125	1.8166802428635407	1.1035486102575338	2.131920749488004	0.9634061710967006	1.1464326487171905	-0.8402765790320897	1.0851195266126388	0.16446251368966464	1.2194501253966306	1.9256978105212355	-1.0922513963324023	2.0420690961974794	2.000146560642721	1.10633847522636	2.101470130719883	0.09014607870211015	0.24496090093809292	0.7590577029473775	0.7212969854628697	1.9955328863930801	0.16050929546180676
0.41197213380168274	0.07804883103068366	-0.4515168658941783	-0.2112506727607447	1.1063962229511544	2.6212440558482326	1.2256343058665737	0.45101367768012623	1.0132410017134426	1.3966403059982695	1.432383923087022	0.021769679483045118	0.5673014899085171	-0.40464940949343686	2.0238580429179107	1.0455438249672644	0.06861926155418313	0.9169616081527552	1.5203071896897167	0.28300276857411905	2.789059246714905	0.7528505479108286	1.0714148537409731	0.8557286162164173	2.1377329804605174	1.8264904451391686	1.268381124764597	-0.19965226002662645	1.9668635410706634	1.0087905814683364	2.2780613523891193	0.9660382707689201	1.2452989917760993	-1.064531894796907	1.0810841582818886	0.007483729934036986	1.3064945558231031	1.7785932956592656	-1.0985732572766256	2.071501993779762	2.1175565399900265	1.3767412975696849	2.203948761638331	0.05834199203552397	0.32658967340975564	0.6682478236343627	0.7493011024918517	2.125638902386389	0.2882973729737908
0.506728295613065	0.22568334354381356	-0.41143861739776966	-0.23051759231233762	1.2728339321362117	2.917636918498835	1.3627959698799417	0.3938128631193519	1.0145484336764097	1.569684503322063	1.3353474828029364	-0.011244026750590542	0.36679965762049177	-0.4309254331222746	1.8970155995592513	1.1365986326146325	-0.09522963054258396	0.9640321319494689	1.4846184438019114	0.3455185878148176	2.7489473759607748	0.7670693129341233	0.8314586581882482	0.6527885854375876	2.2735288730139853	1.6991138847587628	1.4682192247750359	-0.18745141542469895	2.0801299230099555	0.9145201219547887	2.383432682308801	0.9541654182906362	1.3672492357323478	-1.25174314044636	1.0937525686972793	-0.18965395401616236	1.4535050878586575	1.6411664542206488	-1.0805760519874323	2.1239199707694594	2.350379556166303	1.64148264506833	2.2548705376778067	0.043549393585948316	0.37486383191978273	0.5471068780064862	0.7128586588084413	2.283513500110309	0.4583978106717165
0.6375147900092255	0.3798581944054695	-0.37051569651299104	-0.26213510132007956	1.419788028741917	3.083614716142389	1.4919022473353996	0.35374829258503543	1.025191174234767	1.6675108489819401	1.189493673427957	-0.037427311004854025	0.19351782011982094	-0.44990042086010823	1.8285014364581191	1.1766334542075767	-0.2392896456089284	0.9214650563605776	1.4215331647407894	0.3999831273048214	2.6838811821546344	0.774740999251478	0.5472437785566556	0.35549421772587336	2.3348641536031107	1.630313326267484	1.5495937419538026	-0.4413036821933412	2.1633135253669984	0.8764897184541572	2.422173633251359	0.9447921137025179	1.4899754091305235	-1.3573053185106163	1.1093317365971458	-0.4158479129837169	1.5359068245650955	1.5324623268902169	-1.0344410841141216	2.2119616076422237	2.6622098109526506	1.7905888873145503	2.218709533453249	0.04606813332195765	0.38515317298763874	0.4087005561686105	0.6044957079472881	2.403914196787613	0.654641666426529
0.8208359398013322	0.4899538899390242	-0.3387531020469058	-0.2701475462297557	1.5588225274286756	3.1091794505596386	1.576212358741135	0.366468473725124	1.0194726867705755	1.619744767998284	1.036591166945636	-0.07755604013366883	0.0912847825725859	-0.4521735665992601	1.8044800059083763	1.1481659169022744	-0.3622816547113235	0.8241319094627533	1.3322526978112768	0.4835743553046963	2.588702186240566	0.7863810461849058	0.2750855749327541	0.11043289527866344	2.3375855141753235	1.5988628420990565	1.5115820627274394	-0.8360881539556588	2.2355750871927857	0.8881489837414186	2.4208552239260888	0.9824557557747753	1.5991443708905781	-1.2939993291226428	1.1439300585148977	-0.6012441302286475	1.5386292418250125	1.5231725361692043	-0.9525492322296939	2.2059636372469997	2.9451612047046005	1.8052299174989497	2.1309146950964477	0.08566831917143061	0.3754426073548495	0.30384172690865696	0.5001942813439809	2.4712409021511417	0.8535770474317106
1.0433076424111742	0.5655254557005329	-0.33004423845647923	-0.24606389679026494	1.6247724534616623	3.0292873581715822	1.5989259077240927	0.447669630059651	1.016051369484306	1.4976236052863774	0.9069100976180036	-0.11745708852983901	0.04926722627496762	-0.4794513154690801	1.8062053020252082	1.0812033588345256	-0.4723619858729554	0.705489342884232	1.21261628610363	0.5837963941923205	2.457370488371587	0.7980282562241386	-0.011135116982216387	-0.015732710048123183	2.3456449281776495	1.6476131920583943	1.3597608735843907	-1.157489703228841	2.2201458706265598	0.895335330891203	2.377773663820336	1.0518750176334422	1.711805015139308	-1.1025602276448057	1.2006402142777899	-0.7017845693334308	1.486708855510869	1.5869598465688104	-0.9160432259679613	2.0356426993454564	3.131363293625875	1.700793333917313	2.0551478650634083	0.1460980828377364	0.3399658167979684	0.30340842596130246	0.48378127235679536	2.502567399205842	0.9649191140388689
1.2957663036809108	0.6249675932952291	-0.3438502630112007	-0.18591652613882012	1.6255574047598231	2.837009679182895	1.5698590210734196	0.5411909618380366	1.024079246116729	1.4200331362993786	0.8269812378464308	-0.1735803891270206	0.02344838627264943	-0.5497839857541874	1.823209422407451	0.958920639222305	-0.5421723284920694	0.5740611244972921	1.0865629324013775	0.635164287624365	2.3231055377061063	0.8115880155133566	-0.20713786076006255	-0.10153942084746381	2.310036971767376	1.755002528855126	1.1052015374061213	-1.4848849618764386	1.9187520573485302	0.9113615209951484	2.2981823070147884	1.1267289025563314	1.8133871112449644	-0.9286812680996747	1.2800245093089584	-0.743507529820824	1.3491781692911013	1.716958734257641	-0.9602231674799085	1.8528973941966593	3.1773953788562426	1.5192321168289016	2.0256840558735227	0.16137044123702732	0.2640176180408512	0.3506548946440689	0.4962440317233364	2.4674303537862907	0.9461971810473347
1.5109629664844375	0.6760639866431044	-0.3792973766886203	-0.06753612620163241	1.636350485109536	2.5918198000595813	1.49203430285274	0.5931437016642839	1.031239574437277	1.3365013198008673	0.8188294289901961	-0.27319070965954373	0.030009891607453133	-0.6515939453424624	1.8287005090869848	0.7886599790988392	-0.5679053929194644	0.438025930357523	0.9521734143271375	0.6459661176971329	2.226394892548546	0.8319670515291117	-0.20580792000695136	-0.07895870747921543	2.205159922022829	1.8489340817052884	0.8356958613378733	-1.735642553775206	1.4875935014822677	0.9154104658494522	2.2378600095785726	1.1891418559349927	1.83772112068763	-0.857657764104333	1.3535045973971855	-0.7197161901553623	0.8698625804668504	1.8742839583262363	-1.040561961039888	1.751895857005639	3.0779322803468037	1.3285254403760143	2.0182363131194507	0.12538844500833107	0.18851957795545407	0.38511898537985895	0.4845972863629392	2.4016826049275366	0.9018068050430939
1.6379230855422882	0.7472923589700426	-0.42536114848881634	0.10781136760204287	1.654025906305625	2.3433952744535675	1.3870208208947101	0.6232401302485691	1.0497880017249774	1.2164390398899791	0.8612898829179716	-0.3916700709100836	0.07023328629008634	-0.7850160418625007	1.819642704473614	0.6470921929875783	-0.5664005353506101	0.3287698611930101	0.7964673423667084	0.6408293283539275	2.1474860574663053	0.8547958697302404	-0.10924550040827719	0.10505758399881082	2.140684610004226	1.9140605182142743	0.604775935163915	-1.698968878018397	1.0803963512344796	0.8667807302694923	2.19126945234556	1.226445714598817	1.7863373487555516	-0.8181754067651916	1.38286024816392	-0.6317543204477803	0.17831998185383968	2.001567667098695	-1.149952080904249	1.6891099597613395	2.8976954171533813	1.171974255019028	2.025087466660664	0.0852085492196192	0.1587019249858944	0.44121479264130264	0.4979131512813561	2.3340401082630535	0.8706167771417634
1.6780261266416638	0.854731042049508	-0.47100258409482904	0.3086628286326648	1.63328076485423	2.1022487034336295	1.2690218797313055	0.6117359664250179	1.0861517168818902	1.117083238435061	0.8958789801290615	-0.49967611845891896	0.08892674159289018	-0.9300350344416	1.825233327467581	0.5637551675516086	-0.531623276934406	0.2847706545648497	0.6526868201405461	0.5942156973991048	2.066323097082319	0.8697309453340543	0.011495678128065345	0.2932815986508209	2.157682646809131	1.9346565962978708	0.3970033584217615	-1.511492051562273	0.5842506060267783	0.7716623241895973	2.1147205785983267	1.2237757429888676	1.6820179460075415	-0.7384501254299478	1.4090405271294073	-0.5470968034715133	-0.39927000859404516	2.131139883814951	-1.2521433186529332	1.7305173768112305	2.73950172714313	1.0666044612981578	1.9969707944030397	0.049666332944828105	0.19314978143598943	0.5263084325334385	0.4769564279417864	2.270292370977011	0.8275523731358658
1.6209260963785475	0.988297014260854	-0.5062312480166369	0.517341475731121	1.5991213663967612	1.8742061264032657	1.1767150731087033	0.5386149251543209	1.1014743307282513	1.0257472757003039	0.8927566129754115	-0.5731458448745489	0.07865730225378195	-1.0623590859859449	1.8338266292802647	0.5299922176341063	-0.47425810640971217	0.30687378542393695	0.5423974609273258	0.5204244433944214	1.9680085550754405	0.8856616926447887	0.19452604898624357	0.3970427303234533	2.1982937199637056	1.8771093485637862	0.21688868635941444	-1.3826717637317347	0.1425683182090956	0.6015430443163747	2.027218765841156	1.1863961404495855	1.5344620304676901	-0.6568010578447531	1.4377015653146188	-0.48561381365086403	-0.8463298143476642	2.1980690441035016	-1.3447969511620659	1.9170328347798808	2.602480748192675	1.0226606327418657	1.9275162631383114	-0.00022870182563180104	0.27351382240139516	0.5945200008997749	0.32067119999262783	2.1884392657695697	0.804258805344074
1.4920281563339128	1.1274154612160028	-0.5031292614869369	0.7188104662345511	1.5565237414840614	1.6762494373966514	1.1192562502293333	0.46222983740239354	1.0620436490040046	0.9070968011386858	0.8562043507874766	-0.5978634344124041	0.07329190466230093	-1.1557507007605832	1.8298783554744364	0.5548543676289739	-0.3873676303841113	0.42194465169970197	0.43303108652154887	0.45712535485670786	1.811419094209986	0.901599603061328	0.329111692739374	0.44936389544500227	2.2151870890542944	1.7689431974050849	0.07833263015026805	-1.2979594855408119	0.0005608276933134884	0.39718792182692164	1.951602920231807	1.1262933752724409	1.372853170590709	-0.568664804067858	1.403318242529244	-0.43928678835783985	-1.1005841405864012	2.156720748034192	-1.4359706104443712	2.0157208691041686	2.4733195301797735	0.989521303797574	1.840799134327321	-0.0316729685299321	0.3767716472427812	0.6412331761088736	0.10923084353738047	2.080417588089687	0.8437411058917604
1.348317381288608	1.2422631213309103	-0.47859007227311057	0.8602710302179174	1.4718331032074803	1.516391737927752	1.0689871166275153	0.41397315020930403	0.9878499398532046	0.8107410860509663	0.7674319002154469	-0.5692610423737792	0.06013471948573914	-1.1852823314226126	1.8101867546025125	0.6052546777394159	-0.2857746959108127	0.6390074043986237	0.3381101568798835	0.4231533260443802	1.584503813834318	0.9141207120087932	0.390092746615527	0.43801846385022325	2.2157941617973282	1.6843124219158117	-0.06703026397859305	-1.2617482324657079	0.0017767170422834876	0.300267629293541	1.8210398305892705	1.077514319476497	1.2262887204488766	-0.43652753222518764	1.3220485704910836	-0.434792868643253	-0.9895727153538667	2.102203834220482	-1.5297936045154406	1.9461658338424015	2.3779783258427982	0.9454115712165297	1.7209616817960192	-0.009723950830427524	0.44455268152728705	0.689246254160037	-0.06951331535356471	1.9593642560570768	0.8271565605990485
1.2090734478399585	1.325396953307904	-0.45458972578979573	0.9042854433922679	1.3685979905118475	1.3896524075601353	1.025540851421741	0.38154068835904054	0.9008507288595128	0.767230029522751	0.6285333039012921	-0.5104909532595906	0.003199990903523989	-1.183278880940647	1.7627079326181438	0.6295534859670278	-0.21346628972740317	0.8987752694131143	0.28085579771340285	0.39151288955804686	1.3237911034536392	0.9177810590752434	0.4210302208558786	0.3819301748399207	2.249790235407138	1.6284237778194484	-0.22371055127517409	-1.2583867752794626	-0.019228819641627034	0.3119268945808028	1.656644329338258	1.0214449156675725	1.0806295213226278	-0.3112129906875811	1.2602611275251563	-0.44858303404193683	-0.6452112392712476	2.094737092200462	-1.607757132402734	1.8664142489087516	2.2506092357309684	0.9009285545797917	1.5651941627999784	0.0643389914069727	0.4412300818074594	0.7353928050533637	-0.20133666889131518	1.8524794270606324	0.559785191977878
1.0880417472247268	1.3771575997693024	-0.3900014147136428	0.8778706201929284	1.257891823496217	1.2690515540403704	0.9746848044095108	0.38067667605518496	0.8049438739312145	0.7362683538769416	0.4898216756801709	-0.45177778432856375	-0.05346134162307366	-1.1454059612527465	1.6833609006295915	0.6397875280721653	-0.16184967511572868	1.131298135499814	0.22052482252211153	0.36358842834126603	1.089362072072155	0.9106394425874719	0.4346348606909601	0.35357761083510547	2.2672906772407595	1.5893941048761195	-0.3582686153326799	-1.2659633930643317	0.02318056230602801	0.35746162519359814	1.4985163431873783	0.9288480279182874	0.9351427509612513	-0.2743255078251184	1.2001771392234408	-0.4710526326148724	-0.381501374513688	2.0868048909376347	-1.6762195975992864	1.8132893682653315	2.036654766170252	0.8456410383310539	1.3953009508285112	0.17304460001344663	0.39332033746025086	0.698678882475539	-0.2673781660702581	1.7918264445239451	0.15298885726224828
0.979096794459268	1.380410736812451	-0.2615675217304185	0.8153457610711751	1.138607260150686	1.1390591985168557	0.9080407866571878	0.4287573607419338	0.7193987227841875	0.706110622943911	0.39394443757289144	-0.41856485745386357	-0.08765293582865925	-1.02720238281686	1.6001153629924292	0.6449702723309148	-0.12799037981652445	1.3033091515296675	0.14620256969417983	0.37655791065460487	0.8993219697096497	0.8929895498834928	0.4503543243465584	0.3560669967966777	2.2148312188256236	1.589373109893363	-0.4766296855450804	-1.3044867595479634	0.11032628685195407	0.4568833600976996	1.0645365597491732	0.8408715165720325	0.7996137417712749	-0.3360432550765018	1.1056767513467525	-0.5248034370442471	-0.2233337931718653	2.0774375236761538	-1.7420509992814786	1.7788438811384697	1.8286399205102288	0.8001003835365191	1.2459034650407321	0.29876169683693243	0.3140709751105294	0.5765880078476915	-0.22924805705596235	1.761257846591537	-0.22499232477296705
0.8443032803955198	1.3343047578815512	-0.11057505065092373	0.7218209224144875	1.0217336186495065	1.0335288570187626	0.8575662333617263	0.4838461452266184	0.6626781697739749	0.6842668568454746	0.32757076454620415	-0.4141962333962234	-0.09571811946935824	-0.901697768489969	1.5291791495734364	0.6364638116453604	-0.13074426916752624	1.3746051208581218	0.09334337627742831	0.3969957746371418	0.7324155507323618	0.8604045815757008	0.535819369464374	0.37325036892080676	2.18382864184525	1.633042674025758	-0.5734426031863326	-1.3703286352277444	0.14466467915559383	0.5509418329696608	0.4427950051720879	0.7649382814238461	0.6417983147214968	-0.42033193635349153	0.9844503174762373	-0.6154969050097145	-0.241588573191493	2.0735005142474163	-1.7694944534381971	1.8199085570229212	1.688085889411947	0.7894410499461765	1.1020869751151778	0.40980613519827214	0.2038892811755651	0.48224505927162725	-0.10697577654465304	1.7559314999821016	-0.5679243066728675
0.7125150310824628	1.262548389490019	0.04222327174163517	0.5985620396421206	0.9279739894816741	0.9231281671234214	0.8197690097311703	0.5427909846229518	0.6238828755457482	0.623872961348898	0.2891488214279394	-0.4253098991584946	-0.09325755496880603	-0.8034131111920724	1.4670021318245159	0.6552418705538714	-0.1448146874363069	1.3191143567341375	0.062108398349348226	0.4098923946902936	0.5857240118649546	0.8105565282774096	0.6573018264532707	0.43138744460744827	2.2229115663708114	1.6850682412950246	-0.6416134950027581	-1.4339295394500287	0.11326119217705244	0.4477679345094773	0.057089286259163916	0.669406318500503	0.5008809066292474	-0.5071707528920464	0.8687973226527014	-0.7035248617719223	-0.36032971885843634	2.048171773784697	-1.7820102764058086	1.8998529338621324	1.5449204719435343	0.7807310886466763	0.9386600204185636	0.5082968548753788	0.10236778263937862	0.44194807116759505	0.061902031181113815	1.740815623043072	-0.8153665140652059
0.6372027679859285	1.1516010874006648	0.19235650711572116	0.4602508759700726	0.8542446354044128	0.8150431900509213	0.7736963070138007	0.6063118891841479	0.5840367481510255	0.5310859764496139	0.2741726771760024	-0.4312011381157042	-0.053239207327885986	-0.6833409299028161	1.4477086762103237	0.6872772390517905	-0.14556711622073415	1.1531597020872182	0.0452163113178865	0.4379625804274491	0.4582647856682051	0.7511958704698307	0.7573090106255715	0.5307425834277398	2.246922340034883	1.786725947799379	-0.6992050845102284	-1.468522313139164	0.07839870963678934	0.24934843798444808	-0.14172683999159696	0.5670952787235307	0.43979801667307683	-0.633894579705782	0.7575435408454766	-0.7868826666738734	-0.4541072705438146	2.003448898205039	-1.7906525891995024	1.9118488746525824	1.3924871930438687	0.7719589133378938	0.798519289836753	0.610205864194211	0.03692328622236539	0.4535638696409251	0.20798708405349103	1.6816994915043633	-0.8185528049865974
0.6148357155791521	1.0126699938877912	0.29469293596175017	0.32830026586794175	0.7984850592600513	0.7469134485090484	0.7549884420569065	0.6329682687808619	0.5353685097538528	0.47037834643097626	0.2793329965437102	-0.41832294667542824	0.05224040837979871	-0.5803173416571974	1.4695071290710717	0.7163644523010749	-0.1415942922389612	0.9325079944947037	0.03503417733101236	0.46218928193972497	0.3391862817471737	0.6998793804814761	0.8196418075622629	0.6027805665635169	2.2919922578193157	2.010637438891689	-0.7396770665991386	-1.4930485007573213	0.11934063892189735	0.12251683032320286	-0.26034311282514694	0.48807548065036704	0.45027306413909496	-0.7616026692520512	0.6368297972137038	-0.8625743732391756	-0.5393043464010602	1.9480204600408322	-1.7918219507614395	1.8430435856902179	1.301216679225041	0.8002248115550838	0.7231566008833914	0.7116950835570423	-0.04768510793353054	0.5261751091650211	0.2932234561496506	1.5600777351300354	-0.6880336209705629
0.6171676696479931	0.8575754079458722	0.31406214762607565	0.22608369988148808	0.7649003572887356	0.7166437737533254	0.7504692087967315	0.6061678871335059	0.5020961991448891	0.42682807308750303	0.33843361075141576	-0.37933262120983996	0.18845999309090689	-0.5268020970524254	1.4707181542300019	0.7394239086407254	-0.11321267849038456	0.7023662619431754	0.016091012949676645	0.4273793371352442	0.22643666809642635	0.6542074178676087	0.8265313367095153	0.5513406000124349	2.4395109343761656	2.2702404006691284	-0.7058273997152527	-1.506014121332837	0.19376145252258092	0.03291007692455962	-0.07245964236393658	0.44209894824642826	0.491160235009544	-0.8460479377819461	0.525261785905314	-0.8874231057786572	-0.6549098507597063	1.91371223501897	-1.808503624293452	1.7854416485732199	1.230043599725365	0.8435465000185547	0.6420012231213066	0.8051883037579406	-0.13756678938670241	0.6330671197933329	0.3462643665489144	1.376139828700659	-0.6381018694508579
0.6479428944720019	0.6872711289174029	0.2847898803739737	0.15587059882328008	0.7608354309232597	0.7164783656945507	0.7270953822270603	0.542822985078651	0.5004099784823705	0.36039478804127073	0.46992827058146835	-0.30219154298029643	0.3147518835324277	-0.4804530407100639	1.4284649887533463	0.7308047796017181	-0.033274644432887815	0.49437942402323803	-0.01877730199817981	0.36417132642276495	0.11664920628451103	0.6058851061058219	0.8100487922939369	0.4263425827915204	2.6006782808798112	2.5078406205183237	-0.6052215151609067	-1.4936354218533323	0.27763685399197024	-0.021591688627348497	0.29649213650786044	0.43253628396966093	0.5563598617270508	-0.9164003535505604	0.4711646965205308	-0.8640503174591636	-0.7231890479303192	1.892941116308729	-1.843383487133115	1.7579795126922257	1.1289419842778032	0.8453299682846437	0.559133056973919	0.869276237040831	-0.17775952793301694	0.7351261583165297	0.3759376031359155	1.1859071490055888	-0.6880534115974042
0.7099038994138296	0.53278969969566	0.262595385203724	0.10563457621039474	0.7554388907484028	0.7670932316795303	0.7193921437153982	0.4399415200085026	0.5220009343567883	0.28013757561676284	0.610378702067797	-0.19038607320543605	0.40449413878866664	-0.4408463657973881	1.3719283621556078	0.6801415766665568	0.09635378654815134	0.34245275172482587	-0.06705087248271198	0.30615475174863027	0.028983961376260248	0.5651127078627015	0.7750778911794003	0.2793146013088981	2.6777765192449134	2.7027370454418955	-0.4667679715710348	-1.435032239691021	0.4015946767584014	0.04259786644506492	0.47981188238159833	0.4423640518105364	0.6188652889934204	-0.9678728205405702	0.46330895899140473	-0.8027876178205997	-0.7237481157604819	1.8547152759932453	-1.8736407175482448	1.719849558036867	1.0317574483854417	0.8062388324523575	0.5306892228898882	0.8946235543841572	-0.2277700127482456	0.8256860563137632	0.3888083695055278	1.0237588423420831	-0.7759435853980415
0.7537347825809999	0.4344632067632322	0.258372023261878	0.06467693392644112	0.7338527300489768	0.8702343456619939	0.7311450847589048	0.30950766258208773	0.5755078929159699	0.18721333186407635	0.7331232551439073	-0.0632121539769853	0.42968075041237314	-0.4240674680109378	1.3120406796386368	0.6141742557209604	0.26223423636287196	0.25007167239652384	-0.12659071783905246	0.2454604890126128	-0.012226072986412342	0.5328214268929219	0.7484572738097955	0.14808210420191872	2.715519697027231	2.8062213154460207	-0.2331417122482748	-1.3234105185223803	0.5322398909441615	0.11566966179995539	0.49818848005382704	0.4846859422235541	0.6344916458100135	-1.0127238836935324	0.4641358787313138	-0.7396524516342908	-0.7549586850616803	1.8187973377566788	-1.8846034821914075	1.7035907740012384	0.9758174560448705	0.758396259314383	0.5474899449165177	0.8403906900683487	-0.3124641514130416	0.8982639649957551	0.39735797079715846	0.9263688051276739	-0.8854451237089924
0.7369184377465363	0.39453989142742596	0.2821976099407021	0.023950865194790283	0.7078932692597957	1.0078722292355267	0.7687662343663366	0.2124822809047347	0.6575461938445712	0.1077404557447185	0.8559052018386246	0.08105205024568787	0.38655252263881096	-0.4191744254876796	1.252318890979054	0.5652386342053799	0.4370535401365821	0.20833281716769353	-0.1827902372255977	0.16926478042174786	-0.039304475649682626	0.49722079104114636	0.8118801861178884	0.09457132101023602	2.7215276238289645	2.781489225759499	0.05067472547045904	-1.1865689757130244	0.6020906376814776	0.08315091098057689	0.43303877616508474	0.56650826368872	0.6157400176301024	-1.0605053654365393	0.4631270366486251	-0.6888975936813069	-0.8444581524814734	1.8424775767344594	-1.8630799209419977	1.6929229552268752	0.9193142235068166	0.670073104136822	0.5974494802900935	0.6984017349503295	-0.34716924138983246	0.9433105980996427	0.3905145806092813	0.9523689555729383	-1.0488167482809962
0.6839732270567805	0.4157959910601427	0.35491225192564785	-0.035702481878408694	0.6754859942357216	1.1561881219366092	0.8342217524625747	0.17310572016793355	0.7273777234553773	0.061699914632393535	0.9102007360553837	0.22702385996320246	0.31323111797306014	-0.41605366608308103	1.2179622731140547	0.5661963152097151	0.5715426610650172	0.18900767543297273	-0.20866311293900766	0.08330552896578557	-0.040648281118030385	0.46433497228953585	0.9578684366558718	0.1419798041014258	2.629734038373907	2.7077338513378146	0.23605854616342886	-1.0462770482786352	0.6052561427106891	0.04488732217420033	0.342737878994264	0.6445812633186379	0.6025492171173381	-1.0426096793904684	0.456759754651333	-0.6599514637549969	-0.8416871206276271	1.9288396604101798	-1.7810784414111391	1.6413404098279418	0.7859543058399772	0.5324764536077972	0.6593600447341604	0.5518350703121039	-0.3581874107833296	0.972158441940867	0.3813715145859115	1.0720749113881405	-1.2167402170264159
0.61202751736949	0.5148208013683243	0.45657876818779786	-0.1296904676397017	0.6414106977030549	1.2656514994988952	0.8824807076337301	0.21669034082906552	0.7713538695742395	0.043209186238473675	0.8399194298843096	0.3324258091324005	0.22395021856067515	-0.40505395237921915	1.2246146167953034	0.6270560041321978	0.6328505584201075	0.1965479316276813	-0.21670626626101308	0.020680416334804986	0.019013791772387927	0.4461048680153367	1.1277520161349588	0.25175511601750344	2.4618260910683167	2.652894956379247	0.2878684239439131	-0.889960396374369	0.5751314359095114	0.022268347516913662	0.26975885203545563	0.6726633051452617	0.6001783216003357	-0.9533325756281359	0.4348629199385692	-0.6598192896457441	-0.7120076913270854	2.0745477975437283	-1.6519918877378956	1.5750414156378676	0.553284900626651	0.4237471033856905	0.6848594223805351	0.4357331624808413	-0.4430101662114737	0.9635590846779722	0.37532559263130977	1.1654017671969323	-1.3344152842226777
0.5222801301425912	0.6266878385379385	0.5649589736057772	-0.213906049493818	0.6056253286993967	1.3290946793754919	0.8888193724661837	0.3283239305327088	0.8105279525020179	0.08470057678092782	0.7088547966682338	0.39125281842975	0.15170531086391667	-0.3871384817231933	1.2288283207729513	0.6970230516253076	0.6164476109196049	0.21430290559645612	-0.22432455356054498	-0.03609749991614418	0.11883108398043005	0.4378386439161517	1.301167569417383	0.3907641905088642	2.317468379483808	2.5904558776630244	0.27784268977903176	-0.747338570043692	0.4832688992339655	-0.017966717056216143	0.17128381704796009	0.6820934176399746	0.605221862972863	-0.8721756394092081	0.3883238769765465	-0.7204872057926708	-0.576494510755292	2.302797373734961	-1.4874042478952096	1.5518635443248923	0.2683365643563671	0.35342453489376563	0.6899208082831727	0.30645784603029486	-0.5509625029150683	0.9370110689419411	0.32336033705832434	1.2241389491744947	-1.3872166766343204
0.43210576541013135	0.7175031616482299	0.6572030237424971	-0.2640031279753229	0.5667001545030932	1.350873407114126	0.8806466032261916	0.4551897371487595	0.8463051561241434	0.1934684138976504	0.5825952434431058	0.39703021702063557	0.15124395502006216	-0.373961942014891	1.180238009944085	0.7710086037248385	0.5394590976970599	0.24513685941783744	-0.23249956185504295	-0.09037988375567907	0.22533850448788356	0.43209383306039256	1.3600337994730207	0.46119398625353547	2.2246281168855924	2.5165325433792916	0.1898048523475334	-0.659531616982892	0.40046264184729186	-0.09765249562860882	0.06364076644473686	0.6882097355833331	0.6153304993135277	-0.7657186770426493	0.3106761133991832	-0.8177673502025578	-0.44185639287418577	2.5395997635127636	-1.344541153320392	1.5598536977442468	-0.024650745641578875	0.28380705850703863	0.6558959783369158	0.2265378344067785	-0.6215945421204587	0.9175458571530619	0.2777562815786771	1.2756760894902908	-1.379062938375851
0.36740225110565206	0.7865854854545562	0.7040386513458582	-0.2869752243637601	0.519210600964356	1.312186300034104	0.8447715210147365	0.5470310450029819	0.8589029351317972	0.31062864947948227	0.4455663280592802	0.3422587707735381	0.20194183608351782	-0.39010512955225607	1.1061995813919414	0.8453133828258149	0.4365418885631686	0.30739142314897505	-0.23077079666014888	-0.10579025178529196	0.31454984816079284	0.4206686793011204	1.1945542860943958	0.4016249628898857	2.1559660962943523	2.4436379632506005	0.029434110757131343	-0.6048945985905931	0.31388293475692136	-0.19601429732477801	0.009545417667876015	0.6821123536088407	0.5829569987086699	-0.5998032977880215	0.18906929644831125	-0.9117871999175483	-0.2865570725740613	2.6525706005689225	-1.2616078387948644	1.5737347149446232	-0.32186235712061995	0.24369976052314613	0.5929077043470414	0.2236592747084824	-0.7210153001886245	0.9044301707850402	0.2859906047315697	1.2650865545316123	-1.2735986879404535
0.33951733555006564	0.7887826303685144	0.6946598751715531	-0.2690051167050634	0.4620493260732787	1.2193188643688544	0.7865937292076113	0.5877836253348118	0.8434214744114316	0.43604402467302245	0.28939187994888405	0.25942567422785134	0.2554932884774736	-0.4345663190943059	1.0340191640425405	0.9248572403622649	0.36564804849448146	0.3760819492614084	-0.2284999610227878	-0.034458099061929405	0.37405297631839535	0.4117721018910788	0.9568873328216133	0.33494026106970326	2.116569168625842	2.3995694944458412	-0.11342747546147111	-0.5582610496893543	0.1276212646605656	-0.3228459049860225	-0.011508565095671172	0.6779843123962964	0.4953200789620974	-0.5055825107554617	0.05834982396365278	-0.9977664579863401	-0.22255595966903402	2.6384322760686763	-1.2293773107439663	1.493104855774529	-0.5597801369013691	0.23600596137525315	0.5665423101013544	0.2488066920727602	-0.8442730317306566	0.8884147011539506	0.27371330309369873	1.2040756751871768	-1.0271064306364805
0.3459055759217514	0.7240605321278736	0.631717218921015	-0.22965305105040867	0.39738896288727016	1.0899146263876491	0.7655822291148491	0.5791915029798098	0.8081208114113225	0.6285005455492859	0.20232083902345424	0.19351210212690345	0.3314290429250602	-0.4908555720587226	0.9359758943263923	1.0597212594431873	0.3491397609641595	0.41602632704344356	-0.21915290852836292	0.08425273834822074	0.39415226025895506	0.41485223738730925	0.7079267843011182	0.2643342256109372	2.1397635341182486	2.3464521880732643	-0.21782632692891224	-0.5384124453515278	-0.06731933975429284	-0.5021230077757851	-0.027674291745524354	0.6951403001878813	0.3908498010448253	-0.5199214291998754	-0.05435933658581027	-1.0335856415937843	-0.26387836450706914	2.5064163983276857	-1.2545003130512147	1.3841560078098378	-0.7155160515044366	0.20550035882390438	0.5638480362368321	0.28632791814012964	-0.9171987365490895	0.8704827081018672	0.23962617256438196	1.1392963529846825	-0.7079429915725542
0.38098342022488996	0.6294470437787256	0.5365168154250016	-0.2095987814209863	0.3267433460527835	0.9511372650758917	0.7941795850371907	0.5516071101678441	0.7547116047746044	0.8537031071655757	0.2560367721518116	0.1346566327379726	0.4086121668763987	-0.5830528221229583	0.8493461219985206	1.248459529532627	0.34489606261999267	0.43310837196967106	-0.19225449414001733	0.2172445787550817	0.37275251941354287	0.4232975391316242	0.4080796502436411	0.1819862192006838	2.2373557109464057	2.265852449273136	-0.31595140609685607	-0.5625117812634955	-0.12616419152249325	-0.6448112162277067	-0.006965123728586787	0.7149662595894156	0.27622777959566946	-0.5385776819029028	-0.15368893574356102	-1.0446662377527909	-0.3330083170714072	2.2762274086247585	-1.33790868071128	1.3231480803612647	-0.80353513327418	0.2024726103721736	0.5624431648646171	0.3268076638974128	-0.9654728950591174	0.832518878945133	0.20785726364342444	1.0578853555985765	-0.44403498264854935
0.4304963886583943	0.5179547134936608	0.4338745569211171	-0.21441551130888473	0.26086350495713123	0.8121393596857687	0.8342070796273138	0.5514631081172011	0.6802124208661019	1.049061672370898	0.35825222861290806	0.07999902685719885	0.44283793558893497	-0.7074593914741549	0.8194686382829894	1.4331980730745548	0.3478606320306338	0.4340401198747378	-0.17797020545339537	0.37712259317105656	0.3260227679658294	0.4389274359985403	0.24898821294142173	0.2248124697254396	2.3224296291423805	2.186722359265923	-0.44398966756861047	-0.5932273186214051	-0.115661423180538	-0.6584843546100394	0.032161208401357846	0.7063314577870271	0.13360763745030052	-0.5545048424839043	-0.2281778659144753	-1.080683682524115	-0.40053398803615164	2.0293206744510313	-1.4451610614702244	1.2771993428692738	-0.7901965813247805	0.2603109010014803	0.5721425507768989	0.326987573878556	-1.0291810651709294	0.7288932908430377	0.13762442179656736	0.930158300739125	-0.2543616150049299
0.47854778024593375	0.3945058271651965	0.3455043491172626	-0.24209626992747904	0.21343001936826095	0.6791512804311168	0.8719602847520888	0.5768714699416789	0.5998481216097113	1.185771490358603	0.45444731247834513	0.05468377539614888	0.45047593789273116	-0.8375102972793484	0.835510574292383	1.5634614677228935	0.3681912577858447	0.36881776652005327	-0.19842237674213847	0.5490410960829804	0.27172146742763836	0.4642991567605102	0.27017569529996377	0.4117146865217465	2.3461054661206404	2.121280998015597	-0.5883274355047429	-0.5507911448310343	-0.07344071371806594	-0.6090066724637332	-0.0007787415100100725	0.6686299437770427	0.010622820904815412	-0.5446845847661231	-0.25358084032445055	-1.1472774045691971	-0.4220459458488935	1.8158494292189034	-1.5330824339083904	1.3164432063123175	-0.7399145927861592	0.32870483520565813	0.5583247748145626	0.2888266678782316	-1.1135750980545784	0.5955365915839559	0.043467532951440804	0.7818206003040348	-0.13919995741746866
0.526993304915532	0.3114741879749007	0.268770231629043	-0.2777277205084693	0.1725985348764239	0.5923671855941259	0.9260443555215876	0.5790315007013159	0.5420645164426939	1.259165760113045	0.5603273435628862	0.05439917448034205	0.46520515038909005	-0.9617242271611275	0.8673456055250892	1.6029705036664001	0.37871021219213136	0.27229558539145254	-0.23953182705461168	0.694820263152712	0.18596355931317207	0.4898857706966361	-0.055921416900843644	0.5890118388999517	2.344116779548639	2.0101335593055465	-0.6935463879263679	-0.4031182399771116	0.06615596170924201	-0.5573243292449274	-0.09576506259063797	0.588625475322905	-0.0760226334437386	-0.38292995251720524	-0.24848701472661755	-1.2470247990184646	-0.4077046406403988	1.6221795959411687	-1.6133664136451533	1.4453567271639713	-0.7326692757004019	0.41825153256576864	0.5262244262001078	0.21250485587758483	-1.2393837287363507	0.466179593377383	-0.046535102771506444	0.6665357227021966	-0.15433978695079187
0.5727291646459827	0.30144226274760133	0.1967109389109348	-0.3088975206484253	0.1339677174169317	0.5656262160922575	0.9062213550849101	0.46246984082012893	0.5150483288714792	1.2281060424290915	0.6258783569802272	0.06121536641392476	0.4610700350478849	-1.0502035354655637	0.9273162349707533	1.5285530562119733	0.35883104370757674	0.22591524522812162	-0.28452367377934557	0.7968092118498815	0.0785602684934867	0.5050787181094355	-0.7564339150244207	0.7445213566233303	2.2993399313642913	1.8854863466834142	-0.7454587783261247	-0.18250704982800073	0.2249762670159373	-0.47596385620400206	-0.2039354769239691	0.48828377630788217	-0.16450014341906585	-0.12189900192771361	-0.2625611886998517	-1.3693959951681307	-0.3584580569922453	1.4743381039447567	-1.6781928952350558	1.5053578524390612	-0.7468782897731797	0.5336999957903472	0.5232799697624501	0.10725751690864556	-1.3863926892433542	0.3466051973284051	-0.12047709919173848	0.6076090659440615	-0.26811610065938735
0.5786740053003537	0.339594236447347	0.13984118586643052	-0.33704142637162465	0.10740552616666324	0.5798145518004654	0.737190292886152	0.2870593429097042	0.5131543853737238	1.093200197943234	0.6192409896775599	0.07947251516295804	0.4173950151630894	-1.0888662769780837	0.9901070599920093	1.3793050440071315	0.3226542677523391	0.22539760750308419	-0.3484000826754185	0.852730996543632	-0.02092468472776024	0.5186241511870429	-1.752703434331981	0.8726035688408839	2.2161500320260035	1.8554635213423922	-0.7739367839601153	0.09757881138355803	0.29187114481868986	-0.43197662807478804	-0.31249127244468705	0.39481583399081105	-0.2575470156635197	0.1373423800571712	-0.2944802906603025	-1.4622042488816391	-0.24987736145606404	1.319068658198558	-1.6942716167116942	1.4654927706336571	-0.7728641443387098	0.6163409381201375	0.5270904427994182	0.015523416523372534	-1.4478929382510226	0.28414319922504994	-0.1595715883951113	0.5683667336120992	-0.38844311185233416
0.5270097271272837	0.3950508553609068	0.13547219075417688	-0.3505035688788268	0.0770587483002618	0.6233168712581442	0.5371261841118407	0.1520494203184271	0.5452536729131092	0.904547708146947	0.6108274254910773	0.12237610322089457	0.35234384117975	-1.0849749596958087	0.9949013924705159	1.2210623415851116	0.2702551272048609	0.24308356310852144	-0.4242752940682534	0.8342057668910108	-0.11184107189814411	0.5318544076092223	-2.8911458003776223	0.8555303465380627	2.1803746072728245	1.9717127408621409	-0.7554640099671532	0.3582073489879634	0.27101235340103397	-0.4701342235603706	-0.38701182415304164	0.354046693024714	-0.32645386082579053	0.3970982630158804	-0.31086983990527967	-1.4971643007789421	-0.122434203476168	1.1050543771831556	-1.6868352080287483	1.4327395680111614	-0.8768331644279836	0.6811264597859502	0.561577148265307	-0.0609183354647036	-1.4295650494739036	0.30784142796116687	-0.2012624857998473	0.5184717080612666	-0.4952531249129155
0.43706527335935724	0.46592155293440846	0.1959245197907298	-0.3679950911960971	0.06925128628105488	0.6751079723277409	0.39334707139607383	0.029695677955842114	0.6140954643089593	0.6905807641019331	0.629187692226909	0.1585488796199896	0.25434844249457556	-1.046061786873043	0.9332718244509731	1.0942916658937567	0.17951221580299626	0.3242664129851856	-0.48280425130215593	0.7218703772472468	-0.1851001442048582	0.5500916749892266	-3.594034750010853	0.7087667246265824	2.1609273459529286	2.2122942482626806	-0.6680617507751462	0.49054916339456806	0.2570715531068217	-0.5163049140979263	-0.4241098342441079	0.3806517292798756	-0.38904550247459585	0.6013104104090995	-0.3342220533602819	-1.4737474544230298	-0.030212318796458425	0.9400878638784886	-1.701689754120234	1.3673188480575302	-1.0244532998219171	0.7399394365606771	0.6284913641720565	-0.12038857923157711	-1.3723948981656253	0.39088522106389256	-0.23738965134451973	0.4891873280860725	-0.5703585537743037
0.3536240154453829	0.5330962780557474	0.28787730358663366	-0.43101397389609647	0.11103592592065936	0.7050652096391118	0.24589974986523022	-0.06894572673427629	0.6807989324008916	0.4847120924075982	0.6474731717255285	0.14633950033186038	0.1189490459503176	-1.0104427489773529	0.8458125828361613	1.0077248143255224	0.06389400878798217	0.5011949874028934	-0.5241627610071138	0.5587499922529386	-0.2204870215380223	0.5773616187895707	-3.684492523529682	0.5641620392127485	2.1901924388756577	2.521844274016548	-0.48749602318799834	0.4907270182721474	0.30541363653306786	-0.5143334383311715	-0.43540758800065493	0.47544518941748837	-0.4641813367678935	0.7007880552176922	-0.400193710210144	-1.3799038368537104	0.09326874977837751	0.8615804049251276	-1.703736136853624	1.3402637173104985	-1.1115507158139661	0.7279736087754097	0.667635314460907	-0.14539606661052215	-1.2197696723257514	0.5062932618498388	-0.2429904747503165	0.43666070836061827	-0.6167477830894796
0.297213718075869	0.5367070898523307	0.40811204907586135	-0.5095482846003838	0.17743439555259577	0.7284428819458999	0.1686912907254851	-0.053025500024354556	0.7206817167665384	0.28605931472064683	0.6711620291127993	0.10138678568011228	-0.030410636683877647	-1.0240430955183792	0.7598629753235777	0.9545641295555297	-0.05544119642209951	0.7015207869922797	-0.5606279861773721	0.4026243842366098	-0.22714825079510187	0.6052332634775508	-3.672154597756169	0.42920647814554025	2.321592287427856	2.80720807963555	-0.15588820236427425	0.420065275409972	0.4239838116669998	-0.4917992583305197	-0.4189173298245814	0.6171619804022852	-0.5481325916653124	0.7468023379636497	-0.4896829644629898	-1.2904439939079333	0.20863118116738805	0.8513403015833841	-1.7037361368536246	1.4039493101140805	-1.1906603617326688	0.6725824025112008	0.6885159369109586	-0.13398177780686366	-0.9966195879166108	0.6274675383198206	-0.28293806950556544	0.3263232278070693	-0.6644036125224757
0.252528879897573	0.5048229404032573	0.5421382558027706	-0.5673799197288021	0.2585507020250498	0.7432193351964167	0.2333104572118853	0.040191827424896374	0.7205839648440733	0.11456418159952464	0.6849415775693253	0.061855718474491096	-0.15164470009648578	-1.0564450542747614	0.6862724601863803	0.9614744552338621	-0.1834744783801539	0.8653013631940422	-0.5651110552420961	0.2557158521339744	-0.22578999580558956	0.6188360014015996	-3.415299433715993	0.29960419839392877	2.428227754772911	2.9941893960601247	0.2624657968881106	0.3267981776074941	0.5491994510013313	-0.40246808756594	-0.3945368989172743	0.7126560713878988	-0.6415458750351226	0.688015009302309	-0.5882683358548224	-1.266256131914713	0.25406151919226283	0.9028899127242035	-1.7428914779041211	1.4454852551010127	-1.2881009158966132	0.5941097988033155	0.7149005759699614	-0.09781987159702128	-0.8357414530952273	0.6965457085808675	-0.34973994337204956	0.25030173529059024	-0.7018870597592265
0.22278825441396805	0.492048842066289	0.653649574384531	-0.6251806783835793	0.33683557702913847	0.7287553193902514	0.2793831599292548	0.038335800994393085	0.6529640724790327	0.0009138509832403802	0.6626175872611956	0.031104589521522074	-0.24760671561800743	-1.0724148662896478	0.6742119767542919	1.0423139988350008	-0.29053004582839137	0.9999906992487155	-0.5274591353194106	0.12771507654994346	-0.21451936929686494	0.6154979940963825	-2.740465693281129	0.23567324210645912	2.4121717273968506	3.037145130778817	0.6643767720091344	0.2673412920328028	0.6039144717049318	-0.2155382670149027	-0.34622226795121497	0.7180528225143918	-0.7173929779835212	0.5561685423578855	-0.7203108799233344	-1.261475834963413	0.2920538243462911	0.9995502821470182	-1.7723995860686355	1.4290979431283461	-1.267926676095986	0.4619257670818392	0.6965602688778896	-0.0448263871513128	-0.7745841821231535	0.6972956525282143	-0.3996466181568107	0.22423842658513427	-0.7259326713709745
0.2201114338983253	0.46995816800889106	0.7288108536323383	-0.6619391202524427	0.38537640462791334	0.7146037410284393	0.209100279032376	-0.07249777731679105	0.5390586448268986	-0.07071566208461419	0.5979266270718059	-0.010845585468459972	-0.3262080816078582	-1.1015226901189537	0.7160504075874786	1.1426451675831732	-0.3490991024081695	1.0730293822514618	-0.4773102941149935	0.045781464969331616	-0.1768350180984613	0.6031559627940466	-2.3580445000707906	0.2331618261806244	2.3303425083446663	2.9405892050841596	1.0150109349698933	0.2797555624878239	0.5528471190482371	-0.03083430620052415	-0.24934960737443213	0.6708643881030996	-0.7640349588815984	0.4240983793378864	-0.8496576656397469	-1.2846283331008208	0.32788278007056404	1.0668285368676738	-1.7719793467573148	1.3901539782050651	-1.1413768444532164	0.3214672721258375	0.6479286256232561	-0.003487071484121769	-0.7531480548984515	0.6462161370034599	-0.44575140950386344	0.16017489799813797	-0.7384997194149744
0.2254158082943512	0.4285871215282279	0.7874282047217461	-0.671371882949577	0.425352852884253	0.7195292254452781	0.09755738538350828	-0.15161890403092496	0.41686874174587196	-0.13667834534775827	0.5175303470676516	-0.0673673273477714	-0.35734105744122957	-1.1597768656714507	0.7724874978707837	1.2305452613339134	-0.39246909754252673	1.0368292506805297	-0.430633633852863	-0.014493839770608618	-0.10429842184999907	0.5749763045564442	-2.133437128947391	0.2252750989749333	2.1640883109252678	2.8540898761296054	1.2475710630522159	0.3225296605455959	0.38232911966008265	0.11751394558175772	-0.20174488912197974	0.5815055510297094	-0.79013636316421	0.23283823472051055	-0.9206735329030475	-1.3650342495627978	0.2735802786539928	1.0492768445868461	-1.8082660977261846	1.2785703075310422	-1.0508487836219733	0.21000050549531668	0.6088616545876785	0.025178585511407076	-0.791197180722297	0.5557562315325398	-0.5068968226459507	0.08025864610321894	-0.6724979789004213
0.22945567238544343	0.3940289274939466	0.837788155048993	-0.6647951940641776	0.4771736555503427	0.7095312272260232	-0.037183260811908106	-0.14627482792930255	0.2768024558440907	-0.19722910810536415	0.41585709807635096	-0.13098986207647284	-0.36814020163809513	-1.2310534693567143	0.8233173757743841	1.3145395188316809	-0.4337172435048003	0.9472434150674305	-0.40364731614952154	-0.08710108204724878	-0.02075129047378237	0.5380934727655399	-1.5607493790435158	0.24816423184284675	1.868067081296998	2.875294808713124	1.3125640636711844	0.3475538418209749	0.15577539217203548	0.24718617424026307	-0.22872157223904907	0.44995737532535535	-0.8045557186266924	0.04676783905649553	-0.9315723350750348	-1.4189612861378424	0.09521333353545999	0.9316708092377398	-1.8493764651380453	1.1505779035615125	-0.8926806954388822	0.09880333290501822	0.5333065175011374	0.060840741773627215	-0.8931688379302006	0.4615632717459436	-0.5750339921588511	0.015247743613358056	-0.5340625441480094
0.25656874398866486	0.34397149414414496	0.8477640272219731	-0.655825578471649	0.5299476133642	0.685381650644955	-0.17981789237737028	-0.12142647407954507	0.13552648990180763	-0.2589955921359528	0.27183557601309316	-0.2199703384035959	-0.4018020909859229	-1.3029272553971798	0.8625678624323212	1.3487343641040788	-0.45082747406266444	0.8756541176947896	-0.40848199847422395	-0.1700365497054383	0.05578782313739368	0.5032521261291137	-0.8734425385290848	0.34187969981214184	1.5706851713826202	2.986568217319711	1.2818512829370459	0.37360958138631295	-0.0505484521823066	0.28600092831476487	-0.23653061208872778	0.3560539057243913	-0.8058920415544574	-0.010833900404293554	-0.8985782374527052	-1.3843977565682966	-0.12907009554722054	0.7899966522085133	-1.8042098748082143	1.0338316940830283	-0.693268063703998	0.02111877331470497	0.41293021019693166	0.08770729895772059	-0.9770912760149051	0.36013751922272763	-0.649272720944954	-0.057847416180942135	-0.43966125411669943
0.3234564124562126	0.2592025775800194	0.792845758660941	-0.6563041638130743	0.6139934702172909	0.6373581775807755	-0.25164142097658115	-0.06105761440463529	0.021058988695502035	-0.3477628534713425	0.11506283000499037	-0.3597663082480951	-0.43129469048559466	-1.3759954061480475	0.8663336529950227	1.3023337805411497	-0.46396488063875535	0.8286526122614131	-0.43965837419230824	-0.25124153868417937	0.10956894091364386	0.46296681908074583	-0.6071665974492629	0.4752931633810292	1.3609310718935266	3.080541760135387	1.1601072962886438	0.4296872242870016	-0.15438120986235848	0.19984955717398242	-0.23225085258669584	0.2914254439885384	-0.7991888733200285	-0.012735317046687516	-0.8197397094498753	-1.3068556124734585	-0.35612455648374375	0.6632365850842127	-1.7220256825333031	0.854428115297285	-0.6553517576827683	-0.0016930300887509782	0.27213515596230825	0.13874176360875615	-0.9922251818355445	0.2523789066997045	-0.7180960840539294	-0.1425426430969749	-0.3673463036398855
0.4043850719720691	0.16055247415638682	0.6969754425810504	-0.6464700069586155	0.7124768241615567	0.5675743554511578	-0.22640414432884973	0.05894409446412265	-0.07752382511027003	-0.4211375148181551	-0.006952547508292934	-0.515514159423589	-0.4631111564580094	-1.4395471671095854	0.8442365911909773	1.234526209822516	-0.4807891882585368	0.8020805423761705	-0.4961509046288361	-0.3119722325502921	0.10289326213539898	0.41044692731711974	-0.44299522251631673	0.6225194145420059	1.2588381833497846	3.0918790508236045	0.9670760341979209	0.4823678390259302	-0.14800827258500399	0.07354791611670483	-0.2444005015995705	0.196291136411358	-0.7916882220480647	-0.014278819968160838	-0.7153162846942902	-1.2587001786691079	-0.5912733473091298	0.5511578782434328	-1.661054439842912	0.6506256497966827	-0.7207900278990167	-0.04704704285544013	0.12849186935661844	0.25908155099584346	-0.985237004360291	0.14885331112392014	-0.7861034331567617	-0.23241684734866422	-0.31189296723155674
0.4651965220912289	0.06278804155078535	0.580949495716627	-0.568229022753912	0.790943920002718	0.4954013058059098	-0.14755232763995008	0.1395372421403802	-0.15325712703989086	-0.47935487706793795	-0.10447510483426384	-0.631873243851366	-0.5409435960414388	-1.4818122667002536	0.8103444761266638	1.1553579134642333	-0.47221150011607155	0.7876557044384678	-0.5569213963951007	-0.35816690550903796	0.017438793965398203	0.3559070397164309	-0.14654924841760703	0.7753412766254554	1.2196296575670422	2.992068902801774	0.7960644827270007	0.5198774327073615	-0.04947930809959393	-0.06032164804521417	-0.21038554100759638	0.08549678258291735	-0.8145134797980942	0.029341914769134458	-0.6390742846747701	-1.244557548979083	-0.8230920384505112	0.484092959009062	-1.5849911244937667	0.48176136184826623	-0.783028069720496	-0.10803750995504313	0.0319213961268015	0.38190009812312964	-0.9858372159225823	0.023779326127742896	-0.8726194635807346	-0.3113015143271321	-0.3452203828317092
0.521097730896419	-0.018029420594436164	0.46100601656821655	-0.4379457422283603	0.8518337135600618	0.41982820161918666	-0.061584185849800535	0.12264100153165942	-0.18733589100918951	-0.4890806472518031	-0.2106916784862653	-0.7171681383187856	-0.6217492177297019	-1.5100532129171718	0.7504236148382158	1.0461259447934268	-0.4390594878742299	0.7394636322375051	-0.5913355442154857	-0.3718103637291086	-0.1218690395866781	0.30013509791725046	0.12768017441195442	0.8699379431652183	1.1908879032158917	2.7408639341267196	0.6554376716085436	0.562847171130471	0.13214940430499947	-0.2000208448507641	-0.10541987549569129	-0.024066733269305713	-0.8185871093682122	0.07065857992800004	-0.7135301380560884	-1.233587097911122	-0.9775892179508382	0.43492882648762626	-1.5145736329358501	0.3195591053031164	-0.8560700826027168	-0.11228880058932153	-0.03876480319028162	0.46287957963560267	-0.9900601329858485	-0.11001067407869418	-0.9442617841654746	-0.37883874722462985	-0.4603028779118052
0.5909742419029058	-0.08336467555525433	0.356892863043205	-0.3164313802166753	0.8886142886738899	0.36002399903562654	0.012293539685854475	0.04561590466576519	-0.1979419745966228	-0.41186273800975215	-0.2998380652443614	-0.7844762549071905	-0.6880990229772231	-1.5397582191016799	0.6775132645163081	0.9410063710235829	-0.38750306756531033	0.6372819453151658	-0.6160949779389646	-0.34729221317608466	-0.30779102841714845	0.24638315195513244	0.42316684698382845	0.9137555420817494	1.1348906760568784	2.3851459412924974	0.5924949233750321	0.4925589235112125	0.3812809391868317	-0.3144088366508778	0.0036430005347463435	-0.1275707390847649	-0.8044048434574277	0.10707630103175317	-0.8891513524177533	-1.2448218971975915	-1.0324264799006062	0.3818276845374533	-1.528898312069582	0.19803594083129444	-0.8768331644279822	-0.08636629672175936	-0.10055989875443891	0.5101359346826247	-1.0044009020991755	-0.2147528453912822	-0.9918873288876107	-0.4473654595317845	-0.5800361702995239
0.6521962473158739	-0.1466390426510399	0.2502311290360455	-0.18096085211954094	0.8868901992154303	0.3646921820277047	0.05132328147827557	-0.06748970600000041	-0.18241163791502463	-0.2793099024393434	-0.38081394633691923	-0.7949922587462668	-0.7703399739574748	-1.5822544860556516	0.5827381037906978	0.8377270470267739	-0.33927238248355596	0.49182574457972034	-0.6382026616601061	-0.3322279408823605	-0.5162109217015735	0.20364806272139133	0.7990386270427913	1.0176708835042136	1.0479536725460787	2.0496041268867518	0.7053203121466997	0.2356475528482095	0.6468060166702804	-0.41090515590108484	0.07524276850711742	-0.22431460401545872	-0.8330926792131305	0.18145524616073272	-1.0424788105914982	-1.3157773648480091	-1.0716584571997765	0.36402386850010504	-1.6470403723740674	0.20583330234508784	-0.8413490319867764	-0.08595153665987841	-0.08737720163159637	0.5016401855730722	-1.0335325989975437	-0.3369770433875481	-1.0206518226041337	-0.4941236248264664	-0.7056076976053218
0.7132211861878135	-0.1897473665055288	0.16062303928371607	-0.04065815589768923	0.8624025221103014	0.43344679845828066	0.06502770961140396	-0.17385922074126753	-0.12868473753029713	-0.12412896446535009	-0.4881149349285107	-0.7694920166899405	-0.8265570378936944	-1.5916938200572122	0.47092564391136726	0.7287579711806889	-0.31530000141171943	0.343505281765735	-0.6330749682854203	-0.35339442746676963	-0.6841721557239088	0.1725816728442987	1.0237114050884775	1.1772339146517454	0.9561182200052947	1.741943649580921	0.9692287992026515	-0.0812009115589492	0.8892291965233203	-0.482153866138331	0.1211842626876896	-0.3007969822607276	-0.8805105895531342	0.2613594843564369	-1.2267165286430042	-1.391623274540771	-1.1143663779647346	0.3656723699850457	-1.787217589611311	0.3062993064651025	-0.7548660598465227	-0.08435471042163598	-0.011879798985009838	0.39739234649937527	-1.0610994586085103	-0.5105140728032973	-1.0538673018087081	-0.48926043879176506	-0.8574018054753718
0.7973685992071406	-0.2061322766390808	0.09727261015603395	0.013066908236559333	0.8406061065988671	0.5655159440530741	0.06909208497851023	-0.2403401674545596	-0.05072757936460187	0.06993544583647192	-0.5995853119947366	-0.7376024840737417	-0.8263007290915526	-1.5613723675705617	0.3684861869744452	0.6250467518289857	-0.32941556540756567	0.22004868434436772	-0.6037738632872213	-0.3939604908260463	-0.8077733597695946	0.16145736952884454	0.9908553277944586	1.3188645548902487	0.8735563269529021	1.4349130217577688	1.2521636283956374	-0.3661066399529012	1.1002908166167478	-0.5308048003824481	0.1535562824281728	-0.33635873178898096	-0.9185311322075747	0.2959652672480259	-1.4068361863897691	-1.4335885542284608	-1.0929516493398461	0.3260889402113789	-1.887325902077793	0.4212889674706977	-0.6851010808405466	-0.05169235554850562	0.02582079030498808	0.1246688050837564	-1.0708957687501988	-0.6522034825884411	-1.0775131622139746	-0.49355520048474777	-1.0276011963075016
0.8643055343099475	-0.22096726284108126	0.01957731374311852	-0.0444250856818144	0.8109181271434215	0.8135545175219498	0.06513041945822698	-0.2756366700898238	0.03814113714622931	0.2963929455410041	-0.6770461929382741	-0.6652569312755501	-0.7984314186721069	-1.5059307282715912	0.2857217415237071	0.5232508944859504	-0.381754511652289	0.15318714486039936	-0.5836000524959619	-0.44252318724087913	-0.9005970837337613	0.16975940915705562	0.7927159578886657	1.4396989088657013	0.8199455236802908	1.2054168652523742	1.5185119157902833	-0.6148189007595078	1.2233052769572554	-0.571018666291421	0.1812631614792369	-0.33514682978162724	-0.9844420275801802	0.32446414727639183	-1.4160811490819405	-1.507143446027513	-1.007560115106893	0.2383498729423556	-1.9612149357727104	0.5036539537908381	-0.750564952883954	-0.0034764983548393135	0.03055501438122089	-0.2623975243474993	-1.0661798207607642	-0.7373304533226818	-1.0766786024349655	-0.5345028058418642	-1.1892510363443427
0.8978068462848569	-0.23295788314671578	-0.06263261095245846	-0.1341058033702754	0.7808236550514299	1.1627493082679945	0.050545621209479995	-0.24360421393578977	0.12807290581386516	0.5255760139059319	-0.7281258759548679	-0.5688483710458583	-0.7251441885133081	-1.4184338812611936	0.20868063415284568	0.4070898220779048	-0.4480434875602842	0.17223621314176846	-0.5596463991599337	-0.5013412467770731	-0.943280969255267	0.1873161814855672	0.3569750416323762	1.5173325029239515	0.8194431186515734	1.0372050634116259	1.7065815671082014	-0.7399220216486431	1.2246050207440853	-0.5941252102243574	0.1801678675782425	-0.3003993269145629	-1.081799618946453	0.37443785056004303	-1.3266745868030854	-1.6091598293522833	-0.9314539683140165	0.14207738622187946	-2.0218572955238066	0.5611059416479557	-0.8801870037857021	0.03385190721445163	0.02378084009327779	-0.6608781425824145	-1.0583985065781965	-0.807325221741596	-1.0462449891604226	-0.583492562996627	-1.3197504297335372
0.926102317134254	-0.24881479721567223	-0.09920110004202305	-0.2403363109299775	0.7551305170241251	1.5782359732361957	0.01175064478122318	-0.10819428564828448	0.21452226224369225	0.7691516534703682	-0.7471966214442253	-0.4962609074692301	-0.6137523831029075	-1.3556719421242758	0.14134431743916584	0.29586737916279715	-0.5183504331771193	0.23863187867320365	-0.530301342504237	-0.5564251154786696	-0.9590742958886477	0.22821035252737562	-0.14596058611705268	1.3936122236302149	0.8572281635196184	0.8631356613819658	1.7319636916401513	-0.7581699320882586	1.1448175231203686	-0.6205811430943606	0.15120342886307298	-0.20768882335208913	-1.15031849938776	0.4258432087273806	-1.2957312501357265	-1.6657964351670074	-0.8654596570579788	0.024529533278122444	-2.0463225319524665	0.5410770047924724	-0.9603463246178909	0.04670946913276301	-0.01980866207203309	-1.0517625616134942	-1.0493095886349244	-0.8252238839515751	-0.9872137941251585	-0.6251349092158464	-1.4362974311998644
0.945940348931161	-0.28950455845169715	-0.12784714466136762	-0.3806853218622897	0.7375812487152402	2.0134429545449484	-0.054159731208084524	0.0869444932001641	0.2895224247548266	1.0070016380072082	-0.700847231181364	-0.44947251691052514	-0.505692592120337	-1.3702740139062846	0.0889384478903819	0.22511165319552778	-0.5962117637895994	0.2884458824126143	-0.5222581891822322	-0.5745131715701646	-0.9926549830761822	0.2929719921120648	-0.5462073458805367	1.0662469547012734	0.869432419008854	0.7143232236077247	1.6597127975766661	-0.9705108704299402	1.001887633788129	-0.6742349620799224	0.11301012487101166	-0.08680159811866603	-1.2254974408722772	0.40971472167835954	-1.3847078141498295	-1.6422694437200511	-0.808993806211652	-0.12538713117580347	-2.0333864696735344	0.4276511003542035	-1.0324154680681024	0.0654980999359717	-0.06615017254182179	-1.3648858887947788	-1.0561477132196042	-0.7703779832690408	-0.8972667957208115	-0.6606087986897518	-1.5221689610627258
0.96047400633204	-0.3629300756925941	-0.16603216194246678	-0.5129601349376449	0.7187564345468445	2.3836813261017404	-0.1087133327059137	0.29875550946744645	0.3564091777013809	1.1744770475644348	-0.600594939697112	-0.4141677733046413	-0.398538425571998	-1.4324002427941163	0.02845354748681465	0.1889075556199186	-0.6615225822778408	0.2996958756367554	-0.5129404377928056	-0.5618533538626209	-1.0257010379806117	0.358306680161169	-0.8415195999929868	0.7313914979233533	0.8058153822476406	0.6130224318102204	1.557692238876356	-1.442021936379879	0.8205524119160448	-0.7173318463144731	0.03230319094408041	0.020451729532039838	-1.2885632616244842	0.03061698239991819	-1.604255005095408	-1.5827470365199794	-0.8054206335580105	-0.24194588322859617	-2.04515317039053	0.3185308818067914	-1.100183504555742	0.08843433135799074	-0.07232775761690581	-1.4993386147026768	-1.0982482670889178	-0.7183985350074712	-0.791908260064093	-0.7005669246372126	-1.5693498154515384
0.96546635870477	-0.43882525194530475	-0.164051550824912	-0.5805487357364193	0.6965535263988636	2.617935894672743	-0.08599978372295573	0.48850221153072626	0.42025340206121786	1.2123997079184534	-0.48041184949555193	-0.42650522300488375	-0.2962028645039066	-1.5048134193489566	-0.014712034205473151	0.1931889530510592	-0.6973682895679316	0.2631506522491306	-0.46956015184297184	-0.5376995146105323	-1.0409597323308875	0.45275939330835496	-0.9988058062401663	0.4548493565461649	0.7114051039346859	0.49899868046260465	1.4215144754343396	-1.9961110219897917	0.6634930498044092	-0.6826720304150684	-0.1576086015560089	0.11015141404499715	-1.294382732438941	-0.6030916300989849	-1.801243825536297	-1.4989266222356445	-0.8551533631454358	-0.29764583928444105	-2.0801792034254363	0.2796940234977098	-1.0810589396685992	0.11346510109251015	-0.025505126814165828	-1.490862855591028	-1.1300166076359257	-0.7220149313757817	-0.6750513452299108	-0.7266302333426701	-1.5819960260029025
0.9633478933887097	-0.47818650695428444	-0.13847836610118586	-0.5589969571354385	0.686012751823559	2.6967252666689694	0.060420439339666246	0.5976877663734471	0.4773894007419062	1.1472997945909769	-0.35405881222390445	-0.48467765019587716	-0.24326655323508803	-1.593080824237031	-0.026374372379830407	0.24856544877225745	-0.7074658838549384	0.1511338485510841	-0.38981719459037345	-0.5013230312120251	-1.0616080980757183	0.6128548080542687	-1.0761603929947605	0.18665657162416371	0.5913721691571953	0.3676330733585661	1.2912619413862936	-2.605050551845097	0.579366085021441	-0.5578542958488949	-0.3733612168313968	0.16362659011943145	-1.2616859278999482	-1.1339447870480994	-1.895231523174243	-1.3707617942970756	-0.9534520720660347	-0.3528027595570095	-2.0931518082531797	0.33391139160597366	-1.0413249039191406	0.1836632415658702	0.11101757886385748	-1.4160003134374326	-1.189823402592843	-0.7559623940589546	-0.5548561912796917	-0.7510724800365598	-1.5349339153751342
0.9661560915983699	-0.45779904600848287	-0.12803646778289898	-0.4471314931363691	0.7144812533693602	2.6106395614134703	0.344515875649766	0.6139599980960507	0.5148283870459327	1.050414652497282	-0.23441792949213944	-0.5391644955271675	-0.20690487783804268	-1.6712924488214018	-0.02592645896488379	0.3125422954735521	-0.6877221525515804	0.01473630800378829	-0.2657856171329977	-0.47117627105953125	-1.0823287114263753	0.8152053839449763	-1.0011124903660504	-0.015027751191749362	0.4466795208868756	0.27273575130162936	1.216120191459316	-3.1944260451667015	0.5735801288091052	-0.34402337048052256	-0.4828297572696078	0.18203235185610084	-1.2115522645131975	-1.573060183403548	-1.8864000203520264	-1.223541865607929	-1.0884547994015914	-0.41447610922886946	-2.0979754246961706	0.46575963368671924	-1.0642641410528497	0.2909201935682993	0.38531390308557567	-1.3048959050823787	-1.3175827208520627	-0.7917263876368094	-0.48041345899205384	-0.8017675102164755	-1.4110841726044985
0.9336401123286067	-0.39994089660757126	-0.1360026022042416	-0.2695763314674084	0.8024658837007236	2.4052211310888114	0.700229420865433	0.5671113309536879	0.5360772111917227	0.9720006303898774	-0.13996164889190826	-0.569517183198007	-0.16082055521312377	-1.7154261512654394	-0.01122826320033092	0.3404089348937827	-0.656059949302903	-0.06956962281393302	-0.08542266531658393	-0.4445815460911694	-1.0887731978659798	1.0248909801801942	-0.7844193568390184	-0.08801302279077906	0.3271908582238272	0.2222428177735476	1.1263806445478879	-3.526676741972208	0.6139141134197281	-0.10002674601437947	-0.5249985724578686	0.18093406566193834	-1.1309849241264078	-1.88824795388996	-1.6771893261552975	-1.0693167091283948	-1.1631511229705804	-0.41593066936263823	-2.114017603623999	0.6596440267123616	-1.1179255707763462	0.39454799502926974	0.7788510906257378	-1.1936315767440864	-1.4440344353505756	-0.8211908520569621	-0.4387596531330531	-0.878610060115436	-1.2768047694886846
0.8472428562992009	-0.317318028564057	-0.15682814557265107	-0.04621592115295607	0.9278057856320687	2.1514116542360298	1.0574836137834334	0.483318137707597	0.5403660767898669	0.9868638033724755	-0.06121068810644359	-0.5854548344832108	-0.1531996401628035	-1.713133741579344	0.017089818255754223	0.37139273209282564	-0.6194618132283857	-0.08899829209366122	0.11284326165372952	-0.40175675266608735	-1.0859699907599634	1.2263819833742793	-0.6864179849500951	-0.07677774101730904	0.2981979013583195	0.18457781870935622	0.9867379545744489	-3.588374599004395	0.6692580424072777	0.11098475702089365	-0.5170475500654697	0.15008737238104103	-1.06651811965961	-1.782148905244321	-1.3383341551357897	-0.9173385125061554	-1.1443129678238277	-0.3560609742566535	-2.11378007705673	0.8873098458568232	-1.1289343564543524	0.4831407442470521	1.282006734825334	-1.072852009403093	-1.4822121779377688	-0.8322733570566234	-0.3817314015674119	-0.9154944840669371	-1.1470376292926068
0.7619787328807095	-0.24649842738390176	-0.20908132711520774	0.1801703835782531	1.0908654008375405	1.882347878629605	1.3573963665041473	0.4069490501835194	0.5262287050033916	1.1323777963854922	0.012510830976435138	-0.5846010317357893	-0.17020145737147788	-1.6559390831086553	0.03683118728489411	0.40074283816682676	-0.5736539488324858	-0.08835987223278129	0.28114880876338444	-0.32845731891766833	-1.0565507656679567	1.378325783713891	-0.5990081740097006	-0.015137901013055833	0.34002311999895896	0.16018164874693155	0.8420516437327882	-3.5365121167023306	0.7148329293841454	0.22450360359050298	-0.39080478636573956	0.11617305214403273	-1.0575949310774446	-1.4247720549042997	-1.1858005399123566	-0.8002102226901744	-1.1215613378659441	-0.2509253677877369	-2.0998025521366976	1.084493122599839	-1.0989290150249915	0.5071138758237742	1.9590007777265908	-0.9598285612491745	-1.4789538865996135	-0.8183410650570494	-0.2971255857487275	-0.922020837619999	-1.0151528920245472
0.6936787542024526	-0.24654952377724898	-0.2824804450010735	0.3496667856270764	1.2697782288683694	1.625744843450854	1.512106741488844	0.3506762488379968	0.44586074004990783	1.3388935455315751	0.10778977118600974	-0.5504631518847142	-0.16244384429334974	-1.5468473515763186	0.05726931051506312	0.40453600606634543	-0.5313674511477025	-0.09169000826385225	0.3726708102252589	-0.24054900200169654	-0.9889703551791005	1.3481633777894124	-0.30541830218406213	0.11082943463537576	0.4531689191744624	0.1592788644884254	0.6853098488646435	-3.4052374315611997	0.7254824429923553	0.17451715350438946	-0.2310744258041455	0.1298826936022086	-1.0623798293026627	-1.204453790069619	-1.1566598882779975	-0.6891178838633937	-1.1230440829807198	-0.11642704075177927	-2.0819880595915583	1.2328572045902935	-1.0723543184348254	0.44699440485412323	2.7805811030861216	-0.8448460933005822	-1.431751534450821	-0.7783773853740604	-0.20721567889011644	-0.9380840884618907	-0.963301449701271
0.6315863715666062	-0.2819422922362106	-0.3296364655793339	0.44998444848464614	1.4176854806218426	1.4128279144617526	1.5289658292029393	0.3089316543795182	-0.08088160364693717	1.5258008870489002	0.25179259643996305	-0.4860437345917529	-0.16172617964735597	-1.3799830431650344	0.10940974989202709	0.44642985549123343	-0.48084938256129134	-0.08830810846027706	0.39351854643147754	-0.13648347888919066	-0.8953519075508565	0.8917052050126244	-0.05083711880862685	0.2573066670114545	0.6485626082594115	0.16897854652167782	0.5238934785576586	-3.219236800588983	0.6869303651862557	0.015082000367130876	-0.18389565517985845	0.18207022379383023	-1.0892787166228122	-1.0644424163666772	-1.0789459711214413	-0.5766377168894619	-1.1184013892606828	0.02357922065739017	-2.046212904306037	1.3853556018888842	-1.0314425986360904	0.3362327303287998	3.6718853870968338	-0.6807482004998182	-1.2987832372759978	-0.7455631713224313	-0.10986891711188762	-0.9456420269314059	-1.0124415761473373
0.6161494925193447	-0.2914291892678011	-0.35060764211815293	0.48215773401791384	1.5072259965620602	1.2618838714934753	1.4938243887545002	0.3236838644564508	-0.7748616019936906	1.688982055335428	0.4147352895181508	-0.4122467171229437	-0.18993723513632269	-1.1653826742315652	0.16291051889957045	0.5295039881024837	-0.41183661445367037	-0.08815281714276682	0.3630014455758531	-0.055260274345402406	-0.798048832025529	0.48605350909086165	0.06401743672215225	0.25743884679702467	0.842825886029749	0.1876640811744818	0.3831641548199306	-3.0098126822395996	0.614941330283511	-0.12540154701228995	-0.1805489238157097	0.23921897782805193	-1.1356620543735794	-0.9570906696978142	-1.0236746557059893	-0.4938306374427309	-1.13138148583922	0.14025433752088284	-2.0701300025025384	1.535711866903466	-0.9823382941467464	0.20688980503120744	4.5610342520159275	-0.48428650109113136	-1.1571547447023955	-0.7513294070064649	-0.006865694609261027	-0.9253892781635148	-1.086735589308246
0.6383359005968445	-0.2786550909308326	-0.3719137749489114	0.4573330492110559	1.5305642806948812	1.1891778403255093	1.4358666894762802	0.3717325486875008	-1.2345522363748223	1.8042010585620134	0.5868207223456487	-0.3404419060647855	-0.19403817597057577	-0.9613967400631178	0.22165353380056688	0.5808432011583518	-0.3411534544446223	-0.09607267433583591	0.2630846775319947	-0.03068747709723718	-0.7389936390240421	0.41725904093785227	0.22969317086763175	0.1056083331053514	1.010775700421065	0.21258512570580584	0.2114555175379551	-2.846524119134234	0.5362229767425075	-0.24735746191704458	-0.15042834153838036	0.2956102931076787	-1.1749973663601743	-0.8536088651364115	-0.9995616760902715	-0.422522705500972	-1.1699085515264476	0.19638096454929835	-2.1538124392786813	1.6584132041314938	-0.9704078426910471	0.07899853995020069	5.305616079290066	-0.2583195647749128	-1.0700811959156584	-0.7731611085847454	0.10665298110888397	-0.9104418232516627	-1.1576849865330356
0.6605551530978503	-0.21989423858077561	-0.3959578113833483	0.4068808912826875	1.4879526387947144	1.1818631283930396	1.3758107747558348	0.42019723884262844	-1.6640741836852482	1.8418492012092287	0.7865774329420188	-0.2626604757746764	-0.18306815923894865	-0.8137771146468534	0.2891723337573734	0.647336307753388	-0.29126742603712896	-0.08516777292838586	0.12485671470299095	-0.037445451729608455	-0.7399617569420995	0.360226392516959	0.3231378605040996	-0.01674608840415983	1.1240052337680217	0.247373812132431	-0.10842485964095691	-2.7910156118418	0.463542142727419	-0.3519728695400174	-0.10953736923461384	0.32569954763398057	-1.2221566335528693	-0.7384053862148339	-0.8181685619440483	-0.33868026219842984	-1.1929275617509298	0.17621106402768402	-2.2131209959981932	1.7447197138542112	-1.016900760810259	-0.05442977195691982	5.798995358324109	-0.004026801427549698	-1.0332324932163983	-0.7921763540052169	0.23602829262820862	-0.9215366242918689	-1.2395983910277084
0.6674196376103574	-0.07622821261766631	-0.41837075630921144	0.35125692401955616	1.3958329971605392	1.2217816065772713	1.3979080646578599	0.5063904662660943	-1.9993473930521861	1.8519671395456683	0.9684412970351381	-0.18775351473422086	-0.17302085419502827	-0.7021040142242934	0.3232801108362904	0.7892233208660938	-0.27135816040119776	-0.016321955498441166	0.010333345817530277	-0.061216764115712606	-0.7795967934977839	0.41124776254613915	0.20810888651389697	-0.10665037255618078	1.1410660712015162	0.3329703568284773	-0.5049641735120856	-2.8528023963127773	0.40218165782341997	-0.3777928424852628	-0.06542136488903089	0.28555529364042487	-1.2752862467292834	-0.6474505618856823	-0.5337081714156908	-0.27968655143536836	-1.1749887765918303	0.11744683462336487	-2.245991018653276	1.7652627624578563	-1.0959848049018048	-0.17898221853978707	6.012439582834253	0.2295363340925038	-1.0494596415254969	-0.8201242651096259	0.3790532929775524	-0.9390525151181521	-1.2855918078060646
0.6337376813061737	0.08038223299357142	-0.459526690266644	0.272105083842462	1.273198373810357	1.288827006400513	1.4624832126384786	0.6093679327033374	-1.8389059408116446	1.8757325295917244	1.106367659265523	-0.1450633773631393	-0.1561386477606867	-0.5846517297191427	0.30224476971952635	0.9419077178511932	-0.2772872992224805	0.08240881325698367	-0.09375882968857158	-0.07265613896511883	-0.8424522105656738	0.8167547637306363	-0.01918016842314931	-0.19622420724427558	1.0524334507188007	0.44510455972805707	-0.8632867829183052	-3.013049641011542	0.34444787735686244	-0.38610271883545616	-0.035544181256366505	0.18989077893502726	-1.2923351408560755	-0.6065141800552973	-0.35560619783430153	-0.2568865175892999	-1.1383333727707963	0.04433094523251119	-2.2451505400306324	1.7077679319550583	-1.2110906198048779	-0.2565216121084416	5.914214055659086	0.39845181638833166	-1.1287304400024425	-0.8436558396352222	0.5136028751267335	-0.9515367978825587	-1.2787838321727798
0.5570952190576943	0.17952626821956558	-0.5141536924868587	0.1900354169063525	1.138453073288548	1.3332482595180508	1.5175356905351574	0.6515285330858948	-1.4596749138113077	1.8924977181143123	1.2297666006672494	-0.12192532290801232	-0.1500043237627826	-0.452057982917609	0.26490206242154823	1.108675659017676	-0.30550337863848265	0.15739726502403667	-0.17338458252117656	-0.060706728294402226	-0.9190635717826747	1.1342787689311926	-0.2544270655714217	-0.16553646702771924	0.9259320511965867	0.5721452003843667	-1.182900627287109	-3.258702797923788	0.2828777563582142	-0.43269738265618474	-0.028607319883407097	0.09273032268930416	-1.3174019725494508	-0.5799390862768818	-0.2337347665666581	-0.23637750163694443	-1.1340066739112837	-0.05824463540096918	-2.1537576254554627	1.5971053781631608	-1.3521310856191642	-0.29268868950446497	5.540499025836484	0.43373416269035936	-1.2034567795077518	-0.8291735887409276	0.6360791591395787	-0.9517052199097342	-1.2802681291858513
0.46821820905367345	0.21977319404657597	-0.5354015720494546	0.13484372027418698	1.022840960659413	1.3436873458940373	1.587921281278859	0.6452404435411715	-1.2917126730361272	1.8986743665173715	1.3182399022904252	-0.10891906105562361	-0.18670774422934866	-0.3048043724932421	0.24321973526097151	1.329693412370846	-0.33189858039617265	0.2121115725604664	-0.17202208113875952	-0.04107034917392568	-0.9708506556381504	1.0981265739324173	-0.46689055145742026	-0.03593418727610719	0.7961859525305797	0.7233300712100317	-1.3753373161860492	-3.560433597736722	0.27361184097469315	-0.5060447606451376	-0.04667966924980542	0.006742088073864128	-1.3600349846642368	-0.5768968196490517	-0.09166995525046201	-0.21787312634158745	-1.1777111938517477	-0.15893898492810637	-2.0050477230709576	1.4591949017186705	-1.4453729401291706	-0.26954507805150485	5.057935331887168	0.35473369097046403	-1.2713664305556063	-0.8159579098465951	0.7563114046355319	-0.9699369043515149	-1.3286364211851205
0.410313490414691	0.21260266684675672	-0.5192362901341154	0.11576205956443704	0.9267965625344339	1.3834955520390868	1.6186608711492056	0.6136239933112181	-1.1363237732879854	1.9338126329881071	1.3349922434261752	-0.13238440656392786	-0.22869112602001468	-0.1508276445861311	0.19940716752487128	1.5621845597171162	-0.3306946943410894	0.26037266312476515	-0.11327336561737103	-0.04708148563937786	-1.0041279028812202	1.041932008890731	-0.6749499712429584	0.05170101055695524	0.7031572880465946	0.8561653271069876	-1.3304572914684083	-3.8226450437515815	0.3413871903749765	-0.6054028995567621	-0.09454806936731168	-0.08371503519369047	-1.3688935124595747	-0.6431555972346263	0.01599499488556121	-0.17916814134879444	-1.2370696130367376	-0.25899332799638514	-1.8977587997632028	1.3607210806227825	-1.4590699176587854	-0.169110929067019	4.550141687677931	0.24788715216913948	-1.3596189663397014	-0.8240406390568744	0.796592823302384	-0.9996844449014427	-1.4176942419693739
0.4030384506083736	0.1552214171170922	-0.500420484517341	0.10969483249410483	0.8385736434161295	1.4488684926013848	1.5299195634948575	0.5423109777874779	-0.9940947261016702	1.981598322379392	1.2853148211073289	-0.169354065527283	-0.2360899067751458	-0.043161445127498366	0.1423562699692306	1.7543028804100884	-0.3112669831271909	0.29909196495754503	-0.04457692494909392	-0.0607613749895435	-1.0525048997417474	0.9128241898580531	-0.7914615021382654	0.0921039650129232	0.6236307587093621	0.8914788881025111	-1.1449709581561662	-3.978285847121049	0.42090216107564976	-0.6929321838678557	-0.21912760899516065	-0.15150580372997668	-1.372945588434084	-0.766434504484492	0.02012959358510127	-0.07737204820611188	-1.3073906231522892	-0.38010970180165754	-1.8337910680703473	1.3199134606124137	-1.4485731685239405	-0.07520925105715873	4.0440608318539955	0.1470975827329779	-1.420583312166752	-0.8047087506364118	0.7375245367213858	-0.9939791487308621	-1.5310945337679907
0.4637842118805217	0.07304138448259316	-0.47694441744749616	0.09898069614089466	0.7844120038430225	1.4888972428247995	1.37325770142054	0.4625978426429252	-0.9017069403821054	2.009834429364804	1.2186980895596995	-0.20229662153196742	-0.21780654555576717	0.00902458713827947	0.11242901809648462	1.9184982275061053	-0.2949994728078849	0.30815062514569497	0.03589855992845932	-0.08832152490538835	-1.09383053027374	0.7749129137908025	-0.8036271896830985	0.0864863241261893	0.5429528845146542	0.8513784710386292	-0.9043738407228549	-4.0410864043942265	0.4609636187632291	-0.706329739616127	-0.39295480772695246	-0.20164824928419148	-1.3825800456713488	-0.8849039461094765	-0.05068781294062088	0.06189540490967281	-1.3840558377753267	-0.4854780378919756	-1.8036251940272443	1.2697018798752457	-1.4102472332681795	-0.011004393477978635	3.5954257437843475	0.03501366448058616	-1.4205833121667528	-0.760478723164079	0.6584453612170282	-0.9794738016403457	-1.6496403885452533
0.5643374144405022	0.022200473101458337	-0.42454560273453035	0.08172074737592759	0.763246352767611	1.5384093884179482	1.1941464013979493	0.407205053829106	-0.8537596224131103	2.0256191975059545	1.1325992827180396	-0.25632810539796635	-0.1565829163510637	0.030657999554103355	0.10954246497793844	2.0113557288086903	-0.2645411556142912	0.3159669547937559	0.1025292726943637	-0.13588236524264602	-1.1161839395160453	0.6886118150499181	-0.8639977789512707	0.05815579008563554	0.4689737440361651	0.7371657648462105	-0.5768460221461907	-4.017769629943606	0.4796002675775969	-0.6635932326722737	-0.5504337308253918	-0.2553506569850052	-1.3693461379673653	-0.9975796593770472	-0.1241844394236448	0.18094021930981535	-1.4034044461583128	-0.5818087070178025	-1.816817054147851	1.2225107056585303	-1.3513374289772606	0.03134260884007069	3.2327572368062873	-0.027834888932204305	-1.3782255247707442	-0.7088659141656568	0.5930529660884258	-1.0328846370084743	-1.7525120668644871
0.6653011722942935	0.023341625886228297	-0.37762259522892205	0.043619178903707714	0.740580884033213	1.544327321187433	0.9741859280106595	0.36573246324406333	-0.8112986310924544	2.0394039080689708	1.0025255803950395	-0.3451520512213939	-0.04939457529577198	0.030715791394929172	0.12525261327255605	2.0136278739366196	-0.24368382970998206	0.3464040530259426	0.11805885834340879	-0.178743589797823	-1.1426121137268894	0.5222357891340169	-0.9627840339076018	0.03709514425144578	0.39007522098482816	0.5421853599916143	-0.23152201286376442	-3.8878288563843184	0.4528087746813507	-0.5826355342503613	-0.667873576876391	-0.286632877549795	-1.3155052561358513	-1.1253548577459873	-0.17490769626960176	0.3062192458630387	-1.388528380416621	-0.6764908746586895	-1.841410189497347	1.1959696866596605	-1.3130882992029735	-0.019237380706319467	2.9835561491512643	-0.014001810382061589	-1.3040993968277266	-0.6226723564840799	0.489882831629998	-1.0982323835526882	-1.8363451621627314
0.7532256940166735	0.05141057796532853	-0.35991360170725306	-0.027504778126889708	0.7227793099499193	1.4353050317818785	0.7522592946984894	0.3321319847608104	-0.749152846385444	2.0347174986456977	0.8366100946376266	-0.4399668463225638	0.07171987734250426	0.01366719835129299	0.17254895201379852	1.9418769108471998	-0.28142565753682786	0.38196576473599686	0.0974601815296762	-0.23151408173847193	-1.167002905453463	-0.24380895130060026	-1.0037287672574116	-0.04679495965712764	0.34467036651458466	0.32354360957105166	0.06024940411054125	-3.732312551429158	0.34572665753422827	-0.4739711817730871	-0.770060441195035	-0.2739268424414568	-1.2343990758588335	-1.2089948204038077	-0.2337016897770619	0.42136492404023046	-1.363102947792747	-0.7059699600364342	-1.859206410768082	1.140959729606314	-1.334926657768881	-0.1444327053851022	2.8604663231692173	0.012464946843934548	-1.2058361896296947	-0.5205133254345706	0.36076716093081096	-1.1132640494781274	-1.8941140019114506
0.8323314880280135	0.13089953388350767	-0.35564654981428656	-0.10840113906466539	0.7399220856222559	1.2490188002554627	0.5685847429099437	0.3064196186071987	-0.6610294882834065	2.0075402456722378	0.6782294230294413	-0.5169940841857842	0.16530676463085547	-0.0005688584388175045	0.23587063737869488	1.7991824412014281	-0.3422670490455745	0.40589788222354956	0.04880569668016713	-0.2679087807020255	-1.153232511783188	-1.5350834107264375	-1.0045790572471043	-0.16923750102368576	0.3859513130407816	0.1306627029920522	0.25469534034722996	-3.569521981981011	0.2038030214563069	-0.4012809623730519	-0.836609687290602	-0.24230377443709913	-1.1296917083898597	-1.1721297071489027	-0.2971925874071989	0.45780092015752133	-1.2940945317132262	-0.657271286757805	-1.881022312407976	1.0065623501075982	-1.3829300836904257	-0.2239214712445973	2.852999335601826	0.072015150602428	-1.1339179827908228	-0.4406859585949056	0.25563117454849393	-1.131748366960672	-1.93494206508432
0.8770984372650726	0.2619106864274598	-0.36170488970327863	-0.16956743334624244	0.7528877990293793	1.035182937606504	0.41890715041953275	0.27273913898469987	-0.5621167617393147	1.9577152818875625	0.4946828460990253	-0.551445025044247	0.22661583010294054	-0.009391746138237607	0.30581148765336186	1.6490330821689774	-0.39568949273987275	0.4205815390237711	-0.03503941527217877	-0.2487824374028608	-1.1080199600578022	-2.910262193690745	-0.9815776229105483	-0.2048158933063398	0.5288436766248676	-0.02016525312676045	0.3222101514003094	-3.3677634088552866	0.09479225223840633	-0.3883073799079548	-0.8431003178150102	-0.2028790872604087	-1.0334764575908684	-1.0828302337790126	-0.31085330151048	0.4470507592716456	-1.1946047652414158	-0.5836899381241449	-1.8977587997632035	0.7443439372220725	-1.400339326157972	-0.2673468497235386	2.91308164278068	0.1683869305016216	-1.1002632630480416	-0.3777573287020917	0.1869190860767217	-1.1823802388803988	-1.9721286529184554
0.9059194188905458	0.3872501393097959	-0.3897101483728259	-0.2087959931063362	0.7384503019382056	0.8081144302555909	0.2655906947845664	0.22515446136127554	-0.4761072889605794	1.9129492872711076	0.28110919342752305	-0.5019244656937932	0.2707522058315909	-0.04528047929111505	0.36530102491260147	1.5454157531118158	-0.476500344187305	0.43145193124955306	-0.12336759628924958	-0.19045619812293038	-1.0421301435452546	-4.353085050015748	-0.9250442397497076	-0.16767337356110426	0.740858598743185	-0.12539210669962922	0.2651926325607661	-3.1589973535529454	0.024354524436070692	-0.4087004948285838	-0.8433234332392872	-0.17104772359853715	-0.9757559285497184	-0.9981165299584273	-0.3091663852410679	0.42830406477598915	-1.0679151334673922	-0.5081497818436743	-1.918131270725081	0.4012600306152141	-1.4036419618613727	-0.3420658748714021	3.0298399251810975	0.24586816238074957	-1.103007087332802	-0.3473096044398641	0.13584402760134623	-1.2051172125491312	-1.9950857800539523
0.9732833314989158	0.4687318545685402	-0.4400846620171139	-0.21605196441182378	0.7135421152090619	0.6041295364403106	0.10690398144432559	0.1735537265477098	-0.409672638655425	1.867869558132592	0.13245086265704983	-0.3640495520309935	0.28893304353011323	-0.08375058133421631	0.40763713731795015	1.4829035950053844	-0.5801699821056217	0.4310550756603577	-0.19955046928456727	-0.12067236842854867	-0.9533811845496263	-5.684182796165519	-0.8576315051822876	-0.12949544549556932	0.9646591054934739	-0.14668101921417281	0.10646209287872943	-2.9649576821141537	-0.035056344787684525	-0.4034220274530792	-0.8467918639257682	-0.17044177259486032	-0.9702166544781814	-0.8632054267786161	-0.34910660867862553	0.3773068876227079	-0.9150951574575503	-0.4420739635002692	-1.9723421418855218	0.056033991724345936	-1.3731245838888502	-0.41301058345614744	3.207026921400094	0.2737542094579904	-1.1442073238586776	-0.355775638334342	0.060418369351764145	-1.229791039530386	-2.0188345322630874
1.0884687247302915	0.5001220722152515	-0.48378917645669467	-0.21108085215572361	0.6665011052692729	0.45923207695389967	-0.03344168782052925	0.1280810790003752	-0.38629771019602477	1.7718079691593034	0.06243131181622304	-0.17968507877108575	0.27835603362843414	-0.10093402200644881	0.4664962779191165	1.4581353353050592	-0.6647128803238098	0.4097284013888256	-0.2791615715646739	-0.044895617833760046	-0.8655280958662305	-6.351919639908599	-0.7721664600644725	-0.04016394041435338	1.1229794901677255	-0.0948444067897087	-0.08927550236079669	-2.7933455107380842	-0.08935209330198526	-0.33991082963374175	-0.8493069832539746	-0.19212345694515298	-1.007849232411659	-0.672951914501333	-0.4004417861321149	0.3246134760673529	-0.7981041371719818	-0.3985147360276273	-2.006016100614436	-0.2547251387168206	-1.288433739649667	-0.440281057524823	3.393605386518284	0.2633194305516683	-1.1889230852494048	-0.4025888060697545	-0.02212886567869707	-1.3180862872773016	-2.0558430044556557
1.2229830611942472	0.46248106244898396	-0.4966048954526386	-0.21061770505111874	0.5963460829961374	0.36355270428948433	-0.1514846474897143	0.0799043929465306	-0.40498054637711434	1.634313814866448	0.029487533823822454	-0.008540318050422092	0.2443353119576094	-0.0983911810101101	0.5520145614024914	1.4599192509013679	-0.7355916718168097	0.3761854768064154	-0.3245782843118824	0.008876730184464821	-0.8158361925796834	-6.384626381015079	-0.6980386148092248	0.11069725484980539	1.2055623167629816	-0.027744441901662864	-0.2262118591854309	-2.6834134109064474	-0.16331170749443813	-0.22620119508670594	-0.8278270528622631	-0.24200079893525955	-1.0710443747375193	-0.5226505213219004	-0.44827082388839434	0.2896974822064665	-0.7096984981155494	-0.3920177007634539	-2.0212360721940286	-0.4466816126868555	-1.1606294184761488	-0.4864853284183665	3.5157522166477486	0.1896962682681734	-1.2052145419401774	-0.4887490329092268	-0.03512945245837562	-1.5422981109550924	-2.0677173805602242
1.3611431286672364	0.341178224641128	-0.4886824509824178	-0.21368991417833558	0.5102116950104397	0.3216309507267608	-0.2569383145055535	0.02435160185422089	-0.4319967339483294	1.4571518519406155	0.0623191309604034	0.11696868582055608	0.2027961987573194	-0.09430722425841248	0.670014862162383	1.4358645574395665	-0.8250253571337727	0.3192453270523258	-0.33730961443359914	0.023722415697626405	-0.82145705631288	-6.296225059652114	-0.7134746484682599	0.2510721871253908	1.2161337559088896	0.03202827400455321	-0.28919561246665165	-2.654227425495717	-0.29286681398802084	-0.08294062270250155	-0.7644419891473447	-0.3339159918054092	-1.1469130312815268	-0.45612330844563476	-0.5109844169630187	0.2800928302674472	-0.6403740871755023	-0.4182773597117887	-2.0704954279906413	-0.4644613106441285	-1.0619343747814551	-0.5750988156392441	3.5585526814670216	0.11761233582334948	-1.1867366002724855	-0.5910580527482063	0.013126648541233582	-1.8317945229169053	-2.07723667207072
1.4769525659452034	0.17339470101782214	-0.4546916690090825	-0.23031689523367702	0.41875085178722077	0.30343606426157144	-0.3438161720818427	-0.07185776820282472	-0.4443867901207459	1.2020856855057263	0.12590697940089862	0.1833376193867964	0.16062485717841574	-0.09685006525475096	0.8318443200441138	1.3789670389467792	-0.9090415552028623	0.22745090381239907	-0.3602963313046868	-0.017754425913992244	-0.8683746515357399	-6.152409235469647	-0.7780312807626086	0.34022745249251185	1.1581687757207357	0.12497306266518471	-0.30600768202739426	-2.6534982204976423	-0.44766210627744074	0.03420319543823723	-0.6691514197608861	-0.4051531066751052	-1.1775406906420482	-0.4224570490714655	-0.5748556976735146	0.280753700813711	-0.6631014098364213	-0.4406969799069692	-2.0645938063577387	-0.3828032279777108	-0.9865369938006843	-0.6015190315810639	3.5441575611051435	0.08836696888857953	-1.1185268434434872	-0.6875175097978907	0.05554083108777784	-2.0195219249577376	-2.0655008303540394
1.5244291801214094	0.026662891453840105	-0.3791371802011714	-0.30976206191035616	0.3554781703604615	0.2844692735221013	-0.43619634288074727	-0.22646796990933188	-0.44050115120276906	0.8965082610191549	0.14871708675091339	0.18279687764676228	0.11655683046366978	-0.1256304019860445	1.0050043283854273	1.2962309113958808	-0.9568659287410259	0.11657290310943487	-0.3780821020385928	-0.10912370018886046	-0.9358105668129453	-5.96623223617647	-0.815945493379925	0.39761550939425516	1.0685104116377242	0.21762392156723348	-0.27986696411282586	-2.6803543070120854	-0.5987258760820925	0.11694158164947606	-0.5666197406956341	-0.41560576148852235	-1.1491114980336548	-0.44256732626573714	-0.6077009497426616	0.23588059072246575	-0.7711959594333301	-0.4518486075992089	-2.004499584838801	-0.30163783573661557	-0.903407861018151	-0.5505242819727947	3.4343659011258483	0.0632395415222068	-1.0105745067398906	-0.7652783644270928	0.101070703475957	-2.1011013443710183	-1.9609667393801664
1.5225077813463785	-0.0618360618246805	-0.28533485514107937	-0.433067259393184	0.3209823642037809	0.2804259654187257	-0.5506297850758959	-0.39024630217341166	-0.4510705778192782	0.6225591980377713	0.17408865697548045	0.14355041135694818	0.06825116488686425	-0.1736554217123586	1.14841956809712	1.178154476979166	-0.9870684201479151	0.0006910710644470019	-0.36913061446164275	-0.22371781989843056	-1.000616669238115	-5.7444918491817045	-0.9013669338828839	0.4337666807477131	0.9749165414964335	0.2851437861103984	-0.20782109528788678	-2.725707300794755	-0.7424104553550703	0.15713424889428942	-0.41305547913222734	-0.39676447246796154	-1.1102934723416782	-0.5490690278474122	-0.660293045200812	0.13489957125350646	-0.89873634660108	-0.4800088917890033	-2.0119542647961515	-0.24465711698197956	-0.838686441962331	-0.5231708558917423	3.223750664173454	0.051325502770927234	-0.8831796026434894	-0.7695947084795904	0.17143336573288157	-2.1021539820408672	-1.8355337464622548
1.480746096860011	-0.10583005649720226	-0.1953626824627301	-0.5558321185873043	0.29676100986052817	0.2929969778855836	-0.6676749919473792	-0.5317043165879032	-0.4871532561991055	0.37719919337911706	0.21137009472624518	0.09565207722659455	0.05726406090176084	-0.23539637166135066	1.2581749441448422	1.039459733880906	-1.0185801376397063	-0.117554639924878	-0.3639443188769612	-0.36676465221113974	-1.0552503087631027	-5.5159436464296885	-1.1237286673412001	0.3998625657489478	0.8678833368369796	0.39093750421768003	-0.11047511202641587	-2.7714693607958556	-0.8676680219083306	0.15933890996679018	-0.19294197147325257	-0.33380237599222	-1.0717340897970113	-0.738852778365988	-0.7308458374097639	0.03938174830032	-1.0534279844771146	-0.5131146804336149	-2.0494651911501736	-0.2525401637871323	-0.7866891310041145	-0.49469757764361166	2.9858270371227897	0.045968183332431425	-0.7108760120113388	-0.6852676779558515	0.19600651478149037	-1.9640058142499135	-1.7306632148320849
1.4338606823068938	-0.10519986764591305	-0.12012858662971859	-0.6880914934258386	0.3080587017590589	0.28915583518737803	-0.7704435301105823	-0.6552260755834778	-0.5264984049911963	0.15509476016816998	0.23130089344355373	0.05357383182449902	0.13032915676537118	-0.3196761395324404	1.3204017300509796	0.8847473065336866	-1.0193476149998213	-0.21806263153626332	-0.33459926222126557	-0.5356958024553853	-1.0909695250830627	-5.290540763436731	-1.4020787262746564	0.2903295834397503	0.7650159072072995	0.5889201916063789	-0.036235473149039424	-2.8114867082511523	-0.9657357869855115	0.13714390859267653	0.009342585463989639	-0.25169601499408134	-1.0079354467940953	-0.8888186274320553	-0.7954448074913778	-0.03769778641213321	-1.1889654723458718	-0.5128237684068593	-2.0410055911005345	-0.30491529813114854	-0.7102164732827002	-0.42153390272780183	2.796419584446852	-0.0049863213269831785	-0.5173292192995106	-0.5754425532223655	0.13814370343683952	-1.7296676161881783	-1.5902487173955784
1.407650832350054	-0.05667532609654694	-0.06989970615583876	-0.8152716883505324	0.3514833289323195	0.2961581096754963	-0.8533303764960664	-0.7248910676387539	-0.5697536306818799	-0.026439877658876187	0.2978989281818799	0.02337767465735478	0.265779815070057	-0.41524458031152	1.3111282634230064	0.7150124320596593	-1.0016655385657924	-0.2983827518711986	-0.28258980084946195	-0.6819850053464276	-1.102471343930428	-5.085502590247918	-1.6233939489764282	0.023348446552143565	0.7342226656555565	0.8187732628186254	-0.023339385644517763	-2.8191700389625693	-1.0406806908228188	0.12046055989981279	0.1919321354037335	-0.22236419922237474	-0.9459473058223435	-0.9412977267621552	-0.8460688339685465	-0.12323646411675038	-1.240983087847869	-0.48716532764715054	-2.0814764639082104	-0.3564550008844016	-0.6322589095861122	-0.3934131705322695	2.6561826297984505	-0.11503125979308013	-0.35602236193363274	-0.46823389959406203	0.06342278455619905	-1.5450349688967009	-1.4544058547593295
1.3867453567892403	0.005355695427773819	-0.054185887068765794	-0.9089663476122419	0.3850119629537655	0.34932761123488054	-0.889190785872262	-0.7034667625487182	-0.6031359122036156	-0.1838365656949205	0.4540920731015805	0.025896392762249622	0.42516971549469507	-0.5060740901428751	1.234219871138054	0.5572579591692627	-0.9976174717055774	-0.3897630649310949	-0.2480730991615841	-0.775521931861868	-1.1120513764628446	-4.944160186499983	-1.844665567063344	-0.4061477366940641	0.8051455088760193	0.9922967952966328	-0.043390853974281676	-2.8061154909482635	-1.109986383714046	0.08493159876990238	0.3762863255172985	-0.24097825661655642	-0.9177552027656499	-0.9634212686366086	-0.8653360639084026	-0.12204689713347691	-1.231527549329048	-0.45677471791890933	-2.1539220669251113	-0.4208903399873871	-0.5773941939861816	-0.41972969645861913	2.5588808536625476	-0.2201186787787809	-0.2508781578964729	-0.38519010649133734	-0.012169785649186337	-1.4288658756521895	-1.3722153814888833
1.3496475804405537	0.0499628468204702	-0.08171055627596502	-0.9702098330779197	0.4213299774811765	0.43273003020359296	-0.8777166286987003	-0.6574661074823609	-0.5950225026390347	-0.3609593118054956	0.6581490498377071	0.08700020938605797	0.612138443029686	-0.5740180310071781	1.1113422909709623	0.42994271976956056	-0.9782951005214995	-0.4960685990628975	-0.21418637123116735	-0.8264162206026942	-1.134534831395635	-4.881638450100574	-2.0882845502639737	-0.8251356269874395	0.9153396785078144	1.1075172606613386	-0.10204857472218953	-2.7849685460041087	-1.1675734189143498	0.02591451775220115	0.5087560378763797	-0.2880152032769311	-0.885575684521273	-0.9375396326924799	-0.8327554261560266	-0.013950504783087726	-1.1979348649254211	-0.4170167409291878	-2.181255893435398	-0.5172648714449454	-0.4984381590304269	-0.42682209351678474	2.5108265548074535	-0.2799287525100366	-0.18264696494024912	-0.3678580685971312	-0.10345207969994681	-1.3425285339711934	-1.2690666343938766
1.3267057506224424	0.0787812126686708	-0.1434153305780316	-1.0086047280497223	0.4767391289388595	0.529162928469092	-0.8690009645540769	-0.6225056096319299	-0.5559217336531062	-0.5850834110022041	0.9059004699156279	0.19117837461728623	0.8012772517561348	-0.6382825580055668	0.9681095345023959	0.32243833251833703	-0.9566552486813864	-0.5961107167217495	-0.18948553971768556	-0.850825077765438	-1.1509783864814422	-4.853654344651453	-2.152688566406327	-1.1536023941294657	1.0151298773366069	1.1374771010540912	-0.2124751682028725	-2.7444532048915904	-1.182897817433251	0.010799870207078158	0.5872318175605447	-0.3562414990971103	-0.8523184864964424	-0.8368092898606614	-0.7637903198476979	0.0897400839255484	-1.1479347550713983	-0.3658938007609408	-2.264572904723437	-0.5992656952768041	-0.4056571374092653	-0.4415253377104669	2.451167633521596	-0.2941616310182766	-0.13760966164115374	-0.4414692333843549	-0.2111844742836257	-1.2331384273205077	-1.1541820455821885
1.3041087872511334	0.0996285411546051	-0.21582414290511892	-1.0122172754656473	0.5439926348062927	0.6726268514461251	-0.8727425375454555	-0.5819290318064405	-0.5117012077280823	-0.8045603175908973	1.1635611989242922	0.29440312678056035	0.9361127689356824	-0.6911620923612561	0.8133305655596438	0.2587619347595783	-0.9601916639681921	-0.6624718730715154	-0.21163717509632402	-0.8365805058988203	-1.157263928188231	-4.833034628280645	-1.9834808584575092	-1.4544876460158378	1.1117800447359212	1.0278413011024703	-0.32177412287155377	-2.712777251194753	-1.1767764434694759	0.040372006708404316	0.6441871004122207	-0.3951738510833124	-0.8779888188668723	-0.7393896489473667	-0.7015398018274227	0.09888212648218409	-1.0688388107520048	-0.3326716473056279	-2.426967991637489	-0.6045567620183061	-0.3163835661087713	-0.47702879900747985	2.262626197444967	-0.2912630813220766	-0.12123246044148081	-0.5406618194865865	-0.3419321729950976	-1.108674549237587	-1.0987089185470187
1.244348358684128	0.11342456735853243	-0.29062133922690697	-0.9780987720930353	0.6267208948374726	0.8417290235331961	-0.8661250888430564	-0.5258322329672576	-0.47288147551924037	-0.989212692230916	1.3479678290826582	0.39745711839435016	1.0285377229876622	-0.7200002209333751	0.6514347501349571	0.25543821833277264	-0.9608086555714224	-0.6957214696097362	-0.2564825162960675	-0.752716044423243	-1.1687368479932674	-4.798155317183451	-1.7337136245621796	-1.648637721054247	1.165055911322723	0.8093465155612002	-0.4007703472831903	-2.734742328575771	-1.168453890511877	0.09790518123500018	0.6274737268118706	-0.3920115442828774	-0.9276914103414404	-0.6502915020454954	-0.6615334248106728	0.10073256401171951	-1.0192033103524365	-0.31892120550772013	-2.5658114058431485	-0.5642204111104202	-0.20550205268679558	-0.4507330110842239	2.002917441718306	-0.27115314342981645	-0.12706308704659924	-0.5935412004849707	-0.4866262929024597	-1.0073897526447368	-1.0898031364685932
1.1873468616915264	0.11001814113534172	-0.3687244085169663	-0.8791859887861019	0.7092949680065127	1.009746853901635	-0.881604930042682	-0.46829541362165	-0.4438369355568813	-1.1676492016526177	1.4079284965183156	0.49863274396381146	1.1034482422266867	-0.7044734796981537	0.4959258482196994	0.2545932056818898	-0.9235784793179862	-0.6808652669011692	-0.2938853768262688	-0.6181030187272152	-1.1620033711303623	-4.753012708088586	-1.4532269395007773	-1.6765717157380902	1.1314785085701766	0.5948617717263178	-0.46076073208164503	-2.759072875828592	-1.1608860274950195	0.17154934052217577	0.4946997661469574	-0.39134878537260587	-0.9814891849817375	-0.49647808047952263	-0.6423985020292013	0.139393490968094	-1.0030632651686386	-0.3264461299330917	-2.656254214149243	-0.5186786787523934	-0.0824084677103782	-0.38592675141531657	1.7737694495406597	-0.26555594401646376	-0.1342227535396498	-0.6225890293788192	-0.5998667820275999	-0.9290524572545904	-1.1146799544076613
1.1392954701039866	0.09468922313097831	-0.4361088764649622	-0.7221019291407075	0.767563584907497	1.16905319317462	-0.9297318296964955	-0.402838481490705	-0.4239199813546747	-1.2957313202836676	1.3810798783587876	0.5431585572418485	1.118126192962616	-0.6629789379851656	0.38116047767886785	0.23021928521864304	-0.8521428905245108	-0.6207502724335187	-0.34063528985089475	-0.4485343237063323	-1.1099561958939155	-4.703168236343198	-1.1391865033076625	-1.6897015744380646	1.063423560721969	0.42436151676517114	-0.5145183496283132	-2.7070503241367065	-1.1758121174340856	0.22649627802141534	0.22694097379475497	-0.39295834272612107	-1.0593407723217827	-0.3094234220829735	-0.6294820156918374	0.16256801812371002	-0.9637097513846508	-0.37648299853478867	-2.6912071620865277	-0.44402536865468517	0.019486804379085766	-0.3246044762662091	1.5582082955655348	-0.3122525791221513	-0.15514441371095883	-0.6636359614301964	-0.6718800180696769	-0.8572836209243004	-1.1704895220991265
1.0706177805554258	0.07995642971567457	-0.4991680392518264	-0.5439292379989391	0.7984149743227168	1.3180490967839975	-0.9669714855871595	-0.3312214616378303	-0.41546444006146716	-1.340791441014555	1.2937283852938064	0.5347912903171173	1.0611914643804026	-0.5906620811650374	0.3224340521636122	0.2075166119982542	-0.7407834304293521	-0.5688484632031235	-0.37598707303122203	-0.22147730539767224	-1.0395147802143825	-4.65383664297346	-0.8818320664273838	-1.7145513741252678	1.0264758575684518	0.3132140780551226	-0.5653236037399244	-2.6150459959650405	-1.1857907955394174	0.1929599913224199	-0.06647609234924694	-0.36826583932631196	-1.0879639472906588	-0.11011021874486633	-0.6281589441079851	0.16250193106908462	-0.9263008213577464	-0.44310185266146773	-2.6207165854309897	-0.36159611836602396	0.0797535055093864	-0.22684552968085542	1.388372818034021	-0.3760406624364686	-0.2427538656783117	-0.684101098482203	-0.7150731230766292	-0.7986306499603261	-1.267938568663941
1.018165236218241	0.05742292024926136	-0.5648340357890035	-0.3485583510394818	0.7919391261128892	1.4554480576059665	-0.976993032069951	-0.28282077239409764	-0.42421323712206876	-1.367654959465953	1.1578773688960893	0.5206608548472894	0.9587704670449305	-0.4885438984256904	0.313326479393026	0.16447730097994773	-0.607859361372524	-0.5389290026959745	-0.3846308990056901	0.03754802956816359	-0.9899384730971563	-4.6193004446443355	-0.7176606914944369	-1.609402354704148	0.982745686527263	0.2841570219208739	-0.6157803149460086	-2.551943085399978	-1.1823737271966264	0.10053381559067656	-0.23050649563326014	-0.3308673008181647	-1.0395761251482454	0.1062933647672372	-0.6191785957325842	0.21841157928291963	-0.952649931266237	-0.5161595596469699	-2.495777611047744	-0.31217712657393965	0.0747355473863848	-0.10200275105467334	1.336546535768597	-0.43305213646104734	-0.4093340103414664	-0.6832011657453886	-0.7246241961030692	-0.7762094675925464	-1.3700977844168998
1.0121711289286133	0.02836610456543573	-0.6307476087158743	-0.1683941273479073	0.7469726303182384	1.5425997259069002	-0.9766555568589637	-0.2769486887734532	-0.44305492017716314	-1.395087121738586	1.0102847562559047	0.5055770063095062	0.8182278072043818	-0.3620953506986436	0.36019149410506	0.09043541470369008	-0.47151926563439817	-0.5270750987926243	-0.3882349349204681	0.24828390159486874	-0.9641894263810691	-4.5942073686981875	-0.7692449508691188	-1.3204573434476201	0.8948038729590323	0.35373439477412216	-0.65899963523143	-2.5164432518351916	-1.1923943325208874	-0.011670713801094273	-0.2664686453825558	-0.280270392011192	-1.0116857724300785	0.2444928002580145	-0.5918406291312246	0.3151630272557964	-1.0066121305253184	-0.6179399807406558	-2.40633972283394	-0.3083427097855632	0.023967124131760435	-0.0023566461877611356	1.298210867639105	-0.5037967390462462	-0.6320124999516639	-0.735847230849043	-0.7256442136107466	-0.8169675981690914	-1.443362684982079
1.0136983946215878	0.01961158917183196	-0.70156901948551	-0.03465268177463432	0.683027133493054	1.5752034921586633	-0.9653721465437861	-0.3561338163989842	-0.4954866075892319	-1.416950496244652	0.8693856013462972	0.5038694008146628	0.6721830517445417	-0.25202115787226625	0.4383772690918957	0.03858919405729273	-0.3529515377844332	-0.5625332829576709	-0.3908280827128083	0.3975240260234987	-0.9628745199550517	-4.567466778416845	-0.9853930267104527	-0.932135163406539	0.7617921416063684	0.47850757729278903	-0.6722032605937687	-2.5066434480805833	-1.2031067369574924	-0.14062218787820624	-0.18308432636430536	-0.23385833232336073	-1.0119013083861685	0.2492798962753377	-0.5803795215360996	0.33236769047683784	-1.0560288652522167	-0.7076378556564905	-2.3459166183757065	-0.3405818006598943	-0.04387771783735489	0.09975728104734272	1.1669804856235366	-0.5833569307074764	-0.8656234144464581	-0.7936929073209598	-0.7429474196955415	-0.8293045116597184	-1.4768682162238003
1.0173933922658798	0.030852795708365733	-0.7725943166937184	0.05901110101343512	0.6055272097871267	1.5610886711432452	-0.9373176855260764	-0.4863756710912094	-0.5871168159096938	-1.4726383739103261	0.7169131214779534	0.5624971894709465	0.5491035649565206	-0.18841160506990362	0.5036399125882287	0.011755347877031662	-0.2771970077683498	-0.6269791797247992	-0.3839130219332333	0.5163441568239326	-0.9875832011472572	-4.550374891655092	-1.1132853620831835	-0.5615471045961328	0.5948471372724846	0.5946098319332461	-0.6724492908800233	-2.5806132916657285	-1.1745752644756535	-0.2530175052474074	0.021147419730257966	-0.21272579107014816	-0.9959947548266573	0.17883800207649408	-0.5786429900822931	0.27253687702184276	-1.1472784580533857	-0.7361666284135053	-2.301937660882218	-0.3935353107205925	-0.12498430627439716	0.19303681896438066	1.0260314728823676	-0.6651560021340475	-1.0825570219604352	-0.7683281364796295	-0.7686333151161643	-0.774019981239259	-1.5159547042346682
1.0097406415892585	0.04400160092988577	-0.826289266623319	0.10835170589075101	0.512748769741995	1.4802041304025422	-0.9179055244766878	-0.609545425074102	-0.6867993388431959	-1.5598957878583017	0.5776405889777341	0.6774901895028472	0.4571741412553466	-0.12894380086006166	0.5309626308999879	0.00972731751491284	-0.23307458384956597	-0.6903725464510189	-0.3762214818712059	0.6019390969789575	-1.0174648109165443	-4.538166810431312	-1.2046588325139904	-0.28295617654260696	0.4310630979109419	0.6619617366143655	-0.6273642409238365	-2.694653839169445	-1.135834514184368	-0.3348019515715059	0.21014646731285222	-0.2662767110200407	-1.006211159145367	0.0866975885467899	-0.6014990516933514	0.22259709274258163	-1.2347847271221661	-0.7199143431855125	-2.285475242643068	-0.4335717631087184	-0.1892192906142133	0.21939482089691906	0.9231871905108762	-0.740778164208026	-1.2621917681034336	-0.6996332709027808	-0.8324678653239493	-0.7601883222574447	-1.5835990667770201
0.9609502504728595	0.0513424494408646	-0.8600033455728783	0.1262754988389861	0.42445576568635424	1.3079040691791652	-0.9435536405117076	-0.6942826317632951	-0.7571929420081756	-1.643349170726297	0.46471186078584986	0.799939733528898	0.3930627662131901	-0.0715757668668953	0.5201131726268299	0.04807211380609138	-0.20046432033251058	-0.7523337821379685	-0.3541430992550638	0.6332152221643538	-1.0390090469736073	-4.508623296848402	-1.4602908871074551	-0.1477803158327835	0.30481290090308666	0.6503305161675637	-0.46808013309772595	-2.7423189463606423	-1.1230467124107277	-0.40906087211928277	0.1837985640278339	-0.3764651138448051	-1.0452016136022166	-0.016896064052399094	-0.791657515082599	0.21966723332081523	-1.2554945441351093	-0.687021890027187	-2.2758828235803	-0.45109440519191163	-0.23125749080790356	0.20182973227625833	0.827886874960047	-0.7869950393639968	-1.3721591007661513	-0.6230223303261745	-0.9169438607325674	-0.7815779197087729	-1.6472655133243426
0.9241644961474706	0.03676294520560447	-0.8783094350932222	0.13590895861478083	0.3330509904130047	1.1229043447765505	-1.0176954770820485	-0.7245870633096194	-0.8152331459716633	-1.7139394381898279	0.36425390439926225	0.912741306509085	0.3525318009679883	-0.02524597447147493	0.46626402651877275	0.09666973026131684	-0.15667296507887338	-0.7665170558039865	-0.30314452600569886	0.6277141215202139	-1.062200528443484	-4.455457292941149	-1.694949121955172	-0.2170645534358469	0.22769372899511886	0.5538165804384172	-0.2620297683593543	-2.7177571877669693	-1.1239062203987928	-0.49186285432299803	-0.003111311854717824	-0.4900619910652484	-1.0287131129612614	-0.09753849929750204	-1.184940543382853	0.2300869589335596	-1.2536228822689157	-0.636713503533852	-2.261813942288241	-0.4672032399676581	-0.25163654522579704	0.13961572299410793	0.7514849660875133	-0.8066452073044461	-1.4120302974040952	-0.5078309400139057	-0.9664239827413917	-0.7753463047032689	-1.7229448703641175
0.9310125584482243	-0.004284490783855305	-0.8743190862240302	0.11909671871759779	0.23378268517057813	0.9551989518524628	-1.1045880074935974	-0.6761383733823392	-0.8723813636426592	-1.766509579042528	0.28617602874871567	1.0305376255616883	0.32568772575710603	0.026246555704393697	0.3988281734906608	0.12939988693884924	-0.09547040775360156	-0.7191877131447533	-0.2504464886664383	0.5959643916435995	-1.0956656194616992	-4.3558399805084225	-1.8288370918706058	-0.4353374393408247	0.21685015379199019	0.3931629723898146	-0.10754325111521346	-2.6697541563083718	-1.140362653828803	-0.5506255513707954	-0.25334540179102166	-0.5873549990930248	-0.9270016952819515	-0.10223611688459422	-1.6203303248392231	0.28639312947515166	-1.2939729952284087	-0.585629351635839	-2.25339088478741	-0.4121932829143112	-0.28041299895156474	0.054486220293031115	0.7204430822055485	-0.8130619966318975	-1.3949671401332338	-0.40753843612223306	-0.9689091163055528	-0.7885884865899669	-1.8069362906770887
0.9397820195240103	-0.021844617964409296	-0.8470128667724431	0.07451109078089997	0.149989134091896	0.7774404246895288	-1.1986115358416551	-0.5932251926679528	-0.9202798056504218	-1.8132364144218602	0.2162686587637077	1.1528590991756258	0.2979551133654694	0.11316548430653225	0.33084487073316887	0.17001682835795623	-0.04119019524505575	-0.6581409707720354	-0.21286782150624886	0.5244865143998616	-1.1337834562950544	-4.209463346000602	-1.9915259098984464	-0.6839015261056457	0.2451313702001509	0.21365586982636073	-0.01360068681359992	-2.6564683969532132	-1.1916606061896104	-0.5763819283235617	-0.5164999031149738	-0.6475335081456283	-0.8231564716373414	-0.06199319288849494	-2.0367836442516993	0.39737532321088864	-1.3339098841395207	-0.5430010426488115	-2.2523311508719046	-0.2758465630371472	-0.35721848042603355	0.008883351489214519	0.7064328581100312	-0.8206581958357336	-1.359876199866399	-0.3551256869133089	-0.9580227476326966	-0.8881048518974707	-1.8478830976110046
0.9733654425576809	0.021280738021197072	-0.8010364748744913	0.028273571504441743	0.06650395673749135	0.6181524640897426	-1.289377694761925	-0.520088151169408	-0.9515482018488566	-1.8459628467542586	0.11042602129777183	1.2645080384467933	0.256706483474273	0.24961202049645576	0.23162375462956702	0.21568506762345327	0.012578365690078409	-0.5621191727776398	-0.1901155134751479	0.39357124840833846	-1.1586799812624045	-4.048895166271547	-2.04749243306616	-0.9216929603464938	0.25340011963110637	0.0566343937945392	0.02451350503203601	-2.6866147987028697	-1.233105662101877	-0.5768271002708929	-0.7194132398842672	-0.6529681312098514	-0.7412097011315697	0.004466911165098508	-2.409476371028243	0.5575262855885786	-1.347837965299636	-0.5351852061966864	-2.265614367364537	-0.16726187756073801	-0.4481817723189643	-0.021373395025004658	0.6580706422418501	-0.8784492797786021	-1.3668858134688757	-0.3005797638097137	-0.9329117711709479	-1.101453454822423	-1.8350983526717535
1.0526847253218015	0.1108356834289066	-0.7498609787929574	-0.02458695136787488	-0.03441835302606018	0.5008413930722688	-1.3645906483062678	-0.4513351721015339	-0.9677750209780166	-1.8392959881604827	-0.05283451753857097	1.3850649863827267	0.1994641843294887	0.43837943658075407	0.11775421091862867	0.25095026225363687	0.06136584807230812	-0.44779025390776256	-0.19988743199204712	0.20928437682962137	-1.1760627552239389	-3.8975194002222864	-1.960457621813529	-1.1519942067383622	0.21909004287834893	-0.021592911954165635	-0.05591789604941884	-2.754786573278937	-1.1824785452439488	-0.5760639483611804	-0.800120173811198	-0.635641719698482	-0.6683369943772254	0.08325266898292279	-2.6110794036178175	0.7882361932889297	-1.4027724564372612	-0.5761068312934239	-2.2713698188021967	-0.08046267741269911	-0.48717335508083925	-0.019444760737257226	0.5800521690506033	-1.0039664766230412	-1.4240988370316026	-0.2545832017058565	-0.8896444830725276	-1.3574338833762503	-1.7965066303319097
1.1209354373648004	0.21154667471756908	-0.7035933205541878	-0.0949853112679235	-0.11968368778879386	0.3987662421352409	-1.4193643423330011	-0.4008544532374095	-0.967506203191238	-1.803157692900681	-0.222807210914797	1.4993037939877387	0.0923100177811491	0.6641721586875063	0.023974413337345606	0.2638320106648754	0.053901754530794044	-0.4015479504711082	-0.23116636157762435	0.02031610503386976	-1.1640118545723026	-3.7827528353221718	-1.819331285831992	-1.3120418970996517	0.13137849828161313	0.04271472022733913	-0.26147620021528156	-2.8250926063859523	-1.0773250801676046	-0.6145183251449835	-0.8163670333426065	-0.6599933756587246	-0.648787883159778	0.12745501351671476	-2.6602149745631514	1.0145843553839453	-1.4490292425588975	-0.6277922013800614	-2.2432320562180785	0.050892874242723894	-0.48384511755027715	0.056228212552931756	0.5078263846680795	-1.111632605338465	-1.484870257713632	-0.21563611270704638	-0.8638473130147035	-1.580529911124001	-1.771332952990226
1.1387371149044077	0.3087660791274606	-0.6650442203470673	-0.17234631597387645	-0.1690375006606643	0.3088577728547337	-1.4595092196052062	-0.3621339018424244	-0.952134713383645	-1.7547837512805355	-0.35215173767496966	1.5708382341758793	-0.04088512306469605	0.8965146227545244	-0.07753603799820655	0.2866661302976249	0.010847779485896204	-0.4238236272385418	-0.2618739196157366	-0.15019979936944933	-1.078138350288515	-3.7297458523637927	-1.6246802851146818	-1.394081484010242	0.034121258139265725	0.25260156283866597	-0.4377158952691165	-2.7965468985345074	-0.9920031896451323	-0.6673877935566728	-0.8366705369517687	-0.7197931653340295	-0.6893733036917002	0.18469883925658148	-2.7320246847767637	1.1874901193045082	-1.4106237133564872	-0.6800400013850907	-2.2237366064276545	0.18304101484323024	-0.4898359451052869	0.12735956316552488	0.4158939114479045	-1.1547310408212814	-1.5461990177035032	-0.11659351539428431	-0.8819665331056405	-1.808973338234584	-1.7863342481356626
1.1081425344096736	0.4034647281321891	-0.6350292239258833	-0.2309498629433032	-0.21103239511227412	0.23681337392186558	-1.4810342689320795	-0.33048545115677047	-0.9363355589152675	-1.704527402528027	-0.4767846684907135	1.59376283794415	-0.15525011057993035	1.0909841671336422	-0.1886683330622473	0.3550745989013293	-0.014042564702940066	-0.4618700000287744	-0.29937933401343175	-0.31822017136135317	-0.9660389650901944	-3.744627920984648	-1.4610757701748636	-1.4391107309611673	-0.03091925953664415	0.5322757281308019	-0.4907969295285829	-2.6266954904464717	-0.9164922683522716	-0.7159539331441566	-0.8822063667245654	-0.7986425396874095	-0.7365756780756142	0.32301012278514724	-2.8653572236395317	1.3467378919356399	-1.374989216007922	-0.752496490181968	-2.224979053087213	0.2835712829317655	-0.45727042096011167	0.15174745480412882	0.26959484060432776	-1.1045761360780602	-1.6035192219023533	0.007497209759818735	-0.9455785340390228	-2.002258667172219	-1.7902527922501696
1.0324689826545856	0.4602498532727951	-0.6257087010197407	-0.27777403521892763	-0.24453299515878654	0.18235736523867854	-1.443413119324647	-0.32723740490338926	-0.92112291598168	-1.6374274316224153	-0.6209744618376998	1.5654877369587044	-0.2472478832950089	1.227488495164394	-0.26101464426903676	0.4307126201848098	-0.050821283685719545	-0.5211740287271996	-0.3523264307451768	-0.46423614077669334	-0.8945282848444494	-3.791362888500005	-1.4742007592465278	-1.430144535506654	-0.04278857834006739	0.8341415901959875	-0.5093927186646734	-2.3836212292591226	-0.8978346559284391	-0.7650500393356084	-0.9528933897794414	-0.8769238349748424	-0.7875930388823386	0.5145610723007712	-3.0147320054565148	1.4378499112470746	-1.3769581070619696	-0.8189020088223596	-2.2136508629559453	0.41649059115451487	-0.3815658180534419	0.20151866222984877	0.1094202593584606	-0.9898335481043249	-1.615737814420433	0.08479143259956257	-1.0116571227636997	-2.055585291526758	-1.782811516557975
0.8950150702869484	0.49610248927188677	-0.6196503611307479	-0.31859273337149974	-0.2531954934134921	0.16846308830162496	-1.3503579981037697	-0.3533177762975323	-0.927415695990353	-1.5639155114221985	-0.7266862216385119	1.48161584707032	-0.3116668288997349	1.2889790138031405	-0.30834416178175494	0.4926614365239869	-0.09625293368940677	-0.5870865657152677	-0.3983145150398496	-0.5523630444732281	-0.8314272259167534	-3.840296929497555	-1.5422457607293596	-1.376765932100542	0.015406670819581714	1.09258982792185	-0.4852407455639973	-2.1557179891292697	-0.9567004713061052	-0.7937318319422717	-0.979971488998455	-0.9193404052321833	-0.8763291920049756	0.7156638442434848	-3.139464579024241	1.3612990729716314	-1.3454801574941713	-0.8592805981358229	-2.2043507842836623	0.554700966118767	-0.3372490552426715	0.29131421562708726	-0.013380894423814871	-0.8621174514903552	-1.57262976257156	0.14718676901870836	-1.0820383307934915	-2.046974715387395	-1.78837268270028
0.7191167602069278	0.543843552789918	-0.5917033557293641	-0.32796374312135324	-0.2254698922034505	0.18785258852462894	-1.2555127909811328	-0.3944863625534404	-0.9593439176654254	-1.4989528569481212	-0.7741761172688725	1.383499681345787	-0.3404246764999356	1.2548240358750395	-0.3452887238220022	0.5929926052721595	-0.11638792796066581	-0.6534822312467033	-0.4295787940729282	-0.6100881701066128	-0.7804204162041893	-3.8951584405488964	-1.6029651869163786	-1.2781598120651485	0.1525213765734299	1.2184967395093387	-0.36177454691181027	-1.99143343870946	-1.0273897624220207	-0.7575245135592855	-0.9211704330913992	-0.9160644826185586	-0.942541837716109	0.9098544074509046	-3.208396608542973	0.9328346688112357	-1.306710018837307	-0.9235527619133528	-2.208151209359959	0.6316035151146842	-0.3261890659103483	0.3623833522303975	-0.0973075253036932	-0.7420775140718409	-1.506413565574458	0.2050491109116772	-1.1517889825458105	-2.104111888106787	-1.7577367923504983
0.5661767021567723	0.6072371448035144	-0.5487124438247852	-0.3214179307095941	-0.1864606160823442	0.21244325326242902	-1.175839295517655	-0.44338305886049695	-0.9795785656156436	-1.4263037066835704	-0.8213107735224716	1.2941919139654858	-0.3433124223373897	1.1647458199744183	-0.3457200478512099	0.7183361484864665	-0.14153409793620778	-0.720809644683205	-0.4632457637158587	-0.6650080987227873	-0.8004763515812545	-3.9443374597649834	-1.804091472939809	-1.1665339831510873	0.2801113203245299	1.201931698114887	-0.2513889584788348	-1.9409760099402713	-1.0747884834223425	-0.710018307179735	-0.8859790457168775	-0.871697507568135	-0.9760792324838569	1.039888936183162	-3.209124297914092	0.2347791398120279	-1.2858786653395462	-1.00721906080782	-2.2004955453841504	0.6796301209221633	-0.2857893826547753	0.422585775212426	-0.15583100260378732	-0.654261453275915	-1.4512584102253008	0.2216312048585382	-1.2060539139542878	-2.1724912311401634	-1.6838979636069316
0.44530922365906483	0.6643629125664396	-0.5027797418779554	-0.3321320670628038	-0.15523076800551255	0.25045034943415584	-1.1335815299679655	-0.4910797380788658	-0.9665409029568984	-1.3519682333629468	-0.8465514660819157	1.196360349156759	-0.3209110330302821	1.054999114246053	-0.2995683767259424	0.7838340179593515	-0.1738433899394915	-0.7400485134637537	-0.47940532312236417	-0.6951548588752805	-0.853751736116728	-3.962003827612315	-2.034934303987624	-1.092116763875048	0.3758613453807292	1.1203451951252277	-0.265884242844011	-1.9975160755226669	-1.0873037582729357	-0.6931653691736023	-0.8831191116420609	-0.7865803275204792	-1.0300494358890258	1.0270711510526636	-3.159360267966428	-0.4925749834048313	-1.2307497158262144	-1.083108311520395	-2.1715538467262	0.69567469172939	-0.24075576868357657	0.5173377113491415	-0.17426753376244936	-0.6243963964060957	-1.4282360095859716	0.2069656343326712	-1.2320550875136465	-2.2154177953165974	-1.635054696563478
0.3334575394134288	0.7324573727680423	-0.45782278217286365	-0.34105536794487196	-0.1204265881245549	0.26555761880222295	-1.1696180133672844	-0.5302642960814772	-0.9498497621960293	-1.2939077383741924	-0.8013238843772527	1.1353846029450652	-0.2904273728290006	0.8972466527383167	-0.2121423138826075	0.7989315773217948	-0.19706334222690008	-0.728160100378733	-0.44906402889672925	-0.7131154060114483	-0.8801510112852424	-3.9505879858905892	-2.047230805377025	-1.0192636720615869	0.47119269957966414	1.0314734331192508	-0.27964143635042277	-2.1095468629097383	-1.037682894669325	-0.6802553827009783	-0.8633024053222295	-0.6888139202710809	-1.0741696461008385	0.922291909252922	-3.1083227816193064	-1.1798362934817455	-1.1772250479124764	-1.1410191989795702	-2.1263324425731525	0.6486977307410756	-0.2748318006310856	0.6145782078571445	-0.13260251292894015	-0.6262154862154363	-1.4154386416328262	0.1911668151752594	-1.2488019204124345	-2.247396927726604	-1.5991149182203215
0.2543845898255943	0.821399161455578	-0.42271062478738325	-0.3274542813062883	-0.10191014768043642	0.21836118603191657	-1.2559383032036808	-0.5766649568440636	-0.9197543890671721	-1.2225135261978832	-0.7390261157786847	1.149913479697023	-0.2551080198939958	0.7207311069091069	-0.09313006059265061	0.7691307978339873	-0.20538520458265927	-0.73268080317739	-0.389934399010364	-0.7558491216112967	-0.879515232353981	-3.935099202208035	-1.9298689844920252	-0.9107660980726869	0.5337839927405813	0.9618120803349772	-0.21989708183822154	-2.201106553887456	-0.9853157982258025	-0.6716063277242461	-0.890989001152905	-0.5879609500967053	-1.1052283773735403	0.814873053761386	-3.102137421964795	-1.750608155270734	-1.1802148454389927	-1.165630356442963	-2.086537606918471	0.6022134601780835	-0.3793896627449988	0.6229563611071403	-0.07946758335789221	-0.6175798071205489	-1.419575814187193	0.1599524815446354	-1.2495252055542423	-2.232638947595324	-1.5430282817530827
0.21621936971300423	0.9019952058962947	-0.3962782043582475	-0.31212411214384284	-0.1277294385949445	0.16011917067011652	-1.3059433257708135	-0.6350337880378272	-0.8638036324463695	-1.1056670251381118	-0.6937237468368085	1.2181323192160094	-0.20430761530968478	0.564924304042509	0.014352569608858851	0.6800476863720125	-0.20798860817677634	-0.7122513676292559	-0.30206038512076566	-0.7952676043726244	-0.8582888857625482	-3.921672676686793	-1.743393849060221	-0.8321852155511843	0.5729297178947348	0.9081069144452323	-0.14565744296084476	-2.2436316551166184	-0.9543315834365597	-0.649284134365181	-0.964251993197157	-0.4461494792675838	-1.1872398086661395	0.7234932068886405	-3.1079589369337475	-1.9642235448410847	-1.1923684939207693	-1.166192786361354	-2.05222415358537	0.6207857470804415	-0.4757549401683002	0.5823306130458962	-0.045038612331957786	-0.6243364264123825	-1.4510440489530536	0.11830559433538117	-1.2319994501950444	-2.1509332116616617	-1.4634105899719594
0.1702864434415247	0.9813649368966612	-0.36364181086971126	-0.2784533176390166	-0.14632998096386587	0.10845672031289955	-1.2893336762561443	-0.7078828254350876	-0.8087815190889829	-0.9744279528788307	-0.6493936119787028	1.3217982027987847	-0.17146591412870743	0.41724688678542154	0.06680820731485848	0.5366959846644442	-0.22321776677357397	-0.6492893656739012	-0.17464453003609826	-0.8068891348724975	-0.8112701438915331	-3.912236717409621	-1.4848402852714018	-0.8022685240837886	0.6048324372182253	0.8959508194295311	-0.02059204744800309	-2.2563838498390383	-0.9580002150929314	-0.5841406394056295	-0.9569297506368091	-0.26190250221225636	-1.2988443267300234	0.6809462133141089	-3.0997889699034564	-1.8593654181673842	-1.1870451958857513	-1.1728449747064622	-2.009158759812146	0.6754529629683474	-0.5413724231746565	0.5277067128961679	0.0031888898429975137	-0.6389691048787207	-1.5005615028421146	0.07167574623154371	-1.1985614217160683	-2.068090627044562	-1.3798149821958066
0.12046145298472591	1.0255973814048052	-0.3242334749571815	-0.210386131498815	-0.10786736735397959	0.03898533562763434	-1.1951487467202222	-0.793964051263609	-0.7457926240507139	-0.8300316391006538	-0.5838239017520575	1.4648670831750672	-0.17529345890734319	0.3158992619237541	0.05512927975476245	0.36527108488865173	-0.2717042776420342	-0.6310857723434262	-0.034116430464737654	-0.830860818474118	-0.7554660931521786	-3.9104531040641297	-1.2953346291071028	-0.7308253499830777	0.27211470695079487	0.9171977419785631	0.18789811762906047	-2.217931625306438	-0.927414308883524	-0.4973745070042471	-0.853160795127842	-0.08909285035131788	-1.3792392383519396	0.7107872697959318	-3.1624860245832815	-1.6933547369461635	-1.1714399112351526	-1.1715455676536277	-2.0051938932662026	0.7570467816662447	-0.5756788715665884	0.4060161107402808	0.0587871555187532	-0.6353309252600419	-1.5472708240647393	0.013063460391229593	-1.1200757109434518	-2.0274377602350016	-1.3320008277480828
0.08367569865933658	0.9864916083625637	-0.28947083718068123	-0.12836277927316547	0.021845834667119257	0.0018971731157652494	-0.9995891983708264	-0.8592449808882128	-0.6726253100857951	-0.6841254779350627	-0.5062134463340928	1.6164170708424048	-0.1885360803512862	0.26814393745462783	-0.011410746443456743	0.1999302761992164	-0.36031029129612674	-0.6259611588655581	0.09655184727473055	-0.8588763575161341	-0.7154120204827092	-3.9309653738478607	-1.263568667184486	-0.618362382427072	-0.49229454424119423	0.910647307358704	0.37344595851286655	-2.0973638037955697	-0.7635837009146994	-0.45802978632578073	-0.7801209185078679	0.055350720150023035	-1.4277132748767893	0.7008999032554785	-3.274649418104404	-1.5170785332396615	-1.121415494084167	-1.2036622554072762	-2.030481337043098	0.8552207042423717	-0.5393754806563201	0.23658662546188802	0.09987483195272291	-0.5724823718472509	-1.5826833062399448	-0.03443298960731933	-1.0266606530130005	-1.9939428295804131	-1.293310152274035
0.0248677583739707	0.8774178406959651	-0.2790871921305577	-0.04620048291613378	0.269343782374763	0.0317992744075449	-0.7290074433354707	-0.8599649911414244	-0.6288202298312475	-0.5993583317559408	-0.4332584964326475	1.7518159565376827	-0.20926291881774034	0.22576325418230941	-0.10683289321287873	0.06870920054654413	-0.4970266014264661	-0.5946785856824784	0.19094535702642804	-0.8650332185019607	-0.7084040027176692	-3.9545190983564744	-1.3466572607926472	-0.4681180261622413	-1.3296362587685124	0.8618969573993658	0.4656458082868412	-1.9201136328002426	-0.5221038834875853	-0.46004365942085335	-0.725518489221289	0.16858781396203265	-1.4409902897719917	0.6061422456415365	-3.358399849362287	-1.4357694270311263	-1.0590915846696234	-1.314790649627326	-2.0161383866349594	0.9166356368249062	-0.45706560634284477	0.07105588476517755	0.13934594406797945	-0.4570601239447523	-1.6030047548489628	-0.06829712518523287	-0.9258087401629336	-1.9489530955710748	-1.2453178821847415
-0.08314112832160396	0.731077770147649	-0.3121459218132786	0.021743197329505158	0.6112321236862615	0.09281646942211626	-0.4347584050252367	-0.7958680783776587	-0.6088421806774997	-0.5982210441134733	-0.37668195148088734	1.886617180309766	-0.23132256305532667	0.19613530378556893	-0.19256683871085725	-0.041424114951872135	-0.635473497760987	-0.571057050829948	0.2117198404701508	-0.8941781225768777	-0.7151230300594098	-3.9445931826422282	-1.4248839398443618	-0.22501737053432197	-2.1975200123332153	0.8406290398675782	0.5450930882232783	-1.7323344530522349	-0.28393631635593775	-0.49402511806718097	-0.6846680833582974	0.22026407299430323	-1.4174537633668618	0.531875148550345	-3.4464833400572887	-1.438192619034091	-1.0193248468372542	-1.3907962651506023	-1.975978125492173	0.9564792973074709	-0.4376850231841212	-0.058867704619046946	0.17169647525556953	-0.31842948847474395	-1.6297784777526148	-0.12390963523616425	-0.8229167922975094	-1.8911843402497728	-1.2091010350658111
-0.19054239318233993	0.5443715488545124	-0.38091390488015514	0.06717792829131275	0.9985355043913591	0.18333143491813003	-0.13848451544907966	-0.6903305754845486	-0.5871534728806175	-0.618358878748209	-0.36776357344321803	2.004868860827661	-0.22294980885206	0.16793288546253374	-0.2472454541058525	-0.140891492990253	-0.7508208304136066	-0.5349259376223529	0.14712555450162185	-0.9282776603445319	-0.7207727928349377	-3.925578001971781	-1.4287211459516918	0.09917558354093395	-3.041246457433804	0.848355193521772	0.5492345980419006	-1.51883745800629	-0.0365657246691643	-0.5758519617195962	-0.6535130568411408	0.21960131408403344	-1.3902962328994046	0.4562658750056993	-3.522725340076808	-1.4668523717236888	-0.9734569774670343	-1.4056327785150595	-1.9177293026881663	0.9648978771836244	-0.49500751419123434	-0.1531011906784117	0.18012570348886148	-0.13993879718250124	-1.6890493695289124	-0.18497173797114003	-0.7633663156219727	-1.7973311656060553	-1.1793755135507111
-0.2865794875104094	0.3548209616650093	-0.4828134342149563	0.11512909185481135	1.3837643709513163	0.30402418180388113	0.16354112554911795	-0.5527606164374055	-0.5888519125334433	-0.6344181645961624	-0.4146925647944812	2.0503765472652327	-0.1769680097479974	0.10407290134992539	-0.2690604963523401	-0.17335875684306817	-0.8435952995334242	-0.45722851509427365	0.015226630352229698	-0.8963822059475429	-0.7388924923758884	-3.919265156825671	-1.3654726521030214	0.4057225362425635	-3.4296892788030258	0.8874268564306128	0.47235013358728556	-1.3167231751254067	0.14317626288358043	-0.6614521675922533	-0.6737354275687488	0.20002152227774142	-1.336800208597636	0.34535736073517914	-3.460954435505679	-1.5230263681560299	-0.8987606538980432	-1.4325906263276025	-1.825386281843923	0.910851879658081	-0.5676142960117656	-0.22796538184793444	0.1361705498705071	0.06925653089156332	-1.7479344110151664	-0.2503668501796684	-0.7588226012695888	-1.688362114023309	-1.1189349391784649
-0.3898587772212904	0.19047792852712664	-0.5981549051784598	0.1823471749699015	1.690470073720243	0.4211514660893828	0.41936200831260334	-0.4285828481000151	-0.6130088563725625	-0.6654582738724868	-0.49032115842629703	2.030440253112937	-0.12099016736044144	-2.9467924443654647e-05	-0.25368213577249743	-0.12900498170116775	-0.8867847117595208	-0.3943010223205889	-0.15883658388957103	-0.8109147747478458	-0.7828768348022465	-3.901804370114948	-1.275407320117895	0.6214619762574443	-3.319306707285461	0.9806025899015601	0.4265474952961886	-1.1745282005009199	0.16476878063251013	-0.7081740233979336	-0.7443616009624588	0.1941513719296279	-1.2578493878815273	0.2675111264347727	-3.2497922107227675	-1.5842670387763849	-0.8389890106646718	-1.4292936233577227	-1.7540369552913373	0.8418966414358365	-0.6594736518552323	-0.27817208733863075	0.04943417624619831	0.22309955476714807	-1.8128644403787881	-0.3513759671765814	-0.7669641955581469	-1.5726772341069277	-1.0600182430729692
-0.46820914949201853	0.03466799307833958	-0.6678840671700332	0.2561419469703892	1.841068587067409	0.5019257347909021	0.5939834207455383	-0.3626779095892947	-0.636481536754428	-0.6717329643136886	-0.5472903363734275	1.9593469443442966	-0.08291976661579152	-0.1195237308054419	-0.2164721435604295	-0.024636530287665825	-0.8873415090599964	-0.3535629333601623	-0.32290812132698565	-0.699308007705956	-0.8506161900239164	-3.8703998816438507	-1.1694917106326037	0.7186802085443501	-3.101388526079726	1.1255099608831924	0.380867872148219	-1.0332936422153618	0.11479153566799549	-0.7392088677262073	-0.8403417998421367	0.1760675216636643	-1.1634446391136986	0.18955304409657917	-3.0112589425489014	-1.6001279318866917	-0.7415167498408353	-1.3586213949916046	-1.7358387659836865	0.7561899287526426	-0.7134423035046271	-0.32562063841781835	-0.022887832202914744	0.3083169158354452	-1.8994878304938054	-0.46031782459430504	-0.7937628373507812	-1.4741924537158768	-1.058672480447785
-0.4837938284450515	-0.11373296533500761	-0.6986709193943821	0.3319900044679639	1.8298409801062139	0.5340884128859319	0.6975442920127983	-0.36430993282991003	-0.6586712231539426	-0.6158097857564695	-0.5945932639107551	1.845136596830865	-0.04208123080802155	-0.2508653210557467	-0.20724844508967263	0.14757704796228654	-0.905249314129352	-0.30242032612648984	-0.453415242988963	-0.5577912828571818	-0.9468500009830306	-3.857804276396011	-1.125778084239435	0.6946234875705679	-2.7949214585627273	1.2601717802799182	0.30878099827557054	-0.8775639114071054	0.09632259572934704	-0.7660463765510664	-0.9301558997236283	0.12200533055441883	-1.064578296054789	0.035135643126550396	-2.797880572863037	-1.5844873289584709	-0.5581425015478116	-1.321966479620595	-1.7808226435694656	0.6278119409719907	-0.6539436571890704	-0.403844386088578	-0.06534189038246488	0.39143532712373563	-1.984332022049174	-0.5641933940121837	-0.8606203485358662	-1.420255299512825	-1.1066053786565562
-0.4756319892041045	-0.2565303526112034	-0.7223363095857577	0.41595857453295776	1.6827326966383693	0.5297510460114028	0.7323922757560318	-0.41768669293473326	-0.6771218985191777	-0.5122970018842538	-0.6286401536520492	1.7162408420617816	0.01293972538487575	-0.3781229545543553	-0.22695663534733496	0.3545488132518913	-0.964931965310081	-0.28331949407261847	-0.5493763618580646	-0.41705782730541996	-1.0459881656963177	-3.85871470714385	-1.125974305006288	0.5846499059761352	-2.4471734445195334	1.3111685933941426	0.23612005373499384	-0.754719547463224	0.1925665267830739	-0.8254662321877838	-0.9975570410755239	0.04658336656558285	-0.9772000194555261	-0.13489574391867534	-2.640964283018092	-1.5878797977626191	-0.39501623162542343	-1.3381605824432377	-1.8876182424682777	0.49170085564606875	-0.5429341346313027	-0.4875014905699775	-0.08697306055191752	0.43701252234675225	-2.0130135602758243	-0.638071205536242	-0.9338946971328905	-1.4002762365390962	-1.1895478957469579
-0.47082028116064956	-0.40375609397754736	-0.7234868116319847	0.4635237821759513	1.4491536174856159	0.5059690428942776	0.7351507687849701	-0.48551165878735497	-0.689157603972659	-0.3811363632554894	-0.6483652874670226	1.5937486078983603	0.07807633563559603	-0.48846684263792	-0.24880485636529864	0.5292786513955815	-1.0467209741772674	-0.293396175120008	-0.6349648895578032	-0.3030648212423953	-1.130662359723407	-3.8425790950070877	-1.1326240087718327	0.40525990699306885	-2.1411250478597994	1.2956742961202437	0.1778108758926125	-0.637815536430484	0.360568893035431	-0.9433308049099167	-0.9968065619211387	-0.03501172327320408	-0.8996717360496186	-0.24175535922127261	-2.5863048882101727	-1.6005244542144474	-0.2613017910289326	-1.335949651039907	-2.003275409453647	0.37306956975765815	-0.505888290733451	-0.5569738009350459	-0.039168944269960156	0.3964128366020395	-1.9838175549957806	-0.6422042299571685	-0.9939459096758327	-1.354612814421055	-1.289886373830549
-0.42787619742810756	-0.5318888163629026	-0.707117643278073	0.46211890262531485	1.1877928691729505	0.4745231330539366	0.7372930027329747	-0.5428564753987721	-0.6946928065822295	-0.24634816921540303	-0.680561193087291	1.457040557990369	0.1562505202885462	-0.5876376414951465	-0.2983573515670136	0.633816105339261	-1.1228517185855649	-0.3061473177467561	-0.7181360760951908	-0.22318956851207222	-1.1962920848549836	-3.824973613559101	-1.1968536064547617	0.16008843472454995	-1.8140384406225656	1.2199453933194981	0.12122391005401578	-0.5208403834467127	0.541694478812867	-1.0750593039918108	-0.9288780568391344	-0.1290098727184928	-0.8422960645382128	-0.3037639113709042	-2.6069448049182773	-1.6229499947509667	-0.019760181102132023	-1.300923843018718	-2.0930787231555565	0.27097554510179506	-0.5060931053507147	-0.6067242703576718	0.09683415144847533	0.3349036130488731	-1.9364651499564154	-0.6021238923268146	-1.050974161241475	-1.279370273780264	-1.3692269968358994
-0.34427071739660936	-0.6135749171950394	-0.711821594682266	0.4291582670142188	0.9707678522189133	0.4566774413794926	0.7295750913860521	-0.5718808887171623	-0.6785393013949175	-0.14632568190110623	-0.7182726574520311	1.304907138445627	0.25674065798122436	-0.6824740522904311	-0.40041525263194516	0.6708088813890278	-1.1804727148969647	-0.3111856582704514	-0.7922385706356361	-0.18573836677580244	-1.2153654527928275	-3.8216621097453625	-1.2686922094300677	-0.08067704469162862	-1.4335084984556266	1.0745131477689664	0.009608170189768528	-0.4508011326560649	0.7138057125203608	-1.1797171089431004	-0.8299973574438606	-0.21090793805911928	-0.7536030186067955	-0.30376391137090375	-2.6203739814943843	-1.6403969771723055	0.30352686851308885	-1.2502275738230435	-2.1618700712914043	0.218064877686775	-0.5405019610512771	-0.6055422041813106	0.28824306470948813	0.2950435572266385	-1.8509564384570822	-0.5976575594848458	-1.0975982342287998	-1.19440136107007	-1.424007451931637
-0.2543755302639392	-0.639940656162542	-0.7326325747336351	0.39230719572443445	0.7941538101326978	0.48396977107727623	0.7005668960764212	-0.5459445193736612	-0.6471364963030936	-0.12816829643687583	-0.764061143435793	1.1401516682848354	0.3412200391668393	-0.768449047492413	-0.49232044962474647	0.6364638116453623	-1.213775212895692	-0.3194506072802121	-0.8621803082663375	-0.1882156836221704	-1.2162324240627291	-3.822553200107528	-1.2954436406442418	-0.2841457946127397	-1.0736190295517853	0.9039918978250627	-0.19697526016882208	-0.42856927295867814	0.8048297048173074	-1.2691754716926322	-0.73503131958362	-0.21747871925523402	-0.6136986295081733	-0.19460022648987502	-2.6132790101259724	-1.650023658129534	0.6058367208487657	-1.1965252136842428	-2.196841290503093	0.19081695503418353	-0.6273689605989036	-0.5764053098341686	0.5367705838983807	0.23865177313710667	-1.7127362901122076	-0.6166061432211085	-1.144982683903667	-1.0409899470663084	-1.4862687639732495
-0.1647430985193071	-0.5962191755878763	-0.7700748628456507	0.3607823161376128	0.6274357611982981	0.5535698064749217	0.6497548675699713	-0.4973038267121909	-0.6430920105111119	-0.2320536400540374	-0.8025765706005743	0.9602411993573096	0.36997788676703863	-0.8239677425791511	-0.5417236403548122	0.5767871404341137	-1.2047912132096366	-0.33002767146180517	-0.8992462060890587	-0.2245921670206774	-1.230205111029314	-3.8263725681228538	-1.3078055489559248	-0.4783839895081961	-0.7510959346587249	0.7830188071852248	-0.3992326579940982	-0.4442738586489128	0.7695479500877463	-1.3284681353443955	-0.6940997808390746	-0.18379163064460477	-0.4213112351014088	-0.028908543310822533	-2.6551211489653186	-1.6281268140300256	0.9170187365761379	-1.1093873646038446	-2.215313548926822	0.14808141596820718	-0.6755259974833974	-0.5305328469901301	0.8169750658087306	0.15941142144235362	-1.5520725165630713	-0.6499203199043019	-1.1824636908676223	-0.8326518994498369	-1.5374869062376155
-0.08778861424753341	-0.5057785593621361	-0.8053472167185814	0.34625493528981716	0.48702759773975696	0.6486794402702263	0.546252687643753	-0.4535432035447167	-0.6714522870162185	-0.40937247024089984	-0.8021465439865981	0.8176419104921091	0.3670047046622056	-0.8540580277024971	-0.592653054572845	0.5284899729214259	-1.1635129700959854	-0.33673970729645386	-0.8794386591102766	-0.29195332656383294	-1.2143973348747683	-3.8393442364254655	-1.3611557952322757	-0.5998351824829785	-0.45727272703109023	0.6908088429210503	-0.5346928331012044	-0.48761709231493844	0.6548979699237664	-1.3163636981098015	-0.6899822871001533	-0.17585745969021857	-0.2289885014814724	0.12110204497036188	-2.7034463385655423	-1.5675029559195164	1.1496638758142783	-1.005182676620541	-2.2763396054404295	0.12458222481263	-0.6484648661772253	-0.4837686500130468	1.0589978380961331	0.08125052963446229	-1.3988470791609062	-0.7432466777961867	-1.188657979005158	-0.6687983197611758	-1.5665395464401237
-0.05321985850871867	-0.39815252284039504	-0.7898518473871216	0.36397803115939076	0.3731676085440166	0.7610282695244657	0.391190164612809	-0.4142306437193117	-0.7118360499844983	-0.5739458354690707	-0.7764197343852693	0.7761044068300477	0.36439035488036886	-0.8676776381904648	-0.6359513513510429	0.48858659774084146	-1.1339425188680134	-0.33120098363855566	-0.8307109214982719	-0.36858620871582	-1.1395632647610665	-3.8430862428980945	-1.3797967680832275	-0.5939531820251037	-0.1947870330696409	0.6121196475517132	-0.6795021590859932	-0.5409024136376364	0.4993060604746781	-1.2809407303006857	-0.6904488011690952	-0.16157973916609442	-0.10145587626246991	0.23760296113027818	-2.737829661350917	-1.4922077716819717	1.2076367790723463	-0.9198484821060162	-2.3634753130791695	0.1313942054757781	-0.6242455376856106	-0.4789989093014154	1.2147846019054949	-0.0124425905454845	-1.2780116299952642	-0.8668207748976732	-1.1737842691659242	-0.5852399415285794	-1.6088716972529054
-0.06047847610328001	-0.3166537754505344	-0.7357199979462956	0.4030676467881017	0.27422169401333446	0.8987580464639848	0.24118976974667167	-0.38802227050237487	-0.7611152378970767	-0.7139890827536632	-0.7392504774903257	0.8415483874199147	0.35579546638191306	-0.8736301977955314	-0.6559747399377414	0.44404504200985323	-1.1334158187189154	-0.3065786825176203	-0.7902460954957592	-0.4352187456571011	-1.0532129262788335	-3.8402030928115076	-1.3038593313114544	-0.5323353719851146	0.04368788722773871	0.571389381005152	-0.7566121513030097	-0.6131648503980228	0.32853649777294347	-1.2613743632822463	-0.6848506323417951	-0.1359972452296348	-0.06214211787148457	0.3302355060262486	-2.80504169781064	-1.3955664688001388	1.1478408285420125	-0.8400804043700536	-2.428246980845857	0.11860567574024486	-0.6100877272671493	-0.5083846596856845	1.2430744774829812	-0.13947902723069033	-1.23659703219714	-0.9329658310535466	-1.1536621056053642	-0.5667766767994319	-1.6601690020246351
-0.11490168585075314	-0.30173362859295516	-0.6743501799361697	0.474098974397778	0.20370223006605265	1.022244351675705	0.10699201845588699	-0.38413421513502755	-0.8245562355767463	-0.8286590505666436	-0.6453737979784968	0.9406891164413551	0.37180622288897613	-0.8793708539842362	-0.6861176538250928	0.3904524618849631	-1.1420988468912012	-0.27819488059474795	-0.7607838344200694	-0.5096657600034706	-0.943700005369054	-3.8407310137093496	-1.2688012209672075	-0.4507143543954967	0.22832173528101324	0.5215472919425044	-0.6766933133179169	-0.7307447099655621	0.20038595311351576	-1.2328197626605353	-0.6510790703944872	-0.15000986218964946	-0.07964363750606787	0.3623135232638292	-2.8721214271119786	-1.2388079752265977	1.012546413642891	-0.7454758132696335	-2.4879392343278806	0.1154138986370716	-0.5823609484548642	-0.5489481937376481	1.1603987594687737	-0.26655544391170377	-1.277154184906274	-0.9513811213161419	-1.1272529250429333	-0.6375981392268589	-1.671311124936088
-0.22529179325042703	-0.3218826397031346	-0.6124415191955321	0.5506263143154422	0.17690175002884242	1.1117668688190714	-0.0051818071091744525	-0.3856222363250008	-0.8988110396790866	-0.8837978928187132	-0.5224235800000496	1.0152118662454723	0.44627247353762217	-0.9072265212623151	-0.7300961154185805	0.3409910547199463	-1.1438745788224487	-0.25614351350816356	-0.755304527785406	-0.5845317323459183	-0.7944364517342709	-3.826969971147006	-1.2064248194156586	-0.34889185957789404	0.4037238909316233	0.38146876699474236	-0.5529195768079123	-0.8364082927353017	0.09238143714993395	-1.2014457397057225	-0.5716499793520484	-0.17841381548697627	-0.1815059303546421	0.2980232711433234	-2.8766198704970782	-1.0607694500633955	0.8762067849743358	-0.6900473751054271	-2.5431367543062064	0.15377948784366977	-0.5990533397619819	-0.5750988156392449	1.0319588753843187	-0.37138299292464055	-1.361162367499879	-0.976995873473253	-1.0883995308868295	-0.7539356544985456	-1.6573389423863802
-0.32405497472939643	-0.3547887170191662	-0.5725817204547349	0.6034868371877601	0.17862583948730318	1.1877626824893281	-0.08818603617674207	-0.38551023473005736	-0.9530633566470623	-0.8703269167777556	-0.4229565545065371	1.0354327613135736	0.5575788426806426	-0.9857271050508161	-0.7470670570293457	0.30394194449345535	-1.1458609908133355	-0.27822938977641715	-0.7549968661829246	-0.6366282483798347	-0.6574405415686	-3.811814271884393	-1.0086560887361418	-0.25973659421077316	0.5734111893805846	0.19020447408795216	-0.4554710809271697	-0.8967544526978894	-0.04080037378109019	-1.2246794756236106	-0.4791584943792405	-0.17803509610967885	-0.37755743601495184	0.1991943449539003	-2.8273189156037626	-0.9100028494426375	0.8391867716988475	-0.689756463078673	-2.5333981650481974	0.18237695383518748	-0.6492329209919696	-0.5399271623917347	0.8803482360649675	-0.4240566374038727	-1.473852088320134	-0.9855785653150958	-1.0732476344545931	-0.8775995279523798	-1.6268020051708028
-0.36630932556833623	-0.42812907360448255	-0.5704846028008527	0.6436262529202438	0.1894609707994186	1.2091922154372177	-0.1564587386429588	-0.36637396222245283	-0.9685081603965038	-0.8403260531057539	-0.33811043388819806	0.9844749673382935	0.6797527050344341	-1.099615559371703	-0.7390875624889957	0.29254366273598803	-1.160428012079838	-0.3591534207905638	-0.7376066603664934	-0.6917121170814309	-0.5651658994087043	-3.814321358916208	-0.8401024500101657	-0.23120779049186516	0.6200720564226191	0.014350498524035948	-0.34965755531376147	-0.9333569865036677	-0.1651355415178915	-1.2627310777883998	-0.38100799091796494	-0.17381237505280991	-0.5329804139521215	0.14203999764426328	-2.790984062232204	-0.7516582665580656	0.8601153543844655	-0.7397739375452552	-2.4719153266744596	0.20204172820238897	-0.6964426902716102	-0.451396627183233	0.7495219951290768	-0.4152610383257465	-1.589907281114667	-1.0021939901040622	-1.1002131882030295	-1.0069476448233985	-1.555377632901833
-0.3801696722873677	-0.4936346498764589	-0.6031209962893895	0.6675555199915328	0.19143736603228828	1.183645859693165	-0.2196399672738484	-0.3439096423222218	-0.9713796231189088	-0.7990307466395894	-0.28295484644348584	0.8593074845662837	0.7888035567186145	-1.211635410839219	-0.7151490788679464	0.31460788195348843	-1.1625799584032979	-0.48055672190261617	-0.7092138896232383	-0.7602937194827232	-0.5025705737217845	-3.827450615546534	-0.7892594690880369	-0.2504179193280715	0.546071982401267	-0.11733003332134122	-0.22270592760629887	-0.9470340265895008	-0.24762734476259105	-1.2757046602534978	-0.27255361149919044	-0.18740840069779754	-0.6271049659770305	0.13532911537698727	-2.769384918625807	-0.5733994512127742	0.8781999833253475	-0.8348051996182482	-2.4149820356276344	0.27151107817279707	-0.7537395794515658	-0.3790209963849976	0.6626509078115415	-0.3748812425579862	-1.6755017371228995	-1.0438575427343668	-1.1751566563580724	-1.1084850744570125	-1.4663791839981022
-0.36289350552383737	-0.49935744593142084	-0.6460682182428451	0.6425918910532922	0.1939183728139761	1.1063267815527116	-0.2664316389189731	-0.31974929826997867	-0.9577065729641413	-0.7202833816024949	-0.2980431715512431	0.6783439922502719	0.856041899146889	-1.3169128808770476	-0.6577000360545747	0.39049001800278016	-1.1500595434304368	-0.6240976630554252	-0.6668884434533408	-0.7916244913632603	-0.4643082416767787	-3.8176808555388404	-0.7259673706245111	-0.30478787112596056	0.4590093776332881	-0.17729170407236222	-0.12105441433536963	-0.9282525515171489	-0.27676676191891436	-1.3015458318629007	-0.18164421771670547	-0.2041288612054918	-0.7059049115238746	0.1589290513502422	-2.725657402779471	-0.40126470292951877	0.8820648435425511	-0.9220012311039982	-2.3307880031681423	0.355868247517065	-0.8640578526760642	-0.3310539952284589	0.5696214802322381	-0.3132920590132008	-1.730185297673114	-1.0755385081544508	-1.2560904091491165	-1.1521695377557373	-1.3940444428944467
-0.29976652354758815	-0.504347860348396	-0.6605004654303235	0.5776586669875885	0.16828130273654074	0.9752317056373683	-0.31582040240517284	-0.23867614375824592	-0.9029044014322999	-0.6303984410322659	-0.32715410363646874	0.5064023489653484	0.8621420486378415	-1.4189732717755676	-0.5955230183056534	0.4985201909034423	-1.125184247817289	-0.7666896017123326	-0.6036420083147291	-0.7948486463765474	-0.47372932947638047	-3.7909345347728554	-0.8467957583905659	-0.39145375053150905	0.3686392730929265	-0.1651985940049291	-0.06301176930309896	-0.8817079300546993	-0.2575640956489923	-1.2842265232452776	-0.16608698767851562	-0.21526321089804396	-0.7200225166478297	0.21295165360181612	-2.635705073472276	-0.21617689193951112	0.8288804777863028	-0.9664525887920188	-2.201829348415735	0.4066796252937549	-0.9830295434800181	-0.31012935010656234	0.48047950494317665	-0.22063841872430595	-1.76810580673361	-1.0905707179434656	-1.3055334396122071	-1.2010329783901197	-1.3440731101210608
-0.22524252661517044	-0.5034281252681347	-0.6500148771609148	0.4933967704230121	0.09564527368171724	0.8521497312359859	-0.3817307783944807	-0.13630668597927195	-0.8371906715553239	-0.5870246433574522	-0.3069615495889126	0.39745711839435016	0.7896408321389419	-1.497165632412996	-0.5740065850024644	0.5972176685265733	-1.0643880020356087	-0.8752209780617937	-0.5430033715209565	-0.8038471355096781	-0.5337815394382543	-3.7568238249285586	-1.126410351154846	-0.47926518807866525	0.26694412186358407	-0.12665180566498718	-0.02469255221891742	-0.8176268176629508	-0.15276701193355285	-1.1830452992160079	-0.21981723848837734	-0.19672489737932114	-0.6584007868014325	0.27046391463237407	-2.5549646300676585	0.01173533044832723	0.692370698039005	-0.9413371838155854	-2.0853134315333173	0.4456235902170372	-1.0429122172029475	-0.32039466163811703	0.4591947414134486	-0.1322626379870452	-1.7729074992319436	-1.0919539478907918	-1.337988542129239	-1.259075419505582	-1.3328716153290845
-0.19947607637564613	-0.4604219942003402	-0.6360632194357828	0.3737349968297495	0.015047595745547693	0.8015532439242039	-0.44629125353984006	-0.041953342352731474	-0.7959760172460935	-0.5769655302438992	-0.2613039412702741	0.3165023878929898	0.649217783072724	-1.5299721340551589	-0.5951414624336607	0.6642741168888657	-0.9696572180762821	-0.9413060609582061	-0.498934509603666	-0.8061422967055771	-0.6144243170602988	-3.690762081640228	-1.2254364314928854	-0.5370718143013782	0.17885577349531168	-0.1000301675304304	-0.005768722701154988	-0.7388015359198953	0.016367389229912554	-1.0690388833707507	-0.2561242029842813	-0.202178456412409	-0.6153798099656832	0.28791220852729277	-2.4691303610652064	0.1786271723978977	0.5765950426016125	-0.8712855677732074	-1.9787370879273678	0.474413848114116	-1.018846499674281	-0.3445336972395917	0.4694907165385887	-0.08242757321030034	-1.7280416849506441	-1.0530068588919814	-1.3515455020949252	-1.2654544037848658	-1.3333070091195844
-0.21846015316142814	-0.418250437557227	-0.619664924447789	0.22569774396098413	-0.04756628727025543	0.8052657359100295	-0.5045424095232658	0.07251228768021464	-0.7700595388026067	-0.5818480237434598	-0.21510412548184105	0.23487884523948357	0.4819335715421487	-1.5479453965520096	-0.6468173990099386	0.679916239959655	-0.8859570400966517	-0.9597339639695299	-0.46157560073096293	-0.7985646216460976	-0.6900097622745823	-3.6134084183606006	-1.214687893930874	-0.600980740624585	0.12162346730736935	-0.10624468242619618	-0.0490085455104312	-0.6345785776585454	0.1580184983847876	-0.9742172585890778	-0.26423749113979084	-0.21234707169285225	-0.6137201831037842	0.2122134565524159	-2.3330689870607415	0.24112349705615183	0.5183304517799814	-0.8155080351768952	-1.8592064107680801	0.46785892332504836	-0.9249902013124789	-0.3327337734790768	0.45967586174639957	-0.041088257543107944	-1.6496283315626858	-0.9882450326834347	-1.3312935181242984	-1.2686123167944108	-1.2973276495227457
-0.26153561458798813	-0.3887678185955028	-0.6135192046565531	0.08051656490395302	-0.08438891334648545	0.8484372392501587	-0.5795792890444857	0.17168169988935655	-0.7491772843660592	-0.6267904940285742	-0.15772361773003785	0.17814365267331636	0.2986215162510353	-1.5688660429309813	-0.7110515005904683	0.6515989271256212	-0.821910301966246	-0.9222915018585077	-0.42934438523294355	-0.8057415542745463	-0.7692798353859492	-3.562060410706704	-1.26875761635235	-0.7813400580351658	0.05562000665975284	-0.14340580190424473	-0.15806146989285907	-0.45627906288550235	0.24501747766445775	-0.8480428095167507	-0.29898264766576155	-0.18576097140655332	-0.6468049523637417	0.08774896010199892	-2.1888045692363884	0.23325913755562425	0.42817468734217384	-0.7876968454192079	-1.750254801489446	0.4152481544297918	-0.8075034164836967	-0.29646300606758136	0.41087101517190544	-0.009883870813665544	-1.5780102305049577	-0.9399153116322807	-1.286783663243798	-1.3201915626169993	-1.2750038224461595
-0.3218872427780798	-0.3504114593223645	-0.6234659501954514	-0.052977868880196996	-0.06993739926784422	0.9007245644960797	-0.6778872852885549	0.26573103918676405	-0.7377891853989077	-0.6741644068596543	-0.08018794954928678	0.12572016398162814	0.10941435851068085	-1.5765138298669412	-0.7685834903325333	0.6160145054939931	-0.7730024309785078	-0.8538425400177589	-0.41842972362111486	-0.8327370216739396	-0.8343315796709243	-3.5260901585953794	-1.2316936937247263	-0.9893469805941878	-0.036675983824019875	-0.14666002423141875	-0.2816711862120268	-0.25789973243378084	0.3104449028046635	-0.6943100970381693	-0.33133438418585665	-0.15000986218965123	-0.7189663904629852	-0.018171131683179943	-2.0602350880754896	0.11450070039219566	0.2978632683205812	-0.745320660188699	-1.6621689875816315	0.3793888599954831	-0.6893765859759613	-0.2926264754951823	0.31418507306217885	-0.010943340702621773	-1.5197682728354462	-0.9117674154752464	-1.2507677723363253	-1.3741076640666525	-1.280406663573737
-0.3845379806135066	-0.323909463305933	-0.6233931336102461	-0.17402908378727733	-0.00942606437211393	0.9550886798132805	-0.7743758499603455	0.43074138899523085	-0.7323761726924183	-0.6817332522043553	-0.039204543556471697	0.023093073741549452	-0.06767793651515083	-1.5611219362603133	-0.810786887651972	0.5677924502169375	-0.7417314906977319	-0.7594081643801436	-0.44822894740428404	-0.8696417564588048	-0.8479863771718801	-3.4879967619233994	-1.1608579968911097	-1.1078020984293766	-0.09449442921213069	-0.1104016890118767	-0.4222979973304833	-0.12237431571851085	0.3036736569474754	-0.5720574008351942	-0.3098747370145334	-0.1372470191747194	-0.8019477335579929	-0.12780457832291817	-1.9554478186343438	-0.10885151522642897	0.22919515439855048	-0.7112063765180066	-1.5426200391479403	0.4131274434686224	-0.5878397394667106	-0.3281506747952919	0.18459050017864154	-0.0655760049765276	-1.464870351012985	-0.8953519757389057	-1.2418472555873576	-1.4068236428455534	-1.2784473915164836
-0.441260300006316	-0.31672190397499916	-0.6085822401797059	-0.2763228409578315	0.04737076884481821	1.0112906624501963	-0.8559861596781833	0.6691447839478305	-0.7437031767080297	-0.66208562776034	-0.09058337552191702	-0.10971594361988342	-0.24538537266611948	-1.527583404634355	-0.8332489159422718	0.4990647546117888	-0.7037789828112471	-0.6595213380388038	-0.5152405745351645	-0.9126669210994031	-0.8364123107186895	-3.422149911809224	-1.2782634223909657	-1.1420146329278063	-0.12897197430779364	-0.04989414870920185	-0.5782811988160093	-0.042730901538591895	0.20153895163408825	-0.472402480625347	-0.2627973824921898	-0.151411123885652	-0.9251911932507859	-0.2417329896137134	-1.885622715796511	-0.3436367912953992	0.1744551216366371	-0.6767236042800928	-1.4081982733483571	0.46856582697877114	-0.5051970414001793	-0.393060624479671	0.049626624379377884	-0.14519616663147278	-1.4039274413131595	-0.8759534256342357	-1.2259535282404452	-1.4619397512388357	-1.2615066149406342
-0.48584660491409826	-0.29394994467296337	-0.6099075020304237	-0.3508586483256907	0.07803993742296403	0.9898427508291119	-0.9308176195057586	0.947260744422063	-0.7596733970407201	-0.6334377442147237	-0.18165553363825088	-0.24568403114677612	-0.40166539295811565	-1.4990149713194239	-0.8322535527979464	0.46210953467983984	-0.6374298126004969	-0.608706568030987	-0.5999500690849571	-0.9441434175003153	-0.8115735838359992	-3.2989043785675114	-1.3748040396822119	-1.120204968308719	-0.17519323694970182	0.02394520564350916	-0.7172473055022459	-0.006946500169677322	0.059405679461518604	-0.3599011699353528	-0.2398164937917094	-0.1698168856223194	-1.0693847478756167	-0.28439183122603373	-1.8617412737079668	-0.585229033990878	0.06798916093628701	-0.6291303967031289	-1.297730148294085	0.4840748647149951	-0.4404500205172005	-0.5138180164963264	-0.03995798161599797	-0.20070839081319058	-1.3369609798631925	-0.85965464384526	-1.1977824992556612	-1.5047399988948875	-1.245436625945787
-0.4988037299867475	-0.26698808111640127	-0.6161260384068645	-0.3996434766774793	0.10349478666332705	0.9429403768299596	-0.9803824570150812	1.2747854084945245	-0.7732120383020977	-0.5931032497223662	-0.2617900583121605	-0.3875718177224588	-0.5177391058209558	-1.4799436638468804	-0.835753913188827	0.4689635261814461	-0.5506898223317822	-0.6158327140456656	-0.6914281188893341	-0.9411196337025416	-0.7652339694597408	-3.1629672544601695	-1.2944843391174083	-0.980226575389843	-0.17226254094885513	0.07611773779206996	-0.8147573089545526	-0.07129439487779426	-0.10589238116985525	-0.2684501327549074	-0.21176479999403477	-0.20223526431900277	-1.1744585264699454	-0.26888969318862616	-1.8792388954044206	-0.8023029794200063	-0.02724682856690517	-0.5981191746511452	-1.1931453735983106	0.5169565952745311	-0.3922417799783918	-0.6464375462827794	-0.0735016912293039	-0.23597074711731367	-1.2482154131529297	-0.8435891779510134	-1.2200003351501774	-1.4877925324103225	-1.2362339844647479
-0.478916431554585	-0.25917033293417646	-0.6026112801929587	-0.4139392839729716	0.13698136972237246	0.9604552523868536	-0.9746893969340809	1.6196543195554844	-0.8136324582413017	-0.565435786558188	-0.36710918511760315	-0.5114443663275452	-0.5833712464224821	-1.4500267542460115	-0.850966379911282	0.47144222995737006	-0.4728736374463683	-0.6475639065904449	-0.7794632888564219	-0.863120584172042	-0.7157732585118357	-3.0365255434081826	-1.0498188451602344	-0.77995217028668	-0.12943251225078328	0.07441714418883788	-0.8816980493397045	-0.23988303333501784	-0.27204994978929353	-0.2508552415032238	-0.15681755596084623	-0.27298004399821174	-1.2586037637278447	-0.2809245420546082	-1.9522724468330979	-0.9200260527276232	-0.10974579446119663	-0.6019010309989478	-1.0947728322003283	0.559178022592346	-0.3656670833882255	-0.7398622502214767	-0.06195480323849227	-0.24516614615353696	-1.1435642400419366	-0.8377062843196145	-1.285559642234582	-1.3951814702170275	-1.228080246206279
-0.42403339987804617	-0.24479521427230705	-0.5852081163291476	-0.3915384023468816	0.15562396305369514	0.8759868703727047	-0.9457398929654905	1.9416269045642842	-0.8724913345554324	-0.5706124061721798	-0.4890310785843683	-0.57287547400453	-0.5761262509486347	-1.4256963892583117	-0.8479802904783019	0.46616559540407937	-0.4418284258009204	-0.7177900912871551	-0.8290700596183725	-0.74739709942957	-0.7024796990400058	-2.923036876583714	-0.68395432421073	-0.6559014415290174	-0.08725142338146961	0.0696722780859905	-0.9566142715042826	-0.4130247566582662	-0.3862387305450458	-0.28922482363039287	-0.09523769886052896	-0.3538366310512694	-1.3503358666401453	-0.33069691887024083	-2.020460248585913	-0.9909594913598321	-0.14482122397959957	-0.6375668454789949	-1.0099575764110578	0.5496883765741862	-0.37531897222685084	-0.8085879924751594	-0.03241401479533351	-0.1879147921540985	-1.0534681973165179	-0.8655042066345544	-1.3542346391606228	-1.227348920136337	-1.240983734906576
-0.3168292015583406	-0.19747995403217514	-0.5727127903081018	-0.3477555627248329	0.1891525970751414	0.695030454073466	-0.9117429336673553	2.214446789620441	-0.9208052222336705	-0.5986132122660468	-0.5338286336750557	-0.5894677073960906	-0.508170243874365	-1.444555793314494	-0.8379603014920823	0.49204176058000704	-0.47412266922851487	-0.7985415763929543	-0.8221110471812996	-0.630963207650272	-0.7403518940135545	-2.883317454893956	-0.29288633587444135	-0.5909791368497713	0.03736595728305865	0.0956850617206239	-1.0521765351904069	-0.5465226277691355	-0.4394234077577023	-0.33902048573907795	-0.041162633304058824	-0.3889628532956309	-1.4169580306678524	-0.36953055759021275	-2.053173193496675	-1.0277699807866718	-0.12058684890694094	-0.6764326922533377	-0.9239546877854448	0.5359358873108487	-0.43689136654221816	-0.8195791341150052	-0.02567833013402679	-0.06353702519023488	-0.9795778667729713	-0.8914189363706047	-1.4345934729927934	-1.0007160298178932	-1.3123883165487067
-0.17953951130822615	-0.13107167481105284	-0.5518872469396914	-0.31176903269697875	0.2829963281677779	0.6002883937421046	-0.8814582016900785	2.4424660366989293	-0.9637183161957268	-0.6384967133829423	-0.5112989784645892	-0.598446866289809	-0.4492704811424038	-1.4571351506675962	-0.8222833319689414	0.5477562613615584	-0.5530374001391916	-0.8417815810243935	-0.7828475664837132	-0.5111958674674051	-0.8167898609765756	-2.9376531939791968	-0.04484148426592396	-0.5534621077120876	0.21701762213489456	0.12700957599251503	-1.1162264197120664	-0.648949251766936	-0.4130721506602214	-0.43307895861103984	-0.010007606786901912	-0.41085283330343697	-1.4411842721324735	-0.3897750524298292	-2.0907153496884994	-0.9937351476541364	-0.06993044203490373	-0.679884848304153	-0.8217634500367609	0.5038467456963969	-0.5602153679630588	-0.7378091879151654	-0.07767781571931368	0.12478874507118456	-0.9424504944197885	-0.9147671912646285	-1.502062994682486	-0.7369671352605823	-1.4206826266223593
-0.0715142024008993	-0.03826359236019545	-0.5196003730601344	-0.28398020642064364	0.38788544538453473	0.5092220680501749	-0.893842074649779	2.655221066409312	-1.0025380484045696	-0.6824587632866183	-0.4859087114307192	-0.5835053182099301	-0.4287999514780901	-1.4648792573382658	-0.7895027057491273	0.5911147993813095	-0.6485055643072567	-0.8315323540686567	-0.7355555830166207	-0.4124128582184806	-0.9120844530599633	-3.017944446949529	0.05385756146069678	-0.5502677628941411	0.3223552098224308	0.1463249601279979	-1.1540945812714463	-0.6827416785069627	-0.3445421113191986	-0.5720150035068787	-0.005950962709146515	-0.4485922192511513	-1.458082291090002	-0.433418156774684	-2.1316313384191483	-0.9495889951637795	0.06344369640409803	-0.6516469875738927	-0.6688694258134481	0.4276939429998821	-0.6917831577288271	-0.5833110648644901	-0.1483640150363966	0.3173523948884277	-0.9177989481113812	-0.9404986013691057	-1.5408607515199892	-0.4953657372768904	-1.5017846154165526
0.003206861072547055	0.08537264741054754	-0.4870222328397619	-0.2533353063325741	0.4685532082580389	0.36257863461003326	-0.9558494764598446	2.8264395046232544	-1.0044319919023255	-0.7380485989141485	-0.4369417678653983	-0.5726051031345137	-0.4401458877861898	-1.487398811313421	-0.7656139902852934	0.5957529799317118	-0.737051383658596	-0.7605469673752249	-0.6908713978943674	-0.3775300511538132	-1.005645102603547	-3.093393440395556	0.029111942529901826	-0.5233251166020747	0.3667761877781051	0.15858603005747898	-1.1664371006318932	-0.6476864821361235	-0.3022794746377969	-0.8258902054709545	-0.033414443115545714	-0.46800158733765757	-1.4586211309802297	-0.470551705320279	-2.1395697679222647	-0.9488620375628904	0.32486867524708357	-0.5789771632907295	-0.5035326637201455	0.3695778941347212	-0.7959313906082082	-0.39063427811766654	-0.20394303589883495	0.4641589395015118	-0.8795997693969635	-0.9513311250529848	-1.5896546799327376	-0.34765961944370916	-1.5609783802978199
0.040107570880203475	0.1918404990164032	-0.458390751537458	-0.22574717713490094	0.5607709688044838	0.27867999146499695	-1.034848021501349	2.9352890546811437	-0.974153333918847	-0.8194627073887535	-0.34917894499574703	-0.5825234450503955	-0.46565715722594003	-1.4714289992985328	-0.7714866328368195	0.5579527473488797	-0.8134830995806647	-0.6311202815250959	-0.6456451423296471	-0.377020015332503	-1.088065171328891	-3.175808554237127	-0.3089546364488852	-0.4836050910382196	0.36752979532117896	0.16645914859096464	-1.1100551600318416	-0.5956283594687223	-0.29037214446168613	-1.2061518431489435	-0.0722770933804356	-0.4549168328520225	-1.4285323115099362	-0.5016901990404412	-2.1359974746458628	-0.9464608745781359	0.599662667420021	-0.43191143669899523	-0.38909967211992946	0.34819941394031356	-0.8342829276911268	-0.18149151691416804	-0.27045311072590783	0.6105257041606892	-0.8644444274490996	-0.9357989526324075	-1.6235563527333852	-0.3045435804867028	-1.6192815669712435
0.01847951800228461	0.2840183926159718	-0.4334874793976103	-0.1936047680752735	0.670075437073397	0.25763641065424736	-1.128402019121078	2.997049934178932	-0.9238721888010039	-0.8928961939584529	-0.255171387818796	-0.594462453468507	-0.42821898485990395	-1.4009422174378876	-0.7755676217285589	0.49709305842639634	-0.8540540596369552	-0.46316409434136635	-0.5998475152174633	-0.36301224581149455	-1.1494322877167833	-3.2580331294642795	-0.8493902329744998	-0.49907012594993744	0.26095712860471465	0.12245366473447472	-1.0013917836026507	-0.5472340472794502	-0.3217337042212976	-1.5940661985882087	-0.1365951852332366	-0.41763191015706524	-1.4162252084171436	-0.5483755700131274	-2.16011045426158	-0.92326431840431	0.8140044120446085	-0.2668479527187431	-0.3130546280451895	0.3078630630324285	-0.8057112885826244	0.01267840605542565	-0.34163967518925953	0.7683267476214305	-0.8605216161669802	-0.930899318843083	-1.615915494312232	-0.3315542630950234	-1.641170000257328
-0.04328442039851478	0.3772522783447293	-0.40699680570031116	-0.14725918114107447	0.7651666800506093	0.20676424324450798	-1.235792500391278	3.043338593346573	-0.8309589864981917	-0.9553881890713061	-0.16344484137684584	-0.6107416258526793	-0.2823621891883012	-1.3375253041049449	-0.7513471185499501	0.41604695617726445	-0.831541390406907	-0.29161895226404705	-0.5650524530321016	-0.33978740037679345	-1.1933732815796465	-3.3800079277361528	-1.162951018404201	-0.49543518184675595	0.08666445072585285	-0.0037681715943536755	-0.9202837992339937	-0.4937886565669328	-0.39456128350264175	-2.028829601818107	-0.2281739252885508	-0.35898721458251814	-1.4113972030007071	-0.622665036711876	-2.1799399896245744	-0.8939216661502403	0.9849819388862233	-0.13679088262456338	-0.28312628056935535	0.3249144360131386	-0.7075794850854094	0.16479165875028504	-0.3882506130455003	0.927806950906177	-0.7957202035667097	-0.9543309008423655	-1.6041574743146323	-0.42784955713279	-1.658328473728427
-0.11949990514143065	0.4563494952472407	-0.3907295805656867	-0.11224526003289144	0.8375644203184912	0.191454808471274	-1.3147323540917402	3.071562995272505	-0.6887665962828002	-1.0370768152527152	-0.043504809696228185	-0.6357438163063425	-0.0756405966349912	-1.294162159538586	-0.7107363022614326	0.29310700450324567	-0.7770956435657881	-0.1524951863648893	-0.5325428770365995	-0.2817343945725645	-1.2126200437714703	-3.4868535302368926	-1.2666209902244077	-0.41764737803867397	-0.0865396829241236	-0.16066367772964074	-0.8637788434908155	-0.48420227866541954	-0.46757753526917023	-2.4613883439755013	-0.2738720208244586	-0.29350663424774676	-1.3758337702457046	-0.6829734986871311	-2.1572493119614986	-0.8811228065709514	1.104452303462074	-0.04680209568197603	-0.32772646139262446	0.41676906835143795	-0.5191756390285341	0.2292661103696875	-0.3930425715616871	1.1151332212723553	-0.690661744038449	-0.9789290623152983	-1.5736867694943562	-0.5722293399292482	-1.6898945235397345
-0.18403919732838564	0.5119594033408459	-0.3860984457466964	-0.09446041121603717	0.9028975989029249	0.24032370050252325	-1.3368149711585047	3.055066760360014	-0.5252031920185373	-1.1083729853908801	0.10046062193911838	-0.6357722763979232	0.13231127816859375	-1.246676530326647	-0.6503841169437765	0.1645524132155825	-0.7091362757563653	-0.06717123468792897	-0.4747171463226545	-0.20329817148093995	-1.2211019126953442	-3.5327511306836237	-1.2916500391517682	-0.3736315094437883	-0.2516634690289105	-0.29752997031574147	-0.7873249320371452	-0.5169275761399733	-0.5277430944336656	-2.6988345812166186	-0.267645072165105	-0.2616942065547408	-1.3500772234928375	-0.6647422685276987	-2.086464982225371	-0.845634058236637	1.1288082150195518	-0.002893773777230657	-0.43348059765033636	0.4532924237937891	-0.3431374754890497	0.2138785120739013	-0.37572223957547035	1.331804808562826	-0.5823878654264827	-1.020509287840343	-1.498539297837779	-0.7050932666175607	-1.6949411333841755
-0.2364753194538176	0.5483230032734169	-0.4017103216144834	-0.07054658238156987	0.9484247741962605	0.3290559346984129	-1.3291557511526233	3.0196102554462576	-0.3602101658882265	-1.1440406788675923	0.25237219752836376	-0.6310905913328947	0.30948900946180596	-1.220824313530533	-0.5439300286580704	0.08551556326966123	-0.6239613373592585	-0.027019801815878496	-0.38923117249040906	-0.14440724968455732	-1.220726225145054	-3.5586715453502706	-0.9990630734678181	-0.39281960831573504	-0.3857428110675955	-0.451528168830705	-0.7171447928829722	-0.6531110559022874	-0.5859800015273822	-2.728046340427249	-0.29119389103647225	-0.28269419602589696	-1.3483529358441095	-0.590318584183604	-2.008122606066485	-0.7506669607386693	1.0816520589102652	-0.018796964573119197	-0.596168024954874	0.4331563803241051	-0.26146764685453106	0.14334856355103615	-0.3508964303952261	1.5357227771900146	-0.4442534615905066	-1.078188310101738	-1.3876912134124653	-0.8186097129340535	-1.6909632173891471
-0.30034130095892464	0.5662237730762887	-0.44234197615844506	-0.03670596727172152	0.9471632453242169	0.37557235656042537	-1.321159055935755	2.997113935090327	-0.21453536343502705	-1.1541390087964043	0.43472217866336915	-0.6484512471971345	0.39010667136183164	-1.2267768731356015	-0.39842452634329134	0.0174638777852194	-0.5378684358451504	-0.04679356291229843	-0.2822967897994817	-0.10928764027428158	-1.1906278725582915	-3.5665574085312004	-0.5366579352270657	-0.384117772432362	-0.4856376776107039	-0.6142602801721483	-0.6693329072541288	-1.0170377064046314	-0.5894599606985693	-2.6689868620812307	-0.37086638072357575	-0.31533980634895764	-1.3207643334644712	-0.5379737024988478	-1.9623774060547738	-0.6503247827977647	1.0130082522851986	-0.051107593677936526	-0.7522047083758929	0.42443790192818903	-0.18960331802158503	0.0007333162732519494	-0.3310165382377129	1.6803704020293773	-0.32757662110645647	-1.1215350702583091	-1.2479859064062935	-0.9241892712198856	-1.6989784212597308
-0.36522545959268016	0.5669902189765069	-0.46559959347267527	0.005563925141948594	0.8982860100262297	0.36873549013108187	-1.3116950771928555	2.9654494841768244	-0.10754588429727888	-1.168355104327254	0.6234103781521888	-0.6461744398706768	0.3411858646598867	-1.239452550223413	-0.2627399403858667	-0.06788239995396259	-0.4637842977304934	-0.10782305069418144	-0.1378862938158581	-0.09963339079946551	-1.1619311235245373	-3.520086759620054	-0.24642561874534125	-0.3902421024971156	-0.5741446968362396	-0.7265624429337766	-0.7009272965140122	-1.4917145891754782	-0.5048508328979064	-2.492783565594473	-0.43131037748212203	-0.3441035430547183	-1.3065820675536868	-0.47741917484045804	-1.943424405616082	-0.6085577642739549	0.9669945391331979	-0.048159685140161904	-0.7738744398205448	0.404001959938745	-0.10061136681983163	-0.17800753239436676	-0.3329795091961511	1.7153528983628323	-0.2896989843004091	-1.1263847077844775	-1.0874536964706203	-1.0117055670911124	-1.673151653232297
-0.3952452626760786	0.5622723186573856	-0.464944244205836	0.051230229656059126	0.8176182471527234	0.33703227886597986	-1.3015708208632426	2.9037206051347373	-0.042333133022934975	-1.2043757491412834	0.7676936555456922	-0.6307206101423463	0.24248988858219445	-1.2112886597942627	-0.1291953851887448	-0.13371827448720142	-0.417374490307052	-0.18548596404059156	0.04008861794320172	-0.11444264518253373	-1.1739820241761738	-3.4678455126722496	-0.03679643282498546	-0.45201412228693705	-0.6214545037070316	-0.767145744601045	-0.7699387918084765	-1.9237596577906166	-0.34802207049038486	-2.2669965936406173	-0.5680192829024566	-0.3782829668558353	-1.3151819522017143	-0.4101985041299068	-1.923396409515511	-0.585955991591766	0.938555001685844	-0.002389526264188563	-0.6775117386071419	0.3540260137528183	-0.08043712701920344	-0.3094242580013632	-0.3376752436457472	1.6743334226621172	-0.32791959914205127	-1.1206018066793908	-0.8911837822204773	-1.0945481517082134	-1.6305226430169004
-0.42731784222852615	0.5675352471722153	-0.48970188317527547	0.07955939422110044	0.7144111684320247	0.26785495295186856	-1.313631891447216	2.8346476215098795	-0.006641462332967299	-1.247024035733833	0.9029276772364035	-0.6357153562147629	0.16947605447901304	-1.1883645629333262	0.030941955347630078	-0.18096387070101413	-0.3986992078775788	-0.2545388365605502	0.20259254626321357	-0.13488050916507102	-1.1963209838973128	-3.4615040151029186	0.10864676002729698	-0.5071991827625086	-0.6200100892494718	-0.7782310954961913	-0.7787958821136491	-2.319308905526522	-0.17542867376519758	-2.0864475710013357	-0.8355549598303845	-0.382145904504272	-1.2864294556591855	-0.4584497476316226	-1.9387936550725986	-0.5522075356959456	0.8986181127747302	0.04182910180242795	-0.5038067328362248	0.3347468231967382	-0.05455367976230745	-0.4000285935192699	-0.332864040316242	1.5857577419458087	-0.4565792347447097	-1.1050862996798647	-0.6774252041568709	-1.1569274600234527	-1.6084165128355654
-0.46669830601079443	0.6021445375998421	-0.5347753494166954	0.06733231065951319	0.6063822460226228	0.1818243837159618	-1.3470859558407207	2.7555904957071418	0.009169911125717639	-1.277828844118613	1.0333192253175605	-0.6496038809061544	0.11775293820699542	-1.194760193318058	0.1769285498488335	-0.24064054191226097	-0.39283026335904986	-0.29470752402343525	0.3122958833764713	-0.15205778700422595	-1.1979537797889612	-3.4438462429825534	0.15907549710829416	-0.48505906867949455	-0.6420321763415413	-0.7775802510307572	-0.7594825046426495	-2.5685369454781073	-4.711698116844909e-05	-1.9128093128777757	-1.0872291584142897	-0.36836051917063617	-1.2235791708630699	-0.5495835288212358	-2.0047487735276626	-0.5450921628145161	0.8492986072356847	0.09120656981015059	-0.26034200138598174	0.334532609968338	0.009681304577509578	-0.44656467246232	-0.32150960045861005	1.442629356947214	-0.6608226549416641	-1.0843878467331298	-0.5258320567430301	-1.1845276197268877	-1.5597117801799985
-0.43015888486169107	0.6360214463894834	-0.5535183384482643	0.013144099420659411	0.5100294741733651	0.14769518758883576	-1.378295076439398	2.654293053194061	0.011491519284257781	-1.3141436150470729	1.13901228830907	-0.6588818707614688	0.09760706635872679	-1.159410850679556	0.27059222172994674	-0.2929186579135546	-0.4225812974952833	-0.29743374937529854	0.3823987770846625	-0.17094732795778195	-1.1914948438281918	-3.402462831814251	0.2367353161668814	-0.33091540874034137	-0.6908910653842104	-0.7392854024838863	-0.7531267222477331	-2.4947271712827828	0.16093244010042038	-1.751741862600299	-1.2463713055846093	-0.353003448421214	-1.1203374478955155	-0.5718412883410354	-2.0508412798301348	-0.5601600112693086	0.8149767039231526	0.12272203937517437	-0.05192157424504938	0.2999585949044346	0.02092050669994055	-0.44021884351554136	-0.25299806504646444	1.3030392015777732	-0.8658377757187073	-1.0787549344175116	-0.47794687120075763	-1.194317150056482	-1.5041990718911467
-0.34308831815043483	0.6324276667240152	-0.5488580769951941	-0.05892159005596977	0.428254369289954	0.1770459286847007	-1.3874069071360493	2.5430114685031016	-0.003097955143617237	-1.3160848474023208	1.2593636497943612	-0.6529906318042589	0.14176052934085312	-1.0468901365915486	0.3352742367254221	-0.3269445006557752	-0.5040693348486995	-0.26768683477649496	0.4163001555675784	-0.21340781008192802	-1.1651100181808427	-3.3434159180409395	0.23113212315788245	-0.08984150982449964	-0.7104639279612869	-0.6802895009396395	-0.6768368309848991	-2.2086298152090498	0.23631757973649298	-1.5868586527742643	-1.3405868642904644	-0.3284624327723225	-0.992115107617022	-0.5917054998521739	-2.0536197301562256	-0.5589484152678269	0.8196437049401546	0.09054716921617559	0.0015219033903700828	0.21356639989035706	-0.03778448297371377	-0.41775958616468545	-0.10848876184146294	1.1710452454121694	-1.048473579673162	-1.0590230758917991	-0.4884994159620108	-1.1675380477355297	-1.4924038582939436
-0.265164923385269	0.5884166399203793	-0.4967214019889651	-0.14159334822806716	0.3725508610954607	0.20016629956672852	-1.3735997691560984	2.419089703811296	-0.026656168457638917	-1.2596518502467544	1.4169964490304139	-0.5930252188436809	0.25238340834483114	-0.8881359498428308	0.36284579582326415	-0.34703702368788186	-0.5930816600463837	-0.23876814053775117	0.4099418157829688	-0.293374140637485	-1.1198541178919617	-3.288602399798493	0.06220784520562912	0.14528429874068194	-0.7049793397311329	-0.6503716505123969	-0.5329501185735666	-1.8510347983485211	0.26013224008871055	-1.4295221673887117	-1.3515398033004034	-0.27409726616123864	-0.8915891376962122	-0.6228887327874522	-2.0929480329862504	-0.5256185107179712	0.8766443163196804	0.037659362752285985	-0.09144234078365174	0.165197052917437	-0.07733930593306623	-0.40359553005145	0.014004474927725974	1.0285565403465293	-1.2128886754866213	-1.0325417218399768	-0.5444705584742415	-1.0778322655110149	-1.4884061516720735
-0.18870310546606783	0.5259598151181597	-0.3610349771193989	-0.21909329706540087	0.3420779303418552	0.19683975971804188	-1.3436525123898089	2.277823692130996	-0.034146409516505535	-1.1795711134909055	1.5321687943386908	-0.48158973025936946	0.39222549079286334	-0.6917400107695164	0.3290532170733848	-0.347281138453693	-0.6725983339846026	-0.2504667531235902	0.4069384525206533	-0.38658318698208227	-1.0822275647782171	-3.25643145900624	-0.06827896475103531	0.2514466965178394	-0.6659173487484344	-0.6168846530166416	-0.45711128283553376	-1.454027140616466	0.3814486480625547	-1.4706899731848246	-1.2453368613447842	-0.19903508558083668	-0.8182638054340774	-0.6002283203316159	-2.167040041682009	-0.49499817540779345	1.0282732347783077	0.007132994078228006	-0.2765668930578635	0.16939563219409437	-0.1481283580253688	-0.4013558257172917	0.05849848331898492	0.9102557327457351	-1.332202159619308	-1.0132431642616189	-0.638441989590699	-0.9784632694772897	-1.4635887056135275
-0.11434333065117326	0.4397431674091797	-0.18921696267149288	-0.25778151853678744	0.3199591241186771	0.1736826314896202	-1.2969488777562452	2.1132293482466085	-0.025312079523747227	-1.1001962794096904	1.5738065886571229	-0.37781000631027156	0.5247200542461914	-0.4382649969071652	0.2711728502308047	-0.3418730574880417	-0.7630252252970081	-0.29110131453900767	0.46310867080220086	-0.47522012649992773	-1.055337005890092	-3.24774404428571	-0.1614620266983686	0.23168581857509066	-0.5840881296962517	-0.5803533830212724	-0.39816652675366204	-1.107957119823063	0.5924473773275871	-1.766708119496311	-1.1076340781253993	-0.13953827140736938	-0.7382568585331234	-0.5765612755356865	-2.211362939741078	-0.4010444127474303	1.218210453251491	-0.024595810973081784	-0.4936479042668947	0.1104227304153298	-0.306296446208462	-0.4439931600786585	0.0504349065387333	0.8019899040931658	-1.3875073678590382	-0.9834287259993708	-0.7344720014953814	-0.887431163788768	-1.4548016672961475
-0.07842795354866217	0.3196836751727893	-0.03981189314945054	-0.2521156856237789	0.3086614322201461	0.14153833206778735	-1.2372597839173092	1.9328907801586397	-0.001326201548940978	-1.061234373451347	1.529158608040861	-0.2844324458339275	0.6344543960694148	-0.15416030740709152	0.20236007818637364	-0.33147001285272637	-0.8480195807858525	-0.3371538174764813	0.5487264996069381	-0.5211233504179238	-1.0188519649483858	-3.2594700484888	-0.26050990934383844	0.09915355357667117	-0.4746894346932569	-0.5583716360757828	-0.18375113228262918	-0.8924325791727167	0.7801974636959554	-2.1038092769472763	-1.0272111092839107	-0.08560863208017819	-0.6784456307178889	-0.5929581978753993	-2.2659727193646044	-0.20628586276377803	1.3482301847095204	-0.04587117719636243	-0.6861357801264303	-0.009322464260765606	-0.4612387041696272	-0.5068500474567253	-0.029642761677541207	0.6823497666327492	-1.404227547094305	-0.9535976223160729	-0.8034993681058923	-0.7851989932930529	-1.4905633299977357
-0.08631061518981778	0.19199378819644847	0.07102951284843025	-0.2245121181892856	0.31143679573864375	0.10715183451590107	-1.1657737305290845	1.7402320366268114	0.03199498502125543	-1.0345081138533483	1.3810424847401812	-0.21029390726615035	0.7334921172166277	0.1352227035550801	0.08958543393419532	-0.31318018347583615	-0.8823152847800237	-0.4015479504711066	0.6432958159886245	-0.4841275378078246	-0.9690444654925197	-3.271231868220916	-0.2915127905064742	-0.15791409939316928	-0.38819203558258536	-0.5247376737007357	0.14978392578342256	-0.8139452216970622	0.9419107471088172	-2.338096913228754	-1.0502325644251678	-0.03158431290866265	-0.6469558275330044	-0.6284587650692912	-2.3316963002924935	0.04369943586923859	1.3792219883380465	-0.03458379055830438	-0.8603523815806945	-0.0693450108586933	-0.5559398628276497	-0.5488030277159897	-0.15546535115074714	0.5712653482755989	-1.418889858116	-0.9583972635790842	-0.8661098973044623	-0.7089038149824132	-1.5577920893764268
-0.10375100407087275	0.07568136480556767	0.1213020832734325	-0.18113067272456196	0.3157400108910617	0.08362713282353565	-1.0768123303458323	1.5783737317046316	0.0426866015408449	-0.9832321279041443	1.1563816241518263	-0.21265609486734888	0.815015403550885	0.42283343139858987	-0.035614660236325854	-0.27427204541740147	-0.8597123240958435	-0.40508514159219516	0.7706237677582982	-0.4096258767663148	-0.9069837720887071	-3.2814256840922766	-0.24544451491108008	-0.4184404567520975	-0.3556613099732003	-0.47691110298266076	0.4355481032683402	-0.8057105408651498	1.072073798276883	-2.4220012259687187	-1.1051595252379678	-0.0032182315490657254	-0.6344762956753394	-0.6585235176266888	-2.389828758008027	0.3072546097188508	1.3651480633961506	-0.059097977346110754	-1.003288561253134	-0.08879557199749433	-0.6322845114132732	-0.6020374816584166	-0.23717882849905472	0.4839090574314839	-1.4216979907824359	-0.9813455483678574	-0.9262167471660053	-0.6838510384400127	-1.6420012065846492
-0.0979868077457787	-0.04131234382995133	0.104947478236562	-0.12654106732838413	0.31471677080595917	0.08697205134541969	-0.9892741951828299	1.472372222203895	0.01059953299176733	-0.9400151974903602	0.8993004962315629	-0.28890068021209936	0.8493778702912305	0.7151445622959389	-0.13578137132703832	-0.21928988893328275	-0.8031447280826409	-0.3038697117565927	0.8990798120704024	-0.3260892954615795	-0.8305458051256872	-3.292066477765881	-0.22272651057108933	-0.5249112740289184	-0.3677399642052562	-0.4482529515207766	0.6476262100199547	-0.8156170575463051	1.1111709299290735	-2.236470517252152	-1.0866206618026286	0.009999074718624667	-0.6628192739012972	-0.6688806459258523	-2.441544318541875	0.5785639979779461	1.2691342403901267	-0.10339418195319623	-1.0725366912491132	-0.1265613641645713	-0.6747835444958126	-0.6377068469801841	-0.23307968326231668	0.4521449507607066	-1.3954601710594017	-1.003560554630336	-0.9592096770961769	-0.6868194766689864	-1.7397669031789191
-0.09028479043390103	-0.15862966295667294	0.0789228306845691	-0.08630902217497781	0.32325311617346	0.11685577396400156	-0.930216033260086	1.4078113028325032	-0.0374455368996927	-0.8885627358724983	0.6830718966389917	-0.35273666562765643	0.8500784476837489	0.9766719059800313	-0.23759043160588766	-0.1466939131929814	-0.6919959480471235	-0.14976896101302567	0.9884774834199069	-0.2488735152280923	-0.7573011823401388	-3.307441368066133	-0.24947794178526322	-0.5320489824497117	-0.3783323368940266	-0.43063816098852686	0.7995909168299857	-0.8504588280640502	1.0659524243131098	-1.8566964488498108	-1.0171100655303	0.05120374296861424	-0.742998649567125	-0.6281455905634851	-2.47872263004814	0.792003155402629	1.0675295193744394	-0.10224992798129814	-1.1103765005424306	-0.10224816274107065	-0.6394786248447135	-0.6152061136231401	-0.16052673705338505	0.5098360847140524	-1.3675503334128405	-1.0325417218399768	-0.9454487136289547	-0.7134512097161594	-1.8222740264788206
-0.09355281057262824	-0.23721591592570485	0.05381567210615003	-0.05822686939905945	0.3259163437922198	0.11876715597650545	-0.9066367869967685	1.347554444752538	-0.07420025974646632	-0.7811478788821608	0.5270283261937182	-0.38505309961756506	0.8304964552001902	1.1471578364164063	-0.31005286851284813	-0.07248302438654777	-0.5374771728772479	0.013338686146189238	1.060221239007997	-0.21242416956939786	-0.6853859155017723	-3.3254422529545664	-0.31675986250811394	-0.5413015674396284	-0.38030008992316683	-0.4413665971768214	0.7774276885432015	-0.8549229854912852	1.0166669784609395	-1.5484042759904613	-0.9277016300565852	0.08595124583567651	-0.8726866343470375	-0.5347077397954411	-2.461076162798501	0.9309842312817	0.904233098373308	-0.06256952753204437	-1.138130566364038	0.014133884249130525	-0.5929601048983424	-0.5588402212135093	-0.042979417306927906	0.6382318412567856	-1.3735310129085323	-1.0573398683655344	-0.8838211103923271	-0.7443987572097143	-1.8647249210526489
-0.06409136268881073	-0.2757255643788862	0.01960644037720311	-0.027489339890069464	0.30350318083223216	0.05313691398944507	-0.9163648767743533	1.2839055383685498	-0.10155857904630869	-0.6918904073560521	0.430552790188733	-0.4174549138822158	0.7997052244363385	1.2093418571450623	-0.3234073240325598	-0.03321810320885184	-0.40231086604282795	0.15463653049050385	1.107015103690121	-0.23320812928782403	-0.6154646825841809	-3.341509099275599	-0.40695600833780976	-0.4647033817016778	-0.3782276691797113	-0.4799343804995188	0.5814645655412758	-0.8307880786038024	0.9949486790552197	-1.3816343850543062	-0.7866115490322739	0.06387190613922042	-0.9984949719173132	-0.41766995305414156	-2.42566745953564	1.0395652620326807	0.8232411848907584	0.03378053572889926	-1.1419127201659298	0.1526870003788229	-0.5960579259844769	-0.5350744696677271	0.10449358714904777	0.805508143724418	-1.3908085314516423	-1.0686056929967684	-0.81649995488557	-0.7618725425292039	-1.8591241736566608
-0.012344973456978468	-0.28538278272163337	-0.00011229089610340255	-0.00325130808237723	0.2734507597026411	-0.047118748301063454	-0.9632445854310403	1.188160174919131	-0.11327659075177905	-0.6627130968044599	0.40030135273600786	-0.43016234477300774	0.7882567646073815	1.198862270008635	-0.32876569562618246	-0.018552439201305025	-0.30983736843678256	0.23511194214295114	1.0811422279767124	-0.251405478769601	-0.5564672876673528	-3.3607449036048465	-0.5413454313240897	-0.36409253491846905	-0.3402542224258975	-0.5141562023917324	0.37744395066450565	-0.8427043554016024	0.9650964991770877	-1.6112159178925611	-0.6313029305154323	0.04124342334568325	-1.067897549778592	-0.31948974548388864	-2.3807657176586345	1.1031189795649552	0.6970376990560045	0.23959109758983535	-1.1395191832188394	0.16526131688595552	-0.7135703126404167	-0.540694468506215	0.22750643387782193	1.0091862323767489	-1.4185897523348556	-1.07088885568091	-0.7822273666275846	-0.7795147498758684	-1.831813108616157
0.03483604090768346	-0.2416613021469683	0.0001061588595081632	0.011909040475045745	0.2618867450422332	-0.16720499897130875	-1.0193388346312005	1.0372620260736307	-0.08573498659731589	-0.63271223313246	0.43260943921209805	-0.4013465020475282	0.7916058662886882	1.14149423601547	-0.3238552374475047	-0.002177971833083034	-0.2526377322446612	0.2388216791723837	1.006512313546299	-0.24191516938020677	-0.5062696511400308	-3.384773542028344	-0.7636635601675497	-0.305845309410521	-0.30887484167398604	-0.5734880236600741	0.24239382603448956	-0.866483552533928	0.881472661021278	-2.374452622260849	-0.5682626815471221	0.0629819156025702	-1.0693200870887911	-0.23625243576210372	-2.2710169297780416	1.137924828334797	0.5665318216587029	0.4715837418586367	-1.1507194744292712	0.0059080962785388325	-0.8996187905987417	-0.5304706329808472	0.2957677867168331	1.185158183932982	-1.4874854652350453	-1.070288900523034	-0.7957286892746701	-0.7436198053340253	-1.8208688919731137
0.09579529093261305	-0.16358601311141469	0.0076353937696268	0.026698871348783813	0.2574713939900771	-0.28389119510007876	-1.0613324891462048	0.8762517332274564	-0.037103405171066396	-0.6121626219375214	0.46738550451622085	-0.36914390842394273	0.7914179065004509	1.0434022181869933	-0.2660412281478811	-0.0065344814998567115	-0.23916925700342234	0.16093445614512275	0.9187848051816909	-0.2217687544384202	-0.4543380720729052	-3.403957055685214	-0.9772825683472324	-0.2667861827745173	-0.3254542076216279	-0.632672880049123	0.15962513723361407	-0.8741668832453442	0.7211849030520343	-3.1744478102802476	-0.6130074657247573	0.11617305214403029	-0.9379940290425866	-0.15858515832215897	-2.113505257720361	1.1211827744961387	0.5185492174526544	0.6118227328892105	-1.1731748706733505	-0.20507051237349416	-1.0584525262879456	-0.5289152827487928	0.33137069135516695	1.2872471032329564	-1.58795659353722	-1.0581564739970888	-0.8322453160495474	-0.6079979679507093	-1.8441228785112234
0.17606706197837224	-0.1158790138556158	0.04424757281031492	0.027609727321174393	0.24791180853747402	-0.3431991735073144	-1.0863056547592502	0.7266336026098895	5.668394641411556e-06	-0.6505754924822588	0.4859701329636919	-0.3557392052894227	0.8040112123123038	0.9245436655550794	-0.1929318051971089	-0.04303902801800192	-0.2435032468017199	0.03892724435385996	0.8148244846480811	-0.16198526995474388	-0.4260025610682769	-3.4175297085648806	-1.1459234163029215	-0.235922202843867	-0.37703445723651074	-0.6666217671655097	0.14353065600778064	-0.902908231462126	0.5601424551420514	-3.5705872474130707	-0.6733297631609707	0.19331818929957148	-0.6858816212030252	-0.13681953016862444	-1.9777911900066578	1.0261936479799627	0.46317719496968557	0.7052830700177306	-1.2152353443542865	-0.4037747030381561	-1.2144956628169103	-0.5435148369270055	0.3694561769115263	1.3452780671506832	-1.656787998055735	-1.0479405708921383	-0.9055753019651729	-0.4165863340654056	-1.9151910194970572
0.2254486527178558	-0.08748645128531414	0.10222413794992383	0.011553961028180322	0.25157024226640184	-0.3339179435427485	-1.093686090895186	0.593255703259227	0.025897708857511248	-0.7179891979099307	0.501264122973785	-0.32116019401884666	0.8225337950803471	0.7920077105943728	-0.13389018135281625	-0.06942220078446024	-0.25361588966441523	-0.06729201682376854	0.6866321502809618	-0.057519004411208705	-0.4282422368488568	-3.430197661181352	-1.2658579094644267	-0.2697822579141085	-0.4467431549709094	-0.681024325336098	0.19691922812506563	-0.9186661736156336	0.48033399390886855	-3.6157404020710096	-0.6966351833876727	0.3175192090843503	-0.43443737482734546	-0.1492794015782003	-1.8721935392204039	0.9533436847635915	0.4171634818176858	0.7765953048427089	-1.2486169626927168	-0.6093765596573272	-1.3707692157903	-0.4980571341448476	0.44826368744881273	1.3540536762309048	-1.6943655290806383	-1.0468406531026981	-0.9937604519471652	-0.19294293472933285	-2.0157076132222187
0.22039061149811387	-0.054631470362632086	0.1401324522072471	0.0070459958766855135	0.26310622295187464	-0.24562679750359145	-1.0840166924586425	0.5121665485196438	0.03966851093474283	-0.7479508447666732	0.5006658250760808	-0.2752967564365153	0.7813535142030552	0.6397840018589794	-0.0764909066966615	-0.09670672037852593	-0.29113198885593217	-0.16434909026823966	0.5544109139765885	0.023631337872392136	-0.43198466283060066	-3.5181104587284024	-1.3114247319889754	-0.337017708840834	-0.5366527215682796	-0.7033209970229263	0.2797289219736519	-0.8800716651809702	0.4739191294125845	-3.275777424958627	-0.6761491307950107	0.4285029226014395	-0.21831947165497034	-0.16491575726095398	-1.7877154185914006	0.9722445823867076	0.4534056615903408	0.7716498003878888	-1.2676190880741993	-0.770314958154913	-1.4261715697605513	-0.41359124754278015	0.5921186670010021	1.2899657429480142	-1.7279130681872967	-1.065289274207396	-1.0368793738626494	0.04764793109130313	-2.088359004355328
0.19749804831526208	-0.06560016280130838	0.2025217024102341	0.02660624192786149	0.265026550234876	-0.10510346223810418	-1.064120327845663	0.5214306804443117	0.031127436709379185	-0.7430683512671117	0.45326941349223554	-0.24831658961799152	0.7021370070880658	0.4717253287372916	-0.049649280571326684	-0.12350301044097008	-0.33356897229760085	-0.26841152759154685	0.45050919565297615	0.04707477008765441	-0.43262044176186143	-3.5983429742311337	-1.2604073326074219	-0.3939431364930799	-0.6096479855321988	-0.7131256539699591	0.34566503868993204	-0.8039319920893592	0.507796322307995	-2.5006270713331746	-0.600938949593438	0.45982301510395923	-0.06781071351667398	-0.1975753842950328	-1.780206987353036	1.0419884540356448	0.5541594075042576	0.7026842559120616	-1.3013844031751403	-0.795335063232137	-1.4215376390449252	-0.3876687436752168	0.7984230657701618	1.1686264556656858	-1.732414654904484	-1.074721902522897	-1.0275137585648773	0.23510164733797495	-2.1130577066528287
0.16044953860183456	-0.10792500862446656	0.30146487838574254	0.05005692365772476	0.24629985497875045	0.04084158162054563	-1.0204686429462446	0.5759594569542756	0.025971022799359554	-0.6849294226478431	0.36429129801787064	-0.23967895182324234	0.6414943445015477	0.2821488268814326	-0.06973902670098045	-0.11124093797371326	-0.35341804363077806	-0.35306255022595956	0.3639537314882978	0.06625576008196041	-0.43970070713272624	-3.5656985521451583	-1.1591356146042955	-0.45959242999296296	-0.644502334399399	-0.6968125523685788	0.38246706900887484	-0.7215673982824807	0.6118387160826954	-1.6814258935860327	-0.49925916578451457	0.47122246836062026	-0.07259561174189247	-0.2203923840037727	-1.8216191279276308	1.168501105608558	0.662910254119181	0.6330399167071412	-1.336684505326125	-0.7523853109377587	-1.464139079436099	-0.3644007042036919	1.0165052902899487	0.9981517535332802	-1.6919861189586978	-1.0592897226286317	-1.0310560011824506	0.3247021657955045	-2.1258820328457615
0.0931677370522273	-0.10060119224460425	0.373087271592625	0.06226856898249202	0.21832194799429994	0.19801599480266002	-0.9570379761159303	0.6681687700490291	0.044189537348740565	-0.5257679779252104	0.26574041618022093	-0.19721649518480702	0.594709444484109	0.10197313113325128	-0.10817663345771669	-0.06976020584481338	-0.3639971923398188	-0.39996052811432803	0.2768561968811518	0.05459779845199271	-0.44380437114359655	-3.5130669159309713	-1.0375005414634046	-0.5534621077120899	-0.647160894343022	-0.6632205799590445	0.40565542348838823	-0.6426887600761528	0.7179984344133586	-1.169753736788529	-0.4005001657115749	0.45151012477227515	-0.19920143234970555	-0.17768880317633856	-1.8426063509264974	1.3332120747554606	0.7860267132395653	0.5663240919048774	-1.3872959354287278	-0.7114277416675098	-1.5275548053068548	-0.31653739306262446	1.1831653736239893	0.7892362854298846	-1.6498426928349368	-1.0549733785761315	-1.0650133113016995	0.3209337229374455	-2.176011690633877
0.04010757088020404	-0.04339026382609908	0.4130635768697477	0.0664060164503026	0.17062213964355505	0.36257863461003365	-0.913899840450622	0.7709062330685352	0.0785249001145088	-0.27734906167646883	0.16425413528195354	-0.09217029716036736	0.5560580771212745	0.0024555812310695633	-0.15205555873677154	-0.03597847786840277	-0.3946059952902988	-0.4096576081633579	0.22303006699945999	0.017510908016659214	-0.44420895773621805	-3.4703712237791584	-0.9060326276724796	-0.6551303927798597	-0.6220406429072026	-0.6370188414796079	0.46523575780975285	-0.5707286766076504	0.7286898752404988	-0.9962426706499216	-0.3354518779247778	0.4244316892954897	-0.353525176910812	-0.09512258168128171	-1.8577720589564106	1.444987313146712	0.9256235197012348	0.4793801841756471	-1.4663374685059327	-0.6338611316635483	-1.5326239670841713	-0.3009838907420864	1.3107584859224537	0.6154032636494685	-1.6249553491270556	-1.058989745049693	-1.1019193993067815	0.2269752845267437	-2.224973701438375
0.029416711029386956	0.007110004932718755	0.44408344216675105	0.06124964535236131	0.11264787947938144	0.5101777590564283	-0.8896896622711121	0.8562514484159962	0.13826354373082314	-0.0044784611146656775	0.07585562089598771	0.06408983566357881	0.5370399640024265	-0.013918773669599099	-0.1903272716361216	-0.021744709215752788	-0.42971432237165014	-0.3854149080407832	0.213551159532543	0.02058933850957271	-0.4436020778472862	-3.3587055673821107	-0.781258022261955	-0.7450787368604024	-0.6142533649620987	-0.5852452140034117	0.5071224140446271	-0.5346597074346102	0.6750230350101477	-0.9894802967833117	-0.32693292536149343	0.45122608523930074	-0.5303508752878108	0.008336853272561506	-1.8669343296745922	1.4827891083929448	1.0548411103594684	0.3619293019074761	-1.5525413411500035	-0.47699278450557925	-1.4830076260516625	-0.2949076558355293	1.4030373657823532	0.5141739142594	-1.6034120412662294	-1.0311918227347532	-1.1446117684463288	0.0749112467403896	-2.254323201043497
0.042012547443480264	0.05076335698292027	0.41172375170199	0.033306436707824065	0.07771754671121879	0.6620591143577597	-0.8781714865917707	0.9377726093075054	0.1966214414423219	0.2536270085026816	0.017128942874347967	0.2407843142424826	0.5370741385093788	-0.002013654459464903	-0.1910903833801052	-0.049855463401794656	-0.47406247492576237	-0.34557405780375444	0.202460691290724	0.06142863534455247	-0.44335643598748103	-3.2569658266993082	-0.7187137429432114	-0.8429578680751589	-0.6166397888485011	-0.47632324346549504	0.4722886260157206	-0.5502575801982966	0.6407684971443677	-0.9750864038195832	-0.3186573714428734	0.4988500469344859	-0.7051720892731648	0.12248896063893162	-1.8342213847638313	1.4902128875292964	1.1650990093861338	0.21443690434316917	-1.6227943912382745	-0.2644075766405408	-1.447267475338877	-0.26780308579160567	1.4443944696027742	0.45694255025786656	-1.576338212581432	-0.9708629985260713	-1.1945926263225575	-0.06447903350098654	-2.2796552033999067
0.09201818222955568	0.10942201654628299	0.3074067117384075	-0.009812558730956659	0.07764746177388276	0.8085187610659293	-0.8829548308866313	1.0226378178194906	0.22168259056424042	0.4865748911323327	-0.014393877611001912	0.41292517816847096	0.5359463797799602	0.040675251963924096	-0.16451418742659069	-0.1281787471091912	-0.5465364154417459	-0.3121001515846836	0.16488202413053274	0.11126642131266258	-0.4628199409967804	-3.2692584325715885	-1.1068711232378599	-0.914819611496841	-0.5992858818149218	-0.36393710077284436	0.43952559289612686	-0.5603775227325467	0.615905656318899	-0.9806192551649922	-0.27054557268070295	0.5077878242387112	-0.8648195719497161	0.17570625701843215	-1.8017399773802434	1.4674569117196463	1.2321385344116074	0.02933927878712055	-1.6568885892785103	-0.03166490398297891	-1.4259667551432902	-0.24302117209421512	1.4626962870682103	0.4269775433985251	-1.545427317123413	-0.9109008135805358	-1.2165322756240715	-0.18315340439973873	-2.2606957828862813
0.14859270171659494	0.13210881519274076	0.1880894552227525	-0.07699976537240646	0.10704108449251797	0.8987396677907877	-0.8995204618955203	1.0836786870640656	0.22168259056424094	0.700737919253633	-0.0235927077882229	0.528188549070389	0.5247029669927168	0.12489722799418698	-0.13918219540348492	-0.2211676948241355	-0.6252254177170941	-0.3056986983850569	0.1032471497668203	0.19438404462132045	-0.5029896098355688	-3.357625371026688	-1.7889824738921944	-0.973066837004789	-0.5899076546122171	-0.26908176868141825	0.39105762650393705	-0.5205736011303452	0.5901623438959025	-1.0791294475102717	-0.22545597375645898	0.47747133808603115	-1.0104356638847478	0.16490173656811716	-1.7932557808487868	1.4546800811585654	1.3029456904664287	-0.19477934662420454	-1.619176678906029	0.20109918999742332	-1.3672361636424784	-0.19430760282629048	1.4608487849896803	0.4117851449908539	-1.518782210983108	-0.8460056640035726	-1.201417470737569	-0.2834487215829312	-2.1776741032885147
0.20981470712956404	0.07242822776242215	0.08024809253528573	-0.1631760033026859	0.17791097312647872	0.9261055121813581	-0.9029245596759117	1.1112470796481815	0.2158174752163518	0.8666642646081868	0.0169045811627071	0.5240191456538135	0.4918270913047869	0.21613128071132542	-0.10811027591476305	-0.32506669476492517	-0.6767968866017031	-0.3119966240396755	0.01134423393996833	0.31418781593428113	-0.5523347246141539	-3.4732285866848485	-2.2279065270329736	-1.0220614775228218	-0.5703766591208673	-0.18860799977782428	0.2843419898409284	-0.47431354747202314	0.6077927394559522	-1.2121298664416855	-0.1955787901237946	0.39659581506410835	-1.0952275090109196	0.12682866450510205	-1.7916019413689699	1.4903230326203403	1.3972093880910776	-0.4032081167259281	-1.564253228043783	0.4186541447613637	-1.3050493254753155	-0.10355810128672518	1.4212429591811968	0.3783618684939749	-1.4636270556339521	-0.749329556480211	-1.1888990740524286	-0.34016483923438556	-2.0916640390377665
0.3019104706370575	-0.02208306780003107	0.012572358246472543	-0.2514981561509716	0.28940209144026907	0.9076165669450156	-0.9043624975314222	1.0987029010144336	0.20247433779990312	0.9707849091168936	0.08337173823591065	0.4151166052201855	0.46134343110350484	0.2792014429993138	-0.07378683682124201	-0.43848617057232875	-0.6984216898661276	-0.3342550462162744	-0.11670159490216139	0.43309902455994714	-0.6180944954362164	-3.5295857542283122	-2.3959151080732513	-1.0571111506631958	-0.49152000315525657	-0.12637887088916117	0.12796924040216656	-0.42878269881177433	0.6479380515813913	-1.3546272869161773	-0.1900820373984368	0.2597834400153166	-1.1116729024606575	0.07251525735527813	-1.7733600919065988	1.5394036851894595	1.4649538247284934	-0.5303560665525681	-1.5204387120199419	0.5763365021872549	-1.269027554663788	-0.016334060273150118	1.3502488428510258	0.3027596964179027	-1.3614196010265773	-0.6478704731148913	-1.1720409665164389	-0.34601750467874576	-2.0505984883428057
0.3795218433789291	-0.10148686306262997	0.008960655620342473	-0.34644331259511685	0.3918522528377421	0.8572957597311911	-0.9106864895286144	1.0085896177679226	0.17791416728061657	1.0246884216883512	0.11760559607023797	0.2758329170241386	0.4666746541880338	0.33674285251495784	-0.033673702104889805	-0.5672660985668934	-0.7110624934444966	-0.38320632041395714	-0.25252686712131156	0.5469645216676436	-0.7033322207887412	-3.5438346042959887	-2.331221121242106	-1.0772024780698712	-0.39365569026987657	-0.08233139706715764	-0.04166864197049717	-0.34044218111823793	0.6468689074986778	-1.503251121332522	-0.257767143835774	0.13226862567918288	-1.071173696311171	0.008068417981868452	-1.7464190467803966	1.5665434356226524	1.4450461485153436	-0.5653624804386397	-1.4678905268303801	0.6375372215413884	-1.2123963129899453	0.07014341262903953	1.2420737471904444	0.21874173522389553	-1.2123742084332285	-0.5861417535378306	-1.151584979044275	-0.3589860007712825	-2.0617010300005756
0.425044214356599	-0.16532329048524336	0.03597560873111318	-0.4227236407236578	0.4699408900172908	0.7768155498008265	-0.9044652073782433	0.8528754003398223	0.1469634648301927	1.0039623348247546	0.13095511791278774	0.1491570493983509	0.5208583349606023	0.45066983472972916	0.03749476271444616	-0.7018296687052809	-0.724741648745375	-0.412038741698528	-0.3501581489753095	0.6564764987291487	-0.7778773004791424	-3.5602481449379924	-1.783143815962974	-1.0940333707658143	-0.33784686499663097	-0.07237977524083311	-0.21673969316462163	-0.23388932396060227	0.6182116533600496	-1.5723375678255853	-0.3516581710154073	0.058872810358890346	-0.9702597616693988	-0.04246452549072194	-1.693099261951128	1.5742976500321366	1.3526541127568874	-0.5109425373005154	-1.411176491076418	0.6538174268998571	-1.1633432121549174	0.14212502136848765	1.1438482200152778	0.15615305178386613	-1.040092053928304	-0.5376120474340503	-1.1327424738115288	-0.39660727109167837	-2.1179262008557007
0.4568047718857516	-0.23306007593341124	0.07606842054456349	-0.4346419595488421	0.5303821399756833	0.6955634355961815	-0.8705709579269296	0.6719448238214338	0.11050199775081429	0.9033515952815936	0.14026612894582796	0.026835575784413413	0.6180848072393537	0.5969217199131142	0.1491745075078658	-0.8243377250244037	-0.7557116175123801	-0.41397125587200045	-0.40168414211464143	0.7219614550724803	-0.8386519864992692	-3.5884679165681037	-0.9556982839934983	-1.093526681587796	-0.30152716812900776	-0.09251396370379864	-0.3646654027753044	-0.16511284280076582	0.6119854613489516	-1.5475563294241146	-0.3769310636198192	0.041224487376817436	-0.848460392882415	-0.08176792596940355	-1.5960023460911283	1.5867220163018783	1.1594354091936252	-0.39314256060023983	-1.3695910705300194	0.6258840219163824	-1.1438602216875586	0.15900575588704544	1.1179639461025437	0.07551340023577521	-0.9011002050033413	-0.44883534948939463	-1.0978207835032023	-0.452607595127634	-2.148482928698121
0.43534094112535743	-0.28281093092312504	0.1243749431690506	-0.40126449154359917	0.5666300695657591	0.6362370785157483	-0.8045138535850193	0.48872621472061495	0.06029416657481977	0.7760538129556934	0.08999040872927619	-0.0956281982874275	0.7344660906647619	0.7304016082739765	0.2645039171638158	-0.9199368229276302	-0.8042733712592819	-0.4116936498818372	-0.43284586728022567	0.750905987931884	-0.894051450646003	-3.618209848181818	-0.44646178939737313	-1.0679498930799558	-0.2620674398319081	-0.07065818665484522	-0.4580749014566991	-0.11942192475069632	0.598422006025108	-1.4931817558571594	-0.35731718950387464	0.03946344227238397	-0.7578275233461793	-0.12500837737822018	-1.4810274254543183	1.5400645557357229	0.8593375208816312	-0.3249333873939714	-1.3150513164302837	0.5381851262090589	-1.138893467218876	0.15483741726514122	1.1034726016740763	-0.03121319857812017	-0.8243588695389091	-0.34499311091362006	-1.0383073983733988	-0.5343343838146934	-2.130414086392339
0.3512427947412863	-0.3149505623389384	0.13357895953886567	-0.3558915135290722	0.5752084658956611	0.5649645838571594	-0.7159779656243145	0.31720377217753815	-0.0085965007822624	0.6357556563719262	-0.013010313722558276	-0.19853988944331272	0.8596643968838136	0.8393970200716033	0.34250720890752684	-0.968252768499228	-0.8579064950132202	-0.4087258602582905	-0.4356441228075541	0.7791583293195081	-0.9376745550432354	-3.6321313443141974	-0.34383832833371014	-1.020232990489101	-0.21306201598919774	0.04897122508861237	-0.4661528958553974	-0.08602077874134313	0.5578364581009042	-1.4087262778490703	-0.3277239709566531	0.014202859806629109	-0.6966153118163558	-0.19059606673706644	-1.4024369733734598	1.3438300615320835	0.593342770209498	-0.32912252057922997	-1.2234939603854678	0.45410643406171153	-1.1652121455374609	0.18658730000213336	1.1125369087468644	-0.13394179781105042	-0.7854522986260744	-0.25724966907419533	-1.0044242713456184	-0.6105032456049504	-2.0626113988352595
0.2555341446482652	-0.3806094277909584	0.07251497118659724	-0.2815564032398744	0.5805068871582468	0.47296094583217646	-0.6151755873859933	0.17566575662380046	-0.07582538545744429	0.4848297428533712	-0.10862579649959278	-0.2868515536182882	0.9872720058429906	0.8974970840485632	0.37729515080173415	-0.9479349087602209	-0.9072357261202377	-0.406310217541451	-0.4020211048221215	0.8033303841366435	-0.9540603120443821	-3.63659610816257	-0.47694141518173605	-0.9526010002056656	-0.16085376008842034	0.20922592846485294	-0.37038560693072803	-0.09816826687999561	0.5143788956799981	-1.276997778767176	-0.26898376471076474	-0.013519398611561716	-0.6495207054104878	-0.2987083800628884	-1.3462064310597137	1.0904743231131264	0.434300126176988	-0.3466548187249409	-1.1492577724768487	0.3964616542990328	-1.189073048448862	0.24069275007451085	1.239629655899059	-0.2521226654244148	-0.7826441659596386	-0.16480657849807206	-1.008244700556195	-0.6457455547914874	-1.9064237718065193
0.14391237136716165	-0.48900191021291856	-0.023632047917070048	-0.17531045744335233	0.5876976017288996	0.40545607917900633	-0.5316431362490548	0.04727992836207926	-0.1298455416095662	0.3550613011662467	-0.19425718310866935	-0.35526961377833943	1.0835245046736077	0.8641897197859102	0.3631941729237773	-0.8893285869067599	-0.9487697950205938	-0.4244620470994205	-0.3667572249567893	0.8481406741518306	-0.942847483620317	-3.635806017592258	-0.6221665849597378	-0.8791090394286172	-0.09432696086922396	0.4008261410957398	-0.26424404093564896	-0.11481548342139995	0.48605705929280835	-1.125681714002682	-0.19705946521217368	-0.04175292818910553	-0.6254884463063484	-0.3967767395953524	-1.306481206754532	0.9139337711881197	0.35408604619727346	-0.3670574488679582	-1.1288304876917532	0.3408519002061608	-1.1195128840601505	0.28975886539503437	1.4354263865965797	-0.39057339091327786	-0.8091177830821437	-0.09117874828979515	-1.00518464803316	-0.6307980998796341	-1.6553598797022875
0.026707046090240726	-0.5714885212075055	-0.13116758094667944	-0.05041512156804532	0.5964582188958745	0.3447880789551803	-0.4913368577889858	-0.04886544078356856	-0.17681534035391322	0.2104689033117829	-0.29708963427677454	-0.3860065126855184	1.1341711239766332	0.7677351374475009	0.2803467805443453	-0.834665657424086	-0.9594542837594533	-0.4445809000125317	-0.34324308819573557	0.9504028563246998	-0.9100181715333628	-3.5726976228274063	-0.6423555216380784	-0.8050663295450248	-0.005296603072107153	0.6490288272366933	-0.21210612277349217	-0.10739893502635123	0.4332497270505201	-0.9601413455877289	-0.19454434588396557	-0.06595309639842797	-0.6202509225733379	-0.4382276223995617	-1.3081846614187425	0.7977747581733249	0.39528691455049336	-0.40925908688241286	-1.1551959366585607	0.31630306423142046	-0.9840792183935012	0.3496502183306518	1.619175864157021	-0.48310709121474477	-0.787638783602992	-0.07243014960615721	-0.9881596285413687	-0.5689240576459216	-1.337680737651434
-0.061792253043475506	-0.6169643112871156	-0.26271802377664455	0.08696974789479153	0.6222775098103828	0.27906594360213716	-0.48521828548543705	-0.06857772149374312	-0.21469421030903071	0.03618937630737802	-0.41181325616177417	-0.39549795322768855	1.147550443448384	0.6318087278250076	0.16252896302757913	-0.7357616211529621	-0.9329838391233208	-0.44290720470157774	-0.3031152249007018	1.091846718913287	-0.8255029222390883	-3.4816996756100607	-0.47798792593828177	-0.7527892243519978	0.07579994197986255	0.8373328275748936	-0.23644261858885834	-0.11945749572621304	0.3722665871168915	-0.7692261761748624	-0.2425547285441935	-0.05798105350631218	-0.572854565828942	-0.46827000534940144	-1.323449599817445	0.7809225592436234	0.5751609120807656	-0.44277215236448003	-1.1901854271446557	0.3123186981831651	-0.8676677103053629	0.39353183287766147	1.8292907359631474	-0.539498875304276	-0.697242635096428	-0.13272564297273656	-0.9835417310975167	-0.5219343120638718	-0.9931655056042574
-0.13495320640044298	-0.6701386246311396	-0.39473449275191774	0.23315441234513434	0.6727666986670926	0.2202541893712248	-0.5078584702920941	-0.013248933591321366	-0.23497773422048113	-0.09932432881497108	-0.5446914798802696	-0.39044628697211015	1.1214069456300209	0.45997432110269576	0.053138553466109996	-0.583922236818745	-0.9054900913403678	-0.42340951705851027	-0.24350212678186564	1.2107397119739063	-0.7106292289770817	-3.4619488439734205	-0.1675012658559334	-0.722475993527892	0.11046588896129421	0.8673556529159164	-0.29932385925080657	-0.12470421461479538	0.3374669954050231	-0.5494172275137472	-0.24117546955775734	-0.04264291872575708	-0.42954470862408234	-0.5047772048833856	-1.3186865421155753	0.9637634103763363	0.7871205416029253	-0.46606450863992155	-1.261425126050811	0.28901229893314806	-0.7254239586146458	0.39081515447234016	2.0202185288912085	-0.5750211015811623	-0.5852603064745903	-0.2305849953907988	-0.9474145655528426	-0.4912393976110813	-0.6515199144490194
-0.20900095919204068	-0.7090229799688718	-0.49954668549488923	0.34035752882450704	0.7603168023869739	0.16449329489103887	-0.5634831887639252	0.07742435762991129	-0.2565075951433573	-0.1793658487555624	-0.6811968846036034	-0.3801437338198904	1.0388925985941517	0.29274399769951437	-0.07005422503001812	-0.43687125750619726	-0.8958439543240171	-0.365796438261873	-0.18784467783778663	1.2967718256900562	-0.6061591909538985	-3.479781395875432	0.11904646067045647	-0.7137961876087803	0.123088815307794	0.8058193584581985	-0.3799807880946636	-0.10152972406623857	0.3345530536893914	-0.3455284756357825	-0.1952542585975739	-0.04107123330997249	-0.1961408217732143	-0.4762559552474611	-1.3420222171757794	1.245162088975046	0.9326483285237007	-0.46682087990948223	-1.3952439397950203	0.26926183927458547	-0.4903735834756097	0.3897575163145427	2.0812053422960095	-0.5535718338292793	-0.5039959481657478	-0.2759316060736242	-0.8246415491741285	-0.42784955713278794	-0.352246055360244
-0.27986280290367166	-0.7355079438541866	-0.5522804564997943	0.38412493020973565	0.8745692672317944	0.13087870161343335	-0.6216609805710502	0.19782607219489895	-0.2890467663338353	-0.2858198937720922	-0.7789251068319102	-0.3918266014137775	0.8901993188455233	0.1371298343023336	-0.21476343682933585	-0.2931627726793655	-0.8982216292828056	-0.28980722022641664	-0.12361665568173572	1.3216360719789713	-0.5054893769971189	-3.4891507382686155	0.3597875392905883	-0.7114610113970381	0.10866560427505997	0.6913127225071959	-0.4888491897624	-0.0585599856431285	0.3547200459947045	-0.20381540573516052	-0.11243786975020816	-0.07483406579606133	0.047716558948063856	-0.4335076352049114	-1.4127900085171081	1.5124842249383554	1.0233145461977429	-0.482239217327446	-1.5078863465035204	0.25463107577480654	-0.21295218438982352	0.41999352482566776	2.024856528900851	-0.47621054193758194	-0.5008019652092683	-0.2117030733387455	-0.6986044767708439	-0.36622814793983965	-0.15707089345484138
-0.33380976851032623	-0.7846115778614942	-0.5538241681061244	0.36298998400290106	0.9800611149096399	0.11178326016158521	-0.6560834520917352	0.3276999216465926	-0.3177736125481848	-0.39350926846923384	-0.8541984610869623	-0.42910932138452046	0.7050931019394225	-0.029406987010938655	-0.3369940309526155	-0.13751144238672164	-0.9117653474024872	-0.21547444291107792	-0.043741843456644856	1.2801774459324005	-0.40203080545548797	-3.4880204001725574	0.5281667595571415	-0.7019440668359815	0.07858410318066542	0.5139261132020936	-0.5752673278093877	0.024498242186307962	0.4123909356328676	-0.12427801781188083	0.06885355408465241	-0.1602542213455556	0.2568942043343105	-0.45133621242831035	-1.497235052356514	1.762579668662415	1.0653175553507575	-0.5916609276572066	-1.5624078293288506	0.20928213532233714	0.05835037800516292	0.5140818448633742	1.9028059228379768	-0.3725424128031253	-0.5546280806704944	-0.04721536755429878	-0.6066545348968749	-0.332249003957121	-0.04355185789517972
[truncated: 192 more rows]
