# Supplementary material for: Obesity dysregulates feeding-evoked response dynamics in hypothalamic satiety neurons
Source: Sci Rep. 2025 Oct 14;15:35837. doi: 10.1038/s41598-025-19800-2 (PMC12521569; doi:10.1038/s41598-025-19800-2)
Supplement: Supplementary file 2 — Supplementary Material 2. [file 41598_2025_19800_MOESM2_ESM.zip › Fig 1/Fig 1ef NCD and HFD/matrix_MPK122_3.csv]

-0.3354658653310347	-0.07869786817730194	0.6786552783067391	-1.1308560669312697	0.19276119461790978	-0.541791947972141	-1.8688231505468391	-0.19490880988641063	0.22699802385652026	-0.9476294103922406	-0.7489444336456998	-0.9650612889245153	1.9988563769241594	-0.36736752874075773	-0.11261030862455985	0.6292701754385018	0.42588644276860654	2.150034456017405	-1.6425022023999833	-0.4820290366688621	0.28768689226356203	-0.6578506551931177	-0.3127222117776378	-0.6808789963948092	0.03571549676528537	-0.8064269367861409	0.837866451686722	-0.319032204513434	-2.138360769871815	0.38114787696414865	0.10330767927257811	-0.6127278066438931	-0.5865054942618331	-0.7656974362164227	-1.0845211349332344	-0.5032444285009976	-0.37978494625890863	-1.9344936311100767	-0.8281242469679351	-0.09555521924379608	-0.8741197057277841	0.4148224649919463	-1.872615417523265	-1.8640154407804683	0.38878036995976123	1.5872912537799833	0.5855012432348006	-0.04277062913783874	-1.3559809503052034	0.022170570354605835
-0.4205359264381926	-0.010421769090348448	0.6814092629920265	-1.1052987479945262	0.18356553341906015	-0.5402693450702627	-1.7573433035038626	-0.12200215574395797	0.24873276395852784	-0.9643519153893129	-0.7268092413569346	-1.0289405846578894	1.8882679028720761	-0.36212289092965955	-0.020251965016906202	0.6853657294220985	0.6492686521991955	1.9483329153972035	-1.6930057299583752	-0.5032340819630137	0.19064669592099498	-0.6843117489570348	-0.3711365255115938	-0.7728536804012486	0.05772364078128399	-0.900459735325805	0.6614922697209291	-0.34966696594044167	-2.1256690520343002	0.40771166318932023	0.05731332173694986	-0.5403854148047912	-0.614599137236841	-0.8939802757153603	-1.0281523813577698	-0.49007559865253714	-0.32057575624368784	-1.770396701822806	-0.9271727670426131	-0.038293830238528344	-0.912309349563589	0.3819126047744211	-1.8751316783317122	-1.7992435018826487	0.341447475617187	1.6058651097841206	0.45564603257294045	-0.05353110482285528	-1.37276715386749	0.14102100535280798
-0.5306069104541805	0.020991894153915957	0.6302272853163198	-1.0893354508557576	0.21205849348839348	-0.5292445722066811	-1.5777908486816956	-0.09668310848946689	0.290231870234187	-1.0441270307215376	-0.7126384564019119	-1.0739668332665573	1.8118116738977987	-0.35046307295542417	0.021687255992587053	0.705824107933763	0.7830384350172626	1.8032264541157303	-1.7092384410738817	-0.5363242875438797	0.13175905540541902	-0.7726883431620046	-0.4311644086023462	-0.8381447210129885	0.01986963307376395	-0.9741611179650023	0.569013139916671	-0.34610031014145193	-2.113216800571079	0.37148454801729	0.05827635267362755	-0.4649987141175329	-0.6193827589843891	-0.984357807328165	-0.9675564996551617	-0.4718587173621682	-0.28714555874641146	-1.5985645637475805	-1.035510509084037	0.012410649114457778	-0.9826498340501518	0.3834432959473287	-1.8029495300423584	-1.7339254581100498	0.28378092554612344	1.659645159747317	0.30826369809251514	-0.112550683580061	-1.3460608983831683	0.15652500991831295
-0.6195484858018967	0.04563401203068975	0.5944104353109734	-1.116272512057761	0.22639557117033937	-0.5332061593865606	-1.3781346900232296	-0.05412880617619534	0.35867962916073204	-1.116888949101477	-0.7147227870837367	-1.139305988843658	1.7414189378726361	-0.36127918832526645	0.03301739590228492	0.697334780780096	0.8862242507096482	1.699884076539146	-1.643357389131924	-0.5296711815138178	0.056424189223654185	-0.8329608345131447	-0.5344173323472311	-0.8724080370635977	-0.06277094770631571	-0.9795767778551556	0.5246048449116554	-0.3154137508086494	-2.0878333648960496	0.3504782127744352	0.05066840827388934	-0.3296671688083416	-0.610768185922065	-1.0541902443773412	-0.9409361602744735	-0.5027505973816813	-0.2732145911897115	-1.4683091729076003	-1.1097256963773285	0.00707243209388241	-1.075735775829557	0.4016967881842583	-1.7526859869324594	-1.6723033741149675	0.1853142519953232	1.683234604045252	0.2511140869181522	-0.1513536110502675	-1.3107258374046826	0.14349960608268625
-0.662800819365999	0.05959933884162381	0.6121984675405194	-1.1462385888374522	0.21662461491126908	-0.5170242741016262	-1.184927715750335	-0.007507187034890983	0.4225197444394316	-1.1453221697641538	-0.7161811526406675	-1.1882446618335147	1.6778606819795214	-0.3947126142323555	-0.009895509005699294	0.6926011559573091	0.9719154760324331	1.5951179233817125	-1.594516724663414	-0.5092910844569575	-0.025395672501466675	-0.8726524751590177	-0.6192693593886697	-0.8905692922573125	-0.15111163778653952	-0.9507557856129141	0.49052033395162004	-0.27656088164230963	-2.0435320856518944	0.3798041350848466	0.03170440306887136	-0.2032842892449172	-0.6237204498910623	-1.1135073522140293	-0.9207537370314247	-0.5560514361933238	-0.2798284495101164	-1.3364293882221479	-1.1786258712905904	0.014951022487593599	-1.1831212668931583	0.3667587621626323	-1.738010265805548	-1.6404323035479904	0.08423447009938817	1.6684208213297573	0.20851358673117565	-0.18407850013354488	-1.2728738706906044	0.143909646203432
-0.7705107746212583	0.10124828488973736	0.6325689247536448	-1.150782112203985	0.20165788358073194	-0.4347698817802975	-0.8116902165782582	0.05990858938972132	0.5065122379884445	-1.1963332532567053	-0.6905139188386744	-1.2477068387825816	1.5297106761088781	-0.41532632110727563	-0.09584878289565285	0.7333739243928722	1.1386471995669187	1.3627814781802565	-1.573612160104908	-0.5095568395938033	-0.16451009427325922	-0.9960222805071174	-0.7287252161032309	-0.9552092200137625	-0.2876721714058189	-0.9202828658287601	0.421412786209279	-0.22523655670083037	-1.944680366343854	0.43895366188319	0.026989403602907535	-0.007455116917678739	-0.691120869530673	-1.2318805120479683	-0.8097155353876063	-0.6184716896750256	-0.27554707443273646	-1.0731007804837165	-1.3097879327776687	0.053200806438234216	-1.3784502485221295	0.24813019626225358	-1.6492898700065606	-1.604717044737485	-0.06176701980247259	1.6443201106121959	0.03651336800588848	-0.25443244661229875	-1.211705682764736	0.17930773662720112
-0.8507216217092461	0.14115222209282546	0.6069252640775481	-1.169283493370245	0.20412213958672926	-0.2677572612545568	-0.41539107400969516	0.08205512951835009	0.5969069311323576	-1.24174701163451	-0.6436704180456214	-1.2689790822197462	1.3764287868018328	-0.4185734359955372	-0.27015590406892676	0.7979528060056447	1.1714969055415927	1.1758872036008812	-1.54615116393487	-0.5162671567991595	-0.28127757194294223	-1.1371942334680638	-0.8199353270140388	-0.9712433733949514	-0.4693714084019141	-0.8086053027754744	0.4614260334612198	-0.1535778538846128	-1.8120399416231088	0.5140787865799481	0.04141175491056229	0.13489836708995967	-0.7963443323097967	-1.2846555605483858	-0.6786407464211247	-0.6808392678373336	-0.2885396866617826	-0.8542164723812057	-1.4282780933553922	0.0459092482699372	-1.5769858977657458	0.12145019479237937	-1.4813812664123507	-1.6140320336015606	-0.17999829465466308	1.5515673216744652	-0.10221195243041678	-0.30112638958485016	-1.1516442774913267	0.135194763637138
-0.8663539480599513	0.2039304921078009	0.5528388107501481	-1.1992784484764183	0.20606092923850533	-0.06941285657021755	-0.0841170805620478	0.07912666140216729	0.6872652481422088	-1.2316241896184774	-0.5784634978014538	-1.2704055738384736	1.1838265511651582	-0.41634788534178374	-0.49319678952879187	0.9565082392332886	1.1189500023905634	1.0743008159073437	-1.5225480101333564	-0.538502003248591	-0.4128428579760392	-1.2417242012517902	-0.9043870647342734	-0.9934371342783296	-0.647945488947737	-0.6188454210377705	0.5205760511380028	-0.08532893320983628	-1.6641694554973445	0.6539274784632806	0.029855383670453	0.2334618717185814	-0.9424799227806666	-1.3018643614840177	-0.5635698645440097	-0.7387031061914675	-0.2931180357329707	-0.6944733606117233	-1.5557069392218745	-0.006841261529519499	-1.7337086212625183	-0.012913876365493715	-1.345473579687912	-1.6672538543978181	-0.24739273442875734	1.3897223770920806	-0.145140087302757	-0.30141333560311734	-1.0847208197726768	0.05323569950243501
-0.8100652156271722	0.2426570739455729	0.4688829104098864	-1.2199745824553252	0.22785872317390074	0.1345482610410406	0.14590509896445508	0.02944438634777019	0.7396105050573356	-1.1809703821970794	-0.5076468645656915	-1.2477068387825785	0.9713954889174026	-0.3732780075261311	-0.7263498248580627	1.259220246912038	0.9995883545440893	1.0317061964469612	-1.5242393794476343	-0.615216652751405	-0.5384364396188234	-1.3539791942302077	-0.9306758331780507	-1.050048001672001	-0.7596808361169677	-0.37978185574143425	0.5368056806011762	-0.0249384948141616	-1.5071513538735988	0.7824539008080149	0.044393298690510556	0.2733823743248093	-1.1179253312471098	-1.3045375732798448	-0.45917670831606056	-0.737070171290258	-0.2936129923893171	-0.5708647241802454	-1.6671776028228407	-0.05217662742901251	-1.8092294309900603	-0.17838159215685995	-1.2238345719007815	-1.7881146646844854	-0.22843582116131703	1.238827594307258	-0.17751998352441029	-0.26692764140774866	-0.9732555090850864	-0.0304124851296667
-0.7039342832356201	0.2612004209493265	0.3148222982776478	-1.2491801966376515	0.2857325002559057	0.3339415699466718	0.2947201238946069	-0.0748212805388034	0.7674928118158096	-1.1387522597890414	-0.4421362846439173	-1.2298131281266094	0.7552058641528452	-0.2891631381453717	-0.9112152201596864	1.6094244904554018	0.8069514496804413	1.0062206135497735	-1.4941938189321804	-0.7072343688842555	-0.6363310779417659	-1.473751674413014	-0.9509881889656999	-1.0818766349907116	-0.8236144944834469	-0.17295810708726822	0.5315178887732591	0.01967282153635585	-1.325731628709423	0.8036053933526451	0.1350414746979205	0.30404978030045376	-1.2291810221282278	-1.2845093692783018	-0.38633483642911515	-0.693481344491854	-0.3227659394480125	-0.4671024234390007	-1.7383716021227027	-0.12356798508809745	-1.7733501027978718	-0.268967895769562	-1.0605144438984466	-1.9129776435534562	-0.1813761154184637	1.1149069689528315	-0.20686326558904783	-0.18029602989275492	-0.8165596806670299	-0.1465945993421208
-0.5541605319545484	0.25560798296406895	0.14813850388302144	-1.2917468498724063	0.37225325340761806	0.5071799445600831	0.3624879858079696	-0.1993828583972534	0.7795515002573404	-1.0886145178037554	-0.40083856848927796	-1.206538791189475	0.545039576754959	-0.23244808091163044	-1.0320086742719627	1.9166001443548786	0.56951183884621	1.0063155319218295	-1.4079339839039435	-0.7846576987519912	-0.7457935461528591	-1.56518368903081	-1.0056881901610364	-1.0699648648405602	-0.8414410911364059	-0.04046504680255009	0.4847289429019971	0.046977717590862764	-1.1421088129017545	0.7589633020290323	0.23830920809952988	0.3558190533972729	-1.2114735138288273	-1.2751113590586	-0.37591073846757805	-0.6388043629610467	-0.4106207459491766	-0.3696387927108024	-1.7682899075891885	-0.21951170810483484	-1.6419777280026882	-0.1941783250612709	-0.9490884946867755	-2.0035062287952896	-0.17051983802094584	1.0157860008136825	-0.17905427278269292	-0.04678787339358783	-0.6425734477005683	-0.2817487191413118
-0.3539267022028184	0.20700002573880888	0.04144642833768508	-1.3375478756731674	0.4483371575927581	0.595761597829207	0.34610027687310363	-0.3165419196286857	0.7453943103731822	-1.0204144855545698	-0.3863907606704724	-1.1566616368715097	0.38048199989750475	-0.2210284521472941	-1.132471608583773	2.1680282166911917	0.33184074385712786	1.0659005399803383	-1.292198712848213	-0.8398461821702974	-0.8496411099214898	-1.6401740828610927	-1.0352723637142662	-1.0694136159201308	-0.7883794559138294	0.06225701162790999	0.39163175950746265	0.06087435574543258	-0.9732850190253777	0.6736356926930999	0.3290267223343807	0.4686347302387138	-1.072245797474758	-1.2989823050166431	-0.39267552861983057	-0.5749882135154075	-0.5696008239670568	-0.28539131871173223	-1.7474680289165554	-0.27759700198787457	-1.4873507006635178	0.04010926586404347	-0.9083842757266126	-2.06871115084383	-0.18826521923745876	1.0354600503790403	-0.10742214303666393	0.12256244938730462	-0.5056767311764899	-0.4036591550406019
-0.13225248808865853	0.13103958047286596	-0.010635485317147012	-1.3629608029774993	0.49253068993559257	0.6006000914951676	0.2953829461527825	-0.413771128402766	0.6718235792329141	-0.9678552057536836	-0.37157536482087816	-1.0868886783976066	0.27967542572889675	-0.2574581624386363	-1.23937147863178	2.364380654207248	0.11085755203134817	1.114712312810426	-1.1675314914811215	-0.8084649297610914	-0.9142970162606202	-1.6996452469718855	-1.0237849911010852	-1.0408685087796294	-0.701249213754485	0.10911608446517933	0.2720956169733443	0.06881275479347473	-0.8014678954703414	0.5743978664954608	0.42686296125313883	0.6467267978559008	-0.8536018522779127	-1.3229159043761523	-0.42772687505010853	-0.48644100161436	-0.7698850349568948	-0.18651324980516498	-1.679612891474551	-0.26834866973486526	-1.348883258154044	0.4344765396520864	-0.8077634464570919	-2.0747963194485024	-0.2120682607086065	1.223735527338044	-0.0835447664546555	0.3109816393821273	-0.4829999843861195	-0.5144067076527253
0.04816803738193809	0.10429679431779315	-0.03503308079137656	-1.334583034154329	0.4883450786312905	0.6203600935995086	0.2761153887858451	-0.43622271729349754	0.5561474729159539	-0.9514800524924558	-0.3204646464530231	-0.9718684068244119	0.24146337347473526	-0.37409890735743334	-1.3510724954665236	2.4968501549513973	-0.08533579121136439	1.129733145188376	-1.0644909923572838	-0.6607272199362441	-0.9355735605191839	-1.7337506567120422	-0.9704441117870484	-0.987349428809235	-0.6259593530757496	0.04311159498830417	0.1941521919774288	0.08298466181883782	-0.6515140518882309	0.5509570359342343	0.5226190533486765	0.852265713140946	-0.5957484244181099	-1.331917109719912	-0.47299941729182093	-0.4127745674420728	-0.9339631665351249	-0.08100500193749517	-1.6131248470767094	-0.20587608237768115	-1.2641211858520183	0.9392372608302619	-0.6613170674055121	-2.019234049188907	-0.25504201522088615	1.544086005458166	-0.1318748780905305	0.47563648186410534	-0.5891773335119641	-0.6146033771579027
0.16789229703497288	0.1491834676205297	-0.0466088459275578	-1.2463693728600518	0.4467607585300996	0.6776945517601387	0.31819317420995946	-0.3616891364198299	0.39254580997239297	-0.9697805268037911	-0.22703335827963853	-0.793481875977213	0.2971671974417103	-0.5358161741239543	-1.439107682564884	2.591690638092861	-0.22134325419298637	1.1434963091365777	-0.9681209497425687	-0.4622967177580639	-0.960192756920754	-1.738869927139573	-0.8575625232072908	-0.997966962363595	-0.5616735644050144	-0.032937582106065344	0.15686295869744554	0.11517336041967874	-0.5735916936933746	0.6144363976770083	0.5895073300864236	1.0629238740943407	-0.3467973977088303	-1.3585448053424016	-0.49514111442180087	-0.36289103997610567	-0.958389277525731	-0.02111238532220779	-1.5508958233164527	-0.1062865802767948	-1.2611922611016362	1.4409365996626213	-0.5428751909985254	-1.9308586774533434	-0.3152860403414699	1.969951517826179	-0.19126465812985183	0.5805022085398904	-0.7862092408196161	-0.6813358768087985
0.2629014162125836	0.226657655499023	-0.07564758280584334	-1.0961250662820174	0.38660392073665717	0.7218838715345758	0.4186450302333074	-0.21418789165128568	0.2185951368882116	-1.025694231939402	-0.1102682211953511	-0.5552828018184519	0.4401130398275471	-0.7041553661963121	-1.49599914758646	2.662077059412171	-0.3061506309245241	1.1131224300784779	-0.9082578785068461	-0.2582853577061228	-0.9852250901040444	-1.7102988638075551	-0.7117827378568868	-1.0387354151310118	-0.5326228143038965	-0.06607294921051847	0.09334078414130108	0.169499004016905	-0.5567093143057369	0.6871477638127914	0.6519579602679687	1.2718515858077295	-0.12550219096715692	-1.3824784047019107	-0.44773809960400657	-0.2974419556292582	-0.8408123238110743	-0.009001258419928326	-1.5057817528590811	0.017711103828134657	-1.300455002367542	1.7955977444254274	-0.42478855141155414	-1.8134383278777801	-0.3164263058011651	2.4326023254999454	-0.220607940194487	0.6165269768332416	-1.0257661971517256	-0.7567832590259889
0.29853241039798706	0.33573122041452724	-0.10809945480228515	-0.8708741197208945	0.3443491780456001	0.7388185993654373	0.5572891618914706	0.005935295081751257	0.03762386993007348	-1.1180897936739649	0.01933053278993274	-0.2674568350292198	0.6110794476431385	-0.85846629226264	-1.5605597010594132	2.6650048273634015	-0.40373172420098535	0.9892776841376758	-0.9025946419264506	-0.05006620798745702	-1.007046223756693	-1.6573305567263232	-0.579035628080594	-1.0169011644131305	-0.5595167662914488	-0.12776911484181874	0.028971647257743444	0.22966745138774622	-0.5917192982273349	0.7176307971859373	0.7229371924247152	1.4614799816916162	0.12050569219236155	-1.3795754637673818	-0.3298012248566898	-0.2500868434941935	-0.6073907646789664	-0.019653745950766348	-1.4991303193942116	0.11200701708932499	-1.363830874121513	1.8511618340019909	-0.30101812270432726	-1.699622270475754	-0.2356099913452383	2.815780327692598	-0.2421838828890742	0.5956320895030671	-1.214657103171294	-0.8507375266929493
0.24057540598311652	0.43637407994623756	-0.10163436288535346	-0.6408293709637273	0.3240371855255855	0.7477342852464206	0.6702660730003245	0.2836313515155668	-0.16811954432424148	-1.204491056881388	0.14200904254342067	0.057683149365677755	0.8372678124363698	-0.9850490462494278	-1.567209076918918	2.519336372740759	-0.49453664494455574	0.7726502295115809	-0.8882085006802785	0.12114653892543545	-1.0562658376152065	-1.6190974469567627	-0.4666008740919499	-0.8965611283489364	-0.6093652124876893	-0.1991953152254891	-0.015528211242126356	0.2764454001406377	-0.6776398333235681	0.6806778955050212	0.7971984340136504	1.5975125191697899	0.4550267933484662	-1.3726418206719577	-0.17354120650868482	-0.23918305237966847	-0.30554144780721876	-0.06111446505419087	-1.5021011177401826	0.16407780536461644	-1.4342260655358845	1.6573763315118266	-0.2278689408493732	-1.6212172134540033	-0.14697810738431227	3.0501603865935754	-0.1887394737255971	0.5687374217909443	-1.2477376068947728	-0.9062581830422637
0.15225997068426733	0.4686041830718083	-0.027430277168394645	-0.44484179523789447	0.3407071526249727	0.7226620907955342	0.7301943475152781	0.5469087697940122	-0.34770851818802406	-1.2304332693812974	0.23969156620331117	0.41370542599758925	1.189849888531828	-1.071754310653406	-1.501225174619809	2.238270649422738	-0.5393814389432938	0.4989531036864772	-0.8656695792562882	0.21416083682145856	-1.133541194741412	-1.607313901062767	-0.3940833435760072	-0.7061166100127327	-0.6650018005601365	-0.2552519333510669	-0.07213734193666481	0.2910701688566612	-0.784489729532986	0.5680524187320749	0.8680389897155152	1.674998190694459	0.8734639709234259	-1.361719244349948	0.02502391013577925	-0.21337214587668582	-0.026484884960140752	-0.09693953204067932	-1.4824623003557682	0.19717818382917124	-1.4867699655836988	1.3247265258154377	-0.19196041895942834	-1.5754614264457867	-0.04920034421541206	3.1011834809268906	-0.024059093336694138	0.5421036140954278	-1.111578745472332	-0.953137396846909
0.07137967347844096	0.39926636173577723	0.11617422261774488	-0.2792919756242954	0.393380624753147	0.6586112620566308	0.7225147516964281	0.7817353068603798	-0.4477246987913196	-1.1783305090046643	0.3145836319543328	0.7547870798859859	1.6589714959976387	-1.1186185699115208	-1.4619874838450333	1.9149922717914987	-0.5776605005499114	0.20954698728601406	-0.8937957206622785	0.2662709899046347	-1.2013519637773118	-1.5915410137995694	-0.365839673796115	-0.4814946586099003	-0.7120111961783115	-0.3116474084083175	-0.16042744185127636	0.26580759023062156	-0.8864784583442622	0.4165579638947573	0.9306282963519423	1.7053291204289902	1.2839960108647257	-1.3296198183328745	0.22181363296684284	-0.13802010148379526	0.17558116999253764	-0.046417568357082085	-1.4111105595508113	0.2581059495405296	-1.5283556471688742	0.8979085991617431	-0.16593932189325772	-1.5801891343617251	0.09071972990140462	2.9568898595093893	0.1698367116786555	0.5371472737799065	-0.8771867748516948	-1.0321833401237768
-0.02218772917143721	0.2668349073404892	0.27756675463343095	-0.1948517489903574	0.4572338465555833	0.5715522116893825	0.5955271494061616	0.9938865526104752	-0.4896118171636398	-1.0704132868455192	0.39291184668880946	0.9968401840321869	2.2061796490849743	-1.1279950702068386	-1.4747126472311138	1.5863863164129408	-0.652366750524344	-0.04893946941702506	-0.9299036048996984	0.3352344479161144	-1.2563742715245239	-1.5617708420791219	-0.35489222631386336	-0.2570404786176318	-0.7605831700216215	-0.3772162246873275	-0.24750432545904721	0.21346210657490916	-0.9941425402262745	0.26474001564205124	0.9797659868648838	1.6828813483433673	1.6219953725796397	-1.2461237186476068	0.3412469110711693	-0.045838292544571016	0.33097281225192215	0.10950214021149847	-1.2775297949855993	0.3432565186584327	-1.5551704582456556	0.5358695229455215	-0.11561410572432933	-1.6260385393484758	0.2232043229997899	2.6647561103711572	0.34014281934792373	0.5790413924468967	-0.6160352592116191	-1.1382307313518312
-0.10477749026014642	0.10690379548385294	0.43068830313527906	-0.18073987344939227	0.5264685686064096	0.4784027497146325	0.4162451565399171	1.14301472411023	-0.4776622571242927	-0.9117430139118783	0.46882676609072044	1.1169908201990522	2.788202692151669	-1.1251310419065175	-1.4732468103802958	1.3063525113072374	-0.6980322610720966	-0.2764588072366106	-0.9438526507051016	0.45347333755108166	-1.3222695882088131	-1.5153745713575566	-0.3045302442739089	-0.10705283757207743	-0.7995816012179724	-0.45423356444362534	-0.3373967865336327	0.15062976690606783	-1.046609622833811	0.14860587951758258	1.0099512285440468	1.6443067507015872	1.806708034702772	-1.1093722277173597	0.3667618564466118	0.05608845048251101	0.48391441906239996	0.3540894420865487	-1.0578747491398302	0.4572231608764678	-1.5565844219182536	0.35466630189666204	-0.015230101001485053	-1.678932697219868	0.3199130873002263	2.3118399028389023	0.46752079214485215	0.571711225980256	-0.38852993620627857	-1.2523320449515472
-0.12772137900149846	-0.0620887478451392	0.5604777322050709	-0.18222229420881128	0.5852845612201185	0.4082107559381633	0.30756516213922946	1.2664984630092495	-0.418496475072552	-0.7349310560318596	0.5016539754489359	1.132607149498807	3.26561241183402	-1.1207346672544336	-1.4884575232090669	1.0999208726476053	-0.7068286589564097	-0.4594851581546805	-0.9969502446837071	0.6172670868936943	-1.3795078114216146	-1.4337199020608073	-0.21397176714180666	-0.10398501749316606	-0.813864886684357	-0.4978977004965343	-0.4176292989009423	0.0926812297835607	-1.0346841973940324	0.06775740977933697	1.0251825258385105	1.6242864143554183	1.8229561329774957	-0.9318960258350681	0.3276017414767519	0.15422257051323804	0.6315352418171732	0.629639679709945	-0.7995993247964599	0.5805617210791787	-1.5446162294037582	0.2460178424436438	0.09587021445850641	-1.7605675745010239	0.40671579541955677	1.9545746948764104	0.5303307586557612	0.47313222570468644	-0.24479576240701154	-1.3853808841307909
-0.09513858547473078	-0.23619017249149032	0.6351152319052853	-0.1908665399358148	0.630094157564451	0.32192992483187544	0.28420639152356075	1.473301187130485	-0.3688066759439451	-0.606311670416398	0.4880851824863627	1.0350050913753386	3.515267699007803	-1.101981666663799	-1.5535916650149484	0.9515886291513033	-0.7582602293613421	-0.5669327553227111	-1.0886832747963535	0.833082404273868	-1.4071128600183398	-1.3231482727815318	-0.11607775547227757	-0.18837403700761018	-0.8390642115826765	-0.48030134411600967	-0.4902620411952288	0.04101059884334107	-1.018352590667269	-0.023617038013474506	1.035560147212126	1.6343566675715604	1.727267482359587	-0.6857725804146415	0.22356366401148403	0.21969799251978275	0.743915150640213	0.8652320387944336	-0.5769734806047209	0.6836528189106018	-1.516791444275123	0.18607597611256316	0.19213939268283217	-1.855308968776861	0.49596532317115055	1.5923909745225806	0.5107685706126684	0.3732750113477453	-0.18552140257535035	-1.5375486089400225
-0.00544322149933617	-0.36942054659895696	0.6473050001844166	-0.2073464382483206	0.646854722311119	0.19392977421419283	0.300022701960001	1.7453233365891982	-0.37431766025432867	-0.5140748980467922	0.4380772282108718	0.8993632567524674	3.517773407352336	-1.0838853859382047	-1.625991259037923	0.8695151341250377	-0.8498858666539274	-0.6334942637273789	-1.1802262634130134	1.0851068590492783	-1.4234693207855125	-1.2373197839019763	-0.01809065326293144	-0.2718043627473937	-0.8690393037324684	-0.4569202158304706	-0.5454748285932166	-0.013563674701699035	-0.9555405606902856	-0.13741206790359498	1.0096045374068416	1.6422638592376952	1.566051321633735	-0.38332372707746415	0.08749240959871739	0.2554381967285046	0.8012558792777332	1.007604081685829	-0.40169637819254184	0.7412643674889215	-1.4459922632400097	0.18573922405452326	0.2699954624029953	-1.9233224301814018	0.5760689717147687	1.2589417212971012	0.4152270999250832	0.2496273634762986	-0.18175834155699247	-1.662812805826901
0.14167365218062744	-0.4358360037246456	0.6079726812037569	-0.2032842203231584	0.609329176808042	0.06479613032511433	0.3703732850862508	1.9789296786071584	-0.4233345009027902	-0.4078249642196992	0.3296707233049422	0.8044389986852061	3.3464455992947437	-1.0609914017541109	-1.6703062687597316	0.8399254793392521	-0.907862125436903	-0.7032355375959394	-1.2555397082724324	1.304819918436524	-1.409723133321021	-1.1961811422681434	0.061296959091362214	-0.34389813460182506	-0.8618426406392361	-0.41967015741282737	-0.5639935454277821	-0.06797811470885927	-0.8624120877278422	-0.2355798774195637	0.9405205501334745	1.5988824581514574	1.412788945542365	-0.09056526650015803	-0.08152508143700925	0.24179528900549968	0.8484005007945568	1.0599161936889243	-0.2876229797574969	0.7319954376139681	-1.3662548118459692	0.13556316740659485	0.3345893575092301	-1.9793527903336643	0.6334148221252953	0.9840486524358839	0.2728258781408139	0.06799053391324343	-0.2030823539943581	-1.718969942363642
0.284774315533333	-0.5142352565330317	0.5150414996268602	-0.18951888469997807	0.48231127532249074	-0.03133086621330383	0.480013228964295	2.1191910994218066	-0.4891753035548964	-0.3162630466511619	0.18300309902045042	0.7877715702979672	3.1196308074153767	-1.0029264203533403	-1.634998720266133	0.7989127299240792	-0.9248236007832105	-0.7664986325716389	-1.293795061414499	1.4082208129309353	-1.3437527008582373	-1.2013695920257743	0.09803048610238924	-0.4150811473703298	-0.8418152295846772	-0.34187828752698934	-0.5587057535998661	-0.10354107688716849	-0.826875277782802	-0.3046830477683202	0.8739789645329294	1.4761888002316557	1.33125657216381	0.16625102610357492	-0.319275675820098	0.16747041334078897	0.8531768325282828	1.036158052411643	-0.2213715476173011	0.6984419114666386	-1.2858608773182216	0.05281400259918269	0.3499829530432543	-2.0377938134331606	0.6494022940914436	0.7382524674055359	0.11338765271770983	-0.034762226628028595	-0.1960481353587326	-1.7114545801505732
0.4102860372476969	-0.6117244856219255	0.3784077414047856	-0.17660064665360942	0.2979088240502419	-0.12151971143440705	0.5468668532801745	2.146625151426877	-0.5429028535643777	-0.2281944951116867	0.05399568230208744	0.8791921647402828	2.9465200914972494	-0.8858661044096557	-1.5376374117546028	0.7186150941469182	-0.9479088842260139	-0.8073609917419896	-1.2633884220566727	1.3969040733535867	-1.2728809638486862	-1.2695112321759858	0.11119348843224049	-0.46478941958645004	-0.8475153388848202	-0.3052575348395978	-0.5294054352460418	-0.13049966694293524	-0.8180389685714001	-0.3678389160957045	0.8057963742162894	1.3160741774967442	1.304719633215122	0.36609449230875657	-0.585128217992442	0.048845594065858054	0.8157333614758132	1.0319368384730738	-0.1893237318320257	0.6646412138559764	-1.1756727082607203	-0.007556457260312422	0.32973445430234477	-2.068313274435061	0.6227485889710573	0.5047266764462112	-0.07181384650071035	-0.031762336437054305	-0.15790102660400027	-1.6536083231164322
0.5160050506313257	-0.6762267402789732	0.2345142989631399	-0.13503510873690389	0.09087508048762787	-0.20934006325259258	0.5439641489081695	1.9903181657256455	-0.5607271592547274	-0.11426312575478244	-0.07251852864223425	1.0279977641254465	2.899778993531883	-0.732540258140889	-1.4492198324342904	0.5959128192728551	-0.9450679423255777	-0.8087610377298244	-1.1280978810639386	1.3199679612367337	-1.2010515006633313	-1.3590984646577338	0.14558113383992935	-0.4757664633063069	-0.8625469012477487	-0.3560618705242199	-0.527711510591209	-0.1637716817449625	-0.7922005467852129	-0.3510919108221312	0.72254427580255	1.1153660996733816	1.2699127041266052	0.46370849179073215	-0.8312231632985142	-0.09445761234508773	0.8217718326832169	1.1427492295096247	-0.14441998338144826	0.6379878910600006	-1.0237978602128572	-0.09985713498667	0.32872794997896565	-2.0364129482497932	0.5230941388997408	0.30676949614846677	-0.26772340616755375	-0.044857509270695504	-0.12014744057014033	-1.507780920174252
0.5663827453003989	-0.753196347286617	0.11386268137370195	-0.06711328485078102	-0.1034749924558861	-0.28800787984950293	0.5010178377664476	1.6694475411622807	-0.5576533759264931	0.0012561372516958769	-0.20469039884303547	1.1317812859300675	2.9879124658810143	-0.5777915188312012	-1.344805511828973	0.42022274410113064	-0.9069782768456556	-0.7500777542058534	-0.8762358864331352	1.1805129531769112	-1.1037953464575936	-1.4024508448548225	0.2118802162962239	-0.48245335238455966	-0.9031299188132529	-0.4318690069531089	-0.5264754034106562	-0.17482683478166466	-0.7993845380139948	-0.2329421618787038	0.6466651422399987	0.8392633098236866	1.2244034348571327	0.46423060346960365	-1.008762544638564	-0.26502029654234616	0.8983416274197256	1.3286373469823856	-0.0764071044343505	0.5953508136352164	-0.8270296655599901	-0.2188836805920043	0.34489122528969307	-1.9542163630974358	0.38291275394841023	0.11455920927639267	-0.4127776697942659	-0.05688315603625225	-0.08192654630524346	-1.3220021454674857
0.5688130674471488	-0.8813178400767235	0.06326159882833386	0.002290959794762043	-0.2565668968284156	-0.3583690517261803	0.40835985726163376	1.3555727015431305	-0.5355366864168349	0.10335769891927668	-0.30353961494847115	1.2013790612227282	3.163601170192076	-0.4509168893488395	-1.2001975198939987	0.23800518628404288	-0.8755385198141614	-0.6374808353537548	-0.5506187872100022	1.0230973271185955	-0.978915364710506	-1.3602514534927623	0.3009306266833221	-0.5448643171149241	-0.9565436843400852	-0.48238289383915267	-0.48355501519704697	-0.15490092039261985	-0.8274739437185318	-0.10941744541805458	0.6223505371508097	0.5802246722018193	1.1372036858827541	0.3891718285149144	-1.073615144365208	-0.4407978373595956	0.969466898936442	1.5037182727485496	0.01702844708400677	0.5579249345623505	-0.5220932499533333	-0.34917611322994285	0.31425204956331826	-1.8527812833564563	0.2962525790115419	-0.07819470264946383	-0.5144243331554291	-0.030223262339075546	-0.047616284079032054	-1.1463336137379097
0.5561053660527018	-0.9931455755789518	0.08700907332767735	0.06844157965664463	-0.3652840735635533	-0.4108142627907868	0.25837917939469174	1.156538552563435	-0.4996698182317646	0.209151113322116	-0.3519653424827427	1.2826390311527027	3.399812368363449	-0.35795454400849225	-1.0977164044107723	0.10433578064184842	-0.8770747328418043	-0.48599111355147917	-0.21358019407808407	0.9208923307399898	-0.772309415961415	-1.2174422563860765	0.3606947532445975	-0.607347183878387	-1.0054457803436374	-0.5377860021679277	-0.45150779199755176	-0.11890285580563757	-0.8516121542472386	0.01913386103555592	0.671072198299107	0.36028938060062166	0.9711471485750606	0.26150508079704726	-1.0277846212107131	-0.5800450441772156	1.016858998781436	1.6200558129193525	0.13809505224496121	0.5395930510318864	-0.11100856149659999	-0.48357079821127513	0.21816048974900074	-1.7401588551807337	0.24779129697447733	-0.25803104782122166	-0.5913625465863482	-0.06397854848794667	-0.031014544292155787	-0.9678009211649157
0.5080756097287938	-1.0643545509777188	0.15716796186756105	0.12471581186161554	-0.40565438519120106	-0.4579980349389122	0.10037606660984451	1.0649832507644568	-0.44030396744268285	0.287275480881136	-0.3538512289015687	1.3428519931642562	3.6616829837168403	-0.3187885009461443	-1.0676773709751823	0.031189578057035438	-0.8832616729805322	-0.33694553982965897	0.09468611656149026	0.8998976749291738	-0.4360724124754607	-1.008359261041924	0.3603596273012637	-0.6525735626979711	-1.0621387593288525	-0.5836043001436263	-0.4497909764690073	-0.049668294980601005	-0.8742417266179023	0.18423992342806716	0.7635231682199748	0.1113690642293382	0.7688972426554074	0.12210126253812877	-0.8952387916559834	-0.6996706945206304	1.0610586281930088	1.6163208121045982	0.36148331371132925	0.5002721907401402	0.2962887242656751	-0.6029953235215647	0.07861162561939625	-1.6268811011552753	0.226910185743801	-0.4158117479539203	-0.5887095047439039	-0.18640015428134213	-0.029465048578714015	-0.7884114283396183
0.39407702428589886	-1.1388643262399656	0.26810388266563256	0.1426781309335412	-0.38478068725805364	-0.5066029031287883	-0.05214162059011118	1.0462735933555163	-0.34445285418948	0.3334037914012482	-0.3181951899151131	1.4303685052816337	3.858356995413383	-0.3304270363321621	-1.0087677247821916	-0.033485295947581664	-0.8922685110056193	-0.26082100544029396	0.34073284141510907	0.91212241122408	-0.0699956659825692	-0.7995529830181811	0.2924966237760763	-0.7610257959563808	-1.1406858253219563	-0.5413682040170588	-0.4480054883193218	0.04752825533244937	-0.8660759232545205	0.32645260565462253	0.8412282084384624	-0.16367622886257943	0.571244478313481	-0.02183448509340208	-0.7423012960159129	-0.7940648668743938	1.0679632735490163	1.450256929725532	0.7187941130039497	0.4052759583328431	0.6398818967071247	-0.7329510041014633	-0.06067081089519325	-1.5523143812533937	0.27705811043999806	-0.5408972841378752	-0.5060496709539765	-0.324290759059501	-0.030621021571281593	-0.6718621140190346
0.21608682096205084	-1.2126172301959361	0.41369486320837134	0.12059583728348995	-0.3571484048378729	-0.5469687978385158	-0.19231710022405735	1.0875568591600306	-0.2360519746849091	0.3485880244252953	-0.26197020329281245	1.613434929685011	3.946129067520514	-0.3671121376821311	-0.9233030631758444	-0.10850335017334478	-0.9380392416237571	-0.2515427345717639	0.500652760287683	0.9149571326837693	0.2607954435625352	-0.6343988622886335	0.15202299919513262	-0.9219904807217916	-1.2024846937188827	-0.44034043024497044	-0.4671422587441644	0.1428512013959054	-0.7753900073098615	0.43457405872100496	0.8844028113915068	-0.3899324669932411	0.3740052134785441	-0.11357994930485212	-0.6624339371816539	-0.8789511440775701	1.0668496210722407	1.1776460714415589	1.1042354807053052	0.29034122788342376	0.8654091024865964	-0.8134347459729712	-0.13601061980691131	-1.564742167903708	0.4081173717137639	-0.6386721330962359	-0.3655343463830122	-0.4934323938271093	-0.011313813078395319	-0.591739050424985
-0.006431827118352928	-1.2472651166609978	0.5588343708518835	0.09964942447507122	-0.35113272105852855	-0.6023407900367278	-0.2773183408499578	1.122047705861732	-0.14540264860256205	0.27850236846724197	-0.20226112142217262	1.806136429056986	3.874764566400195	-0.3985617223302388	-0.8881229787562288	-0.17852980002324212	-1.018553639483526	-0.2802080829328474	0.5693907693859724	0.905810726723993	0.5175223955120745	-0.5455726024380024	-0.05054201544246358	-1.08139728810338	-1.1793541343580656	-0.38825327903329454	-0.5185780519793546	0.22305211884771162	-0.5364025657657139	0.5593429806254593	0.8810976892168357	-0.560021206875402	0.2116701717337727	-0.11151238705651814	-0.6839922906300882	-0.9959693661109889	1.0810053814436955	0.8826915100586706	1.3926921130236507	0.19880539596277422	0.8967940461480263	-0.7943011063116191	-0.1419904396105141	-1.6020255278546505	0.5031394933550669	-0.7034411752179761	-0.13251416528147972	-0.6615827605316115	0.0659396160632018	-0.45514061020048124
-0.2325135746172971	-1.27480682252825	0.686547024585231	0.0984365347628181	-0.33335746266233335	-0.6836308671868692	-0.30703106276812664	1.0738703380337054	-0.09129314918543026	0.12922051673670548	-0.18332234679243284	1.8930022607868728	3.6249406257801433	-0.39961977100169477	-0.8522205979173709	-0.24013291748886273	-1.131012850712644	-0.3537698212766841	0.6011276992157043	0.857066805374197	0.5980652890027912	-0.5637206467013576	-0.2620623400102709	-1.261799489150023	-1.05729696764533	-0.37569136849479	-0.5854194032240159	0.28526288364702024	-0.18690139248546905	0.7004607620614693	0.8329307338880643	-0.6811286196585324	0.11761119564341764	-0.07133067225050231	-0.7752221698701105	-1.1223637949965108	1.1146871819079436	0.6238714240137865	1.5375251049523582	0.0891230591091621	0.8036996879181896	-0.7646363113806601	-0.08805364910475737	-1.6433578653771626	0.5508168428885923	-0.6816185123448242	0.19208390592374172	-0.7890128786438514	0.2103378594539414	-0.24289894770111772
-0.44872986187646935	-1.3119565891446137	0.7915415620294731	0.09333469708429687	-0.3300234692424559	-0.7647348484267805	-0.30044855206625554	0.9458922140397114	-0.11293694895228332	-0.04850447999181797	-0.21699660683029096	1.860643424593632	3.277610899868422	-0.36302588074409375	-0.7875963124074264	-0.3022399950116618	-1.2625589827098769	-0.44546096868332563	0.637102554405933	0.7576965304552784	0.5065930497411286	-0.5972495620239999	-0.44934188801023395	-1.4352511603303788	-0.8540957739456049	-0.3765869189570719	-0.6578003459074467	0.3199112428030156	0.1460766009685776	0.821372647090136	0.7747328483228785	-0.7297494364992302	0.030970887178497487	-0.020059305385236433	-0.9395982742222339	-1.1797798931357975	1.1668556134866637	0.42892206196085336	1.5784327352738443	-0.026203026157199834	0.7048232282414755	-0.732553024396507	0.03471027527909243	-1.7010967536376598	0.6034353427474637	-0.6575695754419082	0.5840948114147171	-0.9070781221599209	0.4000404060853138	-0.020081922087599114
-0.6156600398375651	-1.3465203787978681	0.8481201457606067	0.11487792864001496	-0.3765544208850953	-0.8398668427293344	-0.2927918121873424	0.7990010667953722	-0.23299637942370585	-0.22315293277429182	-0.2686347341118861	1.7070578269772922	2.8855398239970698	-0.2945445925950226	-0.7400734568236833	-0.3539558961173939	-1.4044798136472196	-0.5435591062037851	0.6550994840758462	0.629646847018422	0.336174127281757	-0.5967191871598874	-0.6144286513182838	-1.5444703486085187	-0.5877752232079901	-0.44890866980302213	-0.6868030829029899	0.3291194305131046	0.42215738389067026	0.8906251220921495	0.7562195415962251	-0.7320326681353466	-0.06946084601960807	0.006171585361311832	-1.1329893860390714	-1.1382980791131476	1.2338479969229035	0.3004512942912346	1.4797391335856318	-0.1217347967350508	0.6113248803908957	-0.6456097657753249	0.19154733131613852	-1.7166841470634755	0.633058489169141	-0.6974354127190795	1.03188352431614	-0.9999703740734679	0.5691322002109043	0.18234325752107788
-0.6735346604508508	-1.3665564442112221	0.8334201881617751	0.20345738206973446	-0.44134985821923767	-0.9297342495600407	-0.28179810507762065	0.6291905892250793	-0.3998537063658111	-0.3669565514137997	-0.3317639828776856	1.462376975112382	2.469038091766497	-0.21294714936358985	-0.7022803588873938	-0.37025060463284254	-1.5157816041020857	-0.6380740751791092	0.6535221396591591	0.4873571174989131	0.14628143924769044	-0.5823298864987257	-0.7577694645255333	-1.5755320269075028	-0.31287149630413774	-0.5724220213983672	-0.6626761020085118	0.3252656663219976	0.6220399665128143	0.9280010536239598	0.7641009867819795	-0.7360223149942466	-0.12508869146016516	-0.03666245677337638	-1.3006880130991292	-1.0257835968879023	1.2919806562105742	0.19914215976559535	1.2546682960649114	-0.18428977458001256	0.5395914733578132	-0.6140162999665011	0.3060519996346154	-1.645979168776098	0.6018912332707933	-0.7184296945579007	1.4669504221176441	-1.0500815832635617	0.6242007859632237	0.3366162629502571
-0.6527945384018898	-1.3688901307389059	0.7407057135765085	0.3017399531974717	-0.5089719421484926	-1.0274853558604597	-0.24401723636167158	0.4181375190185534	-0.5519423228787685	-0.43864994969204696	-0.41755583284599185	1.1697710100919747	2.1195158710533084	-0.1676517208941853	-0.6246972258557314	-0.38258562698474374	-1.516665452693332	-0.6629189590649136	0.6103637159206428	0.36750155078146785	-0.03921697574444967	-0.5051026943284862	-0.8587540821169248	-1.5510853356536742	-0.13803880024103626	-0.6870524805705304	-0.5683199205597107	0.30342174947839246	0.6706516404942391	0.9534823811130231	0.7332223628284108	-0.7452513776076093	-0.15391203944751258	-0.14931327260687582	-1.4131718925624315	-0.8461080824355083	1.353404777262939	0.09277198863298414	1.039903236877108	-0.2116022212782082	0.48676983044573746	-0.5980052702978831	0.3450096375630318	-1.5274588079527673	0.5368485910073215	-0.7221832961197114	1.8330382320155656	-1.0606203279344624	0.577101035308604	0.3805823558970688
-0.5840864478802088	-1.3750081737979682	0.5854532129903103	0.3880476449439252	-0.6040451132033703	-1.1388552992276557	-0.20475073154981477	0.23771134452709833	-0.6601613217130315	-0.4400592053060441	-0.47168716590162774	0.8522640071657073	1.9197338172755647	-0.1877181612149032	-0.5060281729765232	-0.41639894701164726	-1.3652537714071233	-0.5789873885738962	0.521348279200603	0.29235928583832427	-0.18355194412161147	-0.354591531803806	-0.9297263096719348	-1.521893110215279	-0.08253426103268355	-0.7518709707865471	-0.3757390000044568	0.2596628786632351	0.6221836463373895	0.9340976602985899	0.6733834725471286	-0.7553696988581964	-0.18961893805124744	-0.2839345478873242	-1.4390165539317894	-0.6215268581998658	1.415002133145024	-0.012382649690090952	0.8777449696387226	-0.22153027505537923	0.42672687306289125	-0.5471863233573336	0.33017850032736595	-1.3793083569236035	0.4730887473860069	-0.7711354378671991	2.1035206425068105	-1.0246216456427752	0.49023089467564507	0.2910100095204623
-0.45233415319580034	-1.3926054316688774	0.42846705647108074	0.4532356539230671	-0.7503603135594094	-1.258548805125106	-0.1925228036834911	0.10786225479220915	-0.7471730343891853	-0.378746661761885	-0.46941770936371807	0.5156620374834902	1.8390933766105733	-0.24405013186070218	-0.3312324395196448	-0.4289499522451985	-1.1267619598690264	-0.4391963561275908	0.41146628622125425	0.2658280646765552	-0.28816944461981164	-0.2153566000857087	-0.9757688906644697	-1.513768180475037	-0.0913595267830979	-0.7838203386301401	-0.12625136739638582	0.21232551252776358	0.5837732399008341	0.8756697726576517	0.597018971392492	-0.8036300054405595	-0.24879801455185152	-0.414316276335328	-1.4048529044082125	-0.4098510872157136	1.4499213252501355	-0.09276251929518334	0.6591678240777755	-0.2178844959712304	0.3642599779555909	-0.531389590452922	0.2831984308802556	-1.1769999053128473	0.39909027015784165	-0.8369658431891747	2.188098337869587	-0.8335416834785668	0.37455980990871385	0.13259988287301233
-0.30670018794436193	-1.4012463790821914	0.30015845851075346	0.47241086270724447	-0.924144720570526	-1.3379271697428918	-0.20239656973629772	-0.0420183703207343	-0.8274551622638807	-0.2930004046849116	-0.4567279312573779	0.18992142503860304	1.8417918317508417	-0.32229100689303203	-0.07443481846632169	-0.4077356336477654	-0.8709509247453093	-0.2749638428767204	0.28476562084710827	0.2539798148255147	-0.393725892349191	-0.10536146522394554	-0.9747262766185412	-1.5342842272527601	-0.12250105056573882	-0.7982701663594012	0.13186612460183614	0.18425696734782976	0.5468954182597545	0.8185856268960203	0.4872565573539432	-0.8247318725617324	-0.31914157774122476	-0.49589100504234584	-1.299521325736038	-0.28216611300504024	1.4948633896462238	-0.15824658683433385	0.42573668678698195	-0.21415632639930465	0.3197958703226264	-0.5063168690406894	0.19382676757790887	-0.9672020154194179	0.3384899120811005	-0.8604711550383113	2.1147401327079924	-0.4803111349918048	0.27499856152756424	0.0056710454959424976
-0.1864198376306295	-1.3843639441116529	0.1914257254609107	0.44278169973651177	-1.0715289731644595	-1.3689375155110937	-0.23201786789471862	-0.17650420123957997	-0.8979521100759144	-0.21505467516146734	-0.4514378600316876	-0.10561260172550732	1.9281905829383714	-0.39896305113665037	0.20158863374627192	-0.42700610631036506	-0.6199168808171402	-0.09184257358659438	0.14107524573177405	0.27495232437492734	-0.5194697055489653	-0.03715064574363213	-0.9313274669567544	-1.5953050860098696	-0.12800308656973836	-0.7869184591483063	0.35271727419378784	0.1736369167198004	0.4792701141594873	0.7733960851771342	0.4147981096784634	-0.7541920320143037	-0.3748910406838395	-0.4895212425601028	-1.0942858009069414	-0.2330463776702832	1.516319760698762	-0.21480201337253288	0.25952972091780524	-0.25599009656826127	0.3001266256627294	-0.41288347984638	0.11753966047948192	-0.7812299010627459	0.30941314285886207	-0.8564845713105955	1.937881331331478	-0.03760560080903859	0.23938475528845754	-0.06157553430633509
-0.06037262120596666	-1.3652739678311447	0.12897799403982485	0.40726135816341147	-1.1736687607071203	-1.3961244362145844	-0.31663055754168895	-0.19987093641661818	-0.9789071964307571	-0.14504841388589268	-0.4785115176036537	-0.35156978819664697	2.0074817960332303	-0.4322186154136234	0.4164930624834843	-0.4961686246336686	-0.4164423087036802	0.06332523513287416	0.05751399994654384	0.3105192201894548	-0.6412511614331556	-0.0713713543672924	-0.874895981720857	-1.6633963113550927	-0.06646831590100304	-0.7599793330801867	0.4825543098991706	0.18797753692403735	0.41432683345129784	0.7624221931628006	0.45473692868427823	-0.637434776348407	-0.44032125679013834	-0.42906071014668373	-0.8476328746880885	-0.22538211869848118	1.4524950998631272	-0.2506491809555582	0.11766752733506822	-0.3645601618368799	0.32206831193930496	-0.3094087565577914	0.09699513105522536	-0.599400382256178	0.31316651666369294	-0.8318920093538995	1.646781908932074	0.4508547802864971	0.238991232567585	-0.08816082213497388
0.06610711017701605	-1.340948965015563	0.11716746299604475	0.4017937283494496	-1.2128794224495936	-1.4072563552082977	-0.4403954723008314	-0.11884998520224051	-1.1148629974872468	-0.060473228375478506	-0.5504788611966658	-0.520646584268992	1.9120721321451608	-0.4405735514744311	0.5410467067782925	-0.5797060036355498	-0.29264037388689557	0.1498196016694183	0.04461018236906604	0.2918056293032315	-0.7457935461528598	-0.2163712302605349	-0.844511229525218	-1.6926125041378532	0.05217758848924932	-0.7612137404741437	0.5212627773494194	0.22830886631576738	0.36066241897229634	0.8640737779214142	0.549938314960291	-0.4961868571329936	-0.5168186655835607	-0.3664699620834648	-0.6172882087837553	-0.26399312781416784	1.3219007860866063	-0.2490579380048942	0.043344988184141696	-0.49545804929316384	0.3632500039037378	-0.2086892773804378	0.08974237931323341	-0.40385582959446326	0.3333112064516487	-0.7787720755274339	1.3109323831661208	0.9037860271202375	0.2818852091428633	-0.10439106691433661
0.18731427825857772	-1.300582495347528	0.13477490606590004	0.4827300513702152	-1.144423840165369	-1.3639129259349023	-0.5722742457376281	0.028651259566303256	-1.2755909458399155	0.059670774885384394	-0.6382045438486853	-0.5874164024929456	1.6530204386793717	-0.4854311667004733	0.5790947328625509	-0.6487245333710882	-0.23883082989122734	0.22219486036254849	0.032504539074731255	0.21772638490747184	-0.8132475152409097	-0.41055760985611245	-0.8529452324324633	-1.7133442570148751	0.2304215468748292	-0.7822954824376047	0.511648610389571	0.2712241712365574	0.28554181735666784	1.0922361722058045	0.6248467133386739	-0.27942405580513713	-0.5578524107773618	-0.3537304371189798	-0.4010706050803372	-0.34366454839735433	1.1405239193691314	-0.23232778642638072	0.09203453275701517	-0.6114226608398015	0.37233977037044214	-0.08522372737367041	0.06460937429710287	-0.1922557936142631	0.3497025224347742	-0.7179896171334114	1.0157734871041806	1.1907320453873063	0.4241682679089049	-0.11947075135489024
0.3950038420537268	-1.2601529530706368	0.1705135007687139	0.6916358651424155	-1.01026684407421	-1.3094714132878356	-0.7154895653832021	0.2015122247576211	-1.4068724136694453	0.2692131906172395	-0.6960117572122025	-0.5696478226807241	1.3238811916149977	-0.5740518640441572	0.5257085298755386	-0.7098956850734146	-0.20286660983311303	0.37183367390972305	0.023515576314573135	0.14391289564855766	-0.8200454931946621	-0.5615299679148043	-0.8953014280483217	-1.709916926770466	0.45378220049321116	-0.7740660998112254	0.4853698873659849	0.2972060007830569	0.2170783809463746	1.3476466657094561	0.6393384028737709	0.006965293415701202	-0.5308290018204486	-0.36776479904706694	-0.18769363147836182	-0.44311555141292763	0.8803252051287818	-0.21853701418728927	0.1896239439095588	-0.6815369659383362	0.32088159242837294	-0.005260420500950579	-0.004217759580991231	0.05901486076948044	0.34637674817732883	-0.6820585897693129	0.7636066546336719	1.2535732233877963	0.6434588041160004	-0.20106261538146222
0.6505172026688223	-1.2082652201848512	0.22626137436526914	0.9643627804402675	-0.8819986950562047	-1.2529151743881652	-0.8744983395252796	0.35114881086088107	-1.5110900377568939	0.5952474542159345	-0.7145669617228589	-0.5181689935627822	0.961685869082333	-0.7035168885497415	0.43423181277960793	-0.7729866846126121	-0.16911201125311423	0.5863729243505728	0.07668918689157407	0.1268159818448124	-0.7719526160135664	-0.6594417797854646	-0.9414184814727082	-1.7004258584013314	0.6511952523167295	-0.7475142388078754	0.4426097352683723	0.3117064545251737	0.16152218211046004	1.538731737768551	0.5596687795444638	0.26996954387924665	-0.4953896617212372	-0.4085521634005761	0.01617230383754087	-0.5882887316623534	0.6064904350061389	-0.1629540138967181	0.2847683617331185	-0.6940809177024385	0.22442907047611457	0.017944857680336657	-0.15178905522928693	0.3450645941783942	0.31197874014317817	-0.6873912926778164	0.5756562204941632	1.1864539411149653	0.9529890192535373	-0.3484812187922075
0.8667540858783894	-1.1341759289816458	0.29714261954391635	1.243154144299381	-0.7358465704652697	-1.1465359849771186	-0.9944920241948083	0.4179748263454304	-1.5888985885153757	0.9678070017471384	-0.6813242180689698	-0.4571301679824913	0.6395096000138287	-0.8709804541353764	0.4039378511960505	-0.8227347416855506	-0.1547389496383144	0.7902338579350582	0.1895358272083118	0.15990249638211118	-0.6721800832282618	-0.726130654003539	-0.969550442604824	-1.7323024264087767	0.7805151065547452	-0.7159763400956015	0.3722431894717667	0.31281640964934077	0.10098508268925799	1.6313006227874112	0.3787653441518066	0.4563533474381254	-0.4678554592556859	-0.4844045481071526	0.1859760407049183	-0.7639345841811178	0.41509069599768555	-0.033532920576007506	0.4132488176335712	-0.6644821349684215	0.08740084099053483	0.008485186231763026	-0.36226687108874106	0.644361271549789	0.2504994274412555	-0.6837671256526175	0.48216046881762253	1.0071387656997073	1.3572598294415121	-0.5254716709110546
1.0864716847049123	-1.0677394476530053	0.3794009817830856	1.5091427834180542	-0.5817218529137561	-0.9901646669544852	-1.0601342836940248	0.37764737999550313	-1.624019745952176	1.3398703325128491	-0.6256905687135901	-0.3685375306088833	0.3942393024429815	-1.0270791176120957	0.461721564735514	-0.8833539371347765	-0.16730222604246564	0.9395641867730479	0.31078230164764836	0.25457776388341846	-0.5247090310989563	-0.6860066425445306	-0.9328169155937962	-1.7592177541323568	0.8138794528830017	-0.6649541678120464	0.3667722706541384	0.3030576841976649	0.028690184290281934	1.549257715823115	0.14874733098869014	0.5804409783568207	-0.42606768554913643	-0.49639223225406204	0.3374932212942673	-0.9340495281635277	0.2861297391871037	0.09210897073687371	0.5287944701161751	-0.6434519629632495	-0.09424299223578722	-0.026261503393251822	-0.5842602805303814	0.9395387578657133	0.15117755479568307	-0.6974612996263999	0.41874317947531187	0.7741125128651862	1.7301472026397782	-0.6671129926205482
1.291833906105292	-1.025165436675001	0.43222331099265004	1.7302545031833958	-0.4727328832367806	-0.8506604055226313	-1.1077889184627805	0.24228707595863136	-1.6003752588119162	1.6854356880013	-0.5934706787105892	-0.23825129609842638	0.19221656716483188	-1.1406186853904179	0.6390240916474124	-1.0157754416830023	-0.175277907377764	1.0100885372110762	0.43029939847350834	0.3659956050060101	-0.36433684401322325	-0.5359336157771617	-0.8278107866823943	-1.7189765829410049	0.7479210452670522	-0.5450230180658329	0.46311995811605017	0.30550846511182594	-0.042383435599803086	1.282972866740637	-0.04336578450687198	0.6469671380281248	-0.3590321184156946	-0.3579490994842682	0.5236813067824526	-1.0860704999341533	0.17191849073558907	0.13029880155282014	0.5735404770616567	-0.6316907208330302	-0.2704077162307888	-0.09327516294316755	-0.772239764455492	1.1652048951205605	0.021686158528998613	-0.7367317380351462	0.4054460059035371	0.5759371582492842	1.9394520998046922	-0.7573707791989972
1.3993447671733872	-0.9843995071508758	0.4269862253616158	1.860322485659203	-0.3821352359574993	-0.762467861883988	-1.113114352468115	0.08150604174656643	-1.492865594591861	1.9114921976887185	-0.5804612588383471	-0.11509751968160861	-0.010649435344651171	-1.2294947737927289	0.9619118350614991	-1.177882593408858	-0.18643123483873583	0.9466118758982484	0.524426951435584	0.4356013045982	-0.16304533659261614	-0.3844770024077579	-0.6980053379642571	-1.6300337679969252	0.6409174490612607	-0.3400145744027795	0.5842355709364299	0.32000891885394317	-0.11240340344299915	0.9711500984150078	-0.18206535213065375	0.6054363562680021	-0.2769889515285032	-0.13657374764239094	0.7092353230515684	-1.2044056049524183	0.07735702154095524	0.1007061027897683	0.5636027622406256	-0.5914841627976778	-0.3913521089405586	-0.16041127778691638	-0.8568157306876255	1.3002956381443083	-0.09880189171217357	-0.7282408324332543	0.4738497353352651	0.4191081162654989	2.0260025032269384	-0.7882645482963665
1.434440266648489	-0.9397020516747082	0.37770344368199177	1.8970172125092462	-0.2969009693971518	-0.6914807310365377	-1.070190897266329	-0.04992930155125534	-1.2825751635798037	1.9312614736259117	-0.5924638071479962	-0.023977239264288474	-0.2506914760812261	-1.264756982101773	1.411222695855494	-1.2828022776938972	-0.1952276327230496	0.7447916873129782	0.5467758313635873	0.4263884598542135	0.1239720530348271	-0.1877540473751173	-0.5997203460275035	-1.4674153364702247	0.5342879913037407	-0.0966910933939642	0.7369176986083122	0.33518422531155334	-0.1783284962857879	0.705163858639041	-0.3059265390821354	0.4978360611637999	-0.2061102713300839	0.0680731460084178	0.8754375467546186	-1.240988614271442	-0.009309888984982351	-0.0053325593947878835	0.5296883386450488	-0.5484351329340064	-0.49565717914599894	-0.23354770202846584	-0.7917481864880369	1.3577302679745709	-0.2126146379080443	-0.666888862078129	0.6441238786449865	0.30513837501014923	2.0626984969484474	-0.768607102507786
1.444449898541036	-0.902342043028824	0.2993819251240828	1.8669837529677633	-0.2403317984359678	-0.6575943575647925	-0.9936920662970123	-0.17768372311970929	-0.9896381559790266	1.8070881902292566	-0.6331542039474197	0.06579162804055323	-0.49632317389407216	-1.230735244648918	1.936056020485075	-1.3510288701967261	-0.1700169038584383	0.5023464354874988	0.4795581542331907	0.36900749655692994	0.4494111633622001	0.11889486318918388	-0.5350782751799168	-1.1933727209836686	0.4022391272077413	0.15038401792982015	0.9373272979737302	0.3527126366323975	-0.2042148113468331	0.48483995865060353	-0.4027689300742431	0.3999214750001803	-0.14870681035950295	0.22326562143643608	1.0754737039873272	-1.1739329326830814	-0.12416458108974404	-0.17274457816261177	0.4657241583287379	-0.5264368726974504	-0.5944326414175263	-0.35337020704371025	-0.5338166520881183	1.3375555936006156	-0.32231767734292693	-0.5998158852046565	0.8468418468954549	0.23556700858121354	1.973737766860846	-0.7383987736122595
1.4171396683156918	-0.8225131444196941	0.23039686612218876	1.7750159092307993	-0.20213583034302304	-0.6938153888194132	-0.9270212895006296	-0.28750127747654597	-0.6355892431541925	1.6442893938067242	-0.6840411730791426	0.14104531747062185	-0.633896199348839	-1.1608310634589232	2.4776721148558973	-1.378602684753795	-0.10128715388196005	0.3484125656047662	0.33069865042702706	0.30688723331922957	0.7592449707073419	0.42632780616130433	-0.5095528491626238	-0.8806707790339484	0.28429748342599936	0.379402895608666	1.0567718770129935	0.38182009980855086	-0.18752400505863026	0.32070437650425876	-0.5009056346452433	0.31503332617104457	-0.13078039055640206	0.2685222617610915	1.3519278835025486	-1.0312881677645596	-0.2535215032254034	-0.3572624586500782	0.36232460173850295	-0.4915239035017943	-0.6338216294399135	-0.4712028135341752	-0.1484439085074734	1.2691208512926733	-0.408217675306663	-0.5361599800977969	1.041568725259039	0.21701986140049537	1.75198771364829	-0.6981046817467526
1.3907356599077798	-0.6418521684522854	0.20124977574809008	1.6285835417484154	-0.14221454643250628	-0.7313052558255968	-0.8896061158236741	-0.32490025571029074	-0.27633854315850265	1.4538215505403727	-0.7361267988330009	0.20989230770079087	-0.6721323449524668	-1.0456132115810515	2.9820686996233596	-1.3339662225465279	-0.003958588774426097	0.28417655731548547	0.17089275645204532	0.2529832330623438	1.0397648454950101	0.6759960084984746	-0.530740256024535	-0.6171258603799196	0.1939320440963042	0.522206888242905	1.047707091022279	0.3997747338970747	-0.1336201242053355	0.24214524478260707	-0.6534497350146738	0.19736277785070092	-0.21250735193824646	0.1898922429229151	1.697241980208944	-0.8584604448333645	-0.34501424115069895	-0.4913467778400973	0.2662863153860676	-0.44723901632146223	-0.6567985391196409	-0.5752898132919255	0.22292658375087573	1.1934073111537564	-0.466727546707295	-0.4414656731108543	1.1757231422800438	0.26767887662546314	1.5102909775214273	-0.6036118539212001
1.35800869472824	-0.3814674148905103	0.210622353136043	1.4582784243740816	-0.08356162958389926	-0.7044059378924599	-0.8447627616671763	-0.3329332064456525	0.011614934075790706	1.2750644229396264	-0.8004387221326399	0.34125466746747934	-0.7092361031311598	-0.8636105978721318	3.3892739279779356	-1.248293012826128	0.13023908899654793	0.22845947291828167	0.06245507884219263	0.1974404094615763	1.251535004015597	0.9331355784866329	-0.5547389971888596	-0.454076016654623	0.07885145903664156	0.5370439810369367	0.9913955416860232	0.4034775441912951	-0.040994530628905686	0.18508598312985408	-0.7620102864442521	0.049409367830268516	-0.3958335745379369	0.049298010036167475	2.052092477970175	-0.712523472452727	-0.3792157461041099	-0.5310394492205617	0.18681088706868226	-0.4413274988234372	-0.7347432865716362	-0.6571817910425084	0.5123261797905453	1.052933534364337	-0.5376140494517063	-0.37302069014926936	1.13854859212626	0.3778661476400188	1.2910988219945536	-0.48870270008359684
1.258077143405941	-0.1414551139893198	0.2559502322184387	1.3140793141396532	-0.03391411887485373	-0.675070455316322	-0.8085818087468221	-0.37102362854016246	0.19895202449476698	1.1767738060310209	-0.8637757380462767	0.5271240227708113	-0.7735653462072076	-0.6480240599537178	3.6853729718430257	-1.144093271479914	0.27546383014402925	0.18043077665766055	-0.04047139538405246	0.14028090877833066	1.3326600447896442	1.1937110552031776	-0.5253037684993345	-0.3765176902846304	-0.03818785084044414	0.4687885133710806	0.9404633476725394	0.41200199954489697	0.05828822815286154	0.10595451690405393	-0.7873418522025698	-0.08568584297623755	-0.6003698894962494	-0.10109103794622558	2.3421664643110516	-0.6161539756216949	-0.41180864192440125	-0.4881863925353061	0.1264484711187267	-0.4630785875966611	-0.8464464167069219	-0.6569981081017582	0.684468022156614	0.8699337908261029	-0.6076215975709357	-0.3501107771685558	0.8937655267112357	0.5431992261651726	1.0897873550973958	-0.37599674689477736
1.119569376991585	0.03792338559800941	0.2950116674595632	1.2205905452079595	0.020045839844685283	-0.6609948373789833	-0.7732236696642005	-0.3823917790745086	0.29391192246345416	1.1492436998815394	-0.8924316223594616	0.6906950617182416	-0.8399907106868583	-0.442069413389249	3.8744234375737947	-1.0015685676901485	0.35633597624311114	0.13634119283738616	-0.14890907299390482	0.09745003922335368	1.298613818187016	1.42315583337394	-0.4736571370099325	-0.3521908357526343	-0.11504028974431484	0.3438955299824908	0.8714473634250538	0.4184219799830789	0.13304963020705335	0.027843299142172307	-0.8393686355255383	-0.21111937885938264	-0.7872230196555738	-0.21693717725442213	2.517829000762649	-0.5771742392702521	-0.48716579285286504	-0.39273391609197583	0.09348049655372567	-0.47772349679908654	-0.9650678690974207	-0.6374971025589092	0.66602531058412	0.6998767328201158	-0.6702886867933755	-0.3515863308859582	0.5531852757322462	0.7504525093589804	0.9853316678753773	-0.22801510331823255
0.9804849239661341	0.15240017067220202	0.2832191953317532	1.1591567186715026	0.04820358861908596	-0.6138787364709422	-0.6775029932078208	-0.3849541886761672	0.32552278296327647	1.125385597796696	-0.8603555711511179	0.8260365823161179	-0.920293844459318	-0.2736390102245253	3.954109727826195	-0.8634355158272287	0.40625237763447836	0.05791488792564925	-0.23585305740769164	0.03995834461905158	1.1845129506538878	1.6487496288357075	-0.43934396403409604	-0.34423367742295685	-0.1825612755854024	0.19576664270765048	0.774618967615148	0.41843085962407256	0.231685829778232	-0.020307451532960187	-0.8816649542643352	-0.3469836782170019	-0.9483418863797809	-0.2483056469210731	2.5754532113918747	-0.6019843147047502	-0.5708134677750998	-0.2578981766197005	0.08811728538047142	-0.48507684783321475	-1.1327740604081287	-0.6342214234488864	0.46584936250512793	0.5073045509768381	-0.7237861412774294	-0.38881170361619916	0.21215752371959207	0.9349587991047077	1.0253234143842078	-0.08377890084461734
0.8110214441063077	0.15176944458363845	0.23601318898857274	1.1439282145065581	0.03117123093058094	-0.560689141765418	-0.5510182215961683	-0.4297963567052084	0.3296696622463371	1.0547838764025308	-0.7700407901952863	0.9264415713395426	-1.0064757555016466	-0.14826024265697912	3.9033152943435256	-0.7693629718205133	0.4706260166969544	-0.04540376005792078	-0.36167953190030133	-0.03919239363818095	1.0280467840498682	1.8628365957238837	-0.3855376320209838	-0.29356671143217605	-0.23749360304933873	0.03485800829537524	0.6573261307049953	0.4320611085488427	0.36083004543430314	-0.08099979308161687	-0.8608634860321398	-0.46664904996679457	-1.0339119608266056	-0.19563502075643127	2.5169413038559467	-0.6760984890918861	-0.6164732193228895	-0.09607760877573643	0.10291869660861845	-0.5050771387411694	-1.3301229901408143	-0.6235984267089049	0.2347382080164136	0.328517616472609	-0.7523165333002304	-0.47084731292227355	-0.09428479126262639	1.0328334773354406	1.156735407986103	-0.017560481345105166
0.6424847820143091	0.05890554014420564	0.18705546779639204	1.145179608654121	0.02292684502816544	-0.5542772917675192	-0.4268647558580948	-0.45241063826906014	0.3052430882237457	0.9001825809459225	-0.619697285602913	0.9497659606141751	-1.0497233177943452	-0.048566518699952266	3.7638908414172376	-0.6976086589174325	0.5298017842823349	-0.08564914980990457	-0.5560349698456146	-0.10975038247073488	0.8839371630081923	2.0160918716759326	-0.3695446772807556	-0.15009818805430958	-0.2568827779274344	-0.1266799318471532	0.5178520371660478	0.48442435148654256	0.47031407176094164	-0.19026591515629904	-0.8532825064986278	-0.5462737490242484	-1.061543457293801	-0.09561930755164266	2.3717394526885505	-0.7635921946050568	-0.6288966313971384	0.03906753904805969	0.09642500464884506	-0.5381775172057238	-1.443467328110367	-0.6513651645854588	0.001821266359280771	0.23117832329246793	-0.7226933868785542	-0.5620727743279554	-0.30035901726558667	1.0619976271920386	1.2836464854680014	0.0008974440902478821
0.5188884836867916	-0.02474976340220702	0.13193965625875353	1.1156082023363523	0.07328101738599088	-0.5738511979616322	-0.27640410325247455	-0.41133073830594713	0.23194517808894238	0.6738680385404467	-0.42631401723172946	0.9137032514459911	-1.0590474440379527	0.03235596244796447	3.612506009548774	-0.6625234396986042	0.5792131293358465	-0.07138766440840565	-0.7399951379604703	-0.18387391938930278	0.8086148161228432	2.070628243572802	-0.41432122693180506	0.051179569935553705	-0.27955116626391446	-0.23765557697054146	0.34651384741731583	0.5790902041164923	0.5521876251316271	-0.2935598511007316	-0.8712873328907156	-0.6295756527167147	-1.042352215469314	0.04616533996293361	2.2052328757603474	-0.845713017540055	-0.6023174589514346	0.12506096017355123	0.05146867569656888	-0.5493620259214996	-1.420136927512491	-0.7393799070276753	-0.27931907361501773	0.2194994804704214	-0.6334676146573714	-0.6472406994200937	-0.3869824316394087	1.0306422531959456	1.301576364437827	0.015218248307331428
0.399205415934548	-0.07329464801860956	0.0982417190604472	1.0362890655985892	0.16020040018573356	-0.5871147610179704	-0.15970167393388252	-0.3470874690071975	0.11032157385285637	0.4294515085298327	-0.2207044513147635	0.8478594014657762	-1.0937900539689098	0.11430000783038965	3.457934575830707	-0.6578918067921503	0.6665457877566625	-0.06761465911915612	-0.8687672556408685	-0.32658442787548553	0.8253844136717389	1.9738463607604708	-0.46468320897175897	0.25576482144799495	-0.2939665005943949	-0.2785120413038638	0.18147064793991358	0.6986812090147345	0.5831266806902488	-0.38174913295741014	-0.841009640241632	-0.7202800337136456	-0.9533038804636786	0.1755028450531927	2.044990902716572	-0.9081859463411506	-0.5357457886730884	0.19377171480710373	-0.013836307413053011	-0.5234090222716317	-1.3056058700320095	-0.8236597630079958	-0.5436152677068915	0.2838384362175266	-0.5207951339211971	-0.7406924348555386	-0.40555372453652627	0.9400977414318555	1.196899320685315	0.013651527845976277
0.2594412965460245	-0.10735385680101503	0.09340192958073323	0.9199094098753416	0.2632824032600988	-0.6315070945126567	-0.12150939829906804	-0.2552067818619784	-0.0212872791832314	0.1966662995023455	-0.041561223614547935	0.7592417379234161	-1.1780685904033703	0.21014462368953213	3.2910628589731736	-0.6532361757877354	0.7557092754022027	-0.07641833812740301	-0.9305117376868577	-0.5132109727254321	0.9414195125011011	1.7475377122209852	-0.5262346738974853	0.4401216343151083	-0.23229968106156393	-0.2547436479535554	0.043072425465519995	0.811434890348109	0.5070482135774467	-0.4972860504688529	-0.8068952323408312	-0.7672184693487835	-0.835456520971109	0.2336034326781074	1.8380560723803636	-0.9446899426810832	-0.4797166951748803	0.3055344314947459	-0.10324945055146828	-0.48627150990598633	-1.0987631842118784	-0.8922959552011956	-0.7296409491219145	0.41279720164733497	-0.4020174818695688	-0.8029245600596422	-0.3799502725389493	0.7939639601289351	1.0196173349315316	0.01661360871823061
0.13131388913134534	-0.12051500784902938	0.07281476537597964	0.7821405403376162	0.35435115830523195	-0.6847812782682857	-0.0908824387834177	-0.15212063685553331	-0.15271425154900925	0.06651856624917062	0.08981154217149592	0.6585614610437456	-1.3109434127121347	0.27182156434803284	3.133814679701441	-0.6162311087320342	0.7904108546156794	-0.09537828294570169	-0.9022525672336761	-0.6533746611501763	1.0947871532422226	1.4753170482706486	-0.625878787715539	0.6013020251798169	-0.09316419459241429	-0.16192105274129964	-0.06268341109281605	0.893305180306663	0.36585883929445073	-0.5896558626167044	-0.8146611138141842	-0.799375984392211	-0.7157362519468713	0.2450272362118353	1.5841747570640932	-0.9454537348122916	-0.49085321994263165	0.4248113510049688	-0.22917975211953986	-0.44857786174784253	-0.7993816258904294	-0.980096400879205	-0.8827480185487925	0.5812627540182536	-0.3050236512042096	-0.8138229480425562	-0.3490087724969365	0.6058317161523774	0.7911282051240075	0.004373605113885086
-0.013187298848301965	-0.14677423733620326	0.024597459738529816	0.6338214555250616	0.4074776186698035	-0.6922758681075181	-0.0734205006715098	-0.08214245082925856	-0.2833045728313624	0.1493669174156736	0.188053438921717	0.5466694605642518	-1.4396259922136962	0.27289785523796134	2.995218743256049	-0.5673709812836487	0.7730074549737493	-0.15031229077343772	-0.778839619740093	-0.7533871776498037	1.211986546638248	1.14406335596683	-0.7119689189365179	0.7293116114412896	0.10625159833655988	-0.028750278593234403	-0.09427281681803346	0.928015696949611	0.2122651068230907	-0.6099861795684274	-0.8286674357571954	-0.8688102601474139	-0.5963321884279813	0.25791295244640466	1.3343261219811187	-0.9167720234023461	-0.5664331013664512	0.5225622894881489	-0.3590273010641545	-0.40188305280002334	-0.5500190324871559	-1.0491611866008177	-0.9907992179703126	0.797028790043191	-0.25919923304269193	-0.7994557144783816	-0.3804617022917118	0.46984538949544674	0.5231392322087437	-0.013105120033121993
-0.1290395198268547	-0.21623820388994633	-0.04615737302833277	0.49470493075150007	0.39905203747283047	-0.6373268211598262	-0.09714496632617067	-0.050844447837559315	-0.3660602778222697	0.390468719432803	0.26329711061523187	0.3625269109046416	-1.5416372338556377	0.2272193401806152	2.836016114849895	-0.5485324743843428	0.7360331222399248	-0.24916977527035042	-0.5963047628451358	-0.8574967525091377	1.280811378683824	0.7402405463862892	-0.797556361242495	0.8244859359206582	0.3360826462956469	0.12494554398768505	-0.09255600128948878	0.9036322027819124	0.06712453736426627	-0.6324316457746129	-0.8603781184400534	-0.9408642437798459	-0.5288344747867254	0.3161179624070954	1.0779085297885616	-0.8832178449484684	-0.6740861741213979	0.6048428103954245	-0.46542394625120825	-0.364663149946601	-0.41559148618510733	-1.0643150292126082	-1.0378680966224263	1.0556250512471768	-0.26269129601301	-0.7712907593111347	-0.4342896837697598	0.39607417679915013	0.2411802027024506	-0.027964484408796543
-0.1376692230428563	-0.3202659600969434	-0.12772949646067625	0.3654262891995391	0.31919927116087277	-0.5182592742331475	-0.1479308648663022	-0.04435707749685086	-0.3892318752197247	0.6934586764420618	0.3112753396772387	0.14812772322675732	-1.6274336513065009	0.14673467227605955	2.635451394435894	-0.5617314282628365	0.7181877983023698	-0.3272638658798893	-0.3935494907772234	-0.932727602497897	1.3050362172482968	0.3858809578284893	-0.9030093247450098	0.8995995931652676	0.5403622390521574	0.28578156620031814	-0.08866455275812224	0.8352678467742221	-0.016545013813617337	-0.642012027691887	-0.9107176715619648	-0.9995312798194618	-0.5562470597502189	0.43981666136553405	0.8506581216732976	-0.8719189889384898	-0.7521655866597552	0.6043344966750747	-0.5678770538108691	-0.3430768421489314	-0.31684127326487593	-1.040711771326366	-1.089407038593075	1.3002488291550445	-0.27663579236387065	-0.7294575170774282	-0.49473428767415006	0.34598905361071386	-0.026095510281228494	-0.052909611754454834
-0.08177181366760465	-0.41884844773934693	-0.22277357120595503	0.2363979264770927	0.19602270991996268	-0.31568541704359726	-0.1775064511448493	-0.04618737006946548	-0.40420065438621144	0.9934117868465122	0.3542511751028681	-0.05458424364505886	-1.684125302601609	0.0423526981713751	2.4089689789784563	-0.5792020435783696	0.7186718106261483	-0.38611325655495876	-0.17861255881658095	-0.9780167070686983	1.2626145813435345	0.1373657443263481	-0.9474135122368003	0.9920416403868575	0.6919323268903488	0.41423254737149034	-0.045835728039366835	0.7410903743989052	-0.0386238135234087	-0.6184467765862798	-0.9705334491007666	-1.1011951726697586	-0.6094182316492391	0.5775079533177523	0.716945604755477	-0.8654662623127447	-0.7638713115823046	0.4679517154452081	-0.651374890508195	-0.3389573177600649	-0.23596760106249803	-1.0321399007580794	-1.0775066051225413	1.4911592918793546	-0.2758993709211506	-0.6853462269993117	-0.624541551796691	0.3608059025539584	-0.25005912879870235	-0.08030273982098204
-0.013146106947509112	-0.4830143151491611	-0.3035149845037204	0.09556795433225325	0.07759346539648668	-0.10076155853883273	-0.16818122765053087	-0.0355513365641653	-0.38643091289695547	1.186420259952182	0.4125698152918301	-0.2588978853168524	-1.7262886641683077	-0.04692471903735159	2.154295759158203	-0.6008963241350199	0.7189243387950749	-0.5071579105200927	0.061827941905438055	-1.0531589720118404	1.1861467188361448	-0.0620090850268584	-0.89621371533851	1.1552113208339874	0.7769277790801407	0.5274349666173113	0.021257422816148546	0.637207454417873	-0.03567837711960641	-0.6403696765060685	-1.0427838820939246	-1.213049488822308	-0.6711269521926126	0.6641993764777179	0.6391833557285349	-0.8729461576666724	-0.7072235222636685	0.28106907112828206	-0.697724602755482	-0.34019317507672636	-0.18569614263136086	-1.0239966237182085	-0.98715804056515	1.6132839448762208	-0.23157155117548314	-0.6419856572335585	-0.8019757116450605	0.4737061177412233	-0.46088892650700275	-0.07743857897756469
0.07144146132963052	-0.48831241429309075	-0.32840017070911476	-0.053463462533529585	-0.023821540967940626	0.06273215750257329	-0.14745089012762413	0.018320274823103833	-0.3105684853107862	1.1973171801223792	0.4689386407087861	-0.40552620802079986	-1.8036524093058304	-0.08049040102837215	1.8749157529973615	-0.6127273864297409	0.6941976222542413	-0.6823772253365108	0.320664459438942	-1.1411017760463877	1.1179040340739017	-0.16317232541229926	-0.7586631337077597	1.3776762112438385	0.780383057690653	0.6355061237549193	0.0418363182849677	0.5452054940859237	0.031851140430943795	-0.6887443841610854	-1.1389328908116256	-1.2697217014324746	-0.7763504149717355	0.6638025716017748	0.5806968109613697	-0.887616234117856	-0.6350093461029932	0.15111756349068312	-0.7055590975085686	-0.3515630623900031	-0.13461670495873732	-1.0052915775852729	-0.9013091423946247	1.6425629676625526	-0.15835700645085912	-0.6053556833717427	-0.9271481436332077	0.5893975351061739	-0.6693329927200037	-0.08186946028233781
0.14573105440867778	-0.4447502657763356	-0.27189382264185735	-0.19304204053080615	-0.10260525504200393	0.17090463477582954	-0.1346515637628733	0.1262058536866253	-0.20922457581422985	1.0619690951668517	0.5750916711651017	-0.42404557289550854	-1.891761788305494	-0.07271921595871148	1.5867832137562774	-0.5696268024919717	0.6697234338823351	-0.8296668091752839	0.552724130187961	-1.204949447673585	1.0411544873971577	-0.0779433907269591	-0.5278358311823075	1.5903624251521564	0.7010216903689567	0.6884888254288775	0.051702284855670175	0.4662743652961642	0.19411355565169836	-0.708701439479668	-1.2164530290902722	-1.3128387283292677	-0.8766605306677857	0.5354257520006401	0.5513520875027355	-0.881137169832414	-0.5745751383633195	0.11018725870414628	-0.6907576862804212	-0.37438522750433195	-0.06659495256622718	-0.9996280202455123	-0.796366265148244	1.5749941916560442	-0.10041726778007469	-0.5499318147935444	-1.0456080601163744	0.6325176958512161	-0.8186256749516172	-0.1324451551754958
0.15808862464639012	-0.32613171272057906	-0.14763042185860428	-0.3179504286751277	-0.14447948761448795	0.22605669544377016	-0.10724729177834591	0.253838255750238	-0.07954365788342321	0.8098115836145668	0.7526047258592128	-0.3544728237716004	-1.972209482174753	-0.008616060243251534	1.3243134414106619	-0.4788899941018223	0.6407247824838087	-0.9858075312083321	0.7247496923548687	-1.24753670835312	0.9426777017908824	0.09682665688673187	-0.21646659360885273	1.7331598628877605	0.5946123140515959	0.6780810768131602	0.1067319452639472	0.40480061069930234	0.4161707245333529	-0.766805833705216	-1.339135466175264	-1.3527111629010515	-0.9306830250812013	0.38662392352201913	0.5234276790948226	-0.849110575640959	-0.5070630504379176	0.1565543102387859	-0.6545560108609553	-0.40975134438276495	-0.0031685821096639026	-0.995464540255201	-0.628132027802353	1.4369778868031258	-0.04784627898202458	-0.4731512476740073	-1.1949455479224589	0.6461085027164112	-0.9291563691771316	-0.1811358895135851
0.1170202995563931	-0.08805363849098198	0.04227713847226254	-0.45119502706397796	-0.15968177282795132	0.2654413571722869	-0.07609464564414162	0.34187532849296903	0.05828551407725484	0.4666876146123348	0.9178914830075412	-0.27273735663538295	-2.084629050786302	0.1550348816814468	1.1024622206413164	-0.38316158133580575	0.5784345008149875	-1.1856581635734298	0.8335864571062913	-1.2630169450743858	0.8211591511314221	0.2948870789680068	0.1040068987585159	1.7600751906113394	0.46163910790692536	0.6118829548038985	0.1713299908846448	0.36240920459711845	0.7197183005868226	-0.8807004000308408	-1.5324273315373156	-1.3494425365588192	-0.9811056414337503	0.3604974551112453	0.43747325575747753	-0.7885339583380404	-0.42975082071689313	0.24058077827248528	-0.5619091668680786	-0.4552102960139238	0.039098831960515654	-0.9760859900061842	-0.46990362755357823	1.3330151216417445	0.01135250280050693	-0.40706197327880167	-1.3252642417977603	0.6511952730402352	-1.079629619571366	-0.21364533908673095
0.058363032828052296	0.2554397893404499	0.30191017335975395	-0.5938154554507122	-0.16589677143131015	0.2979235524122999	-0.06512379447435607	0.39678410567138833	0.19693314905432752	0.14105032442603085	1.0425837358862173	-0.2411293055046288	-2.186278892186242	0.41469461943154895	0.9010902277587494	-0.29866427841548754	0.48769271211364973	-1.3154115781747537	0.8782082003639043	-1.294730391404649	0.6962416114950882	0.5375451091882012	0.3543459784292088	1.6163430264454408	0.2763525434362241	0.5129125266884055	0.20520848398125371	0.3369335145872386	1.0539415191871906	-0.986134369338614	-1.6762810407341848	-1.3342290036571083	-0.9917106876130614	0.42079091178742417	0.2817965810910177	-0.7134716282018164	-0.32798773217244503	0.3036116795960277	-0.3515871600738065	-0.4887020292954209	0.0715442483763951	-0.968891741493515	-0.350011200798192	1.3005998965745436	0.048458641301435255	-0.35495162883792813	-1.4018188829141072	0.6089881223533131	-1.208655881677963	-0.2438536679822577
-0.014979146532768833	0.6972213659729581	0.5276105051413403	-0.7225550349083376	-0.1774026726357794	0.3286124597901064	-0.02965137569204973	0.42615013316977235	0.35633336851373604	-0.10316771887838723	1.1550017449542258	-0.29508572532878236	-2.232393563065475	0.7480529198141083	0.7090018682646926	-0.20015208628600725	0.40867243925336993	-1.3278696145071762	0.908253760879359	-1.3621879036406688	0.5819529545157234	0.7530387224551127	0.5221323673918963	1.3634396086901366	0.06989414442212996	0.4319499240847563	0.2267259052723433	0.3102413137612725	1.306123557954869	-1.0818137679669797	-1.754725688712042	-1.3052680129042453	-0.9060189956641829	0.5117218817798337	0.08721341914232406	-0.586076368247811	-0.21825584146084925	0.2860859065421822	-0.048223955523915785	-0.5019463002056298	0.19741226458896421	-1.0076182281680905	-0.22058658603904555	1.3281937957472727	0.07354448141473877	-0.31738972631248974	-1.4511398896959535	0.49942691537861394	-1.283523579324261	-0.25401287097386355
-0.1313874581720168	1.286697968343977	0.600333759748833	-0.8454419401989057	-0.17098835920840588	0.36041794262928734	0.05546414463353448	0.3917406328046302	0.5275194554092122	-0.2624533006012382	1.218562510103993	-0.3890840151523062	-2.261233302377096	1.1413551501001973	0.5202700627188844	-0.115678781463651	0.3212766487903237	-1.3248322266013672	0.993772434073248	-1.4141651791554222	0.504996839448119	0.863402813744085	0.618965146907535	1.0721884399484334	-0.11735114486599625	0.3864946871072812	0.22054536936958313	0.26229125239726087	1.4657278964209763	-1.1744324212035935	-1.8393183261896344	-1.1993020309711575	-0.7907256037147941	0.6440876346075519	-0.0954746042565856	-0.35786054697399383	-0.15215438000602938	0.16550505183627587	0.23818203722818607	-0.5195572669680409	0.4114005168259777	-1.0524980933577566	-0.08669190796136245	1.4395523812127944	0.11540172599773353	-0.3347598411261148	-1.4751770880757	0.36109284857222546	-1.3532016960890318	-0.22539574254690428
-0.2686594675626031	1.9398358572539594	0.548992261648732	-0.9511173629060856	-0.10662779058120539	0.3939321242805728	0.18599441761404373	0.30268673085489156	0.7167662928664397	-0.33900962318130523	1.2055530902317486	-0.4581061885637233	-2.304504958019261	1.523420173806684	0.3560750914150177	-0.0819854519265518	0.18343835658397661	-1.2884310309176747	1.112301315119978	-1.4545821062173834	0.4550260678046607	0.8760626311527014	0.6098236558976952	0.7776537450285208	-0.28393078692309814	0.40711655180632844	0.14035863874970383	0.1997874594451728	1.5539473087104192	-1.2400518163097047	-1.8765991798102224	-1.072666794226898	-0.638752373145223	0.7601217341201438	-0.2622855344099427	-0.07657434141088067	-0.1427996992011172	-0.009399069157594397	0.5069735619112669	-0.5415349295826517	0.6247322859292848	-1.0487325930724023	0.013928921308158839	1.649490698074024	0.17174984413102706	-0.4368060297927432	-1.420805712485342	0.22881073415110675	-1.3817074981823487	-0.21149109845236663
-0.38978425184257837	2.538584133126857	0.42073784043631146	-1.0101446622356929	0.03785733729979183	0.40015787836824296	0.33316381486872765	0.2206489504335066	0.9712537267637515	-0.3336107847727553	1.174915426969967	-0.47091958696352354	-2.3285019340880786	1.8143470740201593	0.24452278266658817	-0.06429885372937075	0.023209233399375785	-1.1576809734097573	1.2323695322841994	-1.498343118751321	0.4168109154955902	0.8111032401871704	0.5013173226892467	0.5350323180064454	-0.42333037112044086	0.5142921584816539	0.012650454299713277	0.14427194395483917	1.5374480755216493	-1.2873813913919283	-1.801320977552157	-0.9926335168766649	-0.3686885480789677	0.7809017789392644	-0.3917371061756014	0.21690620059190455	-0.18764277226593648	-0.18498830864411167	0.7334640729778492	-0.477908875396584	0.8434421668587258	-0.9776472950025502	0.07304624877248177	1.935797880923906	0.19054046868559454	-0.5350986168975604	-1.298829716451947	0.11716264704355661	-1.3679096077817001	-0.25322951074318584
-0.5164699427295236	3.09305543758263	0.20589091715214364	-1.0221002893993218	0.26558358350099337	0.40839685184839425	0.4796475339253007	0.13594707748976181	1.2418557880504992	-0.28710534951086814	1.1657576903768525	-0.4376097563577976	-2.3560888192274323	1.9757907075095793	0.18302136696925458	-0.02345409099992394	-0.13539950070127155	-0.9895330773115528	1.3402750937052885	-1.5180975839235238	0.396661107914443	0.7217004859190264	0.3579765094819973	0.35695494936335415	-0.5328649038880722	0.674765119696063	-0.04109731718058267	0.10523704214813671	1.433807028727753	-1.3090056820052038	-1.73138181880702	-0.9360814743526106	-0.02755145481100041	0.7528330550830866	-0.4331545075653585	0.5169974951786195	-0.3241023224201406	-0.3402228987200452	0.80807580488812	-0.3222938416070925	1.0579354061216661	-0.807526278045545	0.07923329005442645	2.289720648769561	0.15091624396117279	-0.5948714859059936	-1.1870823154737624	0.015088122545461057	-1.3590061562219227	-0.30833400696995206
-0.6426407348565667	3.5636401722595155	-0.009010182879933154	-1.0104526977181698	0.5440263926491362	0.4437043213618894	0.621765768453899	0.0011765343929552308	1.4808651769044556	-0.25443443767088997	1.1741642688200957	-0.3856554300336129	-2.395095952013995	1.9908952644055393	0.11640014430022483	0.07198634459056089	-0.2647780992485428	-0.8481758917263139	1.4037679575143502	-1.516170859181392	0.39311188738057906	0.6545504161669398	0.19033906538301526	0.2532242829451445	-0.6354008468586153	0.8772805445046533	0.02926922861602461	0.08716697272669853	1.3271247589803403	-1.264786620532485	-1.6721438598302245	-0.9269245137909168	0.31609095899932865	0.7585553990835282	-0.3914581157192092	0.72482796784702	-0.5040190670013994	-0.4730032827143802	0.7703755851702463	-0.1585427471495881	1.1745874091110464	-0.569565028305251	0.08346652882628192	2.7619999459761155	0.10307260571477621	-0.5907813545489846	-1.0576586236657932	-0.07970840748931551	-1.358538847990885	-0.323340251388882
-0.6875193107698597	3.852134285168252	-0.11754426785411667	-0.9954359679474287	0.775956369684095	0.48322432557057377	0.7538959572300048	-0.15879103645350245	1.6647829107216083	-0.2713455050388488	1.1941578612773147	-0.3497679040466771	-2.3934335109007945	1.880694022607846	-0.00985302098103844	0.20596772550624703	-0.3907896555434457	-0.7360061055484701	1.4397238085549815	-1.5023072995426046	0.3537324405048431	0.5875387050750553	0.0066528122199147385	0.2659269754593895	-0.7339533157622626	1.0878559234737868	0.17767076290340272	0.09816884791744089	1.2402942516617952	-1.1922245590499585	-1.5575508826133118	-0.9915519861016623	0.6621413993503701	0.8229213268549135	-0.3076341649579445	0.798836791595368	-0.6647314933164876	-0.5789093413197157	0.7429811437852922	0.014250703341483184	1.196453347333731	-0.33916539295912407	0.1362784027353197	3.295716041595237	0.055086434285916495	-0.5101177513310189	-0.9128920392750068	-0.13349774291356212	-1.3805761203598332	-0.2946496829402952
-0.6364825456881089	3.993795364659511	-0.15261468266607353	-0.9962445610889308	0.9082108151823899	0.5087025474619604	0.8153327237808036	-0.31424388562084615	1.7492482940134244	-0.311797095761736	1.247170448152293	-0.3516448667028977	-2.3446926649296924	1.7029418458032222	-0.22150711583165528	0.30090420103955495	-0.5199157259217876	-0.696092930098685	1.497230365240474	-1.451437337098043	0.29151779696678265	0.5604665272285753	-0.1092821460657766	0.3651278137923316	-0.8570228570997328	1.2069157268242647	0.35239680196179457	0.1250120026402942	1.1243206865918236	-1.136533923385387	-1.4152688399050983	-1.0632935275102058	0.9482830581884724	0.9072945741606862	-0.19750902298958967	0.7765287938320771	-0.8222761970309704	-0.6236409487106161	0.7119849380339854	0.1932234404158562	1.2017304617546802	-0.11892954700110592	0.20045785488486936	3.7263353383544113	-0.038154022574612145	-0.37491043438383415	-0.7960303407692172	-0.19359989073968328	-1.4031298912999302	-0.23692582594219824
-0.524152232227306	4.066644227888541	-0.1563348193557053	-1.004677032421731	0.9285771662907718	0.5097514516832524	0.8134128248260921	-0.42640014715379976	1.7533769852294543	-0.3635624287378346	1.3342408651842106	-0.3936638040334882	-2.2966746194425904	1.5054515886104023	-0.5192844366708707	0.332341709368329	-0.6373623684872259	-0.7224327783443809	1.5473062994328959	-1.345600353849213	0.2616780539598477	0.5633028797627448	-0.14365117336550084	0.4916034900143509	-0.9905902831328364	1.2469492528949473	0.5161352216375032	0.15154436992838088	0.9962301229826422	-1.0693965976378372	-1.2728250079995225	-1.0947780900714081	1.1125396564657337	0.9816432772321096	-0.0439628208992112	0.6816605436037706	-0.9639575399096103	-0.5871086626349449	0.6554083182063265	0.30924984482832485	1.161785988003771	0.045466684969223056	0.2641044518043957	3.963937767872271	-0.15683665250459863	-0.2607232861827939	-0.7018313731826311	-0.28062279227958703	-1.382248591923549	-0.15506468183633157
-0.3329394287491075	4.043055072176282	-0.13692148468894247	-1.0027903150915614	0.8275607895743733	0.5004804917918311	0.8045447201305163	-0.45578651123632374	1.7181285113234392	-0.45712906203895853	1.4113384591199618	-0.46814168223231867	-2.244560704546152	1.3261305810170703	-0.8776071926525397	0.3100714744606158	-0.6864580533295775	-0.7765599800096376	1.5608942663959258	-1.203443501898127	0.2483637822216988	0.5395743695378474	-0.14305539391068456	0.6505069831642423	-1.0805815840142596	1.2254560418001665	0.6113612562874335	0.15993563066708302	0.8836330337901999	-1.0096000840087205	-1.0709583151773097	-1.094441613830296	1.1729349079869	1.0548433346100135	0.1440260211711386	0.5376725580407047	-1.0108794309310765	-0.5256690042620675	0.6160518126849465	0.3131633929977492	1.0946984616092297	0.11453147069083655	0.3333164255708384	3.9951827682078056	-0.25986438789418137	-0.21039913834719742	-0.6157513529211187	-0.33949889802765554	-1.3486761847989786	-0.06953153664915979
-0.08090678375096572	3.9073648663234186	-0.14649271015255413	-0.983461088566145	0.6323409792169774	0.510969534004752	0.7687751741290272	-0.38050047674947074	1.6342087700425512	-0.5747919814723622	1.4780956419287576	-0.5263525507439056	-2.1764247122543683	1.1646322208722304	-1.217596365992827	0.20368790619996152	-0.6619417769295182	-0.8425282485889507	1.5574355111689742	-1.0536904822855333	0.24866424533567594	0.5242396180319624	-0.08522755057756215	0.8082360764401756	-1.1323227305958752	1.0723411168164028	0.6089119328000424	0.15193507413208773	0.7613136098014706	-1.0020353149104049	-0.8499311588389968	-1.0460851711790429	1.1826399846509932	1.1282313521923109	0.3753344722884586	0.37869844411009224	-0.9491583358849051	-0.46142257012898946	0.6126603703253886	0.2517824796036162	1.0906838147531017	0.16923837321057203	0.37180041440590256	3.8041786875049604	-0.33148731208131316	-0.18254482606782396	-0.48578426700084093	-0.34575953842620977	-1.304208117340205	-0.017927681453235762
0.16428800571564145	3.669244743687917	-0.18317036848575846	-0.949115132269988	0.3821465164905157	0.5887407066705576	0.7357254849800465	-0.215591115956956	1.532628415674592	-0.6698472650699607	1.5374690999452008	-0.5335350611750422	-2.1606194750042236	1.0000691680238631	-1.4680632713716069	0.03226949246527554	-0.53910786676029	-0.8630068873601529	1.5152653032095869	-0.9577528778842066	0.27512377831036067	0.5369916745473826	0.03394695849369378	0.9506500366659154	-1.1467380649263546	0.8188277237908036	0.523506082973387	0.14480472241443926	0.5976862362472466	-1.0198523368656474	-0.6640815965555732	-0.9281502486692539	1.151311316121286	1.2269522284334948	0.6753760267531426	0.22549227765310526	-0.8373723750494797	-0.400668030248757	0.6664765138138722	0.1626565694504567	1.153327455319476	0.20325033107259038	0.37701055443280673	3.4435622341941623	-0.33514566376450305	-0.13954667300458978	-0.26692429717886534	-0.3237429530246273	-1.2027776360349054	-0.020498082210145964
0.36003191828100245	3.4124761530339014	-0.22463363955077087	-0.9334630793166383	0.13668125095203176	0.703426540801839	0.8039276097522123	-0.040716828935764414	1.4471445006290415	-0.7503733217739603	1.526185745608832	-0.5525799755934934	-2.1884713869877093	0.8215508180433606	-1.6594080904340902	-0.10377572487504853	-0.2926403738868947	-0.823473385398594	1.4214418166410894	-0.9665227974001169	0.3153107198049122	0.5508275405677312	0.15658443564607075	1.124844695521634	-1.1015333371174907	0.5945286390888541	0.3977894045365091	0.14046257796869804	0.4116448100592227	-1.033463944420838	-0.43565836262358965	-0.7771685524788134	1.11382880198753	1.3477688709245572	0.998497700792033	0.12654169017177275	-0.6831933765981406	-0.3981485622435379	0.7886998900121952	0.057134952229600675	1.2675807699356993	0.15598258765318743	0.4233689594448897	3.0721094998681204	-0.22565642410331316	-0.007678767102051354	-0.040360916705936334	-0.21011232979086855	-1.0879181918797776	-0.05959265372242832
0.5047184698142161	3.1940767327674733	-0.2960205343765511	-0.9593765642799952	-0.040545866655697885	0.7814176449979157	0.9849466540536731	0.07119539358750697	1.3142079186996933	-0.8224239961233616	1.4291904517456326	-0.5693224824869803	-2.2027105565225193	0.6304270950977505	-1.8024865134812564	-0.17922574486410703	0.03920268409812655	-0.7552745350759527	1.3047563381054277	-1.0391625348046296	0.37508410054190094	0.5256001448572989	0.3051010828670365	1.3156487240233372	-1.0133246959013622	0.4418251832364099	0.3210591958474315	0.12990468482762246	0.26181069966425785	-1.0516542280092211	-0.19942302173329488	-0.6125115004888897	1.1076263093826566	1.4476592773264152	1.2310742903474963	0.06409509903037278	-0.47338124997366904	-0.43786333422053864	0.9907404677889445	-0.036337056153815245	1.476190910346579	0.0489872746669123	0.47736495608731444	2.7641297549877497	0.006720174370491927	0.21399082030341213	0.17974566313839166	-0.02218877382759834	-0.9804618939110924	-0.15425684159844189
0.5671241995146631	3.0479164738444644	-0.40948470341029297	-1.0058706699163291	-0.13375272617662262	0.8167081967013896	1.2142831553820632	0.11432928854877497	1.1351645868468407	-0.896141958804815	1.3123773683964601	-0.5552327494809516	-2.2115528157767934	0.46250747405028036	-1.862946972574386	-0.21788668067911163	0.39040623503426775	-0.6941708330645391	1.223456586122436	-1.1113372007196607	0.4576175621627218	0.45141684321153575	0.5794947580259453	1.494085602831927	-0.8918837572210752	0.3484700985600936	0.30604278269109597	0.1140811645774984	0.20065098766989298	-1.0612594940353706	-0.05917490036334015	-0.4335061402172561	1.09040527109148	1.5098949894480012	1.3374964680764747	0.02324538884045091	-0.24975983263718407	-0.475765857281505	1.2393147895689265	-0.1126100502137078	1.744162275655302	-0.12973622668183724	0.5177731443641287	2.5077101117846685	0.2984855988701117	0.482904013573057	0.4152590642846318	0.1385531684052816	-0.8601915123439451	-0.3003535246199182
0.5724791466176723	3.0787379553722456	-0.5219917498976743	-1.061394065632765	-0.1525970368107117	0.8561605296699903	1.4523734817063438	0.0642606183957137	0.978456201308016	-0.9743655697169334	1.1697052661857532	-0.57310143396817	-2.240055248195882	0.35146709020281186	-1.8828526121282376	-0.23773310769277334	0.6741637208526476	-0.6603087038333595	1.1787208179672315	-1.149140868935971	0.512902775134666	0.3133579601051687	1.0448171303455662	1.637434289487961	-0.7447152981860862	0.3241208076126289	0.31089564791844865	0.09217509024694012	0.23487073255632485	-1.0522016784044927	0.03216665791847647	-0.2881724380740538	1.0513417294309908	1.5007684773013128	1.3264636636646292	0.046159152776770705	-0.03801737505296896	-0.5139114869043787	1.4810536461280956	-0.15411425843155485	2.017637999546641	-0.37247323288160405	0.5582701418459474	2.28712274986526	0.5604853437655941	0.6890155696774951	0.5453220432835528	0.2794697493760734	-0.7694845251824648	-0.46135853203148847
0.5604099196855064	3.291292647217991	-0.6088731946249275	-1.1212107058862184	-0.0888706517144653	0.9028029318974496	1.5915204440431232	-0.0762448414286151	0.8716558717021691	-1.0083067964765697	0.9935666710850246	-0.6249056032798579	-2.240778048679882	0.29809035894969893	-1.91329528179811	-0.26945859319707754	0.8556893862834801	-0.656749264881238	1.1814004030606406	-1.1502481820061625	0.544826980994823	0.12152367773305106	1.7444670094876868	1.7474923348189257	-0.5883694430964237	0.3257908882044542	0.34768128197672565	0.06599790859858737	0.3285499781796417	-1.058248516861371	0.14648228222562792	-0.23402379727222766	1.0216913824296596	1.4028829797463243	1.1893271729638224	0.07992403250822144	0.1705326120978233	-0.5465319673930018	1.6511515691229661	-0.157039120747653	2.3779209931950147	-0.6026585714635259	0.5659965426812925	2.107142186134729	0.7407898195799673	0.7847712398646728	0.5325362994645382	0.38556151812990935	-0.7138748456889439	-0.6253011403081027
0.5052127726237262	3.535699006536171	-0.6770817202401493	-1.142253379782911	-0.0004292284404318336	0.9245930712042929	1.5608477726475987	-0.16983380164160802	0.8137996304766583	-1.0039400889402437	0.8570956191328305	-0.6373686353171621	-2.171702415758899	0.27145671997856324	-1.9294407311694304	-0.32251838778861924	0.9146757577421655	-0.6429149121539945	1.310799657677795	-1.116032208137269	0.5972953522732223	-0.06639044259996872	2.6339657355286676	1.8317854849559048	-0.4335421499438664	0.30023139392958037	0.4227862386321132	0.044713409137561916	0.44002157541290765	-1.05725315250633	0.19374784059766997	-0.257841508339518	1.0041784621335488	1.262560244932589	0.9689754379520581	0.0810038765557968	0.3416886238617821	-0.5383768472708477	1.6831205141556982	-0.16010816641735862	2.8160982355927873	-0.781780052517232	0.573634134311635	1.9644215778605059	0.8097996354219641	0.771750125481286	0.4728588401892907	0.3761966435337391	-0.6664799529936694	-0.7491944567912934
0.4281221302907978	3.7164020309094825	-0.7162695678930573	-1.127814216541814	0.06016247805995165	0.9383303329412156	1.3698635385335824	-0.172050489312884	0.8123809612482429	-1.006877692191956	0.7570797105818498	-0.5845383930867415	-2.059234660448417	0.26446995030325876	-1.9226426472236102	-0.361851270346529	0.8444729267802755	-0.6284161308223537	1.5439425649539356	-1.1004190938475795	0.6287313055731654	-0.1820121629766734	3.5011785863379217	1.9572305653701627	-0.309240152541501	0.26816100575324686	0.45632136862301415	0.041401303047047866	0.46444714559076683	-1.0156966906833482	0.1652729418620436	-0.3187196739635846	0.990654595904887	1.139968422733361	0.7588956242892549	0.07852813654428717	0.4192730797437966	-0.49804325859081067	1.569441469483394	-0.19809018128272185	3.2694755874709953	-0.8831730358106651	0.6812116846398006	1.8548885429763864	0.7877545032011819	0.666312751955366	0.3746962920188095	0.24584489323550612	-0.6838441430522393	-0.7535274180672312
0.3746138511615039	3.7557383146328647	-0.7285857485839714	-1.1156083105486727	0.10547942122904867	0.9843636940079239	1.0637539349566303	-0.1499039491842549	0.8692368587870488	-0.9895895000822241	0.6561368409097521	-0.4416890218639831	-1.9074224654588394	0.25930740247529244	-1.8826401720049302	-0.4100634491499703	0.6782883476117971	-0.622910865243072	1.7710991651065053	-1.1608562412185905	0.6020652042076221	-0.171427725471108	4.167260016822729	2.139741892721057	-0.23467656061529282	0.2608271735891498	0.4312558619062655	0.06858188412764801	0.35235293578433813	-0.9700592350046948	0.13910931737443924	-0.43026154789224325	1.0119376587647433	1.03255960815574	0.6579010790755291	0.04918798364191544	0.3693072052858112	-0.43629419186641416	1.3404533845861295	-0.22688565676090994	3.756283080465642	-0.8363951135665946	0.9107242734384453	1.8113327784637039	0.7264414792121301	0.517463034849046	0.2576108429961884	0.09264180548255156	-0.7839710803446438	-0.6275777809785088
0.30574099303665375	3.590004522761449	-0.74534442260328	-1.1153002750661947	0.1417909582585834	1.0374348640433029	0.6919792159405266	-0.07842085593161006	0.9725450795229493	-0.9494356394186324	0.5668608956931043	-0.20511664867394783	-1.7570799647867297	0.22134534583218707	-1.8349261203102116	-0.46873879866436197	0.4844729779598184	-0.6259007939628534	1.9509544369080554	-1.2663388842849603	0.5752864291743374	-0.05126322908439055	4.502125306645508	2.2932287660441193	-0.17763145132582023	0.27215467673369653	0.41635390311850007	0.11694040897735299	0.13304963020705163	-0.9150902384975268	0.08521040191057351	-0.5462016469725814	1.041977181772654	0.9639959024862218	0.6668794992175819	-0.03791065697579963	0.20713465683450732	-0.37224666310216903	1.0376422753040742	-0.25790567540908615	4.219128939080003	-0.6866935168561814	1.1758197503753542	1.8547949249978515	0.6414204358735761	0.3734800563194191	0.16337991105005595	-0.07707372132158913	-0.8693901059443778	-0.4346018841523859
0.20239051394858726	3.3120435355317155	-0.8193318013286097	-1.107753405745513	0.16587181290541592	1.044574179872097	0.3242499982932802	0.05069611677423249	1.0723066271878114	-0.9568590422303884	0.48245948740647415	0.042467238765915835	-1.622687261461564	0.15707801015046724	-1.8275544480314636	-0.4478124572424601	0.27415910127123355	-0.6428674529679649	2.0141812426227377	-1.337959893664897	0.5647889991297332	0.1304247515394732	4.4214344267338035	2.391734551390434	-0.16094927816169285	0.31819081130832877	0.41596475826536494	0.1624485690681974	-0.15335215344705905	-0.833619666037378	-0.028666080289454377	-0.5088527842091403	1.0985049967284308	0.910991124847101	0.700713432747242	-0.12313932375503352	0.025386572624774662	-0.2998672094434728	0.699865132392471	-0.31609395740184604	4.544441581182856	-0.516939865780671	1.4294588398667467	1.9382085438711432	0.5409582977683074	0.2685345340326323	0.054573231150246815	-0.2361461594481892	-0.9053482445642483	-0.2198877409249449
0.12118068153642199	3.0617714235899007	-0.9353964542619003	-1.1215187413686916	0.21725879844222487	1.0268443149702544	0.007763797984904608	0.14568830129289628	1.1569357030829077	-0.9868900808779483	0.38087733420257036	0.2404492597440579	-1.5021000473808093	0.10574440736637333	-1.8262798072916226	-0.3389810829897947	0.061130546766675474	-0.6959980117266268	1.8869484610598295	-1.3324454745753482	0.5180294270169145	0.36736395713792386	4.036747080001996	2.43652951801142	-0.17666309298911664	0.4064388379429791	0.42947037375658165	0.19114756875865788	-0.4364493011359284	-0.764715568559631	-0.15557814924832436	-0.3241753958730462	1.2200738517839256	0.830377081629211	0.7441598556380287	-0.14950332111165165	-0.1085981942477054	-0.2379634385433156	0.45757418056546645	-0.3607701993991196	4.710178323092444	-0.3509823288139766	1.6197473631219605	2.0084922412551203	0.4725661257169803	0.17220935188435002	-0.06510133099572449	-0.33469907372209545	-0.9115954177581246	-0.025565443702345488
0.07315092521251429	2.823356962113071	-0.9723269374186725	-1.1532271438461426	0.2982712146393574	1.0473994541455762	-0.26317051402892294	0.17517634829612033	1.2715750895791023	-0.9688277906140488	0.2935831679345204	0.32220975304902577	-1.408280544557541	0.08795824435482734	-1.8334177954347333	-0.20919936921726517	-0.09362713275782494	-0.789397689830287	1.6303544331789646	-1.2637477717007148	0.48003962204332706	0.6654346307696113	3.5881810048490883	2.3954015550785064	-0.1494170106973093	0.48323834110034325	0.4736497600244576	0.22378024940916533	-0.6281421337572621	-0.6908595334155514	-0.257112426963917	-0.09582819824404507	1.3379941817777306	0.7286279576505659	0.8110414768657013	-0.08579252230480003	-0.1615338086437597	-0.2544946847529953	0.36497991707428623	-0.3596167325702374	4.719141842802669	-0.22886378703936824	1.672381618620993	2.067073691322417	0.4646555340903424	0.11942594785308294	-0.11752288065368362	-0.35134194278158376	-0.8570187354068978	0.0826361881600758
0.10773152592771236	2.579097772215555	-0.7348160745933056	-1.1649709966155686	0.38743741909162505	1.0639112367259176	-0.48690731007273574	0.21743577013936202	1.385286884656717	-0.8607517790899453	0.24996804897708452	0.2881991897183101	-1.3144369483848055	0.11928013347362207	-1.8703611328777954	-0.030821507073921152	-0.13624126126436678	-0.8623899179417854	1.320776836217084	-1.0796901931736107	0.5118323752911194	0.9180083649710531	3.16759794596459	2.2693333237107187	-0.09124948606302216	0.5420300187458634	0.5347455019669253	0.26768119448021604	-0.7038853479460536	-0.5197564007839169	-0.341820628153913	0.22959239494579514	1.424950695747997	0.6476379940238863	0.8542089093000976	0.07468283822853881	-0.08469178774626279	-0.3179454974107411	0.40139191450054457	-0.2978856596030494	4.61251383227796	-0.14663505723074233	1.606248363961355	2.094082478129313	0.5165376125064941	0.17609238798277604	-0.07238920497256456	-0.2928832130600843	-0.7477177996841157	0.11005379623381081
0.2948869271778622	2.3692552025506304	-0.1272419057295112	-1.1156853194192897	0.5096536452713754	0.9902172562751327	-0.5839307751055266	0.3292056365736532	1.4651324989226695	-0.6185979975299736	0.2573038275045544	0.233742246519166	-1.1231839403182649	0.21888264633828064	-1.8807282108951693	0.21619091523758738	-0.02441337045756755	-0.8318262021395721	1.0109521853104215	-0.7619134882902736	0.593577121237747	1.0998347042551195	2.8016962701674664	2.156063654234642	0.0492945216231528	0.6494476660866699	0.6182971910227526	0.3208613643893024	-0.6903076045236551	-0.24483676592145348	-0.38628954468584903	0.6923914305782566	1.513926060252397	0.6076860083565743	0.8709229739148261	0.3078238018656809	0.1668699328408732	-0.3579696777392599	0.5252978667532204	-0.15112760324962324	4.513763619357729	-0.09887749263601098	1.5098607734636909	2.0582970058349055	0.6939676691412153	0.3760169732370574	0.056906629397214845	-0.17917433182134396	-0.654944818238046	0.14711652714777015
0.6177696415388844	2.152495670114465	0.843081708205234	-0.9958017600828706	0.6596833491658651	0.8477354602796101	-0.5258081198455997	0.5528470523629371	1.5254077530632995	-0.2353797138760089	0.34907297849524344	0.20794026653832062	-0.8411953781601913	0.3725186103210928	-1.8073938803296437	0.4574197959405201	0.31961417167821327	-0.6883570827760743	0.7479917673140115	-0.36447668113741416	0.7447100675686582	1.2991172945015248	2.5407076327419293	2.036322801779612	0.34081439725908536	0.8522051315607415	0.7729937155814599	0.41805791470235254	-0.5545301702996741	0.12307478381076323	-0.34568045614810783	1.22166855784758	1.5958719331379438	0.6192351186932296	0.9165252321504582	0.5524479851306794	0.5620928229320272	-0.3452839353270186	0.7083831736676354	0.07756779319838814	4.473213161175704	-0.05911013596385968	1.4903227483628156	2.0029921850162786	1.0529612447020569	0.7105793634774197	0.26876640447827765	-0.011650029156695996	-0.6264144209746745	0.20758214495324082
1.0269493880599294	1.9066176165896394	2.1556398386700524	-0.8117313070853601	0.8050200949312878	0.7634340129457603	-0.37621599295758557	0.9249862055436321	1.5864287179521983	0.20250180866452797	0.5380132263203795	0.23396748203791198	-0.5456422602523745	0.5484465652783763	-1.6765307643726228	0.7164792634283995	0.926376229569146	-0.46098012251457277	0.545806619734058	0.09740574670054665	0.9887612318972522	1.493787929407814	2.311369778853516	1.8559685354217037	0.7065897508050035	1.1356589549064349	1.001513307867577	0.5625119143819344	-0.26990043781532985	0.5694210447202528	-0.21222748106733552	1.853402700535537	1.6492863400410769	0.7607691526019454	1.0461543432974565	0.7269876559421721	1.0224767568309467	-0.28691625987278685	0.8962270159857699	0.3618355736522278	4.481469699049628	0.06040623081680765	1.5892858058055954	1.979821735329254	1.5550106243938777	1.1336749767618897	0.5186637674209079	0.22977591621255217	-0.6477630285820941	0.2689780030326411
1.4718219166175683	1.6898370599505224	3.65879176827256	-0.5505172179450758	0.9310233027673132	0.8087399081815715	-0.14299398183989426	1.3851827680511977	1.6644009613139588	0.5884592088640084	0.771399661694297	0.3326957177551114	-0.28406076509258277	0.7464658468069241	-1.5166695715842173	1.0315022953610886	1.7320883965469194	-0.14426124455483044	0.41317665968513406	0.6105567696883366	1.2825578205338208	1.6411860220779158	2.0659458796850587	1.6369070079118981	1.0885410902026813	1.4753388248435393	1.276112228939827	0.6964346598434213	0.10280502713388084	0.9728173337097015	-0.015746057243013856	2.5811046739921064	1.7161273191712287	1.03636058117793	1.2562341569602615	0.7931741947605337	1.498204347076549	-0.15981572918846304	1.028361816754273	0.6486986544710566	4.533862102989664	0.2707231979743806	1.7907642888913138	1.9882941623865307	2.099701181172234	1.579292199417228	0.748008047174476	0.5403558519841638	-0.7064962946725541	0.37360555384259203
1.8625682875340275	1.490191228717368	5.054330617615309	-0.29290329350623956	1.0136483570860175	0.9639100616927235	0.1551846105789001	1.8258155366159348	1.7423732046757205	0.8613982785550871	0.9679793477245093	0.5123585832085409	-0.11545550552472499	0.9456891147547146	-1.3391970925736723	1.2966332816330746	2.578878479003591	0.20596381874087868	0.3494177377816897	1.1287349940147942	1.5797346192026418	1.7407350780943176	1.8371851871435005	1.3896359160827205	1.517567849650582	1.8015612337798594	1.5806295219561761	0.7853376254686968	0.4987626770269168	1.2288001617175017	0.2552739610800087	3.2522065368901765	1.844749989345989	1.4058276896151625	1.5028617204103518	0.7863000655796374	1.9316626388703226	0.03550934300559927	1.1434605349724394	0.8739336504324207	4.544870820154894	0.4610799522372296	2.0228227415667406	2.0267945560584075	2.6270977118118726	1.9547817901349969	0.8944687426212845	0.8579268362008297	-0.7862830263297789	0.4732881431963881
2.1584291149752546	1.2728850670044485	6.133242493272145	-0.10663808769607985	1.0073971194237465	1.2576201614645446	0.4057771360487502	2.1749946863023935	1.7952277274677138	0.9681642778182914	1.1032996893194515	0.708814007892957	-0.06500403174148747	1.0951840951440697	-1.1904890062588753	1.424495147568731	3.3360421055050216	0.4855933428195164	0.318269936589515	1.6435912791306795	1.8341329820188506	1.8151259177303871	1.6345829362899766	1.108546901352414	1.8743858885819857	2.0502338134958222	1.8501008873165055	0.843152967976304	0.9133268642024983	1.3342838992430262	0.6220038460136077	3.7856175151217335	1.9992042169575122	1.8482651262915955	1.7718338831405247	0.7579344060860536	2.2501919950608835	0.26493563565626255	1.309089115322929	1.0324117536721746	4.398121590420201	0.5840862948921257	2.2680545596510924	2.0981314557008877	3.038044632380094	2.2072826841619624	0.9407850996056627	1.2044271962591475	-0.8327187073929242	0.4994083108880648
2.3779819461986085	1.0513320162952027	6.902462018975191	0.034653937672474835	0.9438881686809699	1.683593699979299	0.5614489429600165	2.3624166457380604	1.836914777102693	0.8871221556781791	1.1691618751837205	0.8732359365778782	-0.116298772756059	1.1798827155159761	-1.0796802379420218	1.4806027006013074	3.9048407620004966	0.637794952412218	0.30903391988457474	2.149921253606095	1.9836697180567537	1.8780099287928653	1.464953354638951	0.8208908342656857	2.065086456480624	2.178708998733542	2.013335707770508	0.8615338248325086	1.265845313798832	1.3108928368995503	0.9856366234548567	4.1208680213554905	2.1160056659323976	2.325642276518167	2.0567845901913033	0.7794522740584392	2.4248127034192537	0.44863579407186105	1.5557179585400636	1.1169649917536912	4.086696091530371	0.6488039176826806	2.5313738524879206	2.1800237824230115	3.236332044715082	2.3451822394707214	0.9496392272003303	1.5975171552833725	-0.8421632526939018	0.5011953514142996
2.4970471354389643	0.7794259995156738	7.336526123208047	0.16429837135987818	0.8644340320170393	2.0915836064419	0.6810769325905515	2.3308949403208206	1.8652881616710046	0.6863330036895993	1.1584219118493864	0.9902833278197928	-0.25837725456109645	1.22204048240796	-0.9986130868881256	1.4568445836200197	4.204591698517627	0.7216316045311786	0.2722228821120042	2.5501041971730256	2.030260279667961	1.8785864232103804	1.3603009697788473	0.5970837725713125	2.15692644145939	2.2016060456881155	2.0595752726726375	0.8355608749270026	1.4767433496384423	1.1685308500197378	1.2779665903446376	4.208616218234079	2.1936462792451508	2.718291143497333	2.330220600223743	0.876480212381896	2.5085593696727586	0.5441324717082668	1.8434647540854805	1.1224851544347758	3.66099202867302	0.5993625927977486	2.7523607576061826	2.2700140642882767	3.2398953742766308	2.3868083864458436	1.022454038249616	1.9517911438365594	-0.8508699428932405	0.524867518385105
2.497788589653227	0.43874981487982245	7.384598957517744	0.2267910698673486	0.7721875075572753	2.365060005428794	0.7355426374605479	2.1482317415739485	1.8347685851930406	0.4348701956090024	1.091249194744916	1.070266963143537	-0.4473413944283019	1.2024483397675494	-0.9559975981527705	1.2916896734531287	4.2554129925143185	0.736438870572002	0.16724395972910538	2.784544520393808	2.0036880730255353	1.7942107002629613	1.32351158844393	0.41088147418797877	2.1496417457900927	2.134899638281342	2.0615896695594613	0.7937200065664051	1.598799360615449	1.0077297384627815	1.5059275694270156	4.107745447952118	2.2324665859015247	2.9779894925684407	2.5534129653369475	1.0185455487870851	2.5448891882484523	0.5778137808306649	2.1479058589201907	1.1095292502317862	3.1761792344307898	0.473784688972369	2.9581316856004274	2.355229829248337	3.166324496595852	2.354423865384973	1.145772537384005	2.2048514459464537	-0.8409580893612235	0.5729217725357675
2.4682951886858873	0.1458826677570479	7.151097174037514	0.24001734339619393	0.684652060756034	2.5095888564368396	0.7300114999957814	1.9064094195633654	1.7873704825103374	0.15188769858436876	0.9818518003646878	1.094242032805661	-0.64864132922245	1.1112190051821726	-0.970698454685605	1.0372858369696636	4.127802091149541	0.6155840533509809	0.03012902037490245	2.845756786913952	1.9141500650601049	1.707967135402796	1.3431909285608359	0.21303104644252616	2.0081073716231965	2.000446048606222	2.051334558135623	0.7726486184892198	1.6502846310883865	0.9185450922510627	1.6308288297901072	3.9650314536861453	2.212205110058941	3.1438748151797653	2.720325346565356	1.1979050113231149	2.523581304192817	0.5606858185144847	2.4554492133551182	1.1131544316939883	2.731942147721878	0.40245448031485187	3.207922376208316	2.4241560659435786	3.101519409636485	2.3002943421729176	1.3169416827610543	2.3914185298233694	-0.7863568118399418	0.7139266140578349
2.4416028369724296	-0.062425135092374365	6.781160280410869	0.20909828184259033	0.6398968230000696	2.521431323451428	0.6953847509911457	1.625947587686489	1.7642352612469459	-0.15715610296389013	0.8513420673465826	1.0326025791753775	-0.8833587397268883	0.9859496909254684	-1.0119330826194646	0.7813941184126236	3.8836073517964955	0.4295203145271011	-0.1341808570549568	2.7252146860929876	1.8049692810183657	1.6196481906395785	1.3818979750159426	0.03672726128255481	1.8145677531464954	1.8265398304575746	2.0047516301277843	0.7557506616789029	1.625859060910528	0.8804475215618492	1.5762827575367953	3.8220050171962825	2.158182615645526	3.1828034619564876	2.8275084073572225	1.385244784747311	2.486583294131059	0.4919087620913215	2.7371492512051994	1.1279847194939134	2.435211771286552	0.43077226701365234	3.4936807948428203	2.447279706641337	3.0642469824226857	2.2572961891096823	1.5735835255682165	2.5482736578088154	-0.7110464011326597	0.9634023675216186
2.3711234947166786	-0.25038150948416	6.305163373297807	0.0783372195312102	0.5690313432982161	2.403937132856688	0.6356393239956905	1.3339345760180052	1.7141089485095968	-0.4770174299998692	0.7109394216737851	0.9367023005268809	-1.1347246547128063	0.8440617156395133	-1.0658291419024115	0.5124714326628163	3.5764910103523073	0.27940690911964333	-0.3452219383478775	2.4328397430398265	1.7039948957771496	1.4451779201229968	1.3790866407135285	-0.14643118436623617	1.6308217587569132	1.6488577779274132	1.962746876862731	0.7270339027064557	1.5782770923385623	0.878531445178394	1.4254258873684207	3.6619865305302595	2.103819592226353	3.0864216460366514	2.8523131952073033	1.5169067455722167	2.5131129709111297	0.413959958105299	2.9239677737402143	1.1669348225906615	2.302879921142106	0.4957654142153311	3.7366035735970664	2.4087559084748285	3.1024221197920787	2.2105444344846377	1.8802495910672696	2.6440875419083567	-0.6151252379195993	1.298974306338374
2.275063982068863	-0.44006186851801815	5.7665742634359045	-0.13676780832583407	0.4466882804122759	2.2459078694520125	0.5362388412094471	1.049080041966855	1.6160025149445523	-0.7780026712765428	0.5480339956814306	0.8170271615662582	-1.3558293227685674	0.7127359848496457	-1.1626805941180063	0.18242559140660605	3.2908185192528934	0.11982539609954382	-0.5602348869069141	2.0931160931053103	1.5841664501338157	1.2131735067384684	1.3435819088280607	-0.36786547896832517	1.4199397227956037	1.4751209882446035	1.9242902090233365	0.7071079883174105	1.5238224388243942	0.9337990509920757	1.2726737723166688	3.519825318660401	2.022773688856023	2.9368262078061447	2.785558387823444	1.5978160361611562	2.6049026828302333	0.3657364564615512	3.006177388145925	1.214268157818755	2.3184840202432824	0.542359653518653	3.9269513029889493	2.3503850988592303	3.2039295012353994	2.170652710300144	2.1650839989953576	2.6696518235357884	-0.48509057384076326	1.6696016154779774
2.2483098425042156	-0.6263363066736375	5.320573215747485	-0.3605555863451922	0.33945690509251836	2.0845119618531895	0.38292119611169506	0.7703671563260334	1.4897591416825997	-1.0255949885863043	0.3835303608595632	0.669522922956074	-1.5359752967309657	0.5867004974170577	-1.274551563051395	-0.15486767543379507	3.02652674645602	-0.07791330248729322	-0.7455633537928718	1.8450336728597772	1.4324137986303263	1.007503358346002	1.2570635611239331	-0.5909055856429702	1.2194675389538627	1.2766718466161073	1.8255618706951762	0.689730530893453	1.4001141098647694	1.0062118078213453	1.1438664584744214	3.4574330099513317	1.9095721179420042	2.7514139084049933	2.6971945014536254	1.5992119321250944	2.730002977721328	0.33190044316339334	3.017193003251775	1.2113638931246036	2.4299346568656035	0.5876068845898161	4.059957889016592	2.3205677726963314	3.2859098366814345	2.1473286068022674	2.4497266207661603	2.6813905242830782	-0.3294523377350559	1.974842825363163
2.23201844574083	-0.8153438912130284	4.962681619072219	-0.5268947468826363	0.2365379777832552	1.9510981120288364	0.17941190691217448	0.5111773914597595	1.3078239071718218	-1.2256298910913366	0.2664136178327837	0.5354827631331774	-1.706074343965757	0.45066827426105666	-1.3842131547023928	-0.44133297079301653	2.7711786796420044	-0.2191043809214331	-0.9349967169921365	1.6635450606555149	1.2449811523419534	0.8456698454613368	1.0733214536369433	-0.7968569757843005	1.0749400572007928	1.0892113512004824	1.634858001784463	0.655952376554805	1.2259023225668053	1.012681676129114	1.0825021271894453	3.4679358754774725	1.7848898548338699	2.500821187013418	2.6719839093033384	1.4742133992035091	2.887844655429619	0.2717205187931256	2.957224941064557	1.1905396973388753	2.569841312398972	0.6324561359560226	4.110431120527192	2.3506191438055652	3.3068147034425204	2.096279625561631	2.7102041867190243	2.6899206468261085	-0.1722646059159067	2.1727392036382316
2.1260934728532397	-1.0375907406196914	4.636447302090753	-0.6408101187460684	0.12609944574981197	1.8361077573171805	-0.0676836597473067	0.2888578536395866	1.0590839024562972	-1.4014891127816116	0.16473557209910777	0.431223744122315	-1.861404167977471	0.32733263516252925	-1.5201535896064486	-0.7166391506004219	2.5432299191566377	-0.32152130437046833	-1.1142058477073316	1.4965401034093495	1.009493186761731	0.7086947718598954	0.8419169897646366	-1.025145930875208	0.9290260623747126	0.9400174849975249	1.3745887676571322	0.6189509125355757	1.0473322472567128	0.9547514706656983	1.0893897244485486	3.481250721018623	1.6330625652667634	2.2150381384658466	2.6941509692020826	1.3059684290595792	3.0403902969150196	0.17076499381208085	2.820147573136388	1.2030630514810352	2.7165905421336656	0.6571308776633004	4.0958072047698675	2.493573797026122	3.288689233739441	2.0055201284877597	2.889875851735721	2.6262447167724785	-0.019971312937629236	2.270806112516252
1.9994077819662917	-1.2712537322293471	4.361951779360706	-0.7214576585020124	0.040647744835995245	1.7222678136869418	-0.3639652091513254	0.09031178267925515	0.7991400484496959	-1.5265555863561502	0.047794632043573745	0.2918780365245043	-2.0105179078267796	0.21981299948042357	-1.682372867763562	-1.017527302834143	2.3153442907135036	-0.446149126880737	-1.2707050196521497	1.345834794556389	0.7661180644395864	0.6012362124351971	0.6271012600873747	-1.2410677362730014	0.7828919861084747	0.8362546517054918	1.0755423934584103	0.5844535072764676	0.8559267742845282	0.8675326690551877	1.0943589640817968	3.472862849008044	1.5017156630459412	1.9299233928672301	2.715709322650516	1.1670636118180187	3.133417400474985	0.032569963666179945	2.6594089794438647	1.2157717842206939	2.8253899968698635	0.7275732854405318	4.016737409247982	2.754487103198808	3.223575324884739	1.9013512134206576	3.074501992482285	2.4641984744565657	0.08109024081685222	2.234747061897849
1.89576895957268	-1.5017000207873301	4.111348202457757	-0.784162131403687	-0.055675673751335565	1.605805609503473	-0.6550356042496965	-0.0860064018158881	0.5455983940379954	-1.5968992750322604	-0.06513480384987955	0.09419632957135689	-2.1221423959059296	0.10539780521537886	-1.8534721430749017	-1.2964331973356837	2.066667176361991	-0.5875300420589888	-1.4117348138236725	1.1633274543275514	0.557352537058779	0.5339708437996091	0.431089819452757	-1.389425597901634	0.7047630748516758	0.7618029430033021	0.7797923050744948	0.5458537078784388	0.6438553532108836	0.7824787849168907	1.0311687261408848	3.4505112129913122	1.4647682659212324	1.6410912121150445	2.7505831296994527	1.0360337548258385	3.146731734530655	-0.14768250168964553	2.526222568641391	1.2336505200683816	2.8729345253609884	0.8372932287145834	3.8784614770567707	3.0142301846398274	3.149648114247806	1.8007288046567846	3.2295291362878293	2.25290186100536	0.0800818388446124	2.099054381940067
1.753924649194141	-1.7309058813711402	3.8660539468497164	-0.8440365283101059	-0.19593895126911848	1.4696510744557456	-0.8856748941544998	-0.25394591364528907	0.27477807594687426	-1.6787750413383982	-0.1754911235278164	-0.17661184246814296	-2.2056258518079908	0.010501784716853155	-2.018240702711697	-1.5436136063329182	1.8244926623603663	-0.7115883543369191	-1.5448588817621611	0.9248122190084687	0.3580703767128991	0.4510709465610273	0.2276497537408964	-1.4729997277076177	0.6718829076917723	0.7264892099095126	0.539232113214854	0.5281299444557405	0.4706014314100896	0.7355971237944358	0.9064754804601154	3.369997255296633	1.5018616040484092	1.38375280783244	2.7622500033303714	0.9416922577914679	3.1144853083698054	-0.35556071271672696	2.400160815819073	1.2934454165728024	2.913383986137826	0.9008169123902696	3.6759764896476725	3.2084172766128063	3.0803294765104754	1.7026174259032267	3.261813139430842	2.04019660346448	-0.034433272929750944	2.0003509928746177
1.589919096189305	-1.9990695900251942	3.673275018879765	-0.9593765642799946	-0.3290631341812945	1.2903222882348313	-1.0817331469345415	-0.4426490778817868	0.023837315120601665	-1.7716072738265942	-0.28212361663298546	-0.5230991488064527	-2.2384650871310816	-0.027496756363198566	-2.1665876408168727	-1.7693877119490344	1.608433769828676	-0.8132222012164855	-1.6876940701455545	0.6886444873981887	0.20051503132070786	0.328369874737246	0.0352874622670309	-1.5130251927996716	0.645209037144379	0.7235363137906344	0.38975470786292293	0.5412984520488562	0.37790399792137236	0.7065324846272244	0.731604470854795	3.1715724091093875	1.5337497130875752	1.1898822992335565	2.7064519120520685	0.9461433222802468	3.1303734170384665	-0.5608973551420544	2.2660542462368753	1.3639716741102228	2.9743611695186387	0.9065416973769469	3.4235511259580003	3.346386772476457	3.0278535098340678	1.6354409014004623	3.25212793848794	1.862550932155503	-0.2138550384782863	1.9161397680767163
1.4690002714132906	-2.317249877502298	3.532487709984802	-1.1205753827036093	-0.4507901330657374	1.0978652814377445	-1.2311424263030568	-0.6253936229652185	-0.17641330289036178	-1.8135872121871959	-0.3794065880854972	-0.8946877024006212	-2.1937960172198485	0.019203322928655307	-2.287912195237417	-1.9573408151787768	1.396289063915365	-0.9130051398409466	-1.8382449432659977	0.4754867213864715	0.12479832659826229	0.22139557062326007	-0.11725069627394724	-1.5107003603961222	0.6306836620938205	0.7690641629677539	0.3100257947173199	0.5663479192910558	0.3426066543506241	0.6716698480918945	0.5717567438616162	2.969542460338798	1.6008825742226616	1.0641786914282485	2.623439569891213	1.005218692980441	3.2103831605365705	-0.7246185742881992	2.147853278418494	1.4168457696413437	3.0129421782995407	0.8732032436310101	3.162600078587944	3.4174194136887017	3.034481302818548	1.6198052093774677	3.222081440513258	1.7109651765055083	-0.40658279102637607	1.7909734912186728
1.35271553547642	-2.6048189254811414	3.40979543489086	-1.2722828578234087	-0.5489617436575666	0.9080474530039095	-1.298110330318623	-0.7796669502524345	-0.3232273799643407	-1.8575321689391457	-0.4553534716639982	-1.229788101957864	-2.1035423301176506	0.16718419918471966	-2.3850610636256415	-2.074955493285132	1.213605977710281	-0.9911229600435	-1.9269373094428606	0.291761336780424	0.08376633259564878	0.15809648358016987	-0.24787534174245734	-1.4412909311107396	0.6531539771341559	0.8288724114082985	0.28443379790515183	0.5877656133669812	0.37491066824271446	0.6377776918027303	0.45286479654338124	2.8546358239990175	1.7117977360980223	1.0026948201242405	2.573677817578473	1.0715105824375915	3.3232332781831366	-0.8396079780702437	1.9966317555334108	1.4871660509593216	3.042610166072815	0.7760961956217194	2.9142599383284553	3.4090874135992264	3.0948441055911844	1.6166211197767582	3.0610449971127736	1.570857261586197	-0.571886928963553	1.6658316943678368
1.2350508708630044	-2.82330244255938	3.3429052101413803	-1.4280140464330597	-0.5834069691531503	0.6826007166661838	-1.3309086041282938	-0.9158407176549123	-0.39683448723867115	-1.9257123525177118	-0.5135442551465996	-1.4723917818165568	-2.010397441079449	0.36332453221050925	-2.4661494586918673	-2.1217517843088816	1.0706960781113035	-1.0350227071196614	-1.9490961478748776	0.17753092045954783	0.0632972829558995	0.14642823656967666	-0.3911230644098905	-1.360760654039301	0.7469306787863299	0.9093993408140811	0.3247675173890882	0.6009252413191044	0.47840803521203384	0.5664100675462528	0.4266318338283338	2.7353069284903344	1.7620257644472808	1.0163741461106952	2.531093728825624	1.1427802895774593	3.4336086125479794	-0.8882955922412682	1.7752678433824371	1.5797729592210756	3.068717995313295	0.6661619555834587	2.6985127763054293	3.4101406158577268	3.1527363332011467	1.6248790432127436	2.814983357315846	1.472173917303985	-0.6846803788340929	1.550188140313973
1.1170978629440413	-2.987564540224148	3.252664807043877	-1.59281302955812	-0.5615185775704762	0.4693348035434631	-1.359844224088602	-1.0164661359803981	-0.40325487490060324	-1.9090990152090483	-0.571367450598413	-1.5783776064711428	-1.9361176446736608	0.5503802404365546	-2.5490435948062005	-2.1002974847318416	0.9021545693661691	-1.0625964942020933	-1.9168651101555791	0.1439571881713652	0.10838552899721643	0.19739034307795636	-0.49815856708925993	-1.324378225290954	0.8899616067463114	1.0294273068264883	0.4204284786395817	0.5792233987313928	0.6386828795261597	0.5134566838580457	0.5062783444151602	2.608070841315518	1.7338105039702163	1.1412841441641166	2.486100177040302	1.243995915792725	3.505154597222588	-0.8646479539466714	1.5598981084251018	1.6576113725487367	3.0542501170204552	0.6411810756415981	2.601799552056084	3.4400047510098957	3.2006512380387724	1.712273242334647	2.5358066410276714	1.4116543934512928	-0.7601383605617025	1.3900154531474986
0.9935427565173157	-3.0832456878591623	3.1041843999460843	-1.7472735718025536	-0.5160023195773642	0.2884495788006327	-1.3919796756400977	-1.0759506445903526	-0.3837390789763738	-1.8097762674282194	-0.6253389627710974	-1.5762503821274272	-1.8886296528748265	0.6916114958574691	-2.6536703555348256	-2.03094298162485	0.7027835799977821	-1.0451315137436858	-1.7775836977471307	0.1574664076276931	0.17555781391591244	0.36558835433198145	-0.5240563552658142	-1.2921421471180115	1.0205579333372552	1.127986265810663	0.5729045884480379	0.5218076400684858	0.8606203152206653	0.5675049683367994	0.6115568864125488	2.542746382505327	1.7021656299351648	1.3478524087931762	2.438621073916221	1.3670454618967391	3.501937378956348	-0.7769748874843666	1.3366938787146772	1.695922949365211	3.041574942669661	0.6676926467563653	2.6073945319713348	3.441057953268397	3.2772865791424826	1.8721766688678172	2.191934061015284	1.340074404894489	-0.8287588850141241	1.2394634088140415
0.8615639063785506	-3.114025120981039	2.97836793238949	-1.8801908824912712	-0.460139810264958	0.11867935524149371	-1.4357030887396816	-1.16740426346863	-0.3323396015468562	-1.6665085628954426	-0.6527961904621463	-1.525171971709479	-1.8612837012301404	0.7254143266886446	-2.7660086927394896	-1.9253993467928268	0.5213631346373356	-0.955125167441049	-1.558655894370774	0.19910137906686426	0.22496521722066304	0.6551730301378543	-0.5275193233469351	-1.2709789820423913	1.150009836439365	1.1556273098086804	0.7706130647152112	0.46602573534835245	1.1218781295740379	0.7151921545160838	0.7417740775460899	2.50587820008633	1.6773313360152653	1.5677867324013666	2.3923593836927575	1.4643367768171651	3.432668194900925	-0.6355973714371357	1.083650214290315	1.7195278241134264	3.0114777159243498	0.6912040631722328	2.639454654977775	3.412200211385465	3.3631390660454	2.0158231176022476	1.877021190752965	1.2898066796944305	-0.9159979531979037	1.1529510633385207
0.6856332980943209	-3.09382086194407	2.865499707582727	-2.000574999486716	-0.38474444819914044	-0.018845522417923605	-1.4824663418508925	-1.2837295247503153	-0.26046036064046846	-1.4588914682136958	-0.647953617708719	-1.4595283310792582	-1.8003757137783605	0.6573708517829338	-2.8726748786518597	-1.7861383843257435	0.36248082835368495	-0.8178732014472558	-1.3168851031768483	0.26064583950806597	0.2746167468055213	1.0016922946174567	-0.5395652391990058	-1.2988769708849977	1.2349392641971086	1.1544171064812718	0.9864053312163865	0.4352045014604841	1.408639112789588	0.9445987542442754	0.9382092758854504	2.472663188285122	1.6304113037219388	1.7502752064008316	2.4780601793424757	1.5004193706019469	3.31400233654231	-0.4332885107373782	0.8804791557270464	1.7457897920924599	2.8919725362384767	0.736757432477978	2.7307505177218747	3.3554911208888356	3.467734666442065	2.1414005050253357	1.647357267403925	1.3015714664433782	-1.01969119014823	1.1060473695266662
0.5077460745224536	-2.9929467361798885	2.7065451292228664	-2.0996854159736094	-0.30083290728907064	-0.09736107872464642	-1.5326122740727874	-1.3543788180532137	-0.18379765810493584	-1.230651604758112	-0.5792146559513258	-1.433776403435912	-1.7112062274021604	0.5496323094791469	-2.9634717873532086	-1.632406568788238	0.24021510656454415	-0.6318569218094042	-1.0213515727683649	0.29435244936467264	0.2958181752855909	1.3827551045945259	-0.5077841289061397	-1.33981319506298	1.2156821381831093	1.1787179892956414	1.215817667577346	0.43166152470414276	1.7365883123834887	1.2588352811308785	1.1364703808807495	2.531354258341959	1.6390461463679382	1.8812625843963275	2.7480214900544024	1.4726331396216956	3.1867242323632987	-0.1678382457313942	0.7440853343209606	1.752545812090203	2.7322956386400263	0.8354870131305511	2.853218411422376	3.227913220642395	3.6012169918176844	2.226568430117473	1.5221528710562306	1.397463608547899	-1.1153664016607459	1.0947620862034608
0.3622150890229973	-2.819202722983722	2.5496853851154198	-2.163833805199392	-0.22127005344840542	-0.15456019440510993	-1.5561538922079536	-1.3861852356484154	-0.05613561561456777	-1.0465551847606738	-0.42012894906151105	-1.4624063404854628	-1.5862822104174026	0.431349764897747	-3.0176015307717945	-1.4828024261000092	0.18274390411942498	-0.3929948385290607	-0.6532221908930702	0.263347683399331	0.31549850925114803	1.8661341437920658	-0.43997697970483973	-1.3595383194766097	1.1618502179199741	1.207883889486193	1.430923207867103	0.4762284428496938	2.0634359666556423	1.5573699353167005	1.285709359075509	2.6623156181862297	1.75309903979635	1.947361922941567	3.104393753941406	1.3782389672679325	3.0828575780293885	0.12563557568351472	0.608453930189503	1.771001281352333	2.6088768095032098	0.9497071884529514	2.896231669712643	3.0459198703733943	3.7689310365145845	2.1963584092717197	1.515216605034415	1.5994475194062556	-1.1347473956637955	1.1292299363533007
0.2194027689758371	-2.6072787572265383	2.42260479344099	-2.195234172194367	-0.12476543956651583	-0.20758061101042652	-1.5243384238155766	-1.3997497372698977	0.11390462305795715	-0.9315122898490682	-0.21667696506438952	-1.539411861728004	-1.4374816841111597	0.3468882933659934	-3.028712149220741	-1.3217031944885105	0.1820494516548748	-0.11448060532208626	-0.27950558903577305	0.21734989846360744	0.36868048042524737	2.4384778015004382	-0.3485806877144023	-1.3560870218878345	1.1475229161655593	1.2665303427324228	1.5712442637334658	0.5500804169912655	2.336547366536505	1.795237132062745	1.4486541935610364	2.795512141632174	1.928447154261145	1.918499589333504	3.4452186405767735	1.212074672240059	2.9475364281847787	0.40295386102987224	0.5201712678376076	1.8125672824360124	2.502728536653132	1.0566106599688538	2.9074216295431468	2.8463497446347414	3.970948067123993	2.0468097456676837	1.5717935214335543	1.9049145988523826	-1.0649954933888608	1.17826339079231
0.10738139477097486	-2.3677710371961984	2.294964375371519	-2.2108862251477155	-0.00822062610644988	-0.2501119854028203	-1.4534850100107115	-1.3893170696059987	0.3102811827913243	-0.884530486492309	-0.0030923370881496327	-1.6492016640325307	-1.2822482334973115	0.33639901774379843	-3.011228327072586	-1.144429244851367	0.2130051963625906	0.18531907281857446	0.051166613980600205	0.19540295341242736	0.42526144057622145	2.9729111863130604	-0.20914967717938557	-1.3209988297352802	1.198713859146777	1.3581669386838175	1.6611596156817654	0.6225471671378764	2.5492892934581697	1.9913487941147978	1.621005914236012	2.9113801386608458	2.12515130208703	1.8283831135601356	3.715636481126431	1.0368238846167468	2.7844234620864183	0.6320265441359426	0.4706930157392568	1.8241019507248424	2.41395181749498	1.2367423971966784	2.9492803681683615	2.591357775604294	4.1785238918494185	1.886906319134512	1.6339642007535111	2.2713968361827517	-0.920769416188501	1.1810296316068931
0.054593973905547634	-2.147899922723121	2.1916131992804635	-2.2029928159092487	0.11205681042152352	-0.2893274690311286	-1.3831344268844612	-1.3457967795460675	0.5354858287687772	-0.864642118531399	0.18277934978431926	-1.7586661261433136	-1.1196181245971932	0.4047526103635561	-2.944968252613178	-0.9617797212709835	0.25111590585658866	0.4844543223548371	0.30264852561943134	0.17305737565597948	0.5150623537663811	3.4517705092772877	-0.08582333003237716	-1.2937000245018357	1.3633787926744871	1.4321829741881396	1.7306334174035278	0.701371740235716	2.7167960222759353	2.179398004891014	1.7745438625320915	2.9628369695337744	2.3639594291248134	1.7047679524703176	3.8114062959750057	0.945010802913281	2.643732032520468	0.8084114050977892	0.44540179442224537	1.8131646134723982	2.3797894451909465	1.4634071460809088	3.0085753140426923	2.291756839802664	4.366952759064121	1.7464957338154377	1.720459757689142	2.706120053857364	-0.692009739510374	1.1650441868996158
-0.011477834965419292	-2.0044517859809314	2.189175245624637	-2.141058431713768	0.21448651043547873	-0.28039486534012437	-1.3177435827245512	-1.2824076467812042	0.7285521603025074	-0.7946954032676826	0.29327950825691174	-1.8135485142112024	-0.9307985448267893	0.5210649953498319	-2.806627244315756	-0.7924971382548204	0.2785152121852394	0.7651991373051391	0.4487524277337921	0.15771001650313518	0.6878286443037067	3.8569999652365667	-0.017364547052373475	-1.260768893342264	1.601815024943828	1.464108137965183	1.7778115081279282	0.7848847637780365	2.871563139981328	2.376206421991598	1.931756736882526	2.9158744998814163	2.587370780402266	1.5500349353197078	3.694636108590779	0.9805139681847288	2.5639450195177202	0.9308487099128046	0.5139667686371775	1.8514143974230381	2.4053922874054985	1.5969446440054116	3.121925462696118	1.9782770386834536	4.531911162233422	1.6319202820045569	1.8409973575428964	3.18850239656597	-0.41666681074877615	1.1531713834034005
-0.11159474984128408	-1.8988051661466223	2.3391003659999554	-2.0527292571135605	0.29203809650654333	-0.1825422521795808	-1.2418390061935964	-1.2257702599508724	0.844973977367737	-0.6292964309939745	0.32372538645915366	-1.8391753110108002	-0.6743971198023357	0.6699214980926188	-2.634232084252246	-0.6557559760736298	0.3413526382200714	1.0098512412809348	0.4739709342511901	0.2053466247827406	0.9038804021984792	4.071248350561647	0.0518575783541135	-1.18704534207091	1.82121421263933	1.4561934082039296	1.8464841292697045	0.8640201243106421	3.0337297686523677	2.546040465070557	2.0821975776862565	2.836586277065073	2.7497787926482706	1.3943830016142824	3.451990499836459	1.0999025795908701	2.491706095524227	0.9987638430710254	0.6844327551439361	1.9417143720270267	2.4079929705890275	1.6026694289920882	3.3902180710131704	1.6723568893308172	4.626529439857751	1.6277783768329037	1.9857639419336865	3.624556000325274	-0.16151651660203173	1.0921916854465483
-0.18223885970020617	-1.7481457277918633	2.6007921173079227	-1.9194269020717472	0.3503105032365765	-0.036118606449201326	-1.1326104692344199	-1.1900592182007603	0.9319856900438899	-0.3729508499409395	0.299017077954869	-1.887876235397536	-0.3985041750593346	0.8407416318773564	-2.4046480429945305	-0.5477405371516342	0.4614087385310951	1.1812975508081054	0.405993091136847	0.2897238807312741	1.1196316969792748	4.047612079443555	0.10886622493686493	-1.099780241232485	2.001482920274384	1.4050986237207315	1.9755657661425303	0.9538909708041906	3.1839949185210576	2.709081146426356	2.18181349777599	2.753668917648165	2.845370149264536	1.298272683767459	3.162296955027024	1.2937214173005094	2.434711836546147	1.010653964007935	0.8741169150215213	2.056216552415615	2.313610895443074	1.496623144533016	3.8145780555905673	1.4311033586501534	4.617027227693621	1.7301610952947286	2.1652757851526454	3.952691815214498	0.05787240028527983	0.9781638118684606
-0.1984684686123998	-1.5426551681380243	2.926611079222099	-1.7392068926051956	0.4113189589144439	0.09597565419352497	-0.9656935398741217	-1.14678296715051	0.963814807348084	-0.0510848071723744	0.21396040404813815	-1.9088231386409575	-0.16017276213489393	1.0220145568473415	-2.116536747765776	-0.4958566493601757	0.6166504303793736	1.3141358125012663	0.3006720940611732	0.35399233132514457	1.327683624464385	3.9006982420841654	0.10076734797295306	-1.000962880409406	2.0930588075249568	1.345241967147092	2.179523450933605	1.0427317789425126	3.3503282621047914	2.873963251838983	2.20300788263035	2.632321164692811	2.868842327161405	1.306522048293642	2.8779042288890286	1.5535687678703292	2.445081178496566	0.9864317102033764	1.082256830995305	2.185569618226072	2.161407805828359	1.2791731565096918	4.312679283389608	1.2914253346782663	4.515781157084812	1.8208947054612774	2.3503174625733267	4.18326598389292	0.1830864110334085	0.8824225036752645
-0.1889737354797572	-1.3485597264842242	3.2655769319617685	-1.5674578589067525	0.48198512379228226	0.1408247685587733	-0.7543446632761932	-1.0857732147300456	0.9101418215396955	0.3093670512808283	0.10700826917706677	-1.8547415879730553	0.05343887423672886	1.175541067519315	-1.8748436194795712	-0.5229984981539497	0.8019640183441205	1.4334244765833535	0.18373956158072857	0.4235537383945262	1.4950979157839772	3.7205552664992405	0.08883314076866103	-0.7828600466742607	2.0765967158009895	1.301093749763218	2.4579680387897938	1.1214409167074386	3.5314606276198157	2.9681247198259095	2.1914746241327228	2.5389730418014267	2.7749049685731064	1.4356715931795065	2.616921338319155	1.8015905092362317	2.494329365802853	0.9175220502009906	1.3088525030652842	2.2994126747124417	1.9722901646183033	1.0121900021310617	4.787453293340937	1.2530419634795564	4.333528727776794	1.8798650803427037	2.472581137842648	4.281792812165167	0.2065010129254165	0.839068410908672
-0.14450707857439046	-1.1474632252473742	3.5209841805124946	-1.438044451831208	0.5335170655647382	0.06665708942740536	-0.5599777500514952	-1.0452220659545761	0.8384626493706488	0.6091415236497006	0.01944240740799951	-1.7705285301306266	0.1857836428572261	1.2830424609829483	-1.7097776436701466	-0.5849855851869445	0.9825637471555513	1.5359125888114318	0.08039499606331349	0.5462883190944684	1.5814810610526386	3.52148021424314	0.10920135088019826	-0.45175118425107	2.0153040347164315	1.2431008063137876	2.756556595514236	1.2068541834223327	3.703613004098861	2.96372023255485	2.1925840357717736	2.5022971315202076	2.5531719388240313	1.669201704905533	2.4083379280133617	1.9968579182292026	2.504649212087638	0.7858908972265809	1.4665151374084426	2.391175080474479	1.707676963032002	0.833313431665022	5.156692364679191	1.3106638292668866	4.122080751594484	1.9840339954098063	2.464078618203006	4.1989436708909675	0.2146912045536106	0.8412960915646615
0.008665004522050901	-0.9428977305234272	3.6417622105137157	-1.3224348848141538	0.5641571898745898	-0.08570470762028749	-0.4182937783817032	-1.0353588226466013	0.7675291879498708	0.7694195389035334	-0.0764021760979509	-1.6706490906509441	0.19903498506390363	1.3951226512833992	-1.5882831371509565	-0.5971526208531202	1.1131839425333836	1.650645171034805	0.02446578379451072	0.6593006910381349	1.5894808914623018	3.3622985756790413	0.15701265212921886	-0.08104826893442414	1.9279317029729124	1.2131361719271452	3.037748088216096	1.287534601487779	3.8563925508976253	2.9340832588834886	2.2358742024372207	2.491169381546288	2.3052668226324364	1.9741775787684523	2.27470149940183	2.244142205123591	2.498561245214599	0.6336398876831433	1.5711240455377455	2.4539772297827733	1.4167539373948486	0.8178840646421088	5.373179603410586	1.4036030774559571	3.9417287647192913	2.062445437690684	2.3735235876048377	3.9766387647389694	0.21019028843361495	0.8976001081446539
0.21147332807330432	-0.8378187641688246	3.6802096426118913	-1.2365507418561041	0.5595367098633469	-0.23571492907508418	-0.34083499793502964	-1.018398111473713	0.6937765761392928	0.8142576858333677	-0.15544958480571036	-1.5271490390406965	0.18775929751349707	1.501493027201682	-1.5090854591821623	-0.5980165523797131	1.186311891452019	1.781063014240523	-0.01618409219698514	0.7095948506861978	1.5470216976682918	3.253087473225097	0.24170642525297223	0.32457506712421413	1.8080093262297297	1.268297239590438	3.317428783252835	1.34551865717426	4.001317600619591	2.9169132237590207	2.3395117397185135	2.5043640570013252	2.1074681172880436	2.3349149799349385	2.2423386064604163	2.5566121997678586	2.5362274467624215	0.512197109712292	1.7031536853028517	2.487221791600938	1.1305777898014178	0.9795556663246625	5.37625832251739	1.433560830586656	3.7702138351567407	2.063299705632338	2.2941241184887593	3.726474008813407	0.20881295891055593	1.0005385384572048
0.3743666997567472	-0.8291988409584624	3.6406967344715406	-1.1887859898545514	0.49403461088042766	-0.3098318547763885	-0.35299435798154066	-0.9642824610767609	0.6658578932467565	0.7777956779050355	-0.1917768715005618	-1.4188107545236472	0.19368626148230067	1.5596492196948186	-1.4787702535862752	-0.5889212732525323	1.2290522840430251	1.9075654745989088	-0.09071836692286075	0.7458482806042416	1.486177917087755	3.096926665408776	0.40020237834211486	0.7457292423323435	1.7342160193440832	1.3863646762124417	3.535120992272266	1.3997466247205594	4.134101705164911	2.8959359199765213	2.507934294171853	2.562382174575938	2.0070120605895267	2.6724288536251835	2.296995373144389	2.8263888480434165	2.578001788557906	0.4369666791003225	1.8939157454652578	2.509858578117767	0.8595260036345328	1.2440591010031816	5.161665680159418	1.3732006389272242	3.6011932362872736	2.0401826973930426	2.2818498044225075	3.4980128062694957	0.2475995420867076	1.1849709127674937
0.5332438611129338	-0.8340344076374453	3.5504382724580688	-1.1453914912606407	0.3906989343936802	-0.2822558244424165	-0.42391633960621544	-0.8860476218895836	0.7006880416110607	0.7221797028287215	-0.22824799699006978	-1.4161329544674386	0.16556932265467966	1.603448786249404	-1.4440787814502654	-0.513927217124731	1.2668262893117876	2.0360374911774692	-0.14115537995765748	0.7692790251694772	1.4238318209373293	2.8983128086866876	0.6560524179698607	1.1064377750481615	1.7262930874983233	1.5146946370508736	3.660494307603437	1.4561589839512197	4.218393868915952	2.8569674054766456	2.6879825580927426	2.626673170645571	2.058967057467985	2.9308532501998443	2.328851010710547	3.0472564622617924	2.5908459137900492	0.4211647525763631	2.1308697763698583	2.5495707932264557	0.6627830583329616	1.4964394615922683	4.7857955215142	1.2601569298481006	3.4432427145890188	2.0264367496046143	2.3396094021249043	3.271508053850135	0.29391224729958	1.4590490734760129
0.6833471476003447	-0.8400052812758426	3.4623288214449177	-1.0937955479457855	0.30718602313163823	-0.24314184767423078	-0.4586802242504723	-0.7520498689901032	0.7671290504751885	0.7410954859292682	-0.2723265965080639	-1.4946150196662065	0.14829439108706577	1.7048755209613997	-1.410534485980113	-0.39964827463494124	1.3239607875316706	2.1385493329985583	-0.1410603592096646	0.7784697236520596	1.3852598686804094	2.777963834086365	0.9376885371263821	1.3510964263413885	1.7237841590804976	1.6396360285725602	3.7560179236116484	1.4946344683753425	4.205199271692424	2.826907401954393	2.7903488945376216	2.7121621699052647	2.2782190901751123	3.107953531673347	2.269324592424104	3.2343591967487173	2.5891135654928434	0.4476412672276977	2.4059709612567683	2.5554823107244804	0.5615584089856814	1.6930108220171256	4.325793442661868	1.0958339730272857	3.2692096988029733	2.0003686339305142	2.4695445236856344	3.0665764248041247	0.3118913166095153	1.7829440488542225
0.7607879210900081	-0.8416241449031542	3.361018302858368	-1.0183846113919455	0.2456158620406405	-0.2855717152064997	-0.4696053635403851	-0.5410374719518559	0.8583422066354963	0.8436337183504833	-0.2860232461769983	-1.611186913701878	0.17253230065055053	1.8440454056948217	-1.3905438703769384	-0.3225663839845402	1.3938479582823988	2.1623738443847573	-0.13615728861321616	0.8368915612353234	1.38204866914977	2.715702436994802	1.1357479696369315	1.4996699940693203	1.7533190883499685	1.7488447768379316	3.8196087707889332	1.5280485574332645	4.11535148805779	2.830216988434907	2.7865352920283852	2.8054862587794256	2.598681208093505	3.1660750037654166	2.1659459469466698	3.312292331791906	2.6062638136351834	0.4847481688133316	2.692271793005473	2.5082313659841633	0.5156803376801173	1.7996387691219051	3.8233997699542983	0.9229215666760273	3.1041800290424404	1.9742487444417685	2.654618165465864	2.9648671043292807	0.326058134560982	2.190903368987082
0.8180446631914086	-0.8010474332055978	3.2349851283101443	-0.9629189723284777	0.23371133118814305	-0.37669103997874936	-0.5063805708991028	-0.3128609978993168	0.9455721761160223	1.0033956681682066	-0.3019893523838417	-1.7313625760374916	0.22481486899325534	2.0094293583744913	-1.4029291295657274	-0.3022159969136998	1.4730155392412192	2.1343491950350564	-0.0975218524791774	0.963634615249355	1.4455402809222366	2.6644636131661157	1.228335820537002	1.5744001738040652	1.8746719944541907	1.7707978651971275	3.8153739591518567	1.568859387438635	4.003616477812798	2.8145399998430043	2.714400422747628	2.9020068719441525	2.976133287475489	3.0882594791462807	2.0275666805764834	3.249108286178994	2.654992296452309	0.5164183236508615	2.9870117952767985	2.449136788625852	0.49944500479653087	1.84984543959329	3.339774442570905	0.7786094527667345	2.9882530406400516	2.0256342554776032	2.85567398701986	2.9364594485208415	0.3106369629367273	2.7369544097841736
0.8920253170145115	-0.7389419376850908	3.1499276340957687	-0.9312105698510269	0.28373935201576145	-0.5285622205358387	-0.5396816753873892	-0.1275540432142251	0.9826030805910735	1.196086562543961	-0.32091214492528664	-1.8180782507548798	0.27329068812022367	2.2076310620877733	-1.4429316047844076	-0.30499977627716496	1.549194870201063	2.0843272129612473	0.007076986911748534	1.1110401311531453	1.5720164729623332	2.7003907452656173	1.2327110759083106	1.6148330837503486	2.04747994126782	1.7435924943969774	3.787057948367731	1.6014654291661627	3.87437647560701	2.784504880429627	2.5720259290694916	3.019941794453943	3.3301375124610146	2.942130862463486	1.8283167691754212	3.144389751224039	2.7184457397956847	0.5169708385642869	3.2773876159071427	2.396839426509172	0.5038383919221039	1.9149916559122584	2.915621679471851	0.6955234968183095	2.9367510507104644	2.17300841886652	3.029911710913475	2.9025476463620072	0.3018072968871146	3.350937470585388
0.9534836329967329	-0.6775302408620026	3.1152183976031926	-0.8866994426331362	0.3321547347218091	-0.7406100513370598	-0.551018221596168	-0.014706337820505549	1.004046811620586	1.3749032361565654	-0.28225147333934486	-1.8500867205856284	0.3089247519814496	2.3816253418868794	-1.437875529849704	-0.35417187899904184	1.62089182616244	1.9870596111962826	0.13058495515332322	1.2223915334915256	1.6948683286900696	2.8114235700789063	1.1551294200264277	1.6652124416087304	2.2152920393898183	1.7576308529949194	3.7309524168948998	1.6060828424826972	3.7898927387565338	2.8207112588442627	2.384026881735408	3.1067286306436412	3.5615756188741847	2.8072798580443346	1.6326176454011627	3.0356942296548484	2.787096228030678	0.5025170484290847	3.5294322507992306	2.361967652557403	0.4910369708148269	2.0199358427268375	2.564322067544402	0.715183272310332	2.943521376877407	2.342308792757882	3.220579115614523	2.8978782520647517	0.33346128074742437	3.911480675650027
1.0278350139269665	-0.6208910381090422	3.1227670244782693	-0.821569190306958	0.3771817654196117	-0.9190083580068276	-0.5890962175312995	-0.0004910655065379799	1.0333114114734143	1.5094772229579263	-0.19936836344075298	-1.8253358396922668	0.3667969774004258	2.481282581406959	-1.3676215810721277	-0.434997472931341	1.6703242152300288	1.894039606580849	0.23009068245181202	1.2487012920392575	1.7880870098017307	2.8734774291801655	1.0420616503670406	1.7424352251575936	2.3684467135971623	1.8276774215853415	3.5996503652718217	1.5894423952611867	3.7877854346627564	2.944534584611425	2.2562134158198104	3.1243455652675816	3.6413080532223043	2.6853563387940627	1.5273621550352772	2.9022413079705514	2.8711893639436226	0.48793065471465924	3.7634417736087102	2.409342183029387	0.45437491273245073	2.158953215050352	2.274952074573069	0.8515846670335503	2.972740679282108	2.495662831738376	3.4395349785151397	2.9387811026686395	0.3450210106730995	4.373810091793392
1.1176951455055306	-0.5885768381716618	3.2035626145239426	-0.7771543241773415	0.41224305491669294	-1.0376867953030264	-0.6310140113758538	-0.08307793369970758	1.0661408724643118	1.6384935819857809	-0.10978875854649765	-1.7680259132556664	0.4512923539800882	2.5053987942287685	-1.2610191271967495	-0.48508150337573286	1.6889481676884448	1.86373691630179	0.2937165753080667	1.184853620412058	1.825156646488761	2.879472971122317	0.951298374047345	1.7995733741273274	2.4555769557565066	1.9069215354640714	3.4372396162715217	1.5592427362428523	3.8126899375892007	3.1324344907343855	2.16655908773905	3.0999029697525087	3.566586259958904	2.5785322892967804	1.4809229254304714	2.748403037680837	2.9424136267916086	0.439685052474373	4.019167043619698	2.592104882541519	0.46449990260230994	2.3238698820194688	1.9913546799269923	1.0793572088054009	3.0589732546715886	2.6333294048812315	3.629115594991569	2.9296249160857526	0.3198847468772653	4.646664252141476
1.1821398742951996	-0.5636000850645655	3.328963727013248	-0.7451571384350686	0.39135123745409095	-1.1643335211190413	-0.6329796222104406	-0.21601818422390062	1.0996796680694167	1.7557396793361708	-0.004514742946415467	-1.7230288618438738	0.5444372430182891	2.472526316539736	-1.1310482597576168	-0.45561183907975167	1.731562296194986	1.8653505286267524	0.3104212228052741	1.046461632899621	1.7793360216071226	2.867481887238015	0.9099103200455643	1.854890004925209	2.455378882460363	1.9706508426854197	3.338122133090226	1.5145426234824009	3.829356797239975	3.362712034273238	2.1012193647474793	3.0470521658806886	3.384549182881009	2.5079010213789275	1.3952982180870421	2.6384433084461922	2.9509268812807354	0.37057648710315416	4.241135631540204	2.8760019058003623	0.5716076508016504	2.4906233783960774	1.6977218451154683	1.3897944256222747	3.2304169176429083	2.700480042476672	3.760009647338728	2.8659229000304616	0.25598649507533416	4.687692744223246
1.2146196880699862	-0.515959241175103	3.4304187169275506	-0.6681675200335364	0.3370288881454347	-1.293196480047786	-0.6178261340321738	-0.311335754088807	1.1256522277896408	1.7953973232342708	0.12152000534905252	-1.6750536963508762	0.6663014046207796	2.43925251004429	-0.9998664836156349	-0.39405671781005125	1.8151280760959643	1.8892462287919929	0.27406628462307286	0.8757582499990175	1.7117881577959533	2.809601847719562	0.8715011633178646	1.9273193196007725	2.4051783059598684	1.9943466238360827	3.345630339668393	1.473776191681998	3.8588590545528403	3.584105950943344	2.1241240925453737	2.941038115913157	3.1539137519814098	2.4656308598574226	1.2985899807942407	2.5835292879781124	2.902396381126148	0.3064847571458354	4.407342597409377	3.21021891946923	0.7468381487986862	2.5900264631647305	1.3882513687448994	1.736274564174522	3.4204611609255147	2.6766123139250166	3.805303144817586	2.817455108944988	0.16741928770860837	4.5776795918273825
1.229304600702468	-0.4324931554552596	3.4943111616261633	-0.5420654943946162	0.32526931352858407	-1.3761952560100323	-0.6029012052532774	-0.3274423287278099	1.147859857634454	1.752643286719503	0.23716639625267946	-1.615716650245557	0.8301602743437002	2.499050502200033	-0.9344986576741166	-0.346876457218928	1.930554493309982	1.9869646928242262	0.16882130414579335	0.749901046441139	1.7025489170411316	2.6980617078188596	0.8203944569593903	1.9949311980586686	2.33633683147782	1.9710865158832855	3.4305096993996296	1.4486290483888722	3.859266147389139	3.6981747060311	2.251013048761763	2.808442442897769	2.932764486242204	2.420165374861218	1.219711769941732	2.5125756327546074	2.8149870356156934	0.21394955944538982	4.54165948899837	3.50624794205329	0.9927920797769456	2.6104764972347843	1.0566674003283363	2.0118390839876916	3.6140924893000785	2.595353311838628	3.7036564814564246	2.7754044742680324	0.09533084427848379	4.391484656998067
1.2331354474761602	-0.3006924271485346	3.5298691671692852	-0.4019478543030048	0.3656758642151433	-1.4217549183961569	-0.5384703105707231	-0.27556370258627516	1.183344776411873	1.643038927557686	0.31925040173651453	-1.5322794036343663	0.968263353486735	2.6825489778237688	-0.9231331110771996	-0.32165445626202727	2.1139530759936944	2.123670878178694	0.004853501408710248	0.6550929013714093	1.7571768669512473	2.572547343237606	0.782097008879469	2.0603620481792113	2.2655366321783488	1.8669606215930323	3.606014028164296	1.4334182233672883	3.790730871066559	3.7073320580974825	2.5016014027322733	2.687503268235196	2.816327889773487	2.331406389452918	1.0867094105492723	2.42060452509296	2.70461170125085	0.1026288546884874	4.595291600730909	3.6721205915710633	1.272277149276829	2.5571166029472074	0.7691920037304218	2.1653257597932583	3.842929513742745	2.4569877921980567	3.45590073060348	2.7182761306312244	0.08276271238056788	4.174934513229974
1.2122923456752186	-0.1685132631886736	3.5077108772752204	-0.2404795048322245	0.46779753222834825	-1.425375329740617	-0.3981576952971543	-0.16706802619854783	1.2321979244570547	1.4450881354677176	0.3729182542315922	-1.3865019706679034	1.052614169969596	2.930916782338846	-0.9520249678469309	-0.342100835724712	2.348193996688174	2.2745436305626017	-0.16977562925321213	0.5467755368453519	1.8605173992150412	2.454158449656833	0.7356448295117477	2.150263556897951	2.233404741914991	1.6793549017781184	3.8700373655807097	1.4204539475170186	3.6660886232471923	3.6271554592988893	2.8758198162294617	2.617900754359437	2.8198547973331203	2.2352334182046296	0.8854051148784199	2.3753300880739543	2.553996390725193	-0.003210902127236642	4.526726626515975	3.6890106415654222	1.5153779035585946	2.440049342043198	0.5582109357092788	2.198302692731661	4.015632219825813	2.278419905485118	3.1648332725636252	2.635479161360345	0.14235680942294088	3.9714811733185327
1.1446552445741391	-0.0929312535758691	3.4480622778293424	-0.03709907752695048	0.633536868161065	-1.3992373132584182	-0.22756095960699102	0.00436937810295952	1.3173180781619884	1.2208180061360672	0.40694412021194254	-1.1804114710148874	1.0960303857085596	3.1575033779967083	-1.030882741618435	-0.4093915024070657	2.5103381251538086	2.467394032988527	-0.3356058386509635	0.4670268495302138	1.9813974657572975	2.3458005589408133	0.6694388375952683	2.2216143410770197	2.2728873522796946	1.4976065660678628	4.107575962110113	1.3974467977032863	3.5199662416537665	3.4878542178108303	3.275739599364651	2.5660113111765073	2.8399216851724125	2.142255770431041	0.7079418218446598	2.3384573644982645	2.3769256469179156	-0.0944200640354618	4.367959801637147	3.5915632921467484	1.688840946964882	2.262795304220441	0.39782151147207295	2.100799568089088	4.0783230645786634	2.0921894942046197	2.901798557846956	2.549917075913437	0.2724160686718313	3.755836789817161
1.0793660818182262	-0.08517332268654487	3.417217649354149	0.1591387770283928	0.8201499020269282	-1.3714413513941763	-0.052118764650172456	0.17688462136389366	1.4675333237707555	1.0972203341873836	0.4342095628434496	-0.9307504115688069	1.1018850696289637	3.329016716083435	-1.1075311381075486	-0.4817457677591689	2.6287107043386486	2.6517729707084023	-0.4964189525546738	0.4266320687296563	2.072362673514123	2.2986894351415303	0.6536320639346701	2.2272946016918804	2.3695031045099326	1.3206748396006944	4.2582894746425985	1.3640149493633775	3.3634031261411756	3.395434637445228	3.5910667450222475	2.510685003530789	2.8366136891164806	2.0226713115021164	0.5081085667620536	2.2263379471684726	2.2154212899526757	-0.16759513916949081	4.108764218514055	3.4259172164703626	1.8005693264514655	2.0541008697061516	0.30252923450279157	1.9181274874757208	4.088941786672079	1.900445171664357	2.6534994128816995	2.4486251314651595	0.40451672703525576	3.4935824725904383
1.0704686312470735	-0.149234069081598	3.420251547236955	0.2915747822757397	0.9948402855108378	-1.3619842955925259	0.15301329628487825	0.28987468284659396	1.6379918879849917	1.127291070176183	0.4696418525937734	-0.6402466447233677	1.0765629593394797	3.4363174451438603	-1.168267769360978	-0.4994083678583894	2.7384131497236393	2.7941979879792767	-0.6145107381606365	0.41363221328561606	2.109789110149001	2.3258999716482136	0.7138430250870591	2.1786408926278855	2.5186082802183325	1.1740466044518423	4.394101028387317	1.3357954502865572	3.2016675369438636	3.40772738722999	3.747355109673473	2.4767009031784673	2.822019588869723	1.8716139605707667	0.24091179784528136	2.081717857772681	2.0797289226158067	-0.21321077042187273	3.7797417291352646	3.277840912312501	1.849856060182044	1.893500751844633	0.32331058847372657	1.70512318181752	4.05843968562522	1.7673605811176458	2.4818188377518857	2.374201768727347	0.4804912073340116	3.215905750822241
1.0867188361096634	-0.2834946291337185	3.4269514050614847	0.3522577723236579	1.1616305541519938	-1.377464091761596	0.37487590525385134	0.380230126181303	1.7772761053081496	1.2936030812983967	0.5392598292073998	-0.35762612103405345	1.0800324016626819	3.4626592086194234	-1.2392015265331366	-0.464635123913051	2.7901814243538086	2.9308567141477146	-0.6529751369482886	0.44968632685102533	2.1057328581103	2.4701158151336364	0.8160005834801195	2.128501208213169	2.698546865693146	1.138878095757341	4.504023003961588	1.3091210087425775	3.0826766955578044	3.464413387249605	3.6957905812001086	2.4204613028783033	2.7641053343905053	1.7382457533196132	-0.04414036028055022	1.9764989072834827	1.9605186119352127	-0.23117855540645788	3.4635751724217707	3.193061100389595	1.8544514421179898	1.7838114223940387	0.3813622054780006	1.4785208647773385	3.964724118156485	1.748048948254808	2.4534664508332207	2.380018947097671	0.4630532317652779	2.9426843903660256
1.1586604908435443	-0.43919987619698153	3.433362320230509	0.3397053264127309	1.332008489625411	-1.4253922475506378	0.5331990011978169	0.48248247123800175	1.8771467813751976	1.542684048904634	0.6315563891118279	-0.15321237468726281	1.1505536355516677	3.475957785886519	-1.2769946244694257	-0.4272700853879347	2.8438857482790927	3.093997666119935	-0.6194898253554817	0.49548479543411544	2.107197615790942	2.7873952827569033	0.9804543311174255	2.09878170119871	2.8511953525881197	1.1964595700754515	4.52554042525268	1.2813987695613844	3.020247811779689	3.501888855216918	3.4847250168707697	2.272940505167873	2.6633573956870524	1.6234647218363158	-0.31765245861927716	1.90125221352938	1.8804098771058413	-0.23215098165408624	3.180508041527528	3.145254019856781	1.822889752997486	1.660621396798394	0.3931146236068618	1.2409418397541112	3.8407915160058166	1.766480426268668	2.480380441572243	2.4459643592957745	0.34725917114807525	2.7420217712763737
1.349667334817783	-0.5918986622380937	3.410481673697683	0.2657768106183109	1.5072062199340848	-1.5019284200849223	0.6239142268079805	0.6110096830037796	1.9292919695529833	1.8244160796802285	0.722989916248319	-0.008410962302035923	1.244710445267472	3.580558666612885	-1.2602330987405144	-0.4084075803906705	2.965583281688148	3.242022867342147	-0.5060160481019891	0.521019434832715	2.1466709573897957	3.228597990369084	1.212696609848068	2.0868938983929253	2.932911591319525	1.3110658251810672	4.509791504137499	1.2742772974847294	2.922425797881107	3.4724260703076895	3.231501810257516	2.0793945644767517	2.605370170706602	1.4831837559568921	-0.6091213972421125	1.8533440105406833	1.837843604660207	-0.2302503303519056	2.947366096996076	3.1278696269357567	1.7863286923202957	1.540492753548566	0.41167574745269464	1.0058202866673862	3.701702885453359	1.786853422331743	2.4842800934370417	2.5217441941199414	0.17472405321483583	2.6542364654260022
1.6027503732861283	-0.7299435788215912	3.3276093083155667	0.14092617912695338	1.6984397338111912	-1.5689060299574322	0.6371478160315334	0.7279857149779504	1.9412960937934236	2.0785187609532416	0.7995760833586263	0.0642650317468231	1.3065339799989846	3.7531118111525927	-1.2199756953738652	-0.41092738067656515	3.125054820365963	3.3527214187531174	-0.31377007076212554	0.518118274588815	2.2394577227751142	3.676165196350624	1.4849864388071552	2.1218382864792824	2.9538853525667723	1.480712127617235	4.485984995475016	1.2811501396135712	2.7383479959622825	3.3540274802755015	2.9867147546495394	1.8990913672751142	2.5977569150778774	1.3276780135215496	-0.8723615742318784	1.8546345558658328	1.7514984159608933	-0.2487485296533803	2.7480597053076514	3.1292496676060284	1.7666089489578038	1.441518262308327	0.48742999932109693	0.8016862844752282	3.562376699596799	1.8420701956513568	2.527208228309381	2.632557529174353	-0.009174033283643879	2.632914379147232
1.865637084143059	-0.8487303255009641	3.18353527671423	0.0042739382132057305	1.9302609936694162	-1.608172267015804	0.5768538464775872	0.8023159300102174	1.9127953927558956	2.2068999625212666	0.8437985216712764	0.027176249659904995	1.3399032690103407	3.9056532420270025	-1.1789322635509814	-0.45529986380626164	3.3127674259355233	3.4220355599474233	-0.0867845079559441	0.4738921905653963	2.3729196822151977	4.031124339102639	1.7738836200692518	2.167759718285496	2.9470188116337797	1.6500921853213721	4.398084040413542	1.2677862799186017	2.49847452883325	3.1859850930356197	2.812514014576146	1.768466483671956	2.6390095717753796	1.197797512285263	-1.0767601276918024	1.9452887805426329	1.6312239484691573	-0.3156249347743608	2.581274353919791	3.1406607501631916	1.7296943973624628	1.3407069416605983	0.5421956757402219	0.6188737768940596	3.4512245728068853	1.8929379685407326	2.570615828574934	2.7091982020533205	-0.1659190520418096	2.706917440939108
2.143661818541188	-0.9634804252135336	2.9853025561216158	-0.09358508412612523	2.1687321208379404	-1.6261389812579368	0.4473063789143696	0.8311532063209567	1.8353506033380314	2.1999926251456214	0.8436227187000297	-0.030008545932947894	1.3527450242760846	4.012990455524376	-1.1294974468574766	-0.5596915899361605	3.506582795587503	3.397594079142858	0.11467848193926158	0.4214498435611622	2.5619485387965786	4.215002998513056	2.049059255762606	2.1770830152440626	2.951684538165172	1.7848362237950695	4.264424228797933	1.2393447898169478	2.191071544153668	3.021302060494002	2.720987554354489	1.6568044396571842	2.743041183034353	1.097740030146165	-1.3069779797523207	2.122646580941697	1.5219127709154547	-0.43967558313657806	2.468646919281458	3.207582423860353	1.71785245160445	1.2463245239390843	0.5546289644407814	0.47935958438460674	3.3680327053099264	1.9192390663807373	2.5614100930252444	2.6954508791781624	-0.29032142217813517	2.8996974977075602
2.369599394387359	-1.034016626117835	2.7621665904076393	-0.17024741482752698	2.369840778268487	-1.6107776097590132	0.3133020030634279	0.8259470407810767	1.7366075874269036	2.149914429172196	0.8293187496758803	-0.034488230139127295	1.3033054711704477	4.018645543251123	-1.101731522741271	-0.6954248320029915	3.634572489205671	3.2474569441423875	0.2777150813460122	0.446386533901857	2.804272040219799	4.176377872539585	2.2971827805856995	2.1579331070952295	3.0554969534886434	1.9041622718775784	4.198063585901261	1.2087100283899401	1.8629307714603331	2.9248761385993562	2.6814416519708386	1.5059188795356324	2.8973981166442275	0.9934012322403143	-1.563167307026012	2.289153265545629	1.4263118927424963	-0.5358352786690925	2.408915469351885	3.298047179439896	1.7526965563934873	1.1870867755475414	0.6055462419764023	0.43372081984955557	3.2989753784071083	1.9973916395883875	2.5657892102832585	2.6679301474261847	-0.4241683376154407	3.1220738831913217
2.5119174116250114	-1.0122145276565067	2.52962192947377	-0.2696466145792434	2.5340218346680006	-1.5286585599178508	0.21118166342467518	0.7417535824408358	1.6347907881875425	2.0515047202398735	0.8428715605501587	-0.034262994620380474	1.2188100945907845	3.886225279352852	-1.1515912196813898	-0.7924971382548175	3.7076793941102286	3.0337244998640176	0.4015841284299607	0.5644039609227859	3.0499569727306475	3.9606306017289667	2.4945347249936534	2.091208020378896	3.2575977399875695	2.0275303990736324	4.2312782436601655	1.1796647227007402	1.628325564565742	2.9254484731035055	2.682042583275325	1.367867484610785	3.070435498569954	0.895244236612313	-1.7898343714597278	2.4257403687338597	1.3473663060555343	-0.5782021222305318	2.3954285706662026	3.355782313749883	1.8046092226588908	1.152156402981777	0.6403594503379659	0.4879724384096815	3.209345762168951	2.165708311001482	2.569177432395298	2.6348009253171703	-0.5645083779471668	3.298599215173202
2.606741167249056	-0.9133166769698219	2.281691072134243	-0.38656533239682406	2.681442326320846	-1.379951009834659	0.15881870502888704	0.6038512053864458	1.5298274533518226	1.9092294492380788	0.8937425475935867	0.0040770959040184965	1.136772239656723	3.6592373548885755	-1.2701328084866124	-0.8676831791663056	3.7475788448008	2.8056356518120915	0.46923890100112653	0.7064722278282567	3.2698020774393926	3.6728215287290396	2.6152359189178753	1.9313698007987081	3.4580919319733283	2.1328907007578453	4.3450916677658045	1.1709893134502516	1.5323474417492147	2.9918392755847742	2.700602115486939	1.2972315079944674	3.2519861056396224	0.8426153793819804	-1.9834030226579078	2.580869184348721	1.3338292415045099	-0.6003911211536852	2.4478513308596757	3.3680790940506524	1.8374586286955128	1.156564793559753	0.6133318489484193	0.5931054283027303	3.082087385760837	2.387429672221593	2.5806206731133177	2.5489518938519957	-0.6794416076124576	3.47554070727763
2.6349370233414358	-0.7359985492717998	2.043566206165927	-0.5153049118544508	2.76607864840915	-1.2123801015782292	0.1648526731722689	0.4962503387008847	1.4240092793656478	1.8010144970196382	0.9677076522234902	0.13814228189566585	1.0367607460205173	3.3784166437093517	-1.3780311471141633	-0.9257105800357545	3.7265348307234945	2.5663938950435194	0.4844802289792378	0.8683171061673353	3.4484273986992875	3.464153609365499	2.6688188336354317	1.711876861090305	3.661249109385024	2.1974187421752838	4.539114713365036	1.1875498439028223	1.5384059410188224	3.0825667365468084	2.71987814271544	1.275120212149958	3.429985481649248	0.8341154012499384	-2.1685005090892897	2.7172982615787715	1.3674120506374912	-0.6182042019625131	2.551329758202457	3.3234440472972673	1.8259196751530578	1.2042917443310295	0.6041252946963406	0.7223918566574061	2.9118790103708543	2.6337435953984007	2.6570474567914752	2.465815806559527	-0.8046802135306409	3.631282513139331
2.5948984957712478	-0.4965539018503161	1.834913491059154	-0.6601971019244527	2.774359273370477	-1.0344893292090869	0.18069183954864781	0.4185239141172136	1.334505801506252	1.7360894954226982	1.0714793515238283	0.3265392802427087	0.9131859566058924	3.0537963659755407	-1.4286981165228478	-0.9224228406151115	3.684046966301415	2.3631262012843877	0.4661032163173512	1.0512230791014434	3.5522937414125417	3.372744654524402	2.696820468011807	1.4884772442501641	3.882144850873613	2.2380089617765764	4.732107669647141	1.217021372359703	1.6084977487743046	3.141243465276505	2.768830931288539	1.3636615315968825	3.5927096994006	0.8862221468013995	-2.2800713288771295	2.8012100453731605	1.4035191387178294	-0.6480400072874721	2.7193770416310827	3.212422865017273	1.7406021171225112	1.2703563753537426	0.6540952740452514	0.8326504308751614	2.7735980678523493	2.8951495855444227	2.815942288102272	2.423686913877588	-0.9128989617710189	3.73238494291123
2.5231628005413294	-0.31221369036628943	1.655155041502912	-0.7637355284719491	2.7398778088159843	-0.8326091022303925	0.1935368777932722	0.35604992763865784	1.2666097472796471	1.6732287555702026	1.2131445821719418	0.5631617057702446	0.7916109151970047	2.718030092754495	-1.4327769668903392	-0.8594518315657181	3.7090893430534067	2.203426040299218	0.4230398133268289	1.1667158323223386	3.543148395380837	3.3558648979795804	2.7056640692942393	1.2881581800349609	4.047998224178187	2.326232784344678	4.805633156016271	1.2401705964293286	1.7425510251033778	3.131687967468106	2.8517825640500356	1.6190950666354063	3.7144974659597962	1.0080621281830502	-2.315908921139056	2.9049014115999374	1.4449222630210532	-0.7245080713055139	3.029102486886501	3.066612299273287	1.592085432797069	1.316246496717528	0.7104595161544499	0.8971064090954327	2.7001222122932136	3.1236533164831144	2.9437357975733183	2.3498374431763085	-0.9298942242787691	3.816694087737966
2.413201021376087	-0.2011848745762419	1.5108101261620395	-0.7847011934980227	2.6332624974977272	-0.6445338082287045	0.23408331524160397	0.3289819341481113	1.208971762858508	1.6314076065745582	1.352796069694868	0.8776405422778074	0.6970445185402694	2.402859284189896	-1.3506901032445717	-0.7613956032974959	3.7757778236643857	2.0609061046562855	0.382199895839347	1.160382001560847	3.4494039038197157	3.420962647605316	2.7064832660446116	1.166859450196106	4.142039023558555	2.453158909323315	4.804786193688855	1.238394668230661	1.9027779761426473	3.074877546904111	2.9006197889107326	1.9645600301886375	3.7594229712193994	1.176933929597524	-2.328742482133067	3.0035886224842994	1.4689276608537662	-0.8620179829587677	3.468070805316997	2.9484849374224953	1.4420790367451406	1.3030825526305194	0.7905654190680481	0.9373621398648101	2.7048258073144567	3.26243302664085	3.035313687677008	2.264223185726079	-0.829545930455874	3.908714434835442
2.262603432079168	-0.14429338138785527	1.4208767246360114	-0.7604819036882882	2.446087758218732	-0.5099864651329563	0.3085936794363973	0.3417329724039889	1.1492421507288084	1.6154889727375839	1.473796460177366	1.2127409418350472	0.6431476957832969	2.1304664779453746	-1.1905314942835363	-0.6478366037465335	3.8373946968827335	1.940098746621294	0.39402047688970315	1.1340943892745192	3.2970878839775146	3.502271420251558	2.7092015098072117	1.1768298654525697	4.208745708071049	2.6009247355999303	4.778919506392118	1.2064190810136597	2.0356099739628255	3.0002003361671212	2.933000741125518	2.3132936200841017	3.779562829559925	1.3695096012328025	-2.3508588164942843	3.0496005139748217	1.4450707500179574	-1.0018263566518713	3.9652194488769625	2.9252714174912247	1.3205791583068494	1.2269153598666112	0.8733652012001016	0.9516388815911598	2.8057868115583413	3.346617249254718	3.0732553824599322	2.260884177513515	-0.674768525302079	3.9288370007609883
2.1055181184074496	-0.2113185403991545	1.3673862155355923	-0.6943505360440622	2.235158315823109	-0.4017632344296366	0.37994992391987675	0.3561312739752188	1.0933320326756115	1.6167592876572427	1.571159342071354	1.4962373814305967	0.6308600875552883	1.9285433616635235	-1.0167979614431915	-0.531157851460655	3.89793832538314	1.855075614851628	0.44953159786733676	1.1449017648395816	3.12753279297083	3.529205239437836	2.69499589343143	1.3068287412964625	4.184052570485097	2.8059331792629827	4.669592693534411	1.1654395378294164	2.155199481284616	2.9144994651980474	2.922784908949264	2.5695202776909603	3.768568607374032	1.5165362500032573	-2.3790114898210635	3.0478622284348247	1.3558053170462097	-1.1135006709533637	4.438286222658985	3.0093303126460773	1.2765190402946238	1.0841324872577436	0.9239864480523752	0.927251398183199	2.9906998602723163	3.359612476730784	3.010381487229928	2.3229427754641847	-0.5316738259242322	3.843915855754035
1.9515427932455567	-0.3724480318240593	1.3085863851402617	-0.562934898332418	2.033904702156914	-0.33316151479512734	0.5013149649856286	0.36347278084981394	1.0272547851521039	1.6553649520125002	1.671942390860502	1.6668657999654173	0.6151753170524766	1.8449575166184928	-0.8592948540234906	-0.42681412152667797	3.948991103534682	1.8216168887016893	0.5159511007145905	1.1757957994979011	2.9843057823264636	3.493208928008233	2.672616927659885	1.4638867489301342	4.070248457778363	3.034008098346447	4.5211911592470315	1.121991454449025	2.321293358494058	2.8776709840615116	2.792521492330762	2.6914688810768723	3.7013141287368883	1.6143799786239363	-2.404399621352689	2.9641611459180104	1.1951176385639397	-1.1776366021037554	4.777009814601163	3.1545641449756223	1.3143173191853386	0.9081336161967716	0.9676509738460032	0.9079192856160428	3.2077541416314603	3.232015910536515	2.8721036678272918	2.415678511367769	-0.41278077388014445	3.7029354942391763
1.8175043480671722	-0.5362265728209288	1.2200074023119147	-0.4347536331867813	1.8421457219255863	-0.35662651729403405	0.6366678412928575	0.3824264772684381	0.9824575760548283	1.7709040636895985	1.875729998711821	1.68263228627767	0.5781438389221815	1.9247307380025862	-0.7198916451095332	-0.36775480244491143	3.9813147091574224	1.8490008390400081	0.5766123462334554	1.2117391817562908	2.8906176275992133	3.4203169738577017	2.6109723721943436	1.5896913395098895	3.919734760852941	3.214183169731071	4.360771916259842	1.0813138190585554	2.4957206655288835	2.9239056583531893	2.556979533714874	2.695891140245774	3.6155494662867746	1.7096549177845628	-2.4199723613730884	2.8030536815519476	1.0174034511034162	-1.192090392238957	4.889295475978455	3.3558647042376615	1.355574759203661	0.831048008729119	0.9873370142885539	0.8926127461258258	3.4453094457347158	3.0126761447901065	2.6980577300909627	2.548299743810475	-0.3186058677409618	3.529519123172799
1.7207857650066771	-0.7380378969581496	1.091084801208638	-0.3511412519119991	1.682186515889287	-0.4393884439159878	0.6830653993650755	0.4010751249249599	0.9961350024621168	1.9909067288380193	2.2352470749109767	1.614811368966236	0.5293548062521447	2.103942292285078	-0.5917052747061768	-0.3872892541850797	4.034682328857468	1.9307255573807118	0.6200558322159508	1.253817078423538	2.827708163110078	3.3600617773390864	2.4990589252286646	1.6941649936034622	3.736781059647935	3.323440326129538	4.089927098476678	1.0606420148260702	2.59169878834541	2.970488710169132	2.3026238027200883	2.6141514476727585	3.5399763505089794	1.7952603486524725	-2.405743848097121	2.607970636176854	0.82924567819402	-1.1839352721168015	4.754768262382669	3.5682467841057552	1.3446165407410224	0.9552482904988804	1.02564338471361	0.848167610817077	3.694457448678211	2.7374465461336888	2.50211620606457	2.6753646578994656	-0.2854023881672087	3.354193311544145
1.6323467540054506	-0.9979601180549785	0.8924186666327671	-0.29078554956421143	1.5378282247144814	-0.5349402349136968	0.671957412555668	0.4017258956174438	1.0395499184650379	2.275318330147268	2.720303454668451	1.5312239653425492	0.4916969010357171	2.3613947215999005	-0.4767539239848378	-0.44349279960950005	4.100002948553422	2.069852161222621	0.6161979898474256	1.2700724342939385	2.774000381486519	3.363105667863563	2.354973387702897	1.7822689514947165	3.577772219132337	3.3696458891700076	3.6848501972350554	1.0778152405071817	2.616315931622703	2.9744950516981747	2.0779910585548613	2.4972499879035275	3.4725272838685464	1.8775242647756003	-2.357960391747885	2.3860495155705985	0.6063666958420519	-1.1846203906094481	4.418594824772872	3.734531386062416	1.3013644019702841	1.2122207246066918	1.114896635742618	0.815705576760608	3.8852143578731253	2.3764277366093873	2.3045125353417073	2.7307713254266726	-0.32760769998095685	3.191156463534254
1.56569825852339	-1.2363325311259037	0.6561899868412046	-0.2606943333697628	1.4069689829842875	-0.6440770273581428	0.6329194671431821	0.388425769589783	1.1114291593714252	2.5595115960797	3.345362927891343	1.4199826452505453	0.5275718983916089	2.689444536406706	-0.37743816633888316	-0.48740931887794037	4.178518165075848	2.3031377901446404	0.5748259561711814	1.2127579097808652	2.721625904931236	3.439963903606592	2.1588316203125393	1.8491378422772506	3.469162028413377	3.3339690950779954	3.2839623258830786	1.1267775809444338	2.575079821969495	3.009034194818116	1.8640132886730136	2.44947036166561	3.441685085347067	2.00387529106271	-2.2478352497795284	2.153382629808001	0.3844281311371398	-1.185858024015521	3.977707318030375	3.876510794124755	1.2354383457353784	1.5145934589029555	1.2680333082378301	0.8481676108170777	3.9943235090477516	2.0123801589283112	2.1085710113153175	2.724928061054689	-0.3581303060187551	3.0464796209308806
1.5295317696276853	-1.450169699351728	0.42942417901744223	-0.279157210100713	1.3261377620817139	-0.7441458736314172	0.5114630023176816	0.35116914744502004	1.232088796054869	2.8052182896805933	4.073634727324245	1.3096923195710282	0.6260173243124811	3.02094213050498	-0.3063981891050725	-0.47658617669757486	4.30147833932954	2.5886997124768145	0.565703964363833	1.0968665238547042	2.645890421264167	3.5792218951013886	1.946994787909361	1.9081454441075736	3.3941582736068496	3.2323120155756535	2.9401642935736323	1.1893701703064565	2.4462708592374334	3.0792322659574176	1.6879404164587222	2.5060704722241085	3.455379216078607	2.142715228708446	-2.076535109555144	1.956534961233216	0.20275429042585785	-1.1695919849642846	3.5006181358684145	4.031013556329252	1.1806220040708877	1.789199455322668	1.5341352894981177	0.9124363530802828	4.018364105823002	1.7717872422698508	1.8579384681030924	2.6933118270419913	-0.34622624371231303	2.9250832651829755
1.4864038494980691	-1.673005226441052	0.21524543562412984	-0.3341800481581233	1.3205750665387672	-0.8107174560634256	0.3271527026652855	0.2996769164021486	1.3381434149124458	2.976155041057191	4.755366685641701	1.221124708366168	0.7397138404457652	3.267266806551041	-0.2731300657952203	-0.3792738894661401	4.410212760066973	2.8237413312818815	0.6071520146384717	1.0143274076026862	2.554361845168633	3.7431538476658055	1.8061674192771189	1.9962014673100938	3.3373552539015527	3.1323734247982338	2.6224160755506345	1.2652733415174882	2.242987854100333	3.0997865398890236	1.5913291528914146	2.655417855243433	3.4821350665309962	2.2589164039582794	-1.9139851245539465	1.7967443798519973	0.03484024476095694	-1.161768373790186	3.041038260772077	4.1966390343836935	1.1952413784715028	1.926563681179442	1.9112783800817283	0.9969499832013435	3.9627524091324298	1.5808195269492742	1.5938808938809028	2.643435391866844	-0.3496941626900152	2.849244202850447
1.391518306022837	-1.8868213704639245	0.04639457131321317	-0.3945742549412202	1.4073676126323191	-0.8318308829694343	0.18757147746970287	0.2687246353408333	1.3707909952330337	3.0675978666020085	5.283702560502412	1.114187889299097	0.9046569108946876	3.425718716210825	-0.24923055192319943	-0.2499001433589473	4.493357659686405	2.983916084127334	0.6573419737284858	1.0344140666959465	2.4977621060730373	3.818697676136904	1.739384266013785	2.1037429414825763	3.2783514197946575	3.1126713146280176	2.3735236056591233	1.3492747453144418	2.0366875726471436	3.1238743572810286	1.5202343570222692	2.8653309616629334	3.499185840319293	2.3337872187085753	-1.7774573403034488	1.6759862101416174	-0.14680884811750738	-1.1950960733679914	2.663115904813615	4.347413627016264	1.2784379909931507	1.8882964018567416	2.2738271579763483	1.0966999393287202	3.8456613997399343	1.4637071582207544	1.378153431294588	2.5818724279477276	-0.39285868613589436	2.8301987572420826
1.2734005305007037	-2.0192948732651157	-0.025768856899239072	-0.4677711864647568	1.567254340550793	-0.7873201248046027	0.06869773385708881	0.24399534902640524	1.3499110942814825	3.0874266885510577	5.663548853012984	0.9651320282264353	1.0926573167832268	3.478584665346683	-0.23913964606612423	-0.09746422511133167	4.588729131484752	3.059779592993543	0.712054920422977	1.1745556088592852	2.475471498804798	3.7681275858325343	1.7823734773003834	2.182643439137091	3.1777962097855545	3.173108868798814	2.2408481016132114	1.4128263359037434	1.8290941727727734	3.176578899880476	1.4634925742333356	3.032487551443978	3.488386206136692	2.3658031068570287	-1.6646944703837552	1.6448287587201615	-0.2910887134419554	-1.2507453754481745	2.3960069561848885	4.413037650530931	1.4388471197791983	1.7191856410738573	2.5439551565301515	1.1688559962833662	3.695170114590522	1.520321824535801	1.216861273017724	2.4738763810726647	-0.4379416328460336	2.871080369280598
1.1522963421711245	-2.0608176740955164	-0.03429266523664488	-0.5663810452926263	1.7608615127866165	-0.6642599747130046	-0.05625568977877908	0.23258652532377883	1.2935826506865724	3.0502104311391784	5.942771917617362	0.8345705058597336	1.1876814870798311	3.4117451768602165	-0.252969498093401	0.08132160469734792	4.672947275822125	3.001903115632054	0.785753012566511	1.3875583510411749	2.4522043864161307	3.628270040143522	1.9695971709764577	2.1712829179073707	3.0551888394724203	3.3181880436885836	2.1643925834087003	1.4503872173055523	1.6193455755297677	3.186831152737402	1.4550333104855764	3.1042050588352983	3.4774892779524444	2.3966494648448076	-1.6404983889839815	1.7124902064815513	-0.372509083410641	-1.317268171024565	2.209214723900723	4.355014149513726	1.655259309740665	1.458876300209108	2.6712187473008697	1.1988371539086982	3.5544185969093407	1.6993039017659057	1.103387796623974	2.306717282431266	-0.4959124486647998	2.9727703192255084
1.0303683158256973	-2.0724020099221243	-0.035358141278820886	-0.6625073680430271	1.966445693992761	-0.4706356390244803	-0.1254177640283018	0.23905355908034678	1.2256865964599684	3.0222238055654436	6.162365810792574	0.7565639378672081	1.20926912820198	3.255372880106397	-0.29343934158335494	0.18782516344780645	4.698642017010513	2.8345382961033163	0.8185921830729643	1.6039051786950396	2.4025716357758973	3.4216313811296315	2.203924677798958	2.122940784320141	2.9449500460962765	3.521937875891134	2.1121785004672384	1.4894931562402014	1.4208279512410917	3.15545229144472	1.4375831899130134	3.097235193840834	3.450928015503345	2.431192373519002	-1.7059089696234075	1.8422031804888852	-0.45142992226478523	-1.4182899977952221	2.1001890536287413	4.154022554580851	1.896239118513534	1.190056316422988	2.5984544053342673	1.2170692552280844	3.4218627372197234	1.931069383027277	1.0462035573934336	2.0872035784569567	-0.5712228593720814	3.0881690732072844
0.9311370268168682	-2.0486236363832973	-0.046247667608178555	-0.7103298766975408	2.1121448303472996	-0.2375758881773767	-0.12612629816635196	0.21115176564005406	1.1880918619069571	3.0287738668699338	6.3298261319490425	0.7106909705491786	1.2164007596441178	3.0491263580463546	-0.3441063109920385	0.17664204979802967	4.700746418418245	2.668597252155428	0.7857910208657077	1.770400771928919	2.3155500063900307	3.199634910833157	2.430302252521252	2.1203043764398264	2.863828027253301	3.683330591634374	2.112018264351241	1.5341843893596585	1.2680723510797554	3.1522671255085895	1.3968816504053514	3.0257339926045135	3.4040079832100183	2.466695967682322	-1.7889213117842626	1.990721243519823	-0.5477979832550773	-1.4840834736858899	2.0444011413265617	3.8156860165231152	2.161988540908175	1.049569480573482	2.3657150820871444	1.2130202776565122	3.279210777105719	2.196902034325504	1.04105729550628	1.826656593870457	-0.6163304012522751	3.149907651387606
0.8663627628208597	-1.9879477866635322	-0.07461822459560595	-0.6978159352219229	2.1824667241654776	-0.03982360684376671	-0.07156916953660657	0.10302214776685129	1.2105177485561402	2.995388402887649	6.439431293477105	0.6500275375001299	1.1179071470243116	2.8795466951178077	-0.4220505922333226	0.16860268698112874	4.68837253814079	2.528996056453235	0.7231723479381814	1.8152690975330465	2.2008669915735695	3.0347805672007153	2.617395619441585	2.1328632648878716	2.818073095844038	3.7319323572631107	2.119892724908831	1.575785507413435	1.1906049789960549	3.201313704103259	1.3788305985283018	2.902391416219708	3.4189912594633554	2.5729979055007335	-1.9003653177282878	2.118248191772313	-0.5944476481155541	-1.4231521290333649	1.96298023444633	3.4480184648166388	2.4031955938427108	1.0518349035093846	2.0900217066864246	1.1711496367574323	3.117981992210839	2.4606896199452253	1.0709759360427722	1.5571360247126957	-0.6574289304135624	3.151033731719206
0.8449429744088259	-1.95601202237929	-0.11514243203022519	-0.6220392065326438	2.2168938301316055	0.05591428006417239	0.02456291383863927	-0.048302374820041905	1.2799597884803768	2.942094722273836	6.5010262617665715	0.5310030789269987	0.891309195290144	2.7713885817891337	-0.542504142148309	0.21175126711482087	4.595673656130261	2.399883340863295	0.622127284522201	1.7003964396314604	2.0776771148426088	2.9254080463098697	2.674106376296929	2.1723135137151304	2.8203619428217017	3.716078693674054	2.1038233315616557	1.624943199952541	1.1626831997535219	3.308315372270222	1.2901007801467501	2.750159951133708	3.5110800320203976	2.731991353950942	-2.0342300112586846	2.191624911687934	-0.6044705204065314	-1.27914464199823	1.8542963374353874	3.154543547353677	2.5604233043654108	1.1426048900628334	1.9156300311269228	1.1557260747940492	2.9557792305691364	2.684223064677934	1.0601719825157043	1.3772469572609034	-0.7225569407182254	3.113946520798037
0.8065521228703341	-1.9643165825453703	-0.16117460883541648	-0.47801336625710994	2.2150999967154767	0.06743530868836362	0.09594201426205431	-0.21601818422390062	1.383540830221743	2.914366129418156	6.504014912277763	0.3666061764108311	0.6316792614371517	2.717008528519986	-0.6892577793286837	0.24995623906856848	4.428752536469079	2.2905611058471465	0.48501234516799807	1.518021976971048	1.9456423551939217	2.842162252420779	2.610339356523604	2.2882914931046217	2.883877446451877	3.6263784230465115	2.096109107120063	1.6834777933806087	1.1640481580869904	3.4699127753112116	1.110260530908185	2.558825140027039	3.60392283309019	2.9236272245642523	-2.1191445610767543	2.2177518701072785	-0.6221157252052156	-1.1238658507292232	1.7202686386057375	2.9309563611478615	2.6780095333527587	1.3388701122531097	1.8337183410449085	1.211873457419479	2.794764245447952	2.8139423572726763	1.0134081244976592	1.3585432940702222	-0.7823969894611447	3.0095392900529623
0.7336012665670398	-1.9661877366081086	-0.18699885867120386	-0.30726544787671745	2.2019270988010673	0.004348795120648641	0.08380551015547888	-0.38369332045947724	1.5070559934290488	2.843149099234781	6.45707551895494	0.23264109509418227	0.37062781996562666	2.7237581493551373	-0.8631612642676743	0.343788802095674	4.2604214678647185	2.210141515122224	0.38269400372890944	1.3650577494549005	1.792969535403874	2.7594007138424006	2.5051842827484982	2.422029274669687	3.0276346431643884	3.460798403790437	2.0933393114006775	1.7226991676481718	1.1610308817709016	3.7057394751294206	0.9730401788031386	2.3159133279613306	3.678182479845776	3.1837014940441493	-2.1693628432272254	2.159045226642842	-0.609989287124774	-0.9804108786075147	1.5378668782134037	2.7904599818655162	2.703006391136197	1.6470288591829678	1.7943758632281432	1.3094233910513196	2.6365524129151843	2.7804188122896	1.0328744194621078	1.4490095478293306	-0.8161169676060464	2.8814843723442927
0.6682297200095422	-1.967743527626564	-0.17311155229097888	-0.13309063475377036	2.22251088426292	-0.11167354600227822	-0.0322569528448751	-0.4989610793658764	1.6212406782494686	2.692835116632021	6.375071423912582	0.19835524390722098	0.09695146337356016	2.8054103192419895	-0.9958938533097967	0.5530042201187706	4.070646548915581	2.1993682798938043	0.3363428828578213	1.238779766930349	1.6359212215165222	2.6452778789512346	2.360223694148467	2.4954652178086407	3.224167369227266	3.3210925316743647	2.070791800792462	1.7263043018914666	1.1071509475550374	3.955675464680342	0.8943644034004816	2.071799815034507	3.7153974354750083	3.4943579429731977	-2.2058091419394605	2.0134769814979614	-0.5730902683942843	-0.9095342655133349	1.346368691027216	2.745824935112131	2.614078175870266	1.9534732319991697	1.8191832344925924	1.422045819227044	2.4977250931972415	2.667551896362025	1.1407541329350401	1.6231596949157807	-0.8260780114781724	2.764837137994875
0.6071009392336608	-1.9598594515195256	-0.13271375726814216	0.039659514262721574	2.287451277832708	-0.18267759465974903	-0.26954732127135994	-0.5653193534152031	1.6993038619463872	2.516062856093243	6.281208619355231	0.2733836978185438	-0.13547707893154315	2.893994532148726	-0.9878636166487975	0.7768344798000542	3.848968904625252	2.2384034604020684	0.3025154965722384	1.1555541165748138	1.499191725711929	2.4971649332034156	2.205730634271373	2.5518603791030143	3.4350494051885754	3.261235875100725	2.0493888338699415	1.6922064804770582	1.0443628642154836	4.097838378689145	0.8423376200775146	1.853883380879981	3.6325759165746576	3.8010045742085103	-2.1768702227810324	1.8625885290943025	-0.5048604933171836	-0.9667748105441797	1.2181774278861046	2.7582658987665143	2.496769689747179	2.1592287394614784	1.8419479940419485	1.5457385733643467	2.368685052008351	2.5310761209560217	1.3034207586724484	1.8650030163115994	-0.8232003765817817	2.655191185707143
0.49213434412214585	-1.9129334305304355	-0.11553972818154531	0.20255252783995803	2.402329094582836	-0.15882348253036402	-0.5456242197710232	-0.6080058435253873	1.7486117116673436	2.345364288764082	6.181560298835036	0.4938892706713327	-0.25404045165709643	2.94868470313192	-0.8174016617073786	0.9488048497878392	3.658962501521267	2.263105966729788	0.2794254548098887	1.1302630860516578	1.4046960763658602	2.355208947834649	2.0783641576963894	2.6021438675839312	3.616726634040654	3.2693442373943653	2.0320604424684996	1.5992277596358417	1.02010492049963	4.131506577998424	0.8699342345988951	1.6702154212672227	3.431517862175158	4.025909400999566	-2.1120176230543892	1.6936324421385547	-0.41000205012874363	-1.083156551908056	1.1539240548104543	2.828297813377271	2.3787289724364964	2.337370578164523	1.7871823176228225	1.6167244055873238	2.2354640374672448	2.3314362916822953	1.549322576671638	2.1148808262188967	-0.7900706825181936	2.5838564447010137
0.39207921709746957	-1.8398533010689309	-0.12288970698096098	0.35483756948940204	2.548390621526492	-0.08030792622364033	-0.7349856821495078	-0.644632031561805	1.8033759814975898	2.1805607766089636	6.082886885700847	0.8351461077409743	-0.2578231075233643	2.989072974831985	-0.5235757271616699	1.0983849943781077	3.49949096284345	2.2949273509617507	0.24960794408961912	1.114827141853198	1.3658236609949619	2.1995323953290393	1.9849198738300202	2.643775144748541	3.7062557638977416	3.37678608880172	2.00482030274893	1.457641883997107	1.0145014073411798	4.055012827313483	0.9860295400770221	1.5483389199329771	3.1489760813979233	4.104414113034812	-2.0460236987334177	1.481930333494707	-0.32395383542323897	-1.1926871083454587	1.1672269217401918	2.940328279132538	2.2796252685981164	2.5185737992133843	1.6866502975583064	1.5839815175952545	2.1079205946942046	2.138993022644314	1.8650345559226456	2.319212477226711	-0.7312144405774592	2.5784218831006847
0.36425408811222126	-1.7746362235115107	-0.09045589390049058	0.49156681927376944	2.6536650876650176	0.08058044707455783	-0.8066619097921061	-0.6556544601657684	1.8589587143442312	2.040607800069671	5.970868428840217	1.2423719256345833	-0.19134955634478096	2.9997264304204387	-0.11263155263689346	1.1795225635838988	3.3302129136056093	2.368275522968459	0.1863431300757391	1.0536813141172658	1.394254983155126	2.060043806067237	1.9632670142690345	2.7255037890383056	3.677271038228669	3.6196254884795716	1.9511412038897737	1.309431796177344	1.043836038192039	3.8204054488301997	1.0949598953862818	1.475083235439429	2.8421108002094257	3.9964623023111647	-1.967221576187199	1.2972506636998993	-0.21674622365900068	-1.2976870424927758	1.288240946399447	3.0231513169707314	2.2392010571725756	2.6721633515029826	1.5462429444469967	1.5178404157613818	1.9814461507896293	2.045903703911388	2.132863924571443	2.426452030053615	-0.6868201586288474	2.612130853027053
0.36036145348734294	-1.7217183046810718	0.0372567598328572	0.5939116083266688	2.7053963442614863	0.34015040622432097	-0.7248605007573934	-0.6482519435387516	1.9076481697861336	1.9800693546796797	5.841029943530506	1.6826823386151717	-0.07550873210896274	2.973567089129611	0.3316232332223971	1.1848981375271392	3.1831573432334044	2.4168974590544337	0.12649906298961539	0.9598918970721106	1.5099708399258855	1.9513630784774072	1.9954577229370867	2.8094613963541546	3.5841985971850057	3.9334796194097734	1.8976681228940429	1.1630597940432017	1.0703210191888153	3.4937766357233286	1.163743417007408	1.439464821915992	2.5672552455621522	3.697271425850154	-1.8949630479817992	1.1644035081886304	-0.06932338356676553	-1.392830110584588	1.5137850084354578	3.0532032473875237	2.2405140234399887	2.810507219710417	1.3772982334610715	1.4580185274785151	1.8370837924860808	2.0253236125897307	2.321038109227783	2.4495642275249443	-0.6818519342778109	2.608703652017834
0.3933561660220337	-1.6876801201016196	0.20845528321975362	0.6626805297896037	2.7038018256693723	0.5841559801549095	-0.49671250830573044	-0.6127239310459	2.0216327858692127	2.0288772357334466	5.725095875037566	2.1134828074709096	0.07509879540728154	2.944671415067775	0.6480315528756238	1.202176768058984	3.081577887282254	2.4224976430057703	0.07473175948291585	0.8490720050074219	1.6739298054347302	1.8515142453638993	2.034965348034603	2.818281379081026	3.5213433378753116	4.223129683791799	1.847491327713118	1.0371109661937312	1.0107896785396413	3.1729707040934505	1.1936281930343284	1.4369893181420967	2.382907435945188	3.279749158489506	-1.8499948589652422	1.0553919347030762	0.03526095791884673	-1.4804810764503569	1.8230898096772872	3.042430691110634	2.2603852629102583	2.963913089059264	1.2474295726769036	1.400958369562387	1.677399117067873	2.029284309410126	2.4319544368577297	2.4404341269437193	-0.7066684608629323	2.5454473133905724
0.5017114610563731	-1.6865027647363013	0.4001687351475286	0.7231709976609754	2.6603149549753176	0.7477681208664629	-0.2330692411318252	-0.5192773269218874	2.2474194499916544	2.1242897954021984	5.667032948261325	2.490401935008743	0.2161894498841857	2.936498901191701	0.8038351393088694	1.3130239825403653	2.997296610902647	2.4758654976945738	0.016560057561471747	0.7311874555549156	1.8414943283113119	1.8196456339637	2.0605280102678223	2.764786266454999	3.498102737794415	4.4440159951104565	1.7903557069231595	0.9523547929123442	0.893044062299904	2.8393743405012897	1.1948762811282585	1.5276696651218071	2.3244823879573326	2.8872673672475786	-1.8373895628900971	1.02628882073798	0.10717816008571653	-1.5952494742670305	2.1845807588549464	2.963521201441867	2.27518138276995	3.1179924625241946	1.1637416984948108	1.361826054535411	1.508782362215382	2.049838513824458	2.497513338289724	2.385131803423156	-0.7442744758764641	2.444834483762846
0.6308480700404641	-1.7249560319356938	0.6080990936155393	0.7804848496193042	2.624456406182177	0.8053563461774049	-0.021308957615027914	-0.4008980706420461	2.5346454045447095	2.217320514596591	5.686147525862312	2.8349372001845863	0.31846571837025933	2.9297310381380774	0.8420106294671112	1.5490932721817035	2.9499054912005547	2.582980880560408	-0.004838614886599249	0.6014768025127725	1.9985050843094165	1.9042750144548244	2.0271643607981003	2.7053472524260793	3.4830931835755026	4.567747183304736	1.7618565691493213	0.8904903341117754	0.786553365651925	2.51739885575424	1.171624862193161	1.7699565927397363	2.374369887300833	2.5862804266112445	-1.8254183360340246	1.1209200320290162	0.24336548407893216	-1.6912102644307125	2.5272478884245158	2.8472064303221765	2.243796439108522	3.2478563016337176	1.1073478533172778	1.338772627321551	1.3356520565849306	2.0787800762113906	2.5414643326675845	2.2438500184291157	-0.782323203950981	2.288627557764179
0.711440023940743	-1.7849591071609905	0.7926431559035892	0.8430160525620847	2.6474319695322026	0.7287186667829942	0.10259309278373793	-0.3106443102280386	2.842878576518531	2.385498300757053	5.798693391636682	3.066279104105955	0.41392356895726223	2.915648045476628	0.7777899801914508	1.9307590221518047	2.9276409243067656	2.6550713841373694	0.029444870989351474	0.4243952963278703	2.1310844333521874	2.076208709534342	1.90925588306833	2.6443743283577037	3.4381745616388484	4.55150625465091	1.7957121713722182	0.842336041004917	0.6829123188580298	2.2830900865774693	1.1514012125229733	2.141161988738042	2.4476322705395597	2.42043687293423	-1.787095192433337	1.2996737283920168	0.4053400498676975	-1.6979730469710368	2.827876906886081	2.7574213962667953	2.2394283013342453	3.320013083524606	1.0880170496947417	1.28009755927572	1.1505964746884962	2.0552488774549307	2.59781749854989	2.0618740708444707	-0.8189700073323822	2.0635338914802523
0.7360315887137885	-1.824589729725702	0.9570876447180506	0.9120160006368767	2.7470531424805023	0.5473935789796209	0.11143834153937715	-0.23358899292099178	3.1263214131291437	2.705498568487369	6.02073254432105	3.1203856809426056	0.5255962437353426	2.887098973565787	0.6483502130605853	2.4010977440874175	2.900115353893651	2.679987456802217	0.10418819136081092	0.2310805805339707	2.226819493043415	2.2647454438382777	1.7643511487921881	2.644781773211934	3.310065155321715	4.427678250190439	1.8665365346431042	0.8175796019154979	0.5757750629994616	2.1555839126966525	1.2105236077873667	2.5420974640403253	2.5395507785937235	2.413127309430016	-1.7504206288022364	1.5213841477206944	0.5793420624056379	-1.6479593970077915	3.07250769103867	2.722982172375858	2.3177517890556865	3.2860929671329613	1.0771527236159204	1.1799029177503095	0.9441371598923558	1.9889783947084634	2.684057340609141	1.9129230013621992	-0.8375885510637385	1.8875715996641709
0.6830794002451912	-1.822676527257061	1.1330356630048157	1.013840979813096	2.863797270764583	0.31543348578387176	0.044904700382615015	-0.14502316899061812	3.319242240126628	3.1049332160376055	6.287793239732825	3.081144648343222	0.6081641523576693	2.836969357200938	0.543914648442936	2.806473614842882	2.859647714822993	2.7017949527822127	0.22425640852503137	0.09689638268825865	2.2631567508901242	2.4009826045852987	1.6484348086144602	2.782402264564375	3.064630333255285	4.2819939736369665	1.9125929725555213	0.8016850445374268	0.4780727822880251	2.163646363972489	1.3308254323968944	2.909962131644732	2.6429986258428264	2.512057030342751	-1.7413407575851312	1.779835602326577	0.8737917772650328	-1.5153116165926783	3.1921546226537627	2.7205928482303134	2.4158202694909137	3.140738533353609	1.021439749010085	1.0811359503975335	0.7429515728473081	1.9405698780147547	2.755913220872	1.8286391299966631	-0.7817083246996175	1.7855389296183404
0.5570733757213195	-1.7737111585816165	1.3261577103781779	1.1575972890414639	2.945643185316686	0.05672633494517282	-0.04464487229075729	-0.07535003172644796	3.4019433809164425	3.477830190969344	6.500291085704997	2.99337787453835	0.6435331893747616	2.7782658981535984	0.511305089515334	2.985523423729132	2.8127826954728357	2.7405691077673198	0.40523292515290016	0.010548109474785107	2.240903701511132	2.4344423405778395	1.584705025057062	3.0222195122955697	2.7665300225585687	4.188735705226843	1.9102809943104155	0.8081938213855417	0.4051073780410285	2.3148173253944178	1.4726221075130248	3.1745766612621695	2.6811621979880984	2.643524751082812	-1.7111336999885611	2.016953552577953	1.311085983145475	-1.267365024044003	3.2063250678615276	2.7433532204788085	2.5215898020715444	2.9392689611754435	0.8814764419237981	0.9791625672799886	0.5695124453215209	1.8825832056115979	2.779726668734914	1.7980924220520513	-0.6791464655718041	1.6947915428957185
0.39203802519667375	-1.6796488745739162	1.5334921246192075	1.275305347782892	2.989963554365711	-0.1648800585178214	-0.15327915481157076	-0.001711260554947791	3.3933949894118873	3.7376095920395835	6.600482797227224	2.7923176348040077	0.6188856928703448	2.7297415970144048	0.5569372280016464	2.8547817860381697	2.6987451831879214	2.8028118302434115	0.6079691930712151	-0.06514781200345333	2.2221810937213804	2.366047042883923	1.6106959037734299	3.295615009484229	2.5390978622972264	4.156060215386804	1.8358398729927299	0.8466604261686717	0.3897096901740055	2.574035087556102	1.6433328234719056	3.239732881951806	2.652582085004864	2.798257768233423	-1.6920101723413619	2.158939876004053	1.8412588055889814	-0.9814054054516769	3.2076658706548407	2.7956093873516012	2.6373833271168463	2.721910814622492	0.6844976252249497	0.8968255551598322	0.4147689202286588	1.8150701513136347	2.7461321268504557	1.834717168383594	-0.5059964683871983	1.6257824025744143
0.20152548403194462	-1.5490675500384157	1.7525648342401425	1.3379135595962914	2.9939498508459996	-0.3281707608389775	-0.24061170131105172	0.0894779827295053	3.3536358748821895	3.770459141915137	6.603055913442742	2.5139015074646283	0.5100319399798648	2.688131096676622	0.6691268571199941	2.4688923708269512	2.517135341700782	2.9617051850661014	0.7267071197635312	-0.1148883151164227	2.237636165146622	2.1811076337452797	1.7062440338396208	3.532388404480879	2.416446475696059	4.21596528009354	1.7149989506569163	0.8893359807826421	0.4713437771703986	2.875331877827166	1.8131421424740577	3.1554215495360047	2.637598808751526	2.940752487631266	-1.7037531342785677	2.2013961834354894	2.43787955914675	-0.7625431979457016	3.2000416979085484	2.8475153946513383	2.675459348871823	2.5379523494623966	0.47221402219708175	0.8600102851015577	0.3012887514585321	1.7835398981944182	2.6506545848819685	1.919287985767398	-0.27344913552065797	1.6221838415147372
0.028519500703974483	-1.4048835661929049	1.887735820268721	1.393687234142238	2.9875898960069933	-0.47657379034179426	-0.2559023251289405	0.11158384968985464	3.376825660346674	3.5177657162561204	6.573552978449915	2.258184115181143	0.3227784279247955	2.635392843070078	0.7869461495059766	1.9450618885364999	2.3438799738023297	3.194089089453584	0.7170150034682241	-0.15065452728358256	2.239889638501456	1.9574739193030624	1.820093764033454	3.6548375668493263	2.3630547183132427	4.346909280119175	1.5841318256344044	0.9231318944032765	0.6580796558438712	3.160379345002178	1.9437984757147233	2.9978785666438776	2.648544383936594	3.0401625512885624	-1.6579733366615976	2.184092341014613	3.0377917744692082	-0.6232210373764139	3.118962564289357	2.87808226561674	2.6268543476262476	2.494970541327138	0.2633643750960338	0.8707061391490052	0.28275943773847834	1.7580154075741015	2.5217742871863065	1.9731294931949677	-0.0438778182307293	1.6543016109725417
-0.0835842573024714	-1.2894396677829163	1.9130363615414054	1.4434734689975413	3.0302795074049897	-0.5536682506067667	-0.2299836892403202	0.02169614779036986	3.4427755914009657	3.0672008931896153	6.584260977607658	2.01693184843493	0.1366573032946593	2.5626793602351823	0.863424593896443	1.4097363173227813	2.178095230901321	3.429937514421133	0.6333967452341989	-0.22787854079868602	2.245842563947145	1.8053716321860414	1.9409997571452693	3.6486779593471375	2.4059485910004264	4.523647374053958	1.4762929195681027	0.9506499018416236	0.9127042516293361	3.402825217781414	2.036480573060392	2.7939018624782817	2.6641843947010364	3.0817644098611106	-1.5484822639123115	2.1209346330613976	3.5347530052719933	-0.5718813516209483	2.9991841814200173	2.8949723156111	2.5677203668900725	2.646906947149996	0.0896831731765644	0.9228279486974958	0.3567104039058215	1.7101505159341737	2.3929259538501904	1.959486514326451	0.18052851334772774	1.695207703018268
-0.14180900907249291	-1.2425346709967782	1.8471032593382877	1.4834410728489	3.14711423333635	-0.5422318110326786	-0.18429466530615046	-0.11281001971261524	3.4808977798978744	2.544982369186101	6.677100928514122	1.802457582250796	0.02455094822617688	2.460814812279825	0.8914666901729487	1.0248548222259202	2.0470541552419426	3.686786629206196	0.5055178225849359	-0.34943936964422523	2.269748160453016	1.7379909646669482	2.0617381872854184	3.578261901598361	2.552126683554696	4.664151980366119	1.384775206459829	0.9584018284288056	1.174536785281012	3.586868087028588	2.0874441702292694	2.5960778667215925	2.717525831102937	3.0582276153775427	-1.4206792721162378	1.979159010912874	3.854198031276792	-0.6360614839644145	2.912084580356338	2.891058767441675	2.5081318978305633	2.871153203981034	-0.008539807557849563	0.9650730615107088	0.502759404868502	1.7114707482076397	2.225688424697487	1.8586119459047452	0.3842503069102393	1.742282756880583
-0.1374838594892936	-1.2522899011665527	1.71861407221827	1.537405038935296	3.3097732492615712	-0.5020350944231611	-0.04215357483761798	-0.2952088428656642	3.499249539532122	2.065934703780368	6.84170045586576	1.6261231972410628	-0.021178229061589136	2.309094281236718	0.8475978047100833	0.872370907782382	2.018539516167194	3.9565683721839653	0.3328651234812722	-0.501074821476144	2.2582366673987364	1.7457621094150422	2.17026313860183	3.4759453084977756	2.7183541953075427	4.706968974089844	1.27304485186216	0.9478261760057423	1.36675644392579	3.7165391783816206	2.1202411518086968	2.4636263978095396	2.8266410539478644	2.9965348994019854	-1.2636076451678204	1.791898250467766	3.9806347091400185	-0.8102804864656363	2.8450444406906628	2.8594826130010005	2.4302628984324572	3.09640971698619	-0.03906057101088881	0.9535814546457294	0.7719570754783115	1.7776117964174927	2.0627341197241504	1.723382113295973	0.5086280818765092	1.7966038928766714
-0.062061489138456515	-1.2883674334323592	1.5635602197077296	1.5663796265057643	3.4646771065796855	-0.420711181652979	0.16060146834398042	-0.5150879905890183	3.4509238454308404	1.7125886694090073	6.98991834271488	1.4497637860625798	-0.03322490379493157	2.139113289501757	0.73742635676315	0.8906094622326632	2.05494566052093	4.166029489719788	0.16353815055737048	-0.6288808960375576	2.2260495563138476	1.8107676199339742	2.277410349928978	3.3964216598897297	2.8872887087743555	4.665047530828402	1.1402320025739647	0.9307595060165518	1.4925481303417645	3.7628982732176772	2.152737667735882	2.400320796446023	2.945072177450305	2.894723122021877	-1.1016663666169333	1.6147248136865795	3.941582628954431	-1.0271536402832817	2.785759925025527	2.8047547314948895	2.3441878598630197	3.3728525428133915	-0.024436655253565635	0.9201598363092932	1.1525919392429593	1.8594144235576633	1.9042228607279212	1.6147600023810569	0.5724279529982217	1.8180238991842779
0.037458143175919806	-1.330331742524752	1.447314977614748	1.5411784735956349	3.547845746782065	-0.30030712773465434	0.30061695639836833	-0.6609216354580699	3.2873585586213414	1.4549727734363131	7.016464591373105	1.2280569571098086	0.010721365632300594	1.9996515292727608	0.6020170221673605	0.9769306205980086	2.1258429439473714	4.307600241642155	0.049608273713510787	-0.7104677230492099	2.1849800044219854	1.8990173853670904	2.371320086494425	3.40660778124549	3.1385116727169944	4.497216533383346	0.9892209086831988	0.9131245390037878	1.6121376376635557	3.7435633206209955	2.1130762016398292	2.3737151393809444	3.0701436165650215	2.7590367389165285	-1.0245889123465894	1.4325472215629789	3.7882450568188775	-1.2328217916566637	2.7406195643173055	2.7346816216402425	2.2437206910546337	3.6417949818933453	0.024941262728652037	0.8636145772750977	1.5610445291180983	1.9723331132998827	1.7486842871696138	1.5388497375485852	0.6173879238580878	1.7969221329703853
0.15691465547380468	-1.349695033443636	1.452822946985319	1.4415289950144077	3.541866302061634	-0.23546116192477173	0.3763386854098241	-0.7267714949038908	3.0733759500019953	1.2335807013445153	6.895080630771522	1.0140581881319168	0.1268513100617188	1.8668664210050223	0.4143474172380876	1.0836501622301151	2.259093641084866	4.442835192229745	-0.002786166729945673	-0.7623785597797503	2.0896017446786077	1.946013210282872	2.424549257160683	3.536175244890785	3.413195318180688	4.213786914104203	0.8563851685212898	0.9132754929006746	1.7251897129671547	3.67495783244976	1.9678588406366289	2.345787611368642	3.296425140891002	2.599980637064855	-1.0316904876001909	1.2699385105941914	3.547027930349342	-1.4262462125485442	2.7155912455087865	2.6418481395371	2.118584906029663	3.8505506440545503	0.0741711653691968	0.7716817223552637	1.9461691881302978	2.112303621194468	1.6815271677602426	1.4922862245843387	0.6483286477868152	1.7848290094092902
0.274414552484052	-1.3482023150340374	1.5836417342653486	1.276075436489083	3.4892653080512837	-0.21798506417324348	0.40319441483586027	-0.762340180565021	2.8724887496449485	1.0470230461902403	6.651609497683372	0.8475590874407803	0.26639999017275473	1.719323357992319	0.1714858682736936	1.1259108127392554	2.364566239640319	4.502420200288254	-0.007062100389639542	-0.7812250282343965	1.945191660522952	1.901438661920653	2.4551760447598414	3.7513061279244853	3.6040719512314547	3.9359484341976883	0.7690335944289505	0.9269412603894178	1.799160875986179	3.5832101230238087	1.7920402085896199	2.275247770821214	3.6094929146843695	2.4217734788321446	-1.0515748983102762	1.2031988809221943	3.2577257647159295	-1.6039571093026148	2.693297112788593	2.5119801331780343	1.9598169850778824	4.069990530602655	0.11804291264116964	0.7050023171448236	2.2700758452750884	2.2174044649251896	1.7164642127456968	1.509763845696969	0.6783101600834097	1.8229688606404337
0.313876393443145	-1.3465414030008211	1.7795629136139184	1.0856517516654878	3.4535335959643354	-0.2338201343527507	0.32598704972849635	-0.738363347863778	2.6631440981185017	0.8843433417914277	6.305837017418036	0.7406222683737084	0.40404529567592123	1.5634071167003327	-0.03598315614777886	1.0739069344579932	2.392070766039356	4.4313500692109	0.041094414693319675	-0.7436428226321229	1.779091895327014	1.7761548951064068	2.4580804696020726	4.00432938240162	3.723400108086205	3.7128111446900505	0.7238470097176621	0.9408645374669684	1.8127865126834357	3.5018390869991647	1.5999502058365374	2.168729006492014	3.932849529151704	2.2189017648895026	-1.0559119317687249	1.2332238129766837	2.939938843509885	-1.735941871821618	2.659119786684525	2.3639038290201713	1.8089268617305785	4.286522103922235	0.21955183396073022	0.6789765191125274	2.438122467397732	2.2545521769334615	1.7532871549444597	1.5337629672247612	0.7063732491157454	1.9185143287759605
0.2833531949559954	-1.3346837525358342	1.9766218046685409	0.9302478507559668	3.463028229399204	-0.3310298707325026	0.1578130436716601	-0.6790822050952261	2.4718965732878675	0.7263479236588543	5.889215939740349	0.7594419472734141	0.5308726872685497	1.406286888989104	-0.1818870328349267	1.0258627423402786	2.380959526606539	4.308383318211621	0.15270578528614465	-0.6833828453523436	1.579959966538126	1.6104012201826443	2.3947044300959703	4.243283805735622	3.7717960167773894	3.5131760038006923	0.6718847263870517	0.9448159777090026	1.7173352158903512	3.396828147542286	1.3826673137800198	2.039714402042746	4.226093650109893	1.982761094769114	-1.0613142015152148	1.305731390122308	2.6301454723038056	-1.8139348770007122	2.6060923507215175	2.2261469334564223	1.7145700359359204	4.422631163017224	0.4240794330849173	0.6628040133208756	2.4313046301699677	2.284115025096142	1.7400219457322343	1.5410931336914016	0.748406394739112	2.047058846628804
0.2329549043365267	-1.3173387851003517	2.1300503547418623	0.8463659384340174	3.4840287640385403	-0.46391926844620757	-0.02880570591437972	-0.6050570388250627	2.3153155042182605	0.5762522764329095	5.436842930546435	0.8617238989530603	0.6052006703732717	1.2513557274946816	-0.28298728751665825	1.0003287661098839	2.2832311252315343	4.152907024782969	0.2800335875970462	-0.6295231376182685	1.3742929650202165	1.4530413039778924	2.296419438159215	4.422152096742808	3.72205761130123	3.4287764237472005	0.5973520415745108	0.9412374823886884	1.5243492648478376	3.2668584468827406	1.204884098622193	1.892530080573427	4.4288300260377715	1.724065200121443	-1.0657780488174797	1.4101338731609017	2.3647744610046546	-1.8495610386183667	2.5416812361407692	2.076381624299123	1.6289494856898172	4.518666727205479	0.7559002260481587	0.67963184496226	2.319487348528565	2.3016663482610262	1.6582251496500926	1.5834568003882865	0.7487261319498215	2.1594710397311205
0.14562807465669425	-1.3138487674103043	2.2142590799056903	0.8300593100804046	3.4984881485443133	-0.594034145316495	-0.18740307313759103	-0.43703618065910277	2.15884356355084	0.44304784790430435	5.011799292337209	0.9177074384459323	0.5777583453307173	1.1531943498894193	-0.30767282984491534	0.9600839558294612	2.065025743263959	3.9177467580128322	0.3732489413783856	-0.5419125275047783	1.2108598099608316	1.3516935853788474	2.1890674276444737	4.504360087919902	3.618773391434144	3.4591283231986134	0.4858963774614088	0.9279446598216647	1.304567026521966	3.186433006995387	1.1309926609129386	1.7435432078124358	4.4418187752573886	1.5027525016810295	-1.037397110571835	1.5233067968785678	2.190005265649379	-1.8784023170991606	2.4568425966501293	1.9053801669172088	1.5267906103445705	4.505349714001179	1.239466347294884	0.7182024521180355	2.152984835882593	2.2532578315673213	1.4421460791087541	1.6330202035435064	0.6590521419306359	2.2098019345521913
0.02917857111665288	-1.3076676517423866	2.2319387586394224	0.8582253045093736	3.4719611574209397	-0.7077894998966295	-0.32826423096964863	-0.18154767410633704	2.0192319610211253	0.3401523394119346	4.643060551191758	0.8821702788214909	0.48495076318504904	1.1262870776411829	-0.27890843714916785	0.9143195830180298	1.8330786201039047	3.573216797040517	0.45739931580117255	-0.41065163616436723	1.0618113264831428	1.3714327542345432	2.0564134084079955	4.466994998052529	3.519516661921984	3.519904734301084	0.37492142169629844	0.9004888098702712	1.0865807860032912	3.149007307245826	1.1183962162612215	1.6198641551865194	4.275129826939003	1.3451583125301974	-1.0117807141213429	1.5974473089254004	2.1609265620891365	-1.9181833908657713	2.304595753981924	1.7874175860419719	1.430817826066944	4.353841901706736	1.8437833842786968	0.7926287450521181	1.9770751331941323	2.174328651139988	1.1780885048865664	1.6558976269998904	0.5295093812528937	2.1950649702125573
-0.05357595757522495	-1.2888720143032084	2.2050490327614596	0.9414333892134049	3.3601455411488517	-0.7715188902451373	-0.47982196869224863	0.0840887879323661	1.9059203034181906	0.29446069964545396	4.324265835968619	0.7859696861480013	0.41450180934446357	1.1276552440266874	-0.2650785851218923	0.868411221618835	1.6298355321452942	3.1472468728436698	0.5046436317033967	-0.263268266521981	0.9326873032511168	1.489683289155113	1.922772629449477	4.309577480253361	3.403687799965778	3.5816008999323863	0.2999538102831933	0.8690548807538635	0.9379440074797907	3.095879734795485	1.1370019739577972	1.488470183032247	4.017665575085782	1.2196635493964376	-1.030904241768544	1.651808238539846	2.2977325819027814	-1.9362395782365045	2.0825745855597178	1.7561503959304627	1.3388596886454454	4.165260749204458	2.484097752357463	0.9510069602360597	1.8681322707323798	2.0926295716291095	0.9543699524133654	1.7257037674437707	0.39844172003176304	2.1115636656237085
-0.09130773870103935	-1.285318924004304	2.162935640721561	1.1024781898957816	3.1442151086234125	-0.7785397814037862	-0.6255057298510264	0.33475752404391634	1.8157256790116183	0.2703247161719369	4.064093420612046	0.6396416774690461	0.39026389978097764	1.1359554534320773	-0.24948548007116864	0.7582119557823976	1.463987657202054	2.699683019003954	0.5013559138228317	-0.13840764472727402	0.8262294661798008	1.5835365803264703	1.836831443092202	4.079634778401163	3.2516555411032515	3.6479926544740353	0.23860626872987428	0.8553624743421405	0.8911762245804203	3.0683827944874635	1.20331243213354	1.3200878583728677	3.737604791350497	1.1733000323125728	-1.0570025308255317	1.733323295301816	2.564143002180258	-1.973655888173657	1.8230109389247358	1.7834010497628252	1.2666717932890292	3.947627078240386	3.006325480849258	1.1608750636133904	1.8491040908737086	1.9862343825322433	0.7619445079372025	1.8653682203348514	0.2511412465745747	1.9857364285710297
-0.10916442769453365	-1.305376013620608	2.1270345157750254	1.3105754105264804	2.8903786204763238	-0.7602516287712575	-0.7351456737290684	0.5055441576529381	1.7856789922764595	0.2283646264819558	3.873682820663759	0.4997203679899906	0.43575214357407777	1.1518809101593384	-0.20665755121250737	0.6043361516571288	1.3894076713120855	2.2445731545857406	0.540618486893627	-0.028695065732774843	0.7237527653686939	1.6205705817076002	1.8115108162625027	3.8949424227129166	3.1012959011859396	3.7450025531991273	0.17121553651607752	0.8635939015429622	0.878556346655194	3.0883896180237995	1.2851084277710272	1.163554304204078	3.4853214450848737	1.215528424899767	-1.0757963424788124	1.8304302466043638	2.8899482212190843	-2.0682022401589695	1.569204857225747	1.8720738122332103	1.255183338449168	3.673878268877502	3.312806047318027	1.355694076941472	1.866564405725299	1.8802016101378982	0.6358131451626283	1.970964355057132	0.1300838195656801	1.8906071205580504
-0.07025867739613736	-1.3214385046760129	2.0681985675477566	1.524313530930034	2.668106352641336	-0.7302225159842639	-0.8381802509653029	0.5142482156649242	1.8302943207034243	0.20258120334700758	3.73308838993142	0.4502936847095157	0.5680969121945749	1.1299537635543353	-0.19539822467724247	0.4894092605223942	1.3791171484282845	1.8148302250996444	0.626878321921863	0.054619169668377356	0.6125250763629808	1.6233377549116708	1.8319162625899672	3.8186543655943472	2.976487716471205	3.852250772074096	0.10528982021997282	0.8751463144752917	0.8764729891988482	3.10653013339443	1.3465189845409626	1.0867175511444087	3.251134783125231	1.2796228545981376	-1.107347626819816	1.92985491196024	3.199098148771916	-2.138040125215909	1.354755281048136	2.0330236301062867	1.3326230988752357	3.432273974145686	3.432491252595068	1.5507471352158855	1.8974941063195427	1.842846802871041	0.6241141895682316	2.0411617855259228	0.054232315117194375	1.8481587880581785
0.029940621281311447	-1.3207657301815456	1.9574251769934072	1.7322374816018382	2.4908792350336073	-0.7300871735040967	-0.9118906572622987	0.3823451309318794	1.9183245651333123	0.21441101103633037	3.6017316062336704	0.4333509684660294	0.6895514868561295	1.0729285886065472	-0.20514922633702729	0.4193348144765773	1.3550217523097712	1.5055387097533297	0.6909983226676818	0.09780437940581425	0.5252405417523847	1.5330817889056032	1.8882918935019752	3.8439878485897396	2.898094707486214	3.938417248985602	0.024988635231522775	0.887426857969075	0.9161286207817246	3.1401236803770813	1.3996320667604991	1.08998617748664	3.026750491831327	1.371639816882602	-1.1358807416780377	2.088802688231156	3.3728774308145013	-2.15649412332431	1.2067148785158164	2.216466051142582	1.5224477219215913	3.254132135442641	3.3535694724148564	1.7325064405385517	1.9377597303650436	1.9028008802307332	0.7071575956727281	2.196451753411729	-0.02907152585784259	1.8189786194654196
0.15742955423370947	-1.3132390655246935	1.8238433755701073	1.8952652607026583	2.3617775876606326	-0.7793180006647441	-0.9139934037365075	0.15652770063959884	2.0309996403901627	0.23709804155461267	3.4574133489285614	0.3860264833605222	0.7176202389848174	1.072800893077234	-0.2025787008450143	0.3689868049546162	1.3178790674633278	1.311217072560528	0.7759658755232101	0.12121297770964674	0.4634953718299145	1.353745905505198	1.9659107855997828	3.972356945016712	2.9008017092001817	4.025092011294621	-0.0676278398150206	0.9125384826982271	0.9718045528047854	3.2356040061344395	1.4603723539985078	1.1627131136012967	2.846148501277697	1.4747673156934689	-1.1416380901872056	2.284570512758367	3.4200468001641413	-2.1883631835306727	1.125241391133883	2.3238826495823175	1.7999380926690591	3.0622446900068803	3.1012329179301856	1.8331223629673619	1.9679292539861577	2.056180806118551	0.8996789332275321	2.498658082650274	-0.1457510125970135	1.780300208075684
0.27198423033730157	-1.300729664768194	1.664455383226991	1.9722356268865355	2.2934488420825985	-0.8757495177835374	-0.9062223841579087	-0.1077055370934352	2.1408555652572114	0.2432709781173294	3.2806035061194385	0.31287499210542163	0.6815284014837243	1.1180963215466375	-0.21974386280820807	0.34261289529559147	1.290100968881286	1.1393673599521184	0.9067714372106634	0.14417865078540357	0.38569420425424794	1.206716769262305	2.0316140886012612	4.17305948674178	2.9449720542402935	4.103610003176904	-0.09386078109117924	0.9491847610777224	1.036484420501252	3.3695800483230265	1.5474380549214821	1.3313598124501231	2.7159934505770282	1.5100202962509308	-1.1135107796291872	2.4351165755859654	3.3887902873159783	-2.1980874460069555	1.1000027503185703	2.363574267069062	2.0437710781384206	2.828416306433437	2.809909122448764	1.8661695093896646	1.9567879102237158	2.2346192582948756	1.2329393458701348	3.006656878989631	-0.2851072461265539	1.7275702725481588
0.3273461450022517	-1.245372938395311	1.4766065393166006	1.9796477306836322	2.273879750270273	-1.0412226175973822	-0.9395006327062582	-0.35471368805975667	2.185998347628074	0.2435687081766243	3.081594542668366	0.19567744385101243	0.5718795680608424	1.1501296571858948	-0.2883620226363209	0.3716265957303156	1.2591662681876479	0.995305000763268	1.0153801521669028	0.15666914221715436	0.31608065653447975	1.0991198511774032	2.037739446121093	4.321105772893647	2.9526528965018786	4.117987218706519	-0.006577879619981431	0.9866568460695981	1.1564810206593399	3.483051584797758	1.652970837086152	1.5477380695024212	2.619964270953361	1.4634061655612072	-1.0071393274377358	2.531591423055784	3.31561094567543	-2.1685389484369786	1.1177223793909874	2.3935644046200224	2.194787448242205	2.5846690440595514	2.5453465007418763	1.870265295950502	1.9288989175219922	2.4106761149974987	1.6189089874066227	3.684945094169663	-0.44959974345192827	1.6558438514266904
0.3276550842581954	-1.1564405599079215	1.3279274841431488	1.9263960966504645	2.272267112148702	-1.2382135974800537	-0.9868352843158947	-0.5775619770675734	2.1388548778838037	0.27621977134597986	2.8523634502511848	0.0035014940227786617	0.3898543128400433	1.1911199220955806	-0.394858256450047	0.4614754744959127	1.2714349283947148	0.8608293971521294	1.0979531821730022	0.15573899923819443	0.291743144302265	1.022930348958688	2.014057212792138	4.3231669645091655	2.8777591824154305	4.057912725533947	0.18215737415133276	1.0144856409427123	1.318240556494081	3.5538219904412083	1.7328253623553036	1.7687548918786227	2.5908490409610776	1.3902896460519223	-0.7717728333183562	2.57157199047571	3.229290504808932	-2.170063889598032	1.1519259957459052	2.3974779527894476	2.2725554502351244	2.43212036176753	2.3094396491829454	1.8231754527481825	1.924124055909516	2.561027272728544	1.949388500768589	4.4172574187888864	-0.6139692649270285	1.5737379072487356
0.2795635400831	-1.1000746717933374	1.2484863127951555	1.8238395332033626	2.3114958934206298	-1.4155799177385506	-1.0448208039362001	-0.7903843300942949	2.002317058682323	0.3245909816461159	2.6002140432187746	-0.17358367604944094	0.20443189534444123	1.2368166793713995	-0.49867774471010673	0.6089917826615454	1.3545377399859908	0.6958612665178203	1.1562579131416355	0.12440203935179808	0.3010387218909588	1.0164274919291256	2.0031656196337746	4.201053344961848	2.730502690804376	3.9495269155312136	0.44045799313926703	1.025398719723522	1.4509528211271143	3.5525031326707768	1.7800215824999062	2.0392817897327467	2.6454066523835404	1.2828181780728358	-0.4570462357399748	2.571703678774194	3.1839772229205856	-2.198617860323844	1.1869971903788512	2.3589398021315864	2.293941650783178	2.355065368123336	2.1341598815734044	1.7153275414776634	1.8776107273660994	2.6264693744406804	2.131585350189539	5.0221657112975295	-0.7123253499754995	1.4968706846134403
0.17287651703085077	-1.0971943559888995	1.2093887597220934	1.7101359357341326	2.406605303534418	-1.548198630491923	-1.1520837300607896	-0.9657060219665698	1.82985780709468	0.3486674191077764	2.385606561591648	-0.25787181239811763	0.04919844473059483	1.2152908615728097	-0.59427580019819	0.7981687888872928	1.464871505793301	0.5476462285514958	1.168914676774332	0.05663447945612353	0.3156299618635138	1.0310473903572945	2.0010431553259904	4.04644000645356	2.5145807898634014	3.8447233073776106	0.7621434414410608	1.0079058269666512	1.5358675974513185	3.4488359350932023	1.8064856726397553	2.374988942293728	2.750800379665545	1.1586600208369904	-0.17640719937888494	2.544654902265457	3.2436442478429255	-2.2234368302349035	1.243389778450567	2.278361905085326	2.2514217432000345	2.350718205192276	1.979276628046446	1.5841453490576871	1.772397483178766	2.6020839077425686	2.1233385454262748	5.2743651753526235	-0.7289024945923218	1.4699426766838797
0.050330612173537834	-1.094503258011029	1.2352852452217558	1.6040562164562022	2.5471041349351267	-1.6450700106712581	-1.257198197831297	-1.1037304185258003	1.6651830481962915	0.3763761632928355	2.2149498227761506	-0.32759471853452415	-0.028526700648927893	1.168371875659275	-0.7178522199257865	0.9639716476991277	1.564346560336721	0.42596087557498075	1.1447223943352598	0.003062673120294984	0.3608684394618197	1.0566898620483391	2.0053625563734094	3.9446267275846703	2.2619272965597235	3.7563058522771238	1.0757026295744105	0.9652924298396343	1.6157535799153735	3.2806442432000624	1.8021404770534748	2.6509475280400894	2.87144494170541	1.1017916167742126	0.058578853209049944	2.5444442009878814	3.4031935260156048	-2.2610741461374246	1.2921581937759876	2.17407614518113	2.195822671645356	2.419201328268185	1.7857021642060844	1.462605808426654	1.6861173967284635	2.552277498053428	1.9514661841391778	5.156769479866445	-0.681335435706665	1.5200777314472829
-0.041465538742267924	-1.1172514456052036	1.3270245383446921	1.4651707182944975	2.673560331007549	-1.7234163888777725	-1.3137895051154422	-1.2228824650029682	1.5375755699070166	0.4012862449205209	2.0705356729412734	-0.39073574228978414	0.0006262522057618903	1.162899210117261	-0.83758347342153	1.0838421470138055	1.6562668138263885	0.3507617953131673	1.0669954224768134	-0.027410582571352766	0.4004168968391692	1.1070985339158055	2.051423755473907	3.9228404115555215	2.0689158735394053	3.662248849670911	1.2963248704292227	0.9188519074444896	1.6577080886914597	3.077614798880473	1.793288296683551	2.859610865564032	2.969857824369382	1.0998075923944968	0.23771608898116137	2.5670419130078406	3.6113722956741383	-2.2948217570494327	1.333355016856816	2.04381678400512	2.154413735519255	2.4554787090661083	1.541180819761767	1.3769219535739263	1.585203903545401	2.473710734328613	1.6515765628642025	4.811625591894481	-0.5728707357657407	1.596014713808647
-0.13902855576900502	-1.1754884877825245	1.3969125431450409	1.308707945413963	2.735166731157461	-1.7831362582513424	-1.3683009218653144	-1.3237112491698573	1.4885769173255876	0.3650425723690039	1.9625447023310187	-0.3828775253024071	0.08129078622022048	1.1510417681095633	-0.8805813543788379	1.1737150238773615	1.7161159898622451	0.3837933887888517	0.9334722673967546	-0.08585456641602167	0.3880040144429549	1.177569211512775	2.1474931925630614	3.989493596238757	1.9512383274858554	3.6009641531709313	1.4447035138428856	0.8833955009581004	1.6273916457060007	2.8347458962503462	1.8763092676724873	3.0216722436939483	3.042901296104406	1.1065532752855274	0.27335077909298644	2.5597727189314905	3.829103728800123	-2.2936283248364364	1.354623829793888	1.8999011994800132	2.078261692009305	2.375423560723016	1.2498274212120102	1.290325323430498	1.456520195312667	2.3439655548265472	1.3276497432094814	4.352903252692078	-0.40422165470113247	1.6856115401924598
-0.20851929240573966	-1.1855590809965808	1.4252469823005316	1.133397251449383	2.709600075095248	-1.819374207315984	-1.4370973010758439	-1.4106704829531604	1.524843922985338	0.2657992192706546	1.8793259685782289	-0.2995904357037139	0.20260080078497628	1.1081907969155924	-0.8770336043196133	1.2246869839463053	1.7576147856226902	0.4960818229317656	0.8479535942028666	-0.18066271148575275	0.36280267075805267	1.2529516215469685	2.253504699304466	4.117623019222064	1.8646142726388804	3.5411074965972915	1.5463618840064282	0.8537108611173793	1.5871373481873927	2.56818732197023	2.0393003276429758	3.0727925983257647	3.0882403008710013	1.1602054714064514	0.20482057789572766	2.5083879448627986	4.037331994124291	-2.2681905382223415	1.3423725728981202	1.7948739251858228	1.9402487378231654	2.2415799245639327	0.9371598134612972	1.185871063881817	1.3643487373206027	2.1931225458563666	1.0933190233665004	3.8592256712644173	-0.21142011664287724	1.792368851629567
-0.1891385030829288	-1.0807954776862583	1.4530577128929174	0.9163670018268585	2.573685484646871	-1.838034551768971	-1.5003396868816707	-1.4935827364925713	1.6161480194808	0.13386510566170806	1.76634858641989	-0.15478902331848682	0.385348856489777	1.1010216050555546	-0.842193424097289	1.2494530210419499	1.822746009191949	0.6271166355558514	0.8757566650656792	-0.2797672312678213	0.3588590923870916	1.331008965678428	2.3487363215352857	4.229838125546015	1.8490765229635842	3.4580633442704984	1.5579675569793874	0.8283062082354459	1.57300883210412	2.3099649241635882	2.230673835379169	3.0157358414400406	3.0604385399009257	1.2483588072672607	0.14975800691154945	2.439040886880806	4.128255531894792	-2.233271595693871	1.3462372397729652	1.7597755773926678	1.7340120364341485	2.1092363657542985	0.6717683058410434	1.0997659281256886	1.2838412447600096	2.0090925216983084	0.9305884689099987	3.427006709749228	-0.05902844298438006	1.8502151086637078
-0.09808380638138658	-0.8882978754568178	1.4756855346021773	0.6865147752462404	2.3601468300096067	-1.8380345517689711	-1.5589194609403374	-1.5565651375746319	1.7189833504738963	-0.002157834094889177	1.6327543103608206	0.05020032490954446	0.5664826577803096	1.1078259525461254	-0.7841972704345186	1.260660132789689	1.8866356359306482	0.7444357434177646	0.9608572469683996	-0.3915615588342779	0.35694364003548185	1.3781200894777097	2.4293154927992124	4.275687655319127	1.98504283669443	3.3921798751263608	1.5336345582214845	0.8038250380168197	1.58852625315829	2.0655780908920236	2.4543127316177467	2.9271464539586702	2.9979271438439796	1.3130588865131236	0.10882249812828733	2.3952413588048254	4.030303609604198	-2.155499596480145	1.3844369742569773	1.7487146544085572	1.4720752660852663	1.9750865913606344	0.504540572818531	1.0130054665198263	1.1786992671639078	1.8063462635458394	0.8827058583077889	3.0446120114058677	0.04582076695851233	1.827277341909165
0.040238596479405864	-0.6254532901496449	1.4785207844093229	0.45558442447695324	2.1516272850316134	-1.8124886586375013	-1.6337955201741217	-1.59430983773876	1.8127428360185394	-0.1355210519884499	1.5082538425416854	0.2992357301368859	0.7174515855385526	1.0749534748570935	-0.7350598699136422	1.221375246427702	1.9228734281717674	0.8330895029185958	1.074806127961858	-0.51934548713429	0.3459203995414154	1.3742460469920121	2.506878530573131	4.285777907297425	2.204133910373707	3.378722414125574	1.555083306891435	0.7625080684748303	1.6417117348887071	1.870859938937027	2.7083217714753283	2.836081562703404	3.0135185076075985	1.3726005023717271	0.0608107768601848	2.415336993153575	3.7828747770975384	-2.0450629155847233	1.425686377839504	1.75351390032159	1.1999377578126365	1.9023481468240386	0.4663526146668165	0.9248173307413292	1.0945096673897134	1.630910692618965	0.9880284230169174	2.71921522669101	0.11222772610601657	1.771316045430094
0.1952643151115046	-0.28492427493445877	1.4597936885493836	0.20827043648343407	2.0006010070170523	-1.7815121484893404	-1.7082830284289785	-1.643015956754431	1.8283663855981414	-0.26265178730743427	1.4022126867034366	0.5542523896953836	0.8481098196963819	1.0488306180032119	-0.659303721942418	1.1075762658971322	1.9350158242943707	0.8632260860465548	1.1838329342092677	-0.6570509405432087	0.3348032643242318	1.280346636267255	2.5471308799891696	4.312477528921707	2.4506031152088883	3.39895701375985	1.60024700072901	0.7089993518489909	1.6862524805071544	1.7588067966682281	2.9315908638342227	2.7278323491341996	3.1084774532131703	1.4456125995452371	0.05487588896967398	2.4885293494513196	3.4917412718356524	-1.9361069746572803	1.5109456613437324	1.7732464221442672	0.9636795777321948	1.8837043283380166	0.5899750280323728	0.8708933751060715	1.0207249899352422	1.5172930563790272	1.1604122140567739	2.441425395006827	0.12260688786907106	1.6699932955933163
0.3526997599399572	0.046333066778851385	1.4392787600085062	-0.013226327635002987	1.905038608666866	-1.7536146797649745	-1.776370873501459	-1.691274670919018	1.7641079447777297	-0.3346627643155954	1.315525839790602	0.7658236203045619	0.912752276315496	1.028672966590126	-0.5589045196675995	0.9622437846459422	1.9100997116268423	0.8496052996564394	1.21625401342455	-0.7857871580835841	0.3023908059038601	1.0950843902548018	2.542662534078046	4.296107832719388	2.6945193753382126	3.4361344599778483	1.6497141788248029	0.6649296935990668	1.716616816767472	1.7280749222063236	3.0622934225598484	2.5768266189265363	3.2164008245379456	1.4804896596939099	0.061419483310492226	2.5785251326356966	3.271287577099771	-1.8269521283610044	1.6291466291621144	1.7922374295769479	0.798119581281683	1.880612332168742	0.8451830801455046	0.8161034531693773	0.9633553839943063	1.440124185649647	1.3005439663131702	2.189747650984944	0.09838064536525934	1.5449738987785249
0.4898275976777722	0.2979086793036964	1.4307368927551316	-0.17040143256876447	1.8556085323112896	-1.7393868015374465	-1.832299358527426	-1.7020937336815802	1.6699301336913748	-0.3334916927490342	1.2405378815098094	0.890979490221347	0.8929716364033464	0.9579296433503546	-0.48888425502566124	0.8231028126686629	1.8534281817166594	0.8157431704252612	1.1645057140674482	-0.8709616794426569	0.22567881711636284	0.9004137553485112	2.5370957197971045	4.194965639492761	2.854452557902484	3.494780913224081	1.6891780451076108	0.6248114755911776	1.7465501135540642	1.8109638888724036	3.135445252509735	2.3711915675726027	3.3133786206776543	1.463113783021037	0.07214793449718372	2.678555564164601	3.1429453161096177	-1.6833866532566102	1.6575401000793417	1.7992406210380245	0.7091661166644536	1.8491413216537527	1.210070500438561	0.7408111939338605	0.9709571537256103	1.3802218821046	1.4177253084144357	1.9812683257130872	0.04995275552768957	1.4508972310755197
0.5655589072845522	0.44999776345919723	1.4542134835149387	-0.30998001056604274	1.833774499316982	-1.7394883083975714	-1.8702859307028075	-1.6894240417622644	1.5676950089103001	-0.3264851120202908	1.1814521010826813	0.9477638671142075	0.8225708692616942	0.8389538944669657	-0.417121981372605	0.7041682391744587	1.8272704722185682	0.7700637038730405	1.0652850490129382	-0.8877928381095549	0.12898603124933247	0.7685348923978996	2.5506683205021417	4.026451241251903	2.874391936380981	3.5763002093583376	1.7067811269936193	0.5798360939599332	1.7241360609202654	1.996151427127875	3.197803431721361	2.1349131442602465	3.3828951848530444	1.4155180823750324	0.1010361281180859	2.7221970662823995	3.0702114354597816	-1.550363162700369	1.60724685020466	1.8310227516981414	0.6612428479038802	1.796271248541507	1.718295977608059	0.6584975863083367	1.0248346966962283	1.318274512881047	1.513043028585187	1.7961098859258449	-0.023857349806258192	1.3962578549857176
0.6055562429539457	0.4922564113929212	1.540805985586687	-0.45263894338808724	1.8272695882423284	-1.7260894028610647	-1.896958812609349	-1.677527140040274	1.479919397418846	-0.33081212221538003	1.134832349525761	0.9703624974951032	0.7297873804654931	0.7385852084264252	-0.3431503304371593	0.6179190751029969	1.8210204000376087	0.7236486199373807	0.909546043052066	-0.8873499128814778	0.04579530656668567	0.7161200199574826	2.5638313228319936	3.7836860101636276	2.7625465484916716	3.6556411395032606	1.7028896784622511	0.5486507947913386	1.6786374498046452	2.1864650918118107	3.2123875722263775	1.8578730277388817	3.3739684602021107	1.402486174870379	0.13682299484248692	2.7078693794072746	3.03494577369523	-1.4750222291057153	1.576855320222887	1.9289644440434794	0.6277369587335545	1.7020418999372862	2.3785628137443866	0.5458751581326123	1.057284751236733	1.1996607035278017	1.536281117976245	1.6051081817666184	-0.11594166649079866	1.3341520766972654
0.6636780149719845	0.44863119026731074	1.7307857815814294	-0.5599508045959241	1.8305492230738376	-1.6836087818987342	-1.905575501965617	-1.6334577622085575	1.4652598153918848	-0.28418759492977663	1.0700889098421527	0.9991425915571511	0.6528091289194361	0.6843875773420114	-0.3448286074112836	0.5401892358076532	1.8104563049708033	0.6940103582627181	0.750139236218656	-0.8821012489287735	-0.013546158443961554	0.7365740418908958	2.556998477209566	3.473932051570988	2.605606473513576	3.686694956884569	1.6742989771935595	0.529444131322754	1.6535174271413375	2.294835385966956	3.18065377680104	1.5583370710974522	3.288982149765156	1.4483693492096812	0.17299030309833002	2.700863561927892	2.9617911798875	-1.4091403508288978	1.5975720378921232	2.0810572844804893	0.6136225713588658	1.5400947738436102	3.0755670576840317	0.4657849774972577	1.0335529763568179	0.9859383966704502	1.557121880401239	1.3905508181078314	-0.22871052119128446	1.2460485307531821
0.7445377162274136	0.3857898476434788	2.0081887897824986	-0.6674551879803097	1.8488137087653407	-1.6285751459009372	-1.862994885862888	-1.5823722628484875	1.525171308191895	-0.21447906371349773	0.9659815866876157	1.0281479211379474	0.6283061925118185	0.6654156701296943	-0.41954379877830306	0.46934685062708636	1.8021649634243464	0.7015800984342283	0.6414164963648249	-0.8572309973722886	-0.04096341759444999	0.823624698935582	2.5411544673330404	3.2119929449895133	2.5431913770842014	3.7195398751904443	1.6493479248453808	0.5074315013002757	1.605145219534205	2.292969077801252	3.1676875282696386	1.281561328765533	3.180012867922696	1.5987375127249202	0.20144732965026363	2.673130006267035	2.769376779733542	-1.3093119562712396	1.6838040606777767	2.2302664578452918	0.5988769502017657	1.347503210468311	3.7286699512833734	0.4664168988523579	1.0178743262860026	0.6924067545367875	1.6166395178787483	1.183506222927311	-0.378888629544865	1.1525349032159762
0.8124837565844331	0.3397888915842811	2.3000389307588316	-0.829539608416044	1.8892202594519003	-1.5931323339072756	-1.7541091880027686	-1.5620763518766132	1.6071994905015614	-0.18514272853762587	0.8494881451043463	1.0420624709627297	0.6093929131804723	0.6832200753597141	-0.5140796536498529	0.38328967133931224	1.7770804986441988	0.7238859158675208	0.5257192336082914	-0.8502770712914902	-0.04687878515089141	0.938001191370456	2.4969550790288446	3.031422972532304	2.722997913694919	3.74640638905892	1.6387494503158329	0.48340319277231025	1.4991813489096704	2.154787621212615	3.1424715262237206	1.0449223951948414	3.092618530945026	1.8782343366588692	0.21773022719602314	2.572414795586011	2.436295697846453	-1.1894383206545176	1.8974123488282113	2.3468695956722017	0.5795359471087218	1.1337881089068809	4.2780140903697195	0.4901724609052172	1.0022194317455986	0.3569900963547704	1.6839884234454048	1.0782492062266178	-0.5306654239519961	1.0736847999967765
0.9023850800637898	0.360834118739335	2.567365063849152	-1.0020009741677134	1.9312938068483985	-1.5795811680805818	-1.5865522923242334	-1.5818841848291239	1.6985217750640547	-0.17922782469296478	0.7460680517465006	1.0677142939310773	0.5652538969575064	0.7133927047146861	-0.6298382768397577	0.25773162280790207	1.7326565849270086	0.7222960331355722	0.3989615557853474	-0.8997518192676128	-0.0352546184288684	1.0249826690850417	2.388132237985025	2.8413619317059635	3.1665500481933764	3.7211373435826247	1.6171633564036003	0.45877994829779095	1.3672353766743728	1.9196327923340597	3.0494889632258073	0.8425079021486965	2.9944732067855795	2.198643831749255	0.16751194504555156	2.4142044737866084	2.032757535928708	-1.0499614559094708	2.1792175476816893	2.3995377149838797	0.6051135399719783	0.9248793776283826	4.649858231721424	0.5236408882309213	0.9431869386759397	0.010131425136061023	1.7491637525628292	1.0378941616576032	-0.6626185112950933	1.051261113393614
1.0630334931540504	0.4338721997949343	2.785841829243106	-1.1549020867821094	1.975106829072659	-1.5726110303519953	-1.3743348900086954	-1.6526758342210024	1.7919720634691714	-0.13873653662883773	0.6523171218072135	1.1007238105118096	0.47810825193650847	0.714779113318662	-0.7539245528632911	0.10179198225799535	1.685728433534619	0.6960273736689174	0.31270172075711083	-0.9804527958231141	-0.012795000659015874	1.0310473903572945	2.2191170538967784	2.6681019992805384	3.7976775941402012	3.6438537590942977	1.5683600136455111	0.4340590277723445	1.2108877808986465	1.6692737729322442	2.898978784194637	0.6821769732587846	2.8674315641375516	2.4889379252022836	0.06451374109956003	2.2069007543121457	1.649017640264748	-0.8035619051183855	2.368349612291439	2.3484968078058044	0.6784629054880273	0.7342164851309503	4.821970471019158	0.5634519336022664	0.913920125210419	-0.2727089242732695	1.8102796080177161	0.9812875380540081	-0.7763465776277078	1.092656805583513
1.2829364555341392	0.5069523292564402	2.9290309739619573	-1.2984273693986206	2.035825372279233	-1.5989182249344023	-1.185361978609141	-1.7436210384957753	1.8581220632608055	-0.10237377205360146	0.5669088419579886	1.0844317746558143	0.322248374236528	0.6871239101130164	-0.851923181744743	-0.028349702983947855	1.659255063825368	0.6480698661873393	0.24719441709059167	-1.0218663046482483	-0.0225037150294286	0.982368201742372	2.0543840346400257	2.5189292479434444	4.525332859741203	3.5256895062061004	1.4552562066250059	0.4391204231385455	1.0651006522292306	1.4356368746951262	2.7264883870647787	0.5728221948973548	2.720152769147352	2.6931044761085294	-0.08819548962164435	1.9431290924474844	1.3605074052814872	-0.4903743515924675	2.42008882596283	2.2201118302267306	0.7474946319323927	0.5672180781666765	4.829252825829483	0.5566412256639575	0.9150841462005264	-0.4382556966028209	1.8524725626204621	0.919385456113303	-0.8718988132899504	1.1808337915492235
1.5341246665660362	0.5954642236847885	3.0233888099004123	-1.4275904976446518	2.035861611338146	-1.6622077522223677	-1.0520889928361838	-1.8072135371020397	1.8561031878203675	-0.08734832839451152	0.5047225364016026	1.0718936641122592	0.15701618359400812	0.6659811789023693	-0.8948998186897189	-0.17097039916555654	1.63463356735492	0.573914888018149	0.15806495547295982	-1.0219770359552678	-0.10207010339971598	0.8807437658229211	1.9443510165786109	2.338047700009473	5.197989773446221	3.344183211161328	1.2493527975682464	0.48592501081441697	0.9721637523662203	1.3088274558628386	2.5387204671554984	0.5405685437850387	2.5397940135978354	2.7104594683142467	-0.23968730744223157	1.6677951979758767	1.1825952351584244	-0.22507879076224327	2.3782873271124685	2.03308542297212	0.8269290911108762	0.4391910684646458	4.740917269918848	0.5212068207890523	0.8745809668509208	-0.486250022779363	1.8943778379872818	0.9071511213344605	-0.9630485135124134	1.287762463036793
1.819110832198075	0.6868984823234777	3.0835069411614864	-1.5068903821647597	1.957875156560141	-1.6957388516836758	-0.9854182160397993	-1.8493712760245806	1.783478236165712	-0.00400376046251798	0.45885394299455334	1.1391640057112027	0.03368232767405106	0.6867043390881293	-0.9311208597135376	-0.34291677105538	1.615441426516418	0.48616285305185647	0.07089292126398912	-0.9784153397739637	-0.1944625109479357	0.6896473963052226	1.881626610851215	2.14650068383241	5.608243586048472	3.100036791889874	1.0214512588724063	0.5702016834821646	0.9103335345238385	1.3305512829116188	2.3661145063132403	0.6344213810380902	2.3464951558295257	2.539749833790141	-0.33931226314276247	1.437577714565093	1.0914737147253841	-0.08173432162321902	2.2780163103732987	1.8366459024889454	0.9449193097189656	0.35830934688818317	4.548112485855187	0.5098322363972413	0.8089206807967795	-0.44154333383282085	1.9712840870586512	0.951914700184124	-1.00163833532813	1.411753699548822
2.1160014571591104	0.7230180629951871	3.0689695138063753	-1.5251799889368165	1.8614792598549865	-1.67870261699269	-1.014330980060172	-1.8677962212555606	1.6758776316105013	0.17602368205788718	0.4111154452569723	1.2411956957033519	-0.04536795192613942	0.7598009085109655	-0.9812567288139558	-0.46326723232927697	1.6216704546832996	0.4107976656389461	0.005936737935831429	-0.8523809661248551	-0.23848035714570673	0.4501254957163061	1.8509625870361295	2.0026007482559467	5.677129076818554	2.836285078714398	0.7978989861822121	0.7139453118822799	0.8467312655116881	1.3812402126921068	2.2490484656509437	0.8265012466786494	2.2246100952686856	2.3067627182101402	-0.36782001523222224	1.2690957054838896	1.0828614689049882	-0.04705848565665584	2.171540794433698	1.6722150865072773	1.0018565968923534	0.28603010970346304	4.248381418966723	0.5004002250599979	0.7323328507538903	-0.35026609861249314	2.076510758689137	1.0289466630880018	-0.9984163680509737	1.5443863786055174
2.3678075467028905	0.7131366876076994	2.994909899417169	-1.4686554779023329	1.742850700507495	-1.659230217658702	-1.1041319680728534	-1.8434940032080749	1.5367389188235898	0.39838833901004866	0.3541712646613912	1.3138466635834598	-0.03997104164560201	0.8424928848508009	-0.9930683996698164	-0.5242943954438364	1.6241326043303448	0.3284085186938476	-0.06574691435024542	-0.6323800053393601	-0.2544236811311622	0.23216448634243148	1.8481512527337152	1.918786945006299	5.497960776384301	2.6077502823665166	0.579954977551929	0.894388496507851	0.7611938766143244	1.4098071696817986	2.155303182151185	1.0608809826304442	2.1788089439942757	2.0228801561736645	-0.3044384560938251	1.1536840806919841	1.1034269179761051	-0.12239941925131019	2.105210491540956	1.5209873461919285	1.0047602722914397	0.20132166019472675	3.896933791697601	0.5035832363301342	0.6422518794379349	-0.26041264329492186	2.236172734629076	1.1198563788753433	-1.0076395568214607	1.6536406507779102
2.54427364969742	0.7103825170209721	2.9159021420524347	-1.3568385977632729	1.612770598543903	-1.6544763130428468	-1.1404272006928937	-1.8100606588816608	1.3835953944228343	0.6097369837682921	0.30969311293602003	1.3489333521704086	0.07779725054755074	0.8996457553279033	-0.9301223911339939	-0.5372773664406816	1.5976802786351727	0.22027276332840584	-0.1601975378554965	-0.36666916101639074	-0.2051477304387773	0.007423902618587497	1.873713914966934	1.857382608739328	5.145368301103968	2.4381523880634455	0.41189018274428674	1.053005523571803	0.652835342246862	1.4554446253604507	2.0521047869770177	1.3214577973545378	2.1301862666721614	1.7122028227774593	-0.17034549764456292	1.0708258032854723	1.120601913951262	-0.32797916823854456	2.035331004783558	1.3554854538691523	0.9980944435491894	0.11578663745262185	3.553893435835524	0.5536922593401564	0.5853811396356153	-0.22717385429239742	2.440201241620993	1.2190353571891066	-1.0071476534203676	1.7411566765489845
2.618480858974882	0.7131366876076971	2.8242531435093428	-1.2430387392057693	1.5438439084938251	-1.6385059003831735	-1.1301877396010949	-1.7693264808489306	1.2708111907637996	0.8089183934366799	0.2882131862673532	1.32535870120828	0.20108291976857276	0.9218100507730606	-0.7957752571547402	-0.5110234472714603	1.5819814441335038	0.11783211028635857	-0.2520065845665362	-0.09526672751264162	-0.09014547356371334	-0.21475704589149308	1.8932629283281002	1.7831797105806455	4.662157491088677	2.304618552917156	0.31050650306531213	1.1885354840530826	0.5105683692795486	1.4095334444841607	1.9497384505321385	1.5382205986823931	2.1069573237794037	1.4520032464946313	-0.04632155839415799	1.0288699113882767	1.156511019369061	-0.5679695460338973	1.9405020699701896	1.1969455577635648	0.9444648213956309	-0.0007601884526012292	3.2508172222252414	0.612414136375255	0.5765915933837944	-0.2700684597263411	2.6978339795741273	1.2743898527129907	-0.959137881473727	1.8049515753348373
2.5928389007316293	0.705105442079993	2.698906207767945	-1.1479712884263829	1.546126969205263	-1.6273570635794385	-1.1112401653932775	-1.7053679237281432	1.2199755434122417	0.9414876645054552	0.28704649382180797	1.211414554891319	0.24389680177087114	0.9101897576055172	-0.5907917821759576	-0.48584944251048034	1.6012998490564705	0.029747861017865185	-0.3352637639581874	0.16670139863308303	0.0170447423479222	-0.36948814755238013	1.8698785847265533	1.7256101494123137	4.174787141854361	2.206011185799885	0.25495035256161497	1.3078334607985445	0.35501101253898704	1.1912500414235594	1.830083782712057	1.6073664662309297	2.133494262728093	1.2329043015726362	0.011860633147853515	1.0669541673100222	1.2404309204522863	-0.7459677505429472	1.8367607401189125	1.0498785370809758	0.8171575921591676	-0.11228634731068636	3.0567395062231886	0.6420676310757206	0.5531448848688036	-0.36012901030249517	2.9988103890737206	1.2038793902242735	-0.9001832588527756	1.8237522208711112
2.521103205501709	0.6806542940467006	2.5624169208736243	-1.0935645213339273	1.6284077524643057	-1.6522769977401368	-1.047380669209152	-1.6118399732675708	1.160937077829718	0.9556794639985198	0.2914415681029713	1.0645359704998736	0.24606520322287131	0.8835743608528549	-0.293333121521702	-0.4501402727446672	1.5913881184260597	-0.04182059151278674	-0.40316559047413597	0.36198713169192187	0.08902443709026656	-0.44653086150901433	1.828565003156624	1.6897550022400285	3.781083453552141	2.1187797299602575	0.2257873794500722	1.3867734692292966	0.1976337113538031	0.9030671765301677	1.661776791971116	1.5415372930590723	2.144926307921387	1.0236210562134436	0.04861128508524457	1.165219975639235	1.371223216891345	-0.8374200190130792	1.668897488446231	0.911441919993063	0.6919965577828985	-0.13836932489704157	2.9914055344085875	0.6505400581329958	0.5406257203425614	-0.47441970613282597	3.2609181373635088	1.0504415284563728	-0.809402486181132	1.789480210778941
2.4308723468160145	0.6423692204709249	2.404401406144156	-1.1177453067083527	1.8316363948411891	-1.6693301502411448	-0.9613280553461472	-1.5214845299328636	1.0806549499550244	0.8673528797409886	0.30608116098131993	0.9836263669323941	0.19884223826817043	0.859148030316998	0.03378218034619072	-0.3655709755304684	1.5194807223239086	-0.09226970626085094	-0.43212791446246757	0.47163327190220905	0.1479715442638168	-0.5026122384448214	1.7555075475097552	1.5911054128275153	3.4573656632208	1.9735553306712	0.21505155967824083	1.4350787162330414	0.060203959147203355	0.625385405582463	1.4992942123351913	1.399400115206435	2.094430721067605	0.8309200777752354	0.0317450438579396	1.2595087973542116	1.5454232120918239	-0.8581061773717178	1.4695910967578065	0.7792669799762308	0.5815811445637293	-0.03694572778014876	2.9689960116792475	0.619716338700862	0.5593688338363088	-0.6030258617126857	3.441197125211609	0.8976297307283273	-0.629341246211176	1.738072195640688
2.323485061450296	0.5711392208692063	2.194863804154898	-1.1740772955662888	2.0713940086010787	-1.6399100786149023	-0.8972857116425255	-1.4562040948429673	1.0059929347928986	0.6906600138846878	0.3343854393520114	0.9597013496077714	0.06753348367474175	0.8328062668414363	0.3077024753380464	-0.29996017570537686	1.4377036836195012	-0.13047435101361785	-0.4404707361362717	0.5182732984186422	0.17495688768796197	-0.5719299272067625	1.5990223500806189	1.4089296282977521	3.193818138629202	1.7784463502263512	0.2154178136576652	1.4580592271237938	-0.0180297053342321	0.363106898029026	1.3584682724032315	1.1787918711230125	2.022676394854379	0.6693160709306648	-0.04804622667003012	1.3931724203160847	1.7193262332984962	-0.7600016293439458	1.3008602668070997	0.6312730663061467	0.46472714676397686	0.1716262514403099	2.924739424518926	0.5453836637453147	0.5638823846142701	-0.7105083009171104	3.520021235855831	0.7827208934131968	-0.39878612211906217	1.694057142679458
2.2373116049926502	0.4706435307581609	1.969307943701064	-1.1976612621934153	2.2632798255385973	-1.615463843134787	-0.8651731160309657	-1.3829923919384097	0.9453902954457103	0.4329250258882743	0.3688747858929212	0.9068961335461001	-0.07953232146989889	0.8395194032396406	0.5003219351403694	-0.2443325846320191	1.396773076239143	-0.18517106291121224	-0.45677629649190726	0.5002683878973404	0.20366989401747912	-0.6276884672687636	1.3958243197722777	1.1972979775415613	3.004217977931366	1.6055809069392766	0.23835446911901856	1.4276997345675795	-0.05737403063052839	0.15930604633427875	1.2159088767852548	0.9329479089561815	1.9308308573014508	0.5207230871235935	-0.15261692227931767	1.5626552604657697	1.7966384630195211	-0.5787325365474183	1.1531090570341234	0.49232150866962626	0.3835504823460417	0.43086410848402457	2.8196485319308726	0.4540359211913144	0.5271563345999076	-0.7641977467046757	3.442731414469889	0.7324531682131376	-0.16205761034323535	1.654007850886036
2.202092529815171	0.41032509248858295	1.753341367626812	-1.2229779284094742	2.41657104473514	-1.633379803946859	-0.8630246576768823	-1.3335744924778343	0.9319675019768553	0.1366240708778434	0.39011498123716115	0.8169771092287599	-0.14894526128341695	0.8826075232737656	0.6256828519037432	-0.15028403872326584	1.3588728068859168	-0.2610583013704358	-0.48155770756853766	0.3944978434327202	0.2996115220995642	-0.6568590847949964	1.205621728822123	0.9632089251139601	2.8356135866247913	1.4260351412849066	0.26985231134937965	1.348333503369147	-0.0734422243455715	0.057853534446672336	1.0314229663081647	0.7689638094484799	1.7662337300184323	0.35962030749074086	-0.23157122143811387	1.645513537872284	1.7306607407287882	-0.39257921191621226	0.994631424914639	0.3828039527915662	0.331057081000822	0.7483294577451647	2.6252155791088043	0.3538412796659035	0.4530628352501024	-0.7849849332849148	3.1964460241561286	0.719305823376172	-0.003197406960369639	1.6258313625888312
2.2212467636836246	0.35957266656221015	1.547361372083462	-1.2587870532473957	2.4954453564564822	-1.6527676142307428	-0.8877547846887722	-1.3397974872247222	0.9658882469896121	-0.14369870428375398	0.40334815034553717	0.6813603007746402	-0.1656178591143625	0.9203689155136636	0.6464594959631537	-0.07387409481577173	1.318657695984188	-0.3231111871024134	-0.4878480810856877	0.2287995156093789	0.43155238702513377	-0.714093450565834	1.023648341591619	0.7338654068709268	2.6820847739691773	1.232354200766399	0.26026103526324607	1.2367963328518599	-0.03788146776310025	0.050139460695101154	0.7765356422363361	0.7412766216083981	1.551116692381219	0.19931113760977323	-0.28381852508961397	1.658629692401351	1.5672508006366201	-0.2599535320976373	0.8670448375430633	0.27987763593569615	0.30527749332719556	1.0982760736954151	2.3531041749765786	0.2578594471744984	0.33808606806412655	-0.7938382555893257	2.8960130087688456	0.667655540088099	0.016872251804211157	1.5734441471622302
2.273086770830827	0.2719017402519461	1.4097343734830896	-1.279348421702718	2.4583546796603453	-1.678499603272441	-0.9227015168525272	-1.3581614227032819	1.0121223133823338	-0.3897626739558014	0.4276888708190336	0.4424604938908909	-0.1651600854744962	0.9817904651135357	0.5726790411386841	-0.05496359362258431	1.3339566942183883	-0.33103687116913566	-0.48600467857461893	0.03333661245931045	0.5662725357549994	-0.8061480791545474	0.8507419729391035	0.5672444288350228	2.586679469659818	1.082385804433897	0.21651657559593426	1.0948463919323987	0.011352818791484892	0.08281229564933816	0.48358163129959075	0.7984775825974545	1.389292444145085	0.045622343816906795	-0.3237395231223614	1.7092243366791333	1.3686989379439871	-0.17168374952883242	0.7863337674357607	0.17936124084731522	0.3001771243653221	1.3728820701151274	2.060418638351762	0.1559562775408517	0.16730755994429555	-0.7746819441704269	2.6000869680777643	0.5371994457832231	-0.06871893998590611	1.5387559769475136
2.369249263230624	0.17367666405972707	1.3397560741028969	-1.2885124773064014	2.3719245241559115	-1.7351911846522792	-0.9649621497961375	-1.3616999883436676	1.0482801906399002	-0.5737003045882816	0.4611393816207586	0.14997965971423116	-0.12709259331713596	1.0403115019761406	0.5004918872390156	-0.03262136442098933	1.4004768227167497	-0.24036609626210179	-0.46941405597500496	-0.21118025970020726	0.7270578596224528	-0.8559341370510966	0.7057813843390719	0.4671567987605205	2.5260030166077074	0.9582431471083002	0.1720853897172042	0.9436971429438419	0.005390106071595763	0.08559931584345358	0.20472639327577494	0.9146339878327938	1.3427615878583379	-0.11115735111488409	-0.3286852630311202	1.7486254755857256	1.1456714685951155	-0.11099551143821267	0.7255507074722167	0.12121415409844247	0.3030807997644094	1.5480849817661884	1.7538788657463253	0.038933804374055206	-0.006606678189699122	-0.7169541408404982	2.3114168370039723	0.31750313979728995	-0.22263551418778887	1.5279847737756886
2.513317936251952	0.05898963695601418	1.2672134086550944	-1.2389187646276443	2.299102135272825	-1.7730532434789203	-0.9649621497961365	-1.4023324834556974	1.0292918486595706	-0.6797517517091766	0.5185949890417837	-0.025653992570511853	-0.0821584965617699	1.0385967334396426	0.47104768614868553	-0.009055232223388972	1.4656290903000848	-0.08239819556696545	-0.3969512335553819	-0.4636697859650993	0.887636615099046	-0.8607536303815175	0.5740582705007446	0.42384780749025575	2.4859702026426014	0.8312444099300192	0.10986799496275472	0.8172244162757641	-0.0012910057711710081	0.07124118502197933	-0.025430296342223657	1.0864051089205184	1.376206400923826	-0.24339779713967405	-0.2978694989842416	1.7377216844712007	0.9246485737044399	-0.12297403476127038	0.6589575020709798	0.09966904154466186	0.26677223260018196	1.6370181389121505	1.4322119252218743	-0.07513970246893738	-0.15792940690347296	-0.6538677476947421	2.103680464304542	-0.022345289837563675	-0.43530994965018593	1.5215954918942205
2.66029063827914	-0.11092797130286938	1.223384419598133	-1.0872305417255004	2.2171112644850757	-1.7623611875457474	-0.7849030549720328	-1.4542924559337933	0.9239283763491715	-0.7192506062423197	0.6282800610113234	-0.09262402014445988	-0.038501347328138105	0.9859496909254661	0.46127544047657043	-0.023598079587691185	1.521585123731638	0.09778060418940812	-0.30689056860741537	-0.6867933696085322	0.9698696136058874	-0.8929220188788264	0.4649561578374789	0.40441029120902466	2.473359536121433	0.7518550716520012	0.014733523807680338	0.7280817003436693	0.03307241893983752	-0.005153029227455341	-0.1768418723301233	1.2035228748447486	1.4779516031441393	-0.3361039468402491	-0.2804199140753919	1.6914990917031048	0.762203799092146	-0.1706892226846684	0.5883681785406509	0.07773257417393975	0.2390736942280276	1.5828010575677454	1.1513676159309236	-0.1895876812260633	-0.25770263462684007	-0.607763165752767	2.020381343323665	-0.4629900298891402	-0.6352194918542311	1.5893561518478818
2.8067072496456342	-0.29455335988652437	1.2363868390958719	-0.8633850070531782	2.1255532821446343	-1.7477272818777205	-0.3530629258013527	-1.4902678732777264	0.7952296140380384	-0.7042648599244682	0.8116585421097501	-0.10268453998180242	-0.0021926696818429054	0.9279029517431692	0.46010701979838287	-0.05801135206361526	1.5937240039886387	0.2804035520262382	-0.2851498214665689	-0.9007484010307865	0.9724047711300756	-0.9632082182621918	0.38776548222282026	0.37272546195651235	2.4260200183430163	0.7769304845959133	-0.0914343484775058	0.6760026059177564	0.037334920402247826	-0.17267285018094217	-0.23416147368106008	1.2454862689148722	1.6222386075837538	-0.4097634624955605	-0.27623505722952046	1.6015559838381201	0.658535127420773	-0.21175213105042617	0.548932802266725	0.06636268686066531	0.2708626275101998	1.440752916721874	0.9246969216924077	-0.3271124916916815	-0.21947998619662457	-0.5363929622637007	1.9908143107421938	-0.9030347919025212	-0.7654755124635597	1.737166435373966
2.9391186147427204	-0.45164620434462666	1.235790894868891	-0.5540596259935584	2.0253885233126616	-1.7549173511365779	0.18764004528951267	-1.527585505174909	0.6569457404015846	-0.6402528971760324	1.0502551382678829	-0.026655039320496232	-0.009998914909048365	0.8406686630034633	0.5027862405707283	-0.08390529976342406	1.6788891289594914	0.41528255871861647	-0.3342185357302635	-1.1012385055195204	0.9461330276016288	-1.0013490889249492	0.3381109882854615	0.3043705958232556	2.2716548962147947	0.8941507788887308	-0.21140541761218837	0.6553041627622909	-0.026458921709335736	-0.36589795560337485	-0.23418458642353976	1.2619495707121424	1.7242027213077686	-0.4363076202494313	-0.27139076839581433	1.5152474730113101	0.5696161641084684	-0.2619204851894306	0.5065529178976795	0.07540504289423029	0.3139380208218635	1.3715962895298863	0.6606079490788777	-0.4564223245409892	-0.06934503400336639	-0.391037977645963	1.9509227900268697	-1.2942465588071783	-0.883827470766445	1.8851480789505106
3.0165387922819873	-0.6069730157547513	1.2185988068663245	-0.1676483654441311	1.8956708119381864	-1.770278722635501	0.7283658723203142	-1.531185080567717	0.503874968268954	-0.5424981943741581	1.3157975352916216	0.08448617609650919	-0.06457035145108725	0.7497676883506086	0.5649249766379821	-0.10523960885066105	1.749870588442241	0.48250849572767845	-0.40977903453446396	-1.258521254009412	0.905514170380734	-1.009350831440051	0.303853669633515	0.18901576738729323	2.0052903291891484	1.0838864565598842	-0.321258720565316	0.6616087078675597	-0.12068893999352685	-0.5414553437238201	-0.19246608624674777	1.231017790547052	1.7395508500672758	-0.43008404903727293	-0.28955051083002414	1.459991062967171	0.5012131542016462	-0.2770372932207442	0.46362093826079986	0.09110043081581834	0.3654971961691188	1.4091900647365097	0.380089273539608	-0.5787810224841903	0.0843057366906195	-0.2387970756803508	1.8710438555175812	-1.6305733782178458	-0.9920954093469326	2.002407313480149
3.0347044205314226	-0.7307004501278686	1.229325802951959	0.2116010701377114	1.7509682497037193	-1.7824087924204441	1.258669390739818	-1.4925455707014217	0.3772132694652885	-0.46342109062539444	1.5840888515021223	0.1598399702015772	-0.14940303492328227	0.6885650453724173	0.5766516714445213	-0.11450287466356597	1.7622655127337752	0.5005904456044536	-0.5397864219387752	-1.3745012249811883	0.8727261330678896	-1.0386367478497858	0.26496044209877667	0.0345941676339365	1.653864285541664	1.3479286185339376	-0.3487735507694535	0.6982727455290418	-0.23721327772437145	-0.7079798003222646	-0.11993830034382738	1.1673276449079772	1.6719071954235531	-0.44161227490677435	-0.3213554228586547	1.4682084127926092	0.473025372622821	-0.18715416710473853	0.4387240707065255	0.1308950364122846	0.5037878932195167	1.5121443530263092	0.13097945350341533	-0.7431507882942705	0.21648150789367038	-0.09085340033032992	1.7420037360241813	-1.8644082971038465	-1.079457453380984	2.067573092669689
2.9849857962750286	-0.845913082305384	1.2528204526277338	0.5578522046592325	1.6182245769101171	-1.7976686570592442	1.6464661236517972	-1.433772842536373	0.2809802068044339	-0.4238031440685338	1.8296376560686411	0.21076822360702835	-0.2729778243379054	0.6253375161436796	0.5398995301124355	-0.13278942530976923	1.7328880690818576	0.450687111495714	-0.7099115691458199	-1.427851568702978	0.8773081955560535	-1.0803057643477323	0.18587071947189174	-0.13509463048088052	1.2577617095416997	1.6485189209957376	-0.278475677593988	0.7437453870559125	-0.3959076439681668	-0.8432747002812813	0.002120092694198017	1.1338482589173244	1.5234122254127913	-0.4349292454172091	-0.37580928739252484	1.5916003484726815	0.4753516689076404	-0.07550195339978155	0.4007872387310085	0.2219159277843254	0.7217907923126591	1.6624582262058847	-0.11667981618437535	-0.9087843968145524	0.3602737334673702	0.1271661331426131	1.5767479971634244	-1.9804388324903848	-1.1563911453118705	1.9971441119302817
2.848166897793159	-0.957488527372187	1.2668522303357104	0.894727509182867	1.4583016099327302	-1.7963998213076813	1.8043092448570857	-1.3974313666779163	0.2146119502084288	-0.40707071473615314	2.01280837001923	0.27808861754347125	-0.43310222489349065	0.5869923729126325	0.5043795414955284	-0.18858500306885442	1.6797098455085084	0.37335236786262754	-0.8639211974932145	-1.3918196013989705	0.9050259178205214	-1.074563879949288	0.06001230964191463	-0.284003741029942	0.8999753122735907	1.905178842672599	-0.14174848890071134	0.7716718579799526	-0.5730169743950728	-0.9568208890826406	0.18415605246838504	1.072417310897145	1.3383590342838996	-0.43946117478982166	-0.45258238843771414	1.785392848522624	0.4432784775765124	0.03462531914412198	0.3203390711321984	0.3394459585987321	0.963906821893865	1.784729837097783	-0.36650010986059717	-1.0400368027184308	0.4529203020676388	0.3738424730219368	1.3857929132264497	-2.0340716519046667	-1.2145341273210186	1.7980482133019873
2.6855412734648665	-1.0346053038004936	1.2792948234384087	1.1992783402640987	1.2613785638064847	-1.7493852272597645	1.8714142845122752	-1.386042879559431	0.21330240938219927	-0.405820248487114	2.1083173296709807	0.3830984216168228	-0.5874201282276043	0.5852593621576616	0.44489630696961	-0.27039451901755035	1.6343599951719177	0.3507617953131651	-0.9702304103480183	-1.299735446481909	0.9370815762930439	-1.0470305065687961	-0.0765142760508711	-0.41287615168860975	0.6408734327732246	2.0534529543467275	0.04559042157405374	0.7818301672763286	-0.7198577551113775	-1.0632004545277018	0.4076100467671192	0.9510214899073464	1.1737619070008802	-0.4820237188514949	-0.559461096004424	1.962223895727752	0.3681440571434025	0.17520721371601938	0.2080271195040571	0.47401022276110927	1.2503102136489619	1.8037716352887614	-0.5584168018742193	-1.1693934445570071	0.49772323242151295	0.5807306363460603	1.1886047791777032	-2.0351411779727533	-1.2607484518536713	1.5571159823540368
2.5323279984676317	-1.086745327121705	1.2986900991892028	1.436350148465266	1.0896779026827919	-1.6526661073706166	1.947433140742913	-1.3972280008365157	0.2750327088853065	-0.39637228127215185	2.1116575861246636	0.5234952283021187	-0.7084410225987602	0.5979559462151337	0.31413941107424115	-0.3742582869923113	1.57695192476903	0.304417900156548	-1.0160684191799432	-1.1895577959979318	0.9546962263500017	-1.0306811248880858	-0.19643350944064647	-0.521711862456884	0.45160339423562634	2.106096799089012	0.23073180817228262	0.7761560766815871	-0.7914103077500465	-1.1229223158301924	0.5910327710901175	0.8350573568097852	1.011037689249529	-0.5122435428246266	-0.6796045316341124	2.1288095933107742	0.28996565327377316	0.27428418799141996	0.09014163469586538	0.6325089236228079	1.5271945999653127	1.718665206075071	-0.7161419499613059	-1.2474006251699932	0.5953584624079521	0.7791020071609701	1.0405778301130668	-2.0071508981908837	-1.3032243105380201	1.334152076697266
2.3967036651087423	-1.0766116612987924	1.2959451439619016	1.6122961656124546	0.955738340945102	-1.5234309566214133	1.9913851132418672	-1.4551465924676783	0.37708595299607145	-0.31953807730340944	2.045571651024264	0.6153412676131756	-0.795008427232557	0.6204850860297583	0.16122501031796813	-0.48320965173478336	1.5014880902878134	0.24561596866750718	-0.9965701616917361	-1.0899882047263814	0.957419173320428	-0.9868675491569865	-0.28395723497477665	-0.5947163933972425	0.31059721552511566	2.049120426434607	0.3266216781599145	0.7501298489301209	-0.7729713969295064	-1.1897361481623534	0.705972439444235	0.7126280730794285	0.854710552106338	-0.5396021947975376	-0.7614755492006381	2.2357668293399704	0.197012793212259	0.269841968087481	-0.02950529691922634	0.7693183285771161	1.6843718117854205	1.592291342839777	-0.8400603940102049	-1.2199939619543312	0.7437117498204351	0.9937821295892675	0.9282870350225757	-1.9817953045767396	-1.3276719095723226	1.1710662686729576
2.3521340284513945	-0.975695487128705	1.2612539663852946	1.7210519431444016	0.8436690512606306	-1.393366833181187	2.0057614994622757	-1.5462951625838541	0.5118231535614868	-0.1487005692799115	1.9580697176083777	0.6549326665750542	-0.8498448906187319	0.6453857142459227	0.0348656249750524	-0.5760342946475324	1.431348391368156	0.2667353064500942	-0.9513972980957635	-1.0285766218536037	0.9384148813613228	-0.8926453015584194	-0.3383965826586309	-0.6539636686712277	0.2281106917531488	1.8830321217810222	0.357478575926285	0.7188024755056338	-0.6747422901946267	-1.2604070173703008	0.7848562295292136	0.5552773623250814	0.7336524905594809	-0.5920639762906299	-0.8077626021928639	2.260208177538714	0.11477574476060473	0.18890958356896317	-0.14200128030331244	0.9165913254791496	1.6953805289506518	1.478622216339621	-0.8625291228762164	-1.128576005916431	0.8990491631735542	1.1703308375310248	0.8396818303568077	-1.9736825580602813	-1.3345585571876195	1.092877125648393
2.3659333152168394	-0.8476160427445019	1.2227162397072748	1.7310438441072429	0.7590508487017814	-1.2919953155363075	1.9722546915145547	-1.628576982014921	0.6585644783673409	0.048575368008988186	1.8745952704428661	0.6719754874935359	-0.8761548282363517	0.6301717040391233	-0.044310808981410224	-0.6194468538587945	1.3431318843560942	0.3129842832346559	-0.9032407830128049	-1.0144694533393737	0.9146595164124396	-0.7318264188485812	-0.3765637039828105	-0.7170936537325867	0.14525002953291002	1.6343353379985104	0.3871680391332465	0.7024728157188901	-0.45764207526083356	-1.2476414695168938	0.8536628638928182	0.4039591898935277	0.6188942156191415	-0.6207383496942998	-0.8506256814021034	2.2317898427257354	0.09708104429628506	0.06335609464222892	-0.23806585690659757	1.1488295129015864	1.6053665915789757	1.3844847092057715	-0.8045071089402779	-0.9801915099409335	1.0303222242210135	1.3529370817863269	0.7449714330174608	-1.9973425615664844	-1.3638759998927408	1.1074427299375647
2.4246729657467645	-0.7129139744303881	1.2003593017375507	1.6472196884382573	0.7037500448025077	-1.227352363446674	1.883322229219481	-1.7078693235773847	0.7873359929465983	0.2074242789782061	1.779725594322921	0.6283048230254702	-0.8852139276358244	0.5781996236084609	-0.02019885498608166	-0.619158876683264	1.2357021924914506	0.35574500984613866	-0.8382845996846457	-1.061729575175115	0.9237109677210256	-0.47150459967574304	-0.4025732008071425	-0.7837708057601886	0.006488681512032457	1.3790066399817988	0.4272270681326158	0.7043641792504711	-0.132997511632174	-1.2072296767022102	0.9281552329065565	0.30224722900878626	0.4677966310643753	-0.6084373985400678	-0.8579301588058067	2.114086841540195	0.1363806028100471	-0.09678482786491974	-0.33247414770637806	1.4278860950035104	1.4762414090491718	1.3273287008093804	-0.7191318598631096	-0.7885321033883566	1.1481734105866392	1.5725874904206105	0.6171139948273192	-2.053375293133545	-1.3977681442280223	1.15581522418194
2.591397184203898	-0.5330098697692568	1.1808917903228804	1.521156167234648	0.6299673208582603	-1.199048867281808	1.7622543153729116	-1.802251410571845	0.8932451072679275	0.3339397055079806	1.6857349330592082	0.559157518770307	-0.9131863063666448	0.5206819087618905	0.13001755620419536	-0.6140952780135145	1.1190973104891042	0.4502362492284485	-0.791857462215164	-1.161941408027376	0.9693062452671807	-0.1441710694110224	-0.416741580966998	-0.8190986713564087	-0.1560414620461251	1.163638855836126	0.4918480046270264	0.7096830842054789	0.17500413898314066	-1.2072545608110872	1.06056813457572	0.23850901533526664	0.3289580907168848	-0.5681721458654315	-0.8434480178422117	1.9314351715420504	0.17550692649408778	-0.300486026146508	-0.43011613936061915	1.7170767071020492	1.392767053663265	1.3369720551987017	-0.6341414506742904	-0.6060940677213216	1.2393233807710582	1.790141059561742	0.48270386292993256	-2.1396677866269513	-1.398161666948896	1.1799525112897105
2.794988153870205	-0.381950971558408	1.1761603543389814	1.361073977435012	0.503348049020737	-1.223545856191986	1.6562484659448589	-1.8872786688618315	0.9725087033888871	0.4179789769116624	1.621311135141502	0.5394869501331162	-0.9656375281556162	0.4467644395077509	0.34825729487732504	-0.6460847425953897	0.9951691115878567	0.5327203145456028	-0.7723592047269573	-1.28928241109931	1.0129860704617253	0.19579921848561616	-0.4386178578235397	-0.837241951041848	-0.3073254440121075	0.981454846928002	0.6188923537393118	0.7071257475993982	0.36672091824190484	-1.1916024563280603	1.2496303680638925	0.18515349710177653	0.26895201520229983	-0.45378791925807527	-0.8748978511081636	1.7462550862129997	0.23930683949690512	-0.518331606211781	-0.4765184321096054	2.0207886426713473	1.4085478982235178	1.3856786483206356	-0.5706724721647719	-0.42590286353908785	1.2984271404319492	1.973006172890272	0.36517091287364467	-2.2669935607325473	-1.3903404028715238	1.1686672279665027
2.9417960882942253	-0.26898792909676766	1.2089914635707726	1.1771382899610834	0.35590943783843537	-1.3003357958765829	1.5683673768868895	-1.9165226768553734	1.0263090056664912	0.4392567518159485	1.5533233315339792	0.5640626478452295	-1.0093428640881807	0.3679580557027469	0.5738899498415335	-0.6546040673715064	0.8690523352225685	0.5865864906877027	-0.7484709886814649	-1.4368429508329275	1.0414737294557597	0.5449472975090854	-0.4652976065345393	-0.8648043970633236	-0.4626809326210489	0.8729480165925269	0.778991124494507	0.694099314262175	0.4470618868171175	-1.1263065546373383	1.3988231207736912	0.17433818935174455	0.2546984439612996	-0.25133389465853284	-0.8987388537452572	1.5588889751291064	0.2863277218496415	-0.6396196800068725	-0.4434190062903582	2.257372928324041	1.5100502904350568	1.4127106544341939	-0.585503609400438	-0.22862637827450366	1.3127517252693757	2.113960383263127	0.24185241373925165	-2.405014595519006	-1.4134844578929329	1.1188504132968133
3.008506371627475	-0.14170740442474639	1.2476375437446072	1.029531537201755	0.25068933028827856	-1.4045325877949422	1.5239354296492589	-1.8646033775455582	1.0430784034690448	0.42887589708186075	1.4513735902992864	0.5706945825638748	-1.0503497448804773	0.29506215068311803	0.7569071160703874	-0.6288781063574242	0.797292247218959	0.642374763863949	-0.7422186234635129	-1.5896964470420571	1.0441027817030668	0.8520804633840994	-0.4713484916225189	-0.881245995298743	-0.6418272249112859	0.817883765195425	0.9239590277247967	0.6676468637430281	0.4193316806740179	-1.0510321252873236	1.4758810042027344	0.1836153199995499	0.23562881963886956	0.004166676514442779	-0.9099491975384446	1.3710751238303658	0.27774022386206315	-0.6702069056140888	-0.3597371378370868	2.3477140981719193	1.6186225010095883	1.4344464690894918	-0.6116727218082803	-0.033924387419590106	1.3012540485507784	2.2004744275360526	0.12802732939047914	-2.5189843367743547	-1.4251179733287733	1.0834278428658366
2.985500695034934	0.0003531349226024383	1.252188390568816	0.9283033767728337	0.17683412822620842	-1.5109117772059903	1.603131261531147	-1.7477900382445082	1.027272973219133	0.4393758438396664	1.3673557521317394	0.5809553117512147	-1.1021263528843812	0.2174779955158292	0.8769995177757505	-0.6028401700698519	0.7632851204700346	0.6351135084016211	-0.7690334785471966	-1.69427109339087	0.9967422833622923	1.0519164882713183	-0.46576305923361544	-0.8592200058259293	-0.8118621455789021	0.779617135982759	1.0246330903186407	0.6229822695465498	0.3104223736456819	-0.9756581595018041	1.483115292599042	0.158403635933364	0.2619468470838572	0.24350267010953033	-0.9545115822547972	1.2220039699457945	0.2501216424380345	-0.7046396350187454	-0.22762862731943337	2.3420497521372248	1.7034350720142057	1.5088992877397411	-0.5828985393869874	0.18448635649891748	1.2382543819025946	2.204435124356447	0.048691788993498256	-2.6288585757689824	-1.3816337126721858	1.114223691934373
2.8807084994191356	0.12548919089351177	1.214445256193435	0.825304012319671	0.15983800959661615	-1.6172063775669336	1.7233763615399837	-1.5562397522283888	1.0185063249102058	0.4879058435047597	1.3282475820735336	0.6203965537005965	-1.1327730934060039	0.1501459671305812	0.911860942010404	-0.57387446583105	0.7611386310341499	0.5709012297053542	-0.7754758852611348	-1.7594032481794897	0.9146782953570624	1.1903443278048957	-0.47198150729326177	-0.8150242228141034	-0.92747092609495	0.7651673082534975	1.1013404081340048	0.5694380343567365	0.22924327276044493	-0.8994630181233763	1.4404953954655215	0.09033929915983212	0.34651965801382123	0.48001926063870626	-0.9655951122041687	1.1238698499150677	0.24541955420276224	-0.7250826868154763	-0.07454049662405168	2.2667860415526055	1.7835007649750991	1.6413959156666649	-0.4728639343870446	0.40748438136556275	1.101256238026247	2.145930713806834	-0.04892736506467339	-2.6980647381746685	-1.3563990681961342	1.2222539637463332
2.7187625414539176	0.19497418165020644	1.1502458099233477	0.7054782096362167	0.2726320804593216	-1.7080550173788496	1.7977495900951546	-1.255380326458937	1.0251995335776025	0.5240899700444176	1.2772007920588586	0.6498523543188837	-1.1230634735709315	0.09691517362525708	0.8629572256251663	-0.5630033274547633	0.8575412595222824	0.4870645775863949	-0.7361943080407415	-1.7770759647797338	0.8141358258421894	1.2880947212386513	-0.46496248059120476	-0.7814459733566365	-1.0217538150594927	0.8176659285964923	1.1273673315467396	0.5241518652907253	0.23096743065535205	-0.8539250988802267	1.3959571407061449	-0.0006294560265442839	0.4232116548105328	0.717600958992781	-0.9468266633196489	1.0443037799706711	0.27875488500757173	-0.7245080713055146	0.05312496150007177	2.139245566473251	1.834176213026979	1.841977686964544	-0.26854355674120006	0.5517262817909533	0.9468215348287206	2.078780076211392	-0.18826000833238093	-2.7156988752972646	-1.3643924984638887	1.386221052030155
2.527240798719775	0.20174397500078295	1.0566103306236585	0.6004958667646091	0.48439502120991296	-1.7486070079988056	1.8817451693638225	-0.9130952787959895	0.9922609441845184	0.5282780395451698	1.1934386673040343	0.7091894004242021	-1.104439314433185	0.05709241069786643	0.7748370624774835	-0.5879853474320582	1.0348581221376525	0.350192285080829	-0.6379998670645577	-1.7299930130352235	0.7325788693417978	1.3314932209891401	-0.4586137057758176	-0.6930544073329863	-1.1208784957075562	0.8917787803670084	1.0905359157410348	0.4905069055669771	0.2654505885535064	-0.8532781120494505	1.4143086582354383	-0.11161854755909215	0.4999279751076561	0.9184259951542433	-0.9418048351046012	0.9716908521862611	0.34131740636952723	-0.7666539089015861	0.16856545297927855	1.997121975057303	1.8714442555404704	2.110062938987668	0.01283360777977438	0.6170950353019251	0.7858540607683543	2.007694628702878	-0.3010302688160852	-2.7453586591854156	-1.3674422995506634	1.527568613653146
2.3450284255647085	0.19047500221845726	0.959597834037749	0.502251800072181	0.7657913136593603	-1.741569199030136	1.973534624151028	-0.6576881185797838	0.9454266715797741	0.5294689597823503	1.1179552642860926	0.8533651585906907	-1.0768524292938317	0.03553010846232997	0.6646231265058888	-0.6482685695098301	1.262659574524477	0.19583128252384008	-0.49075571597427825	-1.634919112828647	0.6847113394961835	1.3324156120571626	-0.48445563962848126	-0.572091220315263	-1.1653569547638927	0.9313040210401816	1.0711015639579127	0.46614117068126476	0.2739995381157575	-0.8942622393682843	1.459239829616979	-0.2648113733339842	0.5839899925289819	1.0918923793427933	-0.9275509590598702	0.9527540748641762	0.42194584568806004	-0.8579735737924971	0.2972299406356764	1.8874190405817468	1.9092677837824816	2.336605232578065	0.29139848080895525	0.6229929679495321	0.6187339043317138	1.8978305940247513	-0.3908820835042091	-2.7756445071134204	-1.3627200269001736	1.5616692636948533
2.1598708315029875	0.186606548875271	0.8967889242972819	0.39488218221137733	1.1188141060478078	-1.7207772105145227	1.9850311619393655	-0.49182293833268054	0.924346701890881	0.5069804159702633	1.0554493169638037	1.0338538876128591	-1.040712405093806	0.029619629676955483	0.49798509378399347	-0.7447649214105939	1.5603481976620321	0.10883859453399884	-0.35550318328074243	-1.5268896497008386	0.6366184623150855	1.3028529783270202	-0.5206120052926542	-0.5054380356320284	-1.1923829556155396	0.9164185201130524	1.1102220671350118	0.4459399874214268	0.2878406945498793	-0.9428857881120616	1.5229385478924566	-0.4226908324672226	0.6426582755209485	1.3057493230089094	-0.8919923572543352	0.9783016047701899	0.5009409280406565	-0.9344858390036135	0.42139879539684627	1.7802084183614553	1.8934616898709329	2.4356409514652206	0.5328411061464691	0.5697945516479075	0.4838500026618842	1.7466251683520517	-0.4949580381909853	-2.7815138574870644	-1.3604572712551466	1.493419003597018
1.9149231934411362	0.18658552467231843	0.8756238747815178	0.2863381790736324	1.4753702066801457	-1.684606932689966	1.9514100742919596	-0.4291659225968626	0.8727289676569925	0.4456678724261044	0.9801736810936987	1.1961485919540598	-1.0155589482505876	0.03250190019574939	0.3185156776143642	-0.8355977221925878	1.9123935091612654	0.08204788402103366	-0.2782893234614602	-1.4434646829926696	0.5781032708678792	1.228162361593844	-0.5512946472157021	-0.49448495925653874	-1.2779286114057302	0.8209334775804974	1.14677879245615	0.425197146060995	0.2737121784666078	-0.9993975993695432	1.6085250332966996	-0.5529792398292696	0.6501499136476172	1.5376295618296998	-0.8981301472949479	0.9821732407456393	0.5551881775760222	-0.9974504385375459	0.5406513732491992	1.6619780684009409	1.871217011378803	2.383291313351765	0.7657284447352659	0.45803808977361804	0.3940540977108538	1.5836670867547846	-0.5465165501411602	-2.789417915990239	-1.355292285543675	1.3510188016640545
1.623675858888657	0.20899732501925872	0.8653664105110803	0.18826738234009682	1.7328487202478626	-1.6516510387693661	1.9156176723505347	-0.5288965312201823	0.79492041689851	0.41891186443078887	0.912042038691521	1.3392732510330645	-1.0082104766632483	0.06402445371775098	0.18440222777074705	-0.8051921320761315	2.2353139051775104	0.11574390610111288	-0.26789405363100305	-1.3741911773215378	0.5266114047099075	1.1145237820133893	-0.581437364007823	-0.45383634321095717	-1.3893778527027532	0.6582821503767518	1.1777272537173757	0.39911764046356873	0.20843364483440818	-1.0622797424992907	1.6487412052122756	-0.6930254581835669	0.6387421919547358	1.7417334593344802	-0.9468266633196464	0.967661190252635	0.541156156368652	-1.0823830310292613	0.6506760730534543	1.539072058259062	1.9107322461576743	2.1409522868569537	0.948853025453493	0.338324099723987	0.30193015077961094	1.40786909912539	-0.5467403006579915	-2.801104444734206	-1.3357145301801894	1.1629389062796718
1.3548369183672277	0.25604949122606185	0.8488244434834016	0.0974739238800757	1.870013558228694	-1.6491810385063228	1.8406959012368769	-0.7130646371934247	0.7423205270449496	0.45521508299416347	0.8703287882412072	1.4802206334308528	-0.9835147934598976	0.10871788897753405	0.08483154197682473	-0.6613235348005563	2.486705697344995	0.2122521608896256	-0.326502850993215	-1.3481250276492482	0.4438338168089807	0.995558394015102	-0.5780488683585541	-0.3844988159586741	-1.4967996036448477	0.4430353865638187	1.2360074181930278	0.36954843595576137	0.12066921865611853	-1.1265056275083443	1.6375546378518506	-0.8468672024234605	0.6312019068272456	1.9216113749395838	-0.9976790146891894	0.9744826441141352	0.4956201439849514	-1.1613705630525222	0.7050443118097757	1.4076798278761138	1.9735778815344187	1.7596265018620874	1.04589188345452	0.18888640148998773	0.21852448350895787	1.2281621884902474	-0.5470599442534663	-2.795391610370525	-1.2905823931299387	1.0004650984355803
1.1532025639885577	0.283086616222464	0.819189762378139	-0.006430294802863401	1.8965949079404354	-1.6647454237254973	1.748517895470742	-0.8526346141473071	0.7009972387505894	0.5163688371733659	0.8247318903351744	1.625572621528569	-0.9018142454183706	0.11838626476842729	0.028917301522461296	-0.4901691001434427	2.608298010683663	0.30674340027193553	-0.4279089932515678	-1.4050630657184544	0.32614617085274167	0.8774692775314368	-0.556973170144422	-0.2963948580674211	-1.5941416246276132	0.20508520832869706	1.2442710236037537	0.33319518572904566	0.046362802713081866	-1.2096683193720623	1.640027701297234	-0.9486752993770914	0.6347044908864679	2.0381258171967382	-1.085408831839938	0.9356082584014791	0.46691265791696496	-1.2302581224583717	0.7641973762206652	1.2518176226232878	2.132446799891386	1.342298860480423	1.0481417166479547	-0.023649814275545866	0.18897260367851304	1.1250287497160592	-0.54517404704016	-2.7936699342609232	-1.2308407250672402	0.879803142903935
1.0319953959069992	0.2609060821079964	0.7639294795127498	-0.14404514659934964	1.8267441218881093	-1.6905281661972569	1.6290498974197654	-0.9105125326101884	0.6454508820380119	0.576748493198402	0.7362710316215779	1.7421695417329872	-0.770890984416408	0.07664806890133266	0.023648786464451493	-0.3067276393303507	2.5624641480232935	0.3735659341997572	-0.5410406958122849	-1.5167245157164893	0.23061767955237608	0.7537535755328291	-0.5125131283287432	-0.14978661257754347	-1.6589336006107165	-0.022457221290707107	1.1943689189073967	0.2916295862392417	-0.018460744807962715	-1.2819566556569522	1.6168456205895765	-1.0364715642901259	0.6142484270405941	2.0420520970218576	-1.2096103104716842	0.7990474928729469	0.41647657463545007	-1.2831890511645014	1.0028339831796187	1.1068721570009634	2.4498563950384655	0.9643712098894133	0.9551880820771128	-0.23508601879331187	0.2361273315430104	1.107865730161017	-0.4938392856068178	-2.79599158840872	-1.170607153603449	0.774514631899349
1.0024196111380737	0.20729436458013714	0.6908269876699057	-0.2757880720111232	1.7219951221038037	-1.7333133077399627	1.458750288948784	-0.9183827906724282	0.5874855124103155	0.5824847590074869	0.63029380413651	1.7842885837385765	-0.6104051836188229	-0.018211467160246998	0.031997683310411126	-0.10871933305499315	2.402003540683844	0.4374222690008116	-0.6731005313732489	-1.6318407824935164	0.15043158600950918	0.6351571439617503	-0.43023970924018096	0.014940945253407778	-1.6720724625882677	-0.18174418324425562	1.1659613446284158	0.2622734931152748	-0.10380656060589252	-1.292034719751746	1.5134854362180477	-1.1332565516442987	0.5666716602361623	1.9259971130421103	-1.3058366551579905	0.6290115618696257	0.3273101329949734	-1.2869461525757924	1.4681188427102523	1.0331738656841138	2.7891571777595265	0.7019495152060478	0.7709089816938323	-0.3992451441516933	0.32449790466942147	1.120602088563853	-0.40999677051363265	-2.793435160245976	-1.1016422967702617	0.6964478889108293
1.0413665533372625	0.13354146062416533	0.6061667896068487	-0.35227713275363104	1.640692793435376	-1.7786699564058381	1.2608635609737782	-0.9025202550431072	0.5499817181924584	0.48770735679856425	0.5279285286061437	1.7878172735322693	-0.44375148535776665	-0.1522188040657006	-0.007155031415041419	0.08856903028153827	2.198044956246605	0.4923562768285493	-0.8063006159101309	-1.760488414988276	0.06562587208922997	0.5357925661589554	-0.37244910212298354	0.12231464801532559	-1.6375416846271633	-0.30765373742786745	1.160238626199935	0.2513692939754586	-0.2032329992122357	-1.2701864721585845	1.3500090086554741	-1.1792336265905443	0.5031143536615328	1.7041205339885166	-1.3486997343672313	0.46943168176598415	0.23658457788701165	-1.21571592993702	2.131842515651283	0.9946357150262534	3.084498839873549	0.5824025346019255	0.5133326841139295	-0.5263315500108328	0.4607121160422277	1.1394477570948798	-0.35230110153033156	-2.7774183552263425	-1.0378178304784929	0.621196346751307
1.104863868408707	0.0431373879301286	0.5367302577057286	-0.3890488684742922	1.6268132338721906	-1.810035576184477	1.0611940696836817	-0.8996324600952068	0.5528736208503813	0.27913752592707314	0.4489929945164521	1.735287345326844	-0.27456798540270944	-0.2936507238898212	-0.11688035510303194	0.26541101415538415	1.9817756235741437	0.5368967229160916	-0.9517393727885388	-1.873744395807385	0.0008197341931099999	0.4308014028412203	-0.3634007016529593	0.15028453889102922	-1.578978013400588	-0.4107146527900011	1.152478620010914	0.2502238202873185	-0.26987649117790224	-1.2499059234246128	1.1341128811477685	-1.1753881838349778	0.38626425768582295	1.3889530401540093	-1.3830155605033863	0.2852787651651163	0.16169763578207436	-1.0950687734415019	2.886293844273191	0.9594755743672643	3.3707254861695715	0.5471354099781225	0.22052873521577482	-0.6195282476408679	0.6635368346855878	1.1875197439933902	-0.34673930296905964	-2.792756924202801	-1.001441573967694	0.5261404787599537
1.1659514572837977	-0.03036322559041832	0.499167712490038	-0.3930725819641428	1.6655346683193557	-1.8274101670758802	0.8767923462715365	-0.9493554083178865	0.5645139837502009	0.0062580022478521125	0.4248920053673825	1.614636185784989	-0.10863708762565438	-0.4082848247765468	-0.23939457421409543	0.4531241364055174	1.7916429563856944	0.5935867206268741	-1.1261784619544755	-1.9224883171571823	-0.022034241413838314	0.3039495712113347	-0.3679807562118606	0.15524577917489427	-1.532122674790525	-0.43058619142605387	1.1881883830046385	0.260568602044555	-0.296193845712672	-1.1787373720391447	0.8605273484094429	-1.1680097405477337	0.24423933878445608	1.04847357212777	-1.3967368184040958	0.12338117100814505	0.10801958640150411	-0.9137112782588275	3.546126560088527	0.9363444449237717	3.5376994462926845	0.5512376623215154	-0.03618907338242394	-0.6401944164021244	0.9087651751113774	1.2156588122533172	-0.3666530989671746	-2.847563613691812	-0.9996215313836503	0.42222284815905464
1.1893690528842615	-0.05042031520672295	0.47077909658664	-0.35757149260869764	1.7634526054988022	-1.8233668104808998	0.7317256954910611	-1.0661687476189354	0.5750266864941014	-0.26590696928906016	0.47229487925076585	1.4957368580556056	0.031971699861915205	-0.46530999972433496	-0.34130210136439293	0.7068320280481183	1.6760902750872133	0.613567037944781	-1.295391409980785	-1.8898447278479593	-0.054615710335822666	0.1479732416086165	-0.4145632623353233	0.14024222160146577	-1.5236495393443654	-0.41855677035161065	1.2515732123184977	0.27948223736035993	-0.3610892331460033	-1.1151584738608686	0.6024966913603046	-1.1360204636248619	0.12714600780463461	0.7038380951377072	-1.3828887466595707	0.06175104731734941	0.10376295915694111	-0.7214139877903346	3.9576478566323714	0.9578277646117194	3.5332050617619237	0.5375226694122576	-0.20998868757523362	-0.6314879443985154	1.1323047162725415	1.175275236829689	-0.4039235421996022	-2.8882577762824146	-1.0012694077773105	0.32577161975680724
1.149824828123582	-0.04976856491520829	0.4447020219272856	-0.31427325510305965	1.9201502962330472	-1.7889221492784682	0.6657405968927887	-1.2069589196212287	0.6350654957633284	-0.5050040555736038	0.553116299759284	1.3949314503321877	0.16075065276134143	-0.47306294257552095	-0.43747374518540455	1.0026565816120914	1.6537836201652698	0.5502327541900374	-1.4307389634223142	-1.7865545646605678	-0.09658665156961808	-0.014736542790670914	-0.5410919240519709	0.1282585494182146	-1.5504774668998689	-0.43039255889366795	1.335079119626898	0.30289785065978597	-0.4266311797899248	-1.1087881419886028	0.4486582774119814	-1.075839284500241	-0.00784941947787754	0.3461080572415253	-1.4018600976941933	0.07136429310672496	0.18429240714420522	-0.5963909131804879	4.073955926389602	1.0064793476442504	3.4397067139113426	0.40655673265824016	-0.322746774861965	-0.6333134949799172	1.3563906346331431	1.1283422738533848	-0.44582881756642107	-2.9429862077664435	-1.0202076887193754	0.25622391927691146
1.0872749267703634	-0.036796631693761184	0.41512151756992965	-0.2504906580127175	2.0609752791639626	-1.7254972795103356	0.6738773115103793	-1.3260296197618353	0.6902117150012248	-0.7070039764699835	0.6256909627075103	1.277258404871535	0.2710259132703555	-0.4585421366707104	-0.46591947769619135	1.2481811218500236	1.7118019669764	0.46048743341055465	-1.5610884255194004	-1.6237795433425302	-0.09968517743251541	-0.15408677339227145	-0.700723581726858	0.17259813649623873	-1.5887496293436938	-0.44985262839840184	1.4734086694801491	0.3243421836586914	-0.47095640567150976	-1.0929618487434436	0.43139305877926104	-0.9987621912683486	-0.17110875423827804	0.026993399114742522	-1.4344766183232376	0.13936813044417518	0.3227565317566031	-0.5266856317027704	3.914058620724255	1.0488692536057018	3.3010372765914986	0.19899500961190336	-0.4136281946493841	-0.6032855283653178	1.6176302025554947	1.1096001529516497	-0.45554598286887116	-3.016209614427867	-1.0843027018817444	0.25152375789284376
1.0161571100523303	0.0064291295757600035	0.3846200084981498	-0.1276230049398051	2.163223783883358	-1.6299454885126259	0.7438621995976356	-1.43055966224223	0.6949951766303706	-0.8623198240688994	0.7023730223475886	1.1247489325114286	0.2912402334729047	-0.4140858502510828	-0.39267012317998756	1.387946044374288	1.845368324325054	0.37074211263107393	-1.682505937305125	-1.4339639368504338	-0.05587389962560518	-0.28668048942060237	-0.8735927141634473	0.27716765996727755	-1.641107003957758	-0.5093946321069159	1.6452962401980145	0.3452626178389894	-0.5397550950058123	-1.0701182367952409	0.5231737591682025	-0.9296884257714799	-0.27956724257209975	-0.22806859824797918	-1.4499479072685832	0.3187275929802048	0.44822804413995654	-0.5258900102274389	3.6001004450821044	1.0932571288957553	3.11999942779629	0.029271972359852745	-0.5040063622751122	-0.5407253142103485	1.8763041731935304	1.087052656673458	-0.4392441594996287	-3.0364262657148644	-1.1574487376242173	0.2947309706161872
0.9212921625274936	0.06458207494127324	0.3733151271015049	0.01765422948328964	2.297054628444311	-1.5300289025295393	0.8423027329065235	-1.5181289935497366	0.7385737852365715	-0.9542390177085899	0.7494402723767735	0.9186834590271633	0.20611842980710948	-0.36295291187019696	-0.280268053938331	1.4623401480530696	2.034364614753329	0.3076213952134588	-1.7563940709446455	-1.2961034596116874	-0.00573411748053354	-0.4166915104584679	-1.0321259034685157	0.3766561064326176	-1.710058519159886	-0.625574151538163	1.8551826612809954	0.3625867974169864	-0.5880075694257986	-1.0825851753421356	0.6515650436458069	-0.8730642811957594	-0.3485730132388526	-0.4145460054740292	-1.4573284729785763	0.6550858449695778	0.5518967158113295	-0.6150438166577226	3.237636756623023	1.1656165747862222	2.957595600257826	-0.07435582004602563	-0.6167644495618448	-0.49110778558762647	2.088108482331995	1.03810051492597	-0.399288710065209	-3.0098185440210083	-1.213476535008669	0.3163957769958806
0.8288781330998019	0.08251572005941582	0.399464437424735	0.16805255380256154	2.460239110723753	-1.4599384156131952	0.9153046050654716	-1.567424873505472	0.8241668286843092	-0.9873862976434389	0.7398670014879856	0.6574102572812649	0.05196917991926338	-0.34892464586416805	-0.17759574234412878	1.5288628756006735	2.211155377016767	0.3343883761334097	-1.7497996310339166	-1.2589863254988924	0.046396232794641494	-0.4855249439096959	-1.1591572541001625	0.49539033042425623	-1.7439290528005091	-0.7242299267885287	2.1395788763028047	0.37102245636065495	-0.5781176081675076	-1.1052297144193304	0.7676372363814538	-0.7650554077987775	-0.45061009746410025	-0.5232496570152524	-1.4496689168121921	1.1493647045016875	0.631782720145347	-0.7436471879065634	2.800587626504522	1.2401387709808458	2.864475992676693	-0.13083832432633347	-0.7212336777148706	-0.45642232454098763	2.2893890914986845	1.0106862800710847	-0.3719272182925176	-2.9705330255200804	-1.2793178052449166	0.29255224997461216
0.7435491106083989	0.0877927950003931	0.45602496223990024	0.31968302005174115	2.5719278902896505	-1.4151738902980497	0.9507313119679038	-1.5610595226696031	0.8875522422872344	-0.9506861056676682	0.7124896842384125	0.379369522473129	-0.17588162598716933	-0.35368586488572085	-0.11057088344081704	1.5625802032357323	2.328118007258427	0.4781422506130782	-1.6714645263883132	-1.2908769419203852	0.08406679570962716	-0.5187540821352303	-1.252973900125792	0.6261082265991459	-1.715934693612158	-0.7936955977817945	2.4311170439233587	0.37810840987333605	-0.5567093143057368	-1.1067974132785217	0.8200569363265853	-0.6007348320499649	-0.5482932751157334	-0.5723490392964093	-1.4097479187794435	1.658208289846197	0.6639796506405615	-0.8942185521131882	2.3892240714657738	1.3534256916747192	2.8365502101428737	-0.12462371816432691	-0.8177100774175383	-0.42019216684854743	2.533144589039035	1.0126277981202967	-0.41578231959173495	-2.8861708961495616	-1.2979609441463278	0.24290679535538393
0.6377477134231851	0.1153975734765027	0.5396377431767504	0.40021504650175527	2.645456940821515	-1.392064161809582	0.973701531604642	-1.5023681408411171	0.985676863919309	-0.8460637628313888	0.6964596496783882	0.1345385135957224	-0.3975404410806653	-0.3683343663198458	-0.10952992683661408	1.5118962203423194	2.3440693699290227	0.6574430554279284	-1.538815562189791	-1.3678794928214484	0.07396372350211941	-0.5660958037015197	-1.3204086871678302	0.6855472406280657	-1.6690353387140622	-0.8625077589782609	2.6091851505439845	0.3829122956507306	-0.5123361951492929	-1.0986851937849327	0.7745941718679976	-0.42898774497946385	-0.6203151598334842	-0.5949042638236973	-1.340228569600433	2.045661601647596	0.6806596899593735	-1.0709570226196286	2.0565735274697783	1.5749325180641565	2.8391003946238103	-0.07248837681507889	-0.8924578249625622	-0.4214794140533825	2.7805584382625748	1.0529337128219558	-0.510173073335608	-2.795182922357241	-1.210721875962552	0.18413029804731232
0.5210098665775968	0.14127836731054005	0.6196748587517216	0.39343826588726605	2.702460980489639	-1.3967842308053975	0.9971745819199939	-1.4348506814958033	1.2258866651973102	-0.7310407165904028	0.6752833826873287	-0.06179178024494638	-0.5325595714919646	-0.44548070824377195	-0.16121660883717123	1.4251430962136777	2.26248172735131	0.8448593810536131	-1.2981090033733906	-1.4979666323074565	0.03109139292639019	-0.5995094201406588	-1.3761326843011328	0.6547971378058459	-1.5938335106113914	-0.9074305064916764	2.642445590050319	0.37112013241158187	-0.42624803359105545	-1.0643700076448765	0.6118342393223113	-0.25252999053339276	-0.734878846770535	-0.6090221636204072	-1.1797836944065563	2.291233940661685	0.7161480822192798	-1.2461484513684773	1.7754255848875324	1.8769554486340194	2.854351002806838	-0.03997649630250923	-0.9144233016668821	-0.45658615600342145	2.983406912436345	1.1612445330607106	-0.6541405487377072	-2.700073360302538	-1.0622654295127982	0.1392584448337793
0.45137495828808805	0.1625969091039703	0.6583751156734639	0.3622881777218059	2.6920784901114345	-1.4251723160203689	1.0180649110224598	-1.3745323729361043	1.598469218326699	-0.6642896372964535	0.6523490859838044	-0.24375705322334024	-0.5998041098534808	-0.5550069879579496	-0.25373428253730507	1.2819464456810046	2.0845756323417755	1.0075969299445928	-0.9638830243820726	-1.5949229647333567	-0.026672640735871844	-0.6165505951223862	-1.4254520522951595	0.5295198288021516	-1.5120072311599038	-0.916458623314145	2.5256105706144445	0.3505726431530035	-0.34672125068843834	-1.0300299373959454	0.39022926442199346	-0.051028790141693744	-0.8549639683009419	-0.6543414573465272	-0.8992207463517532	2.346121623470069	0.7589370851602709	-1.4260915083727834	1.5964152668547569	2.2377433946110865	2.857709166529259	-0.010128018430799666	-0.960041629970599	-0.5234293926762954	3.156347173823514	1.2797806816919874	-0.7920347958257767	-2.588581789204952	-0.898068074228078	0.1612414913071855
0.43374482474895226	0.19535261730334552	0.6719373615662454	0.34007111854817157	2.591805014102726	-1.4482143732687542	1.050543201673012	-1.3111635767553815	2.071722722472499	-0.6660760176522234	0.6217753510752024	-0.40122170699586823	-0.6218736179649623	-0.6287967616827741	-0.3763972097346814	1.0229109762910868	1.8393918243270964	1.0513068402766401	-0.6484901576430087	-1.619505314891591	-0.09837065130886088	-0.6473123372409593	-1.4665608346774963	0.3136459580930903	-1.4808216910892325	-0.9157325013176998	2.2505538320679164	0.33943757334736124	-0.2625009268496847	-1.016891127909398	0.1895413214662722	0.09745336825762962	-0.9233859749578268	-0.7347048869585608	-0.5847985019985257	2.196602729370652	0.8019488185966155	-1.6020343574038922	1.5872136790575062	2.6649380737367063	2.7935253155338016	0.014179357394981435	-1.0812661948010442	-0.6461391580389986	3.280517331278285	1.3653369103939688	-0.8390543687202012	-2.4912288310074335	-0.7357399518675123	0.25852503995453097
0.4864498618127958	0.21053209183476285	0.6546369200678649	0.36038220817398214	2.4544589808273374	-1.4624422514962816	1.0813072968282864	-1.2719139693648829	2.6061790721775084	-0.7442003852112441	0.5848567271134307	-0.48135549933211086	-0.5902149567657398	-0.7112515891824545	-0.5094909469864252	0.7191430523020577	1.5786985779374443	0.9792163366996789	-0.4033366278205267	-1.5995958258895624	-0.17966470258452175	-0.7013875136038165	-1.4799472543029037	0.04185627297698595	-1.504546470338481	-0.9331836332989365	1.9190939806902758	0.31684776666031617	-0.15986563882781965	-1.025252188491746	0.040949500060959154	0.15381313864390744	-0.9464933003485253	-0.8133349057967365	-0.2595209926147925	1.9832150105062003	0.8560228333022618	-1.7399862809878868	1.6641915335442103	3.0606801841533184	2.6713942033131017	0.007291247116895466	-1.2250482977025032	-0.785606541559185	3.3019923307692203	1.4466994601096492	-0.7985555251734755	-2.3982061490855804	-0.6214216014535857	0.35478042829910905
0.6352350074748504	0.20418278254322758	0.5937964321680272	0.4265328280358645	2.334779488771407	-1.4866008842060425	1.0777417701981078	-1.2767134032219587	3.114371853089799	-0.8819501593117526	0.5507189865150134	-0.4914660715069522	-0.5451362999135737	-0.7912254749697561	-0.6439230570150017	0.438245315669763	1.3594199512519287	0.8634159227906695	-0.22524874193165262	-1.5563663236293164	-0.2721885627451093	-0.7457545239757298	-1.4679571927747226	-0.19180136725201846	-1.5836657480759997	-0.9368142432811636	1.6795867690214745	0.27339080363893176	-0.09861014028373749	-1.0745724922840532	-0.007633484632455567	0.16796917478783752	-0.9434285392967056	-0.9026160028839085	0.048027941403697684	1.8229240135907403	0.9386310992461737	-1.845781836610536	1.755786767503119	3.3339900297327723	2.531714791941402	0.0015052344833029279	-1.3067527663061742	-0.9260335093593393	3.225261967543871	1.4744243378524093	-0.6423457000646702	-2.2701499669334835	-0.6100586328883455	0.4018065221470076
0.8350569182186561	0.19844317513730328	0.49046331499293966	0.5043310395788982	2.236462921943932	-1.5324989027925835	1.055548652519231	-1.2880612171721648	3.4985765810519767	-1.0058257126491121	0.5267938003371897	-0.44006232089525854	-0.5593031893999832	-0.8087744891411492	-0.7898906657391398	0.20455183772655222	1.1604908861791652	0.7082481140712007	-0.14493720572779045	-1.4912563151020994	-0.3970497655475729	-0.758737178258156	-1.4271276820118317	-0.35008170944838074	-1.7229112752652287	-0.908374465087055	1.5394488401448236	0.2374815354618823	-0.08759468706627065	-1.172839838235526	0.07508702070423963	0.17388154302452138	-0.9116863712600075	-0.9866759831823583	0.2319841032407523	1.6927369617088601	1.0696213783477706	-1.9150230055609778	1.8419925000379216	3.53281887436149	2.3896619415478404	0.015832503861722226	-1.356367508835069	-1.0714222300217662	3.1051777613196743	1.4461558350558708	-0.3470909109240857	-2.163901682169685	-0.6842868561132234	0.4230551684041514
1.0511084378746574	0.17247828449145852	0.36018629519198203	0.6092941302328504	2.1348486007554905	-1.5818650724333974	1.0337440858192821	-1.2644911161537253	3.707812104176238	-1.0875823869315318	0.5558012905928674	-0.3155321051972135	-0.5937807724868087	-0.7757195892673833	-0.9798333799877981	0.055283668409775034	1.0064907911614474	0.48001688846119117	-0.18790558797031998	-1.3982420172060792	-0.5345679770263585	-0.7469536323641609	-1.3746618537720554	-0.415824135045688	-1.8512847793105554	-0.8711728148025081	1.46058978020035	0.22118739423911174	-0.12076077990581502	-1.2913877329209686	0.24970379014227664	0.2105574533057411	-0.8620421069206197	-1.0448392242087385	0.2546330557459903	1.6017930227753918	1.2355803452201104	-1.959401003407287	1.8872380217495413	3.6565899846250316	2.267934818947883	0.008760710642885854	-1.3508317350564853	-1.1990235347628402	2.959912692860534	1.457701395721856	-0.019136581966373533	-2.1139469889895546	-0.77693686170902	0.3957354803592499
1.2427331603607807	0.10412860069417582	0.20186377889103896	0.7360699834896872	2.0294835369696864	-1.6295394610721274	1.007276907372175	-1.226176991633674	3.7752898328611315	-1.1376407342343398	0.6486732056759216	-0.16087038232464299	-0.5832519787698682	-0.7408769519832259	-1.1821825974375755	-0.013854851815568173	0.9488933246318647	0.2360766722758214	-0.294271813273919	-1.2818412672676294	-0.6440680031266997	-0.7156615153814748	-1.3232386395782094	-0.4309475293409493	-1.8893148521702017	-0.8323494920592343	1.4454818035491592	0.21291156883332238	-0.21647548971062144	-1.4217306952136535	0.4621330062779472	0.3010455281476715	-0.8129572830906892	-1.0735344820795625	0.19726247280439055	1.561417390460011	1.429925076333814	-2.042410844000283	1.8956509020213126	3.677290594679094	2.1871873935019885	-0.027363601037745246	-1.2768832703564974	-1.2705476703623848	2.7703910712469564	1.4738807127986289	0.2691819411523938	-2.105495124451507	-0.8432208450062493	0.30334793315364517
1.3565463822501094	0.04345275097441077	0.04464285646421036	0.8366820729536549	1.9269994783673627	-1.6747269316377946	0.9781127280124954	-1.2086265195207204	3.7401868634913624	-1.13646966266778	0.7414172640526141	-0.011339024045738982	-0.5415222974935701	-0.6908750311476907	-1.3372213994269166	-0.021822220338585573	0.9293644795681253	0.0478535404876536	-0.37737695946878075	-1.150536083404412	-0.6869027758131807	-0.6635233602614651	-1.2674215519050915	-0.42689704814301077	-1.8340524025460252	-0.8037402853992894	1.4181958820821603	0.21525579405556253	-0.3316348691079967	-1.5643415231822257	0.6338837956484371	0.4171057973141206	-0.7663777798031214	-1.077398108503218	0.047165607265759434	1.5397678341891414	1.6033578887169597	-2.159676609225639	1.8329223634949199	3.6375783795704053	2.13628470128844	-0.047629952167048295	-1.1907679445709607	-1.3643294803582553	2.5593469390816237	1.431555619325789	0.5006678329956449	-2.1454327929939523	-0.9086194021815139	0.21967526851433564
1.3911269829653083	-0.01089481365677047	-0.04008957726272185	0.9242411588476707	1.8171407712765064	-1.6863833027421538	0.9518283970848836	-1.1910150376553463	3.6416621043846056	-1.1301776340813448	0.8088616766581016	0.08661340044022252	-0.4748078128203216	-0.595705377372064	-1.4414870119459193	0.08777709304882944	0.8871922753572052	-0.09656476259640975	-0.4156133084612475	-1.0350433301835185	-0.6571944854186096	-0.6354596120168597	-1.2213417346966309	-0.4267532440768128	-1.6888426683284585	-0.7854904192219629	1.290602152000741	0.239026592994722	-0.43362359791927296	-1.6688547804615843	0.7171590068046585	0.5431161496105996	-0.7498621230238739	-1.0660369583709566	-0.1838892161639319	1.5314451337249149	1.7415497871683687	-2.266555094078602	1.716561713235987	3.559698770998854	2.105227999193863	-0.07959078385736931	-1.1088858575572806	-1.5193608528096259	2.3785673526590445	1.3750445006400327	0.6213652546471387	-2.2310470504441837	-0.9453153959030232	0.15744709018983974
1.37977861429701	-0.0948234318415589	-0.008865711552178291	0.9840000424481616	1.708441714070825	-1.622958432974021	0.9166073936418849	-1.165879019658115	3.515655175994057	-1.1588192657855267	0.8698493255923527	0.1126656421085634	-0.3825302843629209	-0.48499335345711553	-1.466937338718081	0.2997042961415068	0.8285005200956022	-0.22218922801327254	-0.4182738894050586	-0.9490272508911033	-0.5602951311607185	-0.6460440495224258	-1.2025374456539857	-0.47581439799503755	-1.4579772376006213	-0.7737514469460985	1.1239108096159358	0.2645821997735419	-0.554793583311396	-1.7311148208694296	0.7150557472389588	0.6521584857481411	-0.7777855014960022	-1.036548090748244	-0.4044184905570362	1.5400048731264147	1.8714511616260072	-2.3727926616319914	1.610874904821864	3.4472563528047004	2.088512928635643	-0.10426552556464737	-1.0286023362336736	-1.672566674679593	2.237578279673761	1.3059264580880539	0.6783577077203938	-2.3305129747762154	-0.9471108433170107	0.08466802875839793
1.3023790327081397	-0.16191166346171498	0.12123071908908871	0.9587988895380324	1.6387902428425143	-1.484469240143417	0.854782076112157	-1.1897134962703766	3.3869018494818315	-1.183630104060115	0.892559873059745	0.09985224370876564	-0.3300308758750156	-0.3809397392849524	-1.3787746875457363	0.5618595182663432	0.746723481391195	-0.25830566858079546	-0.41156542459673773	-0.9191519442573561	-0.4202229832131201	-0.6284494398998839	-1.1880897938746866	-0.5455593701015518	-1.1790240121978237	-0.7804801774464931	0.9613398244996374	0.2621136595773947	-0.6937798669508984	-1.767694460917206	0.6023349021629416	0.646462423666458	-0.8168247196560798	-1.0082496377533623	-0.5619466473431853	1.5578091310815352	1.9581923156503973	-2.4441333872534483	1.5184383828357795	3.325812773820869	2.0877806974480477	-0.11957243729372849	-0.9115222009700823	-1.7964700692685944	2.1026706224735223	1.1367814056406298	0.7095549226387894	-2.386023986310062	-0.9764282860221302	0.03125265302903042
1.1506280701890335	-0.16588523781966275	0.3288901938175637	0.8555877506906654	1.612082056424581	-1.3199604555007598	0.7735063536959953	-1.2697379548618852	3.2452349953776185	-1.1732492493260283	0.8857515034460155	0.07012115523423264	-0.3445109789044938	-0.22863545725069628	-1.2326796147476133	0.7962489410504213	0.6194703282657315	-0.21416862557449434	-0.41907206368820116	-0.9383748991558664	-0.26317466932576844	-0.5589011533709368	-1.1795440823196628	-0.5927271038148229	-0.933413124979267	-0.7979313094277275	0.7852174421446956	0.23725954443704916	-0.787602792398791	-1.7884726918286986	0.4015545082372995	0.5404964417333705	-0.7762774444705054	-1.0054511191546067	-0.6209150847168441	1.5898093876132937	1.98719677571219	-2.43584566355207	1.4434585874136214	3.182988863258812	2.122751048993564	-0.1262156369841508	-0.7376929837089391	-1.9104031491437865	2.018290978456045	0.9290130874675292	0.7189844087053127	-2.4253616768143105	-1.0513697691785917	0.006356485697789027
1.0017193488246021	-0.17259195856138193	0.5570645970869151	0.7369748377194636	1.600992904397597	-1.1837382492129482	0.675797210465093	-1.3548872326567136	3.0929644981943505	-1.145381715776013	0.9214554886973566	0.00362662486652609	-0.39081839657946127	0.031006038280932558	-1.0913432007115647	0.8994887584781986	0.5068638089380733	-0.17897763913452397	-0.4425421884425246	-0.9873624293811034	-0.1323042042437467	-0.43673045641126806	-1.1910873092567322	-0.5906179775105718	-0.7466520148594928	-0.7855630314216081	0.5842126800627168	0.2017587397456943	-0.8152132653547435	-1.796161881471394	0.14893223292853092	0.4110251909568808	-0.6295094429889415	-1.048055432150591	-0.5731316283676077	1.6512024723668168	2.035529293204238	-2.419557523904296	1.4837878322164237	2.9941910605169872	2.2016300224435255	-0.11418440436509252	-0.5634197204227781	-2.001072161353421	1.9958657577486978	0.7259561864271853	0.7580768204319481	-2.4402567837625377	-1.1756737586346977	-0.007474718375122012
0.9071839365061034	-0.23253196117782365	0.7429089013247386	0.6233482491208532	1.6200546493851569	-1.110805570213103	0.5519637278861393	-1.4211844969536185	2.932909508321828	-1.0959982232742749	1.0060966283084138	-0.08416517510709491	-0.43953514920109604	0.34907735958280023	-0.9732902241899459	0.8451810627926888	0.4538539374773428	-0.12696237124752635	-0.47777588179840746	-1.063789177485668	-0.07326320234707942	-0.24710991260240478	-1.1938986435591474	-0.5075711292806496	-0.618168470094087	-0.7490632990669593	0.36658914366442785	0.16280375470793162	-0.7915060942997615	-1.8097486049177114	-0.15537013456600357	0.2735986804798124	-0.4392753462724516	-1.1217776012073668	-0.43170882974587715	1.7135173752097308	2.1229138908818754	-2.415955126668765	1.6115584513439436	2.7878646815005297	2.284624640154803	-0.026935007509329506	-0.4680386342484947	-2.0056126333122934	1.9558614445377107	0.4929222467069957	0.8555041883328365	-2.406031949583773	-1.3277456950824849	0.020971050001377466
0.8635205216661868	-0.32646809996781345	0.8786938904962662	0.5126287453881153	1.683980349305417	-1.0995721443592643	0.3979375486503401	-1.4785540008129954	2.7252199708951985	-1.0078105797110826	1.0908656246258324	-0.15090996716229693	-0.46097823022644435	0.6745185371479122	-0.9056492889290437	0.6423971350231117	0.4591780730389017	-0.048203852033591454	-0.5413067539066676	-1.1434049872323822	-0.09361957831908632	-0.04164730220024447	-1.190863891961176	-0.3546355048780162	-0.6166058918689513	-0.6680522883302127	0.19287030304944816	0.12151342408892138	-0.731519767539432	-1.8548386102010928	-0.4356352498811124	0.12292942651326026	-0.25127901159379895	-1.2229210756385194	-0.26887985428828864	1.7745417327274957	2.1808238196741896	-2.4139439723838976	1.7751363921281906	2.591239782419856	2.3444151040246846	0.12200124361462823	-0.433314235091936	-1.9443864753514262	1.8935506882714261	0.22372429745679953	0.9708315975803433	-2.364789980958297	-1.4412524048846094	0.08993123030826282
0.866197995217691	-0.4726073346878704	0.9794987594356822	0.46713575506982996	1.7621479993779807	-1.104647487365516	0.23243768756613875	-1.4907559512970867	2.4685135928201083	-0.9208932510675482	1.182474954733571	-0.23086857631729263	-0.4296327825702882	1.0209382659574133	-0.8691095877202664	0.2954566328024284	0.5036019867560922	-0.006677064258844022	-0.5923709038782187	-1.231369937528334	-0.15115826464586474	0.13858791249148228	-1.2245626673742325	-0.17866726253917592	-0.7413480521516386	-0.5715022668695365	0.059897217645255664	0.08529336847710589	-0.6724913062762733	-1.930809794599634	-0.631908659023112	-0.05247083117503017	-0.09964631002998427	-1.3262991880552462	-0.16093591043353908	1.8321685321443575	2.186070360231441	-2.4525758151305856	2.022185879358915	2.3972307813261122	2.3671647695427436	0.2949081185063284	-0.4474052956192363	-1.873962350999649	1.86893995876633	-0.03320325772237047	1.0394271131693535	-2.3217219922165753	-1.4851793786021803	0.1590872506728196
0.959126923405288	-0.6759324014376422	1.0730439441555266	0.5211382255915353	1.8643421455090106	-1.1023974186327445	0.1075756876900174	-1.436172559464912	2.203331575508587	-0.8861779261537442	1.2994318768773998	-0.33780539538436427	-0.3515221435992987	1.3573430168250262	-0.8387943821243781	-0.1235981537907489	0.5201846698490082	-0.009382237862456294	-0.6055597836996763	-1.3582237228493854	-0.22554166430003217	0.31693222549376177	-1.2831910893497653	0.0029333057257922347	-0.9101505167543564	-0.48690905428365977	-0.06078346857455889	0.06495011096137442	-0.6336977536408501	-2.0051883960301096	-0.7876423178548115	-0.257673270218964	-0.060412503866615896	-1.396951340440253	-0.08997088343504517	1.850578556272506	2.1827788984667493	-2.52939748869322	2.2910299845436954	2.17246953066947	2.2993197626093114	0.5132765212333983	-0.5149594975589388	-1.7765762488302408	1.8124255519201664	-0.2316522892592479	1.0826109629180736	-2.246594307433926	-1.4647899826268926	0.2617319208988679
1.1446346486237435	-0.9152088552355092	1.2141563135379323	0.629316436593838	2.020858640948697	-1.1089615289208308	0.0657264616652724	-1.365645285666855	1.9971880237795905	-0.9093810221081373	1.380045530238081	-0.3705396241088506	-0.22951342190001034	1.6117307534363199	-0.8157233847332522	-0.5182228766597329	0.49764653077221455	-0.0754691544068398	-0.6357953857111146	-1.5407089168168193	-0.32426257618641285	0.4443605515411619	-1.352357360432364	0.11272771026872677	-1.1047465261438258	-0.39038323688953375	-0.11295176976859425	0.0707840350939958	-0.6343682594888699	-2.055852441701724	-0.8367568956252718	-0.4340348885961465	-0.15760921151002374	-1.4344389589832869	-0.013654312227586785	1.849762088821901	2.1632776062067722	-2.569929982742091	2.478137699838052	1.9354114997120568	2.11999886970226	0.7182054554623336	-0.5375170356299515	-1.6287066517366775	1.695477075710133	-0.35523638481847836	1.1329228648458947	-2.2107782271538627	-1.3744027326761237	0.39713084077014527
1.3451156297802265	-1.1478416609005113	1.4393329367564136	0.7749017064994119	2.1732257641429924	-1.1075065972590383	0.09089085153596704	-1.3352014192090436	1.8792202210167286	-0.9829798927658724	1.3997834092825776	-0.3268439334720353	-0.09868653429591442	1.7541112686210567	-0.7827951656206917	-0.8561400940471182	0.4586940607151223	-0.23656936137984252	-0.7166580422533371	-1.7401802932809782	-0.40841102704486365	0.5114183821864456	-1.461515327419518	0.09827540161572734	-1.3000688042858235	-0.29129178844129966	-0.03150604109444795	0.0806581958785847	-0.676705914463826	-2.020566775315501	-0.7812169754453109	-0.5653086906643074	-0.30554474101132545	-1.4378013581952245	-0.008962200006457163	1.923718237250855	2.1074712432039204	-2.5806266714660016	2.6428461214088186	1.7491060092254969	1.8594508136746792	0.8262722522696428	-0.3866597993965061	-1.4951137963694632	1.5610682846485104	-0.39308304332446803	1.1067440543764637	-2.2175866735872907	-1.2512793113826381	0.4987718307006376
1.519233794429591	-1.340213117912238	1.7290160078164583	0.9686945294125984	2.268371413315693	-1.0804042656056512	0.15429322892135067	-1.3555176667650586	1.8044308893853853	-1.0851013031040735	1.398792519808279	-0.30136729368493487	-0.00014473497717633067	1.8154416071285624	-0.7711534468634772	-1.0864498401778429	0.40374813995927905	-0.45853597443411864	-0.8020816946992337	-1.9566157059804599	-0.4527293363566131	0.5601898099081709	-1.5730005579020498	0.07164768202454645	-1.4359690935846223	-0.20314057807284303	0.20303385097843235	0.07905098085879113	-0.7490487061376617	-1.8697690755267118	-0.7406772251350102	-0.6816333340202022	-0.3933525774959853	-1.430700639362561	-0.08068811006783663	2.0627547427909003	2.0455769133280315	-2.62065085179452	2.8236441764993447	1.6103604278084198	1.5466870991661377	0.8519266363275821	-0.014963673386474596	-1.4263513911366534	1.4117647760196146	-0.357333224311628	0.9634158661653156	-2.191239811910042	-1.1534643200753678	0.5888092972142072
1.676834006861215	-1.48250492349206	2.001705638949596	1.1572507491236779	2.2859654764173296	-1.0229852183949173	0.24976249003842108	-1.4186017507678204	1.7502850138341923	-1.1645555315946114	1.3725818950042505	-0.25101464216072433	0.04153675960018766	1.8123404299880868	-0.7941182241929472	-1.1954731992141958	0.33123046744888623	-0.7134629921850364	-0.8638831891940184	-2.188841403060862	-0.5065310127032907	0.5499973886065163	-1.6522578435006032	0.0894793862332213	-1.5015753708963173	-0.08962350596189521	0.6897396078839151	0.07702642271231043	-0.807454554827659	-1.6468821123240431	-0.7183040904141605	-0.7499139769487344	-0.41937872293603623	-1.4131785714196032	-0.1632185596221952	2.199473534277616	2.0288721261764033	-2.694930956755398	2.9221274561807626	1.4620987450530585	1.2305652209351758	0.8718562353988457	0.48091732428746975	-1.41956408769298	1.199912955820329	-0.29800043272768517	0.8087083659552453	-2.1478327051467336	-1.1256225875735268	0.7168397349156672
1.7873312807367576	-1.553819019905589	2.185274519775314	1.2907071219067308	2.2004775364446	-0.932965551274022	0.3257584903291232	-1.555039893764119	1.702795970816333	-1.1860119445344757	1.291169137228811	-0.15684116915595148	0.057992517285934776	1.7350481503163735	-0.831571417931946	-1.2539325658469394	0.2910153565471568	-0.9802548064430237	-0.928611322726994	-2.373275468031831	-0.5764825814262833	0.43121647882183156	-1.7245147205050624	0.0881132476043293	-1.508485928117341	0.056060770591577457	1.410847911619992	0.06548288942097422	-0.8473735994222584	-1.367533106081644	-0.6997445582025476	-0.765608190194889	-0.42577580354419886	-1.4035090631268874	-0.3120980122602067	2.326131339760108	2.0843815151854477	-2.7538290465265205	2.954017530460945	1.3343522937542602	1.0024373319721753	0.8226598211015791	0.9661412173609353	-1.4894030996789251	0.973475239949104	-0.25828991689445086	0.6576448027335957	-2.1093297666956246	-1.1527264649737297	0.8174525645433931
1.78234706074088	-1.518834746193292	2.2739437971835086	1.383560567655815	2.0540173798529135	-0.8105990313932787	0.33720931623758715	-1.7286939857369017	1.5903937165649473	-1.1557427218394785	1.1895230556717271	-0.09547700338191507	0.0334413941793842	1.632909969083915	-0.8980226885023297	-1.308984202569236	0.2978757051363582	-1.2210152571644983	-0.990336800623384	-2.4515846483557207	-0.5716563926580133	0.23532367575041074	-1.7839995754468938	0.06795671099210213	-1.4928161295779496	0.1865933014858924	2.2074960986120233	0.024121521674017217	-0.8990504429946311	-1.0911453087954919	-0.7467558764073084	-0.7975974671177584	-0.391503991464731	-1.4314733646472921	-0.5299895587019734	2.4349058743083893	2.228314910850455	-2.805721247195412	2.9822006793713767	1.2678425724959854	0.874978606627933	0.6814994811359947	1.3655162122638758	-1.6484366407126	0.7755679161006813	-0.24190350455909299	0.43939215574302476	-2.0611489216284165	-1.1820685028489044	0.858725856697248
1.710570173610169	-1.3871391389013288	2.2415461019349765	1.4528685512130823	1.8956345728792752	-0.6859486071597226	0.3348094425441971	-1.8538453245354152	1.4235727657569053	-1.074184534263256	1.1056170921222475	-0.01809608960813127	-0.06661828615575618	1.5513307680709558	-0.9916025628189968	-1.367371574908097	0.32051906428353966	-1.4275339051665685	-1.0244492491529469	-2.428308927620311	-0.4959209089909441	-0.002514861139363123	-1.7995084593800843	0.08384706030709134	-1.4852893443244786	0.26842725048527705	2.9516784030517367	-0.026261561322168465	-0.94095705849586	-0.9248945773946838	-0.87498537168755	-0.878423867036328	-0.35166209779108315	-1.4888221114546312	-0.7100398541495462	2.5045426465470477	2.4345880973820626	-2.868641645536269	2.9624829912344137	1.2196235395242845	0.8301862574281144	0.5261649409092826	1.626467259633932	-1.8450578001274498	0.5933629978534845	-0.2783004962550034	0.21532199531480062	-2.05684473135441	-1.2092953560993818	0.8819084235238792
1.611071137246189	-1.2061417756866892	2.0841987670963644	1.4994011612847244	1.719730180921823	-0.5877914734188031	0.32719841454515947	-1.917092101211297	1.3105339291594365	-0.9691453693439639	1.027976107184461	0.10440700642119576	-0.1731831708469007	1.507056903836061	-1.033729439270745	-1.4781467950955958	0.378326970953896	-1.5515922174444978	-1.047691324112086	-2.3126390043081857	-0.39188555577607637	-0.24969260759287204	-1.7757517536192786	0.09115710033887345	-1.4534435599333264	0.25978639872757847	3.4862489768930365	-0.05827266710314314	-0.9463929451923054	-0.8608677652566398	-1.0353415790152938	-0.9672535946899219	-0.33176547445467036	-1.5143220458507571	-0.8280020916656277	2.5124966197755163	2.667663186854729	-2.8685311425535844	2.8559811850439645	1.1438036931471682	0.886921549791132	0.33320601165248886	1.7421560506857952	-2.0049807119571934	0.3921061442172059	-0.3599995757658809	0.03491515002850974	-2.141206860724929	-1.2668726491972744	0.8721653806548224
1.4463653219278805	-1.0113945837413738	1.8785980087883658	1.5076411104409788	1.5556578416990443	-0.5609598267257485	0.29316591997888786	-1.9331580026820188	1.22552290385669	-0.880739390403954	0.9810047496850466	0.1853166099886742	-0.22546573918960572	1.5009092762105318	-1.0344304916776577	-1.6270549929429592	0.5122300325277876	-1.5362391707643492	-1.1112792086691419	-2.107608916231668	-0.26296810093491	-0.49751602779399706	-1.738813427420657	0.02939325390640534	-1.420057205461055	0.18206714104138258	3.663699029923385	-0.08690062966565645	-0.9416754576187397	-0.8569111919453496	-1.2088258240718006	-1.0293574951923268	-0.30841491405985716	-1.5140087788434349	-0.8988656675890712	2.494481660542823	2.9306584062034267	-2.7744489030955477	2.742144398866562	1.0793537340833275	1.0192786492868748	0.057559145235198006	1.7627893893150564	-2.119756353639186	0.19393750953426964	-0.4341914521531338	-0.11202501081150991	-2.2615676723871356	-1.330844686509371	0.8168895243775965
1.2371722537538097	-0.8524726336264381	1.682297592204446	1.5105674475245077	1.4450381143710411	-0.6049292149699148	0.3207987513627852	-1.8992162437521003	1.1084281283113149	-0.7969383030477066	0.975490929223224	0.24392789720025315	-0.2670508603691025	1.500015407505336	-1.047155655063738	-1.7339905174567147	0.7259740835109735	-1.4048721438380634	-1.2046085873480727	-1.8763355083916309	-0.1437405815195317	-0.7584374011610496	-1.7028246247281502	-0.03486319634017951	-1.4172621711710243	0.06029648223750621	3.5258272975444127	-0.10696861831059465	-0.9589409832052457	-0.9267608855603884	-1.3778493098296247	-1.0945377498991844	-0.2461710765074335	-1.5380885694730293	-0.8988656675890715	2.456450079940469	3.13205626967004	-2.672808259621855	2.6277292271704775	1.0410833525107424	1.1693355440413968	-0.18416760479044755	1.7619012972650183	-2.193410298250367	0.0333263684300588	-0.47742258738227417	-0.2408413797880779	-2.3808850439829152	-1.3865527466831122	0.7523357453682744
1.0304506996272815	-0.7746620585007115	1.4924261497055173	1.502674038286041	1.373375375373131	-0.6721944276127793	0.4610656547564796	-1.8174428389245374	1.0162510045983661	-0.6951344714394196	0.979310648325761	0.286096991543341	-0.29198747706712025	1.4703718024860917	-1.0508308691969472	-1.7555408094256013	0.9565112577278478	-1.2145370782716367	-1.292103692100221	-1.658549173746517	-0.06008038322129452	-0.9415781477170493	-1.6459463049011418	-0.02074643050831002	-1.4278700965867364	-0.08720309930708053	3.2277881217891036	-0.09982050731095964	-0.9958427514837551	-1.0058176994595605	-1.5285675035431179	-1.1970909013867073	-0.18127597741018198	-1.5350185528012592	-0.842991488004482	2.372248581889415	3.1936288777193065	-2.5990585689778647	2.4361521692317427	0.9808147107016032	1.2933098589067331	-0.3398388970752011	1.77759092348239	-2.206867882664549	-0.14531522025558896	-0.47227109282502966	-0.3134963690396268	-2.4467782841777006	-1.4578295495014344	0.7354445403942756
0.843336490277923	-0.7635823035449546	1.3004418140382055	1.4412017073142753	1.334907614338348	-0.7386814209946844	0.6557068392604223	-1.7483187894321497	0.9263837653983498	-0.5827711470614683	0.9985211184565174	0.2590687292937648	-0.28172371019431347	1.4151526071671685	-1.0357051324174993	-1.6834025269551465	1.1575447242083414	-1.0146389867205123	-1.3735934855791974	-1.4709260471333987	-0.0014525181063466397	-0.9831779848848935	-1.5263621974547001	0.025558478807766943	-1.4237765817997596	-0.25154871116919697	2.8666616980782176	-0.09598450240183853	-1.0695505014910585	-1.067555173581011	-1.6561267292914352	-1.3023358628031256	-0.1189105223557034	-1.4853344054397657	-0.7721279120810387	2.2067954036733592	3.142079141961016	-2.5437186752492016	2.2030890954528397	0.8825640540270996	1.3828945573063702	-0.47276411853054084	1.794079832544797	-2.2171892647978604	-0.3164263058011651	-0.4158894086758889	-0.26011588859524165	-2.448995594318856	-1.5252449106211785	0.7811242338456952
0.6868278632172997	-0.7653693607958827	1.0784616189462488	1.3628259292415978	1.2980343718956808	-0.8144901276980733	0.90428804201581	-1.7185256936668238	0.8061788303906793	-0.4802130659696349	1.019138012357247	0.251285590812637	-0.2698938756061716	1.3087092623749916	-1.0142699239758377	-1.5354302549282575	1.2779375287446038	-0.8437384578326677	-1.4599293372058277	-1.2986502796731236	0.017401542295770237	-0.9471355539018871	-1.370826523531676	0.03660742456072362	-1.4226761745989596	-0.43586267793355826	2.492235676739539	-0.10295502058160662	-1.1760411981390362	-1.13275153883623	-1.760064732224971	-1.402101068292861	-0.059512534351398624	-1.467979413234048	-0.6936808682975009	2.0172696044943175	3.0510566128592447	-2.543320864511535	1.9755995548539833	0.7710279311984958	1.4234450154883933	-0.6062710026315864	1.7336303670054165	-2.2562045573516682	-0.4208081064241358	-0.34775506860217825	-0.10991536308136955	-2.4025885973645713	-1.5520044556406176	0.8032541603623518
0.607121535184056	-0.750042716843801	0.8226390153282329	1.336392634401562	1.257029876737078	-0.893039519624838	1.2136660450037613	-1.7158005913920433	0.7429207332569722	-0.4138589600880797	1.0036993150641427	0.3299428391926532	-0.26782184755203703	1.1338940827445843	-0.9668957764784096	-1.3650677575038537	1.294899004090911	-0.7310940797945394	-1.5098532382014607	-1.1555189922202687	0.019842805096841117	-0.8727447142658192	-1.2230173644133033	0.025007229887337685	-1.426615632377824	-0.64883425949096	2.1484834261775223	-0.09728092998686566	-1.290649804875538	-1.1966539304298949	-1.8136631820365945	-1.4425022512435348	-0.020862492197902267	-1.5004547596599074	-0.5434825516838202	1.834486246197687	2.9452101318999544	-2.6156561169771577	1.7153786519477687	0.6329826689275262	1.3756227441330051	-0.7080313518065171	1.572619278333185	-2.278064355339226	-0.47024336520802273	-0.28624777680311375	0.13499555977184635	-2.35101657208148	-1.5547591146867363	0.7733640715605378
0.6456771543257178	-0.7462583603124234	0.5522970432710743	1.356203166368348	1.2158985448722848	-0.9412045247541714	1.49986812489554	-1.7544197646741981	0.7409200458835661	-0.4209449354993028	0.9966192499493953	0.4183352672162666	-0.286470100039251	0.93870234507941	-0.8741444186426376	-1.237949832604985	1.2134165815835867	-0.6220328703015473	-1.5044560597154455	-1.030281883981697	0.01680061606781417	-0.7366689719557019	-1.0569624594911775	-0.027049842076699478	-1.3828194257859834	-0.8741499149879312	1.8550453160387133	-0.09869279290480637	-1.372451518333936	-1.2617009910318555	-1.853417099102567	-1.3774421666227903	-0.01816258365225366	-1.528586136917548	-0.3221670314590683	1.6650560813673958	2.84537737431525	-2.7204792463521796	1.449847118369997	0.4634230450817164	1.2572790346067657	-0.8126387865630578	1.3816498845062695	-2.286115501493101	-0.49680204820676677	-0.27138869199980376	0.5069328474669659	-2.3362779811432164	-1.550454959927175	0.720658616040222
0.7783768627283496	-0.748718192057819	0.28813122047534245	1.379017044289283	1.1271490895975003	-0.9585452800255332	1.6843155601875588	-1.8447345348406254	0.7219135158362027	-0.5262619818072718	1.0346885842684175	0.4452884509595945	-0.3224173774435443	0.7351191869164806	-0.7699425381606266	-1.2071362748231922	1.0428758915011078	-0.4525561169945528	-1.4631600426375968	-0.9071708168378902	-0.027630366911675603	-0.5840132501978671	-0.8945939399457276	-0.0969625855937794	-1.2683110524707364	-1.0829341930324998	1.5423559811064926	-0.13150306637518114	-1.4433335651245867	-1.3521547267962528	-1.8928474377738163	-1.2226390616940042	-0.07062837403934871	-1.572067597534038	-0.11274664978409828	1.5828562454533048	2.729310038402443	-2.8128376392803296	1.2674190677268142	0.31750949122800887	1.1387333302701559	-0.930899986581939	1.16403772917816	-2.274928153058355	-0.4691506108091481	-0.3298413287347727	0.921318804641215	-2.3623639828038576	-1.5398298464635745	0.6137299445526552
0.9310958349160761	-0.7246665038806145	0.07682384472111403	1.4594335574333697	1.0099882121359338	-0.9744311036351025	1.8142972906095807	-1.9563823817700765	0.7139471424766384	-0.7133158537270401	1.0937104363423678	0.41998699435374254	-0.35113665000783073	0.5108128685677913	-0.6885992149464326	-1.2851540912940673	0.8226081961539569	-0.2543665561404473	-1.3995341497813436	-0.8143336890330986	-0.08652113725135548	-0.5164019849117711	-0.8242547280614583	-0.11867699958982961	-1.1474643336788817	-1.27525970582431	1.175918874693975	-0.17102634843651793	-1.5409640059237353	-1.4527611789820718	-1.8948582463695947	-1.01291822741228	-0.138880116193353	-1.626596941275467	0.08602136901046807	1.5886505305866288	2.547611449858345	-2.882984932688787	1.1607595200312673	0.25003168173834933	1.0310195976397014	-1.022221021957637	0.8674445875331699	-2.2105423883219824	-0.3666692526190037	-0.4367024821634485	1.277209983843473	-2.4093448717946746	-1.4896065092120172	0.46491598073101353
1.0761325176060241	-0.699963065411895	-0.06226592607275555	1.6354180790158672	0.9103489196581801	-0.989065009303129	1.9444847244910357	-2.045802342234338	0.7083088416970386	-0.9403846456160618	1.165470012787543	0.31592818469287537	-0.3608944565418387	0.30075372284681323	-0.6620654435454073	-1.4270548445368498	0.6466802384676874	-0.06960794493234515	-1.3196597090182522	-0.7868501786309648	-0.09166656807822834	-0.5028658959885326	-0.8443995208774411	-0.10920989856506329	-1.0372915647347871	-1.4421709487405345	0.8014470716078707	-0.21832819600801695	-1.6513819511101153	-1.5361229437168	-1.8603278091041502	-0.7711840821904632	-0.2143072909686797	-1.668282337716637	0.2425857405836282	1.659340809213165	2.3121853162680432	-2.889924520001407	1.0933776071045513	0.24554140015448472	0.9316634002883568	-1.0484570686612815	0.5605199750393817	-2.142997016810109	-0.17139879264612673	-0.5357975633952727	1.563674574108481	-2.4575518028635424	-1.3573090894881554	0.32386217919452776
1.1997700078343345	-0.7176233958916609	-0.1520006795231238	1.8547200903216567	0.797663565972211	-0.9925162425473818	2.0791747785400885	-2.1156585087557707	0.603872960805216	-1.1830544926121451	1.265773598927836	0.131185006983275	-0.3929386113325287	0.11721876278612978	-0.7294514506583405	-1.5685716282122564	0.5289600237192438	0.08980746093665547	-1.1788769687915115	-0.7868723248923696	-0.007987590835366565	-0.46889884490857925	-0.8687892423089905	-0.11541744075598834	-0.9456936693401967	-1.545933782032566	0.47516055768957893	-0.29272182825018206	-1.762039362670788	-1.5989553186287948	-1.8455125411743314	-0.5670631739215335	-0.3249548943395163	-1.6901066058935021	0.2773327337887529	1.773988641873861	2.0584210385601733	-2.8163295335331746	1.0618818865871098	0.28628349636038986	0.8819979262883318	-1.032629721933412	0.3098115893131158	-2.114092465937911	0.17277133193867097	-0.5996087899460706	1.7583375237529721	-2.5171583166581097	-1.1639664576886983	0.22244150932891502
1.2826893041293825	-0.7617111494822181	-0.22875107239172196	2.072250897603205	0.657056017394767	-1.0076576825160344	2.200128412686973	-2.1475259361033934	0.43516045102595147	-1.4328103150194516	1.3726138591808414	-0.037291161039081255	-0.4123096643037443	-0.05787005012137747	-0.8911183844948564	-1.7000812050379701	0.4289378248098131	0.15065013742491368	-0.967531821105014	-0.7581043313288145	0.14256320821221274	-0.45418670737360844	-0.8278107866823948	-0.15882230140371953	-0.9416221626972373	-1.5938578337979552	0.23947612193100323	-0.36067772077217825	-1.8939853349060833	-1.620256115826684	-1.8364985716070479	-0.4396828826433829	-0.4700202507922892	-1.6808130180095755	0.181867272165332	1.8979863437269635	1.7986182896448988	-2.7029313727017934	1.0411651689178743	0.4078300634539412	0.8248586443045705	-0.9964747964293224	0.049363794104748206	-2.0847900386569456	0.6442235884619933	-0.6474736815859995	1.848860589991593	-2.5560003731308076	-0.9850611907113087	0.18611317863121526
1.3466397301095436	-0.8102350098956684	-0.316029813270295	2.2923037453975326	0.5320675032082715	-1.034455493589046	2.286181026549978	-2.1333716735418458	0.26351966245470265	-1.6705775403724759	1.4722941438776243	-0.07132675053854723	-0.384987806008525	-0.1910382449770557	-1.0687395715917158	-1.8095845260335408	0.3650271540570389	0.09583477756224845	-0.7443090799193631	-0.727830391989799	0.319066508729638	-0.4469920570430289	-0.7107773600268856	-0.25761569488242986	-0.994089578031381	-1.6363359705900038	0.1379322061360297	-0.4091250420318162	-2.0056006119639265	-1.5932070894784318	-1.782784558083024	-0.37226746433485264	-0.616739605273029	-1.64541384618203	0.01929192439537305	1.978158179844391	1.5750711158068658	-2.5795658428322232	1.0121407319802642	0.5648869307795357	0.6866941940106538	-0.8767441328844493	-0.19518715340790554	-2.0935667241444547	1.1875363244765504	-0.6898505488734855	1.8718749288658187	-2.5534961169713872	-0.8482136645273396	0.1706662940825312
1.405420572540261	-0.8814019368885313	-0.39135355177733483	2.431285504647511	0.41260544550581135	-1.0559918657455767	2.313471018834819	-2.1002433779775336	0.06232326495812952	-1.8615812977455595	1.522158259358458	0.021695518703742256	-0.34778767443196523	-0.27725096948225425	-1.2046800064957712	-1.8786030557690787	0.339795381178351	0.03762608589856049	-0.5324318160441028	-0.7101798216509592	0.48058421143741237	-0.4353468698092356	-0.5133137069711539	-0.4245242810507316	-1.058441391134164	-1.661169342868432	0.18307300909988972	-0.4474939707640185	-2.059648172641795	-1.541025113165381	-1.6833766526756109	-0.3568856933125854	-0.738138195825644	-1.5849950827029213	-0.17458108002796208	2.0206408249355214	1.4210158565196127	-2.474853216439887	1.0178720066654088	0.6771027751323029	0.510933459636395	-0.7075415306311881	-0.36501995644386875	-2.1740781856832108	1.7448885789636102	-0.7238141712810494	1.8664729521022845	-2.554070009007922	-0.7465618266915474	0.14248980578532722
1.4470449882909548	-1.011604825770895	-0.44558447643248733	2.4544459224862316	0.30062675346862006	-1.0872221430440496	2.2727417338669897	-2.047978356737335	-0.1633360826950972	-1.9833330433266145	1.5104274065498253	0.1358148482019501	-0.3379334945000901	-0.3627522474669902	-1.2768884044077704	-1.9068728151670133	0.31557372097537345	0.030744503924459647	-0.319357290744127	-0.667836169846866	0.587023269564102	-0.48165090142399763	-0.21864491224052257	-0.6147291259432712	-1.1378907910319227	-1.6400149887053257	0.35475456195432875	-0.47896341844439905	-2.056080123664832	-1.4848119112144098	-1.5520500499030176	-0.34239318092754384	-0.8402725740525396	-1.4944818020536093	-0.33474696476544913	2.0343364079779205	1.3312059712258857	-2.428883975642913	1.0773142638356406	0.7537877216310821	0.2879311889865657	-0.5566459948059067	-0.47461051541879196	-2.260628006837373	2.2010897849635027	-0.7764681407757036	1.846846835340099	-2.5626001315509526	-0.7155473172526567	0.15803461036284666
1.4824288310716045	-1.1832464186718508	-0.4996528708439188	2.411263198286523	0.2298881104729577	-1.1279263939541926	2.153845134314441	-1.966896395770536	-0.36569651648165247	-2.007687362176949	1.4475698532850434	0.2611959536374816	-0.34205345725889374	-0.45575107724428515	-1.2731707022499015	-1.950453361064001	0.29124684070200896	0.06161670443585558	-0.17294932223618734	-0.6165011359128225	0.608675392715136	-0.5601694410894689	0.06783191498638139	-0.7206647880431984	-1.2056318583131684	-1.6044834190126036	0.5642518381841739	-0.49935107416509694	-1.9921186550912438	-1.4231490894195888	-1.418573962079766	-0.3141532106913506	-0.9294668500606417	-1.3938604393013299	-0.44106769141937513	2.0448714718566885	1.2586948210714035	-2.4151816057899698	1.1763233485340439	0.8106577558194058	0.029377831711401004	-0.45222224299011665	-0.5042727898901237	-2.328501041274113	2.4653463052479645	-0.8447578022933501	1.7634837856401262	-2.526836223274212	-0.7625240920570039	0.22197638919195034
1.5080501933644623	-1.2974919375135694	-0.5386240115051978	2.3186215269316413	0.2230026892797326	-1.1632169456576669	1.961055280945398	-1.8526658026552867	-0.5358095074222998	-1.914577248300077	1.3389555812312777	0.37188669801699586	-0.3498837958355649	-0.49748927311138064	-1.2260089948757806	-2.0025772298350684	0.29063656429376644	0.15126710684328026	-0.15540849215664038	-0.6387138361008478	0.5926757318958086	-0.6222463599674282	0.2146729324906765	-0.6856724652681087	-1.2347706409903512	-1.5788029044049892	0.7375815339460171	-0.5143576674438346	-1.9112748071300178	-1.370817808453281	-1.3087422098137762	-0.2729829391895647	-0.9896918370789297	-1.2801236311757758	-0.5255257113997128	2.0884339609953946	1.1930388206072937	-2.3974790279638274	1.286137726331504	0.8143241325254985	-0.18031803080522274	-0.38337175403271184	-0.5049240573934846	-2.417484929870144	2.5465189526600462	-0.882371478633434	1.5928580343753826	-2.469081815597547	-0.8358422939898608	0.2624908011223372
1.5506014268829849	-1.3115150808826204	-0.5331882777985035	2.214755812684012	0.2602202027820605	-1.1955130449874525	1.7819789915385873	-1.710574089268024	-0.656541896373868	-1.725538509318341	1.2134642239378448	0.40154270798528147	-0.38995103599865966	-0.4847379623984877	-1.1425412704285187	-2.003369167067779	0.2844496241550381	0.2847223379548104	-0.21939546385526895	-0.7045768175157944	0.5827228912452881	-0.7023790840019398	0.2047867171623158	-0.557638911662268	-1.2696315411116958	-1.5612549561575617	0.8784748616552275	-0.522979798848364	-1.8290181075604628	-1.3585748268862694	-1.2543117012728675	-0.22356899978053207	-1.0463169460363508	-1.1343291659674595	-0.5790411534893576	2.1515653312889143	1.158664080824161	-2.3574990488283825	1.3806248878838303	0.7738086101609818	-0.33825272316422195	-0.36080936614404674	-0.5245804947677002	-2.5150582679966176	2.493211542419276	-0.8988873255054063	1.3532851595666033	-2.438195989631345	-0.879818458047542	0.30231977285087813
1.6603366505938695	-1.2098840838121632	-0.5219375731497661	2.122845725600011	0.3327526791938525	-1.2236981164821734	1.6190618516672735	-1.5627474591532384	-0.7107059599920925	-1.4988468421710912	1.0983612240362528	0.3549189556047625	-0.4528105847572393	-0.44704953903248257	-1.015013464407414	-1.9943218841365216	0.30599869457019724	0.42467947755221597	-0.3197753820352962	-0.7311966237231807	0.6103091608973898	-0.7633030140448694	0.051094235927631335	-0.38766250541505354	-1.271194119336831	-1.531992239700817	0.9608362252779308	-0.5221717515179707	-1.7330878780187942	-1.3615111517336431	-1.2601592251203637	-0.152043764526989	-1.1449973872048465	-0.9906440319417873	-0.6251253043314801	2.1991838200209477	1.1949691515670366	-2.3049217296668445	1.4100173883333291	0.7622739418721511	-0.4755334461627644	-0.40177066193106736	-0.5236035935126566	-2.5723758753537145	2.3297022266050065	-0.8989649862273753	1.054386433437603	-2.3937193567999495	-0.9178671861220572	0.3554658685009489
1.8348873302015534	-0.945799070530818	-0.5358971151938665	2.008160265030388	0.4213390587035327	-1.2192318146366712	1.3900910453778748	-1.4028408980592	-0.716380636905755	-1.3135396532658543	1.0249554924966786	0.31848085390533437	-0.5044667260138113	-0.36324478736577126	-0.8927541734443192	-2.0078328132885073	0.4174267491095275	0.6038141752159674	-0.4546098234376621	-0.711907230040459	0.7067765994289383	-0.753410369840321	-0.2263900451531366	-0.17991356444623502	-1.213862904175152	-1.481357332482032	0.9488185165781203	-0.5038264132257396	-1.6393607391206189	-1.3612125424271313	-1.3109379203494	-0.04316966651000241	-1.2724282058594536	-0.844661606529078	-0.6595172187739224	2.209718883899716	1.2809431227740937	-2.246421450633389	1.3502333579020562	0.8094424961246898	-0.57981326701691	-0.4482730597640163	-0.5138937870988871	-2.5822057630997253	2.1032882662641934	-0.8637846791756372	0.7510126969719446	-2.344547243669637	-0.9341245935281679	0.38148811616379047
2.025667618721433	-0.5439424553043508	-0.5574414019449806	1.8695057934805412	0.5017897694875341	-1.1726909192693369	1.0900154099443047	-1.2369757178120961	-0.6570511622507359	-1.1860516418757143	0.9692259506115279	0.291552696330759	-0.5473287947150416	-0.2530253033496058	-0.7820728692014491	-2.0119124899418606	0.5778663124348998	0.8017189809539038	-0.6053127297548941	-0.6280393381042131	0.8179479516007827	-0.7674076542975725	-0.5368469954364035	-0.0007576653066503902	-1.1484547001596002	-1.4233885930991492	0.8826638915448755	-0.4755003584569991	-1.587659948910816	-1.3718131728083238	-1.3211537525256556	0.1272074815788292	-1.3859703057792292	-0.6956927023132161	-0.6728580351431889	2.201369845775793	1.3567457346932659	-2.1728706653582313	1.2654472989131142	0.8794126178696132	-0.6983589713535215	-0.4555591497470596	-0.5806783092618882	-2.540335122200647	1.862644743207595	-0.8047884173868891	0.4852929760532815	-2.326913106547042	-0.9158995725176844	0.38425435697837307
2.154433500598393	-0.07796202107397376	-0.593974588950433	1.7682583808339636	0.5817512529762286	-1.114324474697436	0.7940995555792763	-1.086017253739725	-0.5558527572904282	-1.1319838631077332	0.8976421771375996	0.24047428591281048	-0.6211026307820307	-0.17819572317179871	-0.6224666045610088	-2.003489157557585	0.7596865940628146	0.9621547593225117	-0.7394060093229126	-0.4752301344178912	0.8752425116474543	-0.8412219995161273	-0.80327212038714	0.10541767023694208	-1.0679269012050587	-1.367428791239766	0.8141057247716692	-0.46229633229990874	-1.5606481418905946	-1.385798041996657	-1.231776777354657	0.3813912477217944	-1.4865236564793922	-0.591917785020547	-0.6763580972324632	2.1732675628791784	1.4907057537329296	-2.097861240711632	1.2053214952208027	0.9548617070517317	-0.8207425770871861	-0.4240269115851517	-0.6402692858195659	-2.4693258854830353	1.65430874150904	-0.7362657737033362	0.28705001813946773	-2.3292086746931795	-0.9043398425920074	0.3988199612675446
2.199600419817231	0.37767450530396907	-0.6696053290289486	1.684915530606349	0.6729468447275532	-1.056177961655805	0.5460897513223134	-0.9316829167000892	-0.4641848994543471	-1.190120619352747	0.8110831869311259	0.19835524390722098	-0.7159822409818354	-0.14214909946839765	-0.4781772728109931	-1.9743074704371335	0.966822824625727	1.1038678888029625	-0.834027670174551	-0.3094875140717418	0.877815227060891	-0.9208704682399278	-1.042384480956135	0.18827277971192977	-0.9870249638022421	-1.268894036322141	0.6978200863049282	-0.44828425881242484	-1.5409640059237324	-1.3715643317195636	-1.0860047105319286	0.7115946103388692	-1.5737477289541812	-0.5712630470043571	-0.6959127919486308	2.106870322783241	1.693959704660836	-2.0670309085425087	1.1914665330232306	1.017746246847802	-0.8935364568747151	-0.35682956909448454	-0.642815149696348	-2.383759053103473	1.497949840348277	-0.6501918068548975	0.2009380335184094	-2.3318955328642246	-0.9036757730005311	0.4007538818370316
2.152229733906001	0.7492352440764587	-0.7675930070771878	1.530358727273641	0.7603554548226036	-0.9941572701194026	0.35707112804288477	-0.7458472108273535	-0.3656055761464976	-1.3290017676785775	0.770536628926358	0.16772321335770274	-0.7939483198560252	-0.11037115488776819	-0.41125863396933643	-1.8831626943816488	1.1502634953375939	1.2262413999768877	-0.8731002017493589	-0.16910236303295975	0.8152250046303597	-1.014331743207376	-1.2486172628624466	0.21631457262073547	-0.9631461275448825	-1.1419437072769565	0.5142352791192469	-0.42711519468431314	-1.5419937113331925	-1.3362786653333416	-0.8872351252020645	1.0537669135326444	-1.6192813217240647	-0.632934878512759	-0.7067426942103743	2.021088565150371	1.8749406060532354	-2.05542809536058	1.2365017327280543	1.025696928918317	-0.9551448740379392	-0.263702318134754	-0.6761186015728443	-2.255338591050233	1.3724493731905247	-0.5578014346196873	0.15321524471393713	-2.3117049675788874	-0.900306234703047	0.39216139930677957
2.046407740770394	1.0146658063467384	-0.8325870456499145	1.3214529135014397	0.8326886164103813	-0.9540451425599897	0.2088732134910328	-0.5474028227877221	-0.252548551481997	-1.4647666747171182	0.7923681615375184	0.13588992670820263	-0.8932851997071649	-0.10579235805095002	-0.37093749856569613	-1.7162319249656524	1.2721083368451882	1.274507392167651	-0.8595312389359286	-0.08386140288967595	0.6886173599778991	-1.139384912254616	-1.407466960002886	0.16104587651158694	-0.9913385600293777	-1.0400203830425867	0.3042801854151232	-0.3971730452547857	-1.5395032610405488	-1.2678473659242382	-0.5941193250679546	1.3181651369950833	-1.6112059195875255	-0.7457318856163416	-0.7196016179731468	1.8999616682042326	1.9989272484675535	-2.031647853486759	1.3137424897232517	0.9519574423575786	-0.9519129570719993	-0.1935966624155607	-0.7272431005868081	-2.116807387315381	1.2540993206862823	-0.5046038400712555	0.0787702513277277	-2.2671500767425106	-0.9258360212197534	0.38173291623587435
1.9513574296919907	1.2069111181407528	-0.8665197487558205	1.08024187850449	0.8981182372754775	-0.9890819271131506	0.09006803769823009	-0.3766568623469815	-0.18350664903243935	-1.590825581822641	0.8658697856068642	0.10918700465237081	-1.0218232191119272	-0.11161162574395797	-0.35254018388732317	-1.4610121531515161	1.3542431237889088	1.2308924002076616	-0.7738795366948492	-0.07148164276494344	0.5258414679803416	-1.2124152250653504	-1.5405678138304764	0.0566920591398478	-1.055030128811682	-0.951772356407937	0.09949842917034672	-0.3471540275393269	-1.4763559781395545	-1.1281977469119142	-0.273037106532784	1.471406030804419	-1.5596644222160598	-0.8467918221788759	-0.7762113178518607	1.7335076589196934	2.112519801098638	-2.0514941891769922	1.3740523251715113	0.8728625740913115	-0.8378111385635542	-0.1396244916588181	-0.7224474035165903	-1.9904699252845082	1.1208307950843541	-0.5002807265483414	0.044760172769152416	-2.223534281965916	-0.9696892094271611	0.32650601997306367
1.909506458486939	1.3172671594363323	-0.8792151666820859	0.7518760541842758	0.9295918599402979	-1.0590709071693691	-0.03719383587127956	-0.2531527868638207	-0.15173209592933706	-1.6984847712637303	1.0183548900307873	0.09870103994628535	-1.1297614247226715	-0.07740746610636874	-0.36938668566555755	-1.1644436585507554	1.3885448667349158	1.1476252583210413	-0.600428663308042	-0.12108926830948867	0.3520611144333425	-1.1879718617627373	-1.6564469177922796	-0.07189274338642192	-1.1497971969445753	-0.8865666011271494	-0.09674503117913591	-0.27764419784349714	-1.353342101665377	-0.9778230769740188	-0.015676719015571616	1.504332634398959	-1.4742889357725257	-0.9037646485774271	-0.8249331966453225	1.5615754164181954	2.136153981439091	-2.0949660625652844	1.386908257836811	0.8305550586176368	-0.703156348099839	-0.04655846834600336	-0.6309739223624822	-1.8094829682847426	0.9863744929619107	-0.529558818730472	0.028266563242624533	-2.1794228531577695	-0.9900786054024497	0.22993239153477313
1.8843588030531948	1.3492029237205738	-0.8485872451985225	0.3770546286630365	0.9208944858014869	-1.1337461206013613	-0.2351719876060343	-0.16580715798185564	-0.15209585726995645	-1.7368919489127914	1.2489764241296455	0.12945820133955221	-1.2214366194434043	-0.027058943119838048	-0.355535589625951	-0.9202150156027118	1.3544535639296815	1.0593986314944648	-0.38452251971786977	-0.21722618906344696	0.1816421919739704	-1.1779177991212852	-1.7179983827180056	-0.20606193715008575	-1.2299508574508462	-0.8499942565728533	-0.23912626567975184	-0.21228116049155474	-1.2309987310392194	-0.832972679206603	0.18681401785360702	1.4143012058842512	-1.3843406312516746	-0.9112621722860341	-0.8238933231260448	1.395648160327594	2.0234276029566116	-2.122392902867708	1.3333813071076686	0.8076711006374755	-0.5599925262492358	0.028353557656118068	-0.4961911522347597	-1.5459951677023873	0.8602088709526712	-0.5951562418865447	-0.0507493335588852	-2.1297551059959066	-0.959851141405308	0.12738564133756053
1.8254131930193078	1.3357264096282768	-0.8112233480584912	0.08867566041183375	0.8951828735036276	-1.2475691464215788	-0.45902306334953147	-0.10654635179744361	-0.23217791640731092	-1.7156340226791247	1.5060483143569587	0.20776508335707317	-1.3512033996709654	-0.012300988374873246	-0.32490172384510174	-0.7697949375838122	1.2640063914254254	0.9500763964783161	-0.19862392834395282	-0.35067956028283387	0.016143353005986405	-1.216266207774348	-1.6927708464281206	-0.31202156659438074	-1.3003769183020455	-0.8273392502837604	-0.22436165213427	-0.16699499142554325	-1.0857863216681047	-0.6610981391998102	0.3053823867771185	1.2227500886225817	-1.3094485734853953	-0.8453090250108785	-0.8123786261077054	1.2617474984284491	1.833685968746913	-2.1347471363318964	1.2244345075882361	0.8029954404561096	-0.3973109558465111	0.04332371732715842	-0.3498335823881839	-1.2550538949151004	0.7589390448134533	-0.6830940660622256	-0.12656879440563854	-2.0856958491910804	-0.9122594873495962	0.017029768840775873
1.7213830475681662	1.3037485969381308	-0.794753616694688	-0.09564507141519071	0.863147545425675	-1.3921318330496635	-0.6429676679629337	-0.1313976576167133	-0.38086536438547824	-1.6797873235400005	1.7431266121270526	0.2764118642372452	-1.48181344712986	-0.003562965726123239	-0.35003339043230197	-0.7035601872117375	1.1129314143644533	0.8246180382125512	-0.08076019253317337	-0.5002332635427948	-0.1307831097292338	-1.234552610697908	-1.6227853785951496	-0.36043560221470966	-1.3638704137882047	-0.7933809449166692	-0.05139821035184986	-0.1415725792616235	-0.9344196264776663	-0.5189601092998833	0.2888336631612809	1.0025263888147156	-1.2719417358512275	-0.7275206302572756	-0.8120742728825519	1.1823394544422328	1.5821242481597768	-2.1316972540097896	1.1026054851526523	0.7854668641814763	-0.27634131378544413	0.047027989965594416	-0.2112024133769555	-0.9571848917163386	0.6853919226630847	-0.738492047733099	-0.12989308779858016	-2.010359476395143	-0.8778754396132225	-0.10869954818306682
1.5518577798571507	1.2592613834914852	-0.7405046331235658	-0.22946723633368366	0.8232483415638796	-1.5158179421120315	-0.7999422634506137	-0.20861566759688258	-0.5538338818499887	-1.599618542907155	1.9435739635246871	0.3174047286491012	-1.5129420546408143	0.01852836084514025	-0.43573173617428596	-0.7626675024894259	0.9055005676044596	0.7403779830123494	-0.05843031675476845	-0.6467307827290296	-0.23588886278764704	-1.2405942721934593	-1.5289314963535936	-0.3851219669122049	-1.3808607009685567	-0.7305713922241517	0.1841488801644426	-0.13707948091899574	-0.8454339217904865	-0.4432128818812247	0.2047032805332925	0.7735783407551584	-1.284030515555624	-0.6125934075038926	-0.794244246442258	1.1420164974462477	1.2887634379443376	-2.123586335080708	0.9973393207521168	0.7371036478561648	-0.22541337222059918	0.08584631811054093	-0.15460134672107925	-0.6621712368628476	0.6217033456330024	-0.732408624512232	-0.16451048918856206	-1.9189802125779125	-0.8280702202525937	-0.1921274127502893
1.3257966283086025	1.2066588277053285	-0.6035638733300168	-0.3262866389196558	0.7970475019707118	-1.6377615167422532	-0.897994245780572	-0.2599655425507736	-0.726638706711219	-1.4930907276913874	2.103794398683456	0.361851204348404	-1.4592861653785087	-0.003015699171921976	-0.5609227008390147	-0.9210309509333838	0.6449335852992709	0.7046412159330526	-0.1388368737066232	-0.7492901192900968	-0.2741415729859654	-1.2579121644955926	-1.4268297922844222	-0.4098802336427994	-1.3707809710092291	-0.6276072931282106	0.4300884273468565	-0.15139346220025254	-0.7640632478058154	-0.3589304051180849	0.10425530171427107	0.5175920233205231	-1.342869063050469	-0.503785333626894	-0.7723308142311438	1.1479424708780552	0.9990158113202161	-2.15819586925766	0.9441804335348639	0.6612220086132157	-0.22632234886726882	0.07568252872242916	-0.26200127863923683	-0.4412796165132057	0.5608654322521586	-0.7062628481161647	-0.24659496450663337	-1.8429134317354776	-0.7716980904873788	-0.23817430630984093
1.0815904444610138	1.169551109494869	-0.38815712365080673	-0.4173303762091896	0.7926988149013062	-1.7725287913682723	-0.9218329911349169	-0.29335821370890824	-0.884165555266437	-1.403275493137382	2.2217262282132886	0.4003414518853007	-1.4006188594271314	-0.03379032173651621	-0.7407745092305964	-1.0785784640466702	0.3938784973570236	0.651297090837262	-0.23919778773705155	-0.784701991274798	-0.29096750736873067	-1.2190564407551152	-1.3267574619832192	-0.4513677067412093	-1.3694164660802381	-0.5157118934759923	0.6131467444371184	-0.17367248145253156	-0.6264658691372096	-0.24697679928479238	-0.009390053060953973	0.2916241933965308	-1.386918922295267	-0.4165300298537459	-0.7694140958234138	1.1842094282807165	0.7770524987824847	-2.226950825084287	0.9311404691136194	0.5531256886493178	-0.2714176902826424	0.009587283876256885	-0.474314484735443	-0.29640579473271345	0.47496543428842186	-0.648353836434975	-0.2781118230205009	-1.776994105539032	-0.7568180126043291	-0.24892102947445766
0.8862584509035758	1.1354288281036091	-0.09052812956436625	-0.46039758710296913	0.7911042963091908	-1.865610582102938	-0.94034630248393	-0.3116001296826287	-1.0297246557152788	-1.293829923340522	2.286150026130995	0.48553053030896426	-1.3489386248210942	-0.007357347168587653	-0.9330328208232984	-1.185993950519642	0.20439819460497075	0.5808913883643056	-0.3086009420712916	-0.7781909904220765	-0.31601861949664284	-1.1121282561945303	-1.2504232193348606	-0.5295971187534636	-1.347804468656527	-0.34761465129890795	0.6740135776424471	-0.1932520898428367	-0.4889163837434628	-0.15682167282690718	-0.08850497057073521	0.1285293525260546	-1.3862865112845744	-0.38317753580737995	-0.757442868967341	1.1865534799937425	0.6782096545104702	-2.30591625651101	0.9610587745801039	0.4440612804540359	-0.3113874133848487	-0.03336391043554395	-0.737071319273914	-0.2010324791017751	0.3292490107514837	-0.5537889639846473	-0.2690339449090005	-1.7498646638119637	-0.7470783252626954	-0.24441670814805758
0.724024149632812	1.0884397345056631	0.2581895377986082	-0.41107340547138077	0.7902526784247653	-1.912963532351273	-0.9430204474565651	-0.30763449577529817	-1.1732285045896207	-1.1519317770805029	2.313351540409322	0.6928973645682112	-1.2958850692954562	0.026226577040905207	-1.0793828217693897	-1.265139677594679	0.06809611542626774	0.5139976656574425	-0.34368260223038527	-0.7511061127252113	-0.36612084375246756	-1.0194971331883038	-1.1888903725170983	-0.629780618205432	-1.3106547215575197	-0.11082626825809919	0.6386929595018611	-0.2147763396106824	-0.36626170683072556	-0.11939597307734581	-0.12585516241876543	0.02124149964574154	-1.3528660217194977	-0.3765571597192793	-0.7393338520706543	1.166010105430145	0.7062736969252077	-2.390870949599263	1.0458448335690467	0.3948741592509511	-0.31487182386375395	-0.07215162475703427	-1.009804387841165	-0.20210908585491016	0.17082337844502288	-0.4598194904027437	-0.30138187677110706	-1.7934022005835768	-0.694592232366112	-0.21340053901464437
0.5509151865528606	1.0264603842028677	0.5823831972755691	-0.32555505464877366	0.7887306379504737	-1.949624426666436	-0.8915031588384474	-0.2961239891519698	-1.2903414682020267	-1.0277981910250875	2.339418326418694	0.9880810249698284	-1.2596727650470307	0.045946415210630434	-1.1788472875016576	-1.2881058573432582	-0.005999858139923766	0.4150452627884745	-0.31745687578425924	-0.7417603904128012	-0.4361287493093312	-0.9785660295447759	-1.1512631763238457	-0.7371303536229823	-1.2886685856855369	0.12559905378448638	0.5489149527958453	-0.2335745395935739	-0.22078588444789124	-0.11573800907256833	-0.12973810315544249	-0.022548479733274996	-1.303732550888747	-0.37273530222993373	-0.7432650812288969	1.1119125524126694	0.7912577548195747	-2.4659245754389363	1.17172255463542	0.3733908395630049	-0.26576183559225136	-0.18321857626324534	-1.21379913173533	-0.2801864799517967	0.04385006840183411	-0.332300584930442	-0.35047913303612177	-1.9153020863437598	-0.6304972192037439	-0.13496659591799576
0.37914496024866173	0.9335123829516269	0.8467476681469595	-0.253705778361072	0.7564597559895937	-1.9750349773177382	-0.8494253734143321	-0.3099935395355565	-1.3934678082676193	-0.9048356765362323	2.36630019893112	1.3081406971085534	-1.2086912375755259	0.1163248940809332	-1.2475929114037538	-1.237517866841688	0.0017443390405240012	0.30036013975113046	-0.273994385652165	-0.7928296692099966	-0.508352570331782	-0.9762831116514207	-1.1565693370933043	-0.8043827219153796	-1.2839148265780815	0.38259783239302203	0.4332473679193808	-0.23583884804687427	-0.11678563809255797	-0.13029521276505007	-0.09825854789738778	0.0074700077773677655	-1.2424130063519527	-0.41419096953239887	-0.764087914383207	0.9539919448699319	0.9040583768005053	-2.5141480770826847	1.280038388134471	0.3576336587755832	-0.12489570470961886	-0.35802350820935014	-1.339671378294318	-0.35554895267121267	-0.08583137210813317	-0.17760042676916016	-0.38893225757180727	-2.098843194028044	-0.5613356010101214	-0.042774888770060845
0.20817797600991345	0.7967289185452555	1.0476711672189656	-0.20669186284805824	0.6942372918381834	-1.9625157979023171	-0.8129015813949225	-0.356421961127529	-1.4614911789634415	-0.7731992929865812	2.4176346665351054	1.6361837170784035	-1.0798640979771643	0.19474819129799684	-1.3095192073477024	-1.192761414144614	0.05793185662692909	0.21059108937863572	-0.3114135562118919	-0.909562613069504	-0.5575721841902956	-0.9829473871178891	-1.1853715501120878	-0.8336947840756096	-1.2715022333530583	0.6378297141435401	0.3810332849779175	-0.21569094263299576	-0.07540584861477422	-0.18130763596092764	-0.03885879972323257	0.029076589260208008	-1.1572321079117085	-0.47788859435482606	-0.7954362965741076	0.7395770572773002	1.0236894006389925	-2.526878020688001	1.3507591629190459	0.4014448006511936	0.04046229693052146	-0.5330427369196625	-1.4481666237408575	-0.44422858283700906	-0.2159404121654866	-0.03822531774299816	-0.4394359456569135	-2.252150625787643	-0.48236050996469854	0.006821605834750835
0.00438104683964422	0.6257811243417186	1.1634107596648122	-0.22199737588362262	0.615036828586636	-1.9191216151988602	-0.7243576700787803	-0.4493804872321762	-1.473731748075282	-0.6773500625641966	2.512472378478461	1.8933276009806168	-0.8566392151683342	0.20988923263090276	-1.3796881800759564	-1.1866418991645857	0.10128252562617675	0.10758092610425025	-0.40018193898715093	-1.0452084641678692	-0.5719380768273659	-1.0173064544017503	-1.2160914282510618	-0.8536595819329037	-1.2528833435155238	0.7885968446721294	0.39701111483023643	-0.1928169874341637	-0.02617156206018729	-0.28353155522368945	0.05338415551531302	0.02251530255852079	-1.1239575593491002	-0.5080248804593397	-0.8422559677103546	0.5321416495043537	1.0839751213817637	-2.540425686365187	1.4128567354250543	0.47602878971165	0.12785030176737222	-0.7144602547327308	-1.540202563193327	-0.5527318199572617	-0.3179941708082441	0.09208937372016912	-0.4639845737894198	-2.3166352218927506	-0.46047080861607625	-0.007523678389543381
-0.19727390348942417	0.4346500953041642	1.2011358351242232	-0.34748333055758807	0.5766596651991336	-1.867031678144691	-0.621277380962671	-0.5571643831749988	-1.4698758778647156	-0.6030366397641533	2.6190888894953344	2.022838024259833	-0.5747952131070605	0.1947846757349444	-1.472375805874736	-1.208240187329392	0.1295235925179184	-0.015955335127368353	-0.5001627700256074	-1.180145634901312	-0.566961656502105	-1.0777461291339678	-1.2641820011195284	-0.8695978659366255	-1.2392603023696194	0.8171092350658808	0.4413736280878223	-0.1768869114921196	0.07136309218924415	-0.4068820829222073	0.1387164007522737	0.01816514544128561	-1.1470892082402127	-0.5630972203467944	-0.9013512189278302	0.32739268302049196	1.078159380669715	-2.57812930405732	1.4131985086860936	0.5314775879858145	0.12408814842420987	-0.8922959552011948	-1.6478985257948342	-0.6334773264423494	-0.4086215193236372	0.18921704999545752	-0.42588305720875896	-2.2914361442885705	-0.5433565317001842	-0.0757984184945856
-0.3404363546933179	0.25632280586444006	1.1852439890714301	-0.5298980928367875	0.6164863909431048	-1.7911722180112406	-0.5369618185348819	-0.675096234603757	-1.4293528645197182	-0.5226892210957301	2.719776045754711	2.070988372934076	-0.3419811772104893	0.15881102090543758	-1.5849265832027077	-1.2759868178730023	0.15029403441221895	-0.11618913601910157	-0.6399572944732179	-1.2839451621009914	-0.5603514679945905	-1.1305068982248925	-1.3068919407866835	-0.8804550729346499	-1.2036071090636986	0.7496525015961147	0.5728816975743246	-0.14848981959543295	0.17378286047424746	-0.5663145684909793	0.15480286951850575	-0.04494818378445409	-1.1719964726613465	-0.6750797332313365	-0.952051393684798	0.137998572139935	1.0566040182859082	-2.619634224353818	1.3095623398382155	0.5402521749341038	0.09628861264687075	-1.0375585475101725	-1.7841022432026192	-0.7031291024712254	-0.509178679550547	0.20034842014427792	-0.3219669243197232	-2.14650231906204	-0.6706611319029558	-0.2102426180847221
-0.45703002988613173	0.10108009126612268	1.1447017227208418	-0.7220159728140051	0.6903597125346302	-1.704756044424786	-0.44994925519452034	-0.819526655167137	-1.2804835358712414	-0.38120789691872436	2.770119623884399	2.074091617859028	-0.2398976555201478	0.07953033942012479	-1.7077169744740697	-1.399960991938994	0.16498275623817885	-0.1943069562216539	-0.7651566320290728	-1.293246591890594	-0.586397864187555	-1.1855736449858738	-1.286598203106998	-0.92208635009926	-1.1308041686587722	0.6066064682963931	0.7682553047226772	-0.103123733760482	0.2653548020037889	-0.7904955053552024	0.10051103743247806	-0.15694670404033592	-1.2068763722510982	-0.7801703719547632	-1.0028276567480532	0.018715311372581957	1.0314602201436043	-2.596782207534554	1.1537926035562056	0.4787888710521928	0.008395620784090197	-1.107511134112072	-1.900353492552841	-0.7686148784553637	-0.640926851206213	0.19452386599663843	-0.13938650258420063	-1.8994939693374129	-0.7846105547660621	-0.37443002643342044
-0.5707814639242732	-0.037427357782322354	1.1045025757736657	-0.9039494296518351	0.7657007160120808	-1.648385901435343	-0.358022664767692	-0.9888490547180669	-1.061862970159001	-0.16235645466624457	2.7222213052638677	1.9865000272354034	-0.26685811357336936	-0.056483641517401574	-1.7857037437400158	-1.538022049508033	0.17333722982686806	-0.2770757766549787	-0.8195275040307882	-1.1898678436575856	-0.6624713688578487	-1.2766597629531615	-1.2491385698854134	-1.0214070251540335	-1.0677508360529322	0.4253906220501989	0.9735406601891597	-0.06128286539988507	0.31971366896823844	-1.0263222051734124	0.023638055943277992	-0.20587996310492196	-1.279627961981187	-0.8550829556393692	-1.0344803921641066	-0.021344269026434808	1.0211156260260021	-2.501418133477371	1.0596997957666168	0.3615678045669525	-0.1442872065052571	-1.1333185872873024	-2.0009151156856912	-0.8120302160002459	-0.7871183853513571	0.24363132918806016	0.10916835725743264	-1.6427816269950284	-0.9281479672048899	-0.5161692681717496
-0.6723812872286642	-0.1509370295207189	1.0542807304636488	-1.0666884254878317	0.8807597280567672	-1.6167326788863499	-0.30705391870806376	-1.1826770381578833	-0.8378587366055925	0.10603726945293164	2.597656909091554	1.7550079663015368	-0.3793017755343852	-0.20751096825851895	-1.770811691096205	-1.6969614523030496	0.1987794428463298	-0.3257451719269831	-0.8386266743774229	-0.9615620348456595	-0.8001961487274942	-1.3649787077163802	-1.2396991891481643	-1.1235798141884208	-1.001990501733124	0.2512665673026186	1.173423769459157	-0.015206408285466863	0.33338719894035174	-1.2464968005085963	0.0015653868746698606	-0.2116481272382713	-1.368189826978598	-0.9435913274418102	-1.035139824151941	0.021612453939240793	1.0697451175118573	-2.3731683717731222	0.9921864315856552	0.21637516748129593	-0.22069174352817228	-1.1366248802207843	-2.0612757720200685	-0.815423867722083	-0.8967264026646002	0.3075719902754695	0.30229701764363953	-1.4233983530290235	-1.0981743777925577	-0.5801844870224795
-0.738967994859535	-0.26450977386797125	0.9876975072856442	-1.2408247341754675	0.9901654469112267	-1.5904931555440256	-0.30037998424644424	-1.3691635147231023	-0.6320789462172154	0.3796313452744614	2.465341200096097	1.4183309181130717	-0.5081289151327468	-0.33270731364133077	-1.6254814027419886	-1.8462536197177872	0.2387420255791329	-0.3391049327939448	-0.861811736887766	-0.6163904046058036	-0.9578829467320495	-1.3927196190871773	-1.218586254718105	-1.220455820117812	-0.9131876406285659	0.10330710849361682	1.3162170396866233	0.028001924788103715	0.31145207905513705	-1.4277028813439032	0.06279104170476439	-0.24914119410504698	-1.470907969215362	-1.0275677698716401	-1.0421145855617284	0.1804022042519744	1.161361594601241	-2.2513498836611427	0.9258298384420616	0.055384154364331216	-0.17486417092520162	-1.0935512306151505	-2.0933951011631775	-0.7600956424088224	-0.984859420486907	0.38150499758949563	0.4497805725959692	-1.2383964292517444	-1.1842082826436588	-0.5527179189343275
-0.7172186712411623	-0.4296128396508244	0.9202113383091852	-1.4162316892283218	1.0224363288721072	-1.5729493865524131	-0.28108957093957143	-1.5010869360402876	-0.506599471770564	0.5637079166012797	2.3677226047893862	1.0189132648693422	-0.617295881566294	-0.4388587829379335	-1.3871023403793683	-1.9433499240675745	0.26559418754177405	-0.35566818871781525	-0.8720549735214347	-0.24377955648662217	-1.1039080201253344	-1.3641024362017593	-1.189895750347101	-1.3155103078753503	-0.8533695051930792	-0.01432465493052068	1.3673552515635308	0.06627317746937995	0.2640616835826045	-1.5196247795319875	0.20650607444675195	-0.26466716923064826	-1.5737477289541824	-1.111189176359837	-1.0871588628845739	0.3961866501488462	1.3023499981609965	-2.1542177618809997	0.9187314707127555	-0.09298051650075242	-0.13239476204465278	-1.0292315875295517	-2.121962062106128	-0.6521073041705046	-1.072065972623212	0.43434017543540804	0.6200866802652396	-1.0638549921403835	-1.2029743973953413	-0.426743801838397
-0.5920776766339306	-0.596187599640324	0.8125260223855484	-1.5452022952978055	1.0579687261350421	-1.5695150711181818	-0.2366119118220671	-1.585666789479192	-0.5119831396117303	0.5683525055262832	2.325370070807268	0.6016519533071404	-0.7320284117266451	-0.5146369584763566	-1.1237828075405232	-2.0169040943177245	0.3118489304836892	-0.3851166136483641	-0.8785353885345701	0.06990009003700863	-1.2257458128433942	-1.2638154673309399	-1.1902681125063608	-1.3611680988935313	-0.8235044537633659	-0.10380708895912787	1.34011511184396	0.10309704866874221	0.231661883140798	-1.526642098235032	0.45004504196079476	-0.2546449840489525	-1.6760280481835437	-1.2306900974201416	-1.1380365770228793	0.6434445993835379	1.4941457024945246	-2.1237189386599296	0.9704969746349983	-0.15951083538097155	-0.12423922157591447	-0.9871375802745799	-2.12139960380777	-0.5146995161780545	-1.1271312921143466	0.44585984919407123	0.7155642222337268	-0.9026435018776107	-1.221346989426151	-0.1807686894054577
-0.42088413694082466	-0.7205457601020028	0.6446322806209922	-1.6240401265941986	1.1202817879337312	-1.5839290452559383	-0.21953852468908916	-1.6307936696861955	-0.6563236395694958	0.40356884204178484	2.3438293827881536	0.24535438881898292	-0.8424964190313929	-0.5424928260852091	-0.8454012699592225	-2.0843867457837657	0.3933103089769361	-0.41627356927593057	-0.9092650984355732	0.28673413544175785	-1.3289548924948213	-1.0985229879411893	-1.1970451038048984	-1.3078407576780697	-0.801100163155078	-0.13488511040698684	1.284078252992271	0.12683232904392788	0.2133905987822641	-1.5066352746986955	0.7061342286415959	-0.25692821568507085	-1.7813974519651368	-1.3455337823049038	-1.1497034506538002	0.9397959462932903	1.6599809302027797	-2.1859542185081393	1.0192916802112697	-0.15096282227406924	-0.0719983137436568	-0.9578707650485784	-2.0631111622568175	-0.3455786379574003	-1.1482024475883055	0.4085309288345407	0.6928695269549774	-0.7835609042967747	-1.185315065296116	0.11375027732232108
-0.23315204907958026	-0.8472376070913652	0.5097141194159809	-1.6632376417393657	1.1599454379126004	-1.6117588427402225	-0.25455382467265303	-1.597421335112202	-0.8647588877443948	0.14557582132731625	2.443621542103002	0.054404721259478706	-0.9013323784290364	-0.5340831633689818	-0.5857569512535864	-2.138646445273353	0.48483072619913525	-0.4474067953104841	-0.9671327339634376	0.3536601374040846	-1.401235050351144	-0.9456827879697505	-1.2164265541943968	-1.185918876885687	-0.8178483607512541	-0.1336507030130292	1.2296208644268416	0.12876809078047508	0.1908568129613195	-1.440493313306186	0.846359237269071	-0.22361706781497315	-1.8296796002814932	-1.4355667202096527	-1.1294385984122723	1.2302476574309336	1.7201181639486474	-2.2865340333480564	1.038010338815961	-0.12447428045364724	-0.05727794193785398	-0.8998269557719041	-1.9933071271236815	-0.19232600709816522	-1.1921264233169977	0.3370312908088625	0.6683848275415657	-0.7325627710502183	-1.0604207917586965	0.3987220412387087
-0.042392356510098095	-0.9623661424570722	0.4296047681771328	-1.6733065515728263	1.2370983943356353	-1.6480306274249048	-0.30922523300208504	-1.523314822505478	-1.0590256317021685	-0.16706058960310327	2.585015077250098	0.04236713409091606	-0.9541450004600088	-0.4941509471307516	-0.4035258134809675	-2.2097048133355677	0.5780136205334415	-0.4854453329121527	-1.05358261048766	0.2902332447435596	-1.4106057437183313	-0.8706232148093649	-1.2756321375167832	-1.0303228772583721	-0.8905852767241325	-0.1288582978364892	1.1791693787613509	0.12320943551864709	0.15378741822080358	-1.306467502899848	0.9071226372495605	-0.11878068469133436	-1.8022913388184119	-1.5152618468727284	-1.081984858056952	1.461518647229596	1.6688654021841647	-2.3380505238758187	1.0726871796861683	-0.04762455297931334	-0.17185949812093093	-0.841048414732233	-1.9214604802754536	-0.07918868004050736	-1.2203479934444665	0.2591375866744422	0.6544164024192913	-0.7454492558705755	-0.9175966392514516	0.6891528467626349
0.06567459521869527	-1.0124878422948809	0.3685836911176038	-1.6971022925941543	1.406624711924626	-1.692473714349655	-0.3556685029541762	-1.4720259573040075	-1.2142607838114852	-0.5083783295789457	2.6883872243430593	0.1421965212330989	-0.9715163054254884	-0.41846398268469454	-0.25628356401698793	-2.3163763587717545	0.6523621222685595	-0.4471220401943139	-1.1773186285244186	0.15035745771706785	-1.3820993057796733	-0.856718169458915	-1.3640495322331387	-0.7959941513871063	-0.9754046637617961	-0.04557210484421308	1.1230867381622351	0.1038429385121826	0.1158319978954063	-1.1782645739705024	0.8919144526975774	0.007710347949591201	-1.7801083064433398	-1.5641732689494912	-1.0085342797196981	1.6983995585437004	1.5089201586864105	-2.299617586497964	1.1091780478649744	0.10473605654297205	-0.33358159317439035	-0.7083681038645595	-1.8151854649540138	0.039167849320389414	-1.157609637630797	0.2110914866832546	0.5992778821997923	-0.7962647871055063	-0.793120483604963	0.9699385294463369
0.08254267859317245	-1.0292020836418017	0.3701728757228831	-1.6994895675833483	1.5970790860351314	-1.7313677595875692	-0.35980542808278376	-1.4207370921025366	-1.3270995516716138	-0.8283785973092636	2.787028673300659	0.2884244252370543	-0.8989230434823675	-0.31227602895114537	-0.04150659935376129	-2.4095609731539147	0.6738691046555654	-0.2847641647915612	-1.3159348956969161	-0.026945511081872108	-1.3255934614071943	-0.8887020797426196	-1.4584805758215489	-0.49925446078547503	-1.072174473000148	0.09740131625586458	1.0757941930692656	0.05686963765743824	0.08362377055303337	-1.0869647785043188	0.7523134881170691	0.13451382281440435	-1.7600900656048708	-1.587229720688495	-0.9520513936848005	1.919135484463591	1.2603034302045224	-2.180053359232759	1.1158820618315413	0.25736443515053425	-0.44278503753133247	-0.4458851815342785	-1.7353163865870929	0.15722012025105309	-0.9934114114346265	0.20537048016490686	0.609506477255004	-0.8779139723033176	-0.67855618149049	1.1861949131279275
0.07671402463105098	-1.0563653538559186	0.4141643950235676	-1.6819507972998284	1.7985138949958848	-1.7657616673599403	-0.3239673142614841	-1.3234265369918954	-1.3947591610268157	-1.1060218019372055	2.915380824398922	0.470289593540451	-0.7963335614532258	-0.14275109267801764	0.262601437159999	-2.4600529712636416	0.6312760201631007	-0.035959382038292076	-1.4513584657368406	-0.2054443779966189	-1.209915162525681	-0.9125458888510188	-1.5566538591105235	-0.25438010339294814	-1.1749525055548666	0.22253634030993563	0.9770887456148193	-0.00046620423652904696	0.1142036265502149	-1.0087042560891808	0.5305004985344306	0.24148923347082824	-1.7363746527038888	-1.641028108079503	-0.9632110119404583	2.0065765146573673	0.9558308430541482	-1.9725729589433432	1.0558088386409266	0.3705071724907952	-0.5325969800926382	-0.07248837681507694	-1.7053876845007498	0.22340803107419177	-0.7531004658037717	0.21973771372908155	0.7354460538722934	-0.9862230511983074	-0.5937274399720677	1.3573591235311047
0.07175040058557032	-1.0540737157341398	0.425035862436955	-1.6840492890242005	2.0136470682252665	-1.776775161683507	-0.2877863613411291	-1.2164561044146796	-1.4069633540045963	-1.3502993912534818	2.993772967486579	0.6649431340748977	-0.73947325671185	0.04395801339703446	0.6397463880666547	-2.427127580861292	0.5159337790053916	0.2594977805807808	-1.5624757284401014	-0.3293084180281544	-1.010576665345931	-0.8493851604681341	-1.627644704773497	-0.092696398296542	-1.2688832642151526	0.3738359603025862	0.7984025854039187	-0.04157894203567234	0.19119206588532797	-0.9552780743323293	0.29696934851432083	0.3204890480805035	-1.7747328128524509	-1.7349664413422161	-1.026262855084937	1.9917747499076985	0.6406176964610969	-1.6966912123718916	0.9370557755547099	0.4933513897668419	-0.5877415633239829	0.30883740817978966	-1.6762286621911078	0.28372141374435833	-0.4598859539491215	0.26327949184609567	0.8893224807341287	-1.061533337992584	-0.5564903525093572	1.5119748490612053
0.056056286383678586	-1.0180172076712855	0.4142005128555056	-1.6661447266052385	2.162408405057845	-1.759908105092729	-0.24607427095600584	-1.0905929851712608	-1.3850649212993118	-1.5657368621593777	2.9832247892117865	0.8152753297537902	-0.7461712078635885	0.21439506059383034	1.0479925730254358	-2.267180257951916	0.3482550748374252	0.5587991372681431	-1.608750832712796	-0.3743317674621099	-0.7949004863436311	-0.6926478582342975	-1.6610642085671075	0.011921059863228941	-1.337900803849328	0.5763755891777256	0.6025253790338592	-0.06590915835741194	0.25606350668123024	-0.9738167354449768	0.08403165204408433	0.3771852947078921	-1.868864759444039	-1.836256107043453	-1.1020214453796116	1.9440772481965745	0.37784520760775353	-1.4365892917278626	0.7972705117890649	0.5645779664503715	-0.5885242932141701	0.6004953042656987	-1.674393271954359	0.3364985491425827	-0.11619093997253108	0.3229229263179157	1.0311483440465434	-1.0662027322898406	-0.5565395428494655	1.6024284756973253
0.019065959472126418	-0.962597408689547	0.4006924437106328	-1.6089271357351826	2.247606432559282	-1.7396067330677192	-0.23039509615918727	-0.8673379644806409	-1.3757526309794552	-1.6889177120250474	2.9269358742363054	0.9540704616391121	-0.820185977425243	0.3736678700849177	1.442642590092578	-1.9799950196538656	0.181649615387402	0.785582857704289	-1.5854897536040577	-0.36290429657774226	-0.6185849752724428	-0.4908286925508299	-1.6346823495835152	0.008493729618820311	-1.3545829770134563	0.7199057038084089	0.38025499527164375	-0.08833025186558456	0.2945936463049305	-1.056008947062528	-0.09918305759659389	0.4408754403469655	-1.951248455336988	-1.9121293762171816	-1.149348371891115	1.8354080642870785	0.17647209197395922	-1.2755422447626967	0.6531210663824399	0.5387485485321692	-0.5969575765471673	0.7774125900304152	-1.7612486744482596	0.3032875712578471	0.2189758385867524	0.398512695700603	1.158014887090711	-1.0571769757152594	-0.5692060554276006	1.5943745533256666
-0.024556263466998067	-0.9066730288369573	0.400114558399623	-1.5878074529678714	2.3220595790933936	-1.7252942657900867	-0.3072367662275573	-0.5781517380076389	-1.3650034833641533	-1.7108703417304016	2.847057396937199	1.0675891630873309	-0.9295697840039896	0.4480413948008904	1.7492361760490298	-1.572555312473764	0.05126090416441988	0.8810232808071646	-1.5058813709353458	-0.3505466827144141	-0.4438093376603917	-0.301208148741967	-1.529806547427854	-0.1075082171150378	-1.3014553173588328	0.8049103855256032	0.14882826202385807	-0.0920774603647723	0.30671064484414456	-1.1132175133685382	-0.20411490845677888	0.5207404795766444	-1.976958395271692	-1.937316043605983	-1.1649464746802771	1.6706923405425376	0.015932900488592375	-1.2291972938245945	0.5302141436620359	0.4613426852653365	-0.6509911883214701	0.8070773849613744	-1.8998502403911524	0.19415241278249404	0.4403061154197562	0.4631523032857302	1.2174046671300314	-1.0202391973637894	-0.5484477319014914	1.5026724463219048
-0.08107155135413395	-0.8197589738329691	0.4235369724115218	-1.598646451507522	2.3785562719367532	-1.6954343311033018	-0.43756133574863376	-0.33234344550558675	-1.3249897358960234	-1.656246800185072	2.7616810812645656	1.071568323918518	-1.0452901414924733	0.40329323288568775	1.8481482974607015	-1.1253987531683767	-0.009871956730151376	0.8671177393008781	-1.3526699168710927	-0.35827572794434487	-0.2531279339521333	-0.1849176948409447	-1.363323426022578	-0.225906898285547	-1.198457203363954	0.8752958110477002	-0.04938381346502273	-0.08491159008315055	0.2819258751048461	-1.0797732710391434	-0.23945429170903107	0.5716925960879035	-1.9408866441617882	-1.8924353236901155	-1.1402177751364844	1.5222006151712972	-0.09516012102795086	-1.2586352884118859	0.4396179392354037	0.3388692251842872	-0.7162102627200786	0.7020719704998806	-2.0613053750884043	0.03774017514775539	0.5266812239917005	0.4758110009665981	1.165686333382119	-0.9225992931480038	-0.4728667743236093	1.4620111543482652
-0.1685631486371363	-0.6872854710317784	0.43733398421189984	-1.609581711135446	2.4226410871028508	-1.6616833001117235	-0.5477269662452293	-0.1237714385641591	-1.2992899971812641	-1.4979735006638253	2.7193605114590382	0.9732655330700613	-1.146554489300947	0.294004102011663	1.7674422946164277	-0.7212947816048401	0.03084821050943377	0.80375972595312	-1.1292951424886533	-0.40562443482570015	-0.07337587601482196	-0.13646910399302684	-1.1610749192203529	-0.31094303609788865	-1.1064411532330594	0.9057203226987586	-0.19442038931645444	-0.07611186585875494	0.23058428445648302	-0.9593341840791204	-0.2780987971359527	0.5778212704795884	-1.835444269878963	-1.7948213242081414	-1.0886552662415823	1.3971494069303159	-0.16678034920101284	-1.3544413743998074	0.39605499357813895	0.17919645987176014	-0.746004497249834	0.5354103155936466	-2.2534588916487026	-0.18755149019295944	0.5524797300173144	0.46858855382352704	1.04738623869669	-0.8121250761151814	-0.36403314683186483	1.6199316808515398
-0.28799906498462546	-0.5389176707987997	0.4397177611198188	-1.6571346887427942	2.4872009705540683	-1.660465217790224	-0.6727718136408474	0.03347103000751853	-1.2807927330107687	-1.2191989218105634	2.755144407151856	0.7929269610603913	-1.2006440588536509	0.13274289070697837	1.627677937492848	-0.4190627358853095	0.1211480749151497	0.717858599241929	-0.8976155547316068	-0.5281596991730065	0.09837635151282723	-0.0001627639159039296	-0.9479906735836521	-0.39940650415463896	-1.0399985664487563	0.9219370472860362	-0.2714481793638134	-0.0633607013923248	0.15409872450738374	-0.7855684517977481	-0.3780614083628915	0.5452071091089361	-1.69251938146238	-1.682525544316276	-1.019846074587934	1.2693854197405536	-0.2059314207178679	-1.4987803703829965	0.36789813491855555	0.01616628218230634	-0.746913473896506	0.3989032767937033	-2.39049149496986	-0.4343518861017303	0.5216925626055336	0.5111207425549505	0.8859022942625409	-0.6824254758584647	-0.2065256778020062	2.016556757646773
-0.39310019985636735	-0.39317789593483166	0.45811979649231394	-1.745117323425216	2.548589936350509	-1.7000867288590331	-0.875549712762383	0.07365612026846621	-1.2292113749109423	-0.8812356071694463	2.879229340675316	0.5386861127331315	-1.2423496467804802	-0.07355835800848422	1.4235017349826309	-0.24198077103185364	0.21605657840379497	0.5696910204616323	-0.6815573779446445	-0.7041560385491212	0.2908041970710835	0.3464717994472018	-0.7357256246973235	-0.4580306284750974	-1.013214655181284	0.9476175618936512	-0.28719710047899477	-0.04974821174954101	0.05503148546248058	-0.5775124174851969	-0.5084403886937935	0.4765419219048477	-1.5434649709421575	-1.5755135346145988	-0.9446708279748066	1.1587409113537916	-0.20122933248259475	-1.6273616410352996	0.33424661383147136	-0.12142583240588771	-0.7270422344262377	0.293469268803796	-2.4451979652523192	-0.6290538769566434	0.420422736466317	0.5979195428084283	0.7148929706832263	-0.5059536746242166	-0.0018446726073634845	2.587528445782314
-0.4536934859219496	-0.2455249186022228	0.4315912489337318	-1.8232043182330724	2.5845028437320154	-1.741890637420531	-1.1064175620665562	0.04854043885537523	-1.1925624198435412	-0.5338243253133657	3.044388241117283	0.26792799303113035	-1.292704747165852	-0.2773421805746199	1.1499638322127257	-0.18450532641550532	0.2735488248629929	0.3719997810608229	-0.4863087449681953	-0.9028965883869533	0.4471389110627378	0.8885610301244155	-0.5956988347074919	-0.5143059530476372	-1.0500342801200513	0.9966307966537082	-0.31381918660829067	-0.05140870461529516	-0.042215809137799744	-0.4051153111920085	-0.6460767701634837	0.3592078498256153	-1.4428629732411733	-1.48658747346906	-0.8641440371527109	1.073591257553647	-0.164454052916192	-1.7556556039326217	0.2989125166900338	-0.2504287386432903	-0.6882592308349607	0.24650766361897408	-2.4735873077852615	-0.7848107887416471	0.35697171474033657	0.7304605083013616	0.5753685412582346	-0.35105499676332036	0.18510321497788793	3.239137277663288
-0.4653301978957958	-0.09412963314414081	0.3658567948062735	-1.8615547358014275	2.6208506198204633	-1.774051394270149	-1.3289201373537687	0.010775402107107177	-1.194108405541174	-0.16942258140684602	3.1715896818582956	0.0009488248103197705	-1.342505700513489	-0.4613879227525599	0.9288773958872835	-0.2114551904255925	0.23768982487526552	0.15878938782876317	-0.3378103200044065	-1.0972078859440242	0.5091845440991856	1.523143025147652	-0.5400120737901158	-0.6073711512227538	-1.1306060953626265	1.1317621001921765	-0.3514517829939834	-0.06262369118987791	-0.15996142537753535	-0.34419901266346764	-0.7766406524342286	0.23548072916525348	-1.3849000717611348	-1.447136715013464	-0.7814614109857734	1.0261307947797973	-0.10570269780809054	-1.9026466715002535	0.29381220802527275	-0.34114066568616364	-0.7022473714531673	0.2607737053504767	-2.4576312539528793	-0.8761819357902821	0.3804896898465567	0.9079929187213873	0.5087867803207182	-0.24751965617222846	0.37694554140401243	3.755224789636942
-0.4330151517241781	0.031511003697618264	0.30900732733560343	-1.8787662183848166	2.668957970525762	-1.8276470164161736	-1.5569767060456847	-0.05153589169832719	-1.2105140420031073	0.13954182545893526	3.252698779956126	-0.27258719962288724	-1.399438285303265	-0.6102991521507668	0.7490255874957021	-0.29230478245585195	0.14814754497633317	-0.08859161934365811	-0.2502201945042651	-1.275396705199117	0.4831193689615979	2.1249109579259655	-0.513425415618931	-0.7099034504226379	-1.1969166332828343	1.3297513645562584	-0.3781654326181339	-0.07909542523251537	-0.31618928796611384	-0.3656242304057362	-0.8317645432495467	0.1634267455328205	-1.2997434968213013	-1.4744535980520648	-0.6885829517761652	1.0360864301452337	-0.049723099975517826	-2.029305190253838	0.3452359386864742	-0.38357176689150335	-0.836826413862994	0.3583399607116376	-2.4156244999859915	-0.8945076550882025	0.417358273043381	1.0220765192931354	0.5950266223799694	-0.1596359165775239	0.6160843798451928	3.967123732035384
-0.3801247511067703	0.1249005132108529	0.25506534533595565	-1.887679995158988	2.707045221441972	-1.8662196232636905	-1.72407648292548	-0.12942500895512038	-1.2199718368592103	0.3088906831859582	3.2928937320184	-0.5136142308503553	-1.4395778055147623	-0.7188221098489107	0.5056116942107096	-0.42323840493050274	0.008794083756419168	-0.35111210685910105	-0.2099884098039399	-1.4141430328940172	0.40770312735313097	2.5241909914964933	-0.5281895752336013	-0.7850171076672472	-1.2183745736984348	1.5106283538707796	-0.4192087691872013	-0.10381634575796155	-0.445620863271337	-0.34181013821136963	-0.764806928284359	0.17212705976729087	-1.169880328125567	-1.533681946903345	-0.6028060678201576	1.112096916030546	-0.008517958334832283	-2.123696838063394	0.479368798519521	-0.39158424182785306	-1.0046841012814807	0.5418698323433173	-2.3882416617764264	-0.8762755537688157	0.4033900211621111	1.0020400530252571	0.832010384065397	-0.1283588005864133	0.7992692064120867	3.89157842978936
-0.2965051924982509	0.19152621236606135	0.23697031153493525	-1.8635762186551825	2.713205861456962	-1.863563527090419	-1.7372186483892853	-0.2234613740191979	-1.2461262772497423	0.3601201020553263	3.2991746927183896	-0.7393502729718121	-1.427627504179287	-0.7592833504228689	0.2613267964201599	-0.56422723045077	-0.19091360983720337	-0.5546645557344025	-0.22237911534225469	-1.5198249923130216	0.34939450429678554	2.5899805344232454	-0.6092341991966033	-0.8451032399940616	-1.205279728008915	1.6615891169317554	-0.47027830844296864	-0.1235735469681329	-0.522393782869589	-0.19153500470897858	-0.609859102696986	0.2684313667770156	-1.0523978211391651	-1.6121448900042832	-0.567526456471012	1.215761944597625	-0.02240149254529823	-2.1519856016307637	0.66742296284445	-0.35914298726551747	-1.120679621137155	0.7387167171792973	-2.3473894274745897	-0.8707754975299782	0.33803855700330465	0.8949459174306748	1.1198814061504996	-0.15572301632842675	0.8962233667674424	3.6162028286987784
-0.18207409209703587	0.20773587284213108	0.2992193948803611	-1.8344861177787837	2.6724912787696544	-1.8635296914703776	-1.6174535231191296	-0.30865132498230735	-1.2831208055907328	0.33407864620232036	3.3194879269415134	-0.9353051742812373	-1.369803465459244	-0.7137142886763634	0.09379651518037621	-0.6924250697578789	-0.38224578582805924	-0.7366942637458787	-0.26643073411190665	-1.6246653937986815	0.3502395568048495	2.4161559376542803	-0.7090086397703975	-0.8833790889473621	-1.1898740271977155	1.7275936064086337	-0.5137251867519986	-0.12622855962513985	-0.6067098932580604	0.04799942733176086	-0.42671373128374945	0.4331605208186102	-0.9406556602498212	-1.700548839470951	-0.5860666404366668	1.2901658332414256	-0.08850295400011879	-2.075407034630036	0.8338402507204183	-0.29432227100667785	-1.160396850726398	0.868703011582656	-2.2611260863473803	-0.9112184642564234	0.21968850449906205	0.7441287953678188	1.3999531245060042	-0.1597924325874875	0.9594329538078465	3.2541680020894264
-0.043030830972377906	0.16871495216303165	0.39350499515493853	-1.8541618842219862	2.585753091264471	-1.890632023123765	-1.4299662478154826	-0.34936516643089727	-1.2820477096359055	0.22078243430524566	3.3818979817340327	-1.071322401435353	-1.2378200970807474	-0.6299460214465974	-0.03600440016011088	-0.808935835358033	-0.5387080304928207	-0.9558607848244847	-0.33387646103748675	-1.718764858503489	0.4113274636654932	2.169416326958084	-0.8045381517286261	-0.8776508936437686	-1.1731478377455562	1.649196634859091	-0.5584310631152951	-0.11031624296508255	-0.6854224904880829	0.32057995595987804	-0.22616446478290902	0.6400934091025496	-0.8303485858847415	-1.77090860931579	-0.6352450490678614	1.3353349196216433	-0.1488381704085218	-1.9744073084559157	0.9675261762890276	-0.22002664865344285	-1.1049240259282023	0.8954594932850908	-2.1721392629333818	-0.9851298583085697	0.05964749612469944	0.5863998690497644	1.642434756033606	-0.14875805388503632	0.9239175282489611	2.949808072463754
0.12078935847889198	0.13015656394887753	0.47435476194851817	-1.9017918706999537	2.490371888208844	-1.9351766169086388	-1.1713284314877903	-0.3911771834230552	-1.2608404234777957	0.02616621887938214	3.4348626223441245	-1.1576877097902476	-1.0514339456064776	-0.5333169901930997	-0.12614274447920817	-0.9044242671444401	-0.6685916853779467	-1.1471213045184618	-0.4433593668752643	-1.768660385446284	0.5217852159416392	1.991902165917025	-0.9209199446054306	-0.8559125123033539	-1.084939196529429	1.452611206354802	-0.6377250496603326	-0.09586018742793226	-0.7070702507241468	0.5718099191723551	-0.05140901888998932	0.8025393315080231	-0.778466559507517	-1.7956149339600305	-0.7261452123139669	1.321823700197123	-0.17083899378303702	-1.924636765054578	1.0196860339740064	-0.15572087294321343	-0.9659515963928001	0.8455589610482888	-2.1217548406277866	-1.0828202189082108	-0.0842635071010531	0.5015943606601446	1.7273001306323121	-0.10582049515161793	0.8279717698658438	2.773258260474665
0.3036608020466357	0.1055161980890138	0.5576063645659858	-1.9288219842872887	2.4000279143419436	-2.0001748430087103	-0.8614704537611617	-0.4364464197190398	-1.2564570993233333	-0.19534494523613283	3.453449791031372	-1.1541590199965532	-0.8876714492814248	-0.43019372916307763	-0.1175389194852809	-0.9400374445184116	-0.7496953156318782	-1.2853936430118622	-0.5500106544228432	-1.803983672385368	0.6433601034349691	1.9522393499920292	-1.0443952366161426	-0.8132027046422516	-0.9387611039751574	1.1980812425341798	-0.7500963487219938	-0.09550500178819839	-0.7205043143219683	0.69349321157618	0.0426367302620135	0.8556785435865122	-0.820035421710366	-1.8213863664291694	-0.8402523089780928	1.199274569627353	-0.18657861545479495	-1.8947346579400068	0.9216233983061775	-0.10404143948486291	-0.7943317556311488	0.745543599810473	-2.0468294746727542	-1.22795149012967	-0.18916792939305158	0.5391821500929067	1.6097991449355695	-0.050309483617770344	0.7824707052647765	2.6790347127284084
0.4784998249598667	0.07130981988594517	0.6264830700720637	-1.925452846197699	2.3135071611902305	-2.068624302353032	-0.6011412978781278	-0.45169885782415564	-1.2644234726828976	-0.4307104814441779	3.417170450601405	-1.0945967383724875	-0.7743363333901416	-0.40585860971958737	-0.0679766387177914	-0.9423172638246962	-0.7851544793521373	-1.414221603485636	-0.6657269213289763	-1.839749884552528	0.7324098588401843	2.0470150322314096	-1.1818154914911527	-0.7091844300916438	-0.8007040165627901	0.962793511619358	-0.8634748462270668	-0.10367427150206746	-0.7808737872811659	0.6384495627423852	0.059832610667293715	0.7752607219607232	-0.9091567272172345	-1.8326013252913473	-0.902847622284842	1.0078261212904376	-0.19635400941760198	-1.8912427636871585	0.7305984356352795	-0.05761439962231983	-0.6701301966041436	0.6324867497794806	-1.9335977382926675	-1.3738785141686627	-0.253759216578727	0.6606435192516644	1.3761716410026348	-0.05153552569582054	0.7784125022057633	2.653453105195324
0.6016636083290647	0.05625649057224125	0.6329842798209331	-1.9127271303278781	2.270310202967468	-2.1045238952172567	-0.43408723287820716	-0.4831595534889743	-1.2616952626282518	-0.6811213099819337	3.2839277804848295	-1.037186707260887	-0.6811914443519405	-0.47961189900746637	-0.03292401837215965	-0.9260465534072082	-0.8495070744005364	-1.5020210976379582	-0.8106905744674183	-1.844489184492944	0.7730474950057025	2.241685667137698	-1.2989233905785151	-0.5380815586592039	-0.6545919484405676	0.8117601363587363	-0.9462024638291936	-0.11806816955226376	-0.8465115204748048	0.47660331861263555	0.026758276178104945	0.6111804863841303	-1.0114127229461858	-1.7857574654629194	-0.8992714718892779	0.8565426039913255	-0.17977296143005822	-1.9279960557282003	0.5606582541455059	-0.004822694578975861	-0.6499559649183175	0.5375226694122606	-1.8040547112601826	-1.484511560300551	-0.30150783270348047	0.7812765073760899	1.073628977885212	-0.06856968478021992	0.797818091378867	2.67262095083973
0.6922857900722887	0.03752392574191895	0.5757555751149124	-1.91064789082116	2.2975076166807087	-2.0929182775429593	-0.32664145923412036	-0.5467317155110989	-1.2635686335324414	-0.9103139096272621	3.056470699868408	-0.9704919675431831	-0.5761444406771966	-0.5964350661109976	0.0025747262324159878	-0.9118636775123179	-0.9556951694346166	-1.5051534039158248	-0.93986177928939	-1.8304041622401186	0.796164375837382	2.5231302417682664	-1.3808430656157786	-0.2875988426849171	-0.5390271842125529	0.734476551870409	-0.9696885002596811	-0.14506227817200382	-0.9066175804222809	0.245230874283236	-0.04539970584513078	0.4215520905002422	-1.1374327785769414	-1.76792213051264	-0.8694955813616738	0.7297004348909569	-0.18633113712662513	-1.9777223979364642	0.38372486592982213	0.03336529650583257	-0.6801289397175176	0.4539775451949361	-1.6519245430883491	-1.5735890668751167	-0.356145552647229	0.869939164956812	0.7620404010158391	-0.06316988243646621	0.8624296031123831	2.6755585517047735
0.7949154108964887	-0.028134660077494413	0.5006846614314387	-1.9381785620675196	2.3257378435729317	-2.0588627259710064	-0.2897062602958423	-0.5768095234543889	-1.2694979433845381	-1.083195830724586	2.778845844093545	-0.9008191137442758	-0.450184409665371	-0.760031281380276	0.031020458743202417	-0.9528284307315686	-1.088272458121636	-1.4442158090555106	-1.061431324271903	-1.838996911664799	0.8180418463239023	2.814467460603383	-1.447551746447259	0.02124435682179593	-0.5279790959165219	0.7550742125029072	-0.9540540335130698	-0.16762544593606948	-0.9789124788212561	-0.04240454021488358	-0.15204189964884987	0.2296644969974598	-1.2420238303453741	-1.7971186155951813	-0.8348246764628394	0.5701995677664059	-0.20385260276122344	-2.009016842632865	0.2149940359791168	0.07423097844340383	-0.7006061636189009	0.33391012959202404	-1.448196226809196	-1.6228321235837044	-0.4231599039347579	0.9299191292238296	0.570957459640673	-0.10206411091248324	0.9026918964918152	2.6329633391616474
0.9327023190469792	-0.13378127991180286	0.39144627873446136	-1.997475392444293	2.3285826096975013	-2.036277449593184	-0.3689935159374803	-0.5621875194576174	-1.2707529200096754	-1.1961943125623662	2.500709561493238	-0.8657324251573257	-0.3295249155362158	-0.9653474502981766	0.04678351589257206	-1.0153914721156263	-1.2388213348306754	-1.3637962183305856	-1.182278711569668	-1.900297763230558	0.8138541416728348	3.0203220872094523	-1.4736729519193683	0.29777957612246775	-0.5807766334109058	0.8795073186270816	-0.9327197392116906	-0.15852381391790127	-1.0118630519239369	-0.3357881838633684	-0.2501092659924102	0.03465248125577856	-1.2913762126798278	-1.8092524910121752	-0.81357067623956	0.4098558955315518	-0.19754190539283034	-2.025128177508343	0.15360630024603697	0.13942245189724112	-0.7370409775396097	0.18182065465187552	-1.278422629909901	-1.6241427752831719	-0.492953652280295	0.9466420713543817	0.44862985565225755	-0.12173295616460814	0.8895826708526956	2.5608207579176288
1.1201048717018847	-0.2794579821669128	0.2642031568163097	-2.0943332994655757	2.3795347265273694	-2.029121215954368	-0.5046435194638897	-0.5859813229015982	-1.2304663515360799	-1.2646722262002263	2.2582133357910927	-0.842182800363946	-0.20831127436932725	-1.1449603333870844	0.053454135764406344	-1.0310382319861318	-1.3736292890098905	-1.2773255813870548	-1.262533235324734	-1.9564163896278246	0.7660617276057167	3.1568820848302814	-1.4461367702420707	0.48393393981707045	-0.6537336308239459	1.0265228188407045	-0.8919739840009033	-0.11983521810993854	-0.9535769364210858	-0.6172025711424795	-0.32862325219770616	-0.12517373327246667	-1.2974570877826437	-1.8506246204460197	-0.8461618340998418	0.250249677768211	-0.20568394238969775	-2.062345582076662	0.17968622908852724	0.21124635961715682	-0.7859237216494439	0.012097617399825122	-1.2098915267151569	-1.5874211232034312	-0.5408210460570999	0.9049123767499652	0.30293630483459266	-0.06877837279350389	0.8816630260951047	2.4565359272086
1.3564639984485267	-0.4677717680088844	0.1545133012201059	-2.190883171004382	2.4696431465113435	-2.0322510108082246	-0.6391278700535088	-0.6543732553649392	-1.115445015632234	-1.3310064834111623	2.0344161533942584	-0.840631177901472	-0.07974916161509968	-1.2982132107819553	0.05494121662755354	-1.0524205372692905	-1.457174024896791	-1.1578233509678404	-1.3469496678419026	-1.9715201399052262	0.6951712116515427	3.2099426310183157	-1.4225476274529316	0.5613963968095965	-0.738486993429561	1.16513950796211	-0.8489849231661519	-0.06021730848068481	-0.8448352558547543	-0.8859011787859348	-0.40376277800089133	-0.2488047178639381	-1.250853260994664	-1.9521022463516502	-0.9105325412199916	0.06912559203248676	-0.2556003211820483	-2.1302386146383463	0.24509637320154704	0.2591564282596929	-0.804406246798411	-0.10858207467225037	-1.205214241918279	-1.5081969088695115	-0.5906363933275527	0.8373993224520037	0.20809805005705578	-0.006041538799656671	0.9040692260148738	2.352520376578867
[truncated: 194 more rows]
[truncated: 1 more columns]
