# Supplementary material for: Obesity dysregulates feeding-evoked response dynamics in hypothalamic satiety neurons
Source: Sci Rep. 2025 Oct 14;15:35837. doi: 10.1038/s41598-025-19800-2 (PMC12521569; doi:10.1038/s41598-025-19800-2)
Supplement: Supplementary file 2 — Supplementary Material 2. [file 41598_2025_19800_MOESM2_ESM.zip › Fig 1/Fig 1ef NCD and HFD/matrix_MPK122_4.csv]

-0.9921635449138215	-0.39360374078593013	0.4808184946421745	0.24022372890085197	0.21452312445855562	0.1337195417129138	0.25142821174825425	1.996520658995354	1.0024679155117115	-1.068475927917309	0.3841191523986197	-0.7298994313621229	0.34599050062427705	0.49295266947520855	1.2094364355813083	-0.5710128107684959	-0.36789478234162404	-0.44633043734568334	-0.6829609707471858	-0.22048905601668695	-0.4490247623825905	-0.6536352799928229	-0.62427426115451	-1.3767730240848621	0.5406833933776799	1.0889665776674065	-0.5190674608292609	0.40792195789337554	0.6360225870581957	0.38855643972818993	-0.6642882890413965	0.024989241316957705	-0.07222990720773506	-0.39266844910648785	0.30205877205141646	-0.7281088686363891	-0.20961273050362692	-0.9909450996051843	0.799868438931577	0.11248299935773712	0.35063858182994184	-0.37807854546493186	-0.0023170940611810962	1.0828641905232679	-2.3340351613578867	-0.35893658478702917	0.023176343718479146	-0.36999520641542905	-0.04343091399433762
-1.0366035282296036	-0.38752192186921675	0.6415684687000783	0.3565173950210833	0.17599375179950127	0.12407440061396115	0.26693064245955106	1.8916976117269373	0.9998349408217005	-1.0486023699586182	0.3737659033916987	-0.6092201237197452	0.3169156050463009	0.4365750980627744	1.1956169392250158	-0.623293632397671	-0.36473833479871337	-0.46757460735762985	-0.7598193015469992	-0.19607155347778937	-0.42535260213413667	-0.6219240005779126	-0.590611489867428	-1.3049227876176976	0.5600443815813971	1.1963254307396065	-0.5137554360878718	0.40778569917876506	0.5763476424119633	0.3892721716405394	-0.6116424038316121	0.04950720992663158	-0.04554817569312772	-0.3561179930682331	0.3542774585897587	-0.6763774868803754	-0.09110980998919599	-0.9844612956195176	0.7802395147276596	0.1863243863532308	0.30317302890654574	-0.37008887277020297	-0.06588810575211657	1.1281215854009512	-2.1935642246130196	-0.40418160248418655	0.08020435943580695	-0.419049705315053	-0.03712755906428229
-1.0656682434826397	-0.3338127032580645	0.7570255450557696	0.45954692666380154	0.1804368980441763	0.12318603235484471	0.25713890050982896	1.796875751476546	1.0170437078884838	-0.9992945924591496	0.37431081123416776	-0.5150182164108467	0.2743946616634912	0.3791571866988737	1.1581489636388698	-0.6175553087957423	-0.35605810405571253	-0.44214932557618375	-0.7855370451703415	-0.19671664769888242	-0.38608715599922516	-0.5909233380686577	-0.5145585621447607	-1.2246922844260257	0.5913344558502781	1.2397195923929387	-0.5240938928426192	0.39672603350951907	0.5377767037730538	0.37249223458437797	-0.5984664534628245	0.05235250504923542	-0.07152859526828606	-0.3125975154248342	0.42742847473545803	-0.6123313591477407	-0.041539589764426815	-0.9673202046229322	0.7082294042195706	0.24412344853172607	0.26304470840070165	-0.2853660607002309	-0.11428811910541498	1.1577770888865968	-2.079167053344787	-0.4525347868927789	0.08782152902632011	-0.4234582701395155	-0.07359580632111515
-1.064851243542785	-0.2881044553106764	0.8119788979297299	0.5213768819358502	0.20028184601013221	0.1203305629505505	0.22957438085335727	1.6649661560343314	1.0016346956731013	-0.9719654170611307	0.369091167690512	-0.4203434983817076	0.22801016233676147	0.31689726758213665	1.0924126190525996	-0.6212950605890837	-0.3638900395215583	-0.43811543605208514	-0.8023217741667514	-0.19460979742360474	-0.359963110300302	-0.525346721743566	-0.4418730767557598	-1.148606697330109	0.6023939957785762	1.2508826892713931	-0.5128986579037783	0.3801251801127656	0.4935929975790041	0.3679910761133889	-0.6071466537332498	0.021016422329276536	-0.1485214889847311	-0.2949054646166215	0.49831805170036175	-0.5538993067868007	-0.04247648396111458	-0.9746517473481014	0.627358236499427	0.28420424655423426	0.22033476908127547	-0.18327579848979375	-0.19017141489499836	1.1603674792513063	-1.9747835058088135	-0.4512014540137249	0.042622292540817536	-0.40272769440976874	-0.10778377014071894
-1.0172716147169878	-0.2513053963186175	0.8188711935831744	0.5494885263534254	0.2342321254125456	0.11988637882099391	0.22309762408718226	1.5272983013999235	0.9587538698988176	-0.9303801790248543	0.3668541776003744	-0.3378898117309795	0.18692550133310376	0.24949983989656338	1.002417166327711	-0.6084951165968142	-0.36366514263412564	-0.4701274410929532	-0.8248963745417177	-0.17578814411748364	-0.3365978767197519	-0.4695677360052105	-0.4007786282354123	-1.0742514242988936	0.584997638377849	1.2580194633963075	-0.47662266958919436	0.3516471087591005	0.466059005060517	0.38391849693617486	-0.6417704450704791	-0.010189503273371347	-0.20988468979602262	-0.27818584424202875	0.5671218715365322	-0.5102040054295973	-0.057574675894410655	-1.006662734784229	0.5442213300997454	0.30403035879428436	0.1880962380022011	-0.08642159652616652	-0.24186036482820988	1.1393168357128007	-1.8818382006391718	-0.4062584229686449	0.008312787395826004	-0.37498469917997196	-0.13066152811166412
-0.9223830347013756	-0.1869516430879034	0.8577378394087134	0.6428905478421638	0.2998978479719165	0.11764007622294861	0.24206825358294343	1.2826480523000305	0.8897765987792339	-0.8389326936486281	0.360946229413599	-0.17769253379496489	0.14552215153407363	0.14091491083459046	0.8687376428533156	-0.5437050523293446	-0.3514496906430634	-0.5193644488462096	-0.880720957833438	-0.14612479027427644	-0.2911445067285384	-0.4076552380999092	-0.33258617317119527	-0.9356876328388731	0.5747750366062877	1.324120212671342	-0.43217301739834396	0.31020402071021513	0.42561115695116725	0.40628750497009325	-0.6968488134252739	-0.03205589898155716	-0.2950940904394578	-0.23587668890178368	0.6955865686696625	-0.40893332969243684	-0.042084691842499584	-1.041183401521704	0.3956247656120267	0.3314057022657836	0.1311194578708767	0.08292072679510035	-0.32068162634064307	1.0952266052293245	-1.6727112640074775	-0.35395645403347736	-0.004551765690373186	-0.3385012449938486	-0.18693240824695054
-0.7730348517001933	-0.13390196395038537	0.8081076900754518	0.7112130766878013	0.40102916174998127	0.1265745227146094	0.2758811024551241	1.0665466461424864	0.7977757970791484	-0.7693097235691629	0.37408137635312755	-0.0503128228028929	0.1493638794783106	0.0681619458882243	0.7168999439340265	-0.43716300609702863	-0.3351150746085045	-0.5665167896045298	-0.907866509296739	-0.126228437446629	-0.2582504348721222	-0.36954840653409204	-0.2766563351033532	-0.8099293712514148	0.5420855365233831	1.3795816381586818	-0.3937893547508863	0.27378206629473856	0.4202947435229403	0.42842747879206156	-0.7644892197360663	-0.08726673199890242	-0.39646554350572144	-0.2410536162391507	0.806946562180784	-0.29405659190437927	-0.045287166551179585	-1.0733564840574727	0.2531972915883953	0.2907229001623032	0.1192530696400308	0.25956512673676374	-0.3593110638988768	0.9925161385384861	-1.4016797810156543	-0.27056575396869464	-0.042839126065964336	-0.2947458705019571	-0.27238440128323804
-0.5846616514026559	-0.12310065355430191	0.6889925213613899	0.7644702896951346	0.4961390176322766	0.13072447158218586	0.32722715867625174	0.8873738653832964	0.6806050904942964	-0.7500331003183865	0.4139915739100015	0.06516106395759615	0.20861380181829844	0.05292871281164792	0.533470233576986	-0.38679899652063365	-0.31999569087796415	-0.6301874662972933	-0.9079549793178027	-0.09519803287106007	-0.25771419517647887	-0.3614473738096112	-0.25533308433998725	-0.6902302233748434	0.46095688195354156	1.4296180619126915	-0.34584404756892745	0.24909198720725517	0.42191122057882025	0.4489832993146995	-0.8007158437170594	-0.15700673159975917	-0.49217549655168236	-0.2723175357293147	0.872479705515806	-0.15285590350951717	-0.039404606625306385	-1.1034055618393155	0.15083525599699082	0.1994917664732918	0.15878354157851965	0.3907894479653574	-0.3945213660108652	0.8489072786871242	-0.9477131077080303	-0.16670353769995278	-0.08252901290584196	-0.27392093084285624	-0.34386151439707613
-0.37519808539979554	-0.12696058129344434	0.5312355319603332	0.8113107941046724	0.5694442991078688	0.11057120307542653	0.3769519364294615	0.785179918035532	0.5740596032914141	-0.737715862198933	0.46000473930253405	0.1407567436852159	0.3039061172351312	0.08799038266531879	0.35042618358337624	-0.35787421179999024	-0.27946690442699845	-0.6813854743593448	-0.8452444793865593	-0.061927641553304304	-0.2782606424621675	-0.4320826942318428	-0.26124766471566213	-0.5795202680783041	0.35486681859221564	1.4652404842975628	-0.3059867264448257	0.22961380395363626	0.4280538333911637	0.4217282280924833	-0.7945651363361148	-0.20987473650551297	-0.5675729056058734	-0.29388525580909775	0.9041772332069415	0.020356825321761696	-0.038405252815506816	-1.1336558611241636	0.0720054963940546	0.061454398588491055	0.23210151588423292	0.47304918113994593	-0.41628155914888454	0.6713315529959828	-0.35972610004212424	-0.10446249930344349	-0.08023983178022724	-0.2799366313391122	-0.4103154888534749
-0.2117245239085422	-0.12649025396388516	0.37655583664307685	0.86145509584717	0.6262767816703632	0.06476947383053212	0.38828417149389055	0.7435083054604503	0.5044824138880315	-0.7589725615540189	0.4909440330107522	0.160461693321151	0.41376207404057314	0.1609824044515963	0.18176405130939294	-0.336871038975202	-0.2190682806934142	-0.6865088084994394	-0.7121265876914604	-0.024671391473719884	-0.3090379786778873	-0.5271632362086509	-0.28336791567149366	-0.48179671172032335	0.2503908502474518	1.486712254912002	-0.3063637088458267	0.21114393518813773	0.4004839191603227	0.3571024079535321	-0.7290444653373988	-0.2646315330671228	-0.6507166238094678	-0.3356547965734619	0.9018597252861295	0.20213003486006076	-0.01655574451941063	-1.1483226728986333	0.030526775419146956	-0.11170265335514236	0.3057999392782631	0.5265267237100067	-0.4393324193096582	0.4900399569885674	0.2646638955776942	-0.10711150502341801	-0.0536240709464989	-0.3296723198537543	-0.4790562618426398
-0.11766954498480853	-0.10093039632991056	0.2545741474125975	0.897092056412044	0.6642491031584411	-0.006642643227109507	0.353318042062055	0.7115196603164508	0.47279339698597395	-0.8208208210474439	0.5176961401399932	0.1478714192850285	0.5199683892989895	0.24514369303595623	0.006192170857264289	-0.3716280196099929	-0.1413881066623976	-0.6279261326078722	-0.5288461940527716	0.0187612926376247	-0.3453893854141058	-0.5813655406875811	-0.3143949933396303	-0.39107278821641234	0.13473034471721637	1.4905220457732717	-0.3269777919551532	0.1935120575174954	0.3407281506612973	0.2840977528940258	-0.6249863113699347	-0.32227600148720587	-0.7399808825755537	-0.39138686448877047	0.8696837443468247	0.34474802138522465	0.008836927284158311	-1.1763595356504417	0.03644910226467012	-0.29320438236574603	0.373066961417407	0.5522292586576593	-0.4631305077467635	0.351266492484665	0.8961858329308254	-0.14701612718910737	-0.041194784694043564	-0.38361899871577687	-0.5301085504544385
-0.06084014547046945	-0.0220938049855283	0.18049426426283546	0.8743325636738681	0.6701246666999078	-0.11806940487027337	0.3035765500978379	0.6706360200518788	0.4650744484010782	-0.8804123761572834	0.5214129852128381	0.10356230035961982	0.5990730601507857	0.309210926132209	-0.1553673830568571	-0.43723568143551955	-0.03173311902170064	-0.5182867820098449	-0.29873566926392314	0.053003442909711	-0.3849864534660596	-0.6268272572269389	-0.34904352802265814	-0.30686015108837994	0.007803782051175945	1.4638183964645528	-0.32058622670180387	0.17095442731367178	0.2912998744637255	0.23122902230191097	-0.5355578060317248	-0.34072804304826454	-0.8277915129580471	-0.4255006234578099	0.8221225011461166	0.4219057315988522	-0.016941858491380427	-1.2352727201408862	0.04243872827889497	-0.45135302231842456	0.42192749433129484	0.5337319558128908	-0.4731841245555879	0.27101798546206873	1.4056329959008298	-0.20942670195169472	-0.021833471089376215	-0.40858415577524304	-0.56143964488197
-0.0657798126217132	0.10865719263191606	0.16430685428777445	0.7969356048203656	0.6448451540361696	-0.24514413884897412	0.26021988673924124	0.6238728940858049	0.46871395265613025	-0.912690528534149	0.4899918782544372	0.022328915663036096	0.6538351457559146	0.34309059272187326	-0.2853027871696082	-0.4763713512145798	0.10847628083436434	-0.40870043142016216	-0.04910275982683569	0.05563872142992832	-0.4088208967802963	-0.6577213272003444	-0.3828810800537036	-0.21450840599049817	-0.10384594192275251	1.4416619168934794	-0.29997214359247754	0.1388178094727059	0.26288579999259254	0.23014110979514263	-0.48612627354926746	-0.3160284598562937	-0.8859366483017137	-0.4611151854660182	0.7738136747451452	0.44159672695584484	-0.05762010106758557	-1.285511022057404	0.036628566714535085	-0.5390821932095482	0.44546098793720523	0.511496454592163	-0.4394682789962623	0.240981367072192	1.6600645748086609	-0.2667935698234517	0.020419653771436074	-0.4419889867662228	-0.5729713639788162
-0.15120973009327135	0.2663952480557888	0.21167470066445349	0.6995690265320753	0.6070585162717472	-0.35036501365347006	0.22859659950929948	0.5618958412014081	0.49377720540155307	-0.9279778808100646	0.45191715974588204	-0.06936934630820854	0.6998834938875242	0.3773686873780567	-0.3803519975736288	-0.4893257303011498	0.25165274138076466	-0.30459074835954647	0.16989003231490094	0.04022234208665208	-0.40314804526323156	-0.626045578630716	-0.4020510320514557	-0.10345479946856476	-0.18437134886014064	1.4291967025547618	-0.2684427064177792	0.1094404306026098	0.25650969604995494	0.3004546128642205	-0.46470304699360054	-0.22834493952480028	-0.8782094658415678	-0.504486707002532	0.7208548808385402	0.40777054491264186	-0.08657864896521769	-1.3304504910614994	0.046880473413040656	-0.5226529848834506	0.48327038066663947	0.5311946294540779	-0.37061006116825107	0.28993081258463943	1.719650797677317	-0.2941313088535834	0.03758851221354307	-0.48266573806297136	-0.5657005173618217
-0.24706095161746006	0.4012818825365986	0.28475692226193283	0.576462196134093	0.5582502231959061	-0.449278473818257	0.18565779142594013	0.5011007467827776	0.5331585078536691	-0.9305840103885308	0.42531418528931686	-0.14876552363471393	0.7297267350543499	0.4202395473354992	-0.43754221563413703	-0.4855284438648349	0.354900140509354	-0.212459067185085	0.361634057968763	0.0029990329885705184	-0.381825461575954	-0.5653766603103122	-0.4062597523660612	0.013603660044457766	-0.23434307841330915	1.4121667618384854	-0.1912127209034529	0.10054954947425292	0.30554283341164573	0.3998745470354548	-0.4606894498043406	-0.04742049264362288	-0.780644223937602	-0.5220241807186962	0.644631297739761	0.3591477703890907	-0.1431784147384722	-1.3924043560417738	0.0290686267639982	-0.42970088661947453	0.5594145481998523	0.5810889248761953	-0.3037444520771236	0.42348776683685274	1.6888401015043637	-0.305786934021469	0.0018321478711995133	-0.4907692404961649	-0.5698636634086478
-0.34247859734153907	0.4847082198901262	0.34200302316332254	0.444280935728243	0.48227905397351156	-0.5481411700825213	0.14037899380125235	0.46244464362676474	0.5610613738090792	-0.9188782663601153	0.40747562328847264	-0.24053583295380485	0.7137311768865249	0.4676524872512572	-0.4987657983288652	-0.4916150034637144	0.41234748579031794	-0.18412172938952648	0.5353449443289721	-0.05757943199494384	-0.34022455045080835	-0.5309828020765498	-0.40930792854075804	0.10398393232297545	-0.29007011645987574	1.377088595290938	-0.08193923130397142	0.10755324740525007	0.38816277182328296	0.499981583842544	-0.4713228761239409	0.19374551118444208	-0.595631758747042	-0.5244524463101659	0.5444850522325791	0.33486472908992104	-0.1998463182714863	-1.4353539679606133	-0.038454872497480364	-0.29784698447494756	0.6893288535485701	0.6919177907167864	-0.23042550787222327	0.5921311119600317	1.5725876815387567	-0.317251830777516	-0.029055676330751835	-0.5098248564798971	-0.5711145617513557
-0.43523284886494495	0.5304597163275852	0.3823731871028644	0.3496014459374276	0.3902064532853376	-0.6274216917208861	0.10044874369959858	0.42756171557300593	0.5711000064246674	-0.888565630704437	0.3873312407331774	-0.308440458298845	0.6598072864692306	0.532954847353719	-0.5919991911883964	-0.49695664084303043	0.4204595559755961	-0.23339407048167798	0.6662363404939463	-0.10417445033055221	-0.27449285302172743	-0.5144254281747612	-0.4282261962672056	0.13299533050883558	-0.3455199866753158	1.3198539491723158	0.0337086879851779	0.11968708594134507	0.4323644388735099	0.5518005742965472	-0.4676915262860373	0.45619674405735067	-0.3715434674028262	-0.5183143305095085	0.4341866268658296	0.33012150468051027	-0.22514813972871375	-1.401817050793377	-0.11921387493645978	-0.16989526944806843	0.8554039389106822	0.9281796756387601	-0.17209641575615756	0.7646570651700852	1.4313292226918262	-0.35380810971315835	-0.053269409081968574	-0.5485730449704923	-0.5359525911492788
-0.47312427682451	0.5460778273057053	0.422040772484462	0.27467132242586756	0.30022942604987735	-0.6822213223330946	0.05149281965282744	0.39746723463696465	0.575726042968637	-0.8508859471900813	0.38633319900065405	-0.27337141173470964	0.568810721390045	0.6044859662294272	-0.6985057282226896	-0.48005962464315804	0.3631542508340636	-0.29948508088890075	0.7597638977626664	-0.14120011353961628	-0.19968741547953017	-0.5138036383823112	-0.46897108329962867	0.09940794495326088	-0.38536693839731945	1.2396727746865024	0.16554971495372445	0.13789806314908318	0.44376958254555	0.5342412847136057	-0.4227948373810569	0.7129997634209178	-0.1396132334629166	-0.5049925956674233	0.33587943603129394	0.2828026444368356	-0.2404564230879329	-1.3208589327516709	-0.19784173703329883	-0.10539912031894254	1.0225479050447341	1.2418396989562286	-0.14365645469335414	0.9044071366160849	1.27918703142309	-0.4019352456336465	-0.09294317492800423	-0.529552815460268	-0.4864248348926569
-0.4462116075177196	0.5123277868638934	0.4634648042609217	0.20695081887201527	0.20286483923744753	-0.7314115419377532	0.0373024545057781	0.38679930181774325	0.5659940352536585	-0.8123327006885303	0.40967819814645423	-0.12198192207289185	0.43939687686848466	0.6659501359577554	-0.8330369183329964	-0.4677956612722819	0.2959850471209381	-0.3834370941086608	0.8290506692597056	-0.1964586100104417	-0.12420462253231004	-0.5457281028689204	-0.5460144352380826	-0.002059601070851347	-0.4339365248047876	1.144410446514832	0.28916567135495674	0.16335119103838686	0.4391177207958509	0.519258630015118	-0.36848096372898054	0.9290303090595055	0.0727886507447928	-0.5016705934346487	0.24811316832046076	0.19874741665574097	-0.26855189269528423	-1.205178926469486	-0.2783539758537155	-0.12623079616238642	1.1594733435924418	1.562569372052062	-0.1164165875289026	0.9871567101977122	1.092216896404571	-0.4239537811780706	-0.1081291511275018	-0.4533834312356042	-0.4370143503556643
-0.35093332544367495	0.46644654495620974	0.51133850719932	0.157643479120534	0.1016937360900263	-0.754585262525499	0.09881075102067158	0.3789650386536291	0.5267327164583022	-0.7775648937981565	0.421620283704575	0.14216166696821966	0.3021249524609845	0.7063640228383316	-0.9865297429786791	-0.48958009398588087	0.276904321724047	-0.4919457778619779	0.8753647252869877	-0.24323480374431455	-0.054987367081549644	-0.617571472030767	-0.6385503523213286	-0.1463750288295655	-0.4848375817917333	1.0295549081994855	0.37653991056897	0.18275443199896985	0.3937665589503318	0.5219497820055475	-0.3056533990693801	1.0754843082213026	0.20688586913112728	-0.5138456473029855	0.18778320405926652	0.10811592555004505	-0.3016214187650511	-1.0692649801630698	-0.3262934170237424	-0.216161200812183	1.2604916348523008	1.8801806516840134	-0.058087495412835685	0.995660336498414	0.8823112862337575	-0.42766238918603394	-0.07695114903638768	-0.374259276473071	-0.36381725202060217
-0.19407179490408905	0.44268690572158215	0.5723785323136167	0.10833613936905233	0.01781774548904381	-0.7249772175467399	0.20603241464649907	0.3706761760796043	0.47844596037110804	-0.7487955527531904	0.407968908282707	0.502668583753616	0.20939960980689087	0.7245057808004972	-1.1166901156367655	-0.5317681279816935	0.27777234479834656	-0.5962674609559773	0.9037193670381708	-0.249032416488795	0.0033780903179085305	-0.697853416947283	-0.7165445115069364	-0.2761666705887483	-0.505315393314989	0.8999517923566414	0.44294021983633697	0.19393445953278818	0.3179358241733895	0.5027490805702893	-0.22340071900894082	1.1595355369069167	0.24236587770431955	-0.5267795341686566	0.1470847746369705	0.014744324725765784	-0.30173498169798035	-0.9433897510620461	-0.32241249829542507	-0.3288043356082894	1.3241172157175491	2.149021032296985	0.0020757024724082475	0.8976661667474592	0.6797499833069259	-0.39405180461100303	-0.05446236262630326	-0.3142261241677769	-0.2767039096229055
-0.010591807207784932	0.4254631945494521	0.6145191942191813	0.043611078730417065	-0.03406759215027223	-0.6777921720126521	0.30817295812544376	0.365569509374949	0.4419442656812313	-0.7158476687528093	0.41416365007078265	0.8921565462101435	0.17005682317795093	0.7082366347509718	-1.220400615036183	-0.5736109541196578	0.28411680435959535	-0.6849894749268601	0.922592971531938	-0.23504896984088797	0.03936259620974137	-0.7489645378866088	-0.7707265421351593	-0.36817476446123626	-0.5000165965434442	0.8101846924779548	0.49280471015066885	0.2080576753022009	0.26091010581318363	0.5045813542659005	-0.17892102721453496	1.1810750263669725	0.21082596711823204	-0.537959673662711	0.10936172635171759	-0.06607946331824177	-0.29941829786616997	-0.876472422341023	-0.2892564411829778	-0.42197655724813093	1.3431940200031707	2.290046018697781	0.03828230895283857	0.7045600087088147	0.5089904156028388	-0.29750084412938926	-0.05942762872974894	-0.25700619650632117	-0.18355107366431744
0.17559802923920204	0.4071853014317563	0.6109781982871343	-0.02305220967688703	-0.06837929165766152	-0.6457474598088941	0.39913169443904223	0.3523255132329048	0.4014031212137687	-0.6841227729345001	0.41915385873339917	1.183479997226231	0.1573965833617149	0.6382461043991376	-1.298609322903701	-0.6191602225208196	0.29606395830951093	-0.7658144876542166	0.9223275614687451	-0.22266316079586299	0.0667954901131624	-0.7569412126526002	-0.7987334085476314	-0.4534183552654499	-0.4740606443579171	0.7355865294846955	0.516897312687421	0.22415664243347128	0.2109430039303184	0.5397381058004406	-0.18811233852674009	1.1441891047030823	0.14516404289625112	-0.5424958086912187	0.05513204100466542	-0.09786473605380797	-0.31627103711326293	-0.8871148040554259	-0.26276300177174755	-0.47414579732868634	1.3295340860702556	2.270851435326926	0.0659071118960054	0.47760608323796233	0.3426197351192524	-0.20991411900416948	-0.06752036763861084	-0.22253977131011915	-0.08416329127879119
0.3518775616836872	0.42933934047237016	0.5748937635510595	-0.08519296662396122	-0.08168220414545188	-0.626190667133255	0.4700500917522737	0.3354598751252453	0.36510139928515983	-0.6605802504295865	0.3949140635515443	1.3058163938690694	0.20285120990194364	0.508385116585051	-1.3392322145184712	-0.6613845941858771	0.288756782247674	-0.8459328336036279	0.8914367791137137	-0.2205384674889367	0.11286976922564666	-0.7297068197433232	-0.8033476201882281	-0.5276651068570672	-0.4260290896226372	0.6461354491244549	0.5434917075217323	0.2376053775655616	0.1520134348154088	0.5350047320867797	-0.2216458561686167	1.0655136676533674	0.05800371994852212	-0.5081459683452326	-0.01860956586924039	-0.09816709298827356	-0.29483035537572166	-0.8839399758969272	-0.25197270172365127	-0.49909978366564456	1.3137001573469569	2.124422524848969	0.07457948855767157	0.23574103713898645	0.17409000527719182	-0.18088101631325434	-0.07366246629254812	-0.21949653458848353	0.015146309960315973
0.46933014896332714	0.48647600192191887	0.5348889404616498	-0.13966891375856433	-0.07401611898299634	-0.6223199197185444	0.49497098036741216	0.34346082473966055	0.3324391816116026	-0.6489473033167703	0.3797254744267088	1.281356319275287	0.3014963060701129	0.368749360205697	-1.3355684410658732	-0.6826239618607699	0.25308892501278935	-0.9143028443697194	0.8202184121567662	-0.2381289516113923	0.19573291377342752	-0.6647741999889827	-0.7834086329170421	-0.5646709177599798	-0.3727476500860126	0.558703382354289	0.5804017116925477	0.24903067078568014	0.10262108033019064	0.4934731949862602	-0.2988945709021852	0.9450487152178267	-0.03361312159627146	-0.455685313796207	-0.10926150473308724	-0.09230892738302551	-0.2720723436161713	-0.8275979550559696	-0.24950506553801546	-0.4825505080436205	1.2922681920384171	1.906522360447246	0.08827867362375001	-0.011936011249544576	0.04210484039615836	-0.16727572293546827	-0.08749427900928737	-0.20815516982936466	0.11558953782250328
0.524363305877216	0.5273944795935657	0.47449528762066395	-0.18225119049450783	-0.07258370168620494	-0.6369906869690573	0.46343126419251945	0.37207028093666217	0.30944231406593553	-0.6362078430868392	0.37556123133583635	1.161919828383258	0.383133024885158	0.24303202428340623	-1.296536398450256	-0.6811704550908878	0.18374177249505505	-0.9600065182332532	0.7217512787119419	-0.28441103062272366	0.300186761856308	-0.5885605368573487	-0.7385529027866312	-0.5599321482308692	-0.3262160624368315	0.46719817512414796	0.5928421309256072	0.2464758198867277	0.044212376044398594	0.47003536062990126	-0.41233515985753133	0.7769099349301387	-0.0921981707928686	-0.4040340811110038	-0.19689320746787434	-0.1018331708186527	-0.3365306643483164	-0.7560972476554217	-0.2831770829438223	-0.4567960730671424	1.22395040575059	1.670783435919835	0.125572157597026	-0.17631563338161507	-0.05618499679199492	-0.172107509368701	-0.12228338372108886	-0.15369538710148506	0.2057910355037623
0.5635554612371054	0.5118088049829997	0.4003310950439481	-0.20294030357069448	-0.1035265679215143	-0.6415467470408	0.40570037936576864	0.4213943169118954	0.3174945505862738	-0.6042791159048508	0.3485567458374509	0.975299185624654	0.44086371844719635	0.12619963424449027	-1.2378517464814498	-0.6781544285433829	0.09225214046380723	-0.9549185174320552	0.6213672948107203	-0.361295281450088	0.4326379666801268	-0.5432409436991212	-0.6734785361946958	-0.5069736857070548	-0.26768473809886534	0.3318013681097868	0.5641057906310596	0.2278220018565042	-0.05207577391751402	0.4514454170931801	-0.5190516704048943	0.5803121495969975	-0.1082263363908937	-0.3416074198636589	-0.2662689284522452	-0.16855956679325862	-0.4402136221151337	-0.6440839443168533	-0.33995514826967216	-0.4333429279292784	1.122678481765187	1.4505590030978261	0.17328155087674454	-0.22347860278047071	-0.11913367357958402	-0.1853949220600906	-0.15770120719274267	-0.08478022994583685	0.2873339712190842
0.5988299495460063	0.45742923477569397	0.35018103757780794	-0.19336663307695884	-0.1474009791972978	-0.6211650409816977	0.3357346920800771	0.5023281651895357	0.348756958930964	-0.5647940688836234	0.3239957418221401	0.7647047878702267	0.48740101377170825	0.0362080149534014	-1.167661560336942	-0.6726311028178329	0.0032403197537428097	-0.8871845067661142	0.5327203337040587	-0.4191725859503805	0.5671494608608897	-0.49825889357108155	-0.5963233245801075	-0.39841607229587533	-0.19659934140985671	0.2188595035450319	0.4974141767811016	0.21114393518813776	-0.1505192266205974	0.4342678511968245	-0.609453169001106	0.3863840986235767	-0.1324215983019911	-0.29297465621229646	-0.3257466478651389	-0.26246029225284995	-0.5377868940902147	-0.43014077073466783	-0.39408611296002005	-0.4103500407591385	1.0573861715606419	1.2623901055722482	0.22350434835866922	-0.19532373923024493	-0.02080844213965156	-0.1445366578352094	-0.18185045596859012	-0.04274109941905404	0.3832231473023466
0.620245497101413	0.40159002802837895	0.29365156680552135	-0.16996106441589226	-0.18185857305899106	-0.5743226517761264	0.237321417656248	0.5932783537988604	0.3655813339121999	-0.5053189888387444	0.34637711446757224	0.6031386103251355	0.4800842682779079	-0.020249242072340128	-1.0928434498312583	-0.6434156167432141	-0.08215736851968869	-0.7629701538729905	0.4640823423614922	-0.4265184248254893	0.6425334728115443	-0.4421379234468798	-0.5056051272340674	-0.23659251894868719	-0.11609023846253448	0.1939993014272501	0.383531220551188	0.19757938014862844	-0.23121735342135605	0.41980052347522784	-0.6769198265158267	0.20832916214264233	-0.16489871666171071	-0.27838819970798656	-0.3719921446333857	-0.3639955303076673	-0.6557560688198629	-0.14436152058026225	-0.43845869818899175	-0.39686248118326894	1.0293778720111906	1.1147603230771417	0.2703985835187522	-0.12374559627895287	0.22611955539119535	-0.050740663302368774	-0.22168543175304886	-0.014909638005487818	0.496312175597854
0.6524849548095484	0.36866711495923743	0.2026535919804339	-0.15266384993488089	-0.21908815965243816	-0.5030882083703094	0.12296278592937245	0.6882441705290571	0.3810058995645703	-0.3933718920296659	0.3965086359747708	0.49982271351369184	0.4121380708641458	-0.06493959020021924	-0.9820785796174093	-0.6023722193286842	-0.15971128464898904	-0.5874164595622265	0.41911008165369	-0.413770264983934	0.6581832049817572	-0.3947575412622495	-0.4143555964263821	-0.060154745068971005	-0.03649415895892527	0.22115942337372485	0.23013365447080983	0.18141228366005308	-0.30932911693270726	0.3730393718684842	-0.7069088687178371	0.06143928798334016	-0.1774266981255597	-0.2589620749762357	-0.40153663270776596	-0.48616662913967834	-0.7907369709027108	0.2812219582719611	-0.4607571560846429	-0.37456998657270446	1.0161889702828597	0.9919421059685796	0.2597788846824034	-0.036446463528043094	0.49131098683961094	0.07162220891467161	-0.26530884109046227	0.00035962531295406845	0.6112775514074251
0.7529971161849126	0.36625060557633143	0.11825985560003356	-0.15540967260716443	-0.2434923061903584	-0.42200556826345564	0.018799822918282454	0.7949689586622596	0.40429606049342814	-0.2662975961589902	0.46046360906461603	0.4129696356851042	0.329156747268617	-0.10140903922225528	-0.786468429448661	-0.5602568606713667	-0.20565337863604544	-0.37158275890865	0.3893694095724963	-0.4036409131718452	0.6332480591343571	-0.35318645228135886	-0.3329497171186374	0.11127295568263817	0.02001547061082345	0.27918411828846346	0.09039313264490739	0.17040939245522796	-0.3462386763752982	0.33690922493315123	-0.6987253004228503	-0.021122701127464623	-0.21181648541105838	-0.23990693526540402	-0.4320380272784809	-0.5893270357172404	-0.8975315530318625	0.8579004279349716	-0.4538926408773305	-0.3303451992393593	1.0102648344790612	0.876406596576909	0.1774705578804236	0.06990841443452564	0.7312663167701445	0.19890163574798397	-0.2835255641323234	-0.010645567947845404	0.7342564947249733
0.9099051012745105	0.3858908261313716	0.04448910701576836	-0.17731751981062122	-0.23825337255857648	-0.3350216247210588	-0.09502395405628947	0.8897680889421554	0.4103485694011001	-0.16880796678799465	0.521229437308008	0.3109325792979307	0.23234520307383572	-0.10743858396224323	-0.503056269872038	-0.5314774266277127	-0.22975285562616293	-0.16083705905627005	0.3475673246195059	-0.3949280235643736	0.5703810106056852	-0.31435123838724444	-0.2623243140984701	0.2688460859789049	0.048156157465234814	0.3622445817201199	-0.02955581312839913	0.16695523403984336	-0.31971049180269084	0.34389476839766886	-0.649415392097644	-0.009099815779609038	-0.280940340388696	-0.2258095044704868	-0.4618217419769438	-0.6183721987342237	-0.9560164634917865	1.4254344981837153	-0.4353405033725973	-0.2900426102396504	0.9954273200346876	0.779135963187981	0.09242239406522648	0.19184136410762725	0.877975490390923	0.29204067686227064	-0.29729289287369504	-0.03102817668810446	0.8446678187556212
1.0787828754171296	0.43036108605037926	-0.03519735302639762	-0.20860815143968892	-0.20918060668296706	-0.24453497204272714	-0.23741231764606446	0.9617463288445721	0.4094020316644375	-0.08477120741980738	0.5476603356037916	0.20147464608260038	0.14337427636524663	-0.09154130410813525	-0.17823382877197308	-0.5278436597030083	-0.2227455420809028	0.0024029666488185274	0.28077245871578455	-0.3956856661389353	0.4961823706138208	-0.29946381421374574	-0.2147979342003198	0.37619187664790726	0.048270285395698484	0.4065926541420956	-0.1289078113560615	0.15658594585795887	-0.2863751427392123	0.34963970988078347	-0.5818097355460645	0.051396001582487506	-0.33965927641009663	-0.1829270086433657	-0.47194401850850054	-0.6052574667018316	-1.0240633729045772	1.8644327439028339	-0.3972043077764119	-0.2777157011910791	0.958958557425991	0.7054179164579428	0.017858069399772906	0.3257317939010413	0.8467577603225201	0.33523006612072614	-0.33657975486751424	-0.042723406182297245	0.903030044557625
1.2457405281592615	0.46336509003840937	-0.08776428073187083	-0.2554339723055246	-0.16786597816904275	-0.15086288460671288	-0.3535927983729711	1.0153739059002873	0.4048026581553045	-0.015046321658502	0.5249348106367989	0.06537720600113922	0.10649368810056895	-0.08757030437849608	0.16246496395601537	-0.540380155593237	-0.19084963965979737	0.09983464865785974	0.2114709422152344	-0.4222031562486303	0.4300414376275393	-0.3182063351004287	-0.19334884130130217	0.42884286175952663	0.014113426206828511	0.35727605262454726	-0.1797490288002616	0.1395331677244126	-0.28490235253274376	0.361931212588842	-0.5265054937563777	0.11545146475754357	-0.4074442631396885	-0.10719547550943105	-0.4816775517759201	-0.5740391132183855	-1.079845485560724	2.1404415721891836	-0.355523689295406	-0.2660891847020864	0.8727596639872512	0.681613534053525	-0.044184520816850203	0.46148015885259425	0.6823337636867361	0.33635324454599563	-0.36843483870000776	-0.05747956563488056	0.9108481591995545
1.3678850249900854	0.4334749773357357	-0.11259340696966029	-0.2838906800000949	-0.12023810305074265	-0.07724253787641683	-0.3961638938141219	1.0166013243070435	0.3750467112788225	0.037760560917453445	0.46047508080866467	-0.12610663273708603	0.10376955374010968	-0.09792943410798918	0.4611267770699873	-0.5747919283701837	-0.14650155168191087	0.14779965621081598	0.13891077993880557	-0.47851576412754343	0.36004804577518923	-0.35284890925117085	-0.17182983610469976	0.4273235616051553	-0.04621133703843067	0.2504263421098421	-0.18329609048241466	0.1343280848262783	-0.30615004538947566	0.44142517032030587	-0.4904873683306718	0.1831392195784784	-0.4829755590186844	-0.010267207316630722	-0.49453598282043665	-0.5086922207572736	-1.0519544292326506	2.2102654337313683	-0.33726318152170387	-0.27971682278987364	0.754947262971672	0.7160901822877539	-0.08215730322315533	0.581221697826353	0.44243152513386785	0.2838817392447495	-0.39567931829358777	-0.07653518161861253	0.8739075675164386
1.402663998098862	0.393124136096315	-0.13677616093413952	-0.2627904277002485	-0.055779324695149124	-0.03208804836316291	-0.3837619492450891	0.9669136088038821	0.3122552642410882	0.10396207596373727	0.37948456780161327	-0.331315491240009	0.12030644630007863	-0.12664281676845787	0.6559173989664452	-0.6207772488023106	-0.06823743485545426	0.18164899487433753	0.050720913940978274	-0.5500635759514675	0.32211614309391634	-0.35316868685871655	-0.14973755006790154	0.3680165948648607	-0.07303140069747306	0.12440478080939026	-0.16263060068204052	0.13326526685231369	-0.35189634607087666	0.519640353701708	-0.47226111962272893	0.26297698995487384	-0.5389593784762224	0.1182791024317535	-0.4925922664997544	-0.4270558484518946	-0.9826810401441971	2.178494794201607	-0.32725803844176304	-0.34649425054162497	0.6482403520103063	0.7623043860444232	-0.08451220445765491	0.6419618856885169	0.1724087783177246	0.2082685199738103	-0.42247241005958147	-0.09015897391896026	0.7977982214772563
1.3547074176367584	0.4208896667240845	-0.14582537276047644	-0.2315438467022885	0.04670482764099738	-0.005284708888179716	-0.3352405946845628	0.9026180989289468	0.21948123453076965	0.17453140594599797	0.30606540586887765	-0.5250868332723493	0.17781012866541318	-0.173564362068844	0.7674214515435365	-0.6345310566123155	0.04133864159666857	0.19629466384722866	-0.022222618426730234	-0.6236207876470584	0.32750676319222205	-0.2690494106516562	-0.14231286406439586	0.2926303681574651	-0.07122165780011494	-0.009745504771097735	-0.12488095389081325	0.12507611810420288	-0.4175253145395995	0.5351955939300739	-0.45523373760768254	0.33271698955572904	-0.5715130035929734	0.2387649194529012	-0.49625542418104135	-0.34935011629455126	-0.9322818105090244	2.1800822082808553	-0.32864888792821	-0.44572987062581354	0.5688895421612765	0.7880069209920748	-0.07545489201727221	0.5992770164144006	-0.04446949945340153	0.1263188790206942	-0.39993526066796853	-0.08265704153539197	0.688579159929503
1.251655740860752	0.46346239914107734	-0.14602209475670047	-0.21600865746552	0.173341127175813	-0.008051341466561873	-0.2316960574808215	0.8167139637696224	0.10064408826869639	0.23568081504966906	0.23801502015247283	-0.7227127084144616	0.26905116734105083	-0.2240584790323498	0.8510936812263317	-0.60920370114713	0.1621674535392661	0.2102513327116246	-0.07707403148673972	-0.7107167427402692	0.3411949870020566	-0.13380124808262786	-0.11406829584013538	0.24238494162360097	-0.0792921328829259	-0.10581543837879677	-0.043761195420693726	0.10757368621244108	-0.4720185521789279	0.5083222463944439	-0.4443918127327976	0.4277922233865826	-0.5755678617156255	0.32702562852059663	-0.4939080129322164	-0.2750836942667415	-0.858534041863054	2.190523368492254	-0.3467747973645131	-0.5485074759398664	0.5065683581702582	0.7881812411235943	-0.07629269341800744	0.49008759635159926	-0.2339349292222855	0.0024725636004688245	-0.32963160652145895	-0.06395529028673425	0.5606357138143286
1.1379814569820668	0.4917306934659596	-0.1417082624109162	-0.18028359563843357	0.2908258717589092	-0.032405322741419565	-0.11712014101082643	0.7044733694628468	-0.010580761547826672	0.27516586207089644	0.1752072214678265	-0.877110174848857	0.364640343553574	-0.25095237352238076	0.9212195906436023	-0.5669974983166952	0.2988258499095585	0.27436367614060453	-0.12363875257370441	-0.8070855841264978	0.3776169515929666	0.023351680603253044	-0.02873334540812439	0.1833673653889006	-0.08234097902532214	-0.1296046854618451	0.04829105267847729	0.0848866102297372	-0.496553081715949	0.45825918489873524	-0.41681787879618615	0.5712859048569886	-0.5256663294420646	0.3919142812704053	-0.4379289828965507	-0.19771811366066872	-0.7816292236815773	2.1993994725691834	-0.3813665700758738	-0.6515452270617625	0.5072749064771337	0.7364081620617446	-0.08059491682718922	0.36174715235107796	-0.4067296664036209	-0.14631678967903208	-0.2389026531766843	-0.051906196057466256	0.41729058185455425
1.0343413559059136	0.5472941910890516	-0.12702437054985766	-0.12062435757700733	0.37553743911635273	-0.06376472228814707	-0.034351368091873495	0.583080173703215	-0.10750089317507287	0.2808585808707855	0.14815684899323503	-0.9715642478752174	0.46482213089943664	-0.2313762745207483	0.9639154067118156	-0.49928225167483936	0.4331484750980968	0.3593050228494842	-0.16249183682454418	-0.9059908810884355	0.4424596200529556	0.19247850414944173	0.09141792922111984	0.11420303455178726	-0.08379203414122169	-0.10144383504028906	0.10780286534571956	0.05758717675745627	-0.4990855624368285	0.3755587481999512	-0.34603261927649215	0.7184482008897322	-0.418021322299247	0.38257220392544805	-0.37628327220289487	-0.1355270717030284	-0.7475376312154224	2.1789643110419474	-0.4107314406849351	-0.7315700797975282	0.568182993854402	0.6040604444300127	-0.09397709595785579	0.22085373619237852	-0.5168942750633716	-0.29860283050889774	-0.15113996269890378	-0.04097177574368213	0.2739454498947798
0.9277126787790057	0.6004411793292354	-0.08928185041703202	-0.06964309384349143	0.4154992290721979	-0.10276408886325275	0.028677921624884296	0.46700579103953055	-0.19898176569586587	0.2530938372610948	0.14839775561832685	-1.0422066724384125	0.5266739508016589	-0.18276805040543226	0.995587764058615	-0.41063650754668873	0.5157369250583385	0.39979702922568205	-0.1863197624979253	-1.015338469186739	0.47001951809481846	0.3349038974655974	0.19477626997049263	0.0903644916534284	-0.11506308708835797	-0.06167804563578656	0.13892104899205102	0.029422500447396582	-0.471677295911576	0.2784864147012174	-0.24355557935328162	0.8477396220247572	-0.27772705659338986	0.32257380826957016	-0.33582406940468024	-0.0897010988232726	-0.6977743540046656	2.0515687416960082	-0.4507071468922293	-0.7743540595797418	0.6392182736302114	0.41494247063281886	-0.09633199719235537	0.09291822677760479	-0.6040349229413818	-0.46900807046338705	-0.10388932974696244	-0.045094299907291906	0.16681773401374456
0.8228028200025307	0.6158808902857962	-0.022663351552649647	-0.012039551900351114	0.40384094385109204	-0.16494986700123615	0.10853842182818814	0.3498100631647357	-0.26618594499888526	0.20603791101750954	0.13608857425054013	-1.054472733409229	0.5209113588853033	-0.13706835117570362	1.0276297125870373	-0.33436373979715445	0.5534722554338268	0.41308236465103015	-0.18829559296836657	-1.1190366789573247	0.4529868519726847	0.40241250350294167	0.27830748312481657	0.1354008890865898	-0.17206183636009637	-0.03098903906666	0.14155992579906357	0.009467411692639443	-0.4168428020048959	0.18681547136767154	-0.12151442499237453	0.9603225015887433	-0.1299542553877376	0.27577910676730494	-0.2718159957981936	-0.04551919177466721	-0.6264114069502625	1.8018528564687692	-0.5134299721198385	-0.7651689114412772	0.7032605368302847	0.24437990639090143	-0.08197615697434749	0.003022748741606096	-0.7480895276787924	-0.6293047045904558	-0.12599121230483107	-0.09578542320663377	0.08019302378116751
0.7258366892780607	0.6274606735032184	0.06486388519618665	0.052127534077606064	0.3633751552167478	-0.23351920562971343	0.21027782424290264	0.2133847802507472	-0.32065852516792714	0.16735363006787757	0.11866299503556732	-1.0144864553545907	0.4591643133815599	-0.0858703446280133	1.0450647748504982	-0.2805294828076677	0.5543560607458428	0.41924803228859175	-0.17073429378705737	-1.1928738889956887	0.42594908205552684	0.3789088493483602	0.3420535160626397	0.2270110710138855	-0.2356147896384811	-0.02284275814671	0.09073584391854514	-0.004233402061480147	-0.33909025561707373	0.09823648989546956	-0.0017493798600100251	1.0390342615549177	-0.0228447955441376	0.24181711439773448	-0.22168306638858276	-0.02798248957573321	-0.574104320041831	1.5167890605472647	-0.557533360674015	-0.7006927735281396	0.7456715518660343	0.14395214173108506	-0.06046503992843777	-0.07086590331659966	-0.9055408567142648	-0.7364940720434856	-0.1908782125203093	-0.15686247648039622	-0.006939863903133775
0.6629062588621788	0.6326991468634819	0.15947311380911328	0.10065664601288031	0.32878493012386933	-0.29826856074399644	0.305832968584112	0.063276055098469	-0.3743978718789914	0.17048389743865963	0.08980008700076007	-0.9917915407830401	0.3365782671608947	-0.026624091136640094	1.0268744610419858	-0.2553474780194701	0.47749656307598204	0.4002033626229986	-0.14391313240099377	-1.2532382375994355	0.36799286021326927	0.2986091390092036	0.3510162726130122	0.36508651599571496	-0.2928580987612123	-0.06884115472057066	0.005692041365272888	-0.024951539618057524	-0.2632235991277772	0.01074542093003722	0.08821774674602259	1.0719609853248016	0.025603108345833247	0.22018194249596595	-0.24672710359738104	-0.05668750104144449	-0.5289744104946961	1.2578617020714267	-0.554101103070359	-0.6292127100192232	0.7274824621198169	0.08712377885511591	0.01068014929077019	-0.15035218053073063	-1.0403398646116677	-0.8000914013686227	-0.2840091939475953	-0.20382032682470846	-0.058148514807771036
0.6651515621127443	0.6233736911911897	0.2533938154352523	0.11491436694756998	0.3136914960150906	-0.34414643583967164	0.37965963861299434	-0.07814982132452646	-0.4218047478166108	0.21889384631239892	0.020889320480453194	-0.9673674898631793	0.1816343942099029	-0.009518246147425208	0.9830055947016675	-0.25376678940722297	0.32635007248373304	0.35188502168107205	-0.10926237415071911	-1.3107531913031978	0.2831823188760484	0.21985502043984867	0.321359475977538	0.5476014904929194	-0.3277812454831977	-0.16139976034553286	-0.080208539372098	-0.051358478509637415	-0.19673250956258367	-0.0814981079333856	0.16628308082112844	1.092465271665782	0.0029379815753566908	0.226724769228534	-0.2742381653670455	-0.12624849327665427	-0.4904538636441986	1.0291399269908794	-0.563029459451113	-0.5681584900400212	0.6290186147386592	0.044570297860396464	0.15009483102936558	-0.21869084679604134	-1.1863588503227713	-0.8302264904390493	-0.3858938750312785	-0.2776011240876247	-0.06369937620354041
0.7189769007263263	0.6084691802992985	0.35786724700172984	0.10340246868516131	0.3042481523547643	-0.3471034330450098	0.42437015306335724	-0.16681185957063832	-0.4778771100757863	0.3024792648038687	-0.07710231721164676	-0.9394671544097404	0.0450958905917568	-0.028775602695843616	0.9076411320144551	-0.2560378937351638	0.16975870987996494	0.3133010156053248	-0.058937677168511414	-1.3423765335458147	0.21522099323876714	0.15648575787795227	0.29765920709629046	0.702099846667245	-0.35391654155945423	-0.2622626566496704	-0.15937484358248027	-0.07505386898046132	-0.14410720096560564	-0.18429629673090236	0.24766701690120824	1.0865446362830005	-0.07033636497122002	0.22476866639096257	-0.28017397597713145	-0.23076950605930602	-0.5088510587791649	0.8037942015718309	-0.5853503504029964	-0.4809896331965605	0.4922562258002288	0.012669713791985027	0.2662095765150756	-0.29293679407696477	-1.3059914213332022	-0.8416490031035779	-0.4492493808317324	-0.37275535134900684	-0.09499138005786247
0.7940784232452788	0.5646638659151866	0.442275034953289	0.0947098108135487	0.30761698562684686	-0.3117717582825302	0.4275124247331408	-0.17887389724691644	-0.5417617415417791	0.41674130352901156	-0.16762584952590115	-0.9313798396140044	-0.07207681170748473	-0.05529763099045839	0.776886199629415	-0.2464992555578176	0.025414363742688774	0.3096970150378108	0.014890555409840656	-1.368910494146261	0.17937760305631487	0.09936992408582974	0.2672893050254515	0.746521289276018	-0.38373653939069163	-0.36456519742672994	-0.20247078624246068	-0.10849857048169087	-0.1233264903694612	-0.29854619612598954	0.29610818124605515	1.0799338654875026	-0.14919570478107008	0.19906952221458407	-0.3090456391712751	-0.35246817218121473	-0.5658369385243883	0.627546522885618	-0.5607188546591069	-0.3850158413184078	0.37487862374272574	-0.024673532160593113	0.3109074134083655	-0.38106961568088565	-1.3503758130631078	-0.8367748325788249	-0.4731245727122593	-0.45642666795723874	-0.1357237573423145
0.8712858853647626	0.5113871322047794	0.4778255099853263	0.09698576008736545	0.3312120816545419	-0.2912123785716042	0.378322501732237	-0.1290043419797909	-0.6068328780579557	0.5230830378369171	-0.24145799424451103	-0.902182651899335	-0.17075683267514621	-0.11573916868138948	0.6099595389908733	-0.22400623829390115	-0.11904045805859162	0.3122586821078593	0.10395037661480286	-1.4092796669778538	0.16367142460235015	0.07750068881425831	0.21203062501442332	0.699459158303692	-0.4094153237450934	-0.4564742073748863	-0.20156260136731965	-0.1409826480449145	-0.1478071373379542	-0.3921257578924638	0.3599261140432655	1.084129162338492	-0.2183769398264812	0.1578564589815968	-0.34413719459160197	-0.46641894185747335	-0.6064924685140072	0.5247670507404296	-0.5350330052722649	-0.3304852777512749	0.2792772028355711	-0.09936002406575169	0.31348874745387384	-0.46317605786162036	-1.350818241210334	-0.8218344403181712	-0.48047574590437375	-0.5180345183336115	-0.15812265579144166
0.9082791920240968	0.48430276529568256	0.46725872847382666	0.1005244941195594	0.35643854182580453	-0.2924180212089746	0.2896536123269374	-0.0224310869832255	-0.694714240875949	0.5759918360947126	-0.29685504627157167	-0.8193101900392508	-0.21940707836898748	-0.21437667701593915	0.4441095135335772	-0.165157382948323	-0.24905453235105793	0.3354903524327713	0.1821283852288284	-1.4288301394997234	0.17291450356672208	0.10560558743296226	0.1719289311197803	0.6305842179721732	-0.44040920886110324	-0.49697737565576566	-0.1717295849971318	-0.16775067253021392	-0.1912544484287711	-0.43890599568353644	0.44813837780897064	1.0647690478659633	-0.29054193839610487	0.0975039412602974	-0.3412963784306043	-0.5374728214566005	-0.6436502601693227	0.43947149141175956	-0.5751208767607252	-0.30395040535126816	0.1774436635293179	-0.19922609052399864	0.24918182912715386	-0.5276082963585409	-1.3458276517096028	-0.8230635789722397	-0.4773321521051141	-0.5411064990604317	-0.21173537694847253
0.8889386143692161	0.4753016732989467	0.42140845178231096	0.10492955723017558	0.38264647310783184	-0.29437243137902647	0.20153629188494931	0.11514584776920134	-0.7859818091180579	0.5931136706437407	-0.32509848012757075	-0.7341322130480873	-0.24970434192922308	-0.31962809125470304	0.28594055698128956	-0.031016876922881888	-0.34573652059039367	0.4054326967797879	0.2671480754718441	-1.4109102455622398	0.20012161233513473	0.12088385090457146	0.15509404986135866	0.5399326420946597	-0.4630228430830422	-0.49831168028920614	-0.12644029018586664	-0.19184802620914043	-0.21101139022285925	-0.45793492145983183	0.4915234521881263	1.0188750429202962	-0.3526845517946498	0.04585270857509527	-0.3315628451631841	-0.5716769496678825	-0.7000001874901283	0.3608385996269813	-0.6229257195933535	-0.328924402904217	0.11236875280381284	-0.2722855945349581	0.10138913338120507	-0.5864429096995358	-1.2983108686973237	-0.8303960268051267	-0.4698358899684189	-0.5300305328526174	-0.26681399460086563
0.8542525503604637	0.48318371061500764	0.3301716002475237	0.1337533535172991	0.40781988078662135	-0.3264298345579131	0.13885800059939185	0.22758343515360585	-0.8536259284958637	0.5768799584650277	-0.3227811878290683	-0.6520162483403871	-0.24635156117789153	-0.4149719275726942	0.14596191423751545	0.1819218648647633	-0.4162989054121494	0.5260077157664999	0.3610295128248236	-1.36803755813644	0.23003814272363984	0.08203087158781427	0.15593299743237615	0.4543815738782523	-0.46744122439100655	-0.48208934500895895	-0.07213768887792392	-0.21024976561733424	-0.22002774002343348	-0.459519074759163	0.5012012601293301	0.9761956160812305	-0.3870169590123761	0.01551625163723025	-0.3320263467473463	-0.6002874745915745	-0.7105388276662088	0.28296587796465994	-0.6573380278548525	-0.40130497113259134	0.10615475102796576	-0.32223799666758374	-0.06451818724551095	-0.672312861559573	-1.1935084891819736	-0.7976967001977655	-0.47699361123442524	-0.515699011082123	-0.28596837547359255
0.8439396402578622	0.5236805155084269	0.22131407847946383	0.15498575771046205	0.41052555790278433	-0.3748078317542392	0.08587395169933396	0.288514909395207	-0.8972066589345806	0.5325903150142268	-0.2946639431576418	-0.5798067939615391	-0.16361471117881554	-0.48957094256059863	0.07038855218677723	0.42494819678895723	-0.4998027251598356	0.6835767405785852	0.4252587481176732	-1.2781910310877507	0.27424969447231007	0.03139941705980644	0.21423985361810233	0.40958030623088487	-0.4618652597883367	-0.44292048136152146	-0.025271922207924936	-0.21283186825921013	-0.22209323848372375	-0.4199343284602312	0.48780522795218584	0.9104329758326115	-0.4025860840682136	0.012598960336368129	-0.3216498919277013	-0.5767225310117572	-0.6561648953784202	0.19064992397564978	-0.7021817072647186	-0.4979991667863106	0.11204265358525749	-0.3622928891104974	-0.20492917335254873	-0.7406277081433681	-1.0709558923998386	-0.7548463836714664	-0.5113313281186416	-0.4987665835088354	-0.30617820182297917
0.8743209159655297	0.5751894671870419	0.1389718714882638	0.15404601091353184	0.3748344935910763	-0.37734602678027834	0.05177696123999083	0.35609868833515923	-0.8996463266220338	0.49180948289532933	-0.25506348269017176	-0.570224496697995	-0.06655869338758011	-0.5381260429337109	0.0335419182972717	0.7010054700587078	-0.5926969763476784	0.8466930995975309	0.4837374320413293	-1.1383071531364188	0.3316978997608014	-0.005232884426774245	0.33262933834820885	0.4027434555362125	-0.4600066049207789	-0.41231925799196345	-0.0011793196711723393	-0.20087516605210895	-0.19235006065553392	-0.3647561695642756	0.42164168640800515	0.8008285754182459	-0.38393756204187407	0.03453766543707001	-0.3016744688166847	-0.465511871054082	-0.6033127063919174	0.11499063884636543	-0.7124560470194552	-0.5988156729335457	0.11309341773394443	-0.3696337035378982	-0.323013884294041	-0.7956749921235463	-0.9460141836226754	-0.7224013616132253	-0.5523270154597493	-0.49697956659671194	-0.3235735069012732
0.9349750734308369	0.6357481654137274	0.07541661513652409	0.16803942806158512	0.3150973870656452	-0.33027520002236255	0.07061387704767387	0.44048749212811433	-0.8577986934476287	0.4626033603567678	-0.2234817713150413	-0.6073649045127076	-0.016895628508440307	-0.5484851726632043	-0.013862168041165922	1.0005187088274226	-0.6482977998160386	0.9611024509466812	0.5752596688325863	-0.983319835166087	0.38300757169127425	-0.036944163841685064	0.4661338618161494	0.42580426145078365	-0.46678906478835475	-0.4002402897313459	-0.0038010609145032624	-0.17944848317955514	-0.12397308119181487	-0.3506514793449359	0.3291204524997171	0.6744066646834649	-0.3365224993718239	0.0518896466427754	-0.2859901732751742	-0.3167144646808036	-0.576080315074849	0.09171601833230322	-0.6836968689286854	-0.6645525174539242	0.13659067809334863	-0.371028264590069	-0.4295505218740453	-0.861107657244079	-0.7987740962252237	-0.6840013746964816	-0.5647079387306775	-0.541902694714348	-0.3076636436049464
0.9865241390938472	0.6916360267123765	0.022217366728900227	0.17862626307076265	0.23099592337164981	-0.2543070228929804	0.10883927762635945	0.4961759198420864	-0.7979535117592226	0.4417252049627985	-0.2067789119753433	-0.6112554612964033	0.02573008927284754	-0.525734930064971	-0.05515996529194069	1.2313537527192355	-0.6620599111031272	1.0184131266379481	0.683532229612063	-0.8206078570333659	0.43125503272820626	-0.059222003834007456	0.5961987002429192	0.47581455819885327	-0.463365226874435	-0.39146196977450265	-0.005326126082191803	-0.14310147105711468	-0.08783583856481134	-0.3831743374420331	0.23816295775607405	0.5402298112847348	-0.30953474082908783	0.061956831074074056	-0.26743515824465586	-0.1359428124879166	-0.5369692409731062	0.1004132588510048	-0.6342768460472781	-0.6608904649281317	0.16153726831300833	-0.3797636400696395	-0.51500626474906	-0.9004577711061549	-0.651303946191214	-0.6430159581970433	-0.5714626351506238	-0.5988395305877443	-0.3041650373026822
1.0015599284476404	0.7043510827942514	-0.0016562526700823268	0.1495381629970034	0.13611154058236616	-0.14897192931231368	0.11682867048889353	0.5142689763565041	-0.7081124158808164	0.4254041364853675	-0.20066447239563318	-0.5871195997679284	0.05534631924297122	-0.5035424867598649	-0.09589534117937812	1.3859887042000074	-0.6686726687055237	1.006452791421244	0.8018019027718306	-0.6677781733514634	0.4922311307511891	-0.04632430699634609	0.705988972370095	0.5374547358905069	-0.4487894597551751	-0.4249600387298177	0.006737310749867426	-0.09597639460895727	-0.10536563419302017	-0.42010610411919486	0.11964890395542938	0.39579173398640155	-0.323841504393911	0.0848061357715771	-0.21746669713910194	0.1477624785816841	-0.514438355079419	0.17363552799947096	-0.5377922711889328	-0.6218886049676398	0.15191734136555718	-0.38445091471721443	-0.5601796105454693	-0.8633943466694781	-0.5318660435655651	-0.5946980938647175	-0.576476264235596	-0.6336952069925271	-0.3117095179321438
0.9623368033877421	0.6937768269710597	-0.018995891480172663	0.10017208907071287	0.05512691082120127	-0.032912961746625724	0.13451230573692483	0.5024342383851802	-0.6048998080323784	0.4084424551506586	-0.20191489249729852	-0.5807073858096151	0.01932138856587457	-0.4873131835169911	-0.17585558986414657	1.588207833559777	-0.6525590039989687	0.9043571086777709	0.9324721238841454	-0.5546753133618504	0.5494535509046721	-0.01658498949463215	0.7586469149109693	0.6001801279781404	-0.4543165123876462	-0.4937469539116467	0.005949074820500171	-0.04752960862907401	-0.14572367802148817	-0.4382570654163415	0.0023163419680736486	0.2450334692242379	-0.3762677596495011	0.10521031192211287	-0.12905750787604267	0.48129997191269497	-0.5516642844944932	0.33103545923769795	-0.3948712699281741	-0.573741619300659	0.12563012102515897	-0.4217554228627895	-0.5745807373256782	-0.7863138572883203	-0.4152242868303964	-0.5454901636104803	-0.5551804313698452	-0.6764951466997202	-0.31821809837155035
0.879338007366796	0.6818726800780798	-0.055024119931611756	0.03317107915826103	-0.014146381226383443	0.0850623430637206	0.17021386045317927	0.4470185703171531	-0.5303766256669971	0.3754945711502752	-0.21893896067045207	-0.5396944330481679	-0.03891571458881671	-0.46304891426598616	-0.26937822799625155	1.8637927171293165	-0.601771763033546	0.7560807519956494	1.038872069217756	-0.4613205717831219	0.5854945030802556	0.013385278501421145	0.7536411944038973	0.6597945721306312	-0.4635934827353633	-0.5764738411849434	-0.00587446412001103	-0.004430977197666242	-0.22308108557342857	-0.4260991659985868	-0.08518355173373843	0.12024608973010184	-0.4331887868806704	0.10101143600353121	-0.015933218012300476	0.7718271913161481	-0.5953405885000986	0.4768092591912835	-0.27263354651428673	-0.5031620605111992	0.09791168744775758	-0.491425368760833	-0.5771167848089865	-0.7177608138893782	-0.3087583774814698	-0.49736302768999074	-0.5246150270447404	-0.7174726830212828	-0.3455814996183023
0.7885193620938764	0.6532962402614172	-0.08569869977150726	-0.059511448689075694	-0.0650104583855793	0.17980047241066952	0.17028071729721833	0.3446882431464163	-0.45843975768066547	0.3312631652319528	-0.22707242720331502	-0.4357301101061076	-0.0691780533495607	-0.44612900237448005	-0.3166055533347837	2.1180292200162194	-0.5536359380041662	0.6409647338685551	1.088960846143792	-0.35653530962294555	0.6103167563601499	0.024843976105128764	0.7157347466534154	0.7202229270801067	-0.45172417796710534	-0.6897492819080575	-0.015693142109739863	0.04245564649992338	-0.30437192062801	-0.3640499807440898	-0.1721448241677272	0.03203588710995761	-0.45243023627400303	0.08849912302526806	0.09258595933782295	1.0673433001382642	-0.5876410216473175	0.560003171710807	-0.1690152597738298	-0.45921743020168665	0.08224080833373693	-0.5605142475538061	-0.560609832886388	-0.6238874490404449	-0.23267843328415677	-0.4415219871129378	-0.503544888092783	-0.7246030574330232	-0.36242953667165934
0.703104929472321	0.5992085973621145	-0.11685103303080649	-0.15231144488602796	-0.07570053561903792	0.23090702925998968	0.14684739346192477	0.24804040859955262	-0.3691452540163881	0.2700555185958031	-0.22221987946932398	-0.3315316332835486	-0.10019127529940372	-0.44507980846598044	-0.3231617795131173	2.318049920386543	-0.5120181771508957	0.5663407221176578	1.076412848156139	-0.27006523317828657	0.6262487199491217	0.020118373682513683	0.6551627320259407	0.7845942276683083	-0.45847402985454666	-0.8008125860020465	-0.03505632907028894	0.08151420704311974	-0.34009606356295546	-0.2509452524087607	-0.25592649363359926	-0.007973805369387119	-0.42813934091661565	0.08750420865098606	0.1865571676108359	1.3944935032287142	-0.5467356532052494	0.6303412659828893	-0.05938491396291381	-0.47038368872295655	0.0783638509575515	-0.652419694672578	-0.5437405884661736	-0.49128328204881616	-0.1743133121018498	-0.38411273514965993	-0.47393062240437817	-0.6999917651086311	-0.3689185718244613
0.6099790415488213	0.53631448067141	-0.17472945463434925	-0.25082333958307934	-0.06333930487265707	0.2568220004758599	0.13715315107642562	0.16766723292746638	-0.298434885632492	0.21985476559831243	-0.22372267794013428	-0.23869862558372712	-0.15594871769008634	-0.45203901869451146	-0.3009059627067664	2.4333856825766427	-0.4702583761581963	0.5085707130207272	1.0136581132143652	-0.2089926534722307	0.5996201855891652	0.015925733939142095	0.6077202468848926	0.8583888065949342	-0.48392455834801884	-0.8668255520775133	-0.07427963433815965	0.11832449879523707	-0.34167661890648166	-0.1392910740824566	-0.3433047631781617	-0.010970445977238421	-0.37169648091689	0.08870147849122427	0.23471647737175444	1.6426340598819436	-0.4874558022148022	0.6951122320052094	0.029988382069555404	-0.523013186771235	0.06814607544274502	-0.7457197028435211	-0.5675386769032805	-0.33440685959383876	-0.16330569979881948	-0.3769498236828503	-0.4249711641051471	-0.6423471997650867	-0.39497243886869077
0.5162802141751744	0.4828106923881125	-0.25620046421369574	-0.34400510791628597	-0.028205291731923078	0.2677743120132232	0.1058140054336469	0.07911126787700054	-0.2484950213854949	0.19506013614508635	-0.22278199492787146	-0.12345889270373925	-0.18753819883156636	-0.470366709754385	-0.24003590201185024	2.38273097164627	-0.4152888421984162	0.49938404490745364	0.9026134917748665	-0.1546070930112276	0.5186762146889492	0.011431082010866008	0.5958211738359591	0.9405576232772047	-0.49515800750368955	-0.8941261271432976	-0.10951035326814813	0.1735637816984696	-0.3171241285132838	-0.06746976245136585	-0.44430493833476115	-0.002325591860049295	-0.30146327796230027	0.08807754913786145	0.21003128009908253	1.7593627338935953	-0.34934056318303536	0.6873093092776317	0.05221954079650737	-0.6108224025263098	0.03664126760542611	-0.7990035563785552	-0.6137309703492327	-0.1845810628671729	-0.21795442454441288	-0.4115776264543509	-0.3819442315399016	-0.5487499773380299	-0.4194822282711378
0.4259570841023811	0.4414056692031286	-0.3417604810002851	-0.4050445990857076	0.061347315563747874	0.25142833604552567	0.04861797535919802	-0.005504835620911757	-0.1811308638734634	0.18625170935753368	-0.22067119402230456	-0.0242316828825688	-0.17961026934663993	-0.4889600195252699	-0.16499282296083134	2.1659949434223096	-0.35236506043050475	0.5342227170600985	0.7425122436550843	-0.10919795000971784	0.41869573459340687	-0.016798174566328324	0.5965622441903571	0.9930639131360278	-0.4914243937785104	-0.8940383439437293	-0.1134343973513036	0.24352581871540294	-0.285064000238333	-0.019468008863219578	-0.4880896349448805	0.016961876779562145	-0.25404821529224775	0.09657647870800157	0.14238995213931951	1.8210624458327316	-0.18356139368905822	0.62083913945217	0.04802455928092543	-0.7081169346596671	-0.027491578710911523	-0.8399300494790737	-0.6825212583339412	-0.012936437873159502	-0.27964660539387404	-0.45165178498611824	-0.3414321740140632	-0.4354071026938472	-0.41281728553889324
0.3193903463754896	0.41278057483513225	-0.4186647299529881	-0.4627362422910613	0.18262531335871404	0.22150301668851205	-0.025208694669683018	-0.08592347123398869	-0.10828745270272386	0.2055137732251901	-0.24336230375714063	0.0399444922114303	-0.15221176414432552	-0.47751185308062416	-0.12768018279884746	1.8886840205635373	-0.3073856829440371	0.5622420548055822	0.5834431457810553	-0.08185693536245532	0.3196748413216482	-0.06581297563396789	0.5743161510988728	0.983640634797603	-0.488603803497044	-0.8570816169254168	-0.09360855017134405	0.3256080683969701	-0.2902187659609724	-0.0046571298236946085	-0.4518803858434959	0.04841752243286483	-0.24748776087682706	0.11632299959418242	0.055625445916839066	1.8274308387648872	-0.09825291847061794	0.559578370760018	0.08950328025583347	-0.774013868907949	-0.12264008403673392	-0.8781061582822558	-0.7722112947748334	0.1603279254638471	-0.3442057206373721	-0.4821047547429399	-0.31752474014585125	-0.31123596715640156	-0.42307856100642516
0.20407466839638727	0.4235332306798821	-0.483372215139757	-0.5136294047623657	0.28192631614643576	0.20664188481104634	-0.12281968696505893	-0.18861747793265435	-0.03424420496438323	0.23808311326445536	-0.27829376439545034	0.08940499650784474	-0.08248440195641807	-0.44043148102325835	-0.12032049753003257	1.6289605296203291	-0.29576995598612826	0.5695913892962003	0.4354622905471145	-0.0252478586500182	0.22934667574768014	-0.09947845153943258	0.5203438573634044	0.9141145658284975	-0.5087392312289081	-0.809942038757165	-0.057178341783621946	0.42075752880971684	-0.3120412062153505	-0.02437315823584294	-0.3507064618908256	0.06957562127010294	-0.27296451096819735	0.13787385671846733	-0.04292097154178173	1.7449818821981347	-0.048989318164761084	0.5054721443968792	0.14585511751325236	-0.8057916798967947	-0.24153948244750456	-0.86989374319725	-0.8350011132677887	0.25391545413460714	-0.42327647910994487	-0.47602263760987923	-0.306191681474676	-0.20003397415941665	-0.4463960879259787
0.10041908247022761	0.4850001471981307	-0.5379204143786359	-0.5231296575375916	0.35115981882466696	0.21062685100192904	-0.22007968082923468	-0.2873564697651042	0.06335583405117	0.24919192258495615	-0.29512281291972003	0.1294453100733677	0.032784898770449857	-0.3934435310451196	-0.10881496335432994	1.414895320086027	-0.30852200405948355	0.5625423881862097	0.26238543933786823	0.07169744991250826	0.17443855322802546	-0.12061930448270682	0.43984683792426144	0.7744293861592972	-0.5499720221065474	-0.7784454267520093	-0.010381117368351594	0.5065732672716213	-0.3347796501347282	-0.062373751235443566	-0.19016257432038472	0.05958681924393923	-0.3308801260407721	0.14057192959787582	-0.1354867233983012	1.6315980317739958	-0.0037231330981059322	0.45626230794015604	0.1919101819597049	-0.7806976150479193	-0.33284726364364775	-0.8199026032576192	-0.8771402593966698	0.297291094172644	-0.46566109561437896	-0.44241205303484826	-0.29830851548576354	-0.12993337014126968	-0.4513215001503948
0.014633013448581205	0.5696752847025559	-0.549948559290662	-0.506126113930619	0.38808435358638976	0.21683273784059534	-0.27665728509632986	-0.32745213771916476	0.16264897577878046	0.24277123462906972	-0.2999409454215561	0.16521681827900186	0.12568486542200835	-0.3420728723352718	-0.09687556126976685	1.221669763864901	-0.3397234880211493	0.5128637136967397	0.10280026634096351	0.14973463509247026	0.15056177520097386	-0.13627064182978602	0.3313429520726466	0.588116161276166	-0.5869005596066855	-0.7156453257807484	0.038952170471840235	0.5537255954627011	-0.38435161318171146	-0.09968724159919123	-0.005415479457128308	0.01705268407071031	-0.3941320874162699	0.13578285023692424	-0.21311576291357354	1.527190402841766	-0.010673184593536568	0.4412824849387915	0.24915934146644733	-0.7235856046183422	-0.38598331964529276	-0.7604207006018242	-0.8853371271552174	0.34638345777417745	-0.47838532912865245	-0.38888094544561397	-0.2916666660227132	-0.08545257294247528	-0.45272876078594315
-0.058192236119796556	0.6627676595877132	-0.5147774766799165	-0.4644982675353083	0.3715850284270573	0.22722664647222976	-0.29347178137186897	-0.32105743935309883	0.2511969144676634	0.22454288696292707	-0.28771206626213497	0.2136146241946833	0.1782117638595827	-0.2932255913800446	-0.06849738619394267	1.0235931287992939	-0.35640531328542907	0.41393036478456596	0.001634797253671938	0.19474848631594657	0.12441303425290917	-0.125362672327964	0.20990529116784346	0.40516710102057035	-0.6408015507658286	-0.6154846950731582	0.10211385820332752	0.572427104043038	-0.4474660617857319	-0.14108517540940496	0.10759073750803883	-0.03459850313367287	-0.4172562547289342	0.13922289315817338	-0.2847192818347285	1.4134097089411413	-0.034566825682406786	0.4400304400312164	0.29584253148742495	-0.6830628922427671	-0.45964550979281593	-0.6669463722993613	-0.8278911230020872	0.3817318651418031	-0.5077625581045864	-0.31975249217717205	-0.2897160257677891	-0.060487415883008364	-0.4350207311219732
-0.11466548408404816	0.741458287278092	-0.47369068261126934	-0.3995823208285474	0.30794856370480683	0.23966380209982727	-0.2747017224082219	-0.2803101789115003	0.3427311130581267	0.1711681884452932	-0.2348732131586678	0.2620664656212478	0.2321181918771321	-0.28168445838654443	-0.0009586150480263789	0.8304402479166608	-0.33768757935597293	0.27869201015551465	-0.0774721465815299	0.22627300561405733	0.09473640057034916	-0.08338297862632109	0.1026318617537219	0.23632582791271348	-0.7127021469581516	-0.5356195401057914	0.1808003666306163	0.5707647477247859	-0.510957688369458	-0.20382146329975698	0.11344607193566218	-0.08243578410988549	-0.41213030200784867	0.14541159782531904	-0.34486982612785977	1.2967755214715093	-0.022188465992831894	0.41016022580760014	0.2987139626852543	-0.628792474483476	-0.559522453787723	-0.5285361878713866	-0.7621123914038062	0.39099772125097154	-0.5280611614994035	-0.258041254924657	-0.29055431744759086	-0.08053385312494804	-0.36389543316702144
-0.1341144556889547	0.8086826590374967	-0.42273968558907116	-0.33791143727994016	0.21750732716019816	0.22145225278798902	-0.23087706114135872	-0.18932968367484793	0.4060691523099897	0.09789081320272777	-0.14337458259999353	0.30790659068838816	0.25481931154762655	-0.31796797431087187	0.08631311136012931	0.660343618171274	-0.29864232325017614	0.11778398481764377	-0.1380741110107345	0.2577481134399135	0.07217199864052912	-0.0576053503736403	0.02584019408657402	0.10738427076371337	-0.761010869524558	-0.47380261096969606	0.25921270603899427	0.5489497275155907	-0.5910810677725691	-0.28341085195286597	0.016720117162433233	-0.1509226430929131	-0.3992962935158748	0.15664232618586316	-0.3851047539659939	1.1733949949016416	-0.002542078595615721	0.35837922570138653	0.2590971853776888	-0.5401627988728969	-0.6405037597295417	-0.4014374430887977	-0.7113914417376612	0.41579400970764074	-0.5478288511175464	-0.22565980900369578	-0.29153769807197427	-0.13164961410637918	-0.25317138455069765
-0.12640300038700775	0.8592996106083269	-0.36150293847855136	-0.27988207256944025	0.11340507380360307	0.14708313852501148	-0.21040215265474385	-0.08271096873729127	0.41957397945419944	0.04552071212036921	-0.0532525613275579	0.3556379586364923	0.23452800304215587	-0.3457251296116945	0.18832027748772445	0.5319444638868618	-0.24671876116930638	-0.03946703994436821	-0.1539692247953281	0.302317261413104	0.044245199754279076	-0.05113873653216734	-0.013981850617730232	0.012880183780472804	-0.7674346416106745	-0.38175314790223014	0.35914731343184086	0.5258061848389403	-0.6551654026101167	-0.3590303142654858	-0.14120016358732143	-0.22089874165075135	-0.37184949443095144	0.172864489373316	-0.4034504457004379	1.0206480510719227	-0.0028146296346518883	0.2689698045335337	0.1692527951643255	-0.4195752113295795	-0.7070461169385569	-0.3176088287305171	-0.6448881251441504	0.42610793180345335	-0.6146178042230733	-0.21110087356671917	-0.2940686941052228	-0.1842339137383666	-0.13038789409919752
-0.14119103214074089	0.8397242627883987	-0.30519829284480726	-0.2201641003332037	0.01145144639219397	0.06560707818912319	-0.229707066370694	-0.01515749642466568	0.39223103723033803	0.01159734945095227	0.010059994095375094	0.3989204028550935	0.21645441930449313	-0.36511529551561805	0.2982495502474734	0.48594097462011077	-0.2108930815572782	-0.1686457269525501	-0.15691822549747897	0.35993103806137244	-0.005102963815814379	-0.00619221724940934	0.03223017808582443	-0.09520717005911601	-0.7412830415443521	-0.30304673116916814	0.4677353804840475	0.5172286987541882	-0.6860939969459514	-0.430069092339077	-0.299433192170005	-0.2687360226269636	-0.3367520196429151	0.1955114386048617	-0.3839385241735817	0.8738537593894696	-0.0015427247858161505	0.13303350028233787	0.07404690451126289	-0.2080366471210806	-0.7688600354784849	-0.24952713291966794	-0.5928085786119485	0.3808981762887959	-0.696820953978022	-0.19777107678380895	-0.2951004377111344	-0.22830776649182596	0.013269962446254469
-0.18004252080054686	0.8036712402501234	-0.2618632473907358	-0.17783144384019375	-0.07981210378575607	-0.018965580078536187	-0.28020069783033674	-0.0015498207546931013	0.32873301976946	-0.013342873833472166	0.05625670739273969	0.4355204555609597	0.19289764204641763	-0.41376336243758616	0.3776152392052854	0.495461443962836	-0.19653124523703697	-0.26287974179139656	-0.179492825872446	0.3838956021046064	-0.03521705619745033	0.06248890668226977	0.17081033435842205	-0.21875882904141597	-0.6755942655672837	-0.26396565072129874	0.5302630523593039	0.5069956692869142	-0.700301034181517	-0.5229233791010393	-0.4070358215773363	-0.31048921509632993	-0.34889746732160937	0.21330185665347035	-0.3406086018863587	0.7203509232235908	-0.006925607806790211	0.010690826456261104	0.0005786453480237403	0.07316095994143297	-0.78206705383007	-0.2166774725796401	-0.5665876590970391	0.31058247645777803	-0.7633621473210997	-0.14987705336667798	-0.30117805238970285	-0.28239599124787707	0.14105704626858923
-0.23013601056318955	0.8046767676443525	-0.22674837106462511	-0.16385271023584178	-0.18138110062672888	-0.13441538083797436	-0.35439508050142726	-0.02235532041490574	0.23805203829373306	-0.009368162241731513	0.0854064090288468	0.43730362742015283	0.13357787010744154	-0.4525569751809854	0.4302739479954777	0.5065080954139349	-0.1643196980616398	-0.3206320842188795	-0.2188767302496736	0.3660910016023822	-0.024943832554605232	0.08812441155381938	0.3562876598509054	-0.32109454658231157	-0.5921830523881619	-0.19656571009265206	0.552556420709457	0.4894659856522298	-0.6806518575244883	-0.6143462020383051	-0.41179653858970583	-0.33715023577707426	-0.41607039999495105	0.221058816181774	-0.2776919997522561	0.5200961460661576	-0.01905412904391618	-0.08289953038510596	-0.0714763312725305	0.3506765032621655	-0.7643852295349441	-0.1937059530258231	-0.5198292836235625	0.23709875898531943	-0.8060122207138711	-0.059577746384203246	-0.31647687554609755	-0.3482679116818906	0.23641849961352052
-0.2938716531792752	0.7929672389567062	-0.18425641988008729	-0.1811499247168555	-0.2590897389776376	-0.24909103211446895	-0.4374145665855238	-0.045403510497342474	0.1514638326652647	0.007477044028017253	0.08125363768202613	0.40050544450770886	0.0605675767671842	-0.4562225133929599	0.44338640035214405	0.5068896409410285	-0.07939547691964297	-0.350418088909223	-0.2492809274888506	0.28630794440277485	-0.005173521670504161	0.0838251792745988	0.5547127428560943	-0.435241014132788	-0.5384777091098149	-0.08917174374062257	0.5787566975790834	0.4830754519369817	-0.6240931214248706	-0.6787811603339642	-0.3305342266668763	-0.31288652758260926	-0.4796666417770883	0.20028365501031775	-0.19910605374064816	0.32877979578382543	-0.02341494566850129	-0.21083169040571997	-0.13803520911598924	0.6085610436987314	-0.7461417899189683	-0.1685844851832422	-0.46082089307446805	0.1753819641810607	-0.80907382349269	0.016014280840976402	-0.35702117505961994	-0.40522244079203984	0.300429313244317
-0.3442903247919976	0.7836742196519693	-0.12505715058760863	-0.2127929613947729	-0.2872075599887203	-0.33162044338616425	-0.49046547232961724	-0.06396631973533347	0.07834045962875251	0.018382021984838126	0.04397046951305793	0.37177656455403946	-0.012460178972821524	-0.4684144122284407	0.385215962201247	0.4799997656982213	0.05136036254540734	-0.37504542612057484	-0.27452437349926406	0.14563348289537598	0.027212533632145087	0.09254800179152887	0.7154411150035578	-0.5685957764921064	-0.5301300661958759	-0.0016518937708889015	0.6000047965446405	0.48291194147944855	-0.5497710985667501	-0.7373566600405335	-0.19148306517053065	-0.25059272585580233	-0.535344434206503	0.1609423798374216	-0.12584290011491056	0.19697106966576244	-0.003609570165181286	-0.3439508936148666	-0.16224047679145132	0.7669097958112912	-0.7306339604142269	-0.15886129562504814	-0.40419004704097244	0.12345505847929031	-0.7689367419761736	0.07535200896839392	-0.42402002546844797	-0.4423782379748039	0.3147950988988625
-0.36301150844672253	0.8429030268088678	-0.05345034396181617	-0.2553899216744182	-0.3108291822626527	-0.39353971104641416	-0.5010288536876122	-0.07411903988999068	0.03647949493692866	0.002847160195882181	-0.0007005018253905066	0.34949592223260545	-0.07581376525324415	-0.49006233717597264	0.2563089857243121	0.37492939507041123	0.20421133481082912	-0.43348676865655184	-0.3031296803101285	0.02422949556707476	0.08681980927414515	0.08915480606702035	0.7960779590378697	-0.6789078198434527	-0.5578142413284294	0.04013290922368852	0.5980856134122667	0.4816719871764901	-0.4569853155592443	-0.822920024388708	-0.015962031378693054	-0.15500897119452509	-0.6035502080997672	0.1226128819943062	-0.08551826229274523	0.08657299396945985	-0.0070845959128948924	-0.4145349252795091	-0.16118612314849673	0.7865608099114471	-0.7257243555126092	-0.14348238624416212	-0.34463821774545467	0.07190926768175246	-0.6841675089673036	0.1497784736767845	-0.5123630717245522	-0.4885398926651982	0.28279946472676676
-0.3619120840964442	0.9120573624378407	0.026601456930480556	-0.3151372609980582	-0.3444246731216484	-0.42717079514144596	-0.49212017921955953	-0.06339049381611636	0.03138685528333736	-0.05373060260813215	-0.03877522033394537	0.2936051921409195	-0.12020318540893253	-0.48641007989954826	0.09797933735392929	0.20483276532502437	0.3749120179314061	-0.5264841166339946	-0.3201896493720716	-0.04017012327075641	0.14662464690927723	0.03791932716920353	0.7824310785493159	-0.7639524546750701	-0.6069381633981504	0.06599383981655045	0.5832290797000592	0.4906378105978836	-0.31960272666563083	-0.9173584644499982	0.1573002680642111	-0.0573003259204098	-0.6473503265000965	0.10355774228347384	-0.08433708083633071	-0.0019419985949859692	-0.04281149461326725	-0.4440921282762334	-0.1842697380123036	0.7233453786055488	-0.717970440760239	-0.09558308788278755	-0.296113666346104	0.016337950708251985	-0.5590488289312493	0.1867797855733823	-0.5969499264153879	-0.542362718869945	0.21190871021107335
-0.3367646876900977	0.9300919827988675	0.1147610143814672	-0.3788344735775488	-0.3524621257314202	-0.4163200114051239	-0.48678834590753245	-0.05043441063368328	0.029880393815128498	-0.11863633255674504	-0.09616835582605243	0.24153297148508246	-0.15240385054154026	-0.4950559689430093	-0.04355801602538082	0.027613952407217736	0.5290571336894203	-0.6187571311640452	-0.3145865480379837	-0.0638382184804657	0.18531857442120062	-0.008839265222978931	0.6910836705250115	-0.8479842227371058	-0.6555403577857508	0.06595872653672397	0.5620152518618674	0.5047610263672968	-0.16391802532822247	-1.0034753281437216	0.3006430248235327	0.022392152790151273	-0.6441752960833041	0.13210672593873024	-0.10574786369185196	-0.06643851217791848	-0.01464788724615787	-0.43861443180558507	-0.1977071386959	0.5854080668006867	-0.7051982213667316	-0.047431993775883786	-0.27310809274752995	-0.05040479689558144	-0.44111518200617494	0.13011225521169928	-0.6648999154609143	-0.5821725015657632	0.09580970777842293
-0.29277222882899523	0.9287620917290805	0.21393700362103668	-0.4248673830834743	-0.35686548260674045	-0.3681069968854908	-0.46816871484296946	-0.07196726934975199	0.025307683340830243	-0.15140950395968844	-0.1601806876361574	0.2040323269311377	-0.15437710171289915	-0.5329331971334146	-0.14996813796881683	-0.14713389900179044	0.6227562790007057	-0.6807671409286415	-0.3192164791403613	-0.045506562274196416	0.20442564147121606	0.007025257195796802	0.5549644271273992	-0.9202956753225584	-0.6914743518918465	0.020469472520357516	0.5465589734207936	0.5005778838287441	-0.023625777734025917	-1.0796864621705482	0.45076198462965883	0.08579380346894913	-0.6289121980555904	0.19881657788214077	-0.14036096586401275	-0.14335055738229205	0.06813949086119411	-0.35343066220080765	-0.18332754965051642	0.3777917009258234	-0.6971363240190558	-0.006311811640340642	-0.2653640906110021	-0.13386896092264572	-0.3513553594965741	0.06225532468884343	-0.6960940385458703	-0.6119856054957424	-0.02709105439270696
-0.2527284067188916	0.9142954717991932	0.32249944239475814	-0.4689326977333234	-0.3686166096896737	-0.28732894018176214	-0.42807132263122327	-0.12800422327799013	0.03262668640318948	-0.1614554783124336	-0.19366670852391765	0.15990332637534244	-0.13171090684189887	-0.5776633880679464	-0.19587779039895833	-0.305438955076512	0.6577455000138643	-0.7130971460195841	-0.32682490095191186	-0.004083278034514803	0.17958927662038332	0.03836346273523905	0.4094909183129394	-0.9619317343149841	-0.7057566471899133	-0.04812431962242057	0.5475357005506627	0.4847309953195043	0.08092436606904871	-1.1054146386464212	0.600776695158142	0.12738354281425174	-0.6106270831251466	0.26606604440143244	-0.17987821382989558	-0.23855519712176151	0.14340900280845328	-0.21141299696995466	-0.17352430407667363	0.16273116270344662	-0.6871902978530459	0.037539385889035645	-0.24410204965720306	-0.22026294577600264	-0.2741251021164681	0.03328579813520756	-0.684148382108685	-0.63020963935205	-0.12616611219255613
-0.21424855445918106	0.855212628296297	0.4226871447577712	-0.5202223158845827	-0.3620646268691676	-0.18364367336802268	-0.3818565291900057	-0.20067951560893302	0.0533172014355819	-0.13530682622905416	-0.2054023026891041	0.14464730046890995	-0.11644876946342986	-0.6243990002706237	-0.16426970977939542	-0.40396854523985726	0.6444252913827829	-0.6974444768881232	-0.3250555005306218	0.008302531010511873	0.10863629794425231	0.03337137897300404	0.2539640211057864	-0.9908165241546467	-0.7055446953190516	-0.13171148225148893	0.6003817789456456	0.4621393004370278	0.11954020684840003	-1.0348530151810618	0.748202548625154	0.11260011581552869	-0.5750896944841799	0.31960592810222127	-0.20333737465413568	-0.34135655483964816	0.2527246820486912	-0.08985285121111296	-0.20410055972232252	-0.03253828290685855	-0.6715375353622781	0.049877377420047775	-0.20948047285383992	-0.28700569337983495	-0.2096898667541935	0.011818255780537992	-0.655469134063137	-0.6420287215035207	-0.2272543345127022
-0.1688314893977192	0.7548058525273079	0.48635481367878175	-0.5686780101013457	-0.34540614423241334	-0.0560739913592441	-0.3575373521712089	-0.30788920977937073	0.05859648233302295	-0.06633902838998632	-0.2265447269769214	0.1792840629459691	-0.12966780607155473	-0.6727416056749285	-0.09645776254271421	-0.42853280965085566	0.5586646116419164	-0.6183861311056277	-0.33261968733163866	0.012486035661358053	0.014046437947015138	0.03848782069372798	0.09241068384682204	-1.024512431149819	-0.7172346561965781	-0.24082599931505916	0.7137335327014203	0.43096330653406856	0.10375261426930535	-0.8932526136421133	0.9060880796156937	0.031745303778286826	-0.5435306572088332	0.3814423859071953	-0.21918613849970375	-0.435521842616896	0.4172319466938322	-0.0016954749508401618	-0.24804691688286679	-0.2056553124185143	-0.654670959113546	0.017085823790526523	-0.1612955706710022	-0.34105255073640056	-0.13571588053768485	-0.004923460369699467	-0.6209379652528126	-0.6573510645322224	-0.30832818334950945
-0.12993354618790248	0.660432241123697	0.5025000689403664	-0.6121266159157106	-0.34220973156086953	0.07714317458247565	-0.33779786896901254	-0.4421021088984617	0.04517164429332084	-0.005393450649992677	-0.232773883997152	0.2300954550144978	-0.1614493736102455	-0.7060501920359162	-0.03491279621179428	-0.3889429190062057	0.4062555420325024	-0.5081107804074507	-0.34839684108814745	0.02213774324165708	-0.09514889797102363	0.04451029896916577	-0.04833675365090371	-1.0578827738261993	-0.7391309148556007	-0.3708680311557457	0.8861001677776601	0.40820128825832924	0.065765403456128	-0.7341310948888815	1.0628616183113722	-0.0675978727364733	-0.5352488007602133	0.4145949564129426	-0.25480100216021634	-0.48747054341955537	0.5395392254614807	0.044138311844381585	-0.3162658408875704	-0.3209199165090397	-0.6121150110917726	-0.03949074333991004	-0.08790869662279983	-0.36985054568752035	-0.03944351570088946	0.04208049712551841	-0.575089858765155	-0.6750089148124125	-0.3547091484627538
-0.12919027338771466	0.5894128143602624	0.4846826767108715	-0.6512288927942683	-0.35187854831420967	0.18553679316952185	-0.31250926771166626	-0.5590705370683022	0.01989508726921419	0.022327614810338976	-0.22911439764456804	0.2581218733266676	-0.19791086428100607	-0.7168741545096815	0.038587641385497876	-0.29868014859656156	0.24107864211201813	-0.40078576350718925	-0.35165548686402404	0.025135372558405866	-0.2094949572814225	0.00032769285998773823	-0.17384331027514205	-1.1247681544317558	-0.7549457852198984	-0.5394468876069769	1.067874227315266	0.4013474749134044	0.01703760064943796	-0.5888279735900508	1.1853371446624568	-0.19311171055978354	-0.541254581187158	0.40086851063894324	-0.30496383489783835	-0.5011521947040681	0.6043155224058298	0.035552861049569534	-0.4142309974572962	-0.3531579854656078	-0.5366230419956763	-0.0881647978413793	0.007895025715350713	-0.3820938619860111	0.07351723884934261	0.12786589836115803	-0.5305797947664136	-0.7027519100422089	-0.3990964943423066
-0.1668029740472053	0.5090841501083143	0.4441017392039462	-0.7016374983234053	-0.36483661960091995	0.251682155548128	-0.2858333869405339	-0.6175017145553994	-0.03380426488959654	0.017493899614525944	-0.2354697438493699	0.24499124418169976	-0.2303036158108224	-0.7152273185014029	0.09868638135355237	-0.20029590911020562	0.08734386453458204	-0.2777020774587754	-0.3284321063345839	0.04753523998026025	-0.31142283416640615	-0.07755591999993972	-0.2746568433924277	-1.236201585992281	-0.75033175603114	-0.7293219482735112	1.1930152488841883	0.3913937758110823	-0.031600397876369216	-0.48484644136411753	1.2462708474448718	-0.346576032598125	-0.5501676183812867	0.37316267475850395	-0.3619595780858619	-0.5193314053887378	0.647651137612639	-0.010303283690429895	-0.49748006913814297	-0.30497097736664996	-0.47031620088895315	-0.1343208948875389	0.0920827448487113	-0.41058220107744087	0.19045984672462685	0.20102084032396145	-0.49466222048564773	-0.7451449053040656	-0.44418747053963364
-0.23886946596539133	0.4334749773357346	0.3734504394169566	-0.7616638249773838	-0.4024508367647993	0.2647665509073659	-0.262583919426344	-0.605272990428821	-0.11737954758164885	-0.020375055880392196	-0.2363874833735291	0.21548785523868458	-0.22813827824225136	-0.68893106611115	0.1444192727837878	-0.11372141212913736	-0.039703149067548765	-0.14188072273791752	-0.3075089463528227	0.06616336502005175	-0.3865387262692389	-0.16689823046357208	-0.3514345286000592	-1.3152956285526085	-0.7143325459647801	-0.9024830877422148	1.2353743623058484	0.37306697869592487	-0.06400178241867252	-0.4406810108261581	1.2221718894296973	-0.4731250735405125	-0.5812676151144458	0.32882996475870035	-0.4360151699038789	-0.5455041775283112	0.6201461952565339	-0.0448015924831258	-0.5484479728996311	-0.24067494039740192	-0.41875629111033846	-0.17948917785507731	0.17004356167930917	-0.43564050603077353	0.27393718954358903	0.2617996275630453	-0.46042122956448495	-0.7967029972043383	-0.4454970047421568
-0.34808411304295345	0.37140798801770153	0.3040216263207941	-0.8201043289115397	-0.46232057452141395	0.24654231062039705	-0.25576452133447514	-0.516626105496373	-0.169719084963846	-0.05418194348485159	-0.21721819906265544	0.18729933039386004	-0.15161804255294134	-0.6417837449064023	0.22095678574310318	-0.04664207469910374	-0.1388945131034978	-0.030616038550618896	-0.2932652729614341	0.056149306643222666	-0.4312582945716771	-0.25529897352720926	-0.40402255884334837	-1.3413407740561236	-0.6438340929181586	-1.0481505291060835	1.1831794353307774	0.36051073814453616	-0.09342166483568606	-0.4260228212612679	1.1259150564058622	-0.5478776356126803	-0.6220839699905591	0.2718500381366637	-0.5161261856440222	-0.5693147861173803	0.5343153305466102	-0.026177424482919244	-0.5490985315303887	-0.19016663124384592	-0.36538471900640285	-0.2260907596817927	0.260299680147726	-0.42211092693049573	0.30853507065681124	0.29399034507217126	-0.44201105459651524	-0.8318063789236728	-0.4102373077070558
-0.462284881821773	0.30244827059406415	0.25332355757945657	-0.8614531879765115	-0.5270313522162584	0.23118623071285285	-0.24705641739853537	-0.3612894871301319	-0.1751050180006281	-0.06692140371478274	-0.16661633604932646	0.16377587132207677	-0.00893277422401555	-0.5970933967785221	0.2886562487071179	-0.011103834175500617	-0.19539492412158707	0.023284969937068852	-0.2847721509392386	0.03790000289071055	-0.4587476347588496	-0.318863655738161	-0.4190117554455302	-1.3235070841488548	-0.5838517134642902	-1.1544559837834634	1.0485281759184	0.3505638519779442	-0.12070420536770206	-0.38851846905422727	0.9847094098382255	-0.598330166573924	-0.6538151474692239	0.21820897670289674	-0.5814500056829695	-0.6042370120480156	0.4197984689780892	0.03304877123442021	-0.471323125570406	-0.1501041768359919	-0.33638000517802435	-0.2775733051911068	0.31416804588690495	-0.3815936486742069	0.3067653580678992	0.3097996112089749	-0.45011991449921995	-0.8439439393367071	-0.35586232037243737
-0.544029404992402	0.2314937165657442	0.1931406783058546	-0.8874577438728413	-0.5945008595197352	0.22473921534670976	-0.2521542517564278	-0.19411813079256535	-0.16190681575702823	-0.08108768349046627	-0.08322822853540965	0.2019969893544827	0.17255394634170657	-0.5410876915615035	0.3094979775142228	0.015022950013119785	-0.22249302627747164	0.027100970537966663	-0.2961995286600746	0.013408383143433256	-0.4836827806062491	-0.3543056739077658	-0.42804442429348766	-1.2331629856835364	-0.5502491899376739	-1.2085128780777086	0.8753733049127902	0.32410922253625013	-0.1298642420176871	-0.3261639048504601	0.803020293785836	-0.6075925102709137	-0.6843604702139086	0.1787327978860325	-0.6398512052874865	-0.6515936669084978	0.25872080490749416	0.08080534128056426	-0.3238706469505699	-0.14400075595967227	-0.3526124996128943	-0.3289396372794074	0.3324411737353793	-0.3440538306072395	0.2666813679290488	0.30643007593316646	-0.48642439263220255	-0.8531090359751223	-0.29431421285384846
-0.5983502588061128	0.17408134599197148	0.1351638957042002	-0.8912901487790765	-0.6698619250786819	0.2493216341739099	-0.2694534601512402	-0.07863472736176583	-0.12872466890417844	-0.07682178423633122	0.015451713799810612	0.32779165869393834	0.375676580193382	-0.4501265639752184	0.3179664363279026	0.04947106045931227	-0.2425995971258085	-0.009522035228986392	-0.33773620354987166	-0.019153777072013444	-0.4972863349904559	-0.37091634407748064	-0.44587206017761244	-1.0811063619001657	-0.5394885564939238	-1.2265786605488935	0.7026810941265929	0.29080077974963164	-0.12156632646417127	-0.23914999049326013	0.638236935591243	-0.5635146511481857	-0.7201847591937415	0.1830328515375916	-0.7047115237422719	-0.6822828957566319	0.09139717952564433	0.1209602101021354	-0.14943120168237625	-0.15958949321427715	-0.37607352672579286	-0.3523953794207838	0.3447138320920977	-0.29086448178519664	0.19453018567911878	0.2630287662171108	-0.5403168750471942	-0.8655650746497253	-0.24187420889310798
-0.6288708981638157	0.1241617763235909	0.0959600121708479	-0.8714233141502034	-0.7280074568299015	0.29367659225396314	-0.25833850982993517	-0.02696192776866352	-0.08421073224621671	-0.049916044230715564	0.11133255058634513	0.519437603964814	0.5509816112488308	-0.35326870100445285	0.31891451805467186	0.08241115763175408	-0.24157375167436262	-0.09958671607796268	-0.3618885193004882	-0.03417486463725745	-0.5034107567775378	-0.3627087188171504	-0.45613518546306164	-0.9433564812371316	-0.5514556852025784	-1.2138676532513824	0.5378027003793429	0.27833310736274014	-0.0982890568595006	-0.12594983123628253	0.5168386517758041	-0.49097778698000266	-0.7658401664520771	0.21581443702242264	-0.7623651401465273	-0.68269863654152	-0.042379955468123835	0.12426918592930151	0.01966917620235272	-0.1420396567928559	-0.38147228045524745	-0.3642104105572329	0.3135113907349775	-0.23224424557783147	0.10577909934519898	0.18512680600411463	-0.585391173830418	-0.8534982871837034	-0.2291502273133684
-0.6315962317645036	0.05784562285575007	0.058329904607293134	-0.8328202777575159	-0.7787786921272712	0.3091976548381994	-0.18807196674607343	-0.03002289712872407	-0.06157381567082907	-0.018409539159204624	0.19899961863165502	0.7661997703380319	0.6688528095379336	-0.2633567673266701	0.30710366942458744	0.1331567127352432	-0.21703237202823694	-0.2345424039958366	-0.34117178936787673	-0.01892319020149447	-0.5264267289773717	-0.3628863730435639	-0.4579109578217144	-0.8155543992039107	-0.5569501298549158	-1.1718195006580998	0.3955261151285194	0.2732710961149477	-0.061271732279851235	-0.0029584594183843073	0.40372818553299367	-0.40641803746396565	-0.8167171598777871	0.21709602164014283	-0.7868111107951152	-0.675952297441284	-0.16668594185537516	0.03347357218520406	0.1536842541385902	-0.08210606490897943	-0.4131944877716057	-0.37122195362509214	0.21924741151169197	-0.2257652922058691	0.019257850873308602	0.1291586131525022	-0.6218246199141404	-0.8271353644206945	-0.25489136977192006
-0.615461018060432	-0.03140304247404434	0.021037034751551102	-0.798974709524291	-0.8223480515713302	0.3169518406427537	-0.08223758263403443	-0.0817563099764796	-0.05682779547009918	-0.007446323669904148	0.2566566042369577	1.0142768008094418	0.7310538774350853	-0.16572861009396916	0.30485398397123775	0.1704209925480815	-0.20789445639151247	-0.3719890923059654	-0.29782147904625605	0.009801345668883996	-0.5681687558118981	-0.37231981246615176	-0.46504201217536395	-0.6942455166399685	-0.5251899572057909	-1.15054085308271	0.2781989105985438	0.2574650852200909	-0.026625240715493215	0.1004123149090113	0.2550339658546575	-0.3377314024404141	-0.8712856043302513	0.19286395459194228	-0.7795296504245575	-0.6679965306031905	-0.28844811854494967	-0.13479232021520754	0.22885742557553956	-0.02429366191982616	-0.458214296555815	-0.38026723156070097	0.13485590284842147	-0.25230041741310405	-0.044416408075733216	0.05146857339710505	-0.6445068582503338	-0.7960306542076958	-0.30684274156754127
-0.5937512583549525	-0.11083970661820657	-0.008077820689705468	-0.7867873682515896	-0.8163133305524417	0.34339983281409375	0.05946549830435242	-0.16044746783189948	-0.049162172954876834	-0.017346704191451952	0.2794624314123145	1.2036712664601261	0.7480971795877035	-0.08903120728906534	0.3167773168739902	0.14916345603856523	-0.22463941060665005	-0.4784307757337949	-0.2478064271377741	0.05341520517849432	-0.604943509676257	-0.3597596586586766	-0.45072397362999556	-0.5840600816348184	-0.4438167427849556	-1.1501546070046071	0.1697479280557929	0.2478247811613743	-0.02170396612314876	0.17145109298260058	0.07701094939938272	-0.29933807974348453	-0.9250124744553713	0.1708915235802478	-0.7369174080095876	-0.63309320198096	-0.36985002887053015	-0.2929300636311137	0.2505950570653632	0.014187906424980514	-0.47729110084143844	-0.4082746660251352	0.07947043727547815	-0.2777636569521836	-0.08673023607660953	-0.06377377144464333	-0.6315133372133962	-0.7229045067046667	-0.37048219475284644
-0.5717937410494092	-0.1580832759632361	-0.04404984285650905	-0.8008982537492588	-0.7523718139984666	0.3522708244301036	0.205347131995109	-0.22010606372575342	-0.051748487333925376	-0.03975359481300999	0.27580294505972847	1.3199196622099594	0.7315253622282436	-0.050450089514477804	0.32167841732593005	0.11357070901109098	-0.2654680595741919	-0.5742901241619135	-0.21064901829067031	0.11012310483544072	-0.6256310726713254	-0.34474787652668704	-0.4249962481187877	-0.4647407587968405	-0.3240965437282156	-1.136442871232017	0.07036165870076636	0.2529344829592805	-0.03203145842460301	0.1953660819471926	-0.10540791159651083	-0.2765454496656009	-0.9423412549229255	0.12738509839976306	-0.6499734818190445	-0.5901963119038272	-0.4062355925819089	-0.39096965148333374	0.2560911558424618	0.024213525634936978	-0.4873458267469669	-0.433841618648271	0.01869587080050772	-0.29743871388322146	-0.11819572590745868	-0.13474593269418703	-0.6124099595102062	-0.6250609074567237	-0.4270657994738093
-0.5204924329864631	-0.19327673476128399	-0.09240129921430973	-0.827475467849969	-0.656625328206485	0.35675073865106366	0.28641105539109557	-0.26415674654603105	-0.05462809509616564	-0.06913442994901012	0.23137288034636977	1.332203735017736	0.695867141945822	-0.023330419120085426	0.2791754314394323	0.10397756432987082	-0.3317061112621601	-0.6369714673655552	-0.2093072229711927	0.18129209537208318	-0.649973532539329	-0.3309796739795972	-0.4196409661237907	-0.3592940933208017	-0.20703389505227904	-1.1251012818477741	-0.004400805643369005	0.2522736281934182	-0.02005156735491546	0.18009713448376513	-0.28409117347685814	-0.2643954341101399	-0.8972022682745513	0.08863402666923778	-0.5497076229998197	-0.570089575761947	-0.3985133131425408	-0.42390290414156	0.27845691290681257	-0.018330319555420648	-0.5076545614138068	-0.42712060913294636	-0.013910453984870813	-0.2922698429945593	-0.11683304721399616	-0.1732730718854887	-0.6061388929055309	-0.5137527550392171	-0.46813044663054315
-0.451863577769144	-0.19042233441637255	-0.13604547923387658	-0.8406612900944086	-0.5198427394860656	0.37093924884662877	0.31286965141910494	-0.29023559936120213	-0.04948212937290495	-0.09229840849280588	0.1483748121302206	1.250844267462421	0.643165619510782	-0.013622055232572067	0.18753288757905445	0.08744392482246757	-0.39052651122429005	-0.6382788009047526	-0.2535127434964373	0.25708929380985907	-0.6765173974736576	-0.309607870541986	-0.4136285085314985	-0.28043518054626954	-0.14380702157522213	-1.1128643038279327	-0.04422385564010697	0.24401635008800154	0.00015439584358385716	0.1476887934926425	-0.4379631072781381	-0.26214341328969387	-0.8490221380341891	0.10168595422338227	-0.46497654308205283	-0.5417436131559114	-0.36437629550321293	-0.37147352363677966	0.3727430482543194	-0.11198281037897309	-0.5115677520364976	-0.4034518090530434	-0.0255264571896628	-0.23972362557341045	-0.09821567077864732	-0.24293132629792474	-0.6166497808907464	-0.42802902296755646	-0.4726258625496539
-0.4037211791069935	-0.162397312848159	-0.15488863615797163	-0.8169326834718966	-0.3514541283744165	0.3620301843052264	0.3242018864835347	-0.297281890214809	-0.062000424228199624	-0.08035971433447148	0.05297578859387016	1.136198925202165	0.5555567599824245	-0.029413087602274596	0.07805355190997668	0.08310157334744679	-0.42027602931621794	-0.5967797943699862	-0.33963830900276	0.31835951940493173	-0.6964006009252625	-0.3147953739532756	-0.41436957888589754	-0.24702866405669166	-0.11827497313141677	-1.0814554750223455	-0.053442788900969915	0.23598389886169283	0.012529425749154255	0.09396118460571014	-0.5257236241740573	-0.2530990070914582	-0.8153782916297431	0.16618675899677512	-0.401357212739703	-0.49911128539643385	-0.3194053740621857	-0.23636446334237596	0.5928113299005353	-0.22512622557477843	-0.5097560897111771	-0.3666896302055363	-0.047943305479609774	-0.17674438764887881	-0.10237449536258973	-0.29656839411595887	-0.6463607725422061	-0.40163071373104087	-0.43146348895989484
-0.3807106920011868	-0.1600294580165872	-0.12141779365745291	-0.7662597741561242	-0.21818626728038426	0.3164949655380654	0.2891187575746327	-0.2757490314987384	-0.08681037814268414	-0.03617198656550902	-0.03798366999436069	1.0060994268289007	0.4309800001906531	-0.048245454213071415	-0.03176323657710312	0.11776770980912077	-0.4119430078029346	-0.5632307890870903	-0.43486154167521757	0.3392441016776615	-0.721632089762359	-0.3732258490208626	-0.44156546264638585	-0.24912674522225237	-0.1220574988267944	-1.0319984203854875	-0.05025557405613608	0.22875537405158824	0.04261385984469631	0.05380385277689874	-0.5305712155844639	-0.22494874683590466	-0.7647690718536426	0.2762175436102072	-0.3637836810945024	-0.465455179128868	-0.2517672912079512	-0.03717753331377307	0.908825793055505	-0.3628634252197605	-0.5217492943047979	-0.3223735789921014	-0.07642855310461413	-0.11188339488469594	-0.11499254612153065	-0.31059752840894195	-0.688323719513856	-0.412618213755087	-0.3439983314033108
-0.38348248015188596	-0.1660301860144112	-0.038091976685130854	-0.7139129408583169	-0.1395094209418302	0.253179690613493	0.2117653890227515	-0.21899987182830727	-0.11752619427324502	0.017770527893801753	-0.1177008194116401	0.8639680213653218	0.27804430321051293	-0.07019884067826809	-0.12326115780119377	0.17336434375708876	-0.3575889811140236	-0.5338687844635128	-0.516239216051076	0.3212583257771709	-0.7543144880547057	-0.4525839919600255	-0.49162266771710544	-0.25489646842754465	-0.18186053438993308	-0.9738332723514391	-0.04706835921130102	0.21810675550475128	0.07747588168317239	0.058976208730134115	-0.4775604579029252	-0.18141573146005743	-0.7308574517995878	0.4250499888206537	-0.317313909366176	-0.4088199458420094	-0.1921921765918797	0.16377567435230486	1.29934043596043	-0.5189308987096943	-0.5423841281901961	-0.30033176680639817	-0.11779782767606375	-0.03394539696901423	-0.10662180557597914	-0.32772070138285414	-0.7208397640938864	-0.4563028152999635	-0.19154509588568985
-0.4293021513134475	-0.1495687294798395	0.08062974803648011	-0.6534167408058723	-0.10623224503767772	0.19091776662472665	0.15906548170985566	-0.14588513340111836	-0.1855169331039137	0.07784254264659798	-0.17363704340914476	0.7191708640314322	0.12514353102986692	-0.10751826957554775	-0.15469247742085046	0.22738028909281338	-0.2815817242807484	-0.49053244430609083	-0.5741280998343006	0.3064842955731984	-0.7534254590856142	-0.5259907183143159	-0.5380024859348641	-0.2529249956081826	-0.2679945139101235	-0.955486583641636	-0.03250313008168549	0.20302972873306188	0.08045738380846235	0.08674660692924088	-0.384604852004457	-0.11516273183924464	-0.7290977963878711	0.5860237619884445	-0.23635064877773398	-0.3121791106638344	-0.13091361798182904	0.3387713081309426	1.7723189935780463	-0.6669938858044521	-0.5568230769229984	-0.32274158815864745	-0.16589215673449637	0.03413125279963693	-0.07812943289450142	-0.3360915594579734	-0.7264176279633403	-0.5418850014775954	0.006585474427403593
-0.4860541265777679	-0.14710356554559706	0.23487384464781025	-0.6070901604259069	-0.11426969764744943	0.12800860290432053	0.09678833148852549	-0.09971298666792547	-0.28299698846270654	0.12910613061184234	-0.20014824391329356	0.580047435340429	-0.003344806305125891	-0.15133207595708603	-0.11443917698770187	0.27098549218926105	-0.22075698012887038	-0.45624143890635216	-0.566549168029772	0.3114089723078551	-0.7264300238812706	-0.5870682413554706	-0.5791528642932793	-0.24017372645541962	-0.33042249187393263	-0.9850519652562875	0.010404321377794215	0.18393306988035338	0.06959106582171391	0.10245453663224033	-0.28198881304438894	-0.018943326139940164	-0.7202803926400324	0.7519383811166558	-0.12811555304371006	-0.19535595011016343	-0.024141748439263845	0.4828459042813872	2.249492532711245	-0.8179384880014735	-0.5480183980219421	-0.3312251678926881	-0.16557515079908108	0.12040613924542191	-0.046982491329654055	-0.32759354910829763	-0.6998824720988236	-0.6126933349658903	0.1766490131759711
-0.5198730389863033	-0.1292797815736828	0.4240501471601843	-0.5658294026231487	-0.12429661872498636	0.08615376692491733	-0.04038519826629242	-0.08251397565966263	-0.36505247816913095	0.19200266568990432	-0.19963201543095438	0.48604365823810375	-0.10591894241626591	-0.1715722217362501	0.0026569508591459457	0.313900279570012	-0.1603267919198569	-0.42062543329796814	-0.4735081958769059	0.3505922698053502	-0.6608958884453209	-0.6004100737591673	-0.6030628700672823	-0.19609593507204076	-0.3644978311124717	-1.0031177477274726	0.058983644415983624	0.17577798581089457	0.08990479415726985	0.13869920067354688	-0.16684548588753764	0.09205950655808774	-0.6783738164762249	0.9024233959657412	0.010486372284981149	-0.04570816485870355	0.12078726656841923	0.6166805617234364	2.684648957519939	-0.9511731640491687	-0.48145792418967465	-0.2815051926020889	-0.14293186969812294	0.2518907812058656	-0.01195987919509232	-0.32757235706253807	-0.6448776411087096	-0.6259278760576554	0.32267184940060495
-0.4885317025783957	-0.05655744551356924	0.6054699823928422	-0.48222130478367803	-0.07930810510725599	0.09666189433272342	-0.1775921564431297	-0.05910210604929785	-0.4138191688833636	0.2991160473031666	-0.15641795558710678	0.45291989006581324	-0.18828908202066458	-0.17441434194408673	0.16532527831813218	0.36571779591628906	-0.0944517316993237	-0.35577108975214894	-0.33192667216663263	0.453615189455129	-0.5229411709556908	-0.5719676321102761	-0.5917091129395098	-0.10931495720685809	-0.3421613647216596	-0.9849992953365456	0.1247156666997545	0.19437048741954316	0.1507741357392361	0.21157025244275038	-0.007205092056670759	0.19986592260774427	-0.6208216084995477	0.9941241479546855	0.15877697588907574	0.12478335156239298	0.25663124694155	0.7712857498643937	3.0852136096172713	-1.007924972590963	-0.36197879383480014	-0.21936975016646879	-0.15169481948419344	0.4443299881621023	0.04035282493313852	-0.32454189451888793	-0.5730747345348611	-0.6086415837492936	0.46417972441952554
-0.3701500242985226	0.04443318487142682	0.7481777390827097	-0.34277169024531384	0.011836076962628783	0.15727399155456384	-0.2592410772244492	-0.0583292870524509	-0.41397914709237726	0.4378524090528977	-0.07120584076892372	0.45830542931731466	-0.23919197728180913	-0.1822633748545091	0.3494298943111792	0.415028013084521	-0.01718189584888542	-0.30103974780037823	-0.14490104763621273	0.5980119818723357	-0.33699300070601307	-0.5505070015594574	-0.5630590533892572	-0.03018474083333112	-0.20947949356222012	-0.931065297521697	0.23381780066241725	0.2312420955932355	0.22229426503383215	0.2557738553493687	0.18803643008932755	0.30796292198906977	-0.5465335474223075	1.0074458827967727	0.2602987744847408	0.25281261599964877	0.37466855943095984	0.938590250639345	3.372536193850169	-0.9731054567719484	-0.2107774561635673	-0.16048828351924743	-0.14472068890509757	0.6386747696395064	0.11138908825205518	-0.33208626280937315	-0.49454937352874984	-0.5826325257213599	0.569919724951619
-0.19006121875307605	0.16418825388745473	0.876075139771088	-0.18969574715144844	0.13902942766841897	0.25290048916062696	-0.33819901003324115	-0.06599686376626607	-0.3545205794090862	0.5801703790501312	0.0318563077941574	0.5290739367392402	-0.268528808855987	-0.18441488641370968	0.5397050761191284	0.45300087744767525	0.06611675480851231	-0.27731341073090554	0.08880725800925877	0.7326088322924795	-0.14369270199765066	-0.550382643600968	-0.5347166079483776	0.025522931493633494	0.021189357895600124	-0.7953173577090615	0.34038387120015956	0.287230801426828	0.3023817227245912	0.29877502864324257	0.41658559644231213	0.43180590565527777	-0.45807260960504886	0.9639731835272818	0.32200429183441936	0.3070856857360028	0.47047024965230405	1.072872066976957	3.4879094020567436	-0.8618430958790102	-0.0305714046639582	-0.06426357091944605	-0.1359350958379268	0.7691828046578532	0.15609202824796312	-0.3601869154868577	-0.4160240125226398	-0.5523947841092907	0.6121570893046424
0.04482847095620035	0.29547445156956875	1.012248915872062	-0.06271246121612592	0.2982797469514673	0.37164994345391633	-0.3921357689608386	-0.026749781377370975	-0.25804038785662514	0.7146262821626069	0.15368622962629191	0.6549046297526195	-0.29100291732977557	-0.18870462859656384	0.6834760457699771	0.514938434679251	0.15525483342029217	-0.2697167428680079	0.31157477104974973	0.850356370673979	0.037782100264688666	-0.5264170884577105	-0.5003197575366545	0.05963483734059906	0.2851509570687756	-0.6163625270688413	0.40592740228343016	0.36267725170684767	0.38189443301770376	0.39414869173666867	0.6804231432775001	0.5706139309025016	-0.37347526301786405	0.883806693097816	0.3509357616845824	0.3247735664021684	0.5411518191091144	1.1817329001018038	3.463188174087923	-0.6931485451006864	0.15206227435158085	0.06204104881954249	-0.14641893498767072	0.8289225658964021	0.1704267002181478	-0.36569684738440345	-0.3569566910842525	-0.5299951463791092	0.6356896143768493
0.3333267113790045	0.4185218118925106	1.154338403430938	0.046430319121207896	0.4583656429909756	0.46217466905764065	-0.39922259442886	0.036530456482099675	-0.1371635194296305	0.8035695536422083	0.2821353477764251	0.7352013989272058	-0.2993674068083635	-0.2332090436267346	0.7628256655459786	0.5694812762190555	0.24966417942873279	-0.28236607819320725	0.5126228939188995	0.939939369870644	0.18378041318896265	-0.4634564306165651	-0.45679236106035626	0.06544073435909223	0.526939129751803	-0.4461860163854647	0.4480294822498605	0.42835395214927113	0.3921141601821004	0.5286872050737847	0.9307082840190798	0.7128363102968512	-0.29964624248281146	0.7796610799525953	0.3274466975323302	0.3359985675941581	0.5946853856932088	1.2689288847366158	3.3093647074979016	-0.49605807883547853	0.2967597442749132	0.16297240497042104	-0.13281032304599621	0.8033640476312645	0.16237450793859906	-0.34795910508345634	-0.3131881928022575	-0.5326137454186568	0.6529285571623028
0.6371394684556749	0.4934173845788615	1.3292664127881797	0.1184090503486555	0.580625111896709	0.48850844245280706	-0.43378758279646795	0.052926341866187186	-0.03511075359653864	0.7907864152629178	0.3626211040451881	0.7604900180212218	-0.30767950908771324	-0.32100930855196685	0.7987563560723333	0.5472789603091135	0.3134717665086597	-0.2939554133514911	0.715012812107527	0.9659462747670474	0.2598982268283916	-0.3851286821906039	-0.41558605286387407	0.032667259600504456	0.7169458299843042	-0.28907164579787226	0.46547348607803585	0.47594230822710537	0.3218153691075018	0.6855183817075006	1.106107693653668	0.8614152000714871	-0.2543733690096322	0.6887697498274751	0.29257941707208146	0.3249247448694009	0.6317750395887651	1.2636076938794145	3.0363319800854547	-0.30004821823361877	0.3908393688287962	0.23523778393778455	-0.10681583634209671	0.7033690246330864	0.09397511637716108	-0.3299246741418728	-0.24707599705475958	-0.5604629000689754	0.6295914849561433
0.9361209523311264	0.5021265492675948	1.5562273901468582	0.11779234151316817	0.6595009050820396	0.4671241493584174	-0.5231584690641686	0.030499437643959133	0.010563025076769001	0.6767718860508118	0.3752973812226376	0.7420458969725966	-0.35264518843503867	-0.4293418998384794	0.7785734637194256	0.45986869693536264	0.34419978333888995	-0.25641374077320955	0.8821179368949175	0.9381276158879928	0.2591220904268037	-0.26199653786301563	-0.36473184760068855	-0.02624179519459826	0.8112807165078368	-0.17900907017896223	0.45046273229268935	0.5151643792278345	0.20837460149708797	0.8596988998965349	1.1990980493113526	1.0061075377850346	-0.23893813077859946	0.6280799729962492	0.2773735747787394	0.30094406050469635	0.6281637383215293	1.1578769730235077	2.6908180479840276	-0.17015541525590872	0.4345728973620284	0.2785079143620915	-0.09506397345069967	0.6119014476171242	-0.02294979437223499	-0.28777369512564693	-0.16690629467672857	-0.596238624784951	0.5923577139739546
1.2575244990122352	0.46613839946442936	1.7634740131695879	0.09159689954871263	0.7103517191181186	0.3842013178576863	-0.6292937089743793	-0.02120366857647102	0.00961648734010646	0.492071551791486	0.34735221271198946	0.6327320584529578	-0.44792004145212483	-0.5674503486295108	0.7105044095737897	0.36104840541804223	0.34883976122696614	-0.16528905975731908	0.9980136644894545	0.8911867172466049	0.2205692786242595	-0.09805721772811857	-0.3078372198261758	-0.06507438366407531	0.806063439686624	-0.1228804923749024	0.44437960718561487	0.529239904447134	0.07215946825494386	1.015442164023483	1.220034779238016	1.1390312505659368	-0.2348067658989176	0.5753832370702756	0.29190659219184456	0.30338181328881675	0.5955938891566624	1.0216500154901955	2.346627666200347	-0.10663981571019085	0.4367287755291594	0.31935693184860153	-0.047354580170982964	0.5675015612739589	-0.138211175288052	-0.21148233039039535	-0.07965947600190318	-0.6334651949147301	0.6053944201393715
1.5604391347886781	0.4122291565866833	1.889362039182242	0.08600246939823294	0.715564126503663	0.2663529227986415	-0.7536975815179523	-0.10780485616432382	-0.0353640524274771	0.27251605434306897	0.27475901635099587	0.43876258621404085	-0.562979793382036	-0.716170264925496	0.6536998518767123	0.22514552243411834	0.3197373148813357	-0.04349504057865271	1.1012434340682529	0.8037613523383668	0.19924669493698194	0.04253833705597108	-0.27490852766373314	-0.09898733353844456	0.7296629422360061	-0.08011251754515816	0.46908909001491644	0.5151711921635654	-0.0647740992342585	1.111292981725142	1.1818795436206246	1.2822525101629032	-0.21879772699015101	0.5123495094250617	0.3468240540831373	0.3049124952695429	0.5534393284523424	0.8675590600791352	2.045441453215423	-0.06661738373431579	0.42808714623738114	0.33895826219300584	0.033844225857048674	0.5723369566214175	-0.2518621177479612	-0.14693135900606796	0.027980399883501206	-0.6726557143241706	0.649136771560966
1.770723397841746	0.3592605683680563	1.9356760177220012	0.04626880014048694	0.6717029783509999	0.14392308571759327	-0.8805083004468909	-0.20099773519586966	-0.1346438626376699	0.03595519741058314	0.14889104061256056	0.21444316869491536	-0.6783713309071306	-0.8487538445274627	0.5991128412693667	0.05245074933756897	0.2678453172758941	0.10062964878304685	1.180247162878879	0.6592986779581567	0.19240258303206467	0.12072396210079835	-0.2845564247304356	-0.15444178917301346	0.628496683874698	-0.024545752218335954	0.5154750609018224	0.4996240728264688	-0.17225186259409386	1.0962148961050102	1.112258401034611	1.4231672645647362	-0.19838954955209356	0.45177777328231006	0.42135809914932076	0.273505168702056	0.4695163210156726	0.6786120687589292	1.7814268144086618	-0.077243339423912	0.42729001481424084	0.3341935119314202	0.1243267771364746	0.6566109898199795	-0.35070056583867737	-0.06565986351726591	0.16496048456199022	-0.7194366323009448	0.6883250712036373
1.859219315614078	0.3023833978589537	1.8839521842860627	-0.009660817820620457	0.6093928259405921	0.021759759114279548	-0.9731886004944684	-0.26559631134408157	-0.2781043215703805	-0.18629378591502008	0.020212487581386707	-0.031130216438839155	-0.8078375626279308	-0.9557849041300119	0.5306259883966808	-0.08728575775191666	0.20326440054795386	0.23929533728512836	1.2181123318944977	0.5174712820981651	0.1984564469644557	0.1842353480438254	-0.32946808469891303	-0.23201653157897092	0.5348302609438821	0.030599653750558668	0.559753357455854	0.48206713744886304	-0.24585545120515756	0.9630505880396047	1.0109454780450837	1.5152821807042003	-0.17063672343904746	0.3709367646329921	0.4857399643559388	0.25511808762494137	0.363448541657284	0.4918114401374257	1.5291895301242522	-0.16069011009361828	0.441584030561018	0.36220094639585454	0.27182511022811096	0.7902870424797657	-0.3803432517029476	0.05674539279129378	0.3011183985545194	-0.7739318015023311	0.762831703741224
1.8559365274132495	0.23940819024936083	1.7193801828729351	0.006153358746488452	0.5360344919725298	-0.11592463007326917	-1.0571440823950944	-0.30349474881691	-0.4272306754056463	-0.3712416296873846	-0.08115184286199931	-0.2856374727055221	-0.9491782261763746	-1.0522044962276056	0.45249762643821	-0.1893037641629783	0.10839736964579103	0.3278583512309712	1.2504186345865624	0.3699121554566987	0.22501442346972128	0.23857977590388688	-0.3953254690237983	-0.320642373917322	0.45869062733432475	0.09541876831189425	0.5804702539472739	0.45993872219606324	-0.2904702179474417	0.784632936929469	0.8891475719986793	1.5371667378706146	-0.1428456439474854	0.2641605304303463	0.540747136231263	0.2616754536411377	0.26776041436887166	0.31122632016424934	1.3129124349814214	-0.2842393576031517	0.4623094475626822	0.43458253878423053	0.4627532564713837	0.9372068380616531	-0.36915866814102505	0.19712150390415772	0.42002684913572896	-0.8242513668298447	0.8544990979178451
1.788577429896251	0.13879057809125764	1.5263537498630202	0.05089411640663245	0.438298537712784	-0.2765796842464824	-1.1720208546632631	-0.32295160356105557	-0.5612390884891513	-0.5156998290032463	-0.16794705835935783	-0.5128748078124195	-1.098708755205942	-1.1532856967034706	0.36594901321148876	-0.27328011779288464	0.01237823539046728	0.3590400228077556	1.2844795926964072	0.1666992405663743	0.24513752362727198	0.27666884204706343	-0.479723594668173	-0.4448451615372112	0.38975735733406636	0.1501252582829451	0.5596162729464002	0.4494876787854122	-0.33283987766767154	0.5592632723692981	0.7611642088121159	1.4810659934000285	-0.10847498335124453	0.1456982680687564	0.5622326774068117	0.21741795735891373	0.15310727728083287	0.10278320099748954	1.1245869279049698	-0.4220365908960983	0.4967491483670224	0.5080875275757439	0.6174295096720269	1.0980135079665345	-0.37816650521858586	0.34574132081758113	0.5280858708610335	-0.8807458717843988	0.9182362775361721
1.6561509926628315	-0.012914312967235598	1.3399315552977913	0.07769158366287283	0.33535017606749185	-0.44402441011435323	-1.289337901738818	-0.347818191283132	-0.6827425382347813	-0.6361787243205981	-0.24349996468576468	-0.7065020551490679	-1.2560100521227169	-1.244578847678521	0.2442410301852751	-0.29602749874153045	-0.08730237801463318	0.3547470221317453	1.295243445259259	-0.04749949165511056	0.2281471922179518	0.32021189294115115	-0.5691554057386538	-0.5716343768008515	0.3297097619199336	0.1434361784758307	0.4905942224357035	0.45506747314872575	-0.40003144062374396	0.3261064446027787	0.6298274938613642	1.3114561349957607	-0.08097080419854777	-0.003117314186194031	0.5602590577581192	0.12100388988158725	0.003113355464389589	-0.12549141518749546	0.9197506914409944	-0.5671979516726043	0.5378557665285402	0.5566259997526977	0.7166750107375248	1.199461531537101	-0.4149057385643923	0.5172061630600595	0.640433076948405	-0.9152830699276142	0.9681744848114961
1.479778551118322	-0.17895607848539727	1.121190747067075	0.08973208949855398	0.223794047518335	-0.6021793421869157	-1.374329664722033	-0.3899898632091162	-0.7980734954159808	-0.7465825265189645	-0.29532930431265625	-0.8900606856242131	-1.4147432658187076	-1.3319541226661333	0.07588421236567477	-0.2691921300025918	-0.22064650446487039	0.3140606823916136	1.2856886829842895	-0.25041593771191056	0.17211014402325936	0.3715184335295324	-0.6484778985783712	-0.6895610078306558	0.2728577485587932	0.06929448812032504	0.3870611466696582	0.4608993461340692	-0.4738146377965723	0.16444646333375168	0.48257538919042486	1.0725239905299135	-0.07574921803117188	-0.18022893576395643	0.5705906575857498	-0.0012616954924432266	-0.08678306224449599	-0.34596310864490326	0.7461861353658898	-0.6952297115634354	0.5639437040131531	0.5768471350091767	0.7685281244587188	1.2212565401229354	-0.46305961810867863	0.6869332575502349	0.7441877933178012	-0.9040478645890166	1.0165686144450397
1.309305837425302	-0.3341316608723627	0.8891290493777128	0.06318424248524956	0.09103018510280296	-0.7433410585601397	-1.4477384794756762	-0.45798278161798595	-0.885141635671489	-0.8458920787799492	-0.34882204682708673	-1.067927575619508	-1.5646579676426975	-1.4280284104394112	-0.11884213280354361	-0.24419181356062927	-0.3521283268647892	0.22131066778645075	1.2670657435502062	-0.4757322511905663	0.07465563512561346	0.39045637406527184	-0.7095812466674893	-0.8141797943023363	0.18233799571077197	-0.03597512480214886	0.2701280601043682	0.4537798282956528	-0.5522496967190987	0.04494786324811119	0.3186781498557971	0.8218050596731912	-0.08887012686201105	-0.3296853103277671	0.5675255664646717	-0.16655645210243453	-0.1017960819780909	-0.5675526993412193	0.6567455401647226	-0.7974269916138357	0.556389072116567	0.5652257929077505	0.7696602885137673	1.215396898470349	-0.5229820863692283	0.8082365274792872	0.7893265760763948	-0.8935734684308276	1.026771254052757
1.1421778513331262	-0.48935589781066147	0.6918168871643304	-0.02667904497129326	-0.05930731544465517	-0.8743499948292041	-1.5358892283396834	-0.5649348694561421	-0.961784529306296	-0.9527433914970536	-0.4233424961888149	-1.2070690161474704	-1.6871392394648848	-1.5222832100422523	-0.3178428803341268	-0.2534215815493762	-0.46320371589979314	0.08745031337439049	1.2237301782320962	-0.6919074423022135	-0.055946953905332164	0.37397006185404646	-0.7535420993888138	-0.9111075267699315	0.04918330883941067	-0.17110858221780548	0.17934384371765688	0.43885949904576604	-0.6325167629716237	-0.05672424067397637	0.14790045819672043	0.552724894546556	-0.12169152562837078	-0.42022251838746455	0.52624402214617	-0.32425449073400914	-0.09209780750570706	-0.7590708543109144	0.5950995016363023	-0.8633639482940945	0.5262067777767301	0.5186435799845377	0.7423298482249117	1.1361488180713653	-0.5775069312335973	0.8727663068178548	0.7893749390579222	-0.873686270319672	1.0146336310711628
0.9222155570276168	-0.628929587403284	0.49994268298944605	-0.16634891266518675	-0.2171384805540295	-0.9785429006481529	-1.620178994460499	-0.6963898654884477	-1.042920144310894	-1.0695387628850646	-0.4998131420393813	-1.3338003010089268	-1.7635372383559698	-1.5953549174418336	-0.5233677156794243	-0.2955732778759402	-0.5637523523791935	-0.06937671132085377	1.1487813253869277	-0.8482618110049083	-0.2028060726568232	0.3078116279374487	-0.7870300899319352	-0.9881034881646981	-0.11622067038306441	-0.3183385645339922	0.12200824763801774	0.4077516345001121	-0.6981098097279929	-0.11613953249103393	-0.028263446140584524	0.278196291951105	-0.17360136027400092	-0.47858520736019966	0.433110107057451	-0.4050404841612081	-0.06150395337385556	-0.8738565428019738	0.5391963255035431	-0.9270396375677145	0.46884954855708766	0.446668734569711	0.7413109005753665	0.9741749837722683	-0.5960358220395026	0.9155954312983946	0.7388033813744548	-0.8020286614671992	1.0104900303109423
0.6611874405117444	-0.7323529453549649	0.3052581645827802	-0.30813321065217664	-0.3720650217004661	-1.0634328332940668	-1.6918996739021845	-0.8397553660603944	-1.1151769687152506	-1.183218426285412	-0.5799432742425331	-1.4788136003863552	-1.836634843694958	-1.6594088696025344	-0.7301459472058729	-0.3893062956986749	-0.6516278519738105	-0.24955907302715166	1.0548114180128842	-0.9951950589978227	-0.345629282120053	0.18244104035704267	-0.8262089414984596	-1.083566181197722	-0.2691357932147634	-0.4238364137753436	0.08115706382036568	0.36256143179942857	-0.7344266609167608	-0.17208113876016176	-0.18583622929819538	0.03971818394098964	-0.23216728278134138	-0.5091914715860052	0.2887218877587247	-0.4258842153308451	-0.031000949588348935	-0.9514386111821798	0.5275760023748243	-1.0150689766986565	0.38297675433690537	0.40020273506751175	0.7948169738169286	0.8262071222037374	-0.5924786997357894	0.9771159401390721	0.653926348794456	-0.7460295671417486	1.008027324198734
0.4146531435995284	-0.843625904255149	0.13925290291144393	-0.4211964971579592	-0.5272037728167971	-1.1250094446258023	-1.7742004489128724	-0.9838936856291891	-1.1888735970007285	-1.2828337255919162	-0.6773842682201386	-1.5935129781574968	-1.9296919719442358	-1.7191465177092813	-0.9102171985647003	-0.5343117648289819	-0.7218588098035588	-0.432073435100666	0.9401690157167618	-1.11607199062208	-0.4519317459958085	0.03505909412393689	-0.8696244782986229	-1.1838942521060551	-0.37714972740390984	-0.5046847405778749	0.04798261253220572	0.3170101435050265	-0.7582786779190765	-0.27230269267322527	-0.28058144779620414	-0.15237555975126452	-0.2670352372982846	-0.5117209149104509	0.12298269226049974	-0.4137332460270569	-0.06288942115562426	-1.0165673043209527	0.4996692804209112	-1.1017975867903815	0.30300997929726525	0.39911807647137876	0.8828540507374504	0.7057033534215121	-0.5712067544170711	1.0365808205410487	0.5669213450272663	-0.7270801105785396	1.0100013981458207
0.17902018109006507	-0.9756581383910484	-0.009145740097780953	-0.5175058602997025	-0.6763475922835968	-1.1632854256184904	-1.8470409804921946	-1.1176368320247074	-1.2584374548866968	-1.3595762340170234	-0.7791156944731881	-1.670315450961541	-2.0118525627516775	-1.7681664508266663	-1.0600462497577852	-0.6877475732246026	-0.7720936724489736	-0.5968327943783327	0.8077736291936898	-1.175184581928724	-0.5332143945985357	-0.10558975692807673	-0.9171368757372559	-1.2641277697821613	-0.41138810654311103	-0.5963830708470674	0.033143214383678	0.27583957288536215	-0.7704381775505287	-0.3827926137554437	-0.2775060941057318	-0.3170636629753695	-0.27931457180178315	-0.4986183984898157	-0.04748122906338489	-0.3689277278011177	-0.14108885677252578	-1.0551794749528303	0.40670669539115323	-1.1715967081563121	0.2676644473302673	0.42853944089148827	1.0064184357053745	0.5725513337550472	-0.5213716479133187	1.0968298066361353	0.523007757800692	-0.6496898930178701	1.0305825849407007
-0.07330544972361049	-1.1014788081400124	-0.1717645731198214	-0.6184405397075905	-0.793580337527443	-1.1778419740928292	-1.8868208026947613	-1.2356356855236765	-1.3101637424676762	-1.410082734060031	-0.8590622787715081	-1.7568082920508972	-2.084216747301311	-1.8054991606594946	-1.1893549557799585	-0.8412923946279637	-0.8141059892451075	-0.7491194850252865	0.6702027464383423	-1.2168713940204263	-0.5886587568138334	-0.22607485328209437	-0.9804494524300538	-1.3363307009280188	-0.3687531725197716	-0.6790221749207969	0.013831434114176613	0.233142904662057	-0.7674387145690627	-0.4819262551617392	-0.19249080818774825	-0.42485191756679697	-0.27841561740666626	-0.47978247720043676	-0.215732304114493	-0.3298291967131919	-0.21290605555865602	-1.082769178809076	0.3044343920246798	-1.2366731825490884	0.28935004536435194	0.4982674935000392	1.1604153904729873	0.46086084713321335	-0.46288264684978825	1.1969198387596336	0.5584094602785032	-0.5264211125548638	1.051867402053352
-0.3073434726826714	-1.1919114008855947	-0.3366597606696037	-0.7109028143993985	-0.8623098415271718	-1.163881901449609	-1.9455879686040998	-1.3473004539112337	-1.3575839499227131	-1.456352453615142	-0.9204361094496557	-1.842400541292177	-2.157855687032443	-1.8333758443802737	-1.2873448264551444	-1.0113526867041036	-0.871206125296351	-0.910522177107719	0.5278839725525311	-1.2728216511028083	-0.6021070839177215	-0.3135340289457382	-1.049704574417559	-1.3726311224735435	-0.2345876382643012	-0.7543401601505176	0.0017851328457993768	0.1941388476047049	-0.7526748907920269	-0.5684248425420491	-0.027585825835903	-0.4972434900691442	-0.27927631842326683	-0.4321783538343481	-0.3409375384944777	-0.3082484705157956	-0.29049225133772627	-1.0898119314141959	0.22441568044139268	-1.2832392821530227	0.3278841030239163	0.5858149373307759	1.2851798693392629	0.40955325315082386	-0.38117501661973513	1.3217833723763295	0.6880061297771947	-0.4259235277938663	1.0954338458955033
-0.48140867157660017	-1.24380958897488	-0.46899745784419744	-0.8022050891387422	-0.9002954261383682	-1.1248952258496316	-2.0148015163943644	-1.4244308204592948	-1.4077637814832316	-1.4774053216065486	-0.9564459140288518	-1.8740833625075406	-2.2187296125488603	-1.855143297747761	-1.3406463025177213	-1.1688401452207688	-0.9287008172904567	-1.0709178690315795	0.39551807603648076	-1.3083979111257533	-0.6061006584931683	-0.34815883767383815	-1.105676359863952	-1.355954994588653	-0.028016084124453177	-0.8701788703010293	0.037187207412606386	0.1659196678088003	-0.7292539343379454	-0.6201484020744059	0.1738064036910419	-0.576027895868235	-0.28432576438732116	-0.35823429398302176	-0.4220951707149876	-0.3218167379498836	-0.3688506750607327	-1.0515798458435455	0.16039173795226927	-1.2962465725451817	0.3619977046096975	0.6400091293304226	1.3710658345551938	0.4100534664626327	-0.22784711791642867	1.4016985769365053	0.9001422877487422	-0.3210203270811978	1.194626175414981
-0.62232080661216	-1.2503130806698173	-0.5659814019829785	-0.8992486294655855	-0.9020196321437653	-1.0799945558389812	-2.0439009577618727	-1.4687845695528456	-1.4318938280094102	-1.4591041770248068	-0.9416588359458367	-1.8656718346464956	-2.2185549885513947	-1.8600705248370457	-1.3619861759609218	-1.2563049150983912	-0.9875685639657291	-1.246029896606127	0.30738719005269577	-1.3269272132210372	-0.6157953077275552	-0.35220935403607767	-1.1224413288247876	-1.2788866855674874	0.19071824660484413	-0.9999926658228377	0.07850105144966925	0.14146804147188585	-0.6930268874300607	-0.6328598008377087	0.36107285609734047	-0.656900869363706	-0.30291690634588775	-0.3006135750521249	-0.4857145010573379	-0.36269161602778527	-0.4160928551604017	-0.9797661272161029	0.09971032084187087	-1.292624542451366	0.4035934715990514	0.6693723870400247	1.4687715925058256	0.45462009057639785	-0.00040365598950029555	1.4271714159397768	1.1279641727289018	-0.19488524226409293	1.3175073922995044
-0.7497146675943087	-1.1941819466144987	-0.6423095365181642	-0.9918724231381137	-0.8670713027266898	-1.0221998550960443	-2.0491492200188497	-1.498197151374021	-1.4391861680369344	-1.4237831135758774	-0.8724612758242316	-1.8490108854570622	-2.1513422119269863	-1.8367226401390333	-1.3525535662386623	-1.2902806358443708	-1.0687366125316606	-1.4095172556834945	0.2518869968382126	-1.3642328747728754	-0.6213552666771172	-0.33138827870035037	-1.092952321703517	-1.150523909429677	0.3816542742711243	-1.100873118766888	0.08876525409512862	0.12331156774999208	-0.6320857024233894	-0.6076087789700666	0.519740256670203	-0.7221368273236736	-0.3109501158341573	-0.252925136908556	-0.5242748425268838	-0.4105584982151769	-0.44398391148847594	-0.8858851170926203	0.08086655360610917	-1.2576449369044505	0.4473994666252958	0.682620717035648	1.567745374198111	0.5415857477861059	0.2670884018245004	1.4307316796274232	1.3596712172250696	-0.0889735270564639	1.4527998661780888
-0.8227102505127298	-1.0740052048202466	-0.6731667867831249	-1.0675660909221807	-0.838674956130119	-0.93597737006146	-2.0572388981474403	-1.4927874183960923	-1.4220818311899248	-1.3864674146395184	-0.7737583900009073	-1.8039993048901521	-2.044280239080988	-1.797437632780261	-1.3126859261689454	-1.2579764478837534	-1.1583165937994484	-1.5252162739023936	0.2253165005118308	-1.4096420177743851	-0.6221878493624582	-0.28798735118739494	-1.0256267791293505	-1.015577499289589	0.5443191831624634	-1.194520236066498	0.1175872722080837	0.11211791434471179	-0.5497890594229268	-0.5506937773001461	0.6387929317386718	-0.7988871498010741	-0.27661770861643387	-0.22043022166716195	-0.5318702878415527	-0.4450082914357121	-0.486115759606207	-0.7617314497395132	0.11929437893332336	-1.1428606019976346	0.4766396965559642	0.6571893467370292	1.6527708947322075	0.651989971606153	0.5460658943405378	1.389004541526392	1.5902497921522731	-0.007000761176586379	1.6042172015056557
-0.8515430412200071	-0.9486872987683981	-0.6469746581429209	-1.1135990004281056	-0.8354254909661032	-0.8485619333646361	-2.0416278250645847	-1.4544040748860254	-1.378154481298346	-1.33245210326461	-0.6601307651659442	-1.7202442630189516	-1.9038126955198718	-1.7512332579996095	-1.2797441034591823	-1.146147270775992	-1.2312620965161005	-1.612312954284004	0.24898223114659285	-1.4485453169291063	-0.6307959076346221	-0.21657035216894208	-0.9127603659084439	-0.8899277591417288	0.6616916076496582	-1.2769311038213487	0.15638218838390777	0.11386202589173089	-0.4612061167607095	-0.44850634640116527	0.7268314467083055	-0.8619800556899732	-0.21977318814229502	-0.21999178482425888	-0.5265026404636683	-0.46099541434551605	-0.49769917876525904	-0.5984290210798531	0.13582754137708117	-0.9466306180199078	0.5161701684944535	0.6273418664398703	1.7299844832864733	0.7579875543460036	0.7868529891878593	1.2881515957555425	1.8100273012050985	0.08806499990102701	1.7409951171662073
-0.8893570449295485	-0.8531946326841104	-0.6151619010391538	-1.1224531772804418	-0.8308364503671264	-0.7899550102133684	-1.9935076115682862	-1.4196423733415753	-1.3235885805073793	-1.2636298992567405	-0.5396659808759964	-1.6072379979221956	-1.731895370015249	-1.6800872862548701	-1.2637070600131608	-1.0136782975359142	-1.2844166731387072	-1.6521866272295	0.29671180751090664	-1.4467170924557053	-0.6250383866919298	-0.12406579647514035	-0.7683075766387228	-0.7806828432797626	0.7103264100173898	-1.30763766703039	0.1533834647395751	0.12906849844230045	-0.3728027826602575	-0.3216595653487514	0.7845681716429993	-0.8781255920559005	-0.11677596648912092	-0.22142513604144476	-0.520342554893505	-0.46526620604482716	-0.45974644657941893	-0.3721219040353474	0.11036602255256833	-0.7171419930702281	0.6044162403608047	0.6297823482811692	1.774954039552976	0.8541237889388202	0.9526396645171065	1.1674628951535269	2.003995099116314	0.20094785038961333	1.8384088256046465
-0.9259477454887822	-0.7767258961713026	-0.5946747102894665	-1.0960962163352643	-0.819072060161074	-0.7359168381089723	-1.9352585862002425	-1.3677725806708454	-1.271489010438702	-1.200893517392998	-0.4162529583646841	-1.44678855426872	-1.594326584812056	-1.6027789604146363	-1.2348468094830483	-0.8967618467335676	-1.2991888476395264	-1.6364456247507935	0.3382337373971932	-1.4006820708056438	-0.6088383032551361	-0.025716416732316606	-0.628399086712014	-0.7021314079174233	0.722375058676376	-1.2883253631253329	0.1488082692365083	0.1493982986622368	-0.26351097282660146	-0.20567282317969887	0.8268412537272944	-0.8864435399249606	0.024608520504429254	-0.1990142681868472	-0.5006362617345823	-0.4340856471781902	-0.4149799384176647	-0.11160713148026144	0.07142223693199401	-0.4817300481881174	0.7433707407128736	0.6484733401609611	1.7740935948711396	0.9362778704825816	1.0066335956048018	1.0895185508490115	2.1540170678132684	0.2762502660133469	1.9193654027218248
-0.9346502311909791	-0.7175943981170727	-0.5443560339694187	-1.0250572319047497	-0.8145493351776876	-0.6825893606118687	-1.9002924567684072	-1.281777525629539	-1.2294680675378653	-1.1422046440365927	-0.2895131300782964	-1.2443715304948362	-1.517823811522492	-1.5271573133893337	-1.1793759938761705	-0.7752850184407188	-1.2859317679593048	-1.6091859537915998	0.3790773971219852	-1.3443694629267313	-0.5864009054637579	0.0318613180484819	-0.5057030044506846	-0.6392432336703935	0.695929986788858	-1.248348894041865	0.1741689034857206	0.17831239790265624	-0.15633854402176575	-0.09943912120290964	0.9026652283330744	-0.8777805243495409	0.1626075834993511	-0.1732982610549721	-0.4491576825644965	-0.3742000768458394	-0.4109825231784628	0.1688062119273856	-0.0009692355320560453	-0.24937981935216108	0.937472242247692	0.703732821853239	1.7728029278483848	0.9778908540885409	0.9259523986763186	1.049677504820602	2.2746343437417673	0.2817705558805007	1.9955724751940316
-0.9099518954347481	-0.6838119213077007	-0.470318305533133	-0.9162228059851578	-0.7933548644344299	-0.6563063511172217	-1.8797674056487623	-1.1806594635518926	-1.2184295711159447	-1.0684322497679504	-0.176952377440168	-1.0293101971739453	-1.4680035850456326	-1.4160490065727411	-1.0911722549230563	-0.6774276751584443	-1.2715857138767783	-1.5638532799864842	0.41442117053726674	-1.2604193715670302	-0.5388449114027869	0.03900301795032684	-0.4008065931544459	-0.5599321482308686	0.6302575148018554	-1.2057740422511727	0.1938405305925441	0.21775248284676252	-0.08726109116716634	0.0014504491616794068	1.0135690848657717	-0.8462522328633204	0.2779223930345408	-0.1150704757262085	-0.3651293308549769	-0.282850488020791	-0.39903570263402743	0.48420973891285024	-0.10618026926505944	-0.041023038485742694	1.1662851939356478	0.8030178212064145	1.7682063417848894	0.9871090708346791	0.7616168876699791	1.0377887671493595	2.3870299128106653	0.23357417896342997	2.0760990560059023
-0.8776504983265967	-0.6519269720003446	-0.40532978892318444	-0.8262126830915932	-0.7602368460076973	-0.629858358945883	-1.8251119356477576	-1.0601754666120822	-1.2359471850029053	-0.9716851489360714	-0.06958832485759196	-0.8213095039419803	-1.421204353724923	-1.2545926730836987	-0.9739636428035414	-0.6479578253990974	-1.249743096879841	-1.4821626004561463	0.4160136309164284	-1.127980155435315	-0.47370589995310153	0.03045784965981127	-0.3326281205497459	-0.47051048200213186	0.5742859169042949	-1.154666663462427	0.21587686548746837	0.25805099769291706	-0.025942728180788945	0.053612990933609515	1.1133182686906535	-0.7996680925049364	0.36894630721234195	-0.0012792520370968562	-0.2523638809273607	-0.13569714747866413	-0.35772150763340593	0.7878977028345602	-0.15800062916340532	0.12851198336407374	1.3791736337840363	0.9079779092857866	1.7465367217712722	0.994016778473906	0.5760625227225902	1.0632404141068688	2.501617937042123	0.1374291304438418	2.140872135814287
-0.8400997370671208	-0.6038400570988675	-0.3381492272124464	-0.7715899005199687	-0.7362836456558025	-0.5633957221890201	-1.7673977650320158	-0.9365244271165654	-1.2598505957329817	-0.891302794730985	0.045828892049482255	-0.6661195166812772	-1.3639102201565454	-1.0766945413829732	-0.8404126727836232	-0.6418349281309719	-1.2033591002367776	-1.3958079201913782	0.39408781069593557	-0.9810469074423992	-0.403077487408543	-0.017899630770096257	-0.29979730560392315	-0.386731930632491	0.54678108566247	-1.0936924530421888	0.25816743665440034	0.2893291856318344	0.03530379138088298	0.07878766806393396	1.2207992739407325	-0.719394447131035	0.40255190023827075	0.1314659336298692	-0.12784642309161712	0.07389290003035821	-0.3206772789110238	1.0328289878792747	-0.13541054153672344	0.29140328150589373	1.5712460735144955	1.0009292771936855	1.743230802730532	0.980106084469395	0.39539256452059746	1.12927482869438	2.6154643955568337	0.018672125353028406	2.1894030824540622
-0.7921586414550206	-0.5548935784571603	-0.2544721209611517	-0.7395504081620953	-0.6968523806246949	-0.4819831167287825	-1.7249770974899519	-0.8431345550073905	-1.2681561310842577	-0.8472897795594612	0.14129674605014392	-0.5868133985395787	-1.2971689283252934	-0.8860599924891911	-0.7056725833097915	-0.6443603961436415	-1.1419661955271772	-1.2940832375063263	0.3799915873396539	-0.8240007781281469	-0.33033233922328903	-0.09972716745641348	-0.2821374592340017	-0.2873986395871401	0.5441235352816669	-1.064583544065294	0.30021810992978387	0.3193197287176798	0.06251448848819492	0.14698260467245966	1.3531437319087019	-0.6293862601461797	0.36282576664985144	0.2804670083952797	-0.04175474174937152	0.30230466670978756	-0.27227675689545205	1.2567438048325204	-0.0496714006140066	0.4501922803701873	1.7176465060236275	1.075867564844375	1.7605302694916645	0.9471396452532268	0.226278829524197	1.1851370613171905	2.76152059976857	-0.09180444493705409	2.244442609533244
-0.7785164886015777	-0.5341018668538905	-0.190579626901597	-0.7305787629601428	-0.6413329472509269	-0.4305846674514696	-1.6423086098370536	-0.7895372845790045	-1.232774283857473	-0.8231648817297526	0.18735579841888486	-0.542810480842515	-1.235736206016989	-0.683738220310852	-0.6009497254563668	-0.6961960813245411	-1.0697782402208231	-1.167766550948818	0.3902835997901612	-0.6418042094365626	-0.25263402963880677	-0.1301060401732188	-0.28099089755361	-0.19430533131867317	0.5941278728149672	-1.0547693823535431	0.34475343993904556	0.3523352152678857	0.06786682362877372	0.2511549987416851	1.462049477286572	-0.5586837032591662	0.2727773136241979	0.4656391227002792	-0.005078309944488444	0.5307164333892169	-0.1931461052285088	1.4495363626545723	0.12591213052207226	0.5803652403717281	1.7941892392684102	1.1103635819821054	1.7688629969368173	0.938183445003746	0.08944465214954525	1.1936138796211082	2.9385613541453113	-0.18971881713201127	2.3080820627185483
-0.823283189962873	-0.5598725608769783	-0.18172713707148525	-0.7419291422418283	-0.5783596386845977	-0.37639420364551335	-1.5063552174859276	-0.768080192431253	-1.1628638065186443	-0.7917602923400816	0.20389805334185454	-0.5004106166350285	-1.1912769362623137	-0.5084033091713971	-0.5352749794003675	-0.7558625342281788	-0.9581031261526644	-1.0549295331805943	0.4153648507619553	-0.45835588344787387	-0.19239173330459802	-0.11921583609403671	-0.28770247812175087	-0.13051281174165968	0.6878921196861812	-1.0087885424195946	0.3723245619032231	0.38473072466661223	0.09164699720638421	0.39512208713746577	1.5192823307126582	-0.468166995443889	0.15294860542417102	0.6571854341828843	0.010232193996891183	0.7423095955890648	-0.12680263980969558	1.5550211461179182	0.35679314527261974	0.6663734466878879	1.833321145495328	1.1016475754060369	1.801061742662378	0.9550954188790938	-0.03170987168734677	1.1737357406984228	3.1040594769309267	-0.2864477424644719	2.362457050053166
-0.8731753766754634	-0.6166362040996362	-0.2115305194995293	-0.7470683825375459	-0.49445712183737944	-0.3303767278234038	-1.3766362258413387	-0.7845973043246479	-1.0751157588748295	-0.752115092104534	0.215920441108341	-0.44349321183653634	-1.1732557397238905	-0.3723002816485126	-0.4657918372554842	-0.777974005965002	-0.8148951011308334	-0.9591408514302706	0.4504284691105321	-0.2928933333596745	-0.15791716550312798	-0.12218266167515217	-0.2933094443880533	-0.07397314171111204	0.775623890232868	-0.9372627914112307	0.3734383735425463	0.41799828983884774	0.11607376160634728	0.6236027997433095	1.5375780789390288	-0.3638475793742757	0.048287361805568696	0.8041798172442347	-0.012763465243187656	0.8943384416994327	-0.12226012249241898	1.574919716970478	0.6092771931755927	0.6900867376335938	1.8555140089805016	1.0648272898480207	1.8751279151436093	0.9737938688680339	-0.12991122324605597	1.1282999945894279	3.2370254341426703	-0.38230969919600166	2.418727930188452
-0.905074167683513	-0.6761893749320917	-0.2688468782567132	-0.7471564837997583	-0.4032864135212589	-0.32689940063772904	-1.2414684014076596	-0.8257385509215014	-0.9832349408315029	-0.7048844532635087	0.2297324209469367	-0.380812019210346	-1.1850428595528006	-0.270196449135247	-0.3800466831192451	-0.7753576937792142	-0.6913043975881891	-0.8800648389783262	0.49898376567144853	-0.15999294348692156	-0.1456683219289673	-0.10729523750165329	-0.3042297452707992	-0.031269955229308574	0.8618556936934567	-0.8654210208844205	0.37719106198888286	0.45353456260935393	0.12016883681457598	0.9064409653189518	1.5452751506050162	-0.3122145536281214	-0.022538768516010322	0.9062175609524157	-0.04453575125434918	0.9890706487288	-0.1477209320557477	1.526201755298872	0.8435680324735622	0.6570081976055314	1.8501877217440597	1.0095290703487394	1.9413142258017075	0.99246849917546	-0.1705438242874688	1.0555265094503024	3.3351861656487687	-0.46684798440516495	2.4882505146418086
-0.9380568981918372	-0.7324502544576325	-0.3319384327602072	-0.7437058510297774	-0.3535231755808922	-0.33281339504840235	-1.1159446767264505	-0.8614094512857708	-0.9268159591194663	-0.6513204827653171	0.2570925305109334	-0.3153209800181548	-1.185304795548999	-0.20561125955252	-0.31720011306174206	-0.746759948081795	-0.5954746501854391	-0.8463038336620468	0.5326023736759715	-0.08997688730287554	-0.13793518105495847	-0.05709015311703926	-0.3366690513501485	-0.02967830744853952	0.9448919151010526	-0.7827994734506057	0.4110680713880008	0.48067729855983227	0.1538813638577597	1.1732467360579977	1.5377170779758889	-0.27618222050101415	-0.047575604754452355	0.9712748432571863	-0.028986020688888135	1.0300211160403185	-0.19369120730657538	1.4749349879225586	1.0356398599409313	0.6276117213192484	1.8281579078681656	0.9190181842821398	1.990948297975006	1.0130963433670819	-0.16797774103354682	0.957407337582465	3.399363842135183	-0.5075247357019146	2.5378369067582454
-0.9503518690949393	-0.7866514246433797	-0.3693577667563785	-0.7375681297623202	-0.35409348987498435	-0.3453140055516498	-1.0544196660005472	-0.8917312319267664	-0.9387343356909618	-0.5880599631092573	0.29770250445497803	-0.24017559621457435	-1.1668994262161518	-0.18444144828481074	-0.2682051777241504	-0.6899823398832972	-0.5257645062002708	-0.8402441660411769	0.5386183351083613	-0.0723369917081653	-0.11259079965035837	-0.005712550838091785	-0.3836081679485862	-0.03591829022542271	1.0070916372039356	-0.7224046321475187	0.42930031114554323	0.49064462353361415	0.23526200319322452	1.4041704802579889	1.4886851677243969	-0.1857744814351123	-0.017527575930472994	0.9971594799440242	0.009125770860502569	1.035482438169081	-0.23348365900590923	1.467668655869655	1.193770473327698	0.6354761292025084	1.7992618937793048	0.7909122565174295	1.9929861932740927	1.0326999412535751	-0.1459625164274858	0.8464457859841927	3.3998635929442953	-0.4970680327804815	2.540514611023107
-0.9458302928937992	-0.8270022658827981	-0.3625146516019912	-0.7361438260232205	-0.3832988869817777	-0.37275189378314344	-1.0288134947340217	-0.9403733687871363	-0.9936601874522081	-0.5404653396902332	0.3300413509375376	-0.18351035713354458	-1.1249198172254855	-0.18746950159035525	-0.22076895302209154	-0.6431975907277347	-0.49887157313467795	-0.835456498620605	0.5372617947853724	-0.09017453319189235	-0.07999307078363847	0.04241397909747891	-0.4311345478467345	-0.03830576189657889	1.0864268528664853	-0.7104134470864694	0.42978010692863816	0.48743573080452907	0.32837108161190576	1.6124961822121109	1.4484970711929652	-0.05991557590544252	0.04442377057549433	0.9946300366195773	0.04032989363946424	0.9912249418868588	-0.236799696647522	1.4986344093874022	1.3226708144428	0.6798610062637558	1.799479293258343	0.6482990200294395	1.9243317649759895	1.0621887069686173	-0.10690495959020536	0.7546206517070131	3.3559822477054055	-0.4289667645155026	2.526187915941773
-0.9480755961443663	-0.8468208864593937	-0.3275262394163119	-0.7352628134010978	-0.42396362246289854	-0.39263865181216884	-0.9813785638891112	-0.9887124393742333	-1.0740225744465743	-0.5280461858889403	0.3355707315705958	-0.136013143065939	-1.0504950695057602	-0.2170859878682651	-0.20481225548511897	-0.6327323419845873	-0.48581966254474535	-0.8525755013163009	0.5277955025314662	-0.13268486982116173	-0.055735280341262385	0.07952594699537788	-0.46506997709439785	-0.04734921519640995	1.2020058384463903	-0.7189810873643484	0.43954737822732215	0.47502256190348185	0.4182831276311777	1.7854360984197428	1.465646077365263	0.05066954325331137	0.08673200721371553	0.9906335161669505	0.07214703464264198	0.8901432392337391	-0.2262837690580286	1.5657306016666532	1.4029811557571172	0.7401948224673907	1.8804243659536533	0.5272240042360912	1.8383778699167563	1.0856749129419854	-0.07368745429633294	0.6875690189230313	3.2795526158988	-0.3198171869819467	2.549661805154165
-0.9509093236950807	-0.8607685245083884	-0.2775588523752368	-0.7353949652944162	-0.4681430855704054	-0.39916181302909254	-0.9158087140989135	-1.0061842100284406	-1.1778084375439772	-0.5306814342336459	0.31336143508594366	-0.0464943133670425	-0.9826885712899702	-0.25958498163029003	-0.22759835529118852	-0.6699239464589303	-0.44896813748127007	-0.8920781742033761	0.5004582660225267	-0.16875524456664875	-0.032874535421745496	0.11173465824424689	-0.4806184720772585	-0.03510437942843578	1.3091719651520908	-0.7092371522122505	0.4368228236018991	0.4689590491032991	0.5212706769469019	1.8764771976704222	1.4900404083337577	0.16762933425057938	0.09795937380803564	0.973214083139261	0.11748047990656821	0.754252694500409	-0.21558614077584326	1.6703881411732062	1.466152642109385	0.7991878871998342	2.0332199664711665	0.4372941852745626	1.7403777493118135	1.0633558713628313	-0.08189892070888308	0.6181438770139518	3.1661091822301497	-0.18787872050962964	2.63656014939921
-0.9484782022444669	-0.8912262736432887	-0.22514649195251102	-0.7303144591735073	-0.488117348986769	-0.4053423179174997	-0.8659669368686366	-0.9986227065102724	-1.279834540342232	-0.5245082557907988	0.24914261188290232	0.06687218846894409	-0.9449872502372051	-0.2897991100079792	-0.24615826028132176	-0.7218504758129486	-0.39145766324944853	-0.9143205110391666	0.47095351399750507	-0.18305163053883194	-0.025028501980233486	0.16000331156094824	-0.49559368621992367	0.012572706368278248	1.3814149451358038	-0.6718941791158357	0.3884833984552577	0.4824486618497721	0.6173253357785188	1.9146304801446579	1.4870866788005366	0.30496628138122317	0.091628439663708	0.9296233431812952	0.1459783515005807	0.5997483009891147	-0.18528755026961735	1.7326326594355943	1.5180178681201955	0.835648322729859	2.229422996303356	0.3732024835852028	1.6264594020928957	1.0072128820329822	-0.09513637087394185	0.5936670641613919	3.013701306444528	-0.013883430273773856	2.791749725041506
-0.9349134736410443	-0.9087905666747563	-0.20113235684193995	-0.7166000293557946	-0.4453305138066984	-0.38395802482311076	-0.813367314821798	-0.9760442691514092	-1.3473853390981143	-0.5080561528652854	0.15070357617277516	0.1555984973415323	-0.9093115675550377	-0.30311988836526327	-0.2361150216502958	-0.7320795297059892	-0.32954394469526627	-0.9438945156961266	0.4259075282721466	-0.16868936260364237	-0.06320030136745194	0.20766794050784165	-0.5349822746792012	0.06636316659567723	1.4283215245565095	-0.5898871140789992	0.3390472972329724	0.4961222238609693	0.6812121011981265	1.9397860710906536	1.5379777011699987	0.3861843225830521	0.05540249020946325	0.8505698078145869	0.15496430156773772	0.45287842007304635	-0.16648152857609627	1.721431329101738	1.5016866031825362	0.8150367702622818	2.4519857129689546	0.38288693533639007	1.5442190051342177	0.9474016617498912	-0.08849994866552148	0.6464352581032738	2.8289869589988266	0.17752200492771983	3.0139600884517397
-0.9042070160832953	-0.9265008233602272	-0.19784428919075586	-0.6950005365700804	-0.358695793597083	-0.36064470350893224	-0.7738047773623553	-0.8964893724171615	-1.3740883684859235	-0.4744094184751475	0.045461796239817095	0.22150380878384074	-0.8696195329311662	-0.2740744823160304	-0.20326961403139293	-0.6692153619086139	-0.2753003936703561	-0.9876548559203158	0.34737563957386375	-0.10577208793343398	-0.12678704001396146	0.25318295331512447	-0.589429972038247	0.12570630714917144	1.4291041160796905	-0.4713271247418643	0.3455588114320939	0.4975733791715746	0.721516262458065	1.900621220846966	1.6466401982333672	0.4024751506148146	0.03870489048741647	0.744855939808209	0.15311029523108605	0.34074179200357235	-0.18644589218552263	1.6848537314446719	1.4685081130138555	0.7327906725518535	2.6518845339447976	0.4830629042506754	1.4996570279275336	0.879563208796385	-0.07768700474727101	0.7229385432961232	2.628925425415202	0.36462798359806586	3.258041627572772
-0.8787189529768623	-0.9619537730987208	-0.18112291951165488	-0.6590552215874631	-0.26928908065571433	-0.3640078119184361	-0.7943632569040165	-0.763140212176898	-1.3522780059904385	-0.406111352259596	-0.06396717027211767	0.2735580176027161	-0.8455388836806967	-0.19482713988540565	-0.15128581087720688	-0.5227382171738015	-0.22875857465014698	-1.002759858298872	0.2692861009809044	-0.01671614444081051	-0.1827535303539641	0.3078649242053721	-0.6330412632716467	0.2080379059908391	1.3715021191755006	-0.36591705870008306	0.38228032440240717	0.49981483502692303	0.7718425814644602	1.7881463365945023	1.7203270626474616	0.4071971297544555	0.08332745652583125	0.6575901451147962	0.14585873818853828	0.2752815156920363	-0.19007990603934305	1.615186375515932	1.456080199860746	0.6350358824507749	2.778501613861434	0.6186258598637997	1.4636542109770103	0.815059511254921	-0.04323070064116076	0.8271186402512616	2.440229192490439	0.5495576941477053	3.4700884419485005
-0.8824353169778003	-0.9813345027133138	-0.14912749198282074	-0.6136830715481307	-0.18513456446924467	-0.35768770630359636	-0.8691760653824574	-0.6201838510738693	-1.2745152648925389	-0.31138800568138525	-0.16848623032980065	0.29110154680326505	-0.8331580422604047	-0.0832540003245406	-0.09245653627211337	-0.3085821634663804	-0.18852965071575742	-1.0007811913206286	0.2125768174785389	0.050516398806256205	-0.2301825202764934	0.3689602126691693	-0.6871953289808348	0.29856287352215355	1.2779824321552815	-0.27253329099917745	0.43450952250484143	0.4846833047693897	0.837884649625242	1.6660901878087386	1.7800792736165896	0.4085592391216596	0.14286884018531826	0.6260732812921895	0.141193819018899	0.2504882470659579	-0.16891177534083923	1.5287952768931325	1.475619391839731	0.5487675303267714	2.818956033585837	0.7672628253410301	1.4704245520261974	0.7574873410341957	0.01782438367629268	0.980019250408164	2.2717970488255146	0.7086906655104546	3.6047554666557318
-0.8905648632298531	-0.9684248284261043	-0.11229832397532431	-0.5650071241758359	-0.10676276996241271	-0.3483979125082904	-0.9479334276591374	-0.46613526436903807	-1.1504121692504428	-0.1740639040942845	-0.23732816638579374	0.281447202191874	-0.8083265098208331	0.062238648632641946	-0.04508458829729605	-0.07424053449222902	-0.1543137593506122	-1.0095791927060334	0.18193670018318903	0.09627142211354409	-0.27604512582490603	0.4466128750347552	-0.7360080951545447	0.38660993484931383	1.1998374077675718	-0.18508366758909883	0.5095118847405213	0.44426897001581533	0.8938506774710391	1.5436714015207182	1.8609072135492386	0.4072152912126851	0.19642357010711775	0.633594159443545	0.15940494577729725	0.24651981230111425	-0.1769520309924171	1.475516294486784	1.5362335097814306	0.46624127559251305	2.7691172030162763	0.9522939604992235	1.5255156549448257	0.6987003670562284	0.08178179663956123	1.1378999913186145	2.13383358352264	0.781763733303223	3.66374314162909
-0.9099364105847414	-0.9400105704472205	-0.050316843593380026	-0.49088459556788894	-0.0674906624087263	-0.3429407932023051	-1.0383238807984143	-0.28846266166255097	-1.0035388418587794	-0.021801875426146887	-0.2807601893666279	0.2782591070496808	-0.7606366961130492	0.2238676342838421	0.0009054100418921962	0.10959173422853766	-0.11883528896830324	-1.0146671935072311	0.18643392625396976	0.11858893708164128	-0.30146006508419676	0.5478402532454888	-0.7271851631993422	0.46235789968870433	1.1489200467905598	-0.12942911906270765	0.5855766519244812	0.41572276930484586	0.9328257353739204	1.4495001680400372	1.8994273216383786	0.4530366503254344	0.2496340196222778	0.6630874686065924	0.1942722262375443	0.26437776874291574	-0.21517731421729266	1.4653434296127235	1.6191685186750135	0.4042265172458929	2.6476633607268036	1.1081167891758326	1.5797689564627204	0.6206432707329718	0.16219753667970704	1.2762416660385383	2.068994946288688	0.8077020183841432	3.684617507723042
-0.961686779297801	-0.8917776918917385	0.025926981514854598	-0.3698628283755973	-0.049585446198839304	-0.29952496728188793	-1.1267587712495823	-0.1360506328333955	-0.8556923136956204	0.09826935716384655	-0.29614379814034664	0.2834285042576442	-0.707166828089165	0.3306596370464816	0.044597515382304345	0.22959688691688368	-0.08712877339977297	-1.0182711940747464	0.23656693819053717	0.11396072918050862	-0.2981438459137734	0.6520877533052619	-0.7026599292065935	0.5078645566934575	1.0853833975022422	-0.06773508640600905	0.6130620960702505	0.41380833436456366	0.9789851357473791	1.4157367079615348	1.8900101368912814	0.5736287329685804	0.25060948077442663	0.7234737122388836	0.23854410335709755	0.3396457481161405	-0.26430463900362977	1.4615425790004377	1.6804556283037044	0.39187959698133656	2.4828564389924157	1.2234392406289762	1.6293577420738177	0.5229825765232239	0.2627172117298904	1.414519764621182	2.0320456284020105	0.832861801047898	3.6665967534733936
-1.008311662659567	-0.8284456842390331	0.06948685210746844	-0.19825625312974451	-0.007673977144586413	-0.21373397540172934	-1.1419185606351838	-0.03753894070590111	-0.7290828927789806	0.18871224510479956	-0.2671547009209666	0.27618774579910277	-0.6339295235522024	0.3674345475861836	0.058175974011451095	0.29907451051722117	-0.06676968674800296	-1.0274048621796728	0.3209083582720581	0.10248079712680955	-0.2786557664484328	0.7555891056140959	-0.7129789843301104	0.5360982178955304	1.0252216741576454	0.03500637036889211	0.6120339622493384	0.4332047623894161	1.0292755330414192	1.3867066215966948	1.8821914410680467	0.7417311903398097	0.18638205824678164	0.7818195382561225	0.3065592229169919	0.4689222349080632	-0.3235617774074908	1.4685629736607821	1.7146884721153395	0.4201554451722938	2.324064236178091	1.3381031493630382	1.687686834189885	0.4260364727589125	0.35357425604461656	1.5681409043339163	1.9633379526458938	0.8336756899385689	3.615524919574991
-1.0152953300113299	-0.7573127301891553	0.07537446042304977	0.00932500418612987	0.05841616535457309	-0.1313441648564645	-1.1198725163136787	0.030075144861378744	-0.6209642865207992	0.26335820236063806	-0.22423890642247102	0.26779422977502015	-0.5361051601721218	0.3480311007467099	0.043697641200965	0.30726865493242744	-0.056921570414123546	-1.0351075300592636	0.43205619473613294	0.09472319598291698	-0.25053140556905135	0.8447537618513137	-0.7026599292065941	0.5771554958767676	1.0319063100848225	0.1217888414622506	0.5952239742773943	0.47688930629365067	1.075830072250761	1.3219281119831068	1.8796894584046124	0.9499159860233034	0.1438825547159826	0.8452073879667583	0.3617906697523956	0.649882860184989	-0.38084292077833704	1.520567553214775	1.7120638045360745	0.44204771546309757	2.199331285079788	1.3971976739487837	1.765443861490572	0.36043706986777957	0.41170931459036425	1.7229064145176785	1.8738503158269808	0.8016863178878854	3.558648135554956
-1.0132048752608014	-0.6804709754494566	0.04408161145216332	0.21457157805337795	0.11929390046818913	-0.05645472061314895	-1.0927954944783167	0.03587886399456387	-0.5277769797705307	0.2915742868470455	-0.19588075512595196	0.2755213078315256	-0.44610395187848784	0.27303365769228694	0.008136541856231472	0.2738743368943991	-0.0720093896692335	-1.0539931996998202	0.550281632885369	0.10284314792333929	-0.2173409907229388	0.907376876662273	-0.6651170254035532	0.6012291685609206	1.096339678826786	0.19777397900869237	0.5738730619297469	0.544201111311404	1.1271442383468588	1.2401247259478012	1.8834424323997656	1.1640214170895755	0.1477652726353144	0.9368406881337158	0.39096136622664274	0.884266176320087	-0.4298793952183274	1.613107086651567	1.657349580383667	0.4457898128528416	2.1063386579210968	1.3741486787809545	1.836679623834185	0.3408334719812852	0.42921177209470046	1.8230176386869394	1.7810578752703854	0.7690422960773132	3.498507288671914
-1.0293246041148694	-0.6472074805209803	-0.018363570778023464	0.37078979949948243	0.17708132789520814	0.02491981192169911	-1.017029975972336	-9.510264297883097e-05	-0.465652108603685	0.27143865999219363	-0.17416474363553597	0.269433306938521	-0.3854919623582696	0.16147379906697173	-0.07132556219243708	0.2648444260865102	-0.11806195932029229	-1.1090248750322167	0.6368200584899915	0.12950887244979734	-0.18776313803694641	0.9346112695715494	-0.6494706532040752	0.6028569901548896	1.189663717966209	0.27932457140777156	0.5762377697178478	0.6188436351752192	1.1775783224903116	1.132192353565706	1.901877179662997	1.3126366297806704	0.1797833504528465	1.0320657978213883	0.41258147237823894	1.0901523513819196	-0.46076851297580196	1.6983355721459006	1.5780711596560704	0.4410071322317227	2.038365087475078	1.3192959440622283	1.912127036462575	0.3481222945247445	0.3911275571813209	1.8644268961015744	1.6905707368332468	0.7443602308059061	3.4281638021811545
-1.0449797874688203	-0.6391308249995855	-0.08307105596479476	0.44097713839528085	0.2504263987401528	0.11370587393258522	-0.9070003248969171	-0.04970705157782229	-0.43641609090649763	0.2489735318381558	-0.14806652591725855	0.264588122795865	-0.388932055108336	0.059356685618155346	-0.18515964613192773	0.26015686675364186	-0.15728082004094857	-1.1892315543288716	0.6931459719010767	0.13021710355210536	-0.17489338534151408	0.9265102368470679	-0.6241204540998246	0.6277445736360268	1.3356007330495392	0.29890022491153284	0.5991137472331853	0.6921848883145015	1.206225888091738	1.0057654685685367	1.8968558394565178	1.3740041971377763	0.2565961345121116	1.0923340007652071	0.417216488219868	1.2058983653565605	-0.4362389194625136	1.7707529552823502	1.5160886252841537	0.41297141863261866	1.9925481472677276	1.2275648170749789	2.013116070172846	0.36115166031321533	0.3073670603481316	1.8639182870033402	1.642771990090663	0.6942352910826842	3.380942389743903
-1.0409537264678048	-0.6450504620785182	-0.13766140991715087	0.4204495442998163	0.35165055438004944	0.19697136176183236	-0.8168940133448018	-0.12120038544299964	-0.4404822037189205	0.2698662466152432	-0.13010177473184217	0.2686948216230964	-0.46987027793351965	-0.035163732695697975	-0.2718528819949363	0.206050077244801	-0.19916687893536494	-1.2779182349608562	0.7447092491781875	0.11261014893889483	-0.19044433651516107	0.9220866466093576	-0.5676033527322699	0.6805945147202447	1.5206510203018895	0.266999810188363	0.6141416365822103	0.7491955345076752	1.2092253510732043	0.9043605712270585	1.864538563387141	1.3758021815024861	0.35693474635845535	1.1230751686349831	0.3908866079066188	1.2329782082995255	-0.39558338947289784	1.8220867964929983	1.4525582100321575	0.3462540245288297	1.938832359321982	1.087237111200271	2.1063611017465904	0.36689220355822566	0.19962695793518773	1.7731315629683901	1.6454319540746518	0.6218345662865572	3.3538330772230127
-1.0064379958090957	-0.6949538135631228	-0.18213463263509452	0.3311442315039499	0.4874118826203489	0.2645888772555427	-0.7146531845998007	-0.21342345240007532	-0.47647730074692235	0.31449075587780306	-0.10696326697897773	0.25163761202051016	-0.5595571630317154	-0.1409331034209375	-0.287247158168571	0.15167075521660653	-0.24776038885846702	-1.3582839142825485	0.7832084533447687	0.09683141879908888	-0.2410343183277952	0.9363167501451244	-0.5124844973164105	0.7437539925662671	1.6762563014945264	0.24858289491890395	0.6106802527184656	0.786155710845864	1.2231270537537706	0.8634397920250771	1.8211187392487713	1.3393158119196418	0.4190199796892272	1.1182860892740303	0.3601459867118186	1.1746044226394972	-0.3959013656851085	1.7811941154937503	1.3787758880816554	0.2834188063267037	1.8811127976372777	0.966007144178904	2.1503117103635505	0.4091483185650776	0.05723588303135439	1.5967713581553988	1.7162514800241169	0.5607221265392879	3.339369565135442
-0.9543469603959508	-0.7667030585965612	-0.21063121894536066	0.2043077810056455	0.6550710219604833	0.32718076659769413	-0.6073145214969087	-0.2912660246903302	-0.5345760536535982	0.3462156516961124	-0.06690393674942736	0.2061397118556379	-0.6366885827121553	-0.2400487254353112	-0.24795800864399933	0.11309831931087555	-0.27359591199718597	-1.3862855853585816	0.7980271818730778	0.0651751355749691	-0.3081912844216106	0.9392302794583136	-0.4710964171462078	0.8188508287680684	1.7770149601041776	0.2002143519566928	0.5960978880251661	0.8014848162395829	1.2445363943160896	0.8797775658109434	1.7470670023629258	1.3026478277545055	0.4480160406040278	1.0635826616439954	0.3249497696434548	1.075922678153688	-0.3817968494149687	1.6130847287067873	1.3558044384990124	0.24333634070286347	1.8467455633259526	0.9037942261292751	2.1578745662512695	0.47655801725131963	-0.09472933697849222	1.3842575232762022	1.8611630936730452	0.522893986359885	3.3370632213160727
-0.867833103424118	-0.8006963717950428	-0.23021910914087673	0.073888545844043	0.8583946993660907	0.3855973251220087	-0.5234593248623376	-0.3695935030178215	-0.6056330414903559	0.38287617839207655	-0.013181759353956832	0.16615343380100164	-0.7067477304952493	-0.30371753046504546	-0.1826689229514317	0.06071756909126791	-0.27133905200400504	-1.322897575376996	0.827045348782244	0.040008225706885954	-0.37352785786442694	0.9293704698923317	-0.4416633398630048	0.9048540696494676	1.8365734358163217	0.1115533203925684	0.5650311110698801	0.8060222314361243	1.2731121164928099	0.8974322863155304	1.6306031843559263	1.2993787652732158	0.46947618595126395	0.9865358179813469	0.276670846570494	0.9836660185252464	-0.3151808329571208	1.377745001971905	1.3921684226527848	0.21329950550496912	1.815512504837431	0.8672644741237953	2.1480473822534543	0.53401108906447	-0.22113990720445292	1.1755158725422477	1.9965149579734578	0.4795809427868346	3.3423209034127708
-0.756744789496084	-0.8221205925656522	-0.2466594473967984	-0.02924866511915305	1.0461342071075355	0.4303203214808363	-0.4519726443747836	-0.4573311891304493	-0.6754102036550064	0.40644781966322785	0.04269710592328828	0.13176883704140502	-0.7260786070146615	-0.337092521503784	-0.11390889398798207	0.03279207027491866	-0.2608912106369725	-1.1898852210984676	0.8434417926862043	0.03972822736411268	-0.4539638122108758	0.9530695436959679	-0.4259470553659421	0.9575412285742871	1.8353343325712832	0.033162923177952275	0.5235630469596801	0.814470271741996	1.3175472746733308	0.9075288778257213	1.5234870515775978	1.3041733902457755	0.4670662231047829	0.9355591035159962	0.21961529672644878	0.8942061605406006	-0.25960313358025205	1.1377324647783906	1.430192452967806	0.18820544065609557	1.8008018067558296	0.8514400799623539	2.1119766354596297	0.5884628810067849	-0.31038651306326903	0.9843000436516428	2.0993830196815266	0.44615841855910177	3.3488685744253863
-0.680574812326862	-0.8401227765591228	-0.256369083067605	-0.10591144678755401	1.1523983495324335	0.47273356036596803	-0.40861598101618607	-0.5268545922193503	-0.7051261559792343	0.36359955514129805	0.08189605534893901	0.11323465680797033	-0.7008629017806671	-0.3440251698612138	-0.06626376992239966	0.061498828980079634	-0.22430798361464405	-1.0360968635483838	0.817298901461637	0.04909993660163914	-0.5283741257668095	1.0171316577408789	-0.42386366889791427	0.9447537856083243	1.7837974199717532	-0.04628087243148471	0.47947324160615024	0.8208948701358972	1.3656464475138448	0.906078327816697	1.4731172755963544	1.283832557028859	0.4517648716985546	0.9059814795754649	0.15771540774470252	0.8322418862838088	-0.22666988303000202	0.9164111694194119	1.4745650381967783	0.19448896247630923	1.8062911436015487	0.834899036371325	2.0436392130969376	0.640246868619468	-0.35372677436571476	0.7988484512077002	2.1889835034573353	0.44123969874157326	3.342926807297521
-0.6673972049735363	-0.8337976848857414	-0.26227074295434477	-0.16584967217931793	1.1805559599128714	0.5320765600747885	-0.406426419373943	-0.5634498447171025	-0.7126851263551132	0.27982486466926837	0.0857046743741987	0.15223028382972367	-0.6758392829438845	-0.3082197676167068	-0.07127735464700906	0.1339924791279225	-0.15674422395865317	-0.8503495009657772	0.7481300899926846	0.07229038757955834	-0.5591937966953451	1.125713920925154	-0.4252479323900924	0.8726774628086662	1.7089947135476327	-0.15279700678782765	0.46233767792425046	0.8239061877287966	1.3706216046747202	0.8767619486869179	1.460294614446246	1.2177611719903396	0.4361192398856863	0.8899785348094653	0.08964048152878915	0.823775892118808	-0.16184816091247795	0.7425110749349036	1.5266545947699206	0.24683830350075575	1.8001133750722063	0.790718567482407	1.960515728175323	0.6636377958667781	-0.3234115977176571	0.6446339342136914	2.247857372969615	0.45258106350069366	3.309719365355928
-0.6857002976781541	-0.8367493943333191	-0.2449311041442507	-0.18041574753175177	1.1753568156504455	0.6022195796194074	-0.38257524026341294	-0.5684504382261133	-0.7221238406868997	0.21346319640866646	0.06301356463936277	0.21671266015206897	-0.6623233855400663	-0.2565038045825426	-0.12242556034709424	0.22963322458612692	-0.07544991749100417	-0.6549384701947866	0.660751199187949	0.11506425206084851	-0.5760006776824725	1.308608947018434	-0.4297502843545537	0.808179553874268	1.6101762297558697	-0.24479379993555206	0.47025430834529036	0.8292815940201944	1.3509185454491632	0.8329400694668848	1.4840981995080973	1.0969693133066687	0.41299507257302437	0.9293703988488492	0.01921814406404875	0.8438826282606893	-0.11444699270670515	0.6364673428521048	1.5558848670415832	0.3103539030464716	1.793156591742975	0.7397783512711592	1.910089141163492	0.6717126679002193	-0.26623218396992077	0.5683637615241984	2.2702333124228042	0.4643470659419012	3.2402749620489915
-0.7204947556369343	-0.8451341953464944	-0.2067529853054991	-0.1571129636766001	1.1599052772174683	0.6543033415537521	-0.3323156077579005	-0.5610101612172549	-0.7238169433989577	0.18421339572074177	0.03193661000252202	0.2857520312256837	-0.656892579218894	-0.20311444366899792	-0.17686794831815492	0.3326686857361053	0.04051796523551297	-0.506573780165423	0.5916266227295284	0.17672976943395274	-0.5989178688857427	1.5458306355491334	-0.44752199040061136	0.8060272119889078	1.502194903546855	-0.30420546940347115	0.48605329806000325	0.8267199301855104	1.3438240072594683	0.7987185409644798	1.5523293517255345	0.9525130745501034	0.3848597126748207	0.9889809465283115	-0.026309672831945213	0.8728144074272478	-0.12648466359748536	0.5806619126858237	1.605529220485322	0.3497759985427103	1.8107840661683419	0.6831436774302135	1.8727050840658097	0.709204846604157	-0.2268383817407474	0.5592087977559694	2.285032384770086	0.4747329959163212	3.1682310356236116
-0.758215850246453	-0.8252669202185634	-0.1728184409567367	-0.1302714457892545	1.1357531300187993	0.6969830909166177	-0.29221821554615296	-0.5069128314379656	-0.7339488966364682	0.19450687958652707	-0.004050251088572163	0.37590127521823397	-0.6535747232670518	-0.1316497294710438	-0.19324244458217796	0.4307622238684858	0.1825265401910368	-0.40915976482582883	0.5467870670533215	0.2749268352935833	-0.5748011941527462	1.7589624109780853	-0.4846034730395912	0.8740158938970428	1.4145772609306324	-0.3567349360252252	0.5121164904201735	0.7993251156130017	1.326132563925671	0.7953021139695378	1.6240354798644094	0.8258550648583405	0.33876439156355886	1.0408682605904627	-0.00908535589789371	0.8860236260016603	-0.15296753955720283	0.5278971630093712	1.6782571887928674	0.3850357611134574	1.844227352693754	0.6196717806529293	1.8165044603732305	0.7709454610899306	-0.1964170223373554	0.57143660815937	2.3004118128956907	0.4809964017271303	3.1304304513298824
-0.7685287603490552	-0.7627944763060862	-0.13863096832711314	-0.09282840934902856	1.1154738147707135	0.7507039886427578	-0.23941802296720108	-0.39538444287338137	-0.7812224573999084	0.2285903954702651	-0.025284449328806347	0.4710037743752137	-0.6406700098543636	-0.04009095978498263	-0.16230926959862102	0.5182269937461065	0.317401543699585	-0.31865341724063795	0.5218090311061009	0.41334483956804463	-0.5023947236700051	1.9172167958677335	-0.5189024462346957	1.0099932577133104	1.3506167079005906	-0.3970274246271391	0.5377170225609336	0.7645655175157772	1.3015800735324734	0.8273096450897441	1.642174854174317	0.7238603154420892	0.29909563804291095	1.095757180730957	0.06287700295938733	0.9057146213586519	-0.15880467430990283	0.484791045477084	1.7364709697176306	0.43028112046218825	1.9080522164147893	0.5645866190921724	1.7684327745958974	0.8372356347449866	-0.19947862511617315	0.5887505095451211	2.34661458124788	0.4816156650135099	3.1591815679255766
-0.7443569094929549	-0.6783788297421068	-0.08780643544534415	-0.025284108319602615	1.0942395546580976	0.7936502484833563	-0.18865696413140473	-0.2684451343128505	-0.8530126786946439	0.274932911940975	-0.026213660597017047	0.5518048749847194	-0.5966647624930991	0.032874500130193066	-0.11532298198723286	0.5518030001303705	0.43138086447406787	-0.2526154068417612	0.5141711192875293	0.5799767944995918	-0.407607301679636	2.040420001885887	-0.5346187307317607	1.2027996820657225	1.2881887299367794	-0.41618171877297405	0.5445541124700105	0.7353039585531003	1.281661484032797	0.9038261580658397	1.624852099205949	0.6362676024017431	0.30898413638918587	1.159954452305416	0.13839785784991762	0.9116861708143217	-0.17949584069009433	0.47692104891517373	1.7587694276132815	0.4654408269529993	2.0065704136657083	0.5204836258172629	1.7495256348765973	0.887590441466793	-0.20199161699242865	0.6023981870144272	2.419691046335275	0.4835088413461551	3.20786887685819
-0.698552723181397	-0.5829023818415987	-0.04740816836348512	0.052112850533901224	1.0685223589314523	0.7942974882149966	-0.16141280018594933	-0.1665845598656841	-0.9101515623472418	0.3298654644524376	-0.031089151819113415	0.6145040794478692	-0.5069080277959175	0.08623729917263653	-0.03677682130171221	0.5209341501050112	0.5115072853508403	-0.24659107255978724	0.5166187898703135	0.7505616672114656	-0.26453008393952077	2.098886007798756	-0.5348144851649985	1.403274954816391	1.228271566443178	-0.3842110774901474	0.5421037268634986	0.7149264677830499	1.2439796077746195	1.0001350441914014	1.6074077200803303	0.5635491236512686	0.3373490165584836	1.2387887692506736	0.20617375078572792	0.8605878488898426	-0.19103383467597435	0.48159385937380794	1.7032700464927188	0.5076044590395866	2.109092384655585	0.451530329348807	1.7452913413107176	0.9236057999168278	-0.1379634155256039	0.5952988516848963	2.4767754855310544	0.48135026646220425	3.2378318012233827
-0.6558300220206161	-0.49430244386291927	-0.03196549165984661	0.13557411293635	1.0606971162915761	0.777063143988184	-0.13436920677261038	-0.07716485593638782	-0.9388143247954643	0.3734416981303649	-0.04750521755751208	0.6786802545418672	-0.381912170410229	0.12459264104286402	0.08730940063232655	0.4758209337348128	0.5544034074589864	-0.2899980793950038	0.5040265568721282	0.9039019361066624	-0.09922714197209777	2.088386643017685	-0.521726903057123	1.579441425097113	1.2027558219894405	-0.27485076746778575	0.5247282652900502	0.7053815448245613	1.1791947995461896	1.0717845801635295	1.582891764954584	0.5047968062791949	0.34299138988953076	1.327926352004177	0.29718452958570135	0.7968283303346697	-0.1366599023881839	0.4719799431192013	1.5489979187780376	0.5708599127774591	2.2511629442072043	0.3848625634936308	1.7529221270417417	0.9197231918299517	-0.011181205655970328	0.5553942295192058	2.529233199494078	0.47145974711688715	3.2327891172793373
-0.6367836565158107	-0.44517756519965435	-0.014513440280483143	0.23915183021060793	1.1093064625206375	0.7221873675251962	-0.07296119552377511	-0.003171225316705563	-0.9190836790171536	0.3975957147263153	-0.0713779169297037	0.7352374226011313	-0.24500695639740644	0.11330384582482607	0.23567615628073244	0.4171719355700928	0.5901186114070149	-0.3793384267965862	0.5053388621845859	1.0174824403280662	0.05021439426104195	2.0711719484781623	-0.5018158807049709	1.768105947838201	1.2348257704498253	-0.06568095953610749	0.48055278211811014	0.7008850072424041	1.093683163290144	1.0923594868704967	1.5617117867134187	0.438071608744418	0.3534919422920547	1.3930173602199398	0.41146009757784635	0.7706555581950975	-0.02916123007485446	0.4398962923625456	1.3595283258337019	0.6416796061587747	2.4406084735659475	0.3283247341701975	1.7523560450142202	0.8693445654266284	0.14828759573086042	0.4866684251201991	2.5568000989645063	0.4196362566653078	3.1698923849850176
-0.6524698095697696	-0.4515675296081477	0.025378970239655817	0.34152549690129785	1.217560073413302	0.6199869448016898	0.03800445136817418	0.029090179473240975	-0.8320155387616449	0.4081658268713776	-0.11009505310517105	0.7769888606780008	-0.12329403016406648	0.05773641148097871	0.3634743592128011	0.3809614481654195	0.6242871560590155	-0.5001784458250264	0.5357578044272737	1.056863383714576	0.19341861613959804	2.0458384557915177	-0.5085694086516631	1.9674779192862928	1.2980689479169496	0.22735691726325538	0.4628346092710247	0.6967768069968873	1.0101112995011545	1.0950697250452541	1.559261928688804	0.38164395802570467	0.38021192718518093	1.3984978207562413	0.5198447099519226	0.7583345131156751	0.14486260834998013	0.3938612840643193	1.1941742683398928	0.7056154412402385	2.6275357922924965	0.2685716668653709	1.7359849527782298	0.8385695369097996	0.34088541678211876	0.4495399609490417	2.502456228721928	0.3384419932025922	3.0469525322406796
-0.6945421470303867	-0.4915777889882311	0.06893884083227013	0.42441410109936883	1.3844499516125688	0.5291068718943209	0.19202590582054854	0.03206022895132029	-0.6835024347275966	0.3915535707315473	-0.16205058191663504	0.803232107130978	-0.04057464256473674	0.005356401669283417	0.47192526724606304	0.40590725810351047	0.6235453908864321	-0.6510694695855416	0.5970675290249949	1.0459269778556697	0.3143971137908454	1.9698912739995058	-0.5621641759801738	2.1406600499780697	1.3853279027517147	0.545237439540489	0.5025034391946258	0.6927639878515983	0.9543608019294758	1.0901645756726284	1.5296203840789382	0.3606311508543024	0.39514987149551023	1.3339801530273527	0.6417605782507515	0.7499819028010981	0.36815004708066834	0.3489888888945573	1.0668218081048697	0.7496401164137019	2.7798241273589204	0.24554204060104734	1.7373435496442866	0.8523849521882532	0.5031680611853202	0.47316909197121043	2.390479805492931	0.26885449305030307	2.918031821795266
-0.7398817878418286	-0.5261711749864959	0.0805594901806868	0.4842348581415184	1.5478118390623306	0.4776576587164868	0.35493932052996857	0.043258527748769	-0.5030736779953877	0.3827451439439969	-0.21471735885932217	0.7973782601184751	-0.01368254695507331	-0.04957354776813385	0.5697062385577224	0.4676812958234762	0.6000298566917522	-0.8105641613675246	0.6853901000544192	1.0130848192974498	0.4101300110340578	1.8712931783397004	-0.6375016678575576	2.2665810937249247	1.4828257633481061	0.8378715136218379	0.6075958512557245	0.6821289951762227	0.9009990982292647	1.0686926183021848	1.4761926292868268	0.3556912342159079	0.4086533141115051	1.1999027938761793	0.7881224171981696	0.7613202878435125	0.5858501895111063	0.3025290796455463	0.9854571131475985	0.7844196098007385	2.8553342130782706	0.24993878169608674	1.7516993898622928	0.829684795704865	0.5835838012254677	0.5003161025895051	2.290755337584125	0.19845310400734312	2.8521251153638025
-0.7697210937993588	-0.5568235423267319	0.05920110201914734	0.5164652365675173	1.6391682311021085	0.46015680401194015	0.49358370085362174	0.050592731561982386	-0.3381361445026373	0.44181256126151924	-0.24470449781122555	0.7635340184677253	-0.05316503278198771	-0.12757248225700116	0.6267518339819451	0.5678824187721858	0.5762302422182111	-0.9431701822487352	0.7932498007355957	0.9361346865070782	0.5081772059110972	1.7911711222269588	-0.6887333995277014	2.3713766305633746	1.5220042514773915	1.0646155181071175	0.7911520094162494	0.6616629362416749	0.8337716135608387	1.0678337400073687	1.4617714792128602	0.36255626542661734	0.43602360643939664	1.0501091602024428	0.9003496072215956	0.7780255084726696	0.7726612141840716	0.24918302340486226	0.9439335260602231	0.8465144130113126	2.832380451416461	0.2615794927010139	1.7658287972692885	0.7738038228716787	0.6062538194894262	0.5127982175420243	2.19427118943763	0.12001898547820589	2.8505419471488125
-0.8000559149570133	-0.575685290060433	0.013196258044882735	0.5172728314711292	1.6411576995698751	0.4819598992856239	0.5802134565157664	0.01577041676287808	-0.23169730943909567	0.5772002648936696	-0.2518513943556143	0.7171355264547755	-0.13934197553113029	-0.2021980591160073	0.6312672740704555	0.7143232258377503	0.5313455581580293	-1.0338885298673106	0.8988830058866466	0.8683915580467183	0.6057587189471836	1.7217616159669826	-0.7027997538017641	2.4103358273790483	1.4901299508978014	1.2021191219111205	1.0244527089453308	0.6479280578089026	0.7866782486662054	1.0923785730548272	1.4736558968641782	0.4028565412376337	0.45851659300655057	0.9202475399253467	0.9360990358581546	0.7776475623045883	0.9133202629135146	0.2301564123986508	0.9620370024402932	0.9335031689108806	2.736978313365094	0.30887835505381483	1.800495660634854	0.7548195367045641	0.5984670840982163	0.5385041690486523	2.1128601705337373	0.11055310381497767	2.9067151008510748
-0.8410597977673598	-0.5581209970289649	-0.04861660348315209	0.49750878164817014	1.552334564045718	0.5403891487850674	0.5923981163416793	-0.05781407438788492	-0.18483702571560517	0.7970323906213658	-0.2417562595898624	0.6561654583399312	-0.24835973714873966	-0.2676863523161777	0.6113093502628824	0.8505894855141438	0.48314660417779265	-1.1092368750655992	0.9673735471941065	0.8373940944526529	0.687281264255857	1.6661913739446637	-0.6954309976363261	2.3480445210498075	1.4319247063611582	1.2681145313466753	1.2468380544090412	0.6465995353414471	0.7423867773350968	1.1040402316800209	1.4519372973551914	0.4499492024264414	0.4570247112444442	0.8226278905571978	0.9214613567970116	0.7321239463592967	0.9569965669191177	0.22060956997837944	1.0827717110865673	1.0018614827256784	2.581555802475866	0.39822710691027147	1.8671121936338673	0.7420998267757846	0.5815309346223312	0.5573438977291086	2.0857930218724228	0.16366820054957562	3.0090151309407194
-0.8695364369245471	-0.5120613550997228	-0.10871517332980181	0.472399921917665	1.4258176326189673	0.5998209853197984	0.5496933072124539	-0.1383236298829436	-0.1804642880025742	1.1063464850041012	-0.2216233487786202	0.5997523849763594	-0.3526626508347862	-0.3385932672210064	0.5983415205425026	0.9479926079308321	0.4921582619128008	-1.1834898867580745	0.9891224273724701	0.8207094873215219	0.7550873626128197	1.6299854426014762	-0.6630056740164935	2.2488920990704533	1.373491205963587	1.2975921297617576	1.4125903619040703	0.6432952615121345	0.697736088880459	1.1009673560030062	1.431626063094384	0.4973506084051483	0.44135995274231893	0.7520564218051327	0.8666186532257454	0.6618826510215421	0.9150237069074896	0.16236712383127913	1.285095445252441	1.0283163102617332	2.4057883236732907	0.5374895230923512	1.9375554411389477	0.6956752675038813	0.5931048549538136	0.5274207291162817	2.0761365465608517	0.17178939621952222	3.1248209540742984
-0.8832869837280166	-0.45703305754130186	-0.13787218348453692	0.4501103025779544	1.3292620963167612	0.6428687729614404	0.5232681396064639	-0.22101526254557	-0.22057882391266853	1.4348644057220112	-0.19617902047130628	0.5847485247873888	-0.42708739855451405	-0.40109334992228496	0.5742698861916642	1.010293541854879	0.5452812740599765	-1.2346878948201252	0.9868516968318142	0.823838880564282	0.795277116644168	1.6215468668468085	-0.6188770317809644	2.135595716130163	1.3253781312779762	1.266604660314099	1.5036487473096922	0.6395958374104496	0.6925454014454664	1.1218667278435706	1.4125658201652955	0.5602982226282119	0.4156728090691133	0.6969651461986817	0.781528733371853	0.6067025104817938	0.8287385904658358	0.09929536161209743	1.5255105089020344	1.0381017948798361	2.25002159694225	0.7214747374614137	1.9719958716935053	0.6582545478444866	0.6297732997960637	0.48732537853875363	2.0486018890781077	0.16798535031747724	3.211074303861384
-0.8669814366739017	-0.4191798166036783	-0.13018597406061455	0.4434586572809248	1.272442876877386	0.6685806885752267	0.5251401312395265	-0.3012065984536922	-0.2721851278368865	1.6716873315506546	-0.1709985422771867	0.573851363425651	-0.43882213118418434	-0.45278275108534655	0.5272032526712296	1.0146722309991454	0.5874987599463992	-1.2477788968815393	0.9806293053502735	0.8688197908062568	0.8062135841210981	1.6445530891674291	-0.5777825832606169	1.9725965138539958	1.3025851531653083	1.1606854517148195	1.5128334094431906	0.638648839343904	0.7250365902686514	1.1369066410950441	1.3118088933231973	0.5782599048170779	0.3976363410990221	0.6676236036350988	0.700101971199247	0.5778085259320412	0.7098154870995553	0.04331106788759359	1.776065313968966	1.024334078280135	2.0930772896997523	0.9074549488912218	1.974441346052411	0.6884579040049641	0.664371180909286	0.4667902861975152	2.0272093302493017	0.19346361124280115	3.2524321303171897
-0.7761318217009754	-0.40425908752800765	-0.11089316685943396	0.4631933400164797	1.2282766768929991	0.6909929506551612	0.5377927889737046	-0.3612591805028029	-0.2844767868960783	1.7899386412506586	-0.15139333169233626	0.5556413962575262	-0.3849157031666369	-0.5142336398781244	0.45776831807177426	0.9648169487922079	0.6498859456320163	-1.2222328928588588	0.9736844086967078	0.9429040582058906	0.7994823647836851	1.6916314591671568	-0.530465940255221	1.7951458732047	1.2868354987612753	0.9953896869274477	1.459181959555158	0.6335255116745369	0.7867860138032615	1.097951738878977	1.1393632132218319	0.5306950457143065	0.44195288010931383	0.65124967384818	0.6389197620897535	0.5767313793530146	0.5732674165422471	-0.04826707392373783	1.9535107887723893	0.963279858300935	1.9169474784321132	1.0720712597579098	2.0161729131214763	0.7758046761189032	0.6875721129499173	0.43750287895748236	2.020873779669256	0.18212224648368228	3.262869313364164
-0.605860411058006	-0.4053943603924603	-0.09231698978735817	0.5123685278746443	1.2099470407433217	0.7426071465096884	0.5566798474144206	-0.4163566289838954	-0.27093196519961654	1.8050658403122584	-0.13820082603254785	0.5461311463418301	-0.2894662261520843	-0.5855921065916745	0.35365608912711577	0.8776247114339389	0.7474990858965093	-1.1701868846632775	0.9782553597850405	1.0435058157152175	0.7641752142968753	1.7452119738536394	-0.4535763953714535	1.6639434527307428	1.2759118254168649	0.774737836492217	1.3599156391459064	0.6284498745552837	0.8707170947157777	1.0494346583139382	0.9760740946734554	0.4713797231371193	0.5402258095158169	0.6682981218549519	0.6100181955676016	0.6051718285010684	0.4584552913481049	-0.1455464916535018	1.9896953084762976	0.877391719280701	1.7523217229302563	1.1921197236656316	2.0952658940071216	0.8607218407183552	0.6719809450416052	0.36784462454504485	2.046812458761606	0.14632882853095347	3.266758825398523
-0.43540318221498825	-0.43564127313824724	-0.06105224395878698	0.5745239683654193	1.174587554509574	0.82545383215964	0.5928995426719674	-0.4785761348869097	-0.2699587644281178	1.736432908284948	-0.11889388079304623	0.5079100283094232	-0.1908909795828989	-0.6488624835548894	0.23794191091589792	0.7716095614057032	0.8222595459503348	-1.0879838717189296	0.9854951565088218	1.153051049702538	0.7223344064657833	1.7877246302345244	-0.35848168819660353	1.5614811268436486	1.2635860089267532	0.5396544280479363	1.2370536475466756	0.6400046135542825	0.9412314160644927	1.005326486328965	0.8378569273982558	0.429063525462641	0.635438468641074	0.7635232315426244	0.610332180511712	0.6366358469937665	0.4138023461192849	-0.22744364337589057	1.9281165691165778	0.7959860926417661	1.5992724896871973	1.244822510095593	2.150696646142264	0.9206045200459929	0.6003429794424604	0.28301286536859704	2.1122153307800415	0.1373760507335829	3.263162492663234
-0.2748872270744812	-0.4992652080989582	-0.01702867151792803	0.6279280168097735	1.0790267524412518	0.9335047944181692	0.6172688623237893	-0.5198992212477277	-0.2821304398305484	1.6529202867090778	-0.08614205152461366	0.4460753920204287	-0.1071587727982698	-0.7015081120775974	0.1674624794988144	0.6862705451790336	0.8854358435216809	-0.9855348555864827	0.994209453583679	1.2604715903829302	0.6831324624000933	1.8002492531967165	-0.26053455928029523	1.4902910624673722	1.2402386951518312	0.3719709602323037	1.0911785939226526	0.6672972340908325	0.9661251627250411	0.955988699837769	0.6996397601230561	0.4192381765605404	0.7219102307755232	0.9246656342653784	0.6373647890332089	0.6377507881896038	0.4350386145775513	-0.3289934285582804	1.8264948243808612	0.7079167310788479	1.4726191765240562	1.2429824642628688	2.210361691843285	0.9645994718034094	0.5185999549606296	0.19957978121229542	2.2215962740004187	0.1459218840856181	3.2821605112431214
-0.12231499998597872	-0.548795541356671	0.03542584361827431	0.6728743440817483	0.941607533811149	1.0608714208248646	0.5922309742315844	-0.517959597098778	-0.2875563674195839	1.580327202473148	-0.07398200282950547	0.39549815383240156	-0.05583677994320755	-0.7421876176691855	0.15685681950445218	0.6126140896152866	0.9675508263504871	-0.8963535082099374	1.000874195170541	1.3604639397344573	0.6326835962968377	1.764132148966737	-0.16630676459549687	1.4379294678613475	1.235119242271017	0.32581455389921893	0.9354677267452185	0.7003535982554212	0.9425066368530184	0.9548626149623403	0.5754962453296798	0.48498265535093077	0.7940369759666329	1.079939728475417	0.6738468492060257	0.6033198922774741	0.48134957862717603	-0.417888616996234	1.7291802264418918	0.568198421051059	1.3811121124721273	1.1754818355570906	2.260493916200804	0.9480447931507798	0.4609781130656657	0.12191093350265672	2.3861271371554946	0.16697683582251688	3.311595712869986
-0.04157699206560383	-0.540751322202832	0.09324805893717995	0.69824750759889	0.803339475301466	1.1484264582481214	0.5446121870655719	-0.45884652049681696	-0.303820818669274	1.5207502067464271	-0.08852817428742879	0.33206046405382705	-0.04969001523242532	-0.7752704281258116	0.17270103276875734	0.5213520333013494	1.004118271135102	-0.8364811654486249	1.0031744157182185	1.4106989365261176	0.569379089069088	1.6890732383067941	-0.08751560521742491	1.3701035681126097	1.267825046343988	0.345671113641601	0.8186888602530633	0.7356650441468189	0.8691545002284256	1.0244317568425765	0.48497312257621683	0.6075180140246207	0.842657020059924	1.2293623771282356	0.6993842913269986	0.568851201748533	0.5527352382681642	-0.4859014850113881	1.6645057253220084	0.39308026994060813	1.3128486760540583	1.0653502502425842	2.25141396047932	0.8515750830167598	0.4104174244004583	0.06138645081269176	2.556945187909087	0.19282665471966798	3.289509539006537
-0.032053809313200864	-0.5126614278995063	0.14543559422136432	0.6904945965242083	0.6808280070564836	1.1412052933990384	0.49721068464268114	-0.3329982505200696	-0.3506944339101823	1.4794306774520873	-0.10938380497394647	0.25943673742486306	-0.06956222614398085	-0.8039041251729744	0.22176024483358736	0.4334875490620099	0.94504535536954	-0.7732344888226281	1.0088659870733707	1.4088707120527166	0.5008533005942895	1.6276226413901687	-0.026887660751884333	1.2759612192613612	1.3109817080494477	0.38499798704826194	0.7529054312782459	0.7609546615785903	0.7562525583033055	1.115969096885817	0.41825358488460385	0.7480877007200963	0.8723607684772642	1.3734900577552132	0.7185971795737471	0.5485176979058046	0.6295719186898829	-0.5377048430623774	1.5965559979921014	0.22114390217223906	1.2844055775465297	0.9704232541774427	2.2103616918432865	0.7297850514327482	0.3814649264458635	0.0545414200322792	2.6659553482710923	0.20169096633327058	3.216527438824128
-0.05137890211807803	-0.4981461534182848	0.21834919696493454	0.6714353567989472	0.5914080309919955	1.0628512129451775	0.4298691284854784	-0.1977852326991745	-0.41253934321125596	1.4432069322497232	-0.14117200774201272	0.22208018756661313	-0.12126839179346934	-0.8255254882494052	0.2626402433573111	0.37154999183043336	0.813484621781047	-0.7036631445340331	1.0263830512441472	1.3746450322713828	0.4187098461643452	1.6136945500393067	0.02363096548289412	1.1516679971084742	1.3368398362945773	0.44976443168985625	0.7268765100454382	0.7571121658265644	0.6363997650379012	1.1977724829211251	0.35613839028889654	0.9130482258176403	0.8831673479079136	1.4628974477966583	0.7397687358051849	0.5408453906937707	0.6539425240970672	-0.5331885382171906	1.5037953104684407	0.05937323212574399	1.2748037672223318	0.8797574168828242	2.1747890972336847	0.6517755944725216	0.3883491084167296	0.1047241843914668	2.7092563377316576	0.21770334559536625	3.12061871745426
-0.11638430243448275	-0.46872636804516804	0.3354409394321126	0.66206725591704	0.5466449904672779	0.9574526644888603	0.3326592772543338	-0.09327282836086828	-0.47417094823364553	1.349429945574308	-0.1646661395604891	0.23297734892834895	-0.19799817627973731	-0.8504538042779434	0.22535974155894545	0.33052476325052754	0.6104776980587847	-0.6382788009047553	1.0407004496530907	1.323882979775681	0.3396286026279412	1.6025023337752209	0.05978960579375472	0.9949811252355911	1.3389756589932609	0.5032595135068629	0.7237064307642854	0.7203836293032145	0.5417819747003998	1.2470911832279914	0.30507361912336306	1.0863448602424768	0.8922907786838785	1.4887820844834967	0.7508778221610863	0.555906545491778	0.6488549047017187	-0.4730233088191695	1.4115954493506084	-0.0805852124938996	1.2761806305895753	0.7978463239712786	2.159414309366135	0.6334820790693299	0.4072142446145285	0.15944204654325156	2.696649720546936	0.249268079963963	2.9841535263793846
-0.22623382836220368	-0.4528163297590452	0.4805655663613123	0.6704221922835065	0.5008341632162047	0.8390458665240873	0.2520466375556043	-0.006368574499742223	-0.5257105945707762	1.2066751940834781	-0.13816641080039074	0.27901560420206867	-0.2778013431213947	-0.8795921768760326	0.1495292725992539	0.3076865381287649	0.370145782141611	-0.5669937896796446	1.0499308218508243	1.2719350519458807	0.2861880834858347	1.6169633878053262	0.0785261015464813	0.8477898793275298	1.2873083144731996	0.4905836194891794	0.7330967196619665	0.6632639761383521	0.48516935603225164	1.275453253141308	0.27536257499506706	1.2294571510900663	0.9092561520555347	1.4795580478270145	0.7557520646267977	0.5677173632442919	0.6268236957129332	-0.40024819856626764	1.310624263245652	-0.1675339459614914	1.3039896472832413	0.773054127488237	2.179046034080665	0.6406994425682461	0.42583162104987926	0.1705678705671419	2.6198493058819565	0.27223390127026026	2.8521055700771987
-0.32439229253697455	-0.4909452798208932	0.6358073245249241	0.7047963680900045	0.43750275032567754	0.7275683409804016	0.19882858970141215	0.044592019351168265	-0.5452279360704034	1.066104350060638	-0.06647948221950356	0.36757980654200173	-0.32489743523779674	-0.8936965304308047	0.07151339491345114	0.2993107053673244	0.16483465171302397	-0.49818211217733577	1.0428827101726834	1.2263447335461053	0.27329010764852757	1.6675237806427696	0.0866778754448707	0.7530506625584935	1.174011887502576	0.45366200575069293	0.7275276614653501	0.5958022865345277	0.4581203066305286	1.3160686533940211	0.2637387805378576	1.3283644526073222	0.9128328429467387	1.4630492143961245	0.7793607420910902	0.5446248523745768	0.5662719398736484	-0.30292406494694996	1.1836082988541263	-0.20245351786044513	1.3281934559495208	0.7810147468277131	2.1986324722329917	0.6783583590427854	0.44163515446886004	0.1681731693962833	2.502714164623405	0.3014985148608739	2.7521509743801333
-0.40810339165809995	-0.5387889219657052	0.7788101642091272	0.7811067447095555	0.3603511631457418	0.6404955606120925	0.15572263950795745	0.07023142607009254	-0.5082329752360681	0.9090231655798042	0.06388541718731273	0.4972109971542659	-0.3491527084857313	-0.8880255709506857	0.002448051495618782	0.28423057262980467	0.023125939274076784	-0.4686081075203738	1.0148229684917154	1.17265093369666	0.2913105837363196	1.6909563731067856	0.06980104680789903	0.7157916349631867	1.0386561619722676	0.44024873285663607	0.6968721380384288	0.5324624230476801	0.48091263311843574	1.3530385924398418	0.2609761746803159	1.373041639851619	0.8900912094192318	1.4454780147689668	0.7800634702993385	0.5032397469697658	0.49122955379225397	-0.18038016961786907	1.0827044119178681	-0.1943889978173043	1.3051853444179535	0.7635246269650688	2.19838339614088	0.755510307468487	0.4501120777697462	0.16588442845422519	2.3985564234079484	0.3478901816290665	2.655812256704959
-0.46929951887354304	-0.5611051428440976	0.871128986723152	0.8909249680571854	0.2486358771191662	0.5809241233509304	0.11477282253472734	0.13142050664397667	-0.4020341074860482	0.7261281948273481	0.2648818447222324	0.6478439896636977	-0.3518768428461908	-0.8729517091007164	-0.027296004034025358	0.23288544598373767	-0.04759426792482341	-0.4846141100408074	1.0031891607217294	1.10803719847906	0.2985639311984375	1.6739726290616006	0.022218737071681555	0.7359585358218126	0.893289786541259	0.4055392557472756	0.6546329735625431	0.488185153734889	0.5584496492321401	1.3912109610984065	0.26118467323560335	1.2900800986597687	0.8712705471895701	1.4237922540007095	0.7612094219887158	0.46584197363820606	0.4567745599407182	-0.0547732358541831	1.0429530362729058	-0.17323714251805394	1.2619590813358115	0.7207387191283214	2.1899600955713225	0.8330433707984211	0.46589791406283965	0.12316126420248437	2.3296069327441957	0.3893985150532393	2.60438860764767
-0.4948959759300024	-0.5846863820571674	0.8788292477182331	0.9958388878083285	0.14432141379267663	0.5331045290603336	0.07746670356156374	0.20426248542522035	-0.2553607528556526	0.5574723007661759	0.4847607629667296	0.7814557962444668	-0.31979841451180996	-0.8500288143403238	-0.03055804794138107	0.12881436126021983	-0.04344353940589677	-0.5223677826524712	1.0250560009281795	1.0209412433858487	0.30331953060453465	1.6511085301221093	-0.025894906126180218	0.8124842376449892	0.7321737567062162	0.3374897194418215	0.6068076153263571	0.46505523692969913	0.6601799386155143	1.435147357424415	0.25612858326991106	1.0788805009101976	0.8553571417270902	1.405512810242709	0.7459138697113421	0.4219624235240637	0.4699932853339888	0.08592531063476043	1.0211481056143799	-0.16619319449029893	1.2107433873990072	0.6851386744909554	2.1281212948846084	0.8921876399991046	0.48996600527203754	0.09361955241333303	2.2884016724831353	0.40847182427372397	2.6426582788199147
-0.5135552201847121	-0.58226987267426	0.8187166263004244	1.0897401497829349	0.0985769021571942	0.49196038768822337	0.05043982435923117	0.23059894457267216	-0.10780751807568531	0.45016964717235386	0.6994659246437779	0.8923186527427964	-0.2427019196308653	-0.8148343351311471	-0.03806235584648281	-0.00843301548584483	0.004439769820049355	-0.5367661182530813	1.059692014174944	0.8935749384055536	0.3184047999372293	1.6336806505108892	-0.07456784770472047	0.9344804226597198	0.6155187077819368	0.27361866343582547	0.5620837941165954	0.45697509515327706	0.7486910378530266	1.432188998853375	0.25341810205118914	0.8285429606762926	0.8344516703683288	1.4154113651190448	0.7303491874818738	0.384696931351331	0.5372452542162558	0.24871350656452176	0.983101642243129	-0.14778287578139532	1.1362840658283437	0.6427207758207555	2.02199223636442	0.9329431150705375	0.5050262594036767	0.12191093350265558	2.29007825584274	0.39189326143551073	2.7397983532458845
-0.5404369197914969	-0.5321232484329876	0.7354610671838969	1.1582976153278053	0.09790048287815407	0.47379960227690604	0.02043781559721156	0.21915819275660448	0.03351989807018109	0.3860938020615773	0.8902066129962183	0.9782171032124222	-0.12912647167941027	-0.766066739789223	-0.04142081484469699	-0.13203559742964655	0.04316938117155538	-0.5001254458166817	1.106993985437447	0.7349311714884189	0.3033195306045356	1.6425988926768753	-0.13372763392098128	1.0600939889943812	0.548395180679035	0.22510966735430524	0.5356436193554217	0.4584943798211877	0.796610602131777	1.3556152273242925	0.26631026271972297	0.5703596704872915	0.8221340824863151	1.4389857769028889	0.7167581249010986	0.35669112029656824	0.6645038768597333	0.4050849723429545	0.9669722748115651	-0.1226287772845562	1.0651944361827757	0.581708729788273	1.9413142258017104	0.9168171906851725	0.5302092695438912	0.16198509203442377	2.3420845819781775	0.3420691067371011	2.8670968049030963
-0.5565101940955532	-0.4840687698990639	0.6526411067732946	1.191085968414481	0.11727790575418658	0.47489102613810347	-0.027665683688076446	0.19318541313708068	0.15575658127378889	0.3382516691295163	0.9897928231115454	1.0494899420692714	0.026009487668793983	-0.7253075485843313	-0.04432933675224231	-0.22293427705111327	0.06771076081768224	-0.40824109801450115	1.1717835308637068	0.5859391121515833	0.23500541569380462	1.6823401431257003	-0.19582373663580277	1.1646182222338353	0.47730978399002455	0.1554098068969638	0.5370830067047013	0.46555258123802873	0.8061298559052915	1.2530842451073863	0.29683792618955557	0.30660081262186817	0.8176010571322199	1.4659327797859953	0.7292726676734949	0.31071396894957937	0.7973043706302887	0.5165840429516233	0.9572363284064231	-0.10087658550566873	1.0244682671095746	0.5459343650193873	1.8819888293172007	0.8671055153642564	0.553569475717526	0.18561422305659292	2.4157575238377396	0.29100642546593203	3.0226577409908852
-0.5548223454451273	-0.45811967585442137	0.5595353962743717	1.2196748280023708	0.15983926784124575	0.4709441328726112	-0.04982872748665076	0.1569993001082463	0.2518234957862981	0.31980493071657534	0.9917774348325411	1.1489513057709435	0.23075612469690077	-0.7059970682937111	-0.053970845838026325	-0.2889961597422282	0.09627661108101912	-0.24858740620747938	1.2198374973052588	0.444523478560375	0.1562628498599129	1.7169471864311592	-0.2604506645231942	1.2268552678432756	0.42096319432093815	0.058181135054959435	0.5685781727520346	0.48247591359269465	0.7819904652041533	1.1552102918668257	0.35801487728647297	0.11134697519769973	0.8438428747939012	1.493756656354909	0.7411592405576706	0.24748357502971582	0.8646926150320737	0.5674483673219323	0.9198852897783961	-0.05080852310384633	1.0282727579927473	0.518353046432005	1.8578284483824805	0.8285176313106497	0.5463313512288771	0.24550294437376521	2.4750021762083945	0.23751977075950625	3.1352972276944806
-0.5324312523394772	-0.4117194520658434	0.45516032570600534	1.2688206487731308	0.20887303401009852	0.45567688979097987	-0.021999566155863307	0.1453767085282144	0.3419178904956444	0.3505543478658487	0.9415082523967196	1.2867238466898263	0.4695544412307493	-0.6971121224103372	-0.05429222947421993	-0.33114785606879316	0.12717823252610874	-0.05047337501084972	1.2165346165188486	0.304903128461066	0.07339970531213162	1.7767811298874172	-0.31889734530409014	1.2443633934317497	0.41656111700303955	-0.06431154162283988	0.6368633940244102	0.5085422056977478	0.7141343505695512	1.0543970662395539	0.44278691488995614	0.0071183664192329965	0.9192594105373513	1.5175502865602037	0.7404266090214143	0.19175541254625117	0.8405718480773405	0.559869024042137	0.908825793055503	0.04632591930160728	1.0693069096612524	0.49115910591467005	1.893695405646398	0.8262309418852528	0.5592856473797108	0.3298049024062189	2.509323772098769	0.1736471860786605	3.1588492980532923
-0.47876076222593306	-0.3366941339092705	0.36892583350379093	1.3206976086724715	0.26001563675478234	0.4343814335225019	0.023914371487183658	0.18268416676816146	0.4508497193163109	0.40621486953330777	0.8478988209324807	1.4975523983247538	0.7035156730348067	-0.6997948713915643	-0.058261317381201924	-0.3488806386613488	0.15577564726487414	0.1478173228802649	1.1738478313552099	0.18000739709347652	-0.0062883357746045445	1.8473276231964426	-0.3620192504543962	1.2116080055797596	0.44026711855941975	-0.21115527786092625	0.7318972302042336	0.5310589582871883	0.621258763281163	0.990515607289445	0.5380707546557882	-0.0510164613730442	1.0345742200725414	1.5599943455444196	0.7564248895070357	0.12618175238428891	0.7471776920341525	0.5135433624617952	0.9409947956936946	0.1779596980702663	1.1124788228736346	0.492263133414305	1.9718826552880038	0.8837554727429472	0.5982370214616566	0.39569097267341313	2.511935373101231	0.1393223067764892	3.1091065436440175
-0.40209526985658484	-0.2581170335053359	0.30853218066280536	1.370210518035781	0.3157207538522092	0.4255485148318817	0.0794055520386642	0.2226889148402408	0.5673671815476915	0.5032677174107062	0.7454561465482077	1.8346799507340612	0.8896997791323475	-0.7222927762143362	-0.061989367561039496	-0.35878265353116745	0.18129552564930201	0.35299802185633566	1.1009485339980356	0.07690212498994065	-0.06462557003218752	1.8633875652642735	-0.3964860131637057	1.122783207268812	0.4915268633278254	-0.3527671354047317	0.8035752930856253	0.5468922209249676	0.5577312149850842	0.9840453908018185	0.615128345713679	-0.053195836360571014	1.1429842947856717	1.592657890340776	0.7421310987180147	0.041200556491397054	0.6252792398250601	0.4773234919211785	0.9597263976482914	0.3422117588992659	1.1650713801776822	0.5143436834070138	2.055391075988334	0.9873949070128539	0.6499834175614333	0.44551347225468474	2.4851100393475525	0.16143885271861075	3.0245927243647626
-0.32896032328812824	-0.13472909132305863	0.28329555886140795	1.397815580195632	0.38628056884228423	0.448544561767806	0.1582297711593803	0.2350085588488015	0.6777521457668929	0.6744423847516237	0.6837496352925522	2.2698639435620374	1.0100855629849517	-0.7502491455484175	-0.04429719838862588	-0.36276162831371855	0.1762767740560745	0.5444693853402903	0.9934574584046288	-0.012960872549498358	-0.07200592163274676	1.8242148083399723	-0.4103006831664625	0.9697137167158608	0.5582264866890041	-0.4708004255444549	0.823743851539221	0.5556332174672529	0.5072252874169265	0.9984936323390843	0.6625791419209163	0.005047960181081707	1.2609385874384358	1.596991669903328	0.6851054522019802	-0.027717927258075765	0.5332932641502242	0.4854841417652057	0.9636746155453076	0.5209119176715584	1.2266678992385722	0.5455276180458364	2.12812129488461	1.078671926576701	0.7549273740838964	0.48976246380113064	2.432184816563101	0.21497858713529738	2.9155886609696635
-0.27175928737369304	0.04316816653674693	0.30440101874208736	1.3876986185849194	0.48802198628379656	0.4957296073018916	0.23244086804148142	0.21024804432237004	0.7878038220506515	0.9126047738273015	0.6512731278813676	2.70454360495509	1.0594692294681494	-0.7720165989159046	-0.007386287771881844	-0.33956002649948364	0.14638521582471528	0.6787890731580144	0.8793163862278714	-0.0850851515497196	-0.016829679265270257	1.7732102799364953	-0.3832865713796959	0.7717163501693474	0.6042363466560644	-0.5600934961454703	0.8070195413856851	0.5520768650159104	0.42974215387175063	1.026378547644165	0.6822127558770429	0.07062898584740819	1.392721476424579	1.6268222381763031	0.6389048104257501	-0.0817075373683693	0.512829223635897	0.5338220183755821	0.9815088952505813	0.6823824194782359	1.2384980542229131	0.5923228889075747	2.1626749418446694	1.116521400503356	0.9098657112431134	0.4935558399921338	2.3719084205865357	0.2723223674540283	2.7950724237643243
-0.23862170836533	0.2284446980154978	0.3688274725056789	1.3561877338003203	0.584418365108581	0.5339040604935348	0.2804106536386936	0.16430319729413395	0.9089473208260003	1.2202590985343664	0.6300618731292377	3.0895646318451555	1.051698461580941	-0.7829600898096263	0.05475323828599663	-0.28930502993082846	0.10113754029710038	0.7701434208767373	0.7977470268063737	-0.15449179957596637	0.06452352719214778	1.6824645010841892	-0.34090573658378764	0.5564098140069541	0.618828417765393	-0.612148933489555	0.7671793558252648	0.541319239497385	0.35146874265481187	1.0726243722740172	0.7000741321132348	0.0900617461528542	1.4902484649500267	1.6863147451672909	0.6149522446893354	-0.128667348752368	0.5635010043101063	0.6029974995192019	0.9604218223915153	0.8248822885283472	1.211739801677932	0.6317192386314058	2.1762835537863445	1.0847221256814	1.057176587144121	0.46664194187719704	2.3223686065089795	0.33838891349233297	2.6857751810701536
-0.22076767631082367	0.4176135936009449	0.458813734207322	1.3051771029794008	0.6563973342723279	0.5426227604079823	0.29135846184990294	0.15434747021710504	1.0030011762084243	1.6039425218936614	0.6147012078436224	3.3619756540516166	1.0006733295215693	-0.7729064215977979	0.15328946114270947	-0.21079749552260035	0.042317140334970776	0.8139037611009258	0.7454612443572359	-0.22907018169814125	0.1444514649848298	1.5492238312736402	-0.29521105888236004	0.3683421591836533	0.5957093598513994	-0.6488247542692486	0.6921769935895847	0.5382738572258324	0.31102089454546133	1.086213735516466	0.7362486314554066	0.06245632964418293	1.5520659246311896	1.7326541468711554	0.5649538802557699	-0.16495018088809182	0.6249839761994328	0.6780307621946975	0.9195039278224343	0.9459301340393893	1.2224648426438285	0.659358663929295	2.203568707512999	0.986275381981671	1.179428332786139	0.43665519712709067	2.266025733029949	0.40003215034221257	2.5729988773603236
-0.22003988836064106	0.6112749260928719	0.5446407308459312	1.252815586137893	0.7226068448795535	0.5171265913714094	0.26817585117975057	0.21350600676005782	1.041209305127777	2.007397587529808	0.5829703637958181	3.4681194092660226	0.9386468856218808	-0.7469820354029633	0.2720567838977605	-0.10490952733673095	0.014840264473939452	0.7767330885810662	0.717578442718398	-0.29160863508106954	0.2261151260028833	1.4505902047685526	-0.22233447987995975	0.24853448986748364	0.5259608903478254	-0.7094478318912125	0.612376673522971	0.5482820598139984	0.29431729830136877	1.066039638680414	0.7689134051169252	-0.011442643891203025	1.5982760058779981	1.7915564504197714	0.5124735395973328	-0.19374967889582362	0.6640269125414162	0.7142282747905355	0.9379214669897677	1.0041427613483047	1.2142036624403691	0.700498214968339	2.2359259562062666	0.8523849521882572	1.2595609188120604	0.4126022251897264	2.207925671222103	0.41781385327967824	2.472770647650791
-0.22671385871232558	0.7547734161597484	0.6026175134475845	1.2441082447225793	0.7541598147783088	0.44731353718017364	0.23914326665628133	0.34721884652824936	1.0449954560744277	2.387790590304001	0.5228240097312339	3.4057984533790666	0.8856310399914034	-0.7051205265473692	0.40019243964783124	0.024416237513478968	0.05110784674197635	0.6961554092259893	0.7229161339892918	-0.34368832683688205	0.30336186531734965	1.418115012180062	-0.10970576847084161	0.21509179956470548	0.43989212678789896	-0.8093275563601834	0.5935104179091998	0.5690274491134979	0.3144514180751615	1.0448348878905818	0.7979642038201502	-0.12754884635168987	1.651715975664251	1.8725323627130606	0.4789519088975574	-0.2122312465149573	0.670023035400223	0.6803336305068509	0.9889791029761886	1.0123873823353366	1.1545275054443191	0.7289317653098257	2.28046529013185	0.730952215826963	1.2859119392609544	0.377147932633594	2.1929815099302408	0.3826396986133306	2.3979512905275278
-0.21364464530902788	0.867149211556829	0.6322663285928792	1.2890252049071482	0.7310554543059954	0.36086261459324565	0.18640993092136676	0.5525765532982546	0.9991750307095245	2.733925364597016	0.45341995821669273	3.232182356906698	0.852068307678565	-0.6356479526820091	0.5030352032295272	0.19689298459454646	0.13199181502904805	0.6367777332092366	0.7405806481951762	-0.34872829700679914	0.34525911943219295	1.4280814142818925	0.006516435034136503	0.27790762618533493	0.3835781450989451	-0.9237441786776881	0.6416442162916597	0.5850514739517315	0.40718331851413725	0.9839690460644984	0.8138622186607284	-0.24058576237140908	1.6832750129395968	1.9177925352651612	0.4346501284499933	-0.19752914057662715	0.6301170207679557	0.6157415280427558	1.0298296983765713	0.9801092909467919	1.1174971275147725	0.7110348984736315	2.343164535500401	0.653180955681883	1.2652416962224653	0.3270287444116854	2.2367661292060768	0.33003770574459024	2.3680860925953566
-0.17538158094937203	0.9710591150218469	0.6729034723844403	1.3428697596625658	0.683042948617261	0.28287657241816166	0.0830659642497417	0.7726026676946891	0.8910964190035967	2.975654802537074	0.38707886236403377	3.0095560520619564	0.827586023233926	-0.5247255789631244	0.5620573080163354	0.3859578776868864	0.24573440223781245	0.6015327276592743	0.7377053725105791	-0.2958909626764242	0.3515246569286528	1.4771317461948172	0.11566351402353088	0.4141201197873995	0.37775762064527996	-1.0294878208778306	0.7230381437806896	0.5874768790718041	0.5422848786733406	0.8942448935325411	0.8169201974715934	-0.31087060571914515	1.72671172424403	1.9171180170453077	0.36959543836313896	-0.1345633089744211	0.5775600954070766	0.5508811302413217	1.1084575604734097	0.8766112818571725	1.0868800342168583	0.6589325480522411	2.393862841885445	0.6104484470447381	1.195603505848791	0.2857254472258511	2.283371922404325	0.2704291911213853	2.425588325786746
-0.11344218093374252	1.017151193318646	0.7397327448162061	1.3755700114870304	0.595081916095802	0.20571544362654087	-0.008995909990483913	0.9097401563508685	0.7487824705688153	3.0621084195031676	0.3144397790268324	2.7491229014349265	0.7756353839879896	-0.3904553205462267	0.608224067355432	0.5393210107440121	0.35562612344422706	0.5614470546803945	0.7124176914896344	-0.2327266306449443	0.34487810701686694	1.5325243339907235	0.24677703691407116	0.5910462401453065	0.4120612157447474	-1.1170954540471334	0.8087330977538748	0.5926274584840943	0.6684958150252056	0.8224999266387665	0.7895373872106591	-0.3649917512427253	1.8031611012073996	1.86841780157196	0.30280635525167654	-0.03387844979778487	0.5403795911651761	0.46911812618760107	1.16651431000454	0.7415956075865504	1.0375122358518811	0.6056680634207088	2.394745929848382	0.602540312781899	1.1039146966172761	0.23819168858663803	2.287208718938806	0.18019368367753147	2.551303609228971
-0.03448493076381713	0.9931158449597953	0.7996064895243113	1.4280343131344522	0.47536896682880875	0.12923962749195064	-0.051115721734376784	0.9587459727391655	0.5944168303883621	3.0344747103415575	0.2519646609196929	2.4759914057500034	0.6518793569843062	-0.22128276350226644	0.6440101352454991	0.6654853983697301	0.42211669093562676	0.5067333793980716	0.6874838905529466	-0.18063046839838093	0.3270269697803294	1.5497745593755279	0.36399199504475266	0.7881573482684376	0.48634219448674826	-1.1645510517338316	0.912523206975149	0.5978597931251505	0.7646402781377056	0.7522245959383479	0.7433897069739605	-0.3934144333717193	1.8877584477945852	1.762940014942529	0.2417138561262156	0.08079041759782697	0.4912522663788404	0.3683061531828894	1.1271442963155387	0.6269713624076378	1.0257907806070583	0.5367147669522527	2.3658757464446616	0.6065896586393741	1.01286298391777	0.20180494601707485	2.2608186520188696	0.0737334781305365	2.6740480091072607
0.07364577681347093	0.9409257295625076	0.8723093187004991	1.5077072212617724	0.3643566263275088	0.0655309323383432	-0.07408104766140441	0.9264088013809015	0.45110301814724696	2.9472931242194655	0.20699542423589073	2.2040486913045387	0.4974069688264703	0.006671214288796068	0.6398482171568014	0.73548991817415	0.4352159482387029	0.44873370359830983	0.6469056408913474	-0.133623687793988	0.2833234345854255	1.5508760155792962	0.4188451837297887	0.9754653530145518	0.595562623940802	-1.175243045441267	0.9820250532689396	0.5871157934780864	0.8220431744776159	0.6734940855800571	0.6893017067567742	-0.36392022520719125	1.957360470003668	1.6160468096141567	0.16939265733280867	0.18793815624863897	0.4277251616967382	0.2966265822241167	1.0575345228243866	0.5212721195593457	1.0522229339334808	0.4431048563252733	2.345225074080587	0.6219771728977874	0.9180417834038834	0.21969103263833914	2.189741190167927	-0.0025774519881599676	2.785534323901172
0.1981749405448972	0.8610673926401198	0.984426804977424	1.5672489909735838	0.26250910390104804	0.015388889598920746	-0.034284511247829386	0.7877862879856832	0.3297862096454664	2.7991077228249033	0.1845911081023533	1.9341052907618106	0.35156100614342106	0.2556356321209582	0.6187493814407452	0.7082366662388704	0.3778001674331678	0.34547202067122806	0.5782971395558041	-0.14923771302628105	0.24760704854141533	1.5295930392548907	0.4420840314469771	1.1501486969541017	0.6920659411431506	-1.1647617314127956	0.9677511287219162	0.5676580490316597	0.8422670985322911	0.6475750472608915	0.6174565795810423	-0.302897725556443	2.0051006863911014	1.4512957344151929	0.08454196410299983	0.26887532814306897	0.39449664752086705	0.22022948491715186	0.972558105813594	0.4172538188540402	1.0793978688132846	0.3646414282371511	2.3188682948790715	0.623954206463497	0.8200351002299555	0.3291055648961472	2.0452487223588998	-0.0417325849240905	2.862073666245659
0.3014588900709617	0.7508323975017185	1.084797177765504	1.6480818990533646	0.16828787726768762	-0.00911738337749703	0.08970150602050683	0.5900052380475109	0.22910659010640658	2.62688477989935	0.18779172469285768	1.680228448788784	0.21451609293262539	0.4730179852137157	0.583943533641065	0.6276760535181853	0.2792243106680849	0.20509266523263214	0.5055747822407586	-0.23058546684726622	0.24440372193849697	1.46441170358357	0.435330503500285	1.3201656189909385	0.7575101572692239	-1.1578970852065433	0.9104155326422763	0.5551290602231937	0.835873033733478	0.6704212099030415	0.5246399727194305	-0.2286536843147	2.015486478658078	1.2989726574170097	0.011069487181188392	0.2895489835370704	0.3837535940655101	0.11264305464465721	0.8388570906646192	0.334767586551758	1.1476794218546065	0.29382871703246843	2.2732420834606417	0.5988482621471383	0.7356729011165368	0.4927717342990222	1.8614371505683684	-0.07964919128726321	2.8328534627714506
0.37639007923987294	0.6509932581649558	1.1343430176718117	1.793507715878463	0.11682695956816018	-0.0005002112640910134	0.23496471390391455	0.40434683904027213	0.14578460624529302	2.507628872764071	0.1956957563446787	1.453567492464653	0.13431129089679578	0.6346602518004673	0.5020710523209487	0.5265664888383007	0.18077471180471955	0.08665531324920087	0.4425104022252582	-0.31003911423184427	0.25248965208595614	1.3772190092595467	0.35642748444607564	1.4332811328652344	0.7944223907792949	-1.1708714421027584	0.8813364810740909	0.5408287081247865	0.7992328871335346	0.7145102957036842	0.4413969245213833	-0.1574426065972642	1.9746701237819628	1.193612911476054	-0.05316286138537708	0.2579715811939473	0.34970742677252536	0.024955195224723847	0.706457192777162	0.24341638556681772	1.233751498930574	0.19669366596805643	2.227163006420193	0.5519234895634293	0.680227805705935	0.6922312689901855	1.696583867536446	-0.0901058942086985	2.7168326414852197
0.4332194787542152	0.5738920124848101	1.157626471082122	1.9580661901473326	0.1131265482181174	0.02338420393094691	0.3542540378785862	0.2422366894663694	0.07484760206529517	2.4119446068999464	0.18849150108003063	1.2521050960497309	0.1507608714580307	0.7359406663095935	0.39855338310324845	0.38792011182622554	0.09776014142618569	0.02082930288370839	0.3867300539440706	-0.36295880101597494	0.3097402953813157	1.281943047633684	0.23257085804483743	1.4850096857402726	0.7895311937594081	-1.184688517714831	0.8843694758457893	0.5285313591311581	0.7660232640632911	0.8307833306376742	0.3829478295227948	-0.11076765894773308	1.9199104124369228	1.1174092155882223	-0.11717093499186385	0.19763247545990165	0.30598569759374616	-0.01765904752244426	0.5848251618815671	0.13085329563466233	1.2845323939093025	0.11154796617161518	2.161746567319528	0.49947255086834	0.6668841727855412	0.9135186108139358	1.5481417562360424	-0.06526458980650839	2.576595210095612
0.44864238935810696	0.5150037871872464	1.1666194766238231	2.100848969106063	0.144109203822781	0.04922302929603557	0.44298978412792317	0.10691759844982847	0.0018842072377955655	2.2865591994711827	0.19150856976570432	1.087350823362447	0.21900392966748616	0.7776295230030285	0.28761175188949434	0.2647717507480125	0.04051796523551262	-0.016058702924972895	0.3500887202198435	-0.39799153484412664	0.4735332992583752	1.1593616314079795	0.11613891764710652	1.5051042389724991	0.7237282898518758	-1.1521385073148545	0.9301557020038279	0.5292603432543256	0.7614791674506525	1.0153849054704982	0.3537059071438945	-0.09656539861235106	1.8515133716510817	1.057292779243871	-0.1358605149984298	0.11764016898567045	0.2819784935719449	-0.038317788497461786	0.4404460119656606	0.007264025693152515	1.296543715126176	0.09634337692225028	2.046990418699876	0.4751526560419606	0.6807941137343853	1.1233622479273986	1.401327865313717	-0.06793626855631586	2.404987593705264
0.39636553574491395	0.4782858191140772	1.1353968855087306	2.2221790907161005	0.19291749689862017	0.05761176385709769	0.4664732505962461	0.03072673734891297	-0.07153245918190837	2.1707101879859683	0.21547304309031307	0.9403201982453234	0.29447642137200536	0.7715202926497369	0.18798282466972452	0.19627524421734546	0.0370616551760265	-0.024379704235264827	0.3494546850688808	-0.40873029481401535	0.6930246736276157	1.0044471459749158	0.018820999409060332	1.4715168534169234	0.6347574160601511	-1.0630561163928023	1.0845471307777563	0.5358552650414898	0.7599524946756538	1.2055405599431421	0.3795597279993925	-0.1267679036478264	1.7691155943285424	1.0510366227547399	-0.09761415847299325	0.03067475571035656	0.23373695966247637	-0.06999899624810935	0.278075550950848	-0.07123997462752996	1.2894419988109203	0.15264877940365465	1.9070322982148595	0.47405695069229103	0.7280277427324375	1.2930045742345346	1.2741171029036944	-0.11328403435604213	2.2146555927474965
0.309975557573113	0.4785939646058582	1.0823803075261713	2.3060661758859085	0.2283963512404327	0.027749899375735167	0.4346326786231833	-0.015384796129623379	-0.12621834362963538	2.0558803333191458	0.22133510430088	0.7942622123241234	0.3580395564493864	0.749938772379958	0.12825367588329126	0.15697605492667388	0.0720350939514706	-0.01975103683973141	0.36655888914135637	-0.35844588655010196	0.9236641890378552	0.8361197664475919	-0.05988626521191197	1.3784416320550548	0.5388573464902556	-0.9200748409357289	1.307120967441968	0.536298105863975	0.7677115845438762	1.3868974834399868	0.4367925814254788	-0.20210163238333295	1.677211852444882	1.0836495786846068	-0.030032637169252717	-0.03746893839455119	0.1307808046664218	-0.11364170445507091	0.1272581138960547	-0.083346760300232	1.252773953346438	0.2580930900705849	1.7941102553643833	0.48999231762554024	0.7978959957426712	1.4037118212836899	1.198477399795364	-0.14460106341008594	2.0259458505779273
0.2111822145481818	0.5249779702106564	1.020764167994362	2.33997047829394	0.24213694679113057	-0.020133149790512332	0.3799437802001592	-0.04890392595365415	-0.17491837675677838	1.8838612217572739	0.21756090050777535	0.673690975703517	0.37590359139009094	0.7332977601350141	0.10090392844328397	0.17116591476764195	0.12204900526887985	-0.026040371163432875	0.40115066737758837	-0.24601831668129392	1.1673286844238444	0.6828041690522557	-0.12402380701621003	1.2814596388676593	0.4271913185262616	-0.7356774519222647	1.551011445326465	0.5207509865268783	0.8032201972047046	1.5607917088640828	0.5203831272156708	-0.2961779860115704	1.598677666352416	1.1214225989963449	0.06719803385690444	-0.058293772255785914	0.032912269065718786	-0.17617687599957566	0.01358981796319381	-0.05471071022149228	1.1652163131637057	0.4130443180895882	1.7163305847825927	0.5244355770956152	0.8372190094682873	1.479579345103747	1.170507475478879	-0.13630293537260244	1.8401483561124767
0.10579232542158623	0.6109992169686477	0.9444219818880146	2.32914870658553	0.22388688938016474	-0.06507189272655245	0.32318231961195887	-0.05240434140996038	-0.22137871495773473	1.694793072561972	0.23427523159152513	0.5619815628679927	0.355978993279297	0.7013703910712916	0.06936012455095956	0.2703314141428112	0.17001122568339883	-0.03656970615479987	0.45374609490045315	-0.10674384688776417	1.3679811115908902	0.533201544988974	-0.16590127326950685	1.182379564514704	0.30600376036355575	-0.5617789335771862	1.815053346100876	0.48714277456811583	0.8447456966846418	1.6774464674846599	0.643049777242436	-0.3967743031441593	1.5323271813171577	1.1832084679348316	0.1816679734811178	-0.02131173970911182	-0.03483937672144849	-0.24986866198838018	-0.04890867670208223	0.00846469865242937	1.0732925667769533	0.5641992410221249	1.6860338746695114	0.5800068940691141	0.8363518502997203	1.52090383433534	1.1829206407374921	-0.10723294738627773	1.6955132352367852
0.012016073797921032	0.6889600263890236	0.8722952671293426	2.290912758785393	0.1817499472328975	-0.1036143841969728	0.28129650682219803	-0.056510889412812425	-0.26403957069462525	1.5290927332741444	0.2571040022549851	0.4413923144104235	0.32950599526354735	0.6717804666644819	0.06842811200600009	0.4129567659374369	0.22982590662154406	-0.04513804083737379	0.5022866464578598	0.02345538250176572	1.457081570493256	0.40703151338970633	-0.20417126496742838	1.0700417876241954	0.20736462046252346	-0.4274706382374733	2.0399404838621447	0.44761412145951296	0.846649547439345	1.7167449210186525	0.7709288911513565	-0.5193278232760805	1.4512873989319195	1.2466637694674525	0.27571394007415684	0.08846272480985844	-0.12394085389981238	-0.3225543404621704	-0.06878436452456418	0.1124029544937822	1.0176020668966068	0.663774773927838	1.6954761228886113	0.6159507934746055	0.8310781067847641	1.4641303437448578	1.241552695342137	-0.07255420334903252	1.6057808244340426
-0.04580435611666993	0.7365603957771644	0.8016861220558316	2.2494170642834006	0.1414831054453299	-0.133920432807893	0.2959715840885212	-0.08493850584585041	-0.2953686366264037	1.3551372237573196	0.24331496590449234	0.3442364658398313	0.31633934585465934	0.6971736154372914	0.12690386461128003	0.5532201692310054	0.30903695771087303	-0.011059035471020273	0.5301252130861649	0.13823823254801798	1.4734368812103669	0.34138827672970884	-0.2510125043492466	0.9745790945911734	0.1412356367536658	-0.3281351696058275	2.149745175935765	0.41444875032323536	0.80481871340441	1.6831914089677746	0.8666297280277628	-0.6523605048063594	1.3940603446726239	1.2538979773753691	0.3380922823040699	0.23007915398960854	-0.24043371050134751	-0.3658169636079046	-0.06369206075966141	0.23227013826153406	0.9706800126708114	0.6996653521177405	1.7342640634145503	0.6305522582430373	0.8036475616566333	1.293131726509095	1.3207067751081003	-0.026251002764606356	1.567237519249329
-0.0734757830736534	0.7385876687494005	0.7253439359494853	2.2002418764252383	0.11463854425361841	-0.13458036351466507	0.357847593245623	-0.10533486603714448	-0.3085535073525868	1.1761441676810036	0.20783286155168623	0.2915878664012262	0.34012313430943786	0.7836590677430131	0.21979980465280974	0.7056748605569554	0.3740913415702508	0.03891997239907643	0.5498392827800457	0.2192236355724731	1.4624580790206223	0.3286682341184609	-0.27566358047764633	0.9085618855024012	0.08374776777993943	-0.2866663861296968	2.177282026772579	0.393519411759011	0.722450226979244	1.5829889412390414	0.9272506829772496	-0.7752046082699503	1.383674552405648	1.2016396782922996	0.3597422917836767	0.3188020169464978	-0.3362126881361044	-0.3874147382636046	-0.030872499490707656	0.2934244143206738	0.9183410880923093	0.6874823118147452	1.767708189600667	0.6438436405281692	0.7213559262722395	1.0717172324107858	1.3825307864935308	0.011736376545582346	1.5673743362555617
-0.08448551142643165	0.6680872238668601	0.674421042069603	2.141860106665889	0.09983689885344549	-0.09676125762666613	0.4106645000355845	-0.09963722009960414	-0.29494202806903663	1.0130790767378817	0.1796582581599976	0.25965287946840154	0.412225382862875	0.9281025227916965	0.32336568141593913	0.8282236500925929	0.4270407491025681	0.050208974176732604	0.5526850684576204	0.23778587864926065	1.4044877456074276	0.35833648992960787	-0.26770756101249576	0.8510093487022715	0.02554252324329558	-0.32016445508501434	2.1417428676963164	0.39108038076747687	0.6285149491764466	1.4571537279560807	0.9210652258370899	-0.8871155138794492	1.3850325473429506	1.0821150497344427	0.33565516107121557	0.35646435259571735	-0.39830889986326234	-0.40679907638626817	0.007241263049241112	0.3127152265330476	0.8752778746194465	0.6324552569644964	1.8094397566697331	0.6638759926819215	0.615031593930427	0.8285808914086887	1.4096301771425295	0.005189878946714246	1.5739610978413867
-0.06830384317234876	0.5584847378957996	0.6705568600009039	2.0844327672471743	0.1137631781278019	-0.03864928250547815	0.43877780295353314	-0.10172837738519029	-0.25986680574286297	0.8595358223551877	0.14410732334287987	0.2212876667403024	0.4883265209582682	1.1477559158636121	0.4376657716279104	0.8431947698223716	0.4715466594575995	0.0259879703626975	0.5170611399756353	0.1740450794414832	1.2932744550452573	0.4390092741442338	-0.2419938179608058	0.7979604516454577	-0.04096145223708725	-0.3675673828519712	2.0327092759883802	0.409952212741077	0.5352981056207059	1.3153624645738384	0.8319320934522029	-0.9772145081554491	1.393811697712274	0.8995229676203786	0.309280425765951	0.3794812742318179	-0.44207605421521406	-0.39336195157459564	0.03422822969760005	0.34609393480093	0.8310370806351248	0.5369859316012877	1.8495183642184287	0.66735366618305	0.504707711137672	0.5749756798012571	1.4049389679344035	-0.04178566463435227	1.5550217151213128
-0.03968784036512767	0.46946312713889665	0.6666645747898858	2.0151998586920112	0.1443612031620321	0.04148153446661017	0.451046033834494	-0.10294064247828365	-0.21285987532777756	0.7179749402801903	0.10079001780256558	0.17243956490058387	0.5358591730683359	1.4025241025314004	0.5594058930177441	0.775188821826539	0.4812843001274768	-0.016553369669537042	0.4726196993942187	0.07632565781364267	1.1732696557887292	0.5380159745247916	-0.19122350745472122	0.7567946522246227	-0.10961755440621937	-0.41676108789012484	1.8944424126391204	0.4376331706142678	0.41968407441294203	1.1661466754875043	0.702280741823348	-1.024706721425302	1.4187529005044257	0.7193254251867918	0.3117474503268167	0.3414409924145192	-0.4841851897463581	-0.38133337728394723	0.06276307722603816	0.3756104783831395	0.7857092892556115	0.4260021145326759	1.857828448382481	0.6123540215659016	0.3820312344743139	0.37403270190690635	1.358671715606845	-0.09150365991224033	1.502757618740015
-0.005667624906542904	0.4174838481307229	0.6420181189771625	1.9178185968600179	0.14949403180886645	0.15718515472865144	0.42965184374235693	-0.09222724971807117	-0.16036035973656906	0.6017182660676175	0.08739102074984058	0.11226201761204883	0.540399397002435	1.6293093579940063	0.6461473364261829	0.6522948244330549	0.4278298609882928	-0.11138805126963472	0.44147825197950397	0.03015887223757078	1.0354983887212934	0.6225260900299634	-0.10158195949148699	0.7345296702004369	-0.1881864825356529	-0.5098288360725831	1.7591914084978768	0.47441621062346273	0.3006215588193005	1.0759262821629831	0.5692760384303047	-1.0330973151272795	1.4247586809313706	0.5770526696644102	0.3441178028981895	0.2622612702016633	-0.4795063969095644	-0.3815122408421735	0.12131335399429785	0.37328917732853734	0.742627959159495	0.3041136047922265	1.8139684128899276	0.5360119423116951	0.24441838356054135	0.25209367060506066	1.276728703906154	-0.1308003387422019	1.4243028383082563
0.029250711852269497	0.38052260730088533	0.6186222529975808	1.8071046773465642	0.12776903614087035	0.2956817663245346	0.3734753805394881	-0.0863629173302337	-0.12032581293098077	0.5405688569639459	0.1253510218178762	0.03756692973250414	0.4831401882335524	1.7824385448928013	0.6884574921309667	0.4657372305187585	0.32821237653404933	-0.23152140352013154	0.4160431209234501	0.05236109377040974	0.8676976986978502	0.7071427980709818	0.010781085186807659	0.7408962613235179	-0.27065206429092825	-0.6284941652491993	1.6302634273552539	0.52657604657649	0.22215057818442047	1.0681963775096228	0.4563219461039605	-1.0165159037638472	1.379160653740809	0.47835379114449833	0.41364304052261397	0.23608849806209248	-0.42801696311824405	-0.36456491870033014	0.16032443878356933	0.389798430518586	0.6825894696983785	0.18943032715466368	1.7335394784193245	0.44780766166323016	0.15910053964910859	0.1786632320473806	1.1753760156192685	-0.17209635332533185	1.334726789798354
0.0418553797554495	0.3797279162957686	0.5823691994075998	1.6950839224436294	0.08979671465279088	0.42444439999555206	0.333578558859856	-0.09066645841071631	-0.09279622946326722	0.5446746030037639	0.21051724965985183	-0.06929729896036328	0.3775974441655029	1.8477541859308122	0.7119345667548507	0.2494735919950101	0.21415414457099372	-0.31338874974495495	0.3877769491933324	0.15795340997740112	0.7113697158469787	0.7906580499082343	0.11380384690777337	0.767827665250417	-0.3171999559301752	-0.7146270406657514	1.5100403125630364	0.5826873852532322	0.14357183241248236	1.0820911197013414	0.3834690759110112	-0.9688239144534692	1.2956344017520576	0.44130587791910214	0.5179009936312386	0.2579337865771417	-0.393425693747191	-0.3375118055187586	0.16660569452882573	0.40798862585162315	0.6239097269812534	0.08811159293373871	1.6270028408393213	0.34402530930423714	0.15172083815334736	0.1302182154404971	1.0793110133126753	-0.22264593073064298	1.2600247043947195
0.017714498599358	0.4301989042125989	0.5183080864941398	1.5758829146703905	0.012936916181460856	0.5348051197277799	0.33011871718089375	-0.0824836690323355	-0.07610516965620846	0.5696585044375496	0.33150973417619267	-0.19120141151612585	0.2647903418028947	1.8310866118147686	0.7456798485550927	0.04952556696318085	0.10969151313838499	-0.3551350896520024	0.36981753491723246	0.370076860364214	0.5730904322257763	0.8640647762625264	0.19333607664024646	0.8049419975929272	-0.3150315252513588	-0.8000225372059301	1.3802041465452735	0.6405973389628381	0.05154040536438823	1.0903363513315936	0.3585187487950855	-0.9136675658108142	1.1928475736807176	0.46214849091254456	0.6199610521310916	0.32477356640217125	-0.4006255836950727	-0.3293064397851767	0.1880741293438542	0.36658541997257726	0.5664619146453468	-0.006408656157851527	1.492931973440551	0.264753409223739	0.18936262491949876	0.09866325930416503	0.9862606368546029	-0.26388886560350927	1.210164678265815
-0.039068446364971685	0.5055485860447305	0.4435818310710674	1.4666814001582469	-0.08983902486329129	0.6227916503054624	0.36276157128241104	-0.042039474864010974	-0.08794355712319488	0.5655527583977304	0.46559147865585454	-0.2914913197180293	0.15255949863192209	1.7241617996966234	0.7742187154490136	-0.1431367553846166	0.01959071802601701	-0.3747097594010526	0.34579792419821287	0.652101073499813	0.4428124093264042	0.9215892147754005	0.23953412288428427	0.8698739922857195	-0.29554825712214683	-0.9078729761957145	1.2307477601117338	0.6990932051452706	-0.008736227963755177	1.1017689757448352	0.3622369730310243	-0.8764184149823377	1.0742621002824473	0.49162493712009747	0.6801115964242235	0.46782619102062784	-0.40051202076214015	-0.32505843027732617	0.20328374146986064	0.31479639299579387	0.4888140673821201	-0.09192236512083958	1.3890898863115593	0.22383119638170085	0.25862917564950266	0.0749917441904775	0.9042692621723847	-0.29524128113105996	1.1693541198349455
-0.11900124208514302	0.5865259776477939	0.3812350098389933	1.3733234293006156	-0.17607585137935472	0.6656871462455407	0.39864698231977147	0.0184677065950076	-0.14137627893364813	0.5198362954011764	0.5795403123242744	-0.36674477454337995	0.036486927516713744	1.5416950261664797	0.7980493120727089	-0.3132333851300029	-0.018775901858054167	-0.3906804285825885	0.3092745505020716	0.9204383088210297	0.3366369495890914	0.9632846617147812	0.22227976784035586	0.9187809877312088	-0.25786973607895974	-0.9846481625382715	1.0776586341776329	0.7555179388656178	-0.04954329319663396	1.0862900802537874	0.3727140254341599	-0.847523534939379	0.9526737366707037	0.5114894986947524	0.6862567303303827	0.6553063876969413	-0.3921765014849402	-0.32830033227015726	0.1839240139407384	0.292543920817207	0.42959082596739917	-0.12740619633719072	1.3521134082736956	0.22614170548861318	0.3579454461392257	0.04735731651970942	0.8905019334310136	-0.32777914352110826	1.117715472625002
-0.18990637025303614	0.6692062785475387	0.3289491135566986	1.2755310282449661	-0.2407866290741983	0.664126156304526	0.41783489655865724	0.07742925006033348	-0.2336170479472547	0.4381144779490572	0.6590050833724114	-0.41944740949287046	-0.05765286951684732	1.3516049956302738	0.8368563861429872	-0.4448484231427748	0.01282013804647596	-0.4028704305021228	0.2878058253904128	1.1548298627036844	0.24438961036755796	0.9704618924619097	0.15817019095509213	0.9057765018860515	-0.17405092314818393	-1.0022750290116147	0.9166357422588088	0.8086860893067668	-0.0770772857151222	1.0506943464796759	0.3802720980632877	-0.8154685611645067	0.8397115099142196	0.4954528280177589	0.6510156582700026	0.8391583011596826	-0.426540644990133	-0.36642062811691467	0.19085582831675127	0.2687705962235365	0.4049159850965389	-0.1224864948475872	1.3684165706663873	0.2294764609006547	0.446944292235594	0.02908977307476804	0.950923418352162	-0.3538943609695654	1.0713931433715693
-0.24063473886583647	0.7422367600994301	0.28801688677079845	1.16323128601169	-0.2827113612515701	0.6368405597745944	0.42458743780648656	0.11416088238106151	-0.3529607918712056	0.3395620136103078	0.693959487498824	-0.4169437641552145	-0.11430089429460107	1.1722858038256299	0.8833123907546587	-0.5520990539254091	0.07754309491384674	-0.40938943152865803	0.3019905187677601	1.3283135417877978	0.15867592849030604	0.9515950136167358	0.09894049244124581	0.878212056228165	-0.07400964010145068	-0.9930051231371871	0.7612847219186941	0.8568876096003502	-0.09457115963097776	1.0085329652962898	0.3898977813656696	-0.789079962357205	0.7188499604942729	0.46892739902205943	0.6014359404285858	0.9896942599061325	-0.46812739102979173	-0.4286651463793051	0.23890743476794224	0.24783886430015106	0.3859116473039296	-0.10335001818724125	1.4198168187655602	0.1990587276065448	0.5074861599022624	0.003786470437574606	1.0445702715824017	-0.35352280299773814	1.042036122891125
-0.2856646826771997	0.7928050571189268	0.283787363851968	1.0538388854314207	-0.30248667782115646	0.6045293370931027	0.40342724666848095	0.12737457189577767	-0.46441227748383096	0.27708770064272314	0.6865946278174464	-0.365411898608223	-0.1610826632155639	0.9810668937676196	0.9207214460075038	-0.6292984322407419	0.1625146627689845	-0.42831043450811046	0.35265435083071567	1.400470761769522	0.10031047109084638	0.9163306496735437	0.04685583074056674	0.8418392870562423	0.03403690206782942	-1.0024681520506644	0.6320654361934781	0.8918175310908382	-0.12136875704623096	0.9738151960013234	0.37796123907553025	-0.7583326135748497	0.5859959769096943	0.4509177625519962	0.5403284896391187	1.0828201957211594	-0.49020402519175194	-0.5093102531941173	0.2768417328580302	0.25640366474298804	0.3652043469255185	-0.03211119110550593	1.5087822702112224	0.1590416626620606	0.5774428985419418	-0.019906236721872132	1.1503078701944083	-0.3329809551266967	0.9848270689988073
-0.3142652006344182	0.8477847001260143	0.30716917826039014	0.9477502821841144	-0.3107230772777041	0.5870031004382958	0.3512120514748586	0.1235407835388714	-0.5418150676114507	0.2956800328868631	0.6385739072158143	-0.31114223384307643	-0.1681025479136698	0.8044171700086536	0.9415310364509869	-0.6594768665504077	0.2647204342084123	-0.43269176853136415	0.43972359656172405	1.4081295399689056	0.04112654257698569	0.8731606726549256	-0.000684531617098677	0.7715535680099506	0.16156671236632233	-0.9984125682306033	0.5312226439254906	0.9172093425585673	-0.15382402415706312	0.9655699643710728	0.3133440618163884	-0.7094419680213306	0.48762741405690335	0.4111886394026854	0.46953236057424774	1.105667041581622	-0.5089191965389296	-0.6137442132528895	0.3271815110449945	0.2429761388150796	0.36493259757671936	0.08216533955850824	1.6167680777816895	0.09896842588230732	0.6543546076560427	0.015865936520657167	1.2589633686918824	-0.3151461724789702	0.9342829578387339
-0.34645820379254155	0.887211104890094	0.3416517338843489	0.8390773752452466	-0.31194328460459986	0.5906200283504037	0.29710815043716365	0.1034777962481784	-0.5834227334723364	0.3645313556609724	0.5702481996421597	-0.2858356029121011	-0.10127394408368517	0.6682078950013631	0.9806594941574609	-0.6302613804757884	0.34132741607484096	-0.3821120939000147	0.5285769877175366	1.3827485137210536	-0.020075340581005137	0.85074070928147	-0.03871682150323265	0.7170938922383645	0.28352055806214504	-0.9660030109499356	0.437559652840218	0.946300578127981	-0.18741082520701174	0.96192450316418	0.2085561629054223	-0.6534865152165807	0.42146819591422335	0.34948708524168104	0.41578112847536347	1.058650538272412	-0.550415092232241	-0.716478969508523	0.3885359198423857	0.179600617781279	0.3623056872050052	0.17887427474586817	1.7113037763781869	-0.0378756444189148	0.7442206129209776	0.12172020509081874	1.3475482298556236	-0.30306169177619596	0.9323479744648567
-0.39851826950568076	0.8877787413223205	0.3796190791557161	0.7435902905508185	-0.3015052067103916	0.6180832985321598	0.26812570854672113	0.056350990754176135	-0.5904351116340875	0.4244868953488113	0.5143119756446548	-0.28662812373840885	-0.006068940665585698	0.5373906798276293	1.0225197127715753	-0.5387631293117463	0.3943083880825867	-0.30791208221588595	0.5715734179548985	1.3210006438941904	-0.05827536311010042	0.8403479370362469	-0.08323697260523599	0.7075440055537425	0.38861607802942905	-0.9214618154889097	0.3321588006328471	0.9723736831687638	-0.2547640358686731	0.9501864998016704	0.06938337725182708	-0.6104438592129281	0.38088136130920336	0.30103981410077774	0.34761649227541713	0.9934170296617229	-0.5826442525983115	-0.7977277408323478	0.4391673277603794	0.1033979072992097	0.34281220058455764	0.21621752069844824	1.7374341227686898	-0.18572440757987133	0.8423511759761304	0.28489895744121857	1.3933640943555963	-0.3298669454580463	0.9347129541440415
-0.431470030313997	0.8653327749737052	0.40673861149240986	0.664181686210134	-0.30070941932328615	0.6530215530656027	0.23946083666545967	-0.002337793065205024	-0.5739973506579666	0.4560661973359198	0.47355286902793486	-0.3075038427768453	0.10934005925925354	0.4075562538846437	1.0187434550463081	-0.41125424792389004	0.4426020354891113	-0.24480673894547644	0.578179179527717	1.2650174458303047	-0.10801865066645702	0.8208059721307006	-0.14070488121994362	0.7002911560072775	0.4597666906787031	-0.8449850920248856	0.20730908364651732	0.9868511715961654	-0.32533223978591885	0.9224542739712203	-0.1061897811788323	-0.5814763333370511	0.3944421839929745	0.26500367820516096	0.24590032204768372	0.9440383628020108	-0.6029265924199468	-0.8485920652026554	0.45300852345617126	0.023232976051528485	0.3234092970803778	0.21085233442829124	1.701861528159085	-0.30789555406811625	0.9434017648029874	0.4969253752679409	1.3925419236696361	-0.39527884173646377	0.9182558228227803
-0.4295034543635004	0.8050984404225796	0.4081999748929371	0.5813664997305751	-0.30959571181263695	0.6981887335539876	0.2101441105548288	-0.043388119780076596	-0.5477075983101083	0.46056504671997595	0.44047983092604753	-0.341312060753672	0.2735390040759077	0.30693988615304907	0.9830377330652865	-0.26879241564087686	0.47004734687471483	-0.1976367315177083	0.5581554647601117	1.2362105575061697	-0.1768690052728289	0.7999671313723312	-0.1959076313929037	0.7247446537300222	0.48402702789733676	-0.7254243742126707	0.06383300893796076	0.9989373195821468	-0.3738804340308441	0.8693755953514843	-0.2623899488474756	-0.5694171250727367	0.42364863848961426	0.2150724669805836	0.1498657841419469	0.8614004331512163	-0.6233906329342738	-0.9003507073640892	0.4338506934331446	-0.06703761927006151	0.30494845798536463	0.1864475160152997	1.6222477518081182	-0.4587455970999086	1.0247731496411467	0.7143345727176504	1.3692793295551176	-0.4759246148598136	0.8901692459716497
-0.4144831498597087	0.6977178456290909	0.3962420878367065	0.47756852930078686	-0.32216915252891304	0.7590038863779102	0.19536874802244794	-0.07401296669434623	-0.5013539122484942	0.45002405334115314	0.41913091524529345	-0.3849007062006213	0.4243966754862096	0.22504963754784724	0.9448091495401529	-0.13893975458658497	0.48898603213217545	-0.18447506277849907	0.528105147605194	1.2017048793820642	-0.224312106766296	0.7833919920478987	-0.23454116703826738	0.7936557678747395	0.4712610036754331	-0.6084971523875086	-0.06805942472163087	1.002841131755747	-0.4537882831598393	0.7798423046628178	-0.3537123160628687	-0.5800779010533896	0.40381426172928964	0.17886770153000356	0.06619627236855315	0.7623785371141365	-0.6504413235586497	-0.9519975598016327	0.4333123000835518	-0.15832878660703695	0.27771917323580053	0.15475998988541462	1.4913695870445822	-0.5571923407996376	1.0747675302779025	0.8935768957539725	1.3301053145181947	-0.5534917647880202	0.8214089276958813
-0.38766338965294217	0.6062635073055017	0.4011741893134838	0.3624789137641213	-0.33228891546827866	0.8128263119050926	0.19933001603169603	-0.09493969286386897	-0.43309654306947065	0.44680642967165	0.4014414859171252	-0.43356868967072515	0.5259579924120471	0.1351111419989623	0.878796950666152	-0.0712971832832223	0.5029533125095511	-0.21125773366258108	0.5056337622548017	1.173622692650989	-0.2645724186523348	0.7699613325309953	-0.2663792273583864	0.8620966224478652	0.4464463307945447	-0.5535975393774063	-0.16466973276018773	0.9797044020148269	-0.5606733382658515	0.6697531934515136	-0.3789406412525093	-0.6006366717690588	0.33381057904579453	0.15976197295268216	-0.011358008826692032	0.6861278977039039	-0.678037116261101	-0.9889776004647057	0.4371259196431703	-0.22462594517507845	0.25829815310836707	0.12715930239452994	1.3308513673198947	-0.5466640415701958	1.1230452897034138	0.9976086483887924	1.2496293132571574	-0.6223007625231475	0.7168416443600758
-0.3324289296890031	0.5845149228593354	0.40907117230478995	0.23968043778388007	-0.3226864143305318	0.8516733867786372	0.23155501485797664	-0.07205818923173234	-0.36771878165268573	0.46653439379914197	0.3600055464013375	-0.4553810242311599	0.6058310088526909	0.034760392978381516	0.7978082743455658	-0.05069372482015133	0.4919846572979381	-0.26842707599825905	0.5093642481430231	1.137749963794519	-0.3018410774995213	0.7694106044291118	-0.2994057967374472	0.9223983690511435	0.39611591345991826	-0.5693985152997249	-0.21934931646913336	0.9320887941940702	-0.6482325121260115	0.5478688203247131	-0.30846812956574476	-0.6079012550608134	0.24487147399709025	0.14804221888274594	-0.053267523033414546	0.5936822649914222	-0.7007951280206519	-1.0305633777520773	0.4019284544135141	-0.27021149519560367	0.2605989642615234	0.11805591774841298	1.1998826294319571	-0.4813028354942078	1.1672173159226493	0.9855715663972312	1.1462937427276612	-0.6611374171975124	0.5767801205499117
-0.26965334777316197	0.6217356546296201	0.41058874198995216	0.1150024682097777	-0.28452840911879473	0.8951019036741836	0.34166823698844223	-0.033265706252746004	-0.30306092217646263	0.5271159869611368	0.2987579049077619	-0.4500675323275029	0.6309768644877004	-0.04974619993029445	0.7555463261862128	-0.012684522787747584	0.47405603525420925	-0.32778708534556417	0.5548230939666825	1.034628221200233	-0.29882120131879397	0.7793237102630153	-0.33198492741196645	0.9706904096722445	0.3297097619199329	-0.6378342976832801	-0.25266085226674917	0.8788729532028086	-0.7085989497350349	0.4434864782278676	-0.17843453058553085	-0.6073382498557031	0.1382593080741929	0.1143500338011139	-0.04952960703210209	0.49843983063514574	-0.7186472210775456	-1.0688178212675044	0.3531365571066331	-0.31029396081944516	0.26684919928387807	0.11154796617161569	1.076454104150639	-0.3717323005271724	1.1664917337611953	0.8976881526313722	1.0553390954690947	-0.681679265068554	0.4140265189915485
-0.22634222231223272	0.7350034501344863	0.4005980748959678	0.010308801614165303	-0.2370596914779163	0.9241134728218224	0.5343162330837306	-0.035099257206051185	-0.2641062282817145	0.6216209427925479	0.24473746216693848	-0.4256614932446043	0.5769307372721797	-0.11882034572913533	0.7484919553717806	0.03797018814262372	0.47863288419142913	-0.3575024233581129	0.6354192831564701	0.8830832357969349	-0.2691163444943596	0.7994341686930866	-0.3660881461738342	1.005363009623799	0.28859109897275914	-0.7306913661867764	-0.26748311485159343	0.8239947558932942	-0.7283199698167702	0.37899426137921993	-0.0769131090407161	-0.6181261560439596	0.04017764556026685	0.0766276023558637	-0.025367717999615007	0.43373544665977154	-0.7249386075619729	-1.0928526119040234	0.3240857492848341	-0.34579385798204754	0.28603470330901926	0.08710440995161685	0.9725667304594469	-0.19656236266900212	1.1482459969695156	0.8041676546934088	0.9654323128102821	-0.6829531781148198	0.2730463667109584
-0.19357627970396493	0.899455833642412	0.37626075364874084	-0.04504815814256018	-0.193012859601595	0.9186309715655749	0.7448818633811831	-0.045509583692990435	-0.2597068275338468	0.7208285793716946	0.20488462333032476	-0.3759488232307289	0.49091095612075614	-0.15995140312944484	0.7154215792075419	0.08795265219192386	0.4917794882076493	-0.38043376030239895	0.7277230051337977	0.7338770600803323	-0.25184378166628035	0.8147301975873376	-0.39584282002592563	1.0165226309957913	0.25885262109185314	-0.8379448794194964	-0.2520268364105173	0.7823200280295703	-0.6737908104650887	0.340650117061692	-0.022008489481994374	-0.6471481662945238	-0.027148300627139688	0.0734067778560679	0.0013359539137657388	0.38309066013698895	-0.7349775708331513	-1.103316130060201	0.2802964235179217	-0.37380956036516155	0.31953233970419087	0.0404059836073902	0.9282764726259739	-0.04254430199577269	1.1623860005549194	0.6721835937014232	0.8827316143990004	-0.6539716563122647	0.162068229368772
-0.12884960668763037	1.0504957791660126	0.3405697629051145	-0.06695600534601728	-0.16112831162487828	0.9068156737193573	0.9388837105682389	-0.02303721952977377	-0.25113466183421485	0.8240837244581808	0.18262943986946373	-0.29678679978472083	0.41430340843271585	-0.16463957337881804	0.6381930914304108	0.14923613137705277	0.5253798723019282	-0.42673810092718567	0.8440758278371676	0.562748661173665	-0.23006962770898762	0.8039110551987221	-0.4198646854760635	1.0052002274644019	0.2350161876149437	-0.9319606861572964	-0.2545628998354381	0.7646404598088146	-0.5639242532337871	0.31280337412526915	-0.008647207064065299	-0.7182139523461257	-0.07112055923079022	0.08541320216944166	0.017020249455276044	0.3723947835803113	-0.7486732605447384	-1.1385298930857988	0.20954256415888187	-0.40246562165988975	0.3349858193391729	-0.016170583523048843	0.9107279297727316	0.06395349405588495	1.1857108124767752	0.5158498721314352	0.8122506293202247	-0.6120209919692491	0.06438088691786634
-0.03392747616367518	1.1640230656113257	0.30008718639630194	-0.07294689117645292	-0.16769355756850354	0.9037571487129773	1.0619838746530739	-0.003580364785626594	-0.23960289926783768	0.8954974986613958	0.1919215525515756	-0.23129576059253085	0.32383071534592517	-0.1381175450842046	0.5501018367499629	0.19245978894640467	0.5832691202388988	-0.46689444058385876	0.9844187712525365	0.3774391697300733	-0.19703444014319177	0.7590711284518135	-0.44215272594609856	1.0031744939252392	0.2420432073335131	-0.9816810903928609	-0.28688057293950336	0.7712558204031706	-0.4481485743204347	0.28961366016519147	-0.0694940354484467	-0.8239318006994031	-0.10505130597410135	0.10111261373650784	0.02093758542465055	0.3745112821215627	-0.7627550642282926	-1.1579813050427963	0.12117875565689987	-0.4515331232623142	0.3321596261116732	-0.040827197681572794	0.8819256762123144	0.16859335494940408	1.225122311831839	0.39138898738417466	0.7439459784101672	-0.5606752189100199	-0.0022880856911858733
0.05521880530882177	1.222230127190215	0.2669816847459152	-0.06909980272651516	-0.19945873743715456	0.908262444884199	1.0748203887083578	0.0032234730493596936	-0.2458020548671047	0.880559571580356	0.22275760056332478	-0.18977847639616185	0.2359773822211137	-0.08436959891079485	0.4467287901685476	0.1857554889703258	0.6372128087472329	-0.5024397795144461	1.0897865663403934	0.2456587732284122	-0.16958743466883375	0.6863750190031793	-0.4566665189247029	1.0266151248784026	0.2616895153633886	-1.0106319896105325	-0.30153147988752826	0.8054158801561068	-0.3492740610691153	0.24197454407930102	-0.16658486269342604	-0.9316292479996834	-0.14104773515725416	0.13477107290714496	0.0044758033548677936	0.3433874151801354	-0.787239232568411	-1.1456844354148086	0.005267154100732441	-0.5053232718378933	0.3237172796756814	-0.026687898124840414	0.860663635258514	0.2574169473172474	1.3079625581187948	0.27760889369985053	0.6800584798129142	-0.48362117284767	-0.031000111713671785
0.15175136023318206	1.2302743463440544	0.23373566738394044	-0.07980410608530944	-0.23452643496229708	0.9163846689675275	0.9802346686056993	0.02384713294560953	-0.24716186964371922	0.7848170681837534	0.2450357275122911	-0.14845932240637014	0.1728857319368895	-0.023117924151276188	0.3024436066997899	0.145220818925255	0.6692507513077702	-0.5702444568581828	1.1684364150667619	0.1692027551605833	-0.1287203252324623	0.6147981311809525	-0.48010112107512964	1.028496163164767	0.23354882850897657	-1.0356326448476232	-0.29039336349429334	0.8526772153188746	-0.28375285773745085	0.16612604755473118	-0.22362659244383262	-1.043376700485116	-0.19825566272729128	0.16839580616679295	-0.020687847165971458	0.32995142890487433	-0.8080893870547052	-1.1529507674677113	-0.13785574466612377	-0.576323066163099	0.28579918720672765	-0.015744467645998503	0.8641959871102622	0.3019835714310148	1.4050135964947112	0.13801688828009742	0.6331625087255035	-0.4146883224552669	-0.05494308780458037
0.2677328867624519	1.2150779081441603	0.19187603690155292	-0.11344410470670656	-0.26915644942453	0.922983976035232	0.8293053431900763	0.01907383914155515	-0.24080273583543943	0.6285512091576344	0.26531777099621007	-0.11681252486492837	0.10432835053199911	0.016260049756351376	0.1481312537818166	0.10007126488581082	0.6750901792621542	-0.6686124723480023	1.2360717461705977	0.10032316283838057	-0.05047166438139945	0.5620348259359758	-0.5315286071785109	0.9942395620650053	0.177528318641217	-1.0204812646021106	-0.3093452969264769	0.8877706472668951	-0.25302183281955803	0.07857772003630983	-0.2402022275890921	-1.1380342207766936	-0.2349789061022384	0.19834441512824183	-0.03795701909203777	0.3271546272610788	-0.8016617250507616	-1.145259634464026	-0.29578446054679264	-0.663351844494645	0.23677560468356104	-0.017139028698169422	0.8572444998122695	0.3119878376671349	1.4621399188647817	0.016226201298570997	0.599211695693505	-0.3914571025976627	-0.06369937620354162
0.34775859158264805	1.1852688863603764	0.1672998389446232	-0.14664359701704063	-0.30360078016310527	0.9198112322526812	0.6915969586829546	-0.047024915059357755	-0.26686585238719596	0.42847616632366936	0.29293025892935026	-0.09485609560880093	0.017138588597556976	0.024826253186509575	-0.0006050930482126571	0.052014697306603616	0.6446935894239301	-0.7637651539981766	1.2727278248983371	0.04870464482360657	0.03912269950379567	0.5400767635511977	-0.5727209329154783	0.9494382944176392	0.12326863970061515	-0.9652831887134754	-0.3425711549056837	0.9024252720232901	-0.22288351615548602	-0.006909299574548317	-0.24918504034600844	-1.180641001782842	-0.16310080787147987	0.2368088166153286	-0.06630537404599646	0.2922324013304437	-0.7979595734371807	-1.029356048734059	-0.4281843584342493	-0.7478992320436857	0.21166596485462205	0.0101323874331756	0.8351899440199384	0.2880728774265031	1.4718556409779064	-0.04802808144511848	0.5902484231171556	-0.39402262192694876	-0.0689179677270295
0.3763126549898538	1.1428258994136071	0.19240999660559202	-0.15059347027289233	-0.31941042292028005	0.8810276122547884	0.6026272134794828	-0.12529178013219408	-0.30704704588437964	0.24494058271393787	0.2892019421124537	-0.07992428276767707	-0.057600482317606116	0.006232943415623355	-0.16684077886893894	-0.0036909496491049133	0.5825115728286019	-0.8682458371172107	1.279333586471156	0.04700818427621657	0.09462350800284437	0.5671512676567009	-0.5787893203458401	0.8497251783336957	0.0589657028791815	-0.9159314739160986	-0.35684507945270844	0.8993458250730854	-0.1955650539111162	-0.08283414083643574	-0.2629980696337255	-1.2119513557703094	0.005959998478087147	0.24685913809112967	-0.10568805703583113	0.2637541575655798	-0.7983229748225634	-0.8664113471908479	-0.5133626729511377	-0.8101341137661752	0.17856689417101962	0.020707808745471602	0.8238683034694596	0.1882445921989282	1.4426199890090845	-0.08439363196892094	0.6073044346023683	-0.41601531521179425	-0.0806255944033175
0.4094347491482136	1.1059944040539915	0.24369823133560478	-0.10771752266290835	-0.30817655763896534	0.8045137231948084	0.5472864608270874	-0.17313079136838766	-0.33830945422906894	0.11070307034826192	0.2503127297762078	-0.10043976506687938	-0.1198539374139973	-0.03860349500331115	-0.3175857734251724	-0.07589389844297023	0.4979029964408964	-0.9751468539507059	1.264441132925292	0.07841741013906736	0.10201797117434268	0.6507198157618767	-0.5369398190115768	0.6812818171710309	0.003434312713410069	-0.885102014227663	-0.39824460130818107	0.8771697192701723	-0.22828973386459728	-0.13335527075604792	-0.24803829829193558	-1.242153860805783	0.21354195699283393	0.22218863420002738	-0.15540233985329638	0.2603148474360474	-0.7894423534672868	-0.7389934199001305	-0.5688844871279375	-0.8257228510207802	0.1342174004471782	-0.014388644400832434	0.8221700573868868	0.0462792903720717	1.3757602474000017	-0.10615786296422709	0.6332914766762455	-0.461805411930362	-0.10273131355337162
0.43825205500548625	1.0480630515993261	0.3089396762264114	-0.038748917894381715	-0.2764776933859056	0.6938991839599781	0.5123537598172716	-0.21862103898671234	-0.36299942448679334	0.023332212245609375	0.20390952508590537	-0.15910431805064262	-0.17098384387184762	-0.09174051814139235	-0.4356942597260275	-0.18301734738323888	0.3964705546494821	-1.0422448645164983	1.1983687721935972	0.13288532305382658	0.05964092364760876	0.7538480941952409	-0.3901379765430055	0.5005212726139947	-0.005092674091256247	-0.8793434363359729	-0.4666326359626474	0.843949844648051	-0.2914580650371474	-0.16433214792247372	-0.2165723913233141	-1.236451162921755	0.4495079223661366	0.20601705987906324	-0.21935060680376192	0.2355782707351794	-0.7959154406444053	-0.5804532334782178	-0.6026238037024436	-0.7901228977782394	0.11445216447793494	-0.04962067987165345	0.8285781059384559	-0.08451458082444899	1.2778066556037402	-0.09297641050163498	0.6584402270703192	-0.5119303516535861	-0.14365914370387184
0.4267313266025794	0.9224694364232529	0.38373618950527855	0.023450573227500514	-0.24940765910118054	0.5717231663815346	0.5064202149089084	-0.2670510294557903	-0.3883293075805718	0.0006778121110106756	0.12818454259871737	-0.23718563127895714	-0.20012858904881262	-0.13462465903438695	-0.5112354834131455	-0.3211549970258555	0.2927970351026	-1.0747338696324789	1.0821928895323552	0.19896493194829662	-0.030644907213545458	0.8764650412662277	-0.14699698800257638	0.35067125143578404	0.020912190064470558	-0.8981817109633596	-0.5245679767711551	0.8051092980482325	-0.325493887491506	-0.18414360725626855	-0.18449836356844046	-1.2161648140795263	0.6794681073124936	0.20608451170104908	-0.30106145059246786	0.19347506761101566	-0.7874890710208595	-0.40954910359398244	-0.5881993485445938	-0.7374133548660089	0.10006756561489201	-0.08690581911372679	0.8790952660746921	-0.16616844905640513	1.2058501417385903	-0.05031682238717361	0.6766408291183368	-0.5341707502529827	-0.20770904790787809
0.3972946267451508	0.7501674519668233	0.4262421922609752	0.08852803891498331	-0.23760347952577304	0.461514738350871	0.5018238068813001	-0.30929846795009236	-0.41547227704316764	0.02280807445329225	0.008993121898539014	-0.3374755394808602	-0.23803945889853645	-0.16657858996920877	-0.5286062689493665	-0.46881311601119646	0.21229184052067823	-1.0933545392313053	0.9435751115277438	0.253449315353808	-0.16103582268042146	1.015817016465418	0.1145029698836237	0.2257811613651083	0.05162890734935425	-0.9324873853547064	-0.5724618772620685	0.7656828389755875	-0.3803822639667157	-0.1854223816063293	-0.1391325529140663	-1.211933194312077	0.8278912159529112	0.21955801314260243	-0.38363949089347854	0.16524248885540457	-0.7471742298300383	-0.3233368685294076	-0.5383306645385254	-0.6666536951326584	0.07840008420406076	-0.17096686031403507	0.9821221950840476	-0.15413950989154596	1.1960105397442418	-0.015519483249593824	0.6794781240345913	-0.5633645908965821	-0.27738799465407327
0.35192401623370106	0.5811739770010849	0.40380183312019924	0.1736044911246585	-0.23465906619348034	0.3620555662554866	0.4841736000552855	-0.371805886812716	-0.4427618931973588	0.059832585727252766	-0.10499012700203672	-0.42942596716956594	-0.26926222964533786	-0.188106986496784	-0.49233812560500906	-0.6142001306685969	0.15329783594368754	-1.0841325377791358	0.796537936518491	0.26560453752831326	-0.3053971933758897	1.1466948850646579	0.35635757214849273	0.1251817868577802	0.06780246549511067	-0.962579466166767	-0.6072128004089623	0.7347452978231972	-0.45684162870983336	-0.19485095666499366	-0.07984946369433195	-1.2083372255826574	0.8729154424657392	0.28112466365963673	-0.4484699060202537	0.15552927233573763	-0.7122876968333608	-0.2666371205720022	-0.4645707756442593	-0.5724208790454566	0.07827326784128899	-0.23654996757307792	1.1346699798611979	-0.0544065033900283	1.217335576440628	0.03678248568557387	0.6687254211417387	-0.6113309557358542	-0.3145631297764474
0.26898715961277037	0.3991410822779141	0.34356274756196303	0.2755229679605856	-0.2595406851636651	0.2742974732301472	0.4523998849262606	-0.47492418629396427	-0.46959823775934595	0.10204023739190426	-0.18867649986130647	-0.49048609446921676	-0.26961147764027027	-0.19845283529072816	-0.43685124081632204	-0.7344778158762932	0.11529420752705088	-1.0655648681886531	0.6547499827590678	0.2406517440399966	-0.42894399693784796	1.2914830795921186	0.5453864423582842	0.06527795219969552	0.05073218789570947	-0.9726394208373097	-0.6248110243102751	0.7182103028051723	-0.47952619006067965	-0.20616906397225718	-0.05055541667660883	-1.206993277673683	0.8832247279756856	0.3916781998934555	-0.5092932751936206	0.17597616002889177	-0.6513044018489355	-0.15627830514701885	-0.3278861640162887	-0.5039825203667057	0.10033931496369178	-0.2531297489711112	1.2969770187928613	0.08260430468179632	1.239262315417243	0.12581026992246006	0.6459948198240176	-0.665702272279965	-0.329339366449694
0.1906647882930034	0.2112696413947001	0.2877077522053061	0.4133280256043189	-0.3050729868292514	0.20943389933969064	0.4187876065861909	-0.5959991624666581	-0.5005540212034262	0.12286015525339403	-0.2450142349006291	-0.5447017237234781	-0.2517998298988065	-0.21380559678726008	-0.39129511038599285	-0.8154199741240713	0.10918648153151911	-1.0592932005344002	0.5473916121972587	0.20983545584419522	-0.5282753447702453	1.455369103459093	0.6354614465665447	0.0045421198380252385	-0.00023408505150156466	-0.9416870646694792	-0.6573857308695679	0.7032218441979803	-0.47067148796569286	-0.22888162332410378	-0.08214294780248077	-1.2094632359928805	0.9025618108153062	0.5002756332897028	-0.5728976538719663	0.2457072280397387	-0.5606357561961125	-0.0401511399692697	-0.17529651551908504	-0.4543947271485923	0.11524929590107617	-0.27168515852638664	1.4106915764818708	0.2394807271367755	1.2676838995951654	0.20407249491337193	0.5989053968104983	-0.732458854551664	-0.32578212428761677
0.14698202643197883	0.09214708154601031	0.2492064472298981	0.6065194100921845	-0.3580326374411612	0.15926647465000654	0.3827183392277268	-0.6959352660785371	-0.5371223734803923	0.10327778495710041	-0.26078788297211564	-0.5793384862005375	-0.20849307852740234	-0.24193461828350035	-0.35844970276708865	-0.8424552000438668	0.0891903863471843	-1.0439231981141144	0.48593443756443194	0.17898622666689168	-0.5998633441385849	1.6053625668204865	0.6425365710821266	-0.10126628377000657	-0.06458593384313426	-0.8886308988503131	-0.6791993034366273	0.6846020908464096	-0.4919191808224248	-0.2807387861467652	-0.15211158798063776	-1.2089728766206873	0.8929410861186378	0.5772550251303651	-0.6185749874080126	0.3677649430213243	-0.508237818941337	0.04648589604608822	-0.09047712990192582	-0.39878355791810893	0.1260468033599839	-0.2655258472126312	1.4834217953781466	0.4031695785049207	1.2841245295461543	0.27616783458818567	0.5456255121615154	-0.8073543257300635	-0.30357867870453686
0.12757950937708185	0.031961401546216524	0.23429773023029696	0.8203118063940265	-0.4115095498546909	0.10802031707425593	0.3176666299788237	-0.7855065031444678	-0.5812896906854915	0.07503258170445246	-0.22477807839291905	-0.581319788266307	-0.12187957578459663	-0.2598373194057544	-0.33494048977958474	-0.8140028050234358	0.02580891968555061	-1.026751195410073	0.456650860592071	0.16464042922245353	-0.634182684659736	1.7025216632463376	0.5912349271143968	-0.21843326472262534	-0.13431809935664193	-0.837839539580013	-0.6772115780495268	0.6641360319118615	-0.5017796908632939	-0.3311072265917432	-0.26037446281304255	-1.2012179339567386	0.8522968714458431	0.6144209790442356	-0.6475812155782019	0.5107230810977598	-0.4841851897463617	0.10745601145612331	-0.04875164530845444	-0.34881555159622624	0.15054047799831377	-0.2446849070440761	1.548408012137894	0.5092624399708301	1.2625871273390996	0.37415985418146336	0.4927325313647491	-0.8589654973405982	-0.26751762491863823
0.10534326477147131	-0.037306461369200634	0.26219009898072765	1.0221224310349946	-0.47863421595708927	0.08752439223897987	0.22267976881193968	-0.8515446440907255	-0.6494670707600092	0.05542109264191904	-0.15015438333472222	-0.5601558798364873	-0.007954879838213292	-0.26066073740989365	-0.3185177859701317	-0.733151490948776	-0.05117683588602544	-1.0221225280145387	0.4452824628852783	0.16146162450744214	-0.6448228091469688	1.7724286013402715	0.5128073116837644	-0.30707719396757555	-0.21101206862845373	-0.7865390377522175	-0.6823693827177791	0.6386760910868272	-0.5009534914791777	-0.3272136449885702	-0.38234611765552035	-1.1573216894163036	0.8092809473050832	0.6134092017144581	-0.6970712234355884	0.6477852589521385	-0.4529326706035045	0.1137609518835638	-0.017973492156711464	-0.3177381331669552	0.1635482134941137	-0.2619426000646917	1.5612014659599334	0.584556453238395	1.233953177650508	0.45273995985877213	0.44377307306551844	-0.8816128403853305	-0.23948968392732187
0.07062623106270963	-0.07499752046904337	0.33392336974695075	1.1745669817496711	-0.5412494201992198	0.11088847745367962	0.11333540038790965	-0.875153506778719	-0.7368951619857981	0.01736286516644433	-0.05620079954892213	-0.5214484422061206	0.11323417440273072	-0.28216257206636797	-0.31029036488359585	-0.6007915307164389	-0.14085151058010137	-1.040372197554946	0.44526771788176756	0.14940522527744374	-0.6530216318619322	1.781950867876067	0.4536055780889526	-0.3812696848393944	-0.2570056246054479	-0.7234931438221643	-0.6692606765011241	0.5999036738443135	-0.5283258362920767	-0.2896138618598841	-0.4770044617554941	-1.0900153252181872	0.7413812004399446	0.5901720490405408	-0.7585375141611819	0.749452778165782	-0.44759521275570535	0.09343758008021869	-0.023895819002236696	-0.2893622288960579	0.16112058597818196	-0.2977363337370811	1.5373128043984232	0.682312426174202	1.2206980303595603	0.4585253883511954	0.40037535764189913	-0.9058525747378943	-0.2167976061791211
0.02076501405012875	-0.059379409490925204	0.41651850501901	1.2420231815168878	-0.5783729018077194	0.15736282838047502	0.008637582624516226	-0.8666979577543923	-0.8194839123889327	-0.024029461043493183	0.034265374045072405	-0.47211402076844056	0.2230901312081725	-0.3196546531258039	-0.2875685418047634	-0.43741736978175394	-0.24111606678064018	-1.0996085402161095	0.45659188057802724	0.12328302694578044	-0.6690523764474697	1.67789878746535	0.42106839479298463	-0.41789567070371164	-0.2436689607312256	-0.6565145625514438	-0.6238685683077689	0.5477029602769025	-0.5599549040187931	-0.25571679849107787	-0.5292854744935303	-1.047281414004433	0.6289545209826809	0.5513703884435285	-0.8033626028489287	0.7931622525042885	-0.46726431273950875	0.09855754943441737	-0.026901848537465654	-0.260646133953367	0.14744253542201333	-0.31139141070625576	1.5287989307044652	0.7974091272526171	1.2171055138040683	0.425084340142243	0.37087393891039	-0.9403897728811094	-0.19680277798238682
-0.04922650796753322	-0.05775759111313343	0.5158631131124883	1.235767991899816	-0.5985195858246223	0.2090024061852616	-0.11802270840533588	-0.8378612018524347	-0.8837551578600402	-0.05658424169963936	0.10785661213859114	-0.41388175187175225	0.30264882445337926	-0.3635747069917462	-0.25745489509349795	-0.3119252290371074	-0.3060599749760148	-1.2070395571330617	0.4988805506468731	0.08928793403496557	-0.7003518407878945	1.4796011399419715	0.4065825667334127	-0.38637019250049776	-0.18357245334689348	-0.614571749797645	-0.576797174873587	0.5038753447223271	-0.5890155693122782	-0.22599960949038386	-0.5501353300221579	-1.0342414869957313	0.5074809175064849	0.5053007940276057	-0.8233081226319354	0.7835624198350459	-0.4939288893919168	0.13173673948520342	0.003046281533657763	-0.24605795749816078	0.11802113925881275	-0.29756201360555845	1.4628390528573751	0.9024301030503705	1.219069894777761	0.3782075349215822	0.34864308840178326	-0.9790848816614449	-0.194848249321905
-0.11612105998441427	-0.04145831641634127	0.6274606912565333	1.198515841527716	-0.5904821332148499	0.2557813405151818	-0.2549455249950089	-0.7959471362587331	-0.9292556268069173	-0.09816583989013494	0.17521869321187872	-0.34536472407002383	0.3550010988934881	-0.42219675651223876	-0.24908285137067682	-0.2170294057984666	-0.35829918181117726	-1.330511909909345	0.5859645413813952	0.041721156745026314	-0.7282927512450825	1.233923110233963	0.42745837879223575	-0.30716762850057194	-0.10472635738633156	-0.575069309991847	-0.5173367688973909	0.4732852632921949	-0.6492742417842438	-0.22222054499318675	-0.541430515338954	-1.035803372403458	0.3907698596554761	0.4928222069603363	-0.8376318167489686	0.7427253363739523	-0.5096005741365177	0.2016276748617217	0.02153111986969161	-0.27289299813798634	0.06209512327617628	-0.2643056062919797	1.3423088675569794	0.9739367869571174	1.2186451637564224	0.30007246220522843	0.31380562070845475	-1.022751789969568	-0.20942903312910258
-0.149490911742836	0.025733618975505367	0.7106600440884266	1.1381371098248896	-0.5423502594180512	0.28184860343261586	-0.3694880130429878	-0.7832941193495716	-0.9397208679798738	-0.13310835937794566	0.22849347258932182	-0.30548651703715535	0.3635227499697968	-0.47469629474389013	-0.2573263416390218	-0.1020570203008369	-0.4507041836298688	-1.4447622612334567	0.7190676880729854	-0.002502110922386583	-0.7496294465032987	0.9928818558353617	0.4569613683730232	-0.2133870177813182	-0.014597900299900036	-0.547610725166838	-0.44017532563779166	0.4347444858645197	-0.7132148897723812	-0.2875334677679942	-0.5417085134126689	-1.0762671013385383	0.28392817346148574	0.501877614061854	-0.8540636954907417	0.7111290367224268	-0.4935427754199492	0.2607420808551701	-0.012544692548309372	-0.32828404399260247	-0.006947327941781814	-0.21625135670258677	1.2627630210493175	0.9972562551598845	1.187675193450468	0.2172963314674794	0.2670869805533096	-1.0833157393774715	-0.25565363594950924
-0.17101485324826707	0.0908658450275583	0.7566789396338492	1.0562323030548586	-0.47051718460860936	0.29174756403417257	-0.45803990297122466	-0.8189801730275053	-0.9192169941913303	-0.12489686729831011	0.2485575529362522	-0.2879970233474886	0.3076954579801283	-0.5197053853249848	-0.26900863681463016	-0.004635729049526971	-0.5549774282099024	-1.5510626113056984	0.9017730265747552	-0.023386693195115316	-0.7721656252912416	0.780211981395086	0.44837613822960964	-0.10774139633268513	0.09129651518062977	-0.5655887244384549	-0.3770479090336679	0.38374284898568406	-0.7486336981523272	-0.40394010599228913	-0.5788733808924494	-1.1565044237959807	0.18898328798583902	0.49540223915127185	-0.8540038888347207	0.6857688488442288	-0.4681728162029647	0.224522210314555	-0.09606296090395214	-0.3892181966758768	-0.06361612547779877	-0.16368415259714025	1.2551775218804968	0.938040526914658	1.1387603374929487	0.18040097979968212	0.2431473046974125	-1.1305920679833497	-0.3260557583000834
-0.2149144030093458	0.1445966878837463	0.7734846187399029	0.9847381287695779	-0.4059920906374225	0.29691279091216466	-0.4912677544580739	-0.880881459343583	-0.8825286582576062	-0.0949773349868728	0.24301670055914074	-0.24918151469534972	0.22061047044416662	-0.5631207636400044	-0.2892558058947771	0.05850097126720079	-0.6456306016422804	-1.6522926272461915	1.0972475381168396	-0.030551356671957807	-0.7685248399892437	0.6206784860752569	0.40922525158212053	-0.006961152759360667	0.19110954236643515	-0.6068292715957087	-0.32512715107750756	0.3434988376253733	-0.7957450239031371	-0.5209384159307925	-0.6411796991638349	-1.2290776108806212	0.10172733159181961	0.47653259195089764	-0.8552299252831519	0.6760745296329653	-0.4667873484211958	0.1127995602581034	-0.21625927620063173	-0.4479511156004766	-0.10099071924915634	-0.15591722229268776	1.293580526627721	0.7846179582792931	1.0838284587331315	0.14585794521122128	0.24906370943755746	-1.139686391674751	-0.3925292780430857
-0.2765286211748956	0.21819480586786583	0.7364446771650213	0.9260920552235918	-0.3466794040517811	0.3058726193540874	-0.44470196258565736	-0.9727560000863935	-0.8150445170888142	-0.061097650466815055	0.22923913595269893	-0.20719592273798107	0.13598768127246383	-0.5967879352608586	-0.31573781751706326	0.12027500898716585	-0.7359207836072235	-1.7321636398233242	1.2572013362015126	-0.02865725023555136	-0.7495306655067323	0.5090761010419429	0.3354677776301529	0.06317987103413389	0.2733631722508499	-0.6216997456026021	-0.2426194119491547	0.3258192694046171	-0.8259013014233856	-0.6387956041641143	-0.7241099995289559	-1.266780798164835	0.022542838064588334	0.43789956090884663	-0.8693442961041107	0.7171194834865029	-0.46998982312987464	-0.019335893380805123	-0.36061599306030623	-0.49591800032356587	-0.13200637825863965	-0.2317271106009861	1.3786739770051188	0.6031119851382443	1.0050762485265614	0.08558776707037229	0.2690214998143926	-1.1260979858479119	-0.41154684190957747
-0.3556562046948639	0.256972483280829	0.6576434661058659	0.8515437038482869	-0.2970885867119536	0.35276577246017954	-0.3538267973271074	-1.0704039533350596	-0.7122051917280727	-0.013663180262111335	0.20318680521062898	-0.17327963373938274	0.0512601177022806	-0.6315441435968638	-0.33399240805281283	0.19216908759243087	-0.8128276279902273	-1.798978983677938	1.3682754476480317	-0.025527856992791125	-0.7566005625466573	0.4312813152952252	0.238848982367954	0.10402010613617392	0.37108928870816976	-0.5868322587340187	-0.13120397688943325	0.32763832324467124	-0.80542592538224	-0.7601073917610349	-0.7870418134662005	-1.2811465116242822	-0.04761385813296827	0.38349966647774514	-0.8849239299975835	0.757824285788769	-0.47775752774241687	-0.1700731570751406	-0.48543351794099515	-0.5526698088653598	-0.16735191022563917	-0.34557752538794906	1.4738663307535438	0.4287280967700545	0.919634524733904	0.015442095605460938	0.31288672405944	-1.0759553528879342	-0.40585916350757356
-0.4720093676242268	0.2441763362800638	0.5891842114196661	0.7427239614723973	-0.26970023747238436	0.42761714377810406	-0.24444900048105858	-1.1400182763059417	-0.5872355474538199	0.03097588838356661	0.15689831796084827	-0.10369990755691982	-0.04981225203065513	-0.6903521262150657	-0.3706462117606021	0.2616103735235202	-0.8688230074014524	-1.8461313244362596	1.4003163402769017	-0.037106611990999114	-0.7713330426059015	0.36192510530317445	0.16170775321288175	0.14645198901898449	0.4815325174171935	-0.5236810249644852	-0.045628971862020515	0.3510680092220041	-0.7527467342167331	-0.877640114860756	-0.7743407764733445	-1.2704130898107127	-0.10545296644851151	0.3487619781553444	-0.9036583649961649	0.7522684771179867	-0.5306097167289188	-0.28061083605834947	-0.5568155028745584	-0.6300731923067064	-0.1706491356577207	-0.48187649933416443	1.5292291530453839	0.24908005878714387	0.8417140794441229	-0.07055522608777585	0.35976657415300883	-0.9835966570336373	-0.4002301209653839
-0.5942467735550755	0.21551880554451133	0.5313338929584436	0.646708269204695	-0.27271096642026926	0.48239139244005014	-0.1043003411665521	-1.1617329747859748	-0.43926903563390096	0.06610767985193888	0.11042628280623698	0.01807812214010971	-0.15727586007082173	-0.7470085972740649	-0.4418487563591178	0.3381920114616525	-0.9128712328627632	-1.8387289899372945	1.3471606026206284	-0.08865924804276688	-0.7714600467443434	0.2962818686431774	0.11190223241346767	0.17602408130943584	0.5590253822022531	-0.44906530533131084	0.01830381623515152	0.3973278428323828	-0.6828969645465459	-0.9746551898065017	-0.701435781641574	-1.2391027358232445	-0.14699613551642285	0.33884656032351307	-0.9261157643320553	0.70672596386429	-0.6002919323759268	-0.335857317605175	-0.5786204335330829	-0.7178023631978292	-0.14120962287126732	-0.6303004068728668	1.5463021869955071	0.12085871319419661	0.7825525875968051	-0.15352208523736272	0.4155774548352418	-0.8983152558808193	-0.38963657562557064
-0.676192599775755	0.17500578246731321	0.47620957930204905	0.5870930817743746	-0.3192247391966216	0.5238020442898952	0.03798773715716568	-1.1478222328427297	-0.2737049208225153	0.10122491193718978	0.08723041633311171	0.16546898399646157	-0.2610374393647256	-0.780821859185975	-0.5111712066859043	0.4423721091929128	-0.9632797001230365	-1.776771980181045	1.273863190168663	-0.15972941563490095	-0.7864183119385965	0.2468584628547847	0.0698150292674156	0.17269609049509635	0.6202305609110921	-0.3685856679669649	0.08004325218104066	0.44901077328427297	-0.5827831522190529	-1.014220849921105	-0.5906187995069138	-1.2198697515583212	-0.16612282477420773	0.36859281381900677	-0.9634201660251602	0.6203841617663073	-0.6328844941273797	-0.39090257764899783	-0.5629621602824144	-0.8045910069375193	-0.11439702045652603	-0.7423495136341086	1.5240664849543664	0.04911383247230268	0.7483440432531424	-0.20618431895044625	0.48559093109258916	-0.8269407388164053	-0.3838902613637538
-0.7181410584363399	0.14346141501929338	0.42389557987743653	0.5446429569317479	-0.3980872692588345	0.5585499341963842	0.14865252825094574	-1.1219252197915244	-0.11791280827835941	0.1339107270414139	0.08751720993441212	0.3432278029699879	-0.37613211609412645	-0.7968917912022404	-0.5767013301056172	0.5864146300881734	-1.0086536335523688	-1.6946396339144916	1.1900083552029979	-0.22994311770796397	-0.8077973419096256	0.21477410956440388	0.019645964520560395	0.15705091628638723	0.6621970313417129	-0.28584122405375295	0.09680183346194098	0.4934515530545974	-0.4525130623713114	-0.9879582602840136	-0.4501255230031713	-1.2247915067384842	-0.1409138483324471	0.4503612850206232	-1.0283103878079562	0.48916125220876944	-0.6328163563676203	-0.4779867725599199	-0.5205412509457175	-0.8750304872150627	-0.05039099050296063	-0.81591260913613	1.4678658612617905	-0.02360765519168697	0.7467159076713443	-0.23191146250283348	0.5418693205962498	-0.7464365115870841	-0.4235085573117308
-0.7320774234398583	0.1512947977840197	0.3681248939477334	0.5123685278746428	-0.46775845499997326	0.5599967053612275	0.23651913552779336	-1.086390699250228	0.05337052750525295	0.14932911376541097	0.10363501032745889	0.5468155961463723	-0.5057380470128975	-0.8051923759213866	-0.6506356356117708	0.7466455826329883	-0.9976218493898983	-1.614026621220519	1.078565618668709	-0.2882980664400452	-0.8153188092195649	0.18908530842492977	-0.048504543165105864	0.11807363256411363	0.6382627739244053	-0.22168926180913698	0.04147109833308333	0.5242937131067602	-0.3114484979615279	-0.931463154669338	-0.33736255435250495	-1.2255906109005772	-0.07454423660793263	0.5543551315663768	-1.09948030847296	0.3394189804152887	-0.601359423945485	-0.5873841963594433	-0.4654007987248804	-0.8931206264681597	0.05126138257076109	-0.8551346387284389	1.4030834340319511	-0.07212834643687194	0.7498482989537197	-0.25462933555733164	0.5871048293178985	-0.69424146316368	-0.48116715279596045
-0.7286862412890014	0.20136033110640167	0.303234738335898	0.48145966838182835	-0.5087149791897002	0.5388027768937927	0.3390942484929821	-1.0439311143646355	0.24511774252515597	0.14127777490009383	0.1422947877826659	0.722755219586779	-0.6269096388540939	-0.8192967294761582	-0.703728212310821	0.8808587639969246	-0.9303579522504848	-1.5540836117814105	0.9772821895533312	-0.31616613679135275	-0.8230660616645116	0.1573562635873776	-0.15403016513960838	0.05319589859112139	0.5789162500831229	-0.17760453898586617	-0.04394968662119287	0.5348265117461778	-0.17898718366025962	-0.8241797125544403	-0.27900033375195166	-1.232201381696076	-0.00911183265704844	0.6723958200405591	-1.1511981142671286	0.1868232150528009	-0.5331308138400049	-0.720570473402927	-0.4124139199024189	-0.8522777346367768	0.12443442389044763	-0.8515126537734947	1.3605819954054545	-0.06112365357713949	0.7450523778377696	-0.2662001925421782	0.6067240788240431	-0.6861379607304864	-0.48953253546282544
-0.719519210086687	0.26123786561441525	0.23963732727068138	0.44500042936963846	-0.5237818870522407	0.5423054860297281	0.48562773641310863	-1.015639877754571	0.39807024185932416	0.12261264574035388	0.20732810481339792	0.8474511668715822	-0.7225861270653523	-0.8291910264613793	-0.7188011048482628	0.9947591882517688	-0.8315453619196844	-1.5355689421992758	0.9019794566239032	-0.3070908963873524	-0.8335086241586117	0.12068843125551487	-0.271734509353384	-0.010831750771688397	0.5134394259769166	-0.1784648143416372	-0.14518659685386423	0.5294647313262415	-0.06649834142719786	-0.6888014071068379	-0.2734577471572574	-1.2450233712060252	0.06138914394714863	0.808378693162816	-1.1695139026735621	0.0649922677720628	-0.4698762601969421	-0.8658076826818368	-0.35153060528592206	-0.7943852867836694	0.15352972083509286	-0.8287541921582042	1.3300362092002618	-0.022869245064734617	0.742150049191954	-0.27794058589310316	0.5605857944472228	-0.6908797481804768	-0.4703976998767031
-0.6928542983799583	0.3107681988721276	0.1948409184160832	0.3966768870461928	-0.5044442535455625	0.5543238394780283	0.63689134604892	-0.9792416183344447	0.5008829041852306	0.1164249079143888	0.270411225355294	0.9337458777543637	-0.8013939371214587	-0.8254325217005516	-0.710991482488778	1.1017554553496731	-0.7040564456615467	-1.5586416124991516	0.8182425816863251	-0.2919380448960978	-0.8234611856507748	0.07346793787465586	-0.3756521484834367	-0.036135333104615856	0.4137079187414428	-0.23598036669887956	-0.2671918102689996	0.515641284728972	0.028568470314715422	-0.6001460808973195	-0.3269897512270109	-1.216528043244114	0.11817628435351564	0.9344461484532435	-1.1293088781634382	0.001950846936240827	-0.4420987668018025	-0.9846848750672972	-0.292127872380807	-0.7521015874011556	0.18032420662658027	-0.813627078522849	1.29428246834185	0.025079773824102862	0.7240104951556097	-0.2856756825954273	0.45668598913324504	-0.7127308955712931	-0.4596087016708412
-0.6631698409224684	0.34361002102237814	0.18216640123074848	0.339528534957817	-0.45145807668741644	0.5519506271286814	0.7655071997668826	-0.9439495508117632	0.575179450754508	0.13363409876213694	0.31110150150770377	0.973894262341654	-0.82648740555723	-0.8095485227819952	-0.6819705401405683	1.1879302379690244	-0.5831960692435203	-1.5980206187000867	0.7378528225456867	-0.28745807141172747	-0.7995420729109096	0.006172516909008529	-0.4563589048153321	-0.028014312041366812	0.2981452371516052	-0.31129835192860084	-0.3766366555053025	0.4907536305053025	0.09055138497962203	-0.5430402173841052	-0.4082520631498401	-1.1786977257522961	0.10924412047013057	1.016787960141733	-1.050304285559684	-0.03372727133055437	-0.44332524647746785	-1.0571022582037481	-0.25076131668706286	-0.7171620042862158	0.17941837546392014	-0.7988486051505366	1.2860856005833017	0.0996353769647164	0.6685123083673383	-0.2891511781000339	0.3335377171714958	-0.7721801710637152	-0.4505201433995998
-0.6334544137649687	0.3358901655440957	0.18700014170941276	0.29032398001224957	-0.40711945610248923	0.55824535079326	0.9096004128796249	-0.9179010046239202	0.6141874707189265	0.1463881183751891	0.3363049231899256	0.9729216231457297	-0.8077502506292005	-0.7840756883958819	-0.6483538117948018	1.2086790471090825	-0.5158059142023903	-1.6302092904354417	0.6909784563849961	-0.2618135173118553	-0.7668314514766876	-0.03987545857751702	-0.5110582864456826	0.005337943728411976	0.18504445806177752	-0.4118101154344652	-0.4626571851884459	0.46342694529009953	0.11668443071634618	-0.5081888447988337	-0.5025107850188489	-1.173412741407544	0.029677093157743983	1.0459271472393588	-0.9562583189666449	-0.05073484889417562	-0.45827012845130655	-1.0928302539592454	-0.22451464089439552	-0.6749783609836407	0.12765918282951913	-0.8225174052304398	1.3363536846274275	0.1795027690830801	0.6035638563542796	-0.29987435325448775	0.21609627702993972	-0.8203057750337702	-0.4520055851815659
-0.576454680900585	0.28282426822280327	0.20334211896722315	0.2853315751535524	-0.3981137955050732	0.5841730129842609	1.038901549248978	-0.9042478690129576	0.6260925157730025	0.15566244542257968	0.35345518054765096	0.9596288874681072	-0.7956313452051061	-0.7446445907460534	-0.6204737813550765	1.1556623876776535	-0.46470302848267586	-1.6499782935484268	0.672385006957933	-0.21110087628840649	-0.7226198997280177	-0.05558009219252037	-0.534590765812727	0.029248834253168564	0.05797115948514144	-0.5012611957947046	-0.5159487882391572	0.4490857155773095	0.11905526373163718	-0.5260916856997016	-0.623752694917824	-1.1916650069280799	-0.08515954914599985	1.019907606908549	-0.8461542652319645	-0.035050082918836614	-0.4493440819228578	-1.1221862354529657	-0.20598493644589552	-0.6510049242300894	0.07405209462329095	-0.8729540299506244	1.4310931727538327	0.22035352288057325	0.5643116311322187	-0.29650481797868056	0.1412142606322021	-0.8116537822612129	-0.49383249851588873
-0.49144285437913177	0.25243139182301777	0.2346068647957919	0.3057123338119986	-0.41210639039502184	0.6159765966605449	1.0904648902132323	-0.9237198770707696	0.647329623019523	0.16072911074831214	0.3663608926061405	0.9487137142694069	-0.7848919693609879	-0.7058642589382054	-0.5889621158263724	1.0658901758028463	-0.41158001633550007	-1.6586349615782428	0.6909342213744634	-0.1666634922412269	-0.6899092782937958	-0.09002724669420728	-0.5446022068268694	0.05699414897705309	-0.07842802140941077	-0.4920790731198462	-0.525236263754748	0.4462447213776735	0.10213613721342782	-0.5886561979310886	-0.7325541910180496	-1.2201058505153035	-0.21960104793897406	0.9516295001039815	-0.7489983525258336	0.000873700357212344	-0.3749603608524669	-1.1323367423822488	-0.15342428569185887	-0.6355362542714129	0.04312701873007193	-0.9273806487922984	1.5562199441177245	0.24503071292966885	0.5157861119442622	-0.2509843036866473	0.10534504933296254	-0.7717732266183798	-0.554833338009542
-0.41583033181005097	0.26337866587310127	0.2620636348402984	0.35049714210325034	-0.4244941473876388	0.6537576296231528	1.103017262681353	-0.9637700850838394	0.6864176320884481	0.12491302827330567	0.37768350398545375	0.9089255664213443	-0.7637624656676818	-0.7047220984808499	-0.5658867707477291	0.9641447019111397	-0.3933830962506226	-1.632382290777618	0.7470094697258645	-0.13920718415870334	-0.6546585740907371	-0.14156473777692663	-0.5692532829552701	0.12686386917155196	-0.21790865642649107	-0.3948855145576692	-0.4914106610466752	0.4649121652793581	0.07596716976434933	-0.6663942267042573	-0.7961810001395809	-1.2688148814865265	-0.3525889183483583	0.8536557286704095	-0.6978786132918736	0.013988432389603489	-0.25267579467140305	-1.1307716862477797	-0.08044955376574739	-0.6215884367278189	0.04419589950201097	-0.9925182712707862	1.7087224423326728	0.269160050303929	0.4469619893614848	-0.17596446169698293	0.08583864678371322	-0.714606378667185	-0.6088369648986673
-0.36308893269674175	0.29174426930065034	0.29060237586404003	0.4248839744978333	-0.41559459177516905	0.7103339967535873	1.120316471076166	-0.9857726965234853	0.7153336933676087	0.04148776299615477	0.39283767787813273	0.8374545973579188	-0.7667485360243363	-0.7394517449457543	-0.5171007347736615	0.8589653182755856	-0.40304182573192654	-1.5605496127995995	0.81151886008542	-0.11921200838654748	-0.6109550388958336	-0.17160606746354395	-0.6008396590040856	0.2305199308942222	-0.3562969241091299	-0.29107310274803255	-0.45390091214699346	0.49484139194362875	0.047373486731450636	-0.7381964521510174	-0.8506512477081225	-1.3070447510593923	-0.44588890854783614	0.7390550831174749	-0.6778882385168519	-0.026602986062238466	-0.08857735658481765	-1.1619386612685314	-0.04229092511333147	-0.6375173646542176	0.0784544340738182	-1.0427031002454403	1.8741089674940674	0.2863102209944205	0.37638585131568875	-0.09284925822707665	0.06580025143766657	-0.6227430934419906	-0.6289686101016344
-0.34904417374319696	0.3591308228978344	0.33406388545854154	0.5105184013681856	-0.38828582127431127	0.7567448928047311	1.0772105208827125	-0.9980468805910558	0.6978694055503202	-0.0565988010827571	0.40756739724088853	0.7918126024973561	-0.7802295086286594	-0.778590662013469	-0.4454161147208577	0.7616530400320174	-0.41554135800185	-1.4680292648972657	0.8720618445005804	-0.15808236655976404	-0.5888139840941541	-0.1884299227049557	-0.6300909643135675	0.32175028778292397	-0.4656314814936473	-0.19196587043526298	-0.43861598934273865	0.5159614927083082	-0.0030605974120020613	-0.7881259103564212	-0.8815437836497058	-1.3346683290262933	-0.4979326300182715	0.6192100584051887	-0.6695003550099042	-0.09884739609081743	0.08213044419840587	-1.218593693336381	-0.03244281342702254	-0.6930084665887708	0.13285865370318733	-1.0360789352476283	1.9974016330887814	0.33390194466053685	0.32016208236596455	-0.004287698996905831	0.02120958246971195	-0.5230240110981547	-0.6058269907615237
-0.38163978300142254	0.46531127209175754	0.39708518210624255	0.5961968788696452	-0.3113862334336253	0.7715679517568057	0.9697548583027548	-0.9959102633644784	0.623746168707472	-0.15133670704408594	0.40473387646004727	0.7849320807780439	-0.7725635151399314	-0.8167866326570886	-0.3923717455672369	0.6765865563247022	-0.40503038768395977	-1.3737245833806255	0.8961846702441765	-0.2805734062776558	-0.5825625581686316	-0.2264656925802063	-0.6564618829625554	0.4210293181084749	-0.5453253849376548	-0.09844164961504581	-0.4342464206038546	0.5279386337226007	-0.051105887683988535	-0.8121745026113182	-0.8490006341454371	-1.3535562455848584	-0.5054302922073242	0.49540223915126863	-0.6624730729274357	-0.17078944918493352	0.19060575773494742	-1.2613420837522178	-0.0021581875124062205	-0.7706519846219729	0.1876614390441272	-1.016729400648756	2.059761229240819	0.4321819505896668	0.27650327279751324	0.06653611793231937	-0.028588167509322936	-0.461911571350886	-0.5611660108695017
-0.4502996079187486	0.5732270669499148	0.4647997035210186	0.672404470683284	-0.18250846609179386	0.7577982437405387	0.8352890307314729	-0.9523293332677742	0.5348782736005625	-0.23045239491774008	0.3821345406776258	0.783293003614542	-0.770485489570093	-0.8628449171466833	-0.3744706770312972	0.5798738496237064	-0.37202972862283434	-1.244015896288985	0.8437219477529091	-0.4555064885478896	-0.575464437986831	-0.25791049065549515	-0.6864962060049875	0.5393538610834717	-0.6227693377525158	-0.03539575568499298	-0.43863312490642137	0.533940830101208	-0.0791607450315927	-0.8116210032657708	-0.7978316137022616	-1.357787865352306	-0.479150221167127	0.36068408769123417	-0.6442918494970481	-0.2397457275512152	0.2249017634803785	-1.2978078916853912	0.020499199282973203	-0.8709882215854978	0.23119568472157423	-0.9981352532864755	2.067527874658448	0.5528762768240101	0.2495328529424979	0.0841890920502269	-0.07932093513121538	-0.43399164375355237	-0.5137882361394102
-0.5708801348991772	0.6527123856454122	0.5250528406504136	0.7405948476356012	-0.06803445045658393	0.7117426949930405	0.6468864442325929	-0.9095515287952451	0.44435727033384814	-0.29432440866483683	0.3681160694460943	0.7939920347697016	-0.7608462449100061	-0.9175889334863921	-0.3950231605658283	0.4715512575982843	-0.30386624393369155	-1.0943085393815282	0.758923432562556	-0.6468606500972331	-0.6052257410950171	-0.28585550047042746	-0.7152581252313753	0.6332068194291256	-0.6895993930342234	-0.025037338135917152	-0.4730756079070428	0.5345335555097648	-0.13476755575385888	-0.8083954381141225	-0.7656533366697452	-1.3531022091291218	-0.43812347270917706	0.24127749982185068	-0.5925291887108637	-0.30898546554355566	0.18808466062385848	-1.3398855437578834	0.032994411604781795	-0.9780682383369577	0.23550744105583554	-0.9338304936585891	2.0165578489001925	0.6987241867377423	0.24296721923763692	0.05263413591389632	-0.12586224435409435	-0.41274206641236183	-0.461426413325089
-0.7200611798368244	0.7104004653434088	0.5462847646715236	0.8071847183243952	0.0017826296388566156	0.6255582828838484	0.43695595395349995	-0.8949134277961418	0.3517832133847969	-0.3436807174413712	0.377672032241401	0.8193346893745994	-0.7296583989626984	-0.9863044940253658	-0.4742120885237361	0.38226960425831163	-0.19485832803929098	-0.9784505211375943	0.6667376706133135	-0.8137561328807997	-0.6714654550778658	-0.326858095926793	-0.7086304394203365	0.7181429328211456	-0.7594782944583267	-0.05207456360299774	-0.5351577551265713	0.5313246627806795	-0.1991572251464062	-0.8515111285139743	-0.7205828989686944	-1.3462735008348725	-0.40314075805668786	0.16387653409378017	-0.5030733829674355	-0.3568334504225431	0.06920698243075352	-1.3866136483442322	0.0773669968337545	-1.0545310946268711	0.18959991773221846	-0.8655938466197204	1.8902762702001543	0.8628894317361807	0.236720133798777	0.01378911603619549	-0.16460099255727303	-0.4240657379347275	-0.4154363539439398
-0.868173770124202	0.7565411981915388	0.5137694290098095	0.8769756015402365	0.039953897973712474	0.5193094390938079	0.26433158264757306	-0.9092939224629599	0.2871786799782449	-0.3763374137793556	0.39672659911175656	0.793811916400083	-0.677201350124112	-1.0601464956868836	-0.5705468334725274	0.32334807357423995	-0.05865761656272213	-0.8834745061819087	0.5449734316214968	-0.9097461529797475	-0.7275166148434957	-0.36897991300956745	-0.6755619226627235	0.8112181541830136	-0.823031247736712	-0.07802327739542901	-0.572873130790434	0.5204989079048484	-0.2394973081186949	-0.9275504868818366	-0.6668945209824773	-1.3352676571478623	-0.3828855941326922	0.11986422024840604	-0.4062763101974302	-0.3956296245760037	-0.09957024849262723	-1.4383499325608873	0.13952899565553473	-1.1034184952854051	0.14544970686416214	-0.8308072959294537	1.7127076598064452	1.0197420345096462	0.22165987966713813	-0.014353920732807095	-0.19411853228262438	-0.4913177308355291	-0.35752366973384836
-1.0091942991097906	0.7940376390860477	0.4188089111179111	0.9493801555350432	0.027194773533778714	0.42183005911873306	0.11487310780078637	-0.9393126368306826	0.26175547626254364	-0.42704774518604366	0.43560433970395174	0.6994298907215694	-0.5914609673686313	-1.1195786822759661	-0.6396764536175976	0.2930606262568338	0.0702674833274398	-0.8112354948065732	0.44610818308188344	-0.9121179036479429	-0.7823682910793989	-0.4218675762130336	-0.656881356748064	0.908507624782602	-0.8379167906672318	-0.10472692670414936	-0.6025690626511688	0.5064574473642016	-0.2822621066748058	-1.0116060426679971	-0.6113644057578984	-1.303394297955284	-0.37948104344480604	0.11967872773794563	-0.3056217081140694	-0.45283177711498207	-0.25319818416288986	-1.4816125557066218	0.17131663633776656	-1.1062600879556936	0.11314776760370113	-0.800998553439298	1.5258779474424438	1.1631126975458606	0.21199724893167998	-0.03582146308747591	-0.2201055743565002	-0.5625330087691592	-0.28469793184427594
-1.1432931001436322	0.8029576401638939	0.294803795640551	1.035132050755012	-0.042357044099294285	0.34235917285341483	-0.017152444963111413	-0.9561479683110143	0.25867589573903704	-0.508259984228967	0.4937546103034906	0.5967444082037824	-0.4411620927502164	-1.1689572006532187	-0.6842845023211591	0.28552055988807423	0.16545015898389304	-0.7866611576035678	0.3926870353624179	-0.8294854515483518	-0.8464912694215512	-0.4870666773069955	-0.6538891104114346	0.9547015842381421	-0.8136890614287303	-0.15335881926506434	-0.6330875015686339	0.49967176337658226	-0.3238235278670948	-1.11610290187082	-0.5478244710344028	-1.283253240778892	-0.3945337478906835	0.17240918957491286	-0.2164948389787602	-0.5069914630009118	-0.383273167543081	-1.5232430488835518	0.16133392631405902	-1.0639163549252155	0.06359880300619156	-0.7740564086674946	1.3160879480420713	1.2579150299738617	0.18966347605961514	-0.06438834077167586	-0.23130966507693493	-0.6259101828209017	-0.21879122541281157
-1.2512225046708698	0.7872260018993291	0.18163244152670815	1.1095923008681057	-0.11277096473506534	0.2876864519925093	-0.10618904701062215	-0.9581785123419442	0.26446177429835405	-0.5950193482405789	0.5566082959643458	0.5137458634849672	-0.2582783802047707	-1.195094081816864	-0.7097702246712486	0.26397232202458026	0.23989497428342665	-0.8090624944643958	0.32138019838440435	-0.6972932927779071	-0.8975328215042013	-0.504387964382366	-0.6633132881258667	0.9292352197458154	-0.7665705301371633	-0.2013235595092599	-0.6328476036770871	0.49364912819078344	-0.3205905737553348	-1.2032313333339952	-0.4921553567729643	-1.3114035010344471	-0.402987744542624	0.2463701123817359	-0.1842291480554259	-0.5319737047110304	-0.47351027405076407	-1.5723858115059404	0.1324850159983559	-1.0236137659255067	0.035771669689273464	-0.7816490188404257	1.0838358137895492	1.296550553390498	0.14352706886668856	-0.06909297493035066	-0.21486625135773202	-0.7169064994451648	-0.13625148008064397
-1.3423973014938761	0.7481077426270314	0.1112340700205807	1.1402515401179856	-0.15159212610272277	0.26108616811960744	-0.18870710676443375	-0.9516928940938948	0.2937511180652127	-0.6664913599762727	0.6058335496914367	0.4362589408763869	-0.1209715309977781	-1.1821318887194472	-0.7490111666503889	0.2132631045903386	0.30150883032103004	-0.8516215011660779	0.238306848604809	-0.5728257941698526	-0.9295237528205857	-0.4512160544166378	-0.6871533816022832	0.8614997545300758	-0.6910015361799254	-0.23004622240805225	-0.6045225169109039	0.4907127528909199	-0.31997990464533527	-1.2408883750156696	-0.4578747193079774	-1.363490563236335	-0.42287950137072094	0.35167926945620354	-0.19052379860163687	-0.5307453796647676	-0.5034227505850255	-1.6159614458785678	0.10110117032831951	-0.9809698646552082	0.047801107529401796	-0.7995071478696165	0.8882657949205779	1.293334896386031	0.11130060262260852	-0.042920798417006675	-0.1776589975695778	-0.8093182750097234	-0.05437627449304004
-1.4127914296116406	0.6971502091968649	0.09766025228107651	1.1352297681718846	-0.1689933436341096	0.26899264562572245	-0.27620600139907203	-0.8950195009917831	0.3370918811904078	-0.7066898167703768	0.6296488903433669	0.38984243702647553	-0.04951539123496314	-1.1458350918595681	-0.7939727373537627	0.18039568275639226	0.33872334685194	-0.9171118448120478	0.19009068712463795	-0.48151339344429306	-0.9697135068519339	-0.38941014904718474	-0.7202638457384459	0.7858783980368822	-0.6107206890935302	-0.28074979847878356	-0.5759575322531757	0.5025195705119486	-0.3521118763449933	-1.2533325671983622	-0.4459208021382297	-1.4205175420766194	-0.4607120927226219	0.5052670681166106	-0.19939013535675204	-0.5054607810201838	-0.4822319072999341	-1.6411812075883296	0.07952057023212608	-0.9522737809285031	0.04004719277703127	-0.815234697513546	0.7201167894648691	1.225353525343439	0.06957077977607105	-0.007275777449037402	-0.10908028976420048	-0.8809581906254419	-0.014406163386176351
-1.4393479473683428	0.6871922443572329	0.10935115948528698	1.1114571109182658	-0.18102299630252974	0.314426336591841	-0.34907996140041414	-0.7953258503985234	0.3661945837134165	-0.6993373282948168	0.6293735684861186	0.3814489210023921	-0.025853839578409744	-1.111981987141005	-0.8149912271607734	0.18993432093373824	0.3608342618900253	-0.9978838575310576	0.1780440192563495	-0.42508549213012153	-1.0133747073340236	-0.31898801369665086	-0.7501723266452246	0.6904518788170579	-0.5512600373217834	-0.3691650370841162	-0.5270183623776659	0.5300847084777212	-0.3823938798584746	-1.2658149317497143	-0.49151248622749694	-1.486425473991074	-0.5071134408620102	0.6465617722202068	-0.24832693164594413	-0.4546648160301693	-0.456089720139013	-1.6443113198572714	0.053610390282954765	-0.980629673983411	-0.004338534193315829	-0.8189147891789978	0.5424349626656559	1.0983469835077364	-0.028612874656749006	0.027818250329178583	-0.01140318807337255	-0.9425837342385683	-0.00649032231122271
-1.4392240685683129	0.7224505758903913	0.10096237150341983	1.0569077460651513	-0.18347667407943918	0.3726525304892033	-0.40258215084176713	-0.708754969437998	0.3643681658271809	-0.6698545774769751	0.6110417214910376	0.35702487008253125	-0.10263601126391815	-1.0604652381401003	-0.8259986167003772	0.21904079400061455	0.38764828376704535	-1.0839912044235454	0.19352627294264205	-0.4074950080076635	-1.0482302875508183	-0.21861337577270357	-0.7657907339256698	0.5880076398365658	-0.4926471930334834	-0.45561393201911515	-0.42156610347924783	0.5518179734581492	-0.41055650234313806	-1.2520728790326314	-0.5863967037623645	-1.513195463421194	-0.5522524275103857	0.7442320104548444	-0.3119911169803089	-0.4203850985852703	-0.44228046749449296	-1.6336912960876464	0.022024647106820328	-1.0300573774736195	-0.03564405917485148	-0.7933284676523594	0.40048423344375356	0.970340015048421	-0.13691928509814236	0.058059299628401305	0.1028946582689236	-0.9940356667183187	-0.033384636679459935
-1.4206267637136203	0.7755164732116855	0.05037671533135295	1.0017269888328497	-0.1643645136657738	0.44779579423512245	-0.4538279217968365	-0.6222447017321276	0.34066472785837093	-0.6278361977928834	0.5760070151562583	0.32579234479120694	-0.2808048758778005	-0.9840732968528603	-0.8263521387001884	0.2672608810914351	0.3907731668345272	-1.1365495460331367	0.22463823035033537	-0.43213486217170505	-1.1016708066929242	-0.127032622056254	-0.7648958565165833	0.4863049640266584	-0.4290616317749665	-0.4997162114822995	-0.27166419238997797	0.5573023867212361	-0.45148929356925305	-1.2132134077382122	-0.6636627933755395	-1.4963779531007781	-0.5909265931896293	0.7955459840301218	-0.3444063245436963	-0.42577083148041667	-0.40687154500632844	-1.6321709558427329	0.01978134148351649	-1.0526700515399914	-0.06472123949624296	-0.7402964098628558	0.32952019047335385	0.8910442952864092	-0.2351560309086306	0.057783803033524664	0.22020713045974052	-1.0533080098432044	-0.09970179412962439
-1.3722056377514016	0.8409568447555195	-0.0479561796386839	0.9795107872116482	-0.12445577620240438	0.5455163027376696	-0.5024495616234204	-0.518823335977604	0.306389396577264	-0.5798193522633832	0.5380470140882224	0.3241172439537821	-0.46473633240803885	-0.8996995132996897	-0.7944066052626237	0.3257826974137904	0.3901103128505158	-1.1229462105577133	0.27856070818916706	-0.44366420569765996	-1.1515834331005377	-0.08091358487916367	-0.7721807179249202	0.3455345699614779	-0.37157376280124266	-0.5230665425675047	-0.1002400133162408	0.549562891731341	-0.5120353397400431	-1.155057804086887	-0.7297568354012913	-1.471097203245468	-0.6005281911970382	0.7579584562288418	-0.3569507706441044	-0.4599371650748919	-0.37039513094860504	-1.6054084959432804	0.035753677521447216	-1.0682387775786084	-0.10637135635535784	-0.6689994760706109	0.319783579599942	0.8084852791568983	-0.34583385621916735	0.018451366103351147	0.3616527304325638	-1.1223647128928835	-0.1798961050692136
-1.3068286010349017	0.8895789597216683	-0.16107132746788994	0.9539467376263788	-0.07826031838089649	0.628629498865356	-0.5719305367898359	-0.44999698531723115	0.3023499467996784	-0.5525787464460106	0.5269308941018458	0.3342759200000954	-0.6439354786069664	-0.8266278059001074	-0.7451224246524573	0.348184870504589	0.40835457964853666	-1.0286415290410735	0.34737563957386247	-0.43030663769830396	-1.1576937433166807	-0.04584464058502782	-0.7906515469468265	0.19304386041971683	-0.31648258036726185	-0.5508762601907847	0.08000898105367595	0.5358007615556468	-0.5704440440258363	-1.0989253359744664	-0.7746535243062717	-1.4160135004357293	-0.5459788734338333	0.621773227640628	-0.3545286010752536	-0.5047615806092363	-0.3688733876473187	-1.579965154785737	0.055113405050569456	-1.0721009422642829	-0.13961536002498648	-0.5873982856151033	0.3455969200550327	0.7143022584482744	-0.43162952252960685	0.010864613721344691	0.5099175108007026	-1.1856888072343643	-0.2776420833799347
-1.2414360794683972	0.8718362666686439	-0.24115123150250564	0.9033178789417114	-0.03616316560298474	0.668073049570021	-0.6786674882963855	-0.41647785549320127	0.3687142405053798	-0.5381067196248067	0.5473964854905968	0.3661748832589992	-0.8263651687590043	-0.7718572276892977	-0.6943438101339947	0.3112839673842222	0.412899864110328	-0.8741288380435966	0.3900919147445203	-0.4356595471924981	-1.119705394351656	0.0200828428372331	-0.8041166554616597	0.057319713295843934	-0.26745648223793866	-0.5802134054865572	0.23765616692716565	0.5222225806446764	-0.6085929025446022	-1.0561150245238837	-0.7795532403554983	-1.345401750839862	-0.44816498456951875	0.4634300755302605	-0.3273614275777096	-0.5520426462361021	-0.39338026857402	-1.6149553383635535	0.10534101795636715	-1.0348800805267189	-0.14084729040620392	-0.5092060221760135	0.3966801622187931	0.6690925029336153	-0.45063623573451717	0.07001161343692419	0.6302123668523557	-1.2600534813101514	-0.3786130339804521
-1.154844798246544	0.8008979308240999	-0.3109172823064842	0.8618956021582302	0.009276294200772956	0.6844317165128486	-0.7866747198396563	-0.3963087950068617	0.515507578792535	-0.5015044304613239	0.576431469686184	0.46439343021032337	-0.9507498421535641	-0.7421344939269815	-0.6560027423361926	0.2523806055347751	0.41806065584298635	-0.7021791443003489	0.4141999954846054	-0.4499559331646828	-1.0395657829949043	0.09698935745188046	-0.8157780266988046	-0.06865559117081217	-0.22338679708876646	-0.6216646323227738	0.3096083988274675	0.5079154156105388	-0.6274877232422198	-1.0177708802063539	-0.7486085797750924	-1.3095147093785877	-0.3526462984161361	0.33139313399414044	-0.31022682062768964	-0.5981898733587275	-0.3845677849785066	-1.6494089312666937	0.1579689678791018	-0.979408989808151	-0.1270061902407567	-0.4574135742106621	0.45704714963394616	0.6429861319936425	-0.4337531776363014	0.18800892422744814	0.7309685783670734	-1.328331681942668	-0.4121527457943298
-1.0430751509183358	0.7206341393072645	-0.3543647403298277	0.8151138319234997	0.04345536247698007	0.6906376033515178	-0.8934618139792374	-0.4239787457567165	0.708094679409758	-0.43891364242877956	0.5934899530914943	0.5806058022862348	-1.015814743609147	-0.7548709111200391	-0.6460237804324074	0.20599557074093044	0.4349160857221254	-0.5652271227347829	0.4591722561924092	-0.45298650346293295	-0.9068887930360768	0.17115999697975243	-0.8231188179452096	-0.15022753993529342	-0.17514329048262472	-0.697561986669647	0.29871018032578	0.49219115994444784	-0.6537644558283556	-1.00164305444811	-0.7033122686391471	-1.2867039178424744	-0.26489304810141584	0.22126117164772863	-0.32419167480859623	-0.645622117452825	-0.37203043718282547	-1.6291526332976827	0.17452456337909145	-0.9328629014202038	-0.11437890383327438	-0.4099016539193353	0.5068170814938509	0.6050651990224409	-0.4129059633389208	0.3458896651379	0.8108964658374674	-1.3249345804859582	-0.3821311855693209
-0.9405964135924755	0.63154765581525	-0.34884247286437703	0.723473835679009	0.04921155791038044	0.6865257274093323	-0.9988114859719989	-0.49239595694817184	0.8741520603656019	-0.3844761089433929	0.5934096508831299	0.681544136618753	-1.0632251589209845	-0.8031869546532414	-0.6656924589674051	0.18032300741789814	0.43723607466616404	-0.5084817804658713	0.5057369772793753	-0.48727806520727235	-0.7397936815595314	0.24886595561326538	-0.8289355211042654	-0.18061354302272778	-0.11967711627711693	-0.7815529520167296	0.26296539448533457	0.4775297222523215	-0.6804722489627274	-1.0141254189994604	-0.6548016047758727	-1.2519428867914235	-0.18794637721734436	0.14165115874964113	-0.36605633402330306	-0.710817831446706	-0.40305583045981785	-1.5947437562840983	0.17221395858708882	-0.9153931098627339	-0.08445024221898256	-0.36665089239853205	0.5254072152777367	0.5793875823497322	-0.3841835280208849	0.4962684218493859	0.8613874185517224	-1.2744557760276605	-0.3403238175216038
-0.8720449826251782	0.5541382646433238	-0.3419150482830364	0.6109685238339064	0.04247389136621628	0.6885943563555543	-1.0773348492945454	-0.5621315064283634	0.9501683726817725	-0.3447726711753672	0.5582946423399872	0.7912362237145831	-1.0770029923209985	-0.8457921958996721	-0.7353362929303854	0.2088480777768237	0.4417971413656699	-0.5051957799484306	0.5211160159410942	-0.5740610809762072	-0.6100942330686165	0.3054310613035037	-0.8287817140495788	-0.1966023684568309	-0.08602568078030068	-0.8444935061073012	0.2141804446829625	0.4619280994293809	-0.6844056764653674	-1.0245273894589197	-0.6069859360968846	-1.2231024911231532	-0.1374327908875317	0.09836395199060968	-0.4271637848127692	-0.7824953222231656	-0.4216801514606459	-1.5339748623770664	0.15626405560538995	-0.8822945586186822	-0.05249251880033186	-0.3502066933250153	0.5214219978039671	0.5487792916035061	-0.37032667844970457	0.5475743646338446	0.8873583396317561	-1.2262417058738377	-0.24249965806446383
-0.8513107684699482	0.5205828424068444	-0.36004157507802503	0.4833978961505017	0.03269896962792936	0.7034935611584111	-1.1318733198184874	-0.6226841478283743	0.9271848366535218	-0.32907765617209167	0.48783519037266254	0.8811873375005572	-1.0494997127202068	-0.8615168235916218	-0.8452655656901321	0.3121015649422829	0.4551646967098926	-0.5345047845636623	0.5220744411692945	-0.6680581716942382	-0.5466768332733644	0.2997283606356111	-0.8120027626292263	-0.18101145496792043	-0.08372681818095407	-0.9112262944192295	0.16830854070651413	0.42672566050967137	-0.6860939969459519	-1.0292416769882522	-0.5643653564204463	-1.209027360995377	-0.1229921404979033	0.07180479708391889	-0.4787470256308901	-0.831533837531607	-0.3996035172986872	-1.4235042572281909	0.10567751379986356	-0.8014492460274086	-0.021821075632660857	-0.34042539705631614	0.5086738305441275	0.4868004803025857	-0.39467792367313015	0.510043251593253	0.8816515078115617	-1.1603697854398252	-0.09352548356250223
-0.8821875593777392	0.5103167320754345	-0.3701868094547548	0.3179877763469129	0.009143662969588656	0.7048895684227341	-1.1773192595532698	-0.6520664230222234	0.8096941736506442	-0.3685772625764393	0.39906683489836287	0.9205432012615402	-0.9970077390821261	-0.8604012250053682	-0.944139241364848	0.45463607256378885	0.4487886726732146	-0.5843071257392719	0.502817466584248	-0.751876499127927	-0.513063071299111	0.24575700665101746	-0.7855060018445865	-0.14000843770648425	-0.1077752035287256	-0.9827871587074215	0.15322924466644147	0.3831705623843179	-0.6826455125600741	-1.0488050159257667	-0.5213799042722554	-1.1934085069181024	-0.13456378749886425	0.04121539581360875	-0.5079177221051373	-0.8291149820558921	-0.40048930817555506	-1.346235200074878	0.04753103204379806	-0.7303894180542397	0.0023283831638590837	-0.33529263762818623	0.4863701986596852	0.40971999092142547	-0.4331868696078473	0.45178631779958367	0.8312250390726765	-1.098071898830058	0.02863255771764369
-0.9234546846381535	0.5121169504747813	-0.39157330075861274	0.13807031536569997	-0.01957099858182435	0.6835941121542557	-1.1924957631498774	-0.6430198947650141	0.6184802193274526	-0.4544776229839769	0.32545265331674167	0.9615021185121012	-0.9259357721137352	-0.84156885839457	-1.0298040495920378	0.576149238525886	0.4205858138773129	-0.6137927970489899	0.44116860690577997	-0.8272619352969176	-0.5008424508668256	0.16439137095337644	-0.7497668353192352	-0.1104725192292336	-0.13969841607851324	-1.0250284343397542	0.14735174632354836	0.3531187028768977	-0.6293376914283911	-1.0558669041276012	-0.4734252365564104	-1.1889044652772132	-0.14963561863399946	0.023458703675992065	-0.5113416531623397	-0.7505399737119631	-0.4068488324197414	-1.3394383848623175	-0.009807859687876614	-0.6714763981857497	0.01982904122645353	-0.3599879895937147	0.4271353752995804	0.3175140037785138	-0.43161182540371656	0.33245390812619424	0.747266903141693	-1.0873144108838093	0.12014358960142613
-0.9142102291858206	0.5334600803265009	-0.43842123900241103	-0.01434486826157314	-0.04333851521005897	0.6773374614150666	-1.1727562799476814	-0.6282302606292766	0.43093243229414985	-0.5483274065749904	0.2810799473236436	1.0249758319645992	-0.8423607269268258	-0.8102656933017288	-1.103545524916478	0.6610885403908369	0.36189167181689996	-0.5939531272582096	0.36166354797578626	-0.8811204400538759	-0.537222080744922	0.03880759830127441	-0.7068546670616829	-0.06002813672277189	-0.14692108367787787	-1.0597203548092018	0.11755300108072211	0.3349145386048904	-0.5226502057403193	-1.040597956664175	-0.43372363665397806	-1.2130592047223006	-0.16082473184980473	0.03688161625105574	-0.48922814209857063	-0.5779697533664216	-0.35931138869445034	-1.3679000485649113	-0.0647912805150821	-0.5682585461199625	0.03497453826613054	-0.40027530887865626	0.33638110464694304	0.2692553290299862	-0.38207757004007775	0.19917713234286064	0.6420290553388005	-1.0883936983257863	0.2106382665817575
-0.8684679822742771	0.5879369596364732	-0.48303497743194257	-0.1113590415010147	-0.06698666373022788	0.6913102250334175	-1.0941159171480699	-0.6099250577235698	0.29376444958262937	-0.6360040117231572	0.2550620318137294	1.077336242011824	-0.7664691376283905	-0.7869842132814688	-1.1507246427095814	0.7258240981544353	0.26041188331233933	-0.5616054554978177	0.2945885270053591	-0.8885651018734922	-0.5853002029305979	-0.10955144617711036	-0.6421158794981541	0.03042448318214445	-0.12502482501885578	-1.1312285491776528	0.06672891920020299	0.3256761977542752	-0.390368500000817	-1.0057465840789033	-0.4308220317595778	-1.2692870794004893	-0.19670640089741082	0.0672012102334243	-0.4418313672019208	-0.333873220711654	-0.3091392849251416	-1.420731872075696	-0.08105524628404312	-0.4570962413069635	0.061261758606528716	-0.44770975355597376	0.28002197798666006	0.2726139041235419	-0.29143289123602145	0.11767252435069844	0.5333574358474851	-1.06912576350101	0.2570583222682122
-0.8100591280595373	0.6391215476395302	-0.5145526515413743	-0.13646790123151833	-0.0816822041454534	0.728139434861259	-0.9380219005305183	-0.6137588460804746	0.2020036151960629	-0.700895182288649	0.24018317977829823	1.1069116783026876	-0.7123356984141372	-0.7829202470029746	-1.181529264238662	0.7503338560615629	0.12964026160957534	-0.5188344487627502	0.2378350084924615	-0.8538782483511211	-0.6079492742860443	-0.23133341838395144	-0.5663728962947782	0.1363775820429715	-0.09603633068099868	-1.199839897960344	0.012666215783804719	0.32989340497148073	-0.24806463651486044	-0.9506447699202647	-0.4561719811064699	-1.3174149437083709	-0.23103880811513505	0.08279944406751337	-0.386809243662592	-0.11167866849714829	-0.2945350917500997	-1.4824621576081896	-0.053956114354520066	-0.39382077635310153	0.10200604430298281	-0.5080051501588679	0.23469012922254393	0.2630383921546836	-0.152988275405461	0.01408580467683338	0.44557862437586226	-1.0452575871202718	0.25441970857656093
-0.7450382428931293	0.6866732624763368	-0.5315128979301761	-0.09111043473588568	-0.08747818894820895	0.7997926804463729	-0.7403596411323846	-0.668432001778983	0.13374624601703827	-0.7217878970657369	0.2224593352179734	1.0922500430159865	-0.7121086872174335	-0.7934387479590763	-1.2053919992259776	0.7243524225499318	-0.009780026360762917	-0.464703773572232	0.18034423980402714	-0.8033632532166892	-0.6225829733487228	-0.3438951362399016	-0.5014103893789781	0.2321296655815892	-0.06827063559811346	-1.2602698525432583	-0.016378564657017605	0.3510271316076213	-0.14726831165266147	-0.868593263488677	-0.5067676305226113	-1.334341422778162	-0.23679594158172773	0.06792631731976737	-0.3237879798804519	0.04010451260396595	-0.29496663089524033	-1.5391619055655972	-0.03035653919735142	-0.329364649655952	0.1615010350664999	-0.5538513447489903	0.13564841768695604	0.24391118789848246	-0.019605037579189	-0.13413136336715353	0.40210030398303004	-0.9982820435392059	0.23606668445463258
-0.6968029351309566	0.7395283234085189	-0.5266088995957163	-0.002304362425889961	-0.11214759794849746	0.8971070777447535	-0.5152860756787012	-0.7642312507606807	0.09505818247064626	-0.711348819368754	0.18082837605330065	1.020166671495869	-0.7810327790170019	-0.8095485227819939	-1.1935008046868443	0.6688829704443281	-0.1231596221020923	-0.41808143289736843	0.1342513588294066	-0.7449424225216023	-0.629271857973323	-0.467986613390125	-0.4389227777976809	0.2947103624164239	-0.05834150564774632	-1.3636433483550519	0.0017851328457966277	0.3712342989844085	-0.12199738701240652	-0.7998257413502711	-0.5878040690105475	-1.3511044487238897	-0.2589829011207586	0.01860217249305534	-0.24731021849358464	0.10380733923392824	-0.28710807593635224	-1.5785342463199332	-0.023671488439903132	-0.23883390852651645	0.24574333319389297	-0.5894513893863567	0.023949112015933194	0.2285713130030979	0.06693390801859107	-0.23737901030886155	0.40166503714928525	-0.9303223211682562	0.1980120114350407
-0.6734517813250634	0.7733918911367762	-0.5076954848158275	0.11365158218919466	-0.16676513895021308	0.9831265071772549	-0.29215135870211745	-0.8836090558030418	0.05938304186067196	-0.6826668346225087	0.1138333907896782	0.9067461341489977	-0.8776696992143194	-0.8265481202868047	-1.1559631959795242	0.6096162319024083	-0.17476753942867235	-0.3488634219977437	0.08939705814968939	-0.6780887005618167	-0.6057055345069072	-0.5577730594197929	-0.37686862246141034	0.31672212774821373	-0.07665088649218696	-1.4900335990936915	0.07761000213820952	0.3839131723789465	-0.13056471540856945	-0.7702994141928713	-0.6676937654444108	-1.3701194954900606	-0.31420165300798464	-0.06637026025285894	-0.18189668847060467	0.045414656265495366	-0.29714703920753227	-1.5940059441064176	-0.019857868880284367	-0.15494689110507825	0.33192411000937927	-0.6094982045113149	-0.06044239664733527	0.18521949264657767	0.11896345813259353	-0.30506640446563843	0.409419235187458	-0.8590362702876113	0.15192422562086752
-0.6561397190206943	0.7870800382453267	-0.4776391741069242	0.2552156270206535	-0.20802671497166397	1.0473555323112014	-0.12489224913023193	-1.00441127232979	0.009403183061422496	-0.6413618647112891	0.030284678859035352	0.7540237685520262	-0.9568442196651038	-0.8532295198080255	-1.1009583866451254	0.5351421787806034	-0.1653139790376551	-0.25323374027245926	0.034619370107233545	-0.6258937153707451	-0.518764145958052	-0.6052777995629136	-0.3654869004146047	0.2883075974801436	-0.09872648904193967	-1.576219144429986	0.21448888482923384	0.3942892734965617	-0.1505551483329507	-0.7816938662374543	-0.7212605192733783	-1.378746188149023	-0.3933670198459588	-0.15046581931296482	-0.1504832423955687	-0.1195399487932222	-0.33228341065666017	-1.5934246375421866	-0.034327190150601025	-0.11134245146736013	0.4177969042295615	-0.5630515739126191	-0.13412363334985206	0.15920840043266393	0.10907076476057731	-0.372139229295381	0.4153033979399181	-0.7847600623955913	0.12956441774495014
-0.6288244436137996	0.8023413491803348	-0.4531753887192643	0.3978515705423602	-0.22179383676859823	1.1021551629234105	-0.02091314244024385	-1.1270167331825154	-0.049122178402624964	-0.6045994223334862	-0.06680069105295769	0.5808039324928141	-0.9896211439893475	-0.9001510651084118	-1.0324072570452005	0.4452064473941821	-0.10933438186414612	-0.1432940562938064	-0.037808087137597354	-0.5971691795003673	-0.3942718671432501	-0.6396538923740337	-0.41498480710464525	0.21664727353227758	-0.10614480452209911	-1.6250792733097803	0.34896878860479263	0.3957268029357056	-0.1690907519070383	-0.8390860225156078	-0.7516491837063548	-1.4048623650828858	-0.4718055724921382	-0.19823857223401625	-0.131823565717013	-0.3054894634888111	-0.3452068724243108	-1.5892213439238918	-0.07497588804488621	-0.08106548167760938	0.4754258827980008	-0.4574910498246731	-0.18201417287837757	0.18724416557531692	0.05341330383930459	-0.4046478274909021	0.4116439323377037	-0.7173488303640074	0.13534982257997802
-0.6177063213109953	0.8215436787733713	-0.4560559608068412	0.520899666765533	-0.21261575557064188	1.130227599911415	0.0444728510288484	-1.2493645877029564	-0.10068848777459119	-0.5508898580040952	-0.15111800983508664	0.42959456120061423	-0.9654007955409053	-0.9646964118844872	-0.9701070391692251	0.36535441922381384	-0.037414724598939006	-0.012825702415877004	-0.08642236371255878	-0.5698775763253584	-0.2727571297963595	-0.6543636623211173	-0.47222899636708265	0.1424909564736591	-0.07886822914120172	-1.6401253137158112	0.4289233287445427	0.37415704841281033	-0.11508245738447495	-0.9248593348914058	-0.767616698065362	-1.4684819532604376	-0.5411398210516116	-0.19849151656646052	-0.10332569412300266	-0.45092314896617314	-0.3559272132930821	-1.5562880912656665	-0.12841142799201066	-0.020151340210323575	0.4933794564419259	-0.35072965371958076	-0.17504004229928297	0.21685202969793188	0.016992618759501844	-0.40045180243046297	0.37090618089807365	-0.6436918857583684	0.1418974935925939
-0.6234357158124428	0.835037207676586	-0.46136745470490903	0.6290880167622321	-0.15944389498883688	1.1292123219009986	0.09628690515823983	-1.3386630651229416	-0.1440959084868775	-0.44266996327371766	-0.21792944719387758	0.2974597252506923	-0.8641712642102493	-1.022906752402911	-0.909092355838021	0.32005951450737863	0.029265229745036047	0.1031736491836466	-0.09905883172127565	-0.5090685244713231	-0.14023536711784962	-0.6518942685739624	-0.5473008215136448	0.09454256707795103	-0.022065127750260028	-1.6104897055415066	0.4536670827012085	0.3365360173087584	0.008595998246512604	-1.0073116511939073	-0.7812212287977938	-1.5302127497821327	-0.5918064208954859	-0.14400730735787742	-0.07929837006656111	-0.560962175802801	-0.4025561535549178	-1.4720209973967902	-0.17832497811054543	0.012446930634028016	0.48977424841453976	-0.21392708828230417	-0.13915044175426652	0.21735224300973738	0.008303329947945595	-0.39703988306313587	0.30505192105205403	-0.5634353638436	0.13265257302851297
-0.626842382813302	0.8562181556905253	-0.4616484861280864	0.7218880129591848	-0.06845887039637329	1.1029166214312212	0.15129337359044343	-1.378925419527304	-0.16133356050806366	-0.298051610743539	-0.2784887840443338	0.16768443994273446	-0.6884296731611355	-1.0821928487009342	-0.8375523584215034	0.30984862944896185	0.07478120331380009	0.1358746543330099	-0.11641370085343476	-0.40915852757355164	-0.003931703427963884	-0.6383392510985693	-0.6551195668489277	0.07461079600512228	0.025020795561175944	-1.5635081371324777	0.4203555469035917	0.2953313820104416	0.15569541033158196	-1.0659825818221225	-0.8044861925918216	-1.583698244267684	-0.6004899378185199	-0.0577870159052362	-0.06661935899010633	-0.6251563324512664	-0.44119026333834677	-1.3876644717488031	-0.1969668478402105	-0.021512102897502442	0.4844117279315935	-0.03548138031491889	-0.12742122214397036	0.2141127663237547	-0.011305085537196143	-0.3974425319325724	0.24151908431933283	-0.5026767888314041	0.13216394086339261
-0.6436434450675412	0.8715605575444204	-0.4940373576493693	0.7628697834316063	0.018056481705177353	1.0437893682996158	0.23202301276624065	-1.3924270220016286	-0.13153761907932984	-0.1660999215276912	-0.31330552724212535	0.03250560354631238	-0.4945271863756255	-1.151599017888541	-0.7681334930038596	0.29100754794437245	0.08955337781461932	0.09275031420897117	-0.1377202309264764	-0.30888617987924993	0.08808985065856152	-0.6293321818193768	-0.7513888006232016	0.07202436836136979	0.05146586744869286	-1.5223553731747925	0.3619746814393553	0.2508906022401178	0.3248148320889709	-1.0782359121615221	-0.8239286828722682	-1.6334061554415213	-0.5578182940844013	0.012767589891331102	-0.07194215137597522	-0.6371561232878229	-0.43117401265375255	-1.3200987626292118	-0.1937589207988848	-0.04748666124984661	0.4623094475626863	0.1494335414222588	-0.11222758052522623	0.23307323280935507	-0.03296636762547574	-0.3713763156480268	0.19041553383906779	-0.43641561718880856	0.12522536411868176
-0.6754493269755684	0.8622675382396816	-0.5335503757482196	0.7440307968618755	0.08569840960919381	0.9539753373031828	0.349991914071163	-1.3588169722956165	-0.08530391667447468	-0.0549099126408505	-0.3215881264476621	-0.0937753853911057	-0.3237623792542733	-1.1866341258711102	-0.7151694697592852	0.24796557872125682	0.09261513193124345	0.004187300263127025	-0.14122954176203528	-0.22513373440856518	0.14507237410609794	-0.6353013638268896	-0.8188541677925365	0.05636110724606123	0.06397102782953398	-1.4851879664775152	0.3432283747713546	0.21576310561344436	0.4834630746954923	-1.0401971467932611	-0.8251970490835925	-1.663299915687097	-0.5091026165448211	0.03293568466492068	-0.11438992548688647	-0.6326018719624532	-0.40650814362094423	-1.2748015665086647	-0.2192204396233958	-0.04968789500851841	0.4283045457164244	0.3277436670651263	-0.022333754554423914	0.22807109969129477	-0.0366119755586327	-0.32110878310580016	0.16012418640928308	-0.3508688174846831	0.10005103497166992
-0.6861648431782721	0.8201489149684699	-0.5290538729773695	0.6911406724470938	0.12597851451988076	0.8579554194680832	0.4624785541649775	-1.282883717526984	-0.03768373645817058	0.011772062048390939	-0.3184678120655216	-0.2174986934799838	-0.17800372856995542	-1.1644815253726548	-0.680781420686655	0.1978377639949685	0.0683420503262637	-0.12156405287202551	-0.13564118543145826	-0.14729419511762004	0.20661293496660066	-0.6316772176080439	-0.9004977489120695	0.03689959574482208	0.05803637544540524	-1.4615216158738629	0.3608951409273954	0.1963598646528612	0.6193369516702848	-0.99500106230152	-0.8300793902532119	-1.6576517021777577	-0.4912956688458231	0.017995106095188496	-0.1924824665863205	-0.612079395035684	-0.3921310763117668	-1.2824256256780164	-0.217560393462149	-0.11590500871260652	0.39458950984221397	0.5014633625779314	0.1471964910484456	0.1852671320096061	-0.04356694603305583	-0.2624068163511759	0.14090796174919537	-0.27772497674489915	0.09326882051979554
-0.6853906006780763	0.7475887607461372	-0.4884869870416028	0.6168419413147256	0.11205223524552543	0.7528106905143692	0.5155628883310934	-1.1906758038835747	0.021121586871648966	-0.0048110753251985995	-0.2981398816053942	-0.32182325316127286	-0.07745523082941472	-1.10415951610168	-0.6639730565137729	0.1396248178612133	-0.006449974202990682	-0.2470504059654493	-0.14560880780472965	-0.11153675969641016	0.23620489922353075	-0.596537211623343	-0.9903769986870932	0.033227953705089366	0.049085484899015056	-1.462188768190583	0.4061673001749777	0.18284981309919704	0.7322927761639347	-0.9427240034236138	-0.8481145152854745	-1.6091242857888282	-0.503173342874908	-0.01750141522454693	-0.28259614554597734	-0.5388901195869026	-0.38263721511866106	-1.3570788032922843	-0.15701357468914695	-0.2154808194685896	0.3209816695644493	0.6345470985427528	0.37371987518242483	0.13519816146597247	-0.055795660022435335	-0.2171617986540196	0.10716672163714688	-0.20834979543365298	0.09633743051675327
-0.7146414823354579	0.6477496214093744	-0.4261823205230052	0.5365816914393224	0.07667948588865954	0.6383380948399585	0.5408514895884414	-1.0899820345885132	0.08584610393496195	-0.08420339147812869	-0.23548121559342378	-0.3977071222802787	-0.06846209495995006	-1.0235840801159917	-0.6660459809672171	0.05455833415389634	-0.09208439604214196	-0.3343767530498914	-0.14557931779770797	-0.1253225604553018	0.2369245893413689	-0.5425480922161086	-1.0660221046738512	0.017311475897384705	0.05950373455137202	-1.490296948692397	0.4833630145619428	0.17423826233579215	0.7790089630788626	-0.8808847661967381	-0.8641689040425182	-1.5265986195944834	-0.5271390845149153	-0.08348616008161389	-0.3678804370319398	-0.4347659502807358	-0.36848727367534934	-1.47445801337761	-0.11311208364106803	-0.26068615638534276	0.2083143895527793	0.7054372853614461	0.6493565360243805	0.09082209480432267	-0.06882074467682504	-0.20370484959655197	0.06149594608175592	-0.11903433630099118	0.08013438792135574
-0.7472525764436869	0.5170959328945962	-0.3371656172313239	0.4638540994830718	0.0324071809193228	0.5444248788764721	0.5620283949374535	-1.0067145760066676	0.15145050114784828	-0.16845854159311463	-0.1500740811263568	-0.4522469645998502	-0.13590188278106258	-0.9163803683512841	-0.6823401313221923	-0.03230686418114888	-0.16872294238399962	-0.41502509908276153	-0.11917101650994492	-0.14999535560084445	0.24937099490866155	-0.48324711143909427	-1.1425341231506614	-0.02099659228070222	0.10176367680318746	-1.5426859621948417	0.5582796989792153	0.17858491533187798	0.736387851372162	-0.8245996086096815	-0.8993182854878647	-1.422497141023622	-0.560802057608617	-0.15864435272867594	-0.45377774674211685	-0.32308285761295763	-0.35601806363943045	-1.6086056820465522	-0.1007739027128903	-0.2860003446100857	0.1277497659457843	0.7508186262675113	0.9412737159779244	0.01314611338529965	-0.10035702301123102	-0.21110087356671992	0.025916912671678526	-0.039591703276891696	0.0624654488305947
-0.7741807306004806	0.39276733605320074	-0.23009264500044552	0.41141916492305464	-0.033802329687903324	0.4596491650067297	0.5619615380934149	-0.9643610643167214	0.23001313329081569	-0.24664242894709393	-0.06808552638678204	-0.4868477034029864	-0.25021075152187155	-0.7924161159216778	-0.6984575206772611	-0.08690421222482425	-0.24390952285611686	-0.5145237814172907	-0.09117025484302085	-0.1681623068995987	0.2588680821499195	-0.42637999356395345	-1.214096350958467	-0.05250398357731623	0.1715936662570919	-1.604573117890591	0.59554954998735	0.17859172826760894	0.6270780806823287	-0.7483312160298684	-0.9596438674840305	-1.3077530479303388	-0.5968749935488014	-0.19501774773422226	-0.5462537886146045	-0.21355405810323877	-0.38016154318075296	-1.7416801693661448	-0.0590035520069528	-0.34913573105203316	0.0882374106305478	0.7462863028479562	1.1809981329937593	-0.05328697835884518	-0.1602087027682248	-0.23227172728075213	-0.0015371398418513094	0.002093562514817808	0.06053046545671763
-0.7900062473044732	0.3178068906317392	-0.15353968532671647	0.4075427093857126	-0.08341967327396814	0.3732363153451905	0.5663908040109262	-0.9642701444347404	0.30741592341843516	-0.33459566237453986	0.022483892903683078	-0.5120282514752313	-0.3985712997684224	-0.6779078896041215	-0.6920941246806441	-0.11980797172801763	-0.25759272295463054	-0.6154534639771582	-0.08531648844925196	-0.19015041205266978	0.2345115107109768	-0.3788397225755503	-1.2673275743395371	-0.05505423740786801	0.23721722627389458	-1.6693922324519275	0.5958922612609882	0.16518387074990254	0.46494543197757743	-0.6503045733146715	-1.0166508474752225	-1.2141125692996062	-0.6147584480048309	-0.19582716959804664	-0.6293252338277878	-0.1263429798186726	-0.4174101851824137	-1.8582544934394574	-0.03419259181320057	-0.4166335625793508	0.043579934311402266	0.6930605560234275	1.3236055173675882	-0.043020695626064226	-0.20802633692061737	-0.27758032111518804	-0.0020046486632788072	0.006552258176750139	0.06899357455660651
-0.7806379130521094	0.28378114106569924	-0.12598455428409966	0.44971384689799815	-0.06406877664417177	0.31506088534835	0.6018249313510264	-0.9818631415982564	0.3740468474724906	-0.3988753388489955	0.11699959214803002	-0.5675227211537619	-0.5550518638971103	-0.5874381566332125	-0.6705774902375368	-0.143609145084827	-0.14031491449780714	-0.7112951457358272	-0.07745740157801903	-0.21969847246061613	0.19935958750448574	-0.3414790387606721	-1.3058352678492458	-0.05718849238662662	0.2762000665223844	-1.7432881298486396	0.5687495283888552	0.15766238970338445	0.2798408482231555	-0.5479644529410577	-1.0544238357412556	-1.1398866895160904	-0.610684463192922	-0.18810393598073633	-0.70248372580549	-0.08492007979705465	-0.43726098585890794	-1.9484464426745434	-0.08049441987821519	-0.4548749963323019	0.018180428510412107	0.6390213152518016	1.4066610724458999	0.026199298855286223	-0.2363417383432045	-0.2916094554081704	0.05256491549309279	-0.033275217755822	0.11437773005300596
-0.7624896688475303	0.2914685601764243	-0.12514146001456536	0.5156282745764993	-0.00636092795586235	0.2709470557957715	0.6319272253791037	-0.9976528944357949	0.4361717186393362	-0.45913662558235196	0.17701975702804287	-0.6730900975853972	-0.667317631867575	-0.524964635803036	-0.6536887801556043	-0.16016095342685296	0.07287155255034097	-0.778428489640517	-0.06288933810939298	-0.2537759178251881	0.16940072240316822	-0.3333247097682672	-1.3128684449862764	-0.062090044075133875	0.28837914710190005	-1.8042623402688764	0.5388136986365734	0.15614991797120403	0.1167742349972285	-0.4310424877398714	-1.0788181667097514	-1.0614836743398164	-0.6186794193026747	-0.16110634423114184	-0.7693326155729737	-0.08250122432133933	-0.44630059532028427	-1.9809996102715401	-0.11898954437412941	-0.4991398060976232	0.0129084911437296	0.5645478812851675	1.4406939239406378	0.10925852829660206	-0.2676833482928308	-0.282899524600895	0.15241835135263912	-0.13922231943695967	0.16101278389211338
-0.7501327585444131	0.3453615848703925	-0.133038443005872	0.6020556128067631	0.06358878337076326	0.2128096987243226	0.6251245414982469	-1.0224134089622257	0.4675674421582038	-0.5415718528073474	0.20229200917457807	-0.8002896902078529	-0.7198794551046415	-0.4727838400246003	-0.6371214537098645	-0.15298426375056287	0.30985763407202976	-0.8015894932876343	-0.0729454305037284	-0.3031050376255222	0.11162795098310492	-0.34419714842480664	-1.2940340720169288	-0.042917923079491174	0.2504071542375177	-1.834565100759902	0.526904481877651	0.14995695939214135	-0.002791184569352101	-0.3029169323373958	-1.0688449858152242	-0.9769420862820091	-0.6285679176489505	-0.11468262774979462	-0.8261788421209442	-0.08766018951563748	-0.45822470327813153	-1.9599160683457384	-0.14117583698861647	-0.5636159440107613	-0.029647456878043717	0.4669479765366991	1.369005295975005	0.21689966906095792	-0.29562711007174663	-0.314200176188108	0.24970854919125135	-0.29333041156166006	0.20067017041329946
-0.7324800295399594	0.41876508464917767	-0.14283238810363258	0.6952961153147778	0.18383225756249447	0.15082697618842342	0.6034127813969296	-1.0593268810469176	0.48143222027269383	-0.6211971190901979	0.2116988392972087	-0.9317580881901957	-0.7356305396760152	-0.4325160434350826	-0.6316097243491589	-0.12322371263723911	0.5344388767500806	-0.7894348247069953	-0.10277457260598659	-0.3766787198118635	0.056310592906247535	-0.35586903110021045	-1.259259695198248	-0.04327966121148421	0.1590232899159822	-1.8579154318451074	0.5413840331888574	0.15837774795509074	-0.10191714980714081	-0.17542122101778757	-1.031714868094658	-0.8979034200677056	-0.6092308348093282	-0.11093905162961333	-0.867086594839316	-0.0816697427515617	-0.46415268837717366	-1.9086493009694234	-0.19263726798723205	-0.6055594527214815	-0.09604488110103201	0.3881552770890354	1.2354099374793563	0.3741095670571416	-0.32365935748010627	-0.3424915572774305	0.34894938728478736	-0.44775698194792674	0.2620228250658396
-0.7113122395846178	0.5199665514232862	-0.11479950364161091	0.780930542185131	0.32643735733190515	0.10609128885446746	0.590375696809534	-1.082253844620045	0.5237997826263929	-0.6725917415035216	0.1931719726532439	-1.022249557085016	-0.7181157527302431	-0.4161539308367025	-0.6652103835131167	-0.08719491357880063	0.704587181550647	-0.756256819482519	-0.11647268086747817	-0.4640876142293487	0.028073339459363206	-0.3734923303604849	-1.1946467497703723	-0.09600299394950221	0.03172173547841824	-1.8688883317911624	0.6085383072582271	0.19182244945632082	-0.21492685686932028	-0.06311811242428797	-0.976636499739864	-0.8334484048116012	-0.6000500239655898	-0.16662053067843463	-0.9131526716394991	-0.10264575508002752	-0.4419624912822825	-1.824516354769219	-0.24095807111322168	-0.5944132054161996	-0.12414376376675007	0.33024225561693293	1.1091962886226192	0.5329392033963151	-0.4054908675913821	-0.335286261719102	0.4748059862120515	-0.5772714749849887	0.3043579158518867
-0.7194108161366609	0.6341263470359387	-0.03321608149299179	0.8580631972519971	0.436627384199861	0.06224396977962275	0.5656052360934842	-1.0831630434398662	0.5730464079676658	-0.7033411586527952	0.1316260658143163	-1.0377397368719492	-0.6656237790921637	-0.41234230233367003	-0.7475006635602826	-0.038556943291639854	0.7670374961871242	-0.7273894816035019	-0.11518986556204255	-0.5325060328105131	-0.00333901744856725	-0.39275004850376893	-1.104641657859697	-0.1482922409291287	-0.11957929233671849	-1.852209523873159	0.700230708520081	0.22671149333242518	-0.3443348256205925	0.025651730891206242	-0.9125231939893297	-0.8026284101963274	-0.5800817603804627	-0.2344264747291036	-0.9503673633485725	-0.17351066159511383	-0.4137080335688289	-1.7372756542448513	-0.26025049947364387	-0.540202821304874	-0.10282049819773112	0.2932476499273943	1.0128944141002474	0.6810976224169604	-0.5722508848445278	-0.3332518253261624	0.6146717287883223	-0.6786891080571789	0.2964616200635389
-0.7431181214926428	0.732700468038028	0.07232526948156388	0.9284120551285155	0.5308220845869858	0.012381128493062572	0.5056847896244895	-1.0790868020643412	0.596709851384221	-0.7191089705716696	0.022610082088253835	-0.9717083425709111	-0.6184229125772827	-0.40336438990144147	-0.86056342677291	0.033409810652119856	0.7424961165409975	-0.7461691512273658	-0.08720384889862923	-0.5927056765067464	-0.07362875229061436	-0.4052391406206771	-1.032659956266383	-0.18567787687063325	-0.2679292979498591	-1.8078614514511842	0.7484673202846335	0.26128032922919453	-0.4542373045642469	0.07682179107801354	-0.8472283964255078	-0.8139611601314662	-0.5182260473207844	-0.3025865408451958	-0.9394975036167533	-0.26365082268230317	-0.4146619622054568	-1.6772669304602765	-0.30332196744109724	-0.49013475890304986	-0.055336828651086745	0.31108641005308346	0.9508744671647256	0.7967659958517275	-0.7448863478928622	-0.3093471977091157	0.7530865819187806	-0.7374483473162056	0.2776785996363029
-0.7653233963982455	0.8447518997595523	0.20200721970712382	1.004928001359896	0.6439697879103538	-0.0410351858299543	0.41900489132931573	-1.0609937455499237	0.5808986717267368	-0.7265924934953107	-0.11530322490477332	-0.8489936973518801	-0.5950232969169279	-0.41179778397609335	-0.9859030448881029	0.11898502172889547	0.7087063455941459	-0.7905124915433599	-0.011134375786641504	-0.6516865038873801	-0.15996334328913747	-0.39299876442074916	-0.9875805067837022	-0.24100572415900334	-0.3903559593576034	-1.7464483250331049	0.7544304964459355	0.2957878487043889	-0.5344145665358891	0.08546783257917809	-0.7878410579281301	-0.8421477433034779	-0.45422814506423387	-0.38305656447359493	-0.8839221685092298	-0.39048955669010643	-0.4497756210679976	-1.6544618267865565	-0.3503192202493357	-0.4506326185428587	0.03580790293577747	0.34062398789420567	0.9199437451808177	0.8568154129499673	-0.8704297589502564	-0.24045185694403087	0.8672877022980243	-0.7626258232167169	0.23305671031749187
-0.7972996116563156	0.9495375851485729	0.33982502963369315	1.0946885040105259	0.7509766652298845	-0.09820802879151026	0.33215785092404776	-1.012094002357271	0.5316787094202992	-0.7231855978452515	-0.24363762561438787	-0.7053312857465699	-0.5904306857835889	-0.4531944600874144	-1.0877655883794124	0.20121716723494373	0.6797932861010896	-0.8461271669675625	0.08827643788287141	-0.6777428202560374	-0.24509845075793057	-0.34911817049647453	-0.9534493231028005	-0.2867836847627504	-0.497228614242111	-1.6776262965714488	0.7351872584311605	0.3192788511032968	-0.596235833495206	0.06143832650861174	-0.7603713732691629	-0.8941258367559902	-0.3971732310082605	-0.44838365406630487	-0.7951541393100446	-0.5475828814527528	-0.5104409398402137	-1.660900914882666	-0.3434547050420235	-0.4170537981150971	0.1520260411050743	0.34457524420869057	0.8935869659793043	0.843690768435437	-0.9852487117188472	-0.1742055218989194	0.9519067989765461	-0.7917488909133017	0.14729199269552712
-0.852735374670306	1.0011762822974122	0.4524062177588622	1.1848014117100036	0.834786340215274	-0.16020344230254296	0.2627771610236892	-0.9613000949566637	0.4553424406861022	-0.696163382774677	-0.3343332340894226	-0.5845258952454638	-0.60558804876358	-0.5114446434124893	-1.1307827880838186	0.2752369994911616	0.6686825907500473	-0.9225885123411144	0.18086031492690427	-0.6685852273982794	-0.3448954804312795	-0.28249783559120056	-0.9446543560666318	-0.3102604895291142	-0.5617108949542751	-1.609471420426512	0.6955184285075595	0.3429061122168157	-0.6224766443689898	0.042256711257684244	-0.7671128265567537	-0.9421265708562675	-0.3086931665017441	-0.48661197417644253	-0.6816261545181612	-0.6591714875785086	-0.5630205777876791	-1.7080761783645773	-0.30594663502036246	-0.4124912408698468	0.24715642980764413	0.35147057385553565	0.8730947965829389	0.7468161237156695	-1.0765658813066898	-0.1254850086971559	0.982101420443277	-0.83102787650651	0.05998319743178134
-0.9206674116374483	1.0643947626636743	0.5258256770641545	1.2597021681341585	0.9176941228286097	-0.2118937840078504	0.2545203407850035	-0.9317359799988502	0.3798193945143881	-0.6779059163422951	-0.36438920350563675	-0.49662813087310614	-0.6533302496706028	-0.5898685678389761	-1.1151314050012289	0.35623366424280967	0.6823500086108483	-0.9926368567048234	0.2551898776246203	-0.6553264823434322	-0.44577910106685187	-0.21838242527836563	-0.941046881511256	-0.33809623878599604	-0.5471351278350152	-1.5453545714617234	0.6899150991835775	0.3794915770898251	-0.5744133932408274	0.04137874677853702	-0.7711611735052288	-0.9672801905039721	-0.22809329796943412	-0.5404216651651736	-0.5608466126837306	-0.6879898828946442	-0.6045391860675777	-1.7660503291743388	-0.2576706980068391	-0.4506326185428563	0.311343625993743	0.35451149170541024	0.8264496375149658	0.6168559413721579	-1.1176232133694424	-0.08553800243994703	0.9482312123804899	-0.8724300505101615	0.048001936743023464
-0.9835049329533057	1.1671531750804598	0.5612215848134433	1.3207563428472813	0.9833996347573363	-0.2327450561467692	0.34003024430951256	-0.8953074139513955	0.3361053489014926	-0.6611043882219068	-0.32280413131717284	-0.4369008795086125	-0.7229179126605395	-0.6820781033670199	-1.0463231684923513	0.44900373383049963	0.6686352440369048	-1.0526505328217266	0.277572792953948	-0.6394489292591174	-0.5248885677451312	-0.17334707888240022	-0.925596263745015	-0.3752829187549041	-0.4877886039937323	-1.5129274575411418	0.7674363892804974	0.4133450547348872	-0.45488389538659907	0.05775469293306292	-0.7610663684534515	-0.9808286383430967	-0.16952737546209382	-0.6073170096190409	-0.45009963739682457	-0.6552408474304736	-0.6684978298948205	-1.802292557659733	-0.2159227803571347	-0.501701241744077	0.3288442840563381	0.34600854306786727	0.764384404017242	0.4954946640554085	-1.1343293002087678	-0.059238673652046395	0.8844888027278197	-0.9177424298363792	0.1670131868797919
-1.0236881187134461	1.2294958735227142	0.56396164118943	1.379563935373988	0.9910789830429116	-0.230511444523854	0.48175003945890965	-0.853787334512951	0.33605202283182195	-0.6191733648365313	-0.2278066188226416	-0.4002287794548984	-0.798861889158214	-0.7712463046539678	-0.8740294011293903	0.5349423215997444	0.6067688721958678	-1.1315322119097349	0.257563823189852	-0.5861998326599591	-0.5932732405105499	-0.11857628087894387	-0.892933238313395	-0.40384214427577164	-0.3935026294403977	-1.5085909674824587	0.8967927595151677	0.4376195447428072	-0.30913154751476324	0.07642098120710168	-0.7292355890130786	-1.000261398648544	-0.10715524179245454	-0.656927824689191	-0.339935777006123	-0.5699383972947131	-0.718033981239713	-1.8322745616072424	-0.2271617415298913	-0.572981193093114	0.3125936729982147	0.31335257176286174	0.7323894478215894	0.3442158667563532	-1.138399639163264	-0.054237350852736135	0.8165549346761349	-0.9647533598909511	0.3776722859065769
-1.0386309989672173	1.2487630758508628	0.5485892223415836	1.4374758317348697	0.9420319537509407	-0.21679250040810719	0.6230018367000427	-0.8404978784299167	0.3586889394072096	-0.584754983141034	-0.10234015412602379	-0.36829379252207134	-0.8663715265783123	-0.8340252870018094	-0.6290707936232366	0.5945179303302637	0.5126278242285753	-1.2220385594949243	0.23565274797286925	-0.5203672811267598	-0.6652422522942156	-0.057498757837789495	-0.8628989152709629	-0.4241899142003934	-0.2524242033968201	-1.524971312521929	1.0235959307612352	0.459959161003254	-0.142311115347961	0.06122837848099323	-0.6664253992330837	-0.9928878466074131	-0.06601373319895701	-0.6962353739510938	-0.23365934925678733	-0.44793737423833857	-0.7319795094037506	-1.8241809855975493	-0.27258868040181733	-0.6658532464931375	0.3046042421435529	0.2894900826479341	0.6911333896556441	0.18481455806082855	-1.1416559103268615	-0.07835389892738043	0.7540215995616399	-0.9975212343587977	0.6163593259246781
-1.0499659091700777	1.2428596569557064	0.5175352500803974	1.4755502605542847	0.862241005070436	-0.21045970381813647	0.7066230343804802	-0.8162525765680482	0.3702340334910045	-0.5983971251244008	0.022472421159629007	-0.34275300771059397	-0.8940494301765668	-0.8445703498290135	-0.40908369464926453	0.6161388435322506	0.38433401384699517	-1.298623571554617	0.2133877926716301	-0.4960074253054936	-0.7190355607097711	-0.016407335268217645	-0.8545793518583717	-0.45405139699643726	-0.10045471198896308	-1.5838562827924387	1.131121592865163	0.46466689959305835	0.00207620745446494	0.031797482245237554	-0.5912095454135556	-0.966008888427916	-0.02129553371425369	-0.73969121026509	-0.14963099754726877	-0.3438887941657874	-0.758235259497605	-1.7663856983460122	-0.31274385105897684	-0.7387741175531869	0.3265253562799285	0.2943904152340366	0.6584817783080621	0.08598669945686425	-1.1459386147920276	-0.10520422090503774	0.7075608953079737	-1.0369417658460338	0.8588772421173246
-1.0576618796220214	1.2012762337491636	0.48052341164783596	1.49844190518578	0.7638816840241226	-0.22303646017216572	0.6995027804904407	-0.7844003112470215	0.3611419386120795	-0.6423373433803252	0.12584430681211262	-0.35048008576709866	-0.8699513185263509	-0.8064673457342479	-0.2249790786562181	0.5870687081346196	0.24904867215786775	-1.3422779117621144	0.20215209999643552	-0.5003226938823507	-0.7517885168568069	0.031132935720186515	-0.8677787936423826	-0.5228901635147557	0.013102578822720751	-1.6401955402754633	1.1720927256285887	0.4487995722766267	0.06833380588936255	-0.025422898373951574	-0.48468415854187086	-0.9476113312415444	0.019406061026313745	-0.7474987586598825	-0.10482086052352649	-0.2741010342297308	-0.7682515101821987	-1.6907264132167286	-0.3635547234268347	-0.7987477318690396	0.3670703591205965	0.29378997922546335	0.6441032948089547	-0.003027450363095352	-1.1345416657194363	-0.10571283000327339	0.672401007737798	-1.0774415847752459	1.0322634795887118
-1.0634222438234782	1.137149535091339	0.46423764067466083	1.497604943194762	0.6583470133707363	-0.25464967922149634	0.6053014872410019	-0.8066756823326123	0.3261600369078305	-0.6933243030662897	0.22709391981497795	-0.39972444801997203	-0.8081868106228617	-0.7291988627006666	-0.05874339283549096	0.5021839127735366	0.14679555400529545	-1.295072570995448	0.21247360245396324	-0.5124120340938523	-0.7810982496949781	0.11265846022159998	-0.879747778988901	-0.6199083305153492	0.08725312564419135	-1.6594376176208665	1.1195379518161972	0.4315219672639727	0.033004801790299756	-0.13555018195391427	-0.36443261678050487	-0.9131590449803912	0.04168865401163319	-0.7244976873629134	-0.13230201896518157	-0.20986908296445614	-0.7325927492415852	-1.612540680327512	-0.4222171654762589	-0.8454138875529121	0.4378701227941127	0.26638298076960154	0.6184031707593676	-0.05114320702253381	-1.1320994623467382	-0.11749560744571745	0.6356773837649125	-1.0986026959326671	1.064474111913461
-1.0844042155787739	1.0559613070991616	0.46857957616276275	1.4293264649802313	0.5756912300966484	-0.281922584776299	0.48093104311944784	-0.8418919832869725	0.2776866395767891	-0.7478637522335172	0.34043475104864096	-0.4863613838050222	-0.7252054870273346	-0.6326863040542186	0.01475704476180403	0.3716771736727996	0.06142943020729178	-1.1333518788629402	0.22170397465169644	-0.5674399436941572	-0.8051725897151616	0.18778843257210703	-0.8820269198901647	-0.6999248053122613	0.11154607084295846	-1.654556871724862	1.006066249114649	0.4154093742612418	-0.06877937016160351	-0.26615694131919637	-0.31284659922675656	-0.8777623628913114	0.07793373015513681	-0.7108049674999081	-0.21991877003596222	-0.1697123026059077	-0.6767879239988528	-1.5173629094068963	-0.416586468361764	-0.8298451615142971	0.5171484661501295	0.25619493752735295	0.5867025772180272	-0.00293217163703875	-1.1369130805885785	-0.10266117541386252	0.6034031540925173	-1.1162074665025956	1.0140081818998063
-1.1142435215363027	0.9748703882096527	0.47486062847079424	1.2812282432013609	0.5186332744411392	-0.29447395918006697	0.3532678994290252	-0.8595455937051423	0.21149565559752057	-0.8027089484462623	0.4271152491054789	-0.5953510092593541	-0.6359551619228024	-0.5562810818314285	-0.007402356953688646	0.23186799124481952	-0.02480471666501143	-0.8999928421163498	0.20589733088816703	-0.6764416514866809	-0.827031413098083	0.22518464723226694	-0.8730641633397933	-0.7576762980849864	0.09594315234952171	-1.6036952858949085	0.9019162930560558	0.39920140015828265	-0.19134425270965086	-0.3989204395136872	-0.32242015789031875	-0.8672105556600347	0.12485149890448557	-0.6781245597480561	-0.33111429524302627	-0.18065384417183816	-0.5746267095333228	-1.439646693358023	-0.3655961315440397	-0.7745741829556095	0.5705925047470779	0.24879601638944587	0.5648291676745026	0.061690624311998586	-1.1263125021809972	0.0015401135870360071	0.5725153298905659	-1.1364662225855788	0.9307257156766543
-1.1155442489366307	0.9123168533782853	0.4826592504639879	1.0908120484731831	0.4622252118184368	-0.2977863036890497	0.214188949619126	-0.899050282426321	0.11956151148452303	-0.8513955255992796	0.4557028352830387	-0.6819339095335193	-0.6004191784386071	-0.5237826325390307	-0.03761241875581111	0.09482047167961502	-0.10849792326527288	-0.6119907967652309	0.1683860419568052	-0.7877162870028944	-0.853405939181156	0.22628610343603528	-0.8525798601474455	-0.7933075040863239	0.06194933306131313	-1.4946509953909923	0.8231955135014036	0.38844377463975704	-0.3232487804694487	-0.5496822095306912	-0.3665349772129752	-0.8549515713551965	0.14524054965328523	-0.6049561958495586	-0.4565438045830903	-0.22549715701458656	-0.47578153270940177	-1.3689285140247118	-0.32115624714636765	-0.754302821159827	0.6013364144077633	0.19981205943193797	0.5242524079415867	0.0815562386951512	-1.0984395289056386	0.15554271012344598	0.5299397851529064	-1.156742671905315	0.8470914342946158
-1.0980463684322146	0.839902662809956	0.4782189539777727	0.9089416761795978	0.4001803218704004	-0.29906809217720043	0.07873698359828495	-0.9517686606622154	0.02494773237055282	-0.8999365089210969	0.46133546161256556	-0.7305298456557761	-0.6236092453020026	-0.5136891215205498	-0.07246647410092064	-0.044861528906000224	-0.19485832803929168	-0.30561541518756635	0.1224258660137815	-0.8696899194724313	-0.884592510954078	0.18519468086646157	-0.8444280862490572	-0.7960205400762739	0.003858216455134622	-1.396421595073909	0.7767410003597698	0.37626224555354837	-0.46093670391806113	-0.677139748481643	-0.4931978495493949	-0.8321044569026247	0.15589411556987148	-0.5204390629020448	-0.5818985556031286	-0.27678445202310303	-0.44041803539440805	-1.2493135094615682	-0.259779405292745	-0.7276678926798815	0.6299787957710767	0.13109118980550966	0.5047791861947624	0.10801990485784137	-1.057452985346444	0.2889466381813385	0.4782236369066314	-1.159414350655123	0.7700243692117977
-1.1001523080327444	0.7468913788436895	0.4582235682186475	0.7522535813350295	0.36678377785818295	-0.272772391707424	-0.02594411995410037	-0.981635841893303	-0.08313087933537444	-0.9536023951011281	0.46759903386495194	-0.7786754858539956	-0.6787904285010484	-0.5161460945974167	-0.10799543508203473	-0.18694181566191945	-0.2836334151836385	-0.06310504366660119	0.08607943235976988	-0.89976503558442	-0.9146642686229001	0.1131914229008409	-0.8491401751062737	-0.7831426625773146	-0.05744478619410152	-1.3227188207162457	0.7784545567279607	0.35645704138486345	-0.5970261111669718	-0.7644399556037829	-0.680012555085907	-0.8273279933882967	0.14638815100875255	-0.43136893197052756	-0.6708310531063719	-0.358023980851999	-0.420158408159358	-1.1137796482163793	-0.17736035669252062	-0.6991719211130576	0.6460844738431757	0.06541123802895539	0.5371137916069303	0.1372942934392522	-1.0016716445439475	0.36197442786958367	0.42097798777242934	-1.1553272129650192	0.7019090453939898
-1.0963894894817956	0.6651355144192863	0.43635932349538775	0.6325680166196255	0.37584249094807365	-0.2029212645907974	-0.12445767964398687	-0.9782566529463048	-0.21054019129708115	-1.0176927995950222	0.45910994326647936	-0.8113309462652838	-0.767935979207101	-0.5507694935779163	-0.10184093844894318	-0.34437476767471287	-0.371650954917687	0.08225631255649983	0.06893099327676067	-0.8719299062146153	-0.920704020984353	0.045149854184255	-0.8622417396736658	-0.7717117376063263	-0.0681238996875183	-1.2684863600228646	0.8094013847374727	0.33211442201963726	-0.7274398878641248	-0.8426169666165263	-0.8730300926421858	-0.8239499621576304	0.08001853928423627	-0.32639703400598763	-0.7263017265658592	-0.46828977538947403	-0.3787760753989759	-0.976859594394945	-0.14456322847980263	-0.6808416472681048	0.6261561882646525	-0.004568610325127062	0.5723693802811203	0.12347887816079997	-0.9284232404888936	0.3729519075731571	0.36400639553354697	-1.154035606682	0.6657893557482762
-1.0664572744242422	0.6040253979441511	0.3935301346030388	0.574230297491382	0.4339747595761757	-0.10617796117327576	-0.2417580125085313	-0.9475105795227264	-0.32255160064125354	-1.07025217265794	0.448831260595896	-0.8167705210276714	-0.8931064605902534	-0.6087009344497758	-0.07431443000902963	-0.4921055619985467	-0.4251053940568701	0.1753596605506345	0.0782498354955574	-0.7988832797323168	-0.8847618498053343	-0.003491873007915273	-0.9007214682643412	-0.7308895894108858	-0.0508905821874537	-1.2548448508099297	0.8418218712236287	0.3019467426047985	-0.8601167324395096	-0.8948749393101016	-1.0558659507486516	-0.8349739673028702	-0.013109310711922168	-0.24407208527299423	-0.7789764388563636	-0.5637022855213871	-0.3203593026988102	-0.8153234433727583	-0.17027151092287815	-0.6305534614904145	0.6019342629751213	-0.07379307144261651	0.6194221184089097	0.129934011851249	-0.8470872499025136	0.30390822248775345	0.3146439123882554	-1.1486391694721214	0.6349078029126554
-1.039033605067322	0.5503269914555171	0.34318335514067355	0.5478439694587988	0.5645369435540477	-0.0026322950859656636	-0.3532083715197554	-0.9146733488135613	-0.3975147230814208	-1.0866751568172113	0.4704096111576888	-0.8464720401772652	-1.030465696996487	-0.6562334027854894	-0.05352090874735639	-0.603662206586955	-0.4359793558421948	0.21546300019896245	0.09912876046678684	-0.7105685083235046	-0.8469710628334404	-0.031952080079448955	-0.9395367758834233	-0.6208126758453336	-0.02332053498536302	-1.2687848229013985	0.8677308435106639	0.27158830098950426	-0.9678998303543448	-0.9054105130598664	-1.1898436473996987	-0.8582206338364887	-0.1011877147440255	-0.19736169854821178	-0.8308288096265791	-0.6315814173086387	-0.21145245001712434	-0.6659723722546678	-0.20414542583478426	-0.5540505827685249	0.6018617964821082	-0.11938747028720705	0.6914051090288542	0.18462400060871012	-0.7919430056320265	0.1443745020080382	0.29737832798309227	-1.1208254012953098	0.5759787637991141
-1.0178967848119875	0.4914387661579546	0.3172020000678528	0.5014586549040244	0.7347426025329212	0.09564661632231013	-0.45974475249419167	-0.8903068204423858	-0.44756123946776094	-1.0862238159404947	0.4973337944477091	-0.8701936294556258	-1.1707411541603916	-0.7006182893957036	-0.026010469489252654	-0.6745751681225499	-0.43514289724332433	0.17516532718670105	0.11225181359135913	-0.6475029992365343	-0.8267774048212001	-0.049788564411420475	-0.9588745173953809	-0.4456590723341948	0.050112636273191756	-1.3010012571430154	0.892217564012101	0.24941219518659047	-1.046083437290402	-0.8898361866471705	-1.28710822344075	-0.8912018419810597	-0.18320295828141014	-0.14608145088392638	-0.8625861439737363	-0.6696594937427471	-0.07949232195026552	-0.5859309299488652	-0.23552927150482125	-0.4854521343618698	0.6051409052909382	-0.15886129562504844	0.7311440673610352	0.22799964064674696	-0.779820474397981	-0.05896317705716747	0.32657344783159675	-1.1006020316858345	0.5175383568506928
-1.0015602680578644	0.4191705392436226	0.3102043176307168	0.4415644801433629	0.8855443123895241	0.1615000862729213	-0.5799533580743843	-0.8786236156076968	-0.48171658709210846	-1.070863666748977	0.47769416863070235	-0.8322607008146058	-1.3125183777024974	-0.7566107136771713	-0.019566727583586897	-0.6832417022379687	-0.41292150654123755	0.0916196473642601	0.09865692035444258	-0.6427759683908936	-0.7896357501124535	-0.06458716147171104	-0.9829662951431029	-0.24507527814392738	0.16262647172063383	-1.3469820970769648	0.8985063158833586	0.23432835547917077	-1.1125924877117694	-0.860367118042757	-1.369725775972941	-0.9718205550613183	-0.2461297659395248	-0.10083814128732194	-0.8824868087647267	-0.6527653000295508	0.056805910154594574	-0.5504041556963719	-0.2512099778117244	-0.4322222998339516	0.6229314293255828	-0.16912681448130812	0.6911560329367445	0.21994858829482045	-0.7808823019513281	-0.24204126037601398	0.3694069284707339	-1.1011859084987063	0.45534525487414435
-1.0244159066636316	0.33420347443119525	0.32088351171148644	0.3845042293171982	0.9815560606438737	0.17462255455754905	-0.7135834750951936	-0.9206589077107064	-0.49728779943607326	-1.004749508001414	0.4197962764003078	-0.7405084033324754	-1.4328692367556082	-0.7888966680007585	-0.04286704120756457	-0.6051883886953314	-0.349334870789313	-0.02793070479443364	0.04614996285264281	-0.6794722217849327	-0.7277988462622526	-0.12884469516567867	-1.0124692847238899	-0.047457736636005755	0.28844436306216537	-1.3802870429932306	0.8955075922390264	0.235765884918315	-1.181849549128134	-0.8314133764152357	-1.3992630713051653	-1.0775928877892835	-0.27996487923654806	-0.08326694166016402	-0.9063197611890992	-0.5612456354288675	0.1684609858132321	-0.5538025633026519	-0.2339589575685092	-0.4421878853959445	0.6950355898733307	-0.13213220879177118	0.5981374341740124	0.19808212066444364	-0.7960487388383015	-0.4002186899271041	0.39918240409756417	-1.1072369954684702	0.35675882923941626
-1.0877644280296186	0.24586302739296487	0.382879043664587	0.30841410585317763	1.0085465161898879	0.14457032544923262	-0.8430684677856494	-0.9955768904638725	-0.5095394639430123	-0.9023824852852451	0.3519867973089926	-0.6264934753658719	-1.537032451243681	-0.7843014643002386	-0.052428204384301326	-0.4584023737719206	-0.2607649527352559	-0.1759597281042735	-0.030671505438392543	-0.7161684751789721	-0.6728060543169698	-0.25739529339889505	-0.9955365262488514	0.15209510387807948	0.43143035594349655	-1.381533564427102	0.9041610518983862	0.2573152006340184	-1.2681335021997675	-0.808719903247719	-1.4132672242685604	-1.1437187572024912	-0.2786260109885022	-0.07023187706151517	-0.9108052603906757	-0.4533609017502981	0.21184202619321466	-0.6430778368018336	-0.21453193087068861	-0.5480272067561527	0.7851295573115079	-0.07797675459912894	0.5078360291433943	0.1478940517132388	-0.8210547777196224	-0.5272861963028181	0.4185759596899172	-1.1208961742423245	0.24445161240810293
-1.1743402244014658	0.16864825442637382	0.4913712245825136	0.21853613485293094	0.9548308675602277	0.08617914887517776	-0.94044546112689	-1.045294912594362	-0.520524634295262	-0.7983411335102855	0.273049726487249	-0.4820565547712138	-1.611160338167717	-0.7668237531156064	-0.04267421102584921	-0.21612096406729245	-0.17885513899674094	-0.32621475176463843	-0.11370062020745628	-0.7401165687314553	-0.6399260940314925	-0.3782356982057399	-0.9403197936163744	0.31970646733715957	0.5905736029805176	-1.3863616404033652	0.9246723216256203	0.2909574772714337	-1.34750252564347	-0.7815984353158086	-1.4537506937533147	-1.196314340234803	-0.24899876932819334	-0.057196812462865496	-0.8795712342837039	-0.3783574846947285	0.17532018696231594	-0.7785446242126894	-0.23905126133341073	-0.6917877824135044	0.830892147649098	-0.006234336026331416	0.401412607968894	0.055807162977898984	-0.8292839412580608	-0.6073497451833134	0.40403482324411355	-1.1613252202245214	0.13787116455200082
-1.2854749928795124	0.11107370201482251	0.6179899322954319	0.13210879662266675	0.8413913755282547	0.025427450926906785	-0.9809105659808461	-1.0757682263719954	-0.5239375027542116	-0.6882721971236775	0.18441903194157355	-0.3561177907360651	-1.6528430863626926	-0.7285082540520308	-0.01460135040440727	0.12559847753185574	-0.11571040590082549	-0.4497577712187161	-0.19665600995896607	-0.7600952740128586	-0.6060865469222327	-0.4635807885750567	-0.879132550770154	0.4352094528826106	0.7351247789082127	-1.3944025814838348	0.9403513623945585	0.3270115331574608	-1.3830650208728281	-0.7678945549673843	-1.4628377557878753	-1.2500904180520274	-0.20590633843040157	-0.08751640644523555	-0.834776048923966	-0.327637108938329	0.08424271475093736	-0.9203387099957627	-0.28898724450818025	-0.8284043539631615	0.8262542920962783	0.12107746669478185	0.2706476596108655	-0.015485143795217848	-0.8400083995468653	-0.6203192771883076	0.3541081053143401	-1.2372822856081422	0.04121972229115014
-1.3681331222003714	0.06631151478781566	0.7679342481321358	0.05772196422808471	0.7183361192354157	-0.01878790642671235	-0.9963210685315879	-1.09798298420293	-0.52544396422242	-0.5930975096687499	0.1210147025662239	-0.2781445485295189	-1.6857073226856698	-0.6629004324319052	0.05022172901568067	0.4704247898516266	-0.08127356320767679	-0.5246821163502388	-0.26330342582758015	-0.7943044833034402	-0.5777505124787818	-0.5436673138425165	-0.7903019854589031	0.5382686466874919	0.8567851527828407	-1.381393111307792	0.9598687694282436	0.35692713395027004	-1.3882377474516436	-0.7825145721636154	-1.4300687328487138	-1.2555933398955328	-0.13148439052835786	-0.1518485816636638	-0.8018973397764155	-0.31597746965304524	-0.027616774186979737	-1.082925684422523	-0.3468645295894467	-0.9254587515046634	0.7729733031086081	0.24430243077689448	0.17882915474648303	-0.07493906885559198	-0.8835610263599818	-0.5507881750504298	0.29934508923186004	-1.2975277567544798	-0.03535871062654681
-1.4067833078101253	0.012158999153401583	0.9014522772840788	-0.010453729180532372	0.6140879715245189	-0.05225400784505241	-0.9964213537976423	-1.1272440328874693	-0.5263905019590813	-0.5603097788826858	0.08896264968496417	-0.2433276676828453	-1.7046714888104049	-0.5830421669659519	0.10326609816930213	0.7290763195520473	-0.062082362146783976	-0.5456347863162808	-0.31053167207252813	-0.8329936660783941	-0.5658403466071326	-0.579588998423439	-0.6821336786356966	0.6149390437634648	0.9660544942070916	-1.3730712639887037	0.9839271008376324	0.37055300541135416	-1.362769253393447	-0.7940617136828299	-1.4186013123079682	-1.2216677359230332	-0.022309248244916192	-0.22570832673750968	-0.7786175989202373	-0.37038282054822713	-0.15610187650612492	-1.2348479191901023	-0.39067628841259266	-0.9677024284552018	0.6400154050533511	0.31579305360416166	0.158699277847732	-0.14870862250622452	-0.9544557126717834	-0.43050212331784943	0.24453371016785272	-1.3162648944766453	-0.1117026001049856
-1.4331849770667868	-0.07237017469702293	0.9879396977671544	-0.054489676742977944	0.5182751701169457	-0.11025176419007017	-0.9442061586040197	-1.191978988858653	-0.512472397774921	-0.6005227950599086	0.07250069697035937	-0.25092866288062043	-1.6963244617315616	-0.4798758596086369	0.11496446252671992	0.8714654764965679	-0.029286872175948303	-0.5362537848390729	-0.34777755094069607	-0.8964050554711438	-0.5462817092871015	-0.5174988462917234	-0.5975817459366352	0.6288840487518053	1.0813889199360018	-1.3972116438700248	0.9798659722450214	0.35878025246897804	-1.2834720733744507	-0.8008945676727144	-1.4042670366320356	-1.152599710276664	0.0950521170408541	-0.3057736394339977	-0.7623352368185167	-0.42813299503092195	-0.29489849313548444	-1.3310988714600678	-0.39632941858332155	-0.9321424976446344	0.45486351540561676	0.34105010377125783	0.15181572039304064	-0.19544283763781684	-1.0506749861309124	-0.3086478601990431	0.17855048237109458	-1.3156456311902665	-0.18386379824999316
-1.439827977718464	-0.1653003677444007	1.057860315853878	-0.06100917014668707	0.44607072786018637	-0.18190500977518437	-0.8719171959880121	-1.287202411921131	-0.4896355084382666	-0.675634652575585	0.061591068376916136	-0.26523006142808847	-1.6892521898342145	-0.3532687010044547	0.10000405426194466	0.8941220132720964	0.035041528748560126	-0.4933237780789675	-0.37315370198270564	-1.0061644058382304	-0.5021266038221819	-0.41984231803191363	-0.5274457289995603	0.603417684259479	1.1940984032642405	-1.4236519435800385	0.9326574943013843	0.3316034518398471	-1.2054501141439813	-0.8337609770877383	-1.3715153885724796	-1.0022591590537775	0.18425899573916665	-0.37465881263643036	-0.7658488778597501	-0.45086645704096256	-0.40303311787323315	-1.3854286772709883	-0.36593262738753946	-0.8372493114298288	0.2888427799132666	0.3150764041745717	0.1767686161662944	-0.18998813057098077	-1.162273061987683	-0.1916889596507489	0.12583483250659416	-1.2948383847679203	-0.22436163209518636
-1.4247921883646688	-0.2221775382535045	1.1156263248881477	-0.08136056171772679	0.4298101389169853	-0.24608327100861144	-0.8291455300147487	-1.3942454196412704	-0.4790236205737151	-0.7575748607745052	0.058275734345891596	-0.28295370899825084	-1.6863534314762898	-0.22162806782658348	0.047907766835091764	0.8163957387526818	0.14155585108406188	-0.42090810000914525	-0.3958020273752255	-1.1277825095462994	-0.4508310434626469	-0.3390451758587978	-0.4590435370425884	0.5477461857457159	1.3021938574037188	-1.4325531600162784	0.8635840370996422	0.3018104838901878	-1.164714892335807	-0.8805030425101513	-1.343663456562153	-0.7806167228223061	0.2074979231873763	-0.44172278664526116	-0.8052315608495866	-0.49005947467090716	-0.45054784901193745	-1.4375450465488733	-0.3237809147256388	-0.7461982786847094	0.13968862066964666	0.2694820053299802	0.2533708361308332	-0.20370826712337511	-1.243131230175058	-0.10342408906121411	0.10560298523443938	-1.234822925699381	-0.22191847126958347
-1.4069226714601597	-0.2371307036967309	1.1315327034400315	-0.12429524350252068	0.42930614023848523	-0.30993156688865087	-0.7752087710871519	-1.5070769931809296	-0.46163932186093276	-0.8292798226401195	0.04608127041862516	-0.32250770296581216	-1.6693974413224058	-0.09383890595839432	-0.05593128601880182	0.7030040418672983	0.2535308276687983	-0.3755754262040316	-0.419954343125843	-1.2319913045301778	-0.40491199163048003	-0.2522966171008113	-0.4153064036735364	0.4371447518887733	1.393365769854394	-1.4522692666393489	0.7705379263069199	0.2765004276512248	-1.148334591502891	-0.9118616433631642	-1.3064985890823724	-0.556177422023511	0.176876093685662	-0.5117040519549552	-0.8481727398726722	-0.5559543890757367	-0.48384450094756726	-1.4837142025157681	-0.2796326600589978	-0.6577887264499971	-0.014338910229085077	0.20455744079001786	0.32111953318489733	-0.25939868250444686	-1.2843124421190335	-0.0667194658052535	0.11537230750290713	-1.1990825874569133	-0.17835202742743378
-1.399753185908351	-0.19710422613286804	1.1294952256219883	-0.16019650785403122	0.4139607067904567	-0.3645154509236444	-0.7001452494435695	-1.612331909888756	-0.4370959982948041	-0.8868913016456483	0.014740465668586777	-0.38508082457023246	-1.6932685417759175	0.030005818051256867	-0.17771961495406396	0.6473529014154593	0.3252453158437152	-0.3556474230660087	-0.4412903632059068	-1.3211790119488114	-0.37355608100630205	-0.182407444429519	-0.39289252106784867	0.29226863002547054	1.4389843340598625	-1.4968806886600305	0.6189395944131431	0.249596144451315	-1.1473826661255395	-0.9143619335102997	-1.2282595062111938	-0.3687511730962111	0.10354436707131161	-0.5655306058991822	-0.8521050275060544	-0.6169926952207315	-0.517640829788097	-1.53511511756075	-0.2687301947297351	-0.5546309080321746	-0.1440901659685255	0.11972164344961367	0.3667457446033263	-0.2820273799432917	-1.272897795920553	-0.0726108545264748	0.1479044730767804	-1.2166696647900874	-0.08568782363396768
-1.395045791507165	-0.11126137939643291	1.1132656609334506	-0.2077565059049684	0.39320391911010516	-0.37468092200293596	-0.6812749052138654	-1.6865225335860654	-0.42848383804291784	-0.9377035487341757	-0.03161685204550565	-0.4552189176985003	-1.7356323235610085	0.12861676451470339	-0.30058457907057134	0.6839994408510972	0.36072378622602563	-0.3264797518063663	-0.45373514616898386	-1.3767339772531613	-0.3554509354928812	-0.1624568748032203	-0.38327258892018035	0.13004716473309005	1.4286802123379685	-1.5536061922211555	0.45185071295092794	0.22788331827807884	-1.1439880643081906	-0.8967644715586994	-1.1131683036931639	-0.2544611164586631	-0.017106788766798452	-0.6076542687289701	-0.8192562216865138	-0.6628375654088913	-0.5491204747968179	-1.5971807722649165	-0.29412441438554704	-0.4826705753395478	-0.2542392353480002	0.054061060576562195	0.389592815234193	-0.28693423433529497	-1.2003749740269516	-0.11764395176603296	0.20381207972206808	-1.2463943025362985	0.05560505323230023
-1.382983093354121	-0.04911329915951219	1.0442021886874202	-0.28095397125968563	0.35826885281614856	-0.33206462751572113	-0.7122964808474633	-1.738619625961751	-0.4327499236166064	-1.0036284355011793	-0.08125508855846697	-0.5505915944099009	-1.7577571840398676	0.177317955178874	-0.42810960591187486	0.7533317137744471	0.3627912593666311	-0.32245175117208613	-0.4607095328295715	-1.3815433605525584	-0.33682366185475565	-0.16343397304849755	-0.4036590148959089	-0.023456411578253338	1.3713064712947072	-1.6009037801486308	0.29824752010636746	0.20473977560142878	-1.1353129707749692	-0.877105701699539	-0.9858278110520649	-0.2565315226968144	-0.1458102807824381	-0.6555450623384963	-0.7520783953109138	-0.685363157026486	-0.5607493191290441	-1.6693298600640305	-0.3270112748231986	-0.4297008866194746	-0.3732111002517862	0.024910860805487555	0.3824148951251908	-0.3012498629255525	-1.070938195273952	-0.1877472391394268	0.29220348895970083	-1.2692893508955811	0.20856646620164732
-1.3633947580991774	-0.03609009758585719	0.9350776870673432	-0.3404370067966877	0.295109860526163	-0.27160482199544356	-0.7574081363620551	-1.7657743640470405	-0.4347629827466929	-1.093343354286135	-0.12628168396252906	-0.6262953451592914	-1.7629260543648422	0.1727891561561084	-0.539597589307159	0.8354548462727547	0.3006250250090174	-0.3513897557288975	-0.45310111101802164	-1.374592813455482	-0.3064837843381142	-0.16885242695412633	-0.4611129410511011	-0.1471346789067515	1.2690478455989587	-1.623920535075476	0.13275224606656713	0.17078410392040874	-1.1545490477399398	-0.8514347837766547	-0.8702848616642488	-0.34891886070971856	-0.24035350578367337	-0.7021711342857986	-0.6376682623427208	-0.6815081061120662	-0.532267735549726	-1.716751060938502	-0.38630184244714766	-0.34487334204660197	-0.47841433148313584	0.0019974479621771265	0.3754634078271968	-0.2821702980323787	-0.9077353003245167	-0.24680947067196807	0.38823624927860934	-1.282806983775405	0.3252909178056521
-1.3663833341499316	-0.063742100927181	0.8060140059727765	-0.3963959918451977	0.21328965400853833	-0.19247659205864212	-0.8211728513632274	-1.7565763026531953	-0.437909220857288	-1.198534897327569	-0.15385975666351337	-0.6523404614056922	-1.7434729410472023	0.12338407590775549	-0.5969806375493836	0.9556961938112046	0.21607957757217067	-0.3511600890260655	-0.40563694471690015	-1.380028075403431	-0.2800245888294145	-0.177184410172945	-0.5325493267232522	-0.23449443778312357	1.1541536276018367	-1.6180039474245647	-0.03317141706528126	0.14296007439687639	-1.2010856260931042	-0.8113156243165012	-0.8036348234910669	-0.46486161004614246	-0.3137426124657977	-0.7316644434488478	-0.5043442744078821	-0.6347183705037047	-0.4685589301749329	-1.7174665151714013	-0.4441118283597169	-0.23399119425743525	-0.5351555955121678	0.004980259101542872	0.40240891233733694	-0.22643224328827682	-0.7611323094590732	-0.2754611165392074	0.5099013898068617	-1.2682454499271127	0.3936603303493252
-1.3773156382526892	-0.10709330616551313	0.6861119492738178	-0.4673615585572032	0.13242439235544096	-0.08368955324256068	-0.888497693309421	-1.7002817423926753	-0.456280051858986	-1.2768061409802693	-0.1549036853722441	-0.6169291899392875	-1.687296401062604	0.03765563692842132	-0.6091610773610916	1.0588043302996757	0.15995794025922963	-0.31315908304212187	-0.3299066066856603	-1.4066608589483856	-0.2871650437240293	-0.17896095243708582	-0.6057614847540577	-0.2740866763297879	1.049808091177605	-1.5732696289244867	-0.12897635361079007	0.13036976916683546	-1.2525255181824384	-0.7931837492036833	-0.7724121648369442	-0.5774444896101284	-0.4017445097408684	-0.7542945297248985	-0.38984443145565734	-0.5326540078135761	-0.400807284387766	-1.7106696999588429	-0.4280946262093205	-0.1263708746743018	-0.5572397592578215	0.06614725636204435	0.4317093180819758	-0.1749817312167995	-0.686450438207	-0.29972600893416995	0.6945673742710364	-1.2276040851038719	0.39698302907214544
-1.3750083956021046	-0.11481316164379511	0.6238353858975375	-0.5317342141469893	0.07694474835102998	0.030808424382112766	-0.9336594914570415	-1.6144079138606788	-0.45497356315204407	-1.295340235691929	-0.13105392948815678	-0.4735549677253609	-1.6301419666921984	-0.0684723190566842	-0.6015924927287518	1.0923439990146917	0.1018950877073986	-0.2759707438528122	-0.24729035201489885	-1.4532394067932408	-0.3225709752074046	-0.14719637675425123	-0.6655225167295457	-0.284215344025599	0.9638208475680115	-1.5037628915061971	-0.14001165662193438	0.121240435287909	-1.3057974176017697	-0.8009136538570438	-0.753056548954534	-0.6994168430787073	-0.49969228542998856	-0.7908702801963973	-0.31895859240675584	-0.4280385084889038	-0.34711472969756585	-1.6962488255769312	-0.37053140391531636	-0.019270846706854673	-0.5425834110459795	0.15022766646585523	0.4438914033142904	-0.11428918271766667	-0.6875653571380148	-0.29650481797868256	0.9046400450307622	-1.1740289642136783	0.3131532948240564
-1.384624487454531	-0.07272697474014048	0.6300180772074563	-0.5915990218202436	0.05486164835883569	0.11152302621018992	-0.9601682301180787	-1.5178964591367876	-0.417178711272644	-1.2610528884445134	-0.08313645458299393	-0.2103840178801737	-1.5879702713043187	-0.16041623587371495	-0.5505728404831441	1.0636917468134008	0.022983899134647462	-0.21669906785275034	-0.15197864932137645	-1.4729051727503688	-0.34524826970472855	-0.09752425504887778	-0.6958085240432822	-0.29651444051336917	0.9007896219717473	-1.4314470917017175	-0.11223490789357175	0.10454874274808128	-1.334444983203197	-0.7807968155739784	-0.7382531515292075	-0.809021243493073	-0.5772701370595668	-0.8391320588268414	-0.2810112691614255	-0.3728583679491565	-0.309843375109318	-1.6373132831417099	-0.32725803844176315	0.08154565944037977	-0.4780882322645759	0.22466236262548386	0.42894683778765846	-0.04733205798020189	-0.7555223205522236	-0.2712438994330102	1.072814252794208	-1.1037691210647482	0.20577149021715688
-1.404785762159619	0.005233834680235444	0.6809971773719732	-0.6397169945318611	0.06589656679337332	0.17152595662577969	-0.9708486109531371	-1.367757427357181	-0.3711849761813081	-1.167275901769099	-0.015212258051160287	0.13349797338971245	-1.5750480954918828	-0.21225172732783548	-0.4573394476236117	0.9975571887837891	-0.043948571012761124	-0.1277297205095873	-0.05904089219308519	-1.4587405507041957	-0.3692238287283446	-0.0531639947132849	-0.6854615040007302	-0.2941631426554147	0.8277966584449843	-1.3590610653375819	-0.043692653165967224	0.09020751303529032	-1.3256262028205628	-0.7433306357355949	-0.7274112266543209	-0.902389300250366	-0.6192149666018911	-0.8830263319837393	-0.24858110993403365	-0.3731229302668114	-0.33087523028830523	-1.55662346043734	-0.27368790015723965	0.13365486587297049	-0.3936104180348915	0.2690946272599324	0.3593187484022137	-0.0029321716370374453	-0.8900027801836219	-0.26607304026761963	1.1827594307990688	-1.0312799300848523	0.1322812125830203
-1.4022772164589856	0.13202759545587311	0.7420512540574252	-0.6591873734807787	0.12470525470051345	0.21156598316156403	-0.9721857478338963	-1.1537926384262138	-0.3190987376300492	-1.0218713425504418	0.05197774686134669	0.49737310368692034	-1.6281861779205848	-0.2306856658721149	-0.359606683857381	0.9152160302699996	-0.08392497914371802	-0.054748709017410746	-0.011561980888452433	-1.4091314325610882	-0.4250915380717822	-0.03642896658507987	-0.6595520065158021	-0.2788797065787005	0.7074569077657249	-1.3069705147136692	0.0702588453186764	0.07189434179159374	-1.2712407303182924	-0.6937065564794587	-0.6817326681670164	-0.9973555653318416	-0.6691356255647116	-0.9197538490547054	-0.22918880171922126	-0.42102760707101067	-0.4071213834587815	-1.5030761826936534	-0.2593531772243208	0.11430402001263525	-0.33301031325292696	0.28046417361582743	0.27864073783950133	0.041586813113699564	-1.04973703845879	-0.2780677381676611	1.2198377166364847	-0.9596754009426405	0.10998004056691642
-1.3961607007074437	0.28885743258818297	0.7667539161547842	-0.6450030702645991	0.21343554836284256	0.2073271974680781	-0.9720520341458194	-0.9147794220092041	-0.23712323702813265	-0.869245329304302	0.09224356848383178	0.794154141302357	-1.6994851560856816	-0.22686075643353262	-0.29084665489393047	0.8373080674043489	-0.13636935506916822	0.0025619666738574604	0.0013546421869690488	-1.3197625497441894	-0.4710952593295759	-0.02685340378136134	-0.6300070695564647	-0.2805798757990683	0.5403736175664218	-1.2739991449557626	0.18516993536950477	0.04625045170183407	-1.1762098402887315	-0.6082577092372594	-0.6041885804801259	-1.0745417628067455	-0.7104301476722719	-0.9462792780504033	-0.2326725394324461	-0.49725934917283976	-0.5062618239083234	-1.4459516337854612	-0.33107165800138005	0.03447927943674875	-0.30096200671801104	0.26988875230353004	0.25495586580789903	0.08184207487332755	-1.2018261383498596	-0.2500518536732158	1.1554021042485911	-0.8772426109071658	0.15550101306955
-1.4154083692623018	0.40504450117307134	0.7608101015545685	-0.6058273756675323	0.29386312695303	0.19810085854842133	-0.9512929840720428	-0.6782361957193727	-0.15508107883912542	-0.7335955567759921	0.11580653076661976	0.9456156783120188	-1.733065350798266	-0.20433628973965923	-0.246318952099418	0.7605992476238527	-0.2114612421149999	0.05838864213144072	-0.002862428817106598	-1.1978315067118437	-0.5020701575384285	-0.030282130351151886	-0.6098024155544579	-0.28683794548255204	0.3454431123339029	-1.1956789743008007	0.24824594528258243	0.023011527924955984	-1.0739586860762416	-0.4987030111871758	-0.5336813190341477	-1.1003310334924796	-0.7377048065538745	-0.9576617730104144	-0.23681415036190084	-0.5840357893641146	-0.6062199174749767	-1.3392595213040945	-0.4485760065500939	-0.0753022514730826	-0.2789140762188645	0.2588291084036739	0.3453252006818214	0.06476336322737837	-1.3144860417599769	-0.19811014951596484	1.0317863234654143	-0.7760196034392648	0.2513706438662101
-1.4434049780693663	0.4859732382248011	0.7447210525776198	-0.5574010485381738	0.3546480202048167	0.21745459562197764	-0.9045934785115513	-0.4585434542235404	-0.09244961001040211	-0.6154024846084688	0.151139502446749	0.9399779733430551	-1.7369769283414898	-0.20260976811807702	-0.2457083231906525	0.6937379362093015	-0.25625123274889405	0.09799731503520766	-0.011178610797172332	-1.0871662793534316	-0.5605485075053901	-0.058404794392499036	-0.6284410340905671	-0.2992093895967215	0.1314532427138954	-1.0811394555039007	0.2667523540590346	0.01353473432377214	-0.9932066767069523	-0.3989395256980165	-0.4876031383158799	-1.0704917576215922	-0.7872811851100545	-0.9514224794767785	-0.23917651327473033	-0.6708122295553878	-0.6829657475503501	-1.2178335232139212	-0.5594401704538244	-0.19969197005410896	-0.2678267027879051	0.2558656661678108	0.5276715433878323	0.02477011796441101	-1.3765144680013313	-0.15568367390486076	0.8880999053485052	-0.6913043858625635	0.3446602968310314
-1.4603299191236359	0.5334762985102766	0.7098591045323702	-0.5086076328162625	0.38613467448798106	0.26010896303458303	-0.8331402264460165	-0.3015551246679597	-0.02491214277193866	-0.5289051894930138	0.17892406654066978	0.7920647682148181	-1.718362010211684	-0.2325051540425501	-0.2925178498021339	0.6325816388665368	-0.27072354473313665	0.12831331980900773	-0.011650450909516911	-1.0022608995301527	-0.6339992342375426	-0.08451996567536654	-0.6743454486847495	-0.3426722261557108	-0.049488439041752076	-0.9564346421969752	0.2605664155698685	0.016116836965647953	-0.9386236347867423	-0.27972721837731584	-0.4791415719471782	-0.9748535185856257	-0.8538994437949222	-0.9214738705153305	-0.2665530100683458	-0.731869433008786	-0.7312754192195757	-1.1028913291094153	-0.6386737250689563	-0.2986874555464399	-0.2570110787057425	0.2523405257303793	0.7438922346208761	0.009144406890852119	-1.4093249393997542	-0.11914858701497955	0.7350149478215021	-0.6429310765779567	0.4307963748984873
-1.4659354348250508	0.5252050247835474	0.6746177640658318	-0.4720896596292642	0.3776197494459451	0.32450297084522184	-0.7499535982518254	-0.2291071320419698	0.03554628871768453	-0.4802622904893557	0.18758523329992333	0.5733650438276929	-1.6386810801682508	-0.2533827847281457	-0.3656165578541869	0.5328892432872866	-0.301893464219373	0.17113732655242053	0.016099645697725137	-0.924273125822447	-0.6779426661383917	-0.08039838762256046	-0.7339526736055533	-0.40948525913486683	-0.1702847014428682	-0.792613635162353	0.26120043142609756	0.026295362947076927	-0.9201419137811822	-0.13860397144659956	-0.5208239081248276	-0.7780922801284206	-0.9133069406296045	-0.8782709785337804	-0.29801131113539714	-0.7619350506795852	-0.7723397757677466	-0.9717619829855255	-0.6831360425228608	-0.36258326819592746	-0.2147993465257798	0.24430243077689284	0.939303750522139	-0.008029583481155617	-1.3975386535576009	-0.06748237945260657	0.6066273528609878	-0.622760786678742	0.49097631235473915
-1.457651040072959	0.4609972352068349	0.6691517028850166	-0.45026991368801833	0.33934237612614143	0.423391049059747	-0.6713633780852424	-0.21596920909557196	0.06311586673765104	-0.4646109536354409	0.20529760611619743	0.3844028622640853	-1.5245119106254141	-0.24929225657854986	-0.43366954281801257	0.41266606458345934	-0.3414121874566075	0.2221233345810869	0.10386190659374087	-0.8637276018204343	-0.7174832879065939	-0.06725197486792127	-0.8247827306277294	-0.4563846079477935	-0.24825038193984944	-0.6063552423180398	0.26294825892165097	0.03941707716410094	-0.9561354695587745	-0.00694747194320654	-0.6368012295028243	-0.5164946357922953	-0.968181412110192	-0.8254730648748279	-0.31535524138148896	-0.7934935557143048	-0.8184463265380945	-0.850470132564023	-0.6805338079998263	-0.39410093337693125	-0.15785879964096322	0.19123163518038525	1.053131524616654	-0.020058522646014793	-1.3422351351541117	-0.0156042514326355	0.49676277982533995	-0.6388439388878536	0.4773923381643864
-1.440462856568621	0.3486700943610864	0.6699104877275959	-0.4384496610078684	0.3026963669499074	0.5226598565281781	-0.5930907279278392	-0.23859310639542586	0.038999151728890756	-0.47071133516268837	0.2085899966591172	0.22121561939245277	-1.4111460114709178	-0.2452946949778089	-0.4864568050626798	0.30614218718576536	-0.36095059774722105	0.25690900672538525	0.23765806845033502	-0.8441771292985665	-0.7862348615164012	-0.06604392612830616	-0.935062388837998	-0.4782155042135872	-0.27577151717174303	-0.4677455701994743	0.24325949625114668	0.05005888277520718	-1.0307987486842478	0.13171365720903289	-0.811922641063696	-0.23025189263888762	-1.0411879850071604	-0.7372292187626283	-0.34495953611188873	-0.8451776941993078	-0.8229661312687838	-0.7772702213603371	-0.6225892237498576	-0.39316040622549825	-0.12809318763595082	0.10835209709372155	1.0678270140511747	0.03313082617602786	-1.286135246085612	0.01698911494592443	0.37759639334265166	-0.7017610887840006	0.44453671138167705
-1.4338817953169618	0.23030978914995948	0.6550579770126292	-0.4375980154731505	0.2835576802900051	0.5954933628004003	-0.534858416770805	-0.27365787421314647	-0.005661431620667151	-0.4749189968843459	0.1690010079356996	0.033838479481462014	-1.270678467909801	-0.23512149834602472	-0.5037311755080418	0.2308323676712797	-0.36200800767409663	0.23180466943892108	0.36745833435551395	-0.875784001050433	-0.8378549880075093	-0.04858051567180429	-1.0312617103146873	-0.46575362556641997	-0.24880471760210615	-0.38817887811064045	0.2359083394316117	0.059842258484265456	-1.0852740254674003	0.25048698229016014	-1.0037934365659005	0.05873323070715821	-1.153767677978487	-0.6099139047654755	-0.384641252381829	-0.8789849789341068	-0.8109284603780033	-0.7550240663060708	-0.5409104660053254	-0.37863226341825407	-0.12082842171141608	0.0420717093085939	1.0030898733835356	0.10954436447477733	-1.2434851726928409	0.04381824487782253	0.2659746319781854	-0.7857331904170455	0.4135378868264274
-1.4302273707160418	0.15431137996671013	0.6366785219367775	-0.4442790278575829	0.27193918443825493	0.6495822988053161	-0.5438673765049163	-0.3273915244645066	-0.06973270433050871	-0.4707113351626894	0.12294195556695871	-0.14408244602471473	-1.0780158115062974	-0.22444362616331634	-0.5134851688664939	0.17300096706461907	-0.3352571147479336	0.15977765809696945	0.46682491301449397	-0.9211931440519427	-0.8525592449248774	-0.022056739668184354	-1.1365356480178845	-0.408038306606894	-0.21352288309866227	-0.36114165264356096	0.26073777120668645	0.061525053609709036	-1.0769940707700592	0.30049278523287987	-1.185013430868898	0.31241247925527066	-1.2443708049926177	-0.47905737011409577	-0.4070089417336864	-0.8721063586750434	-0.8434074591965242	-0.762871704923204	-0.48188909505617195	-0.3634837729153852	-0.14148137222006854	-0.0006948296246509847	0.9134451235048436	0.12123982809843088	-1.2188153792034115	0.062170556505802554	0.19799240094497378	-0.8439439393367072	0.3654173912053538
-1.4263716430650697	0.12155064873534835	0.6342335485551263	-0.43883143314412393	0.2746050721850607	0.6645703404340841	-0.6018155460747885	-0.41861447271977814	-0.16009372938820815	-0.4751228282480263	0.10995594130010473	-0.2746322403220184	-0.887291481474659	-0.2533429419214922	-0.5531117712090664	0.13631808995973332	-0.27683127072866776	0.08697331329927915	0.5469640070954486	-0.9982091588053199	-0.8506682944191896	0.009459120097670581	-1.25189093903281	-0.3391633662753752	-0.1577306290918297	-0.40612176410242995	0.28673242131213084	0.05572724530301865	-1.0222673420004378	0.2840786667096965	-1.3342462718150576	0.49589769174679466	-1.2780911581540937	-0.3661261571552957	-0.41642849005699595	-0.8507146055616903	-0.8805425382652541	-0.7867052740567172	-0.4420031210738096	-0.37050770972715197	-0.2241294075011809	-0.012684180892621036	0.8428433730320586	0.08627253563503713	-1.2173111235028369	0.07649637943942261	0.14734023829229398	-0.8864430940190875	0.3122346663536292
-1.3937450641068367	0.11430112058662598	0.6616200607438368	-0.42777472473647987	0.29461912497077986	0.6237688553904878	-0.6651624058007239	-0.5252331876573348	-0.2375498455854992	-0.4843243583798175	0.10221251406501035	-0.33605260436089984	-0.7167012983507719	-0.32110227510082134	-0.5912921471887722	0.1126077607760424	-0.22026773075971925	0.026729970479543303	0.5765867191485554	-1.1085943878209592	-0.8258601527102334	0.046233544965382296	-1.3212998680750025	-0.31123718248549465	-0.06512396551532312	-0.5062297248902775	0.3007493124039263	0.05644941649045591	-0.9259253094699955	0.2165708327370232	-1.4325533406325408	0.6096973890121508	-1.2925700619222371	-0.27634778209293187	-0.42978032601368676	-0.8508279894121136	-0.8747281160991424	-0.8324496290728266	-0.4226209604884537	-0.35635978002367785	-0.32576366395164935	0.028416632339418085	0.8391751614937014	0.010478309055665724	-1.2451310054005287	0.06969373275052919	0.09936416061744491	-0.9351525748020141	0.26790595633389
-1.3119850560862047	0.15914439873252378	0.705334498619199	-0.41755497831985167	0.31206013187152115	0.5471915114548561	-0.7332728156643624	-0.6235175800798748	-0.2836235697813425	-0.48612972188668824	0.09982639130219831	-0.288861591521642	-0.538776907333342	-0.4024878481551	-0.6255195044433053	0.08757110666483243	-0.1619050156913119	-0.022878037332133817	0.5402402854945435	-1.232337184835955	-0.7785440553552085	0.08606362252741563	-1.3511524191437128	-0.3099710990235183	0.010102644650523546	-0.6440844614925542	0.31486901687781094	0.05892251216064257	-0.7972178141096037	0.10016419451272802	-1.4761295386873763	0.6575891543630518	-1.2560954655076397	-0.22844012552790946	-0.44151738225781034	-0.8534547152802734	-0.8982583558026296	-0.9190195912538505	-0.44696082650131325	-0.32912451506409374	-0.4186657079940731	0.1311880343230216	0.8892847425701209	-0.12460310481347862	-1.2884535695770867	0.042631490315275085	0.08432327336252758	-0.9741307753704074	0.2513901891528144
-1.199069529857709	0.21709196937096728	0.7566227333492126	-0.3850749796509178	0.3311855554083047	0.4699034729119325	-0.8015503676380961	-0.7077396974225334	-0.3488280214716951	-0.5032661158188361	0.09863332992079152	-0.13163626668428355	-0.3693217801929817	-0.4746431710016874	-0.6763784648708167	0.06244360838050524	-0.09513036792104791	-0.051763041880601046	0.4675031831759875	-1.3505458969584923	-0.7238617179705609	0.1042909461574989	-1.3600172984774654	-0.3172782092897829	0.05400928989903271	-0.7781469638734746	0.3258357776342266	0.05741685336419254	-0.6952899553082892	-0.0013933923033843053	-1.4812377532918892	0.6395366648830386	-1.1407041492154186	-0.23719199943049452	-0.46186659696895954	-0.853152358345809	-0.9649652226068227	-1.0236771307604036	-0.4923653323170045	-0.30833286165262663	-0.5383803544512384	0.28141324988744437	1.0002594632459147	-0.2515858269676676	-1.3227329024243049	0.016205009252813284	0.1158559373181743	-1.0096411015350775	0.2887998677144464
-1.0966682167818669	0.2432356816209456	0.8104824056013065	-0.33441675387884695	0.3491836134800198	0.39637196300754785	-0.8263208283541479	-0.7701410430895108	-0.4285238325951729	-0.5492155289453087	0.07059638745772759	0.10161702196777096	-0.23728857570943948	-0.5124008707721355	-0.6979593760411639	0.029085628011722986	-0.030486322242249276	-0.07722071255603742	0.3896937996497313	-1.466020507616303	-0.676813740463357	0.10544569862918989	-1.3134696907455026	-0.34802595050921126	0.09641596806144362	-0.8870156879782531	0.3097454833369218	0.056885444377210534	-0.6298765171136853	-0.06384338742879746	-1.4475304868539387	0.5877583474710486	-1.0369801133704466	-0.26179505149961335	-0.49544803432475837	-0.8787015193080489	-0.9755720005426625	-1.129318419837197	-0.5287966156394773	-0.2810575742610674	-0.6602689956987875	0.45722478697850616	1.1778960034829267	-0.32659400405705774	-1.3297586614022836	0.0223295104773934	0.15573927608416063	-1.0814402562815808	0.3678996426041648
-1.039807847567518	0.2563399741134889	0.8566277652871594	-0.2882076418484984	0.33477986177339963	0.33558219213388507	-0.8181642933815215	-0.7900676505572312	-0.49090200259295697	-0.5862254808361475	0.01174634047101789	0.37346967722842517	-0.12383536455620998	-0.5150437769467129	-0.6637320187866311	-0.021532745249400277	0.03578329392114663	-0.126175053598115	0.28052179365609803	-1.5995138351561047	-0.6356502880372868	0.10100434296883756	-1.2180254220827291	-0.3472843873386253	0.1321380102966768	-0.9767652312170245	0.2432766318148266	0.05574768411020984	-0.5781851730378817	-0.13285902996348398	-1.3800464544596127	0.5233214936731725	-0.9689464796805034	-0.2756732638730779	-0.5222264645581649	-0.9236582160012208	-0.9119313329276297	-1.2267767011251838	-0.5466308953447505	-0.23841367299077185	-0.7272642684891318	0.6144615456107896	1.3360366786920146	-0.36885011906391046	-1.328608348219491	0.0359348038551795	0.1769061409991724	-1.1549025752829296	0.46232292219206605
-1.0458624239190457	0.2746503035987405	0.8671102373717046	-0.2495165041935974	0.3038237324149723	0.2957325302250536	-0.8174455823081145	-0.7781571460175901	-0.5552265741337357	-0.6141066995107951	-0.0544915096851728	0.622627417917529	-0.019218127674725985	-0.4943786412299291	-0.6323006991669742	-0.08154440601088533	0.10667710573490637	-0.179175061943922	0.1291495876146847	-1.7219389929109912	-0.5905073726067086	0.08393177181044635	-1.1217561883084557	-0.2997158229815112	0.12886090829335256	-1.044516304643946	0.15254382211916007	0.054214773570837774	-0.5670853639208419	-0.18715922438029314	-1.312840420139	0.4660584158759072	-0.8764115570513373	-0.3154867017998697	-0.5464033052546577	-0.954063985223294	-0.8341407238692827	-1.2721186131352857	-0.5519250966157523	-0.20981764534400868	-0.7497469979463562	0.710240773430036	1.4263833702848356	-0.36982672600600697	-1.3323778360338716	0.03604076408397959	0.2060690188599937	-1.164881560812015	0.5775423867274999
-1.0977521562821402	0.29938303386004217	0.8275972192728558	-0.23016359359429747	0.2680132999951973	0.2805414329942023	-0.8272568241706815	-0.7489567105877055	-0.5852091568063174	-0.65580477276625	-0.10172067994721727	0.8420296039461537	0.038826889082753356	-0.4399268054723343	-0.6090164547248057	-0.14511715835857847	0.14583283750470596	-0.19401506428074697	0.011794104672582678	-1.8048349728626039	-0.5434876182413799	0.06733886706337341	-1.0331073949709264	-0.25934584745106287	0.08666618200180373	-1.0830531292544907	0.08761717132843846	0.06498602496082415	-0.6157952058713547	-0.2052910994931135	-1.238701808855118	0.4131904109701544	-0.7841826614502956	-0.38251694989770835	-0.5634482022206456	-0.9561804837645458	-0.7511262198960698	-1.2700393242709174	-0.5046810801889485	-0.21043799303963465	-0.7639866638233741	0.7057278189139827	1.481768835857778	-0.35331968671640684	-1.34382787648413	0.06043280875349921	0.2548027832454328	-1.1196930341430735	0.6584403279848631
-1.1420388272933155	0.3389229659105665	0.7416999647784533	-0.24039802355462542	0.1946947553964898	0.298245343300833	-0.82083856714304	-0.7063001326244853	-0.546881044230205	-0.6911549549814204	-0.12458386584283317	1.04450066323092	0.06652225508075466	-0.3868163442053551	-0.5816827764666079	-0.2209175364079011	0.11857691297167627	-0.1519507243236215	-0.045033138857868846	-1.8750486749356685	-0.5192721625118175	0.06282644971245703	-0.9601189562923906	-0.26084706069883434	0.02722183422012444	-1.1199747429929767	0.017772613761010574	0.09400913117293254	-0.6667860765562762	-0.23789030232752717	-1.1422538521556036	0.3413436822146906	-0.7234936764353426	-0.4496652386840224	-0.5412150778448347	-0.943632670984275	-0.6314308885858544	-1.2493358674063462	-0.3933906882167905	-0.22324517127191532	-0.7652004775813388	0.5832969798754687	1.4811574672680534	-0.3562018681796706	-1.3592597702594404	0.11606192887295289	0.29537932474663975	-1.0679403166385104	0.6733924722375522
-1.1668765266995846	0.3760788249457384	0.6225988476355502	-0.26967700969651176	0.10256910221584295	0.3348841885017246	-0.7892988509681476	-0.6441866999171183	-0.46894499340587437	-0.7052047596921444	-0.12450356363446906	1.1934045193920433	0.0738913877737899	-0.37409320794784984	-0.5867445687366442	-0.29070403019683877	0.03546764916685336	-0.074977045536061	-0.06387725334461378	-1.9570058369144525	-0.5032414179262792	0.07318369111239781	-0.9186469813650857	-0.29752730728295135	-0.04666784876028468	-1.143957113115075	-0.057332561856762346	0.13267935437948758	-0.6937093999647634	-0.2745357762397506	-1.0385084460210685	0.26166936496235926	-0.6630724650699975	-0.5397134210343278	-0.4972123306773758	-0.896597270366661	-0.4971767892737729	-1.2199351700230685	-0.26722717996211937	-0.2536422083575925	-0.7484788343186313	0.37982664858301474	1.4149258700477536	-0.36229970664740196	-1.3579147886918688	0.1631294625054517	0.3195769365040154	-1.0085618140931032	0.6230633592301336
-1.158530192547478	0.3686184604079038	0.5013899948188124	-0.3061656157961038	0.015960908252463803	0.3732490063203225	-0.7410783522057941	-0.5767089941728132	-0.3812902663839839	-0.7185848327793527	-0.10996886392059801	1.2511504686907695	0.0631520119296735	-0.3842929664507352	-0.6294725231684762	-0.3584192768386941	-0.08061070922366394	0.0023499666404713294	-0.021470623247679795	-2.024337203106028	-0.46320689117524977	0.09400476644812653	-0.9016443105924614	-0.3822282908891752	-0.16258921813158073	-1.1219586433032247	-0.10675152751536379	0.16621262404521453	-0.714166815149732	-0.2651453735497428	-0.9467343319358881	0.15765869368264446	-0.6007194580896156	-0.6514642271083864	-0.45877160251987154	-0.8223875402640601	-0.3795937285160899	-1.1886564052784272	-0.13426645566883688	-0.2846195707069201	-0.7455439413516121	0.14889121212419315	1.35360786482636	-0.3513188334691835	-1.3234053932080916	0.1931162072555581	0.33998611470843726	-0.9316847003982917	0.5206265121342539
-1.0879812159296731	0.33952303871034817	0.37945046030181184	-0.36045067686258125	-0.08262388588686184	0.4013848981839792	-0.6722325170577379	-0.5362496466908228	-0.28453011296575104	-0.7377886591145304	-0.08525872723261183	1.2130013980062102	0.05347784247009335	-0.40016368443374245	-0.6765712950525327	-0.41848544410404853	-0.19893014536964754	0.048141973851249686	0.06668975274312597	-2.0698122280705418	-0.4217329841885455	0.10787956153106401	-0.9030145916251229	-0.4915274674709417	-0.28966251670821747	-1.0842996506883646	-0.13987457211247795	0.1965233751103948	-0.7153342708012003	-0.22027375419159934	-0.8592865628728994	0.015218376789540855	-0.5854372333726434	-0.7593871422847818	-0.42175128244286675	-0.7464203604798871	-0.23468742609499343	-1.1856827986229326	-0.011086543893160387	-0.3583408904064868	-0.7608887212470744	-0.07206923903090422	1.3074382146615084	-0.3372890410571008	-1.2426888020278308	0.21297315413248247	0.3566713433352739	-0.8917333718084446	0.43058137674583297
-0.9914176913053033	0.3020914705509498	0.2612205405707623	-0.4190086491463541	-0.17892742284981572	0.40134682525858906	-0.5867226135332273	-0.5321582520016334	-0.2037544489314334	-0.7490867404155905	-0.07888043753970528	1.0619361214097036	0.05162682809695975	-0.43744327052436827	-0.7233968908458241	-0.42925956303579615	-0.2933237091403723	0.039626639177022395	0.14289193088670946	-2.1047461389541846	-0.37427577112414007	0.09919226985941525	-0.9073211891563465	-0.5780009679239325	-0.3966166915430564	-1.0630210031129752	-0.17829250588730025	0.2235639170249152	-0.6861119578021296	-0.178112373008213	-0.8232336876879784	-0.11756004432552633	-0.5894155847382612	-0.8483392325278271	-0.3747582024743575	-0.6754987620395865	-0.04719502382443651	-1.2070569938308513	0.04124977629854254	-0.4433085134912743	-0.7555805506338863	-0.25127033423488127	1.251147017844526	-0.3155654915158116	-1.153105950777121	0.21786851670299562	0.36308749888453173	-0.9101520312690436	0.4296627482754067
-0.9356722312912369	0.20765298641222812	0.17677059790572672	-0.4748942164763541	-0.2435188324365943	0.3486158235926043	-0.4976358688526873	-0.577027213759749	-0.15829397453680943	-0.7690185359067632	-0.08874613742441662	0.8216762281796063	0.0309338843973176	-0.4917622969264551	-0.7546193111019542	-0.41203550781269926	-0.35418001776767816	-0.04015604005286699	0.20771096631998986	-2.128842466923429	-0.3129186606858309	0.08599256083685046	-0.902623082758649	-0.6343597688884843	-0.503228482586504	-1.0668307939742459	-0.207902759929624	0.2345531823582791	-0.6488072595236575	-0.15398743601600168	-0.8342841111181514	-0.1938381688889628	-0.5866804681743976	-0.9029920712913736	-0.3219339735437991	-0.6063913052060728	0.11517725768158397	-1.2391182866427268	-0.0008346371946577003	-0.456535927259303	-0.7388770239944333	-0.3888282869087516	1.2036867006569183	-0.3003208953464843	-1.095731868644604	0.20968838703971712	0.36095952769734146	-0.9014292655494709	0.48816179108364255
-0.8909984390299608	0.07986991642614108	0.14078452416776305	-0.5480182641125608	-0.29702227109636065	0.2458569979633672	-0.3994900218050111	-0.6695533469900934	-0.13361733579650176	-0.7960407509773363	-0.09261211516993689	0.5573164970949567	-0.012180780576874198	-0.5505702795446564	-0.7641965434604987	-0.4082927278802537	-0.37195081743426145	-0.15301072449054004	0.27618676262393826	-2.1322189175274593	-0.25976037296248555	0.09629650596886456	-0.9123129272039021	-0.6551235376648983	-0.6066446915769589	-1.1097918918430396	-0.2123580064869189	0.2438664655019299	-0.624254769130461	-0.15471271102051418	-0.8571842024404294	-0.21897362707843934	-0.5824917232269425	-0.9239021361067998	-0.27410360039099546	-0.5466380160325514	0.2483638654241092	-1.278267047949282	-0.07896897205436906	-0.4025856889558222	-0.7484426010721251	-0.4932073078830529	1.1552074358197681	-0.2883157758631382	-1.0623019978400627	0.1983718346039877	0.36645678659758446	-0.8441031784674932	0.557703920823603
-0.853029586820378	-0.006086457596738782	0.11164156558418754	-0.6238587673336473	-0.34713035023780686	0.13958277222306467	-0.24749098688478277	-0.7842184714830568	-0.12051245417482455	-0.8082997515643109	-0.09919689625577806	0.3077444841557352	-0.06868910615665837	-0.61151649278651	-0.7582670153727413	-0.40551289618285724	-0.3609190332717912	-0.2703704096376063	0.32528762431475206	-2.105026137296957	-0.23754876030611422	0.13253796815733423	-0.9474508479700248	-0.6297656946121706	-0.6806158945077002	-1.1909913514438468	-0.21007897651722676	0.2580850623715704	-0.6160825795701796	-0.1916444776976767	-0.9155637979205888	-0.2088940177611273	-0.5780352046298788	-0.9181687312380532	-0.22012809333203393	-0.5058387271882666	0.37416888252605945	-1.3103059828163826	-0.15302049067966342	-0.3407910539850675	-0.7568668308848648	-0.5597782292207176	1.07910336803945	-0.2659729146024682	-1.076123453159463	0.19796918573455063	0.3730663940729498	-0.7997993136362354	0.657111248495736
[truncated: 194 more rows]
